# Supplementary material for: Extending the novel |ρ|-based phasing algorithm to the solution of anomalous scattering substructures from SAD data of protein crystals
Source: Acta Crystallogr A Found Adv. 2022 Oct 10;78(Pt 6):473–81. doi: 10.1107/S2053273322008622 (PMC9624180; doi:10.1107/S2053273322008622)
Supplement: Supplementary file 1 [file a-78-00473-sup1.zip]

Archive with 93 entries (80 files):
- ae5119_suppl_rev/DFCUT comparison rev/
- ae5119_suppl_rev/DFCUT comparison rev/comp_1_4jiu_25_dfcutzero_SG.LPT
- ae5119_suppl_rev/DFCUT comparison rev/comp_1_4jiu_25dfcut375_SG.LPT
- ae5119_suppl_rev/DFCUT comparison rev/comp_10_4tno_25_dfcut400_P1.LPT
- ae5119_suppl_rev/DFCUT comparison rev/comp_10_4tno_25_dfcutzero_P1.LPT
- ae5119_suppl_rev/DFCUT comparison rev/comp_11_4pgo_25_dfcut375_P1.LPT
- ae5119_suppl_rev/DFCUT comparison rev/comp_11_4pgo_25_dfcutzero_P1.LPT
- ae5119_suppl_rev/DFCUT comparison rev/comp_12_2g4s_25_dfcut375_P1.LPT
- ae5119_suppl_rev/DFCUT comparison rev/comp_12_2g4s_25_dfcutzero_P1.LPT
- ae5119_suppl_rev/DFCUT comparison rev/comp_2_5cx8_25_dfcut375_SG.LPT
- ae5119_suppl_rev/DFCUT comparison rev/comp_2_5cx8_25_dfcutzero_SG.LPT
- ae5119_suppl_rev/DFCUT comparison rev/comp_3_4yu5_25_dfcut375_SG.LPT
- ae5119_suppl_rev/DFCUT comparison rev/comp_3_4yu5_25_dfcutzero_SG.LPT
- ae5119_suppl_rev/DFCUT comparison rev/comp_4_5lac_25_dfcut375_SG.LPT
- ae5119_suppl_rev/DFCUT comparison rev/comp_4_5lac_25_dfcutzero_SG.LPT
- ae5119_suppl_rev/DFCUT comparison rev/comp_5_5iqy_25_dfcut450_P1.LPT
- ae5119_suppl_rev/DFCUT comparison rev/comp_5_5iqy_25_dfcutzero_P1.LPT
- ae5119_suppl_rev/DFCUT comparison rev/comp_6_3k9g_25_dfcut375_P1.LPT
- ae5119_suppl_rev/DFCUT comparison rev/comp_6_3k9g_25_dfcutzero_P1.LPT
- ae5119_suppl_rev/DFCUT comparison rev/comp_7_3km3_25_dfcut375_SG.LPT
- ae5119_suppl_rev/DFCUT comparison rev/comp_7_3km3_25_dfcutzero_SG.LPT
- ae5119_suppl_rev/DFCUT comparison rev/comp_8_3men_25_dfcut375_SG.LPT
- ae5119_suppl_rev/DFCUT comparison rev/comp_8_3men_25_dfcutzero_SG.LPT
- ae5119_suppl_rev/DFCUT comparison rev/comp_9_2g4h_25_dfcut750_SG.LPT
- ae5119_suppl_rev/DFCUT comparison rev/comp_9_2g4h_25_dfcutzero_SG.LPT
- ae5119_suppl_rev/sol_1_Zn_4jiu/
- ae5119_suppl_rev/sol_1_Zn_4jiu/abyl.cdr
- ae5119_suppl_rev/sol_1_Zn_4jiu/ABYL.CIF
- ae5119_suppl_rev/sol_1_Zn_4jiu/abyl.DIF
- ae5119_suppl_rev/sol_1_Zn_4jiu/ABYL.LPT
- ae5119_suppl_rev/sol_10_S_4tno/
- ae5119_suppl_rev/sol_10_S_4tno/Pf1117.cdr
- ae5119_suppl_rev/sol_10_S_4tno/Pf1117.CIF
- ae5119_suppl_rev/sol_10_S_4tno/Pf1117.DIF
- ae5119_suppl_rev/sol_10_S_4tno/Pf1117.LPT
- ae5119_suppl_rev/sol_10_S_4tno/Pf1117_RSMD.CIF
- ae5119_suppl_rev/sol_11_S_4pgo/
- ae5119_suppl_rev/sol_11_S_4pgo/Pf0907.cdr
- ae5119_suppl_rev/sol_11_S_4pgo/Pf0907.CIF
- ae5119_suppl_rev/sol_11_S_4pgo/Pf0907.DIF
- ae5119_suppl_rev/sol_11_S_4pgo/Pf0907.LPT
- ae5119_suppl_rev/sol_12_S_2g4s/
- ae5119_suppl_rev/sol_12_S_2g4s/NBR1_PB1.cdr
- ae5119_suppl_rev/sol_12_S_2g4s/NBR1_PB1.CIF
- ae5119_suppl_rev/sol_12_S_2g4s/NBR1_PB1.DIF
- ae5119_suppl_rev/sol_12_S_2g4s/NBR1_PB1.LPT
- ae5119_suppl_rev/sol_12_S_2g4s/NBR1_PB1_rmsd.CIF
- ae5119_suppl_rev/sol_2_Se_5cx8/
- ae5119_suppl_rev/sol_2_Se_5cx8/ragb.cdr
- ae5119_suppl_rev/sol_2_Se_5cx8/RAGB.CIF
- ae5119_suppl_rev/sol_2_Se_5cx8/ragb.DIF
- ae5119_suppl_rev/sol_2_Se_5cx8/RAGB.LPT
- ae5119_suppl_rev/sol_3_Se_4yu5/
- ae5119_suppl_rev/sol_3_Se_4yu5/thur.cdr
- ae5119_suppl_rev/sol_3_Se_4yu5/THUR.CIF
- ae5119_suppl_rev/sol_3_Se_4yu5/thur.DIF
- ae5119_suppl_rev/sol_3_Se_4yu5/THUR.LPT
- ae5119_suppl_rev/sol_4_Se_5lac/
- ae5119_suppl_rev/sol_4_Se_5lac/5lac.cdr
- ae5119_suppl_rev/sol_4_Se_5lac/5LAC.CIF
- ae5119_suppl_rev/sol_4_Se_5lac/5lac.DIF
- ae5119_suppl_rev/sol_4_Se_5lac/5LAC.LPT
- ae5119_suppl_rev/sol_5_I_5iqy/
- ae5119_suppl_rev/sol_5_I_5iqy/APO_DR.cdr
- ae5119_suppl_rev/sol_5_I_5iqy/apo_dr.CIF
- ae5119_suppl_rev/sol_5_I_5iqy/APO_DR.DIF
- ae5119_suppl_rev/sol_5_I_5iqy/apo_dr.LPT
- ae5119_suppl_rev/sol_5_I_5iqy/APO_DR_rmsd.CIF
- ae5119_suppl_rev/sol_6_I_3k9g/
- ae5119_suppl_rev/sol_6_I_3k9g/BobuA.cdr
- ae5119_suppl_rev/sol_6_I_3k9g/BobuA.CIF
- ae5119_suppl_rev/sol_6_I_3k9g/BobuA.DIF
- ae5119_suppl_rev/sol_6_I_3k9g/BobuA.LPT
- ae5119_suppl_rev/sol_6_I_3k9g/BobuA_rmsd.CIF
- ae5119_suppl_rev/sol_7_I_3km3/
- ae5119_suppl_rev/sol_7_I_3km3/AnphaA.cdr
- ae5119_suppl_rev/sol_7_I_3km3/AnphaA.CIF
- ae5119_suppl_rev/sol_7_I_3km3/AnphaA.DIF
- ae5119_suppl_rev/sol_7_I_3km3/AnphaA.LPT
- ae5119_suppl_rev/sol_7_I_3km3/model_ref_AnphaA.cif
- ae5119_suppl_rev/sol_8_I_3men/
- ae5119_suppl_rev/sol_8_I_3men/BupsaA.cdr
- ae5119_suppl_rev/sol_8_I_3men/BupsaA.CIF
- ae5119_suppl_rev/sol_8_I_3men/BupsaA.DIF
- ae5119_suppl_rev/sol_8_I_3men/BupsaA.LPT
- ae5119_suppl_rev/sol_8_I_3men/model_ref_BupsaA.cif
- ae5119_suppl_rev/sol_8_I_3men/occ_rsmd_3men.xlsx
- ae5119_suppl_rev/sol_9_CD_2g4h/
- ae5119_suppl_rev/sol_9_CD_2g4h/Apoferritin.cdr
- ae5119_suppl_rev/sol_9_CD_2g4h/Apoferritin.CIF
- ae5119_suppl_rev/sol_9_CD_2g4h/Apoferritin.DIF
- ae5119_suppl_rev/sol_9_CD_2g4h/Apoferritin.LPT
- ae5119_suppl_rev/sol_9_CD_2g4h/Apoferritin_rmsd.CIF
