# Supplementary material for: Extending the novel |ρ|-based phasing algorithm to the solution of anomalous scattering substructures from SAD data of protein crystals
Source: Acta Crystallogr A Found Adv. 2022 Oct 10;78(Pt 6):473–81. doi: 10.1107/S2053273322008622 (PMC9624180; doi:10.1107/S2053273322008622)
Supplement: Supplementary file 1 [file a-78-00473-sup1.zip › ae5119_suppl_rev/DFCUT comparison rev/comp_1_4jiu_25_dfcutzero_SG.LPT]

 ============================================================
   === STRUCTURE SOLUTION BY abs(ro) DIRECT METHODS === 
   XLENS/22.1: The SDA Sm-FFT algorithm (10 Mar 2022)
   Copyright Prof. Jordi Rius
   Institut de Ciencia de Materials de Barcelona (CSIC)
   References: Rius J. Acta Cryst (2020) A76 489-493 
   Rius J. & Torrelles X. Acta Cryst (2021) A77 339-347 
   Date is 28- 4-2022   at 11:35: 1
 ============================================================

     CRYSTAL DATA:
     =============
     abyl P212121 (19) L= 1.2821A (1.69-1.60 A) (4 x 0.96 Zn) 900_7_148              

     A=  34.562      B=  44.952     C=  72.098
     ALPHA=   90.00  BETA=   90.00  GAMMA=   90.00

     VOLUME (A3)=     112013.69     DSANO=    2.500

     (SINT/L)2=   0.000209287*H2 +  0.000123721*K2 +  0.000048094*L2 +
                  0.000000000*HK +  0.000000000*HL +  0.000000000*KL

     BRAVAIS LATTICE IS  P  CENTRED AT:

       1)  0.000000       0.000000       0.000000

      SYMMETRY OPERATIONS: 

      R11  R12  R13     R21  R22  R23     R31  R32  R33    T1     T2     T3

  1)    1    0    0       0    1    0       0    0    1    0.00   0.00   0.00
  2)   -1    0    0       0   -1    0       0    0    1    0.50   0.00   0.50
  3)    1    0    0       0   -1    0       0    0   -1    0.50   0.50   0.00
  4)   -1    0    0       0    1    0       0    0   -1    0.00   0.50   0.50

     STRUCTURE TREATED AS NON-CENTROSYMMETRIC

     TYPE OF RADIATION IS X-RAYS

          UNIT CELL CONTENTS
      SYMBOL  ATOMIC_NUMBER    NUMBER IN CELL    TYPE    SCAT_POWER
        ZN         30                4            1          30.00

     STARTING PHASES FROM MODULUS FUNCTION

--------------------------------------------------------------

     INTENSITY DATA INFORMATION:
     ==========================

     INPUT DATA ARE F**2
   DSANO (ANGS.):       2.5000
   DSFOU (ANGS.):       2.5000
   DSMIN (ANGS.):       1.5952
   N.CENTRIC REF:            0
  ANOMALOUS DIFFRACTION RATIOS(GLOBAL):   
   <|D|>/<F> (%,acen); <|F|>; <|D|>:    4.5151      5.7584      0.2600
   <I/sig(I)> :           20.3629
   <|D|/sig(D)>:           1.4124

  ANOMALOUS DIFFRACTION RATIOS(SHELLS):   
      SHELL  DMEAN  DINF  <|D|>/<F>  <I/sig(I)>  <|D|/sig(D)> NREFS
        1     6.02  4.78    4.4663   24.1951    1.6736          408      100.89
        2     4.18  3.80    3.6262   24.3740    1.3366          461      104.94
        3     3.52  3.32    4.1304   22.4951    1.3808          474       57.61
        4     3.15  3.01    4.4259   21.0990    1.3963          477       32.50
        5     2.90  2.80    4.7552   19.7237    1.3777          484       22.77
        6     2.71  2.63    5.8809   16.1734    1.3708          482       15.32
        7     2.56  2.50    6.3053   15.3305    1.3877          486       11.39

  BIJVOET PAIRS FILTERING:
   BIJVOET PAIR REFL. (USED/READ/%):             3189      3272     97.46
   NUMBER WRONG BIJVOET PAIR REFL.,S,(%):               0      0.00
   NUM. OF E.s < ECUT,(%), ECUT:          81      2.48      0.2500
   N.DF/s(DF) < DFCUT,(%),DFCUT:           0      0.00      0.0000
   N. DF OUTLIERS,RMSCUT:                  2                4.2500
   CV(%) OF D> :      84.0550
   <r.m.sq.dev.> OF D.s:        0.3430
--------------------------------------------------------------

     FORBIDDEN REFLECTIONS IN DATA FILE *.HKL:
     =========================================

    H    K    L        XO       DXO      NEQ
--------------------------------------------------------------

     Rsigma(F) of equivalent reflections
     Rsig:    0.00000  Nref:         0

     ds_interval        Rsigma       Nref

     N. UNIQUE REFLECTIONS (measured,theory):        3219        4212


     INFORMATION OF DATA IN P1:
     MEAS. INTENSITIES (OBS+UNOBS)IN XLHEM.HKL=        12786
     NOT MEASURED INTENSITIES in XLUNMEAS.HKL=        2192
     FRACTION MEASURED INTENSITIES >DSFOU:     0.854
     HMAX=   13  KMAX=   17  LMAX=   28


--------------------------------------------------------------

     SCALING OF MEASURED INTENSITIES:
     ================================


      SCALE FACTOR:        0.2945  F(EXP)/SK = F(ABS)
      B OVERALL   :       25.0238
      R(Wilson)   :        8.3660
      DSFOU       :        2.5000

      SHELL  DMEAN  DINF  SFC2/SFO2  Nref  f.unobs
        1     6.02  4.78   1.00740    1605  0.0000
        2     4.18  3.80   0.93603    1811  0.0000
        3     3.52  3.32   0.93581    1839  0.0000
        4     3.15  3.01   1.14222    1870  0.0000
        5     2.90  2.80   1.14629    1910  0.0000
        6     2.71  2.63   0.92518    1875  0.0000
        7     2.56  2.50   0.93551    1876  0.0000

 -------------------------------------------------------------

     DATA NORMALIZING:
     ================

     NUMBER OF INPUT REFLEXIONS =             12786
     F(ABS)  =  F(EXP) /          0.2945

     MAXIMUM         H         K         L
     INDICES        13        17        28

                   CENT    ACENT     HK0     0KL     H0L    REST
     </E2-1/>      0.968   0.736   1.000   1.000   1.000   0.965

      E2MEAN      :    0.988609

     <E**2> ACCORDING TO PARITY GROUPS ( D-SPACING > 1.000
        ALL     GGG     GGU     GUG     GUU     UGG     UGU     UUG     UUU
E^2   1.000   0.872   0.964   1.074   1.046   0.926   0.946   1.110   1.033
N     12786    1404    1494    1533    1632    1551    1664    1720    1788

--------------------------------------------------------------

     PHASE REFINEMENT DETAILS:
     ======================== 
    TOTAL N. OF E-VALUES =     12786
    D-SPACING CUT-OFF =    2.50
    <E>, <E2> =    0.7958  1.0000

    N. SETS AND CYCLES =       25     50
    XLIM FOR K REFLECTIONS =    0.00
    N.REFLECTIONS > XKLIM =     12786
    XLIM FOR H REFLECTIONS =    1.00
    N.REFLECTIONS > XHLIM =      4020
     X"S MODIFIED BY MODULUS FUNCTION
    N. ATOMS IN UNIT_CELL (NCELL)  =     4
    PIXELS(0); P_ATOMS(1); OMIT(2) =     1
    FRAC. RANDOMLY DELETED ATOMS = 0.000

    GRID SPACING IN ANGS. =    0.83
    N.GRID POINTS (XYZ) =     40    60    84
    ESD FACTOR FOR MASK DEFINITION =    2.65
    LOWER MASK VALUE =      0
    ESD FACT FOR PEAK ACCEPTANCE (ATOMS=1,2) =  4.00
    ESD FACTOR IN SEARCH (DIF.FOURIER) =  1.10

     vector -u =:   1   0.21680   0.22867   0.82980  1.00
    0.8289     1     1    0.9052    0.0615     337       4    0
    0.8359     1     2    0.9097    0.0794     282       4    0
    0.8329     1     3    0.8973    0.0898     289       4    0
    0.8305     1     4    0.9110    0.0789     305       4    0
     vector -u =:   1   0.36489   0.10161   0.81714  1.00
     vector -u =:   1   0.49998   0.39021   0.52000  1.00
     vector -u =:   1   0.65675   0.62271   0.82334  1.00
     vector -u =:   1   0.87300   0.81655   0.52951  1.00
     vector -u =:   1   0.18504   0.40165   0.47330  1.00
     vector -u =:   1   0.63250   0.71194   0.75479  1.00
     vector -u =:   1   0.25335   0.98420   0.46296  1.00
     vector -u =:   1   0.08913   0.96328   0.46529  1.00
     vector -u =:   1   0.17945   0.98992   0.77966  1.00
     vector -u =:   1   0.56780   0.28714   0.87787  1.00
     vector -u =:   1   0.29555   0.71818   0.66547  1.00
     vector -u =:   1   0.40818   0.64452   0.97670  1.00
     vector -u =:   1   0.94966   0.25920   0.88245  1.00
     vector -u =:   1   0.96485   0.69098   0.90155  1.00
     vector -u =:   1   0.50225   0.38525   0.67117  1.00
     vector -u =:   1   0.60769   0.86450   0.81635  1.00
     vector -u =:   1   0.33179   0.54915   0.80722  1.00
     vector -u =:   1   0.72215   0.07219   0.83414  1.00
     vector -u =:   1   0.83175   0.32486   0.52766  1.00
     vector -u =:   1   0.70982   0.42673   0.52165  1.00
     vector -u =:   1   0.41159   0.35646   0.75762  1.00
     vector -u =:   1   0.98838   0.54035   0.68451  1.00
     vector -u =:   1   0.49747   0.18485   0.28957  1.00
     vector -u =:   1   0.99216   0.03820   0.08153  1.00

---------------------------------------------------------------

  SUMMARY OF SOLUTIONS:
   SET   CCH     SEED    NCYC NITER     R1%   Rcc(1,end)   PKS(1,end) RO/SIG  AVSIN
    19 0.8878  0.7307690   50    5      53.2 111.9  40.9     3     1    8.30 0.598
    10 0.9011  0.3846150   50    5      53.2  97.8  40.9     3     1   10.31 0.598
     4 0.9145  0.1538460    5    5      53.2 113.9  40.9     2     1   16.56 0.598
    14 0.9118  0.5384620    6    5      53.2 105.5  40.9     2     1    9.54 0.599
    16 0.9099  0.6153850   50    5      53.2 100.9  40.9     2     1    8.10 0.599
    24 0.9096  0.9230770   50    5      53.2  99.4  40.9     2     1    6.63 0.599
    20 0.9109  0.7692310    4    5      53.2 100.0  40.9     2     1    7.57 0.598
     1 0.9110  0.0384620    4    5      53.2 101.6  40.9     2     1   33.60 0.599
    22 0.9123  0.8461540   42    5      53.2 105.9  40.9     2     1    7.29 0.598
     9 0.9378  0.3461540    3    5      53.2  42.7  40.9     1     1    9.95 0.599
    13 0.9045  0.5000000   50    5      53.2  92.6  40.9     3     1   10.34 0.598
    17 0.9125  0.6538460    5    5      53.2 105.7  40.9     2     1    7.65 0.599
    21 0.9159  0.8076920    6    5      53.2 103.7  40.9     2     1    7.30 0.599
     8 0.9013  0.3076920   50    5      53.2  98.0  40.9     3     1   11.39 0.598
    12 0.9117  0.4615380    4    5      53.2 111.4  40.9     2     1    9.86 0.599
     7 0.9120  0.2692310    5    5      53.2 106.9  40.9     2     1   11.96 0.599
     2 0.9157  0.0769230    3    5      53.2 113.5  40.9     2     1   23.00 0.598
     5 0.9110  0.1923080    5    5      53.2  99.7  40.9     2     1   14.89 0.599
     3 0.9141  0.1153850    4    5      53.2  97.7  40.9     2     1   19.66 0.598
    18 0.9159  0.6923080    3    5      53.2 115.5  40.9     2     1    7.95 0.599
    11 0.9134  0.4230770    9    5      53.2 116.8  40.9     2     1   10.01 0.599
    25 0.9153  0.9615380    9    5      53.2 114.5  40.9     2     1    6.54 0.599
     6 0.8945  0.2307690   50    5      53.2  95.1  40.9     3     1   14.34 0.599
    23 0.9112  0.8846150    4    5      53.2 117.8  41.0     2     1    7.04 0.599
    15 0.9090  0.5769230   50    5      53.2 107.1  41.0     2     1    8.04 0.597
 TOTAL NUMBER OF CYCLES IS          521
------------------------------------------------------------------------------

  COPY OF FILE.CDR:
  ==== == =======

abyl P212121 (19) L= 1.2821A (1.69-1.60 A) (4 x 0.96 Zn) 900_7_148              
CELL                                                                            
   34.562   44.952   72.098    90.000    90.000   90.000                        
ANOM                                                                            
2.5                                                                             
LATTICE                                                                         
P                                                                               
SYMM                                                                            
 X, Y, Z                                                                        
1/2-X,-Y,1/2+Z                                                                  
1/2+X,1/2-Y,-Z                                                                  
-X,1/2+Y,1/2-Z                                                                  
CONTENTS                                                                        
 Zn                                                                             
 4                                                                              
&CONTROL IHKL=1,NSET=25,NCYCLE=50,DFCUT=0.000,ECUT=0.25                         
RVMIN=1.,FSIGRO=2.65,FSIGDM=4.0,DELTLV=1.1,NITER=5,IFOUSG=1,                    
IBREAK=0,CCTLV=0.91,IEXCC=0,EHLIM=1.0,NEGSUP=1,                                 
itest=2,NSHELL=7,IABORT=0/                                                      
                                                                                
0.0384620                                                                       
                                                                                
     INTENSITY DATA INFORMATION:                                                
     ==========================                                                 
                                                                                
     INPUT DATA ARE F**2                                                        
   DSANO (ANGS.):       1.0000                                                  
   DSFOU (ANGS.):       1.5952                                                  
   DSMIN (ANGS.):       1.5952                                                  
   N.CENTRIC REF:            0                                                  
  ANOMALOUS DIFFRACTION RATIOS(GLOBAL):                                         
   <|DF|>/<F> (%,acen); <|F|>; <|DF|>:    8.0304      2.6963      0.2165        
   <I/sig(I)> :           11.1533                                               
   <|DF|/sig(DF)>:         1.1386                                               
                                                                                
  ANOMALOUS DIFFRACTION RATIOS(SHELLS):                                         
      SHELL  DMEAN  DINF  <|DF|>/<F> <I/sig(I)> <|DF|/sig(DF)> NREFS            
        1     4.33  3.44    4.0648   23.8231    1.4796         1189       92.45 
        2     3.00  2.73    4.6167   20.1579    1.3810         1307       28.06 
        3     2.53  2.38    6.1435   15.3525    1.3583         1321       11.70 
        4     2.26  2.16    7.2539   13.3777    1.3231         1325        8.05 
        5     2.08  2.01    8.0864   11.3015    1.2044         1337        6.25 
        6     1.95  1.89   10.5505    8.8913    1.1225         1348        3.82 
        7     1.84  1.80   15.2750    6.2069    0.9880         1332        2.30 
        8     1.76  1.72   16.4464    5.2196    0.8679         1328        1.76 
        9     1.68  1.65   21.2933    4.1761    0.8489         1335        1.30 
       10     1.62  1.60   33.0698    2.8259    0.7783         1044        0.85 
                                                                                
  FRIEDEL PAIRS FILTERING:                                                      
   PAIR NUM. (USED/READ/%):             9760     12908     75.61                
   NUMBER WRONG PAIRS,S,(%):              42      0.33                          
   NUM.SMALLER THAN ENH_min,(%):         418      3.24      0.2500              
   WITH SMALL DF, %PAIRS, DFCUT:        2682     20.78      0.3750              
   N. DF OUTLIERS,RMSCUT:                  6                4.2500              
   CV(%) OF DF> :      69.1203                                                  
   <r.m.sq.dev.> OF DF.s:        0.3130                                         
--------------------------------------------------------------                  
++++++++++++++++++++++++++++++++++++++++++++++++++++++++++++++
   Job finished on 28- 4-2022   at 11:40:42
   Elapsed time:       341 seconds
++++++++++++++++++++++++++++++++++++++++++++++++++++++++++++++
