# Supplementary material for: Extending the novel |ρ|-based phasing algorithm to the solution of anomalous scattering substructures from SAD data of protein crystals
Source: Acta Crystallogr A Found Adv. 2022 Oct 10;78(Pt 6):473–81. doi: 10.1107/S2053273322008622 (PMC9624180; doi:10.1107/S2053273322008622)
Supplement: Supplementary file 1 [file a-78-00473-sup1.zip › ae5119_suppl_rev/DFCUT comparison rev/comp_10_4tno_25_dfcut400_P1.LPT]

 ============================================================
   === STRUCTURE SOLUTION BY abs(ro) DIRECT METHODS === 
   XLENS/22.1: The SDA Sm-FFT algorithm (10 Mar 2022)
   Copyright Prof. Jordi Rius
   Institut de Ciencia de Materials de Barcelona (CSIC)
   References: Rius J. Acta Cryst (2020) A76 489-493 
   Rius J. & Torrelles X. Acta Cryst (2021) A77 339-347 
   Date is 27- 4-2022   at 13:29:26
 ============================================================

     CRYSTAL DATA:
     =============
     a4tno (2iox) P 41 21 2 (No. 32) L=2.066A (2.6;2.14A)                            

     A=  47.210      B=  47.210     C=  82.280
     ALPHA=   90.00  BETA=   90.00  GAMMA=   90.00

     VOLUME (A3)=     183384.34     DSANO=    2.600

     (SINT/L)2=   0.000112169*H2 +  0.000112169*K2 +  0.000036928*L2 +
                  0.000000000*HK +  0.000000000*HL +  0.000000000*KL

     BRAVAIS LATTICE IS  P  CENTRED AT:

       1)  0.000000       0.000000       0.000000

      SYMMETRY OPERATIONS: 

      R11  R12  R13     R21  R22  R23     R31  R32  R33    T1     T2     T3

  1)    1    0    0       0    1    0       0    0    1    0.00   0.00   0.00
  2)    0    1    0       1    0    0       0    0   -1    0.00   0.00   0.00
  3)   -1    0    0       0   -1    0       0    0    1    0.00   0.00   0.50
  4)    0   -1    0      -1    0    0       0    0   -1    0.00   0.00   0.50
  5)   -1    0    0       0    1    0       0    0   -1    0.50   0.50   0.25
  6)    0   -1    0       1    0    0       0    0    1    0.50   0.50   0.25
  7)    0    1    0      -1    0    0       0    0    1    0.50   0.50   0.75
  8)    1    0    0       0   -1    0       0    0   -1    0.50   0.50   0.75

     STRUCTURE TREATED AS NON-CENTROSYMMETRIC

     TYPE OF RADIATION IS X-RAYS

          UNIT CELL CONTENTS
      SYMBOL  ATOMIC_NUMBER    NUMBER IN CELL    TYPE    SCAT_POWER
        S          16               40            1          16.00

     STARTING PHASES FROM MODULUS FUNCTION

--------------------------------------------------------------

     INTENSITY DATA INFORMATION:
     ==========================

     INPUT DATA ARE F**2
   DSANO (ANGS.):       2.6000
   DSFOU (ANGS.):       2.6000
   DSMIN (ANGS.):       2.1362
   N.CENTRIC REF:          867
  ANOMALOUS DIFFRACTION RATIOS(GLOBAL):   
   <|D|>/<F> (%,acen); <|F|>; <|D|>:    1.3191     30.7432      0.4055
   <I/sig(I)> :          114.6428
   <|D|/sig(D)>:           2.3749

  ANOMALOUS DIFFRACTION RATIOS(SHELLS):   
      SHELL  DMEAN  DINF  <|D|>/<F>  <I/sig(I)>  <|D|/sig(D)> NREFS
        1     6.27  4.97    1.4965  184.6189    5.1778          276     5898.48
        2     4.34  3.95    0.9797  179.4564    3.1087          319     4135.26
        3     3.66  3.45    1.1352  148.6452    2.7113          340     1744.64
        4     3.28  3.13    1.2129  122.3360    2.2168          332      865.08
        5     3.01  2.91    1.4093   88.4465    1.6741          338      427.65
        6     2.82  2.74    1.8934   57.6706    1.3464          351      210.72
        7     2.66  2.60    2.2686   42.2860    1.0233          349      123.38

  BIJVOET PAIRS FILTERING:
   BIJVOET PAIR REFL. (USED/READ/%):             1835      2305     79.61
   NUMBER WRONG BIJVOET PAIR REFL.,S,(%):               0      0.00
   NUM. OF E.s < ECUT,(%), ECUT:         132      5.73      0.2500
   N.DF/s(DF) < DFCUT,(%),DFCUT:         331     14.36      0.4000
   N. DF OUTLIERS,RMSCUT:                  7                4.2500
   CV(%) OF D> :      97.1228
   <r.m.sq.dev.> OF D.s:        0.6532
--------------------------------------------------------------

     FORBIDDEN REFLECTIONS IN DATA FILE *.HKL:
     =========================================

    H    K    L        XO       DXO      NEQ
--------------------------------------------------------------

     Rsigma(F) of equivalent reflections
     Rsig:    0.00000  Nref:         0

     ds_interval        Rsigma       Nref

     N. UNIQUE REFLECTIONS (measured,theory):        1868        3205


     INFORMATION OF DATA IN P1:
     MEAS. INTENSITIES (OBS+UNOBS)IN XLHEM.HKL=        14722
     NOT MEASURED INTENSITIES in XLUNMEAS.HKL=        7165
     FRACTION MEASURED INTENSITIES >DSFOU:     0.673
     HMAX=   18  KMAX=   18  LMAX=   31


--------------------------------------------------------------

     SCALING OF MEASURED INTENSITIES:
     ================================


      SCALE FACTOR:        0.2319  F(EXP)/SK = F(ABS)
      B OVERALL   :       47.9067
      R(Wilson)   :       30.0297
      DSFOU       :        2.6000

      SHELL  DMEAN  DINF  SFC2/SFO2  Nref  f.unobs
        1     6.27  4.97   0.83884    1870  0.0000
        2     4.34  3.95   0.99342    2149  0.0000
        3     3.66  3.45   1.05430    2357  0.0000
        4     3.28  3.13   1.27071    2292  0.0000
        5     3.01  2.91   1.25022    2057  0.0000
        6     2.82  2.74   0.94108    2028  0.0000
        7     2.66  2.60   0.76132    1969  0.0000

 -------------------------------------------------------------

     DATA NORMALIZING:
     ================

     NUMBER OF INPUT REFLEXIONS =             14722
     F(ABS)  =  F(EXP) /          0.2319

     MAXIMUM         H         K         L
     INDICES        18        18        31

                   CENT    ACENT     HK0     0KL     H0L    REST
     </E2-1/>      0.968   0.736   1.000   1.000   1.000   0.908

      E2MEAN      :    0.978479

     <E**2> ACCORDING TO PARITY GROUPS ( D-SPACING > 1.000
        ALL     GGG     GGU     GUG     GUU     UGG     UGU     UUG     UUU
E^2   1.000   1.225   1.196   1.163   0.917   1.163   0.917   0.595   0.872
N     14722    1552    1568    1929    1984    1929    1984    1712    2064

--------------------------------------------------------------

     PHASE REFINEMENT DETAILS:
     ======================== 
    TOTAL N. OF E-VALUES =     14722
    D-SPACING CUT-OFF =    2.60
    <E>, <E2> =    0.8276  1.0000

    N. SETS AND CYCLES =       25     30
    XLIM FOR K REFLECTIONS =    0.00
    N.REFLECTIONS > XKLIM =     14722
    XLIM FOR H REFLECTIONS =    1.00
    N.REFLECTIONS > XHLIM =      4552
     X"S MODIFIED BY MODULUS FUNCTION
    N. ATOMS IN UNIT_CELL (NCELL)  =    40
    PIXELS(0); P_ATOMS(1); OMIT(2) =     1
    FRAC. RANDOMLY DELETED ATOMS = 0.000

    GRID SPACING IN ANGS. =    0.87
    N.GRID POINTS (XYZ) =     60    60    96
    ESD FACTOR FOR MASK DEFINITION =    2.65
    LOWER MASK VALUE =      0
    ESD FACT FOR PEAK ACCEPTANCE (ATOMS=1,2) =  4.00
    ESD FACTOR IN SEARCH (DIF.FOURIER) =  1.10

     vector -u =:   1   0.21680   0.22867   0.82980  1.00
    0.8005     1     1    0.8379    0.0541     546      40    0
    0.7887     1     2    0.8723    0.0324     468      40    0
    0.8133     1     3    0.8458    0.0269     509      40    0
    0.8056     1     4    0.8630    0.0185     467      40    0
    0.8101     1     5    0.8683    0.0174     497      40    0
    0.8135     1     6    0.8641    0.0122     516      40    0
    0.8151     1     7    0.8669    0.0093     523      40    0
    0.8135     1     8    0.8617    0.0124     501      40    0
    0.8179     1     9    0.8667    0.0156     512      40    0
    0.8175     1    10    0.8766    0.0064     510      40    0
    0.8272     1    11    0.8873    0.0087     481      40    0
     vector -u =:   1   0.36489   0.10161   0.81714  1.00
     vector -u =:   1   0.49998   0.39021   0.52000  1.00
     vector -u =:   1   0.65675   0.62271   0.82334  1.00
     vector -u =:   1   0.87300   0.81655   0.52951  1.00
     vector -u =:   1   0.18504   0.40165   0.47330  1.00
     vector -u =:   1   0.63250   0.71194   0.75479  1.00
     vector -u =:   1   0.25335   0.98420   0.46296  1.00
     vector -u =:   1   0.08913   0.96328   0.46529  1.00
     vector -u =:   1   0.17945   0.98992   0.77966  1.00
     vector -u =:   1   0.56780   0.28714   0.87787  1.00
     vector -u =:   1   0.29555   0.71818   0.66547  1.00
     vector -u =:   1   0.40818   0.64452   0.97670  1.00
     vector -u =:   1   0.94966   0.25920   0.88245  1.00
     vector -u =:   1   0.96485   0.69098   0.90155  1.00
     vector -u =:   1   0.50225   0.38525   0.67117  1.00
     vector -u =:   1   0.60769   0.86450   0.81635  1.00
     vector -u =:   1   0.33179   0.54915   0.80722  1.00
     vector -u =:   1   0.72215   0.07219   0.83414  1.00
     vector -u =:   1   0.83175   0.32486   0.52766  1.00
     vector -u =:   1   0.70982   0.42673   0.52165  1.00
     vector -u =:   1   0.41159   0.35646   0.75762  1.00
     vector -u =:   1   0.98838   0.54035   0.68451  1.00
     vector -u =:   1   0.49747   0.18485   0.28957  1.00
     vector -u =:   1   0.99216   0.03820   0.08153  1.00

---------------------------------------------------------------

  SUMMARY OF SOLUTIONS:
   SET   CCH     SEED    NCYC NITER     R1%   Rcc(1,end)   PKS(1,end) RO/SIG  AVSIN
    20 0.8871  0.7692310   22    5      49.2  64.9  51.3    48    48    3.04 0.910
    12 0.8861  0.4615380   28    5      49.4  64.5  51.4    48    48    3.87 0.898
     4 0.8882  0.1538460   16    5      49.0  64.4  51.8    48    48    6.94 0.867
    19 0.8903  0.7307690   16    5      49.2  64.8  52.1    48    48    3.01 0.935
     7 0.8873  0.2692310   21    5      49.4  67.6  52.3    48    48    5.61 0.977
    15 0.8876  0.5769230   28    5      49.3  65.6  52.4    48    48    3.66 0.920
    11 0.8882  0.4230770   26    5      49.6  64.8  52.4    48    48    4.39 0.976
     3 0.8890  0.1153850   19    5      49.0  66.5  52.5    48    48    7.40 0.852
    25 0.8903  0.9615380   14    5      49.1  65.6  52.6    48    48    2.84 0.876
     1 0.8873  0.0384620   11    5      49.2  63.5  52.6    48    48   14.47 0.914
    24 0.8869  0.9230770   20    5      49.5  66.3  52.6    48    48    3.05 0.984
    21 0.8884  0.8076920   18    5      48.9  65.7  52.8    48    48    2.93 0.886
     9 0.8852  0.3461540   14    5      49.5  66.2  52.8    48    48    4.83 0.975
    14 0.8847  0.5384620   17    5      49.7  66.1  52.8    48    48    4.21 0.973
    16 0.8850  0.6153850   28    5      49.2  67.1  52.8    48    48    3.36 0.948
     8 0.8861  0.3076920   11    5      49.2  67.0  52.9    48    48    4.69 0.915
     5 0.8835  0.1923080   19    5      49.1  67.9  53.0    48    48    6.34 0.970
    13 0.8832  0.5000000   18    5      48.7  67.0  53.1    48    48    3.75 0.920
    23 0.8906  0.8846150   12    5      49.1  66.1  53.1    48    48    2.95 0.945
    22 0.8837  0.8461540   20    5      50.0  65.7  53.3    48    48    2.92 0.991
     6 0.8873  0.2307690   30    5      49.4  65.6  53.3    48    48    5.79 0.927
    10 0.8849  0.3846150   14    5      49.6  67.7  53.8    48    48    4.51 0.904
     2 0.8706  0.0769230   30    5      52.5  74.0  58.8    48    48   14.62 2.228n
    18 0.8720  0.6923080   30    5      53.1  77.4  61.3    48    48    5.73 2.383n
    17 0.8662  0.6538460   30    5      54.0  80.2  66.0    48    48    4.45 1.294n
 TOTAL NUMBER OF CYCLES IS          512
------------------------------------------------------------------------------

  COPY OF FILE.CDR:
  ==== == =======

a4tno (2iox) P 41 21 2 (No. 32) L=2.066A (2.6;2.14A)                            
CELL                                                                            
   47.210   47.210    82.280    90.000    90.000   90.000                       
ANOM                                                                            
2.6                                                                             
LATTICE                                                                         
P                                                                               
SYMM                                                                            
 X, Y, Z                                                                        
 Y, X,-Z                                                                        
-X,-Y, Z+1/2                                                                    
-Y,-X,-Z+1/2                                                                    
-X+1/2, Y+1/2,-Z+1/4                                                            
-Y+1/2, X+1/2, Z+1/4                                                            
 Y+1/2,-X+1/2, Z+3/4                                                            
 X+1/2,-Y+1/2,-Z+3/4                                                            
CONTENTS                                                                        
 S                                                                              
40                                                                              
&CONTROL                                                                        
IHKL=1,                                                                         
NSET=25,                                                                        
NCYCLE=30,                                                                      
RVMIN=1.,                                                                       
IBREAK=0,                                                                       
IABORT=0                                                                        
NSHELL=7,                                                                       
DFCUT=0.40,                                                                     
ECUT=0.25,                                                                      
EHLIM=1.0,                                                                      
NEGSUP=1,                                                                       
ITEST=2,                                                                        
IATOMS=1,                                                                       
MSKVAL=0,                                                                       
FSIGRO=2.65,                                                                    
FSIGDM=4.0,                                                                     
DELTLV=1.1,                                                                     
NITER=5,                                                                        
IFOUSG=0,                                                                       
iexcc=0,                                                                        
CCTLV=0.883,                                                                    
/                                                                               
2.6                                                                             
BINIT=0.0384620,                                                                
--------------------------------------------------------------                  
                                                                                
     INTENSITY DATA INFORMATION:                                                
     ==========================                                                 
                                                                                
     INPUT DATA ARE F**2                                                        
   DSANO (ANGS.):       1.0000                                                  
   DSFOU (ANGS.):       2.1362                                                  
   DSMIN (ANGS.):       2.1362                                                  
   N.CENTRIC REF:         1260                                                  
  ANOMALOUS DIFFRACTION RATIOS(GLOBAL):                                         
   <|DF|>/<F> (%,acen); <|F|>; <|DF|>:    2.0905     20.2200      0.4227        
   <I/sig(I)> :           71.4872                                               
   <|DF|/sig(DF)>:         1.6782                                               
                                                                                
  ANOMALOUS DIFFRACTION RATIOS(SHELLS):                                         
      SHELL  DMEAN  DINF  <|DF|>/<F> <I/sig(I)> <|DF|/sig(DF)> NREFS            
        1     5.80  4.60    1.3833  184.4480    4.7542          359     5808.86 
        2     4.02  3.65    1.0434  166.4318    2.9913          411     2919.07 
        3     3.39  3.19    1.1166  133.9927    2.3061          422     1169.74 
        4     3.03  2.90    1.4526   90.3074    1.7738          433      454.33 
        5     2.79  2.69    1.8567   56.3015    1.2855          441      199.23 
        6     2.61  2.53    2.4842   36.9141    0.9608          441      105.66 
        7     2.47  2.41    3.5671   23.7601    0.8608          437       65.64 
        8     2.35  2.30    5.3185   13.1365    0.7824          441       49.39 
        9     2.25  2.21    9.8259    6.6678    0.6834          445       34.02 
       10     2.17  2.14   19.3670    3.2260    0.5938          245       28.91 
                                                                                
  FRIEDEL PAIRS FILTERING:                                                      
   PAIR NUM. (USED/READ/%):             2995      4075     73.50                
   NUMBER WRONG PAIRS,S,(%):               0      0.00                          
   NUM.SMALLER THAN ENH_min,(%):         143      3.51      0.2500              
   WITH SMALL DF, %PAIRS, DFCUT:         921     22.60      0.4000              
   N. DF OUTLIERS,RMSCUT:                 16                4.2500              
   CV(%) OF DF> :      94.7865                                                  
   <r.m.sq.dev.> OF DF.s:        0.7154                                         
--------------------------------------------------------------                  
++++++++++++++++++++++++++++++++++++++++++++++++++++++++++++++
   Job finished on 27- 4-2022   at 13:38:13
   Elapsed time:       527 seconds
++++++++++++++++++++++++++++++++++++++++++++++++++++++++++++++

C:\Users\rius\Desktop\4tno_dfcutzero>xlabsro_anom_1 a4tno
============================================================
  === STRUCTURE SOLUTION BY abs(ro) DIRECT METHODS ===
  XLENS/22.1: The SDA Sm-FFT algorithm (17 Mar 2022)
  Copyright Prof. Jordi Rius
  Institut de Ciencia de Materials de Barcelona (CSIC)
  References: Rius J.    Acta Cryst (2020) A76 489-493
  Rius J. & Torrelles X. Acta Cryst (2021) A77 339-347
  Date is 27- 4-2022   at 13:29:26
============================================================


a4tno (2iox) P 41 21 2 (No. 32) L=2.066A (2.6;2.14A)


    STARTING PHASES FROM MODULUS FUNCTION
    INPUT DATA ARE F**2
  DSANO (ANGS.):       2.6000
  DSFOU (ANGS.):       2.6000
  DSMIN (ANGS.):       2.1362
  N.CENTRIC REF:          867
 ANOMALOUS DIFFRACTION RATIOS(GLOBAL):
  <|D|>/<F> (%,acen); <|F|>; <|D|>:    1.3191     30.7432      0.4055
  <I/sig(I)> :          114.6428
  <|D|/sig(D)>:           2.3749
 BIJVOET PAIRS FILTERING:
  BIJVOET PAIR REFL. (USED/READ/%):             1835      2305     79.61
  NUMBER WRONG BIJVOET PAIR REFL.,S,(%):               0      0.00
  NUM. OF E.s < ECUT,(%), ECUT:         132      5.73      0.2500
  N.DF/s(DF) < DFCUT,(%),DFCUT:         331     14.36      0.4000
  N. DF OUTLIERS,RMSCUT:                  7                4.2500
  CV(%) OF D> :      97.1228
  <r.m.sq.dev.> OF D.s         0.6532

    Rsigma(F) of equivalent reflections
    Rsig:    0.00000  Nref:         0

    N. UNIQUE REFLECTIONS (measured,theory):        1868        3205


    INFORMATION OF DATA IN P1:
    MEAS. INTENSITIES (OBS+UNOBS)IN XLHEM.HKL=        14722
    NOT MEASURED INTENSITIES in XLUNMEAS.HKL=        7165
    FRACTION MEASURED INTENSITIES >DSFOU:     0.673
    HMAX=   18  KMAX=   18  LMAX=   31

    SCALE FACTOR=            0.231903568
    Bover (A**2)=            7.08679724
    R(Wilson)  =             30.0296516
    E2MEAN:  0.978478611

    GRID (ANGS.), NX, NY, NZ:  0.87   60   60   96
    NSETS, NCYCLES :    25    30
    XLIM FOR H REFLECTIONS =    1.00
    N.REFLECTIONS > XHLIM =      4552
    X"S MODIFIED BY MODULUS FUNCTION

    SEED=   0.0384620
    vector -u =:   1   0.21680   0.22867   0.82980  1.00
   0.8005     1     1    0.8379    0.0541     546      40    0
   0.7887     1     2    0.8723    0.0324     468      40    0
   0.8133     1     3    0.8458    0.0269     509      40    0
   0.8056     1     4    0.8630    0.0185     467      40    0
   0.8101     1     5    0.8683    0.0174     497      40    0
   0.8135     1     6    0.8641    0.0122     516      40    0
   0.8151     1     7    0.8669    0.0093     523      40    0
   0.8135     1     8    0.8617    0.0124     501      40    0
   0.8179     1     9    0.8667    0.0156     512      40    0
   0.8175     1    10    0.8766    0.0064     510      40    0
   0.8272     1    11    0.8873    0.0087     481      40    0
   AAMAX= 943.690796 AAMIN= -486.368835
   11    0.8873   14.4657    171.59    2.6500    4.0000   1
   R1=     49.21 ( all E.s); AVSIN=     0.9142
  SET   CC      SEED    NCYC NITER
    RVAL(R1,ini,end) PKS(ini,end) RO/SIG
    1 0.8873  0.0384620   11    5      49.2  63.5  52.6    48    48   14.47

    SEED=   0.0769230
    vector -u =:   1   0.36489   0.10161   0.81714  1.00
   0.7998     2     1    0.8538    0.0130     553      40    1
   0.7916     2     2    0.8758    0.0046     454      40    1
   0.8196     2     3    0.8640    0.0038     523      40    1
   0.8092     2     4    0.8715    0.0026     507      40    1
   0.8156     2     5    0.8727    0.0032     507      40    1
   0.8124     2     6    0.8611    0.0009     490      40    1
   0.8153     2     7    0.8625    0.0014     506      40    1
   0.8147     2     8    0.8727    0.0009     475      40    1
   0.8181     2     9    0.8633    0.0012     491      40    1
   0.8133     2    10    0.8707    0.0003     452      40    1
   0.8181     2    11    0.8647    0.0003     539      40    1
   0.8153     2    12    0.8652    0.0000     480      40    1
   0.8135     2    13    0.8696    0.0006     518      40    1
   0.8187     2    14    0.8665    0.0014     496      40    1
   0.8148     2    15    0.8651    0.0012     491      40    1
   0.8177     2    16    0.8614    0.0006     506      40    1
   0.8129     2    17    0.8627    0.0003     477      40    1
   0.8142     2    18    0.8662    0.0003     477      40    1
   0.8162     2    19    0.8676    0.0009     470      40    1
   0.8191     2    20    0.8554    0.0012     478      40    1
   0.8164     2    21    0.8611    0.0006     467      40    1
   0.8162     2    22    0.8567    0.0003     488      40    1
   0.8125     2    23    0.8609    0.0003     514      40    1
   0.8130     2    24    0.8660    0.0014     475      40    1
   0.8117     2    25    0.8607    0.0006     494      40    1
   0.8138     2    26    0.8698    0.0009     482      40    1
   0.8128     2    27    0.8659    0.0000     517      40    1
   0.8152     2    28    0.8721    0.0003     472      40    1
   0.8132     2    29    0.8622    0.0000     491      40    1
   AAMAX= 1024.19800 AAMIN= -572.433655
   30    0.8706   14.6247    242.67    2.6500    4.0000   1
   R1=     52.54 ( all E.s); AVSIN=     2.2284
  SET   CC      SEED    NCYC NITER
    RVAL(R1,ini,end) PKS(ini,end) RO/SIG
    2 0.8706  0.0769230   30    5      52.5  74.0  58.8    48    48   14.62

    SEED=   0.1153850
    vector -u =:   1   0.49998   0.39021   0.52000  1.00
   0.7991     3     1    0.8420    0.0029     505      40    1
   0.7860     3     2    0.8674    0.0000     431      40    1
   0.8184     3     3    0.8465    0.0003     501      40    1
   0.8111     3     4    0.8710    0.0000     483      40    1
   0.8151     3     5    0.8634    0.0000     480      40    1
   0.8176     3     6    0.8766    0.0000     510      40    1
   0.8219     3     7    0.8619    0.0000     478      40    1
   0.8150     3     8    0.8688    0.0000     503      40    1
   0.8180     3     9    0.8684    0.0000     513      40    1
   0.8187     3    10    0.8629    0.0000     510      40    1
   0.8144     3    11    0.8647    0.0000     471      40    1
   0.8175     3    12    0.8592    0.0000     472      40    1
   0.8149     3    13    0.8614    0.0000     474      40    1
   0.8126     3    14    0.8623    0.0000     478      40    1
   0.8206     3    15    0.8724    0.0000     484      40    1
   0.8215     3    16    0.8817    0.0000     490      40    1
   0.8249     3    17    0.8816    0.0000     518      40    1
   0.8268     3    18    0.8803    0.0000     497      40    1
   0.8252     3    19    0.8890    0.0000     505      40    1
   AAMAX= 890.442749 AAMIN= -451.324768
   19    0.8890    7.3983    297.21    2.6500    4.0000   1
   R1=     49.00 ( all E.s); AVSIN=     0.8520
  SET   CC      SEED    NCYC NITER
    RVAL(R1,ini,end) PKS(ini,end) RO/SIG
    3 0.8890  0.1153850   19    5      49.0  66.5  52.5    48    48    7.40

    SEED=   0.1538460
    vector -u =:   1   0.65675   0.62271   0.82334  1.00
   0.8001     4     1    0.8389    0.0009     516      40    2
   0.7963     4     2    0.8674    0.0000     418      40    2
   0.8233     4     3    0.8633    0.0000     524      40    2
   0.8103     4     4    0.8730    0.0000     502      40    2
   0.8189     4     5    0.8633    0.0000     521      40    2
   0.8130     4     6    0.8759    0.0000     449      40    2
   0.8221     4     7    0.8590    0.0000     491      40    2
   0.8141     4     8    0.8729    0.0000     516      40    2
   0.8198     4     9    0.8645    0.0000     544      40    2
   0.8128     4    10    0.8690    0.0000     473      40    2
   0.8176     4    11    0.8629    0.0000     474      40    2
   0.8158     4    12    0.8628    0.0000     488      40    2
   0.8186     4    13    0.8704    0.0000     495      40    2
   0.8202     4    14    0.8813    0.0000     504      40    2
   0.8264     4    15    0.8821    0.0000     457      40    2
   0.8272     4    16    0.8882    0.0000     513      40    2
   AAMAX= 929.028564 AAMIN= -503.375031
   16    0.8882    6.9442    343.19    2.6500    4.0000   1
   R1=     49.03 ( all E.s); AVSIN=     0.8666
  SET   CC      SEED    NCYC NITER
    RVAL(R1,ini,end) PKS(ini,end) RO/SIG
    4 0.8882  0.1538460   16    5      49.0  64.4  51.8    48    48    6.94

    SEED=   0.1923080
    vector -u =:   1   0.87300   0.81655   0.52951  1.00
   0.8001     5     1    0.8554    0.0000     527      40    3
   0.7873     5     2    0.8790    0.0000     489      40    3
   0.8183     5     3    0.8694    0.0000     495      40    3
   0.8106     5     4    0.8751    0.0000     494      40    3
   0.8184     5     5    0.8670    0.0000     488      40    3
   0.8120     5     6    0.8693    0.0000     491      40    3
   0.8166     5     7    0.8616    0.0000     496      40    3
   0.8149     5     8    0.8706    0.0000     460      40    3
   0.8188     5     9    0.8646    0.0000     536      40    3
   0.8171     5    10    0.8620    0.0000     519      40    3
   0.8159     5    11    0.8647    0.0000     535      40    3
   0.8177     5    12    0.8624    0.0000     494      40    3
   0.8165     5    13    0.8578    0.0000     503      40    3
   0.8169     5    14    0.8602    0.0000     467      40    3
   0.8169     5    15    0.8677    0.0000     471      40    3
   0.8139     5    16    0.8673    0.0000     481      40    3
   0.8144     5    17    0.8816    0.0000     489      40    3
   0.8223     5    18    0.8825    0.0000     493      40    3
   0.8270     5    19    0.8835    0.0000     507      40    3
   AAMAX= 945.506226 AAMIN= -496.471069
   19    0.8835    6.3424    383.69    2.6500    4.0000   1
   R1=     49.05 ( all E.s); AVSIN=     0.9703
  SET   CC      SEED    NCYC NITER
    RVAL(R1,ini,end) PKS(ini,end) RO/SIG
    5 0.8835  0.1923080   19    5      49.1  67.9  53.0    48    48    6.34

    SEED=   0.2307690
    vector -u =:   1   0.18504   0.40165   0.47330  1.00
   0.7995     6     1    0.8611    0.0000     559      40    4
   0.7889     6     2    0.8724    0.0000     478      40    4
   0.8185     6     3    0.8624    0.0000     518      40    4
   0.8070     6     4    0.8685    0.0000     490      40    4
   0.8183     6     5    0.8671    0.0000     488      40    4
   0.8125     6     6    0.8712    0.0000     483      40    4
   0.8195     6     7    0.8673    0.0000     519      40    4
   0.8140     6     8    0.8687    0.0000     494      40    4
   0.8197     6     9    0.8673    0.0000     507      40    4
   0.8168     6    10    0.8695    0.0000     503      40    4
   0.8182     6    11    0.8631    0.0000     496      40    4
   0.8132     6    12    0.8643    0.0000     467      40    4
   0.8198     6    13    0.8604    0.0000     517      40    4
   0.8150     6    14    0.8680    0.0000     474      40    4
   0.8142     6    15    0.8580    0.0000     485      40    4
   0.8090     6    16    0.8651    0.0000     472      40    4
   0.8155     6    17    0.8631    0.0000     540      40    4
   0.8127     6    18    0.8676    0.0000     467      40    4
   0.8148     6    19    0.8621    0.0000     501      40    4
   0.8114     6    20    0.8659    0.0000     466      40    4
   0.8118     6    21    0.8627    0.0000     492      40    4
   0.8086     6    22    0.8681    0.0000     461      40    4
   0.8131     6    23    0.8683    0.0000     485      40    4
   0.8127     6    24    0.8667    0.0000     475      40    4
   0.8146     6    25    0.8656    0.0000     495      40    4
   0.8111     6    26    0.8589    0.0000     464      40    4
   0.8160     6    27    0.8664    0.0000     481      40    4
   0.8186     6    28    0.8769    0.0000     465      40    4
   0.8250     6    29    0.8808    0.0000     468      40    4
   AAMAX= 948.778687 AAMIN= -498.207733
   30    0.8873    5.7901    420.31    2.6500    4.0000   1
   R1=     49.37 ( all E.s); AVSIN=     0.9272
  SET   CC      SEED    NCYC NITER
    RVAL(R1,ini,end) PKS(ini,end) RO/SIG
    6 0.8873  0.2307690   30    5      49.4  65.6  53.3    48    48    5.79

    SEED=   0.2692310
    vector -u =:   1   0.63250   0.71194   0.75479  1.00
   0.7997     7     1    0.8603    0.0000     557      40    5
   0.7926     7     2    0.8830    0.0000     484      40    5
   0.8235     7     3    0.8713    0.0000     533      40    5
   0.8128     7     4    0.8708    0.0000     482      40    5
   0.8137     7     5    0.8750    0.0000     502      40    5
   0.8153     7     6    0.8734    0.0000     467      40    5
   0.8197     7     7    0.8714    0.0000     478      40    5
   0.8145     7     8    0.8718    0.0000     501      40    5
   0.8171     7     9    0.8665    0.0000     499      40    5
   0.8167     7    10    0.8679    0.0000     491      40    5
   0.8148     7    11    0.8717    0.0000     524      40    5
   0.8159     7    12    0.8650    0.0000     501      40    5
   0.8159     7    13    0.8686    0.0000     509      40    5
   0.8152     7    14    0.8630    0.0000     517      40    5
   0.8146     7    15    0.8630    0.0000     510      40    5
   0.8122     7    16    0.8611    0.0000     506      40    5
   0.8137     7    17    0.8536    0.0000     494      40    5
   0.8118     7    18    0.8624    0.0000     484      40    5
   0.8190     7    19    0.8566    0.0000     498      40    5
   0.8183     7    20    0.8710    0.0000     482      40    5
   0.8243     7    21    0.8873    0.0000     509      40    5
   AAMAX= 836.442566 AAMIN= -460.587158
   21    0.8873    5.6074    453.99    2.6500    4.0000   1
   R1=     49.43 ( all E.s); AVSIN=     0.9771
  SET   CC      SEED    NCYC NITER
    RVAL(R1,ini,end) PKS(ini,end) RO/SIG
    7 0.8873  0.2692310   21    5      49.4  67.6  52.3    48    48    5.61

    SEED=   0.3076920
    vector -u =:   1   0.25335   0.98420   0.46296  1.00
   0.7998     8     1    0.8601    0.0000     555      40    6
   0.7904     8     2    0.8798    0.0000     450      40    6
   0.8207     8     3    0.8615    0.0000     516      40    6
   0.8098     8     4    0.8672    0.0000     508      40    6
   0.8171     8     5    0.8619    0.0000     485      40    6
   0.8113     8     6    0.8621    0.0000     491      40    6
   0.8174     8     7    0.8642    0.0000     488      40    6
   0.8106     8     8    0.8640    0.0000     512      40    6
   0.8136     8     9    0.8752    0.0000     481      40    6
   0.8203     8    10    0.8821    0.0000     501      40    6
   0.8251     8    11    0.8861    0.0000     521      40    6
   AAMAX= 911.248657 AAMIN= -473.980438
   11    0.8861    4.6933    485.34    2.6500    4.0000   1
   R1=     49.23 ( all E.s); AVSIN=     0.9153
  SET   CC      SEED    NCYC NITER
    RVAL(R1,ini,end) PKS(ini,end) RO/SIG
    8 0.8861  0.3076920   11    5      49.2  67.0  52.9    48    48    4.69

    SEED=   0.3461540
    vector -u =:   1   0.08913   0.96328   0.46529  1.00
   0.8008     9     1    0.8569    0.0000     533      40    7
   0.7942     9     2    0.8792    0.0000     467      40    7
   0.8179     9     3    0.8670    0.0000     503      40    7
   0.8113     9     4    0.8709    0.0000     471      40    7
   0.8210     9     5    0.8679    0.0000     501      40    7
   0.8138     9     6    0.8724    0.0000     492      40    7
   0.8192     9     7    0.8633    0.0000     498      40    7
   0.8135     9     8    0.8707    0.0000     465      40    7
   0.8175     9     9    0.8599    0.0000     504      40    7
   0.8170     9    10    0.8621    0.0000     516      40    7
   0.8186     9    11    0.8614    0.0000     490      40    7
   0.8198     9    12    0.8701    0.0000     500      40    7
   0.8228     9    13    0.8795    0.0000     488      40    7
   0.8276     9    14    0.8852    0.0000     499      40    7
   AAMAX= 899.344666 AAMIN= -446.592987
   14    0.8852    4.8327    514.78    2.6500    4.0000   1
   R1=     49.51 ( all E.s); AVSIN=     0.9755
  SET   CC      SEED    NCYC NITER
    RVAL(R1,ini,end) PKS(ini,end) RO/SIG
    9 0.8852  0.3461540   14    5      49.5  66.2  52.8    48    48    4.83

    SEED=   0.3846150
    vector -u =:   1   0.17945   0.98992   0.77966  1.00
   0.8011    10     1    0.8554    0.0000     524      40    8
   0.7916    10     2    0.8614    0.0000     453      40    8
   0.8118    10     3    0.8690    0.0000     510      40    8
   0.8142    10     4    0.8676    0.0000     500      40    8
   0.8148    10     5    0.8672    0.0000     489      40    8
   0.8075    10     6    0.8636    0.0000     473      40    8
   0.8110    10     7    0.8596    0.0000     492      40    8
   0.8105    10     8    0.8659    0.0000     483      40    8
   0.8146    10     9    0.8661    0.0000     502      40    8
   0.8127    10    10    0.8581    0.0000     472      40    8
   0.8157    10    11    0.8669    0.0000     464      40    8
   0.8177    10    12    0.8768    0.0000     489      40    8
   0.8223    10    13    0.8764    0.0000     502      40    8
   0.8260    10    14    0.8849    0.0000     488      40    8
   AAMAX= 894.305664 AAMIN= -442.365204
   14    0.8849    4.5142    542.62    2.6500    4.0000   1
   R1=     49.59 ( all E.s); AVSIN=     0.9039
  SET   CC      SEED    NCYC NITER
    RVAL(R1,ini,end) PKS(ini,end) RO/SIG
   10 0.8849  0.3846150   14    5      49.6  67.7  53.8    48    48    4.51

    SEED=   0.4230770
    vector -u =:   1   0.56780   0.28714   0.87787  1.00
   0.8009    11     1    0.8548    0.0000     546      40    9
   0.7910    11     2    0.8803    0.0000     496      40    9
   0.8164    11     3    0.8663    0.0000     520      40    9
   0.8122    11     4    0.8738    0.0000     490      40    9
   0.8203    11     5    0.8533    0.0000     493      40    9
   0.8083    11     6    0.8802    0.0000     441      40    9
   0.8211    11     7    0.8593    0.0000     517      40    9
   0.8138    11     8    0.8659    0.0000     513      40    9
   0.8243    11     9    0.8670    0.0000     511      40    9
   0.8153    11    10    0.8676    0.0000     487      40    9
   0.8199    11    11    0.8651    0.0000     488      40    9
   0.8137    11    12    0.8661    0.0000     492      40    9
   0.8203    11    13    0.8636    0.0000     520      40    9
   0.8152    11    14    0.8661    0.0000     481      40    9
   0.8157    11    15    0.8613    0.0000     505      40    9
   0.8147    11    16    0.8631    0.0000     471      40    9
   0.8149    11    17    0.8651    0.0000     497      40    9
   0.8150    11    18    0.8575    0.0000     484      40    9
   0.8134    11    19    0.8684    0.0000     519      40    9
   0.8202    11    20    0.8635    0.0000     490      40    9
   0.8164    11    21    0.8630    0.0000     470      40    9
   0.8150    11    22    0.8647    0.0000     478      40    9
   0.8186    11    23    0.8768    0.0000     470      40    9
   0.8236    11    24    0.8766    0.0000     498      40    9
   0.8232    11    25    0.8826    0.0000     460      40    9
   0.8275    11    26    0.8882    0.0000     511      40    9
   AAMAX= 1063.59106 AAMIN= -453.752319
   26    0.8882    4.3921    569.10    2.6500    4.0000   1
   R1=     49.60 ( all E.s); AVSIN=     0.9763
  SET   CC      SEED    NCYC NITER
    RVAL(R1,ini,end) PKS(ini,end) RO/SIG
   11 0.8882  0.4230770   26    5      49.6  64.8  52.4    48    48    4.39

    SEED=   0.4615380
    vector -u =:   1   0.29555   0.71818   0.66547  1.00
   0.8009    12     1    0.8451    0.0000     539      40   10
   0.7865    12     2    0.8682    0.0000     455      40   10
   0.8185    12     3    0.8635    0.0000     472      40   10
   0.8083    12     4    0.8683    0.0000     480      40   10
   0.8222    12     5    0.8631    0.0000     514      40   10
   0.8110    12     6    0.8705    0.0000     489      40   10
   0.8140    12     7    0.8669    0.0000     515      40   10
   0.8134    12     8    0.8718    0.0000     463      40   10
   0.8200    12     9    0.8685    0.0000     527      40   10
   0.8110    12    10    0.8699    0.0000     517      40   10
   0.8179    12    11    0.8584    0.0000     525      40   10
   0.8126    12    12    0.8650    0.0000     483      40   10
   0.8145    12    13    0.8737    0.0000     506      40   10
   0.8128    12    14    0.8661    0.0000     498      40   10
   0.8185    12    15    0.8676    0.0000     512      40   10
   0.8216    12    16    0.8721    0.0000     541      40   10
   0.8199    12    17    0.8698    0.0000     503      40   10
   0.8145    12    18    0.8643    0.0000     489      40   10
   0.8167    12    19    0.8659    0.0000     499      40   10
   0.8142    12    20    0.8710    0.0000     475      40   10
   0.8157    12    21    0.8673    0.0000     518      40   10
   0.8115    12    22    0.8628    0.0000     495      40   10
   0.8149    12    23    0.8590    0.0000     518      40   10
   0.8165    12    24    0.8642    0.0000     469      40   10
   0.8154    12    25    0.8673    0.0000     466      40   10
   0.8194    12    26    0.8788    0.0000     488      40   10
   0.8271    12    27    0.8788    0.0000     494      40   10
   0.8250    12    28    0.8861    0.0000     527      40   10
   AAMAX= 910.106812 AAMIN= -470.077209
   28    0.8861    3.8677    594.40    2.6500    4.0000   1
   R1=     49.35 ( all E.s); AVSIN=     0.8982
  SET   CC      SEED    NCYC NITER
    RVAL(R1,ini,end) PKS(ini,end) RO/SIG
   12 0.8861  0.4615380   28    5      49.4  64.5  51.4    48    48    3.87

    SEED=   0.5000000
    vector -u =:   1   0.40818   0.64452   0.97670  1.00
   0.8005    13     1    0.8545    0.0000     509      40   11
   0.7938    13     2    0.8766    0.0000     436      40   11
   0.8193    13     3    0.8716    0.0000     496      40   11
   0.8081    13     4    0.8641    0.0000     477      40   11
   0.8121    13     5    0.8687    0.0000     501      40   11
   0.8110    13     6    0.8642    0.0000     498      40   11
   0.8134    13     7    0.8613    0.0000     512      40   11
   0.8095    13     8    0.8651    0.0000     462      40   11
   0.8146    13     9    0.8668    0.0000     505      40   11
   0.8109    13    10    0.8683    0.0000     516      40   11
   0.8132    13    11    0.8617    0.0000     465      40   11
   0.8125    13    12    0.8592    0.0000     469      40   11
   0.8114    13    13    0.8592    0.0000     492      40   11
   0.8191    13    14    0.8633    0.0000     489      40   11
   0.8147    13    15    0.8752    0.0000     479      40   11
   0.8222    13    16    0.8727    0.0000     477      40   11
   0.8220    13    17    0.8821    0.0000     496      40   11
   0.8260    13    18    0.8832    0.0000     504      40   11
   AAMAX= 889.948608 AAMIN= -480.650604
   18    0.8832    3.7487    618.67    2.6500    4.0000   1
   R1=     48.74 ( all E.s); AVSIN=     0.9203
  SET   CC      SEED    NCYC NITER
    RVAL(R1,ini,end) PKS(ini,end) RO/SIG
   13 0.8832  0.5000000   18    5      48.7  67.0  53.1    48    48    3.75

    SEED=   0.5384620
    vector -u =:   1   0.94966   0.25920   0.88245  1.00
   0.7994    14     1    0.8565    0.0000     495      40   12
   0.7995    14     2    0.8777    0.0000     492      40   12
   0.8182    14     3    0.8641    0.0000     515      40   12
   0.8124    14     4    0.8792    0.0000     483      40   12
   0.8208    14     5    0.8666    0.0000     519      40   12
   0.8164    14     6    0.8737    0.0000     512      40   12
   0.8217    14     7    0.8634    0.0000     502      40   12
   0.8180    14     8    0.8633    0.0000     500      40   12
   0.8172    14     9    0.8631    0.0000     503      40   12
   0.8185    14    10    0.8685    0.0000     499      40   12
   0.8191    14    11    0.8668    0.0000     494      40   12
   0.8136    14    12    0.8653    0.0000     494      40   12
   0.8184    14    13    0.8638    0.0000     532      40   12
   0.8146    14    14    0.8655    0.0000     504      40   12
   0.8201    14    15    0.8674    0.0000     501      40   12
   0.8220    14    16    0.8776    0.0000     507      40   12
   0.8270    14    17    0.8847    0.0000     514      40   12
   AAMAX= 1038.28650 AAMIN= -458.939880
   17    0.8847    4.2133    642.02    2.6500    4.0000   1
   R1=     49.67 ( all E.s); AVSIN=     0.9732
  SET   CC      SEED    NCYC NITER
    RVAL(R1,ini,end) PKS(ini,end) RO/SIG
   14 0.8847  0.5384620   17    5      49.7  66.1  52.8    48    48    4.21

    SEED=   0.5769230
    vector -u =:   1   0.96485   0.69098   0.90155  1.00
   0.7989    15     1    0.8549    0.0000     515      40   13
   0.7907    15     2    0.8715    0.0000     478      40   13
   0.8188    15     3    0.8633    0.0000     509      40   13
   0.8124    15     4    0.8702    0.0000     471      40   13
   0.8208    15     5    0.8695    0.0000     487      40   13
   0.8159    15     6    0.8706    0.0000     498      40   13
   0.8180    15     7    0.8596    0.0000     498      40   13
   0.8157    15     8    0.8613    0.0000     504      40   13
   0.8177    15     9    0.8648    0.0000     496      40   13
   0.8168    15    10    0.8650    0.0000     495      40   13
   0.8149    15    11    0.8626    0.0000     485      40   13
   0.8164    15    12    0.8669    0.0000     502      40   13
   0.8182    15    13    0.8635    0.0000     491      40   13
   0.8123    15    14    0.8642    0.0000     486      40   13
   0.8155    15    15    0.8638    0.0000     499      40   13
   0.8188    15    16    0.8538    0.0000     500      40   13
   0.8145    15    17    0.8541    0.0000     485      40   13
   0.8146    15    18    0.8565    0.0000     476      40   13
   0.8156    15    19    0.8584    0.0000     499      40   13
   0.8171    15    20    0.8597    0.0000     498      40   13
   0.8153    15    21    0.8614    0.0000     475      40   13
   0.8167    15    22    0.8636    0.0000     486      40   13
   0.8141    15    23    0.8595    0.0000     483      40   13
   0.8154    15    24    0.8734    0.0000     475      40   13
   0.8221    15    25    0.8668    0.0000     492      40   13
   0.8191    15    26    0.8812    0.0000     473      40   13
   0.8265    15    27    0.8825    0.0000     480      40   13
   0.8249    15    28    0.8876    0.0000     517      40   13
   AAMAX= 957.943481 AAMIN= -463.118195
   28    0.8876    3.6639    664.56    2.6500    4.0000   1
   R1=     49.28 ( all E.s); AVSIN=     0.9198
  SET   CC      SEED    NCYC NITER
    RVAL(R1,ini,end) PKS(ini,end) RO/SIG
   15 0.8876  0.5769230   28    5      49.3  65.6  52.4    48    48    3.66

    SEED=   0.6153850
    vector -u =:   1   0.50225   0.38525   0.67117  1.00
   0.7999    16     1    0.8625    0.0000     548      40   14
   0.7903    16     2    0.8730    0.0000     471      40   14
   0.8179    16     3    0.8564    0.0000     516      40   14
   0.8084    16     4    0.8767    0.0000     474      40   14
   0.8205    16     5    0.8676    0.0000     529      40   14
   0.8165    16     6    0.8634    0.0000     510      40   14
   0.8178    16     7    0.8652    0.0000     495      40   14
   0.8119    16     8    0.8665    0.0000     494      40   14
   0.8162    16     9    0.8660    0.0000     516      40   14
   0.8119    16    10    0.8624    0.0000     521      40   14
   0.8123    16    11    0.8603    0.0000     496      40   14
   0.8137    16    12    0.8653    0.0000     510      40   14
   0.8139    16    13    0.8574    0.0000     509      40   14
   0.8129    16    14    0.8640    0.0000     508      40   14
   0.8120    16    15    0.8654    0.0000     538      40   14
   0.8155    16    16    0.8594    0.0000     517      40   14
   0.8108    16    17    0.8633    0.0000     491      40   14
   0.8156    16    18    0.8588    0.0000     532      40   14
   0.8130    16    19    0.8658    0.0000     506      40   14
   0.8164    16    20    0.8540    0.0000     478      40   14
   0.8112    16    21    0.8623    0.0000     485      40   14
   0.8158    16    22    0.8583    0.0000     470      40   14
   0.8122    16    23    0.8652    0.0000     472      40   14
   0.8152    16    24    0.8685    0.0000     471      40   14
   0.8189    16    25    0.8720    0.0000     491      40   14
   0.8248    16    26    0.8799    0.0000     528      40   14
   0.8267    16    27    0.8826    0.0000     497      40   14
   0.8249    16    28    0.8850    0.0000     490      40   14
   AAMAX= 861.876343 AAMIN= -489.714813
   28    0.8850    3.3595    686.35    2.6500    4.0000   1
   R1=     49.22 ( all E.s); AVSIN=     0.9478
  SET   CC      SEED    NCYC NITER
    RVAL(R1,ini,end) PKS(ini,end) RO/SIG
   16 0.8850  0.6153850   28    5      49.2  67.1  52.8    48    48    3.36

    SEED=   0.6538460
    vector -u =:   1   0.60769   0.86450   0.81635  1.00
   0.7997    17     1    0.8572    0.0000     528      40   15
   0.7922    17     2    0.8842    0.0000     478      40   15
   0.8165    17     3    0.8590    0.0000     501      40   15
   0.8081    17     4    0.8701    0.0000     469      40   15
   0.8169    17     5    0.8681    0.0000     488      40   15
   0.8122    17     6    0.8695    0.0000     486      40   15
   0.8193    17     7    0.8725    0.0000     510      40   15
   0.8160    17     8    0.8713    0.0000     506      40   15
   0.8150    17     9    0.8676    0.0000     497      40   15
   0.8185    17    10    0.8674    0.0000     490      40   15
   0.8124    17    11    0.8685    0.0000     504      40   15
   0.8125    17    12    0.8649    0.0000     474      40   15
   0.8151    17    13    0.8656    0.0000     478      40   15
   0.8177    17    14    0.8612    0.0000     511      40   15
   0.8124    17    15    0.8676    0.0000     491      40   15
   0.8146    17    16    0.8610    0.0000     487      40   15
   0.8102    17    17    0.8603    0.0000     493      40   15
   0.8114    17    18    0.8601    0.0000     481      40   15
   0.8116    17    19    0.8568    0.0000     515      40   15
   0.8130    17    20    0.8627    0.0000     495      40   15
   0.8087    17    21    0.8604    0.0000     491      40   15
   0.8132    17    22    0.8638    0.0000     514      40   15
   0.8089    17    23    0.8669    0.0000     471      40   15
   0.8130    17    24    0.8649    0.0000     497      40   15
   0.8085    17    25    0.8632    0.0000     503      40   15
   0.8172    17    26    0.8598    0.0000     492      40   15
   0.8099    17    27    0.8738    0.0000     504      40   15
   0.8145    17    28    0.8681    0.0000     480      40   15
   0.8137    17    29    0.8660    0.0000     500      40   15
   AAMAX= 875.768616 AAMIN= -485.413239
   30    0.8662    4.4461    707.47    2.6500    4.0000   1
   R1=     53.98 ( all E.s); AVSIN=     1.2937
  SET   CC      SEED    NCYC NITER
    RVAL(R1,ini,end) PKS(ini,end) RO/SIG
   17 0.8662  0.6538460   30    5      54.0  80.2  66.0    48    48    4.45

    SEED=   0.6923080
    vector -u =:   1   0.33179   0.54915   0.80722  1.00
   0.7990    18     1    0.8621    0.0000     573      40   15
   0.7905    18     2    0.8763    0.0000     494      40   15
   0.8206    18     3    0.8662    0.0000     521      40   15
   0.8155    18     4    0.8675    0.0000     487      40   15
   0.8167    18     5    0.8648    0.0000     530      40   15
   0.8111    18     6    0.8707    0.0000     521      40   15
   0.8145    18     7    0.8630    0.0000     498      40   15
   0.8152    18     8    0.8760    0.0000     477      40   15
   0.8148    18     9    0.8690    0.0000     520      40   15
   0.8126    18    10    0.8726    0.0000     451      40   15
   0.8164    18    11    0.8603    0.0000     497      40   15
   0.8138    18    12    0.8749    0.0000     494      40   15
   0.8203    18    13    0.8717    0.0000     488      40   15
   0.8133    18    14    0.8692    0.0000     490      40   15
   0.8157    18    15    0.8658    0.0000     505      40   15
   0.8115    18    16    0.8674    0.0000     499      40   15
   0.8135    18    17    0.8680    0.0000     514      40   15
   0.8144    18    18    0.8777    0.0000     489      40   15
   0.8173    18    19    0.8649    0.0000     540      40   15
   0.8078    18    20    0.8724    0.0000     471      40   15
   0.8147    18    21    0.8694    0.0000     516      40   15
   0.8152    18    22    0.8745    0.0000     503      40   15
   0.8141    18    23    0.8665    0.0000     514      40   15
   0.8102    18    24    0.8632    0.0000     477      40   15
   0.8136    18    25    0.8647    0.0000     485      40   15
   0.8122    18    26    0.8686    0.0000     505      40   15
   0.8115    18    27    0.8705    0.0000     502      40   15
   0.8097    18    28    0.8681    0.0000     478      40   15
   0.8178    18    29    0.8670    0.0000     525      40   15
   AAMAX= 1261.48926 AAMIN= -610.750854
   30    0.8720    5.7298    727.98    2.6500    4.0000   1
   R1=     53.14 ( all E.s); AVSIN=     2.3830
  SET   CC      SEED    NCYC NITER
    RVAL(R1,ini,end) PKS(ini,end) RO/SIG
   18 0.8720  0.6923080   30    5      53.1  77.4  61.3    48    48    5.73

    SEED=   0.7307690
    vector -u =:   1   0.72215   0.07219   0.83414  1.00
   0.8008    19     1    0.8538    0.0000     515      40   15
   0.7950    19     2    0.8704    0.0000     452      40   15
   0.8221    19     3    0.8658    0.0000     496      40   15
   0.8139    19     4    0.8609    0.0000     450      40   15
   0.8198    19     5    0.8628    0.0000     476      40   15
   0.8126    19     6    0.8642    0.0000     487      40   15
   0.8149    19     7    0.8560    0.0000     492      40   15
   0.8142    19     8    0.8581    0.0000     465      40   15
   0.8165    19     9    0.8622    0.0000     477      40   15
   0.8174    19    10    0.8617    0.0000     488      40   15
   0.8179    19    11    0.8612    0.0000     482      40   15
   0.8193    19    12    0.8630    0.0000     492      40   15
   0.8184    19    13    0.8689    0.0000     507      40   15
   0.8258    19    14    0.8787    0.0000     471      40   15
   0.8238    19    15    0.8803    0.0000     503      40   15
   0.8283    19    16    0.8903    0.0000     530      40   15
   AAMAX= 857.790161 AAMIN= -491.170654
   16    0.8903    3.0056    747.94    2.6500    4.0000   1
   R1=     49.21 ( all E.s); AVSIN=     0.9348
  SET   CC      SEED    NCYC NITER
    RVAL(R1,ini,end) PKS(ini,end) RO/SIG
   19 0.8903  0.7307690   16    5      49.2  64.8  52.1    48    48    3.01

    SEED=   0.7692310
    vector -u =:   1   0.83175   0.32486   0.52766  1.00
   0.7995    20     1    0.8571    0.0000     497      40   16
   0.7967    20     2    0.8775    0.0000     487      40   16
   0.8200    20     3    0.8599    0.0000     500      40   16
   0.8103    20     4    0.8660    0.0000     498      40   16
   0.8140    20     5    0.8608    0.0000     515      40   16
   0.8108    20     6    0.8660    0.0000     472      40   16
   0.8182    20     7    0.8618    0.0000     536      40   16
   0.8156    20     8    0.8642    0.0000     502      40   16
   0.8173    20     9    0.8731    0.0000     519      40   16
   0.8142    20    10    0.8629    0.0000     504      40   16
   0.8178    20    11    0.8579    0.0000     480      40   16
   0.8076    20    12    0.8710    0.0000     487      40   16
   0.8188    20    13    0.8632    0.0000     498      40   16
   0.8144    20    14    0.8693    0.0000     502      40   16
   0.8181    20    15    0.8625    0.0000     480      40   16
   0.8150    20    16    0.8623    0.0000     490      40   16
   0.8154    20    17    0.8646    0.0000     456      40   16
   0.8195    20    18    0.8643    0.0000     487      40   16
   0.8216    20    19    0.8787    0.0000     483      40   16
   0.8231    20    20    0.8816    0.0000     513      40   16
   0.8273    20    21    0.8823    0.0000     513      40   16
   0.8259    20    22    0.8871    0.0000     503      40   16
   AAMAX= 947.854126 AAMIN= -524.869812
   22    0.8871    3.0444    767.37    2.6500    4.0000   1
   R1=     49.23 ( all E.s); AVSIN=     0.9099
  SET   CC      SEED    NCYC NITER
    RVAL(R1,ini,end) PKS(ini,end) RO/SIG
   20 0.8871  0.7692310   22    5      49.2  64.9  51.3    48    48    3.04

    SEED=   0.8076920
    vector -u =:   1   0.70982   0.42673   0.52165  1.00
   0.7998    21     1    0.8480    0.0000     518      40   17
   0.7967    21     2    0.8694    0.0000     446      40   17
   0.8211    21     3    0.8589    0.0000     513      40   17
   0.8100    21     4    0.8706    0.0000     522      40   17
   0.8193    21     5    0.8638    0.0000     507      40   17
   0.8142    21     6    0.8685    0.0000     490      40   17
   0.8127    21     7    0.8657    0.0000     542      40   17
   0.8161    21     8    0.8645    0.0000     474      40   17
   0.8136    21     9    0.8635    0.0000     487      40   17
   0.8122    21    10    0.8640    0.0000     515      40   17
   0.8155    21    11    0.8595    0.0000     509      40   17
   0.8125    21    12    0.8628    0.0000     515      40   17
   0.8132    21    13    0.8628    0.0000     492      40   17
   0.8109    21    14    0.8606    0.0000     483      40   17
   0.8114    21    15    0.8558    0.0000     498      40   17
   0.8140    21    16    0.8678    0.0000     443      40   17
   0.8188    21    17    0.8739    0.0000     492      40   17
   0.8267    21    18    0.8884    0.0000     485      40   17
   AAMAX= 885.652222 AAMIN= -465.106323
   18    0.8884    2.9320    786.32    2.6500    4.0000   1
   R1=     48.94 ( all E.s); AVSIN=     0.8862
  SET   CC      SEED    NCYC NITER
    RVAL(R1,ini,end) PKS(ini,end) RO/SIG
   21 0.8884  0.8076920   18    5      48.9  65.7  52.8    48    48    2.93

    SEED=   0.8461540
    vector -u =:   1   0.41159   0.35646   0.75762  1.00
   0.8009    22     1    0.8607    0.0000     541      40   18
   0.7908    22     2    0.8849    0.0000     449      40   18
   0.8180    22     3    0.8627    0.0000     480      40   18
   0.8090    22     4    0.8707    0.0000     472      40   18
   0.8201    22     5    0.8659    0.0000     484      40   18
   0.8094    22     6    0.8662    0.0000     455      40   18
   0.8172    22     7    0.8612    0.0000     438      40   18
   0.8146    22     8    0.8657    0.0000     456      40   18
   0.8161    22     9    0.8669    0.0000     494      40   18
   0.8133    22    10    0.8633    0.0000     474      40   18
   0.8140    22    11    0.8594    0.0000     508      40   18
   0.8163    22    12    0.8557    0.0000     494      40   18
   0.8140    22    13    0.8628    0.0000     476      40   18
   0.8159    22    14    0.8655    0.0000     509      40   18
   0.8102    22    15    0.8688    0.0000     475      40   18
   0.8177    22    16    0.8648    0.0000     479      40   18
   0.8167    22    17    0.8654    0.0000     469      40   18
   0.8156    22    18    0.8686    0.0000     473      40   18
   0.8228    22    19    0.8746    0.0000     504      40   18
   0.8200    22    20    0.8837    0.0000     461      40   18
   AAMAX= 936.267456 AAMIN= -454.568634
   20    0.8837    2.9234    804.83    2.6500    4.0000   1
   R1=     49.96 ( all E.s); AVSIN=     0.9914
  SET   CC      SEED    NCYC NITER
    RVAL(R1,ini,end) PKS(ini,end) RO/SIG
   22 0.8837  0.8461540   20    5      50.0  65.7  53.3    48    48    2.92

    SEED=   0.8846150
    vector -u =:   1   0.98838   0.54035   0.68451  1.00
   0.8007    23     1    0.8587    0.0000     534      40   19
   0.7911    23     2    0.8667    0.0000     447      40   19
   0.8089    23     3    0.8586    0.0000     518      40   19
   0.8058    23     4    0.8672    0.0000     474      40   19
   0.8115    23     5    0.8623    0.0000     495      40   19
   0.8133    23     6    0.8602    0.0000     492      40   19
   0.8109    23     7    0.8552    0.0000     476      40   19
   0.8162    23     8    0.8564    0.0000     481      40   19
   0.8096    23     9    0.8672    0.0000     479      40   19
   0.8177    23    10    0.8692    0.0000     464      40   19
   0.8211    23    11    0.8790    0.0000     492      40   19
   0.8266    23    12    0.8906    0.0000     495      40   19
   AAMAX= 807.435425 AAMIN= -503.086273
   12    0.8906    2.9492    822.92    2.6500    4.0000   1
   R1=     49.14 ( all E.s); AVSIN=     0.9449
  SET   CC      SEED    NCYC NITER
    RVAL(R1,ini,end) PKS(ini,end) RO/SIG
   23 0.8906  0.8846150   12    5      49.1  66.1  53.1    48    48    2.95

    SEED=   0.9230770
    vector -u =:   1   0.49747   0.18485   0.28957  1.00
   0.8012    24     1    0.8648    0.0000     541      40   20
   0.7921    24     2    0.8702    0.0000     469      40   20
   0.8148    24     3    0.8550    0.0000     493      40   20
   0.8094    24     4    0.8681    0.0000     481      40   20
   0.8180    24     5    0.8658    0.0000     517      40   20
   0.8101    24     6    0.8735    0.0000     487      40   20
   0.8155    24     7    0.8698    0.0000     490      40   20
   0.8171    24     8    0.8692    0.0000     505      40   20
   0.8158    24     9    0.8704    0.0000     504      40   20
   0.8155    24    10    0.8717    0.0000     481      40   20
   0.8144    24    11    0.8583    0.0000     465      40   20
   0.8129    24    12    0.8650    0.0000     469      40   20
   0.8169    24    13    0.8641    0.0000     497      40   20
   0.8145    24    14    0.8608    0.0000     466      40   20
   0.8185    24    15    0.8643    0.0000     497      40   20
   0.8164    24    16    0.8612    0.0000     493      40   20
   0.8162    24    17    0.8642    0.0000     487      40   20
   0.8166    24    18    0.8713    0.0000     536      40   20
   0.8206    24    19    0.8699    0.0000     507      40   20
   0.8232    24    20    0.8869    0.0000     503      40   20
   AAMAX= 997.225281 AAMIN= -461.787964
   20    0.8869    3.0467    840.62    2.6500    4.0000   1
   R1=     49.45 ( all E.s); AVSIN=     0.9835
  SET   CC      SEED    NCYC NITER
    RVAL(R1,ini,end) PKS(ini,end) RO/SIG
   24 0.8869  0.9230770   20    5      49.5  66.3  52.6    48    48    3.05

    SEED=   0.9615380
    vector -u =:   1   0.99216   0.03820   0.08153  1.00
   0.8008    25     1    0.8526    0.0000     522      40   21
   0.7900    25     2    0.8702    0.0000     450      40   21
   0.8141    25     3    0.8634    0.0000     483      40   21
   0.8048    25     4    0.8624    0.0000     481      40   21
   0.8092    25     5    0.8610    0.0000     488      40   21
   0.8099    25     6    0.8619    0.0000     518      40   21
   0.8118    25     7    0.8597    0.0000     500      40   21
   0.8120    25     8    0.8730    0.0000     510      40   21
   0.8115    25     9    0.8629    0.0000     461      40   21
   0.8138    25    10    0.8710    0.0000     469      40   21
   0.8174    25    11    0.8753    0.0000     455      40   21
   0.8235    25    12    0.8828    0.0000     519      40   21
   0.8270    25    13    0.8810    0.0000     487      40   21
   0.8280    25    14    0.8903    0.0000     518      40   21
   AAMAX= 909.093750 AAMIN= -499.974091
   14    0.8903    2.8415    857.96    2.6500    4.0000   1
   R1=     49.13 ( all E.s); AVSIN=     0.8756
  SET   CC      SEED    NCYC NITER
    RVAL(R1,ini,end) PKS(ini,end) RO/SIG
   25 0.8903  0.9615380   14    5      49.1  65.6  52.6    48    48    2.84

 SUMMARY OF SOLUTIONS:
  SET   CC      SEED    NCYC NITER     R1%   Rcc(1,end)   PKS(1,end) RO/SIG
   20 0.8871  0.7692310   22    5      49.2  64.9  51.3    48    48    3.04
   12 0.8861  0.4615380   28    5      49.4  64.5  51.4    48    48    3.87
    4 0.8882  0.1538460   16    5      49.0  64.4  51.8    48    48    6.94
   19 0.8903  0.7307690   16    5      49.2  64.8  52.1    48    48    3.01
    7 0.8873  0.2692310   21    5      49.4  67.6  52.3    48    48    5.61
   15 0.8876  0.5769230   28    5      49.3  65.6  52.4    48    48    3.66
   11 0.8882  0.4230770   26    5      49.6  64.8  52.4    48    48    4.39
    3 0.8890  0.1153850   19    5      49.0  66.5  52.5    48    48    7.40
   25 0.8903  0.9615380   14    5      49.1  65.6  52.6    48    48    2.84
    1 0.8873  0.0384620   11    5      49.2  63.5  52.6    48    48   14.47
   24 0.8869  0.9230770   20    5      49.5  66.3  52.6    48    48    3.05
   21 0.8884  0.8076920   18    5      48.9  65.7  52.8    48    48    2.93
    9 0.8852  0.3461540   14    5      49.5  66.2  52.8    48    48    4.83
   14 0.8847  0.5384620   17    5      49.7  66.1  52.8    48    48    4.21
   16 0.8850  0.6153850   28    5      49.2  67.1  52.8    48    48    3.36
    8 0.8861  0.3076920   11    5      49.2  67.0  52.9    48    48    4.69
    5 0.8835  0.1923080   19    5      49.1  67.9  53.0    48    48    6.34
   13 0.8832  0.5000000   18    5      48.7  67.0  53.1    48    48    3.75
   23 0.8906  0.8846150   12    5      49.1  66.1  53.1    48    48    2.95
   22 0.8837  0.8461540   20    5      50.0  65.7  53.3    48    48    2.92
    6 0.8873  0.2307690   30    5      49.4  65.6  53.3    48    48    5.79
   10 0.8849  0.3846150   14    5      49.6  67.7  53.8    48    48    4.51
    2 0.8706  0.0769230   30    5      52.5  74.0  58.8    48    48   14.62
   18 0.8720  0.6923080   30    5      53.1  77.4  61.3    48    48    5.73
   17 0.8662  0.6538460   30    5      54.0  80.2  66.0    48    48    4.45
TOTAL NUMBER OF CYCLES IS          512
--------------------------------------------------------------
=> Press <CR> to finish ...
