# Supplementary material for: Extending the novel |ρ|-based phasing algorithm to the solution of anomalous scattering substructures from SAD data of protein crystals
Source: Acta Crystallogr A Found Adv. 2022 Oct 10;78(Pt 6):473–81. doi: 10.1107/S2053273322008622 (PMC9624180; doi:10.1107/S2053273322008622)
Supplement: Supplementary file 1 [file a-78-00473-sup1.zip › ae5119_suppl_rev/DFCUT comparison rev/comp_10_4tno_25_dfcutzero_P1.LPT]

 ============================================================
   === STRUCTURE SOLUTION BY abs(ro) DIRECT METHODS === 
   XLENS/22.1: The SDA Sm-FFT algorithm (10 Mar 2022)
   Copyright Prof. Jordi Rius
   Institut de Ciencia de Materials de Barcelona (CSIC)
   References: Rius J. Acta Cryst (2020) A76 489-493 
   Rius J. & Torrelles X. Acta Cryst (2021) A77 339-347 
   Date is 27- 4-2022   at 13:16:44
 ============================================================

     CRYSTAL DATA:
     =============
     a4tno (2iox) P 41 21 2 (No. 32) L=2.066A (2.6;2.14A)                            

     A=  47.210      B=  47.210     C=  82.280
     ALPHA=   90.00  BETA=   90.00  GAMMA=   90.00

     VOLUME (A3)=     183384.34     DSANO=    2.600

     (SINT/L)2=   0.000112169*H2 +  0.000112169*K2 +  0.000036928*L2 +
                  0.000000000*HK +  0.000000000*HL +  0.000000000*KL

     BRAVAIS LATTICE IS  P  CENTRED AT:

       1)  0.000000       0.000000       0.000000

      SYMMETRY OPERATIONS: 

      R11  R12  R13     R21  R22  R23     R31  R32  R33    T1     T2     T3

  1)    1    0    0       0    1    0       0    0    1    0.00   0.00   0.00
  2)    0    1    0       1    0    0       0    0   -1    0.00   0.00   0.00
  3)   -1    0    0       0   -1    0       0    0    1    0.00   0.00   0.50
  4)    0   -1    0      -1    0    0       0    0   -1    0.00   0.00   0.50
  5)   -1    0    0       0    1    0       0    0   -1    0.50   0.50   0.25
  6)    0   -1    0       1    0    0       0    0    1    0.50   0.50   0.25
  7)    0    1    0      -1    0    0       0    0    1    0.50   0.50   0.75
  8)    1    0    0       0   -1    0       0    0   -1    0.50   0.50   0.75

     STRUCTURE TREATED AS NON-CENTROSYMMETRIC

     TYPE OF RADIATION IS X-RAYS

          UNIT CELL CONTENTS
      SYMBOL  ATOMIC_NUMBER    NUMBER IN CELL    TYPE    SCAT_POWER
        S          16               40            1          16.00

     STARTING PHASES FROM MODULUS FUNCTION

--------------------------------------------------------------

     INTENSITY DATA INFORMATION:
     ==========================

     INPUT DATA ARE F**2
   DSANO (ANGS.):       2.6000
   DSFOU (ANGS.):       2.6000
   DSMIN (ANGS.):       2.1362
   N.CENTRIC REF:          867
  ANOMALOUS DIFFRACTION RATIOS(GLOBAL):   
   <|D|>/<F> (%,acen); <|F|>; <|D|>:    1.3191     30.7432      0.4055
   <I/sig(I)> :          114.6428
   <|D|/sig(D)>:           2.3749

  ANOMALOUS DIFFRACTION RATIOS(SHELLS):   
      SHELL  DMEAN  DINF  <|D|>/<F>  <I/sig(I)>  <|D|/sig(D)> NREFS
        1     6.27  4.97    1.4965  184.6189    5.1778          276     5898.48
        2     4.34  3.95    0.9797  179.4564    3.1087          319     4135.26
        3     3.66  3.45    1.1352  148.6452    2.7113          340     1744.64
        4     3.28  3.13    1.2129  122.3360    2.2168          332      865.08
        5     3.01  2.91    1.4093   88.4465    1.6741          338      427.65
        6     2.82  2.74    1.8934   57.6706    1.3464          351      210.72
        7     2.66  2.60    2.2686   42.2860    1.0233          349      123.38

  BIJVOET PAIRS FILTERING:
   BIJVOET PAIR REFL. (USED/READ/%):             2161      2305     93.75
   NUMBER WRONG BIJVOET PAIR REFL.,S,(%):               0      0.00
   NUM. OF E.s < ECUT,(%), ECUT:         132      5.73      0.2500
   N.DF/s(DF) < DFCUT,(%),DFCUT:           0      0.00      0.0000
   N. DF OUTLIERS,RMSCUT:                 12                4.2500
   CV(%) OF D> :     110.4696
   <r.m.sq.dev.> OF D.s:        0.6018
--------------------------------------------------------------

     FORBIDDEN REFLECTIONS IN DATA FILE *.HKL:
     =========================================

    H    K    L        XO       DXO      NEQ
--------------------------------------------------------------

     Rsigma(F) of equivalent reflections
     Rsig:    0.00000  Nref:         0

     ds_interval        Rsigma       Nref

     N. UNIQUE REFLECTIONS (measured,theory):        2194        3205


     INFORMATION OF DATA IN P1:
     MEAS. INTENSITIES (OBS+UNOBS)IN XLHEM.HKL=        17330
     NOT MEASURED INTENSITIES in XLUNMEAS.HKL=        4557
     FRACTION MEASURED INTENSITIES >DSFOU:     0.792
     HMAX=   18  KMAX=   18  LMAX=   31


--------------------------------------------------------------

     SCALING OF MEASURED INTENSITIES:
     ================================


      SCALE FACTOR:        0.2210  F(EXP)/SK = F(ABS)
      B OVERALL   :       49.7597
      R(Wilson)   :       17.0252
      DSFOU       :        2.6000

      SHELL  DMEAN  DINF  SFC2/SFO2  Nref  f.unobs
        1     6.27  4.97   0.91625    1990  0.0000
        2     4.34  3.95   0.95913    2405  0.0000
        3     3.66  3.45   1.00167    2645  0.0000
        4     3.28  3.13   1.18698    2572  0.0000
        5     3.01  2.91   1.20766    2425  0.0000
        6     2.82  2.74   0.98030    2636  0.0000
        7     2.66  2.60   0.80841    2657  0.0000

 -------------------------------------------------------------

     DATA NORMALIZING:
     ================

     NUMBER OF INPUT REFLEXIONS =             17330
     F(ABS)  =  F(EXP) /          0.2210

     MAXIMUM         H         K         L
     INDICES        18        18        31

                   CENT    ACENT     HK0     0KL     H0L    REST
     </E2-1/>      0.968   0.736   1.000   1.000   1.000   1.007

      E2MEAN      :    0.988991

     <E**2> ACCORDING TO PARITY GROUPS ( D-SPACING > 1.000
        ALL     GGG     GGU     GUG     GUU     UGG     UGU     UUG     UUU
E^2   1.000   1.222   1.202   1.152   0.917   1.152   0.917   0.572   0.926
N     17330    1856    1864    2257    2328    2257    2328    2136    2304

--------------------------------------------------------------

     PHASE REFINEMENT DETAILS:
     ======================== 
    TOTAL N. OF E-VALUES =     17330
    D-SPACING CUT-OFF =    2.60
    <E>, <E2> =    0.7790  1.0000

    N. SETS AND CYCLES =       25     30
    XLIM FOR K REFLECTIONS =    0.00
    N.REFLECTIONS > XKLIM =     17330
    XLIM FOR H REFLECTIONS =    1.00
    N.REFLECTIONS > XHLIM =      5192
     X"S MODIFIED BY MODULUS FUNCTION
    N. ATOMS IN UNIT_CELL (NCELL)  =    40
    PIXELS(0); P_ATOMS(1); OMIT(2) =     1
    FRAC. RANDOMLY DELETED ATOMS = 0.000

    GRID SPACING IN ANGS. =    0.87
    N.GRID POINTS (XYZ) =     60    60    96
    ESD FACTOR FOR MASK DEFINITION =    2.65
    LOWER MASK VALUE =      0
    ESD FACT FOR PEAK ACCEPTANCE (ATOMS=1,2) =  4.00
    ESD FACTOR IN SEARCH (DIF.FOURIER) =  1.10

     vector -u =:   1   0.21680   0.22867   0.82980  1.00
    0.7905     1     1    0.8310    0.0671     630      40    0
    0.7781     1     2    0.8572    0.0579     471      40    0
    0.7940     1     3    0.8607    0.0321     532      40    0
    0.7943     1     4    0.8597    0.0318     514      40    0
    0.7965     1     5    0.8551    0.0353     509      40    0
    0.7971     1     6    0.8668    0.0365     521      40    0
    0.7925     1     7    0.8646    0.0318     531      40    0
    0.7980     1     8    0.8605    0.0370     501      40    0
    0.7952     1     9    0.8696    0.0394     502      40    0
    0.7951     1    10    0.8663    0.0353     498      40    0
    0.7959     1    11    0.8635    0.0310     517      40    0
    0.7988     1    12    0.8628    0.0333     555      40    0
    0.7945     1    13    0.8640    0.0339     511      40    0
    0.7966     1    14    0.8598    0.0336     503      40    0
    0.7962     1    15    0.8657    0.0405     502      40    0
    0.7965     1    16    0.8715    0.0307     517      40    0
    0.7952     1    17    0.8652    0.0396     526      40    0
    0.7959     1    18    0.8657    0.0327     533      40    0
    0.7961     1    19    0.8647    0.0382     530      40    0
    0.7969     1    20    0.8651    0.0263     562      40    0
    0.7996     1    21    0.8695    0.0258     470      40    0
    0.8007     1    22    0.8652    0.0278     509      40    0
    0.8000     1    23    0.8755    0.0214     471      40    0
    0.8036     1    24    0.8781    0.0197     516      40    0
    0.8053     1    25    0.8810    0.0217     511      40    0
    0.8038     1    26    0.8774    0.0174     494      40    0
    0.8066     1    27    0.8791    0.0237     509      40    0
    0.8037     1    28    0.8797    0.0203     503      40    0
    0.8050     1    29    0.8790    0.0275     508      40    0
     vector -u =:   1   0.36489   0.10161   0.81714  1.00
     vector -u =:   1   0.49998   0.39021   0.52000  1.00
     vector -u =:   1   0.65675   0.62271   0.82334  1.00
     vector -u =:   1   0.87300   0.81655   0.52951  1.00
     vector -u =:   1   0.18504   0.40165   0.47330  1.00
     vector -u =:   1   0.63250   0.71194   0.75479  1.00
     vector -u =:   1   0.25335   0.98420   0.46296  1.00
     vector -u =:   1   0.08913   0.96328   0.46529  1.00
     vector -u =:   1   0.17945   0.98992   0.77966  1.00
     vector -u =:   1   0.56780   0.28714   0.87787  1.00
     vector -u =:   1   0.29555   0.71818   0.66547  1.00
     vector -u =:   1   0.40818   0.64452   0.97670  1.00
     vector -u =:   1   0.94966   0.25920   0.88245  1.00
     vector -u =:   1   0.96485   0.69098   0.90155  1.00
     vector -u =:   1   0.50225   0.38525   0.67117  1.00
     vector -u =:   1   0.60769   0.86450   0.81635  1.00
     vector -u =:   1   0.33179   0.54915   0.80722  1.00
     vector -u =:   1   0.72215   0.07219   0.83414  1.00
     vector -u =:   1   0.83175   0.32486   0.52766  1.00
     vector -u =:   1   0.70982   0.42673   0.52165  1.00
     vector -u =:   1   0.41159   0.35646   0.75762  1.00
     vector -u =:   1   0.98838   0.54035   0.68451  1.00
     vector -u =:   1   0.49747   0.18485   0.28957  1.00
     vector -u =:   1   0.99216   0.03820   0.08153  1.00

---------------------------------------------------------------

  SUMMARY OF SOLUTIONS:
   SET   CCH     SEED    NCYC NITER     R1%   Rcc(1,end)   PKS(1,end) RO/SIG  AVSIN
     4 0.8868  0.1538460   20    5      55.9  64.5  53.0    48    48    7.46 0.903
    23 0.8819  0.8846150   30    5      55.9  66.1  53.4    48    48    2.77 0.874
    19 0.8851  0.7307690   28    5      55.8  65.2  53.6    48    48    3.59 0.847
     8 0.8853  0.3076920   28    5      55.8  64.9  53.7    48    48    5.29 0.895
     1 0.8830  0.0384620   30    5      55.9  65.4  53.7    48    48   13.80 0.850
    25 0.8854  0.9615380   10    5      56.3  62.5  53.9    48    48    2.85 0.867
    12 0.8842  0.4615380   16    5      56.1  64.7  54.1    48    48    4.36 0.880
     6 0.8858  0.2307690   30    5      56.2  62.4  54.1    48    48    6.10 0.960
     2 0.8834  0.0769230   24    5      56.1  65.7  54.1    48    48    9.92 0.916
    17 0.8847  0.6538460   25    5      56.1  68.6  54.3    48    48    3.38 0.985
    18 0.8840  0.6923080   23    5      56.0  65.4  54.3    48    48    3.34 0.926
    13 0.8834  0.5000000   29    5      55.9  65.0  54.3    48    48    4.12 0.955
    24 0.8834  0.9230770   28    5      56.2  67.0  54.4    48    48    2.90 0.930
    10 0.8859  0.3846150   17    5      56.1  65.3  54.6    48    48    4.45 0.892
    15 0.8858  0.5769230   17    5      55.8  64.1  54.8    48    48    3.54 0.947
     3 0.8832  0.1153850   20    5      56.1  65.1  54.8    48    48    8.18 0.885
    22 0.8865  0.8461540   25    5      55.9  65.8  54.8    48    48    3.10 0.838
     7 0.8802  0.2692310   30    5      56.0  69.0  54.9    48    48    5.15 0.915
     5 0.8837  0.1923080   27    5      56.2  65.3  55.7    48    48    6.55 0.965
     9 0.8783  0.3461540   30    5      56.2  68.5  55.8    48    48    4.78 0.968
    16 0.8681  0.6153850   30    5      56.8  77.4  56.7    48    48    4.15 0.980n
    21 0.8663  0.8076920   30    5      59.5  79.6  59.6    48    48    5.88 2.560n
    11 0.8693  0.4230770   30    5      58.3  75.5  61.7    48    48    5.86 1.348n
    20 0.8644  0.7692310   30    5      59.7  76.7  64.7    48    48    5.01 1.891n
    14 0.8652  0.5384620   30    5      60.4  78.0  68.7    48    48    5.75 1.619n
 TOTAL NUMBER OF CYCLES IS          637
------------------------------------------------------------------------------

  COPY OF FILE.CDR:
  ==== == =======

a4tno (2iox) P 41 21 2 (No. 32) L=2.066A (2.6;2.14A)                            
CELL                                                                            
   47.210   47.210    82.280    90.000    90.000   90.000                       
ANOM                                                                            
2.6                                                                             
LATTICE                                                                         
P                                                                               
SYMM                                                                            
 X, Y, Z                                                                        
 Y, X,-Z                                                                        
-X,-Y, Z+1/2                                                                    
-Y,-X,-Z+1/2                                                                    
-X+1/2, Y+1/2,-Z+1/4                                                            
-Y+1/2, X+1/2, Z+1/4                                                            
 Y+1/2,-X+1/2, Z+3/4                                                            
 X+1/2,-Y+1/2,-Z+3/4                                                            
CONTENTS                                                                        
 S                                                                              
40                                                                              
&CONTROL                                                                        
IHKL=1,                                                                         
NSET=25,                                                                        
NCYCLE=30,                                                                      
RVMIN=1.,                                                                       
IBREAK=0,                                                                       
IABORT=0                                                                        
NSHELL=7,                                                                       
DFCUT=0.00,                                                                     
ECUT=0.25,                                                                      
EHLIM=1.0,                                                                      
NEGSUP=1,                                                                       
ITEST=2,                                                                        
IATOMS=1,                                                                       
MSKVAL=0,                                                                       
FSIGRO=2.65,                                                                    
FSIGDM=4.0,                                                                     
DELTLV=1.1,                                                                     
NITER=5,                                                                        
IFOUSG=0,                                                                       
iexcc=0,                                                                        
CCTLV=0.883,                                                                    
/                                                                               
2.6                                                                             
BINIT=0.0384620,                                                                
--------------------------------------------------------------                  
                                                                                
     INTENSITY DATA INFORMATION:                                                
     ==========================                                                 
                                                                                
     INPUT DATA ARE F**2                                                        
   DSANO (ANGS.):       1.0000                                                  
   DSFOU (ANGS.):       2.1362                                                  
   DSMIN (ANGS.):       2.1362                                                  
   N.CENTRIC REF:         1260                                                  
  ANOMALOUS DIFFRACTION RATIOS(GLOBAL):                                         
   <|DF|>/<F> (%,acen); <|F|>; <|DF|>:    2.0905     20.2200      0.4227        
   <I/sig(I)> :           71.4872                                               
   <|DF|/sig(DF)>:         1.6782                                               
                                                                                
  ANOMALOUS DIFFRACTION RATIOS(SHELLS):                                         
      SHELL  DMEAN  DINF  <|DF|>/<F> <I/sig(I)> <|DF|/sig(DF)> NREFS            
        1     5.80  4.60    1.3833  184.4480    4.7542          359     5808.86 
        2     4.02  3.65    1.0434  166.4318    2.9913          411     2919.07 
        3     3.39  3.19    1.1166  133.9927    2.3061          422     1169.74 
        4     3.03  2.90    1.4526   90.3074    1.7738          433      454.33 
        5     2.79  2.69    1.8567   56.3015    1.2855          441      199.23 
        6     2.61  2.53    2.4842   36.9141    0.9608          441      105.66 
        7     2.47  2.41    3.5671   23.7601    0.8608          437       65.64 
        8     2.35  2.30    5.3185   13.1365    0.7824          441       49.39 
        9     2.25  2.21    9.8259    6.6678    0.6834          445       34.02 
       10     2.17  2.14   19.3670    3.2260    0.5938          245       28.91 
                                                                                
  FRIEDEL PAIRS FILTERING:                                                      
   PAIR NUM. (USED/READ/%):             2995      4075     73.50                
   NUMBER WRONG PAIRS,S,(%):               0      0.00                          
   NUM.SMALLER THAN ENH_min,(%):         143      3.51      0.2500              
   WITH SMALL DF, %PAIRS, DFCUT:         921     22.60      0.4000              
   N. DF OUTLIERS,RMSCUT:                 16                4.2500              
   CV(%) OF DF> :      94.7865                                                  
   <r.m.sq.dev.> OF DF.s:        0.7154                                         
--------------------------------------------------------------                  
++++++++++++++++++++++++++++++++++++++++++++++++++++++++++++++
   Job finished on 27- 4-2022   at 13:27:38
   Elapsed time:       654 seconds
++++++++++++++++++++++++++++++++++++++++++++++++++++++++++++++
C:\Users\rius\Desktop\4tno_dfcutzero>xlabsro_anom_1 a4tno
============================================================
  === STRUCTURE SOLUTION BY abs(ro) DIRECT METHODS ===
  XLENS/22.1: The SDA Sm-FFT algorithm (17 Mar 2022)
  Copyright Prof. Jordi Rius
  Institut de Ciencia de Materials de Barcelona (CSIC)
  References: Rius J.    Acta Cryst (2020) A76 489-493
  Rius J. & Torrelles X. Acta Cryst (2021) A77 339-347
  Date is 27- 4-2022   at 13:16:44
============================================================


a4tno (2iox) P 41 21 2 (No. 32) L=2.066A (2.6;2.14A)


    STARTING PHASES FROM MODULUS FUNCTION
    INPUT DATA ARE F**2
  DSANO (ANGS.):       2.6000
  DSFOU (ANGS.):       2.6000
  DSMIN (ANGS.):       2.1362
  N.CENTRIC REF:          867
 ANOMALOUS DIFFRACTION RATIOS(GLOBAL):
  <|D|>/<F> (%,acen); <|F|>; <|D|>:    1.3191     30.7432      0.4055
  <I/sig(I)> :          114.6428
  <|D|/sig(D)>:           2.3749
 BIJVOET PAIRS FILTERING:
  BIJVOET PAIR REFL. (USED/READ/%):             2161      2305     93.75
  NUMBER WRONG BIJVOET PAIR REFL.,S,(%):               0      0.00
  NUM. OF E.s < ECUT,(%), ECUT:         132      5.73      0.2500
  N.DF/s(DF) < DFCUT,(%),DFCUT:           0      0.00      0.0000
  N. DF OUTLIERS,RMSCUT:                 12                4.2500
  CV(%) OF D> :     110.4696
  <r.m.sq.dev.> OF D.s         0.6018

    Rsigma(F) of equivalent reflections
    Rsig:    0.00000  Nref:         0

    N. UNIQUE REFLECTIONS (measured,theory):        2194        3205


    INFORMATION OF DATA IN P1:
    MEAS. INTENSITIES (OBS+UNOBS)IN XLHEM.HKL=        17330
    NOT MEASURED INTENSITIES in XLUNMEAS.HKL=        4557
    FRACTION MEASURED INTENSITIES >DSFOU:     0.792
    HMAX=   18  KMAX=   18  LMAX=   31

    SCALE FACTOR=            0.221006095
    Bover (A**2)=            7.36089373
    R(Wilson)  =             17.0252399
    E2MEAN:  0.988990963

    GRID (ANGS.), NX, NY, NZ:  0.87   60   60   96
    NSETS, NCYCLES :    25    30
    XLIM FOR H REFLECTIONS =    1.00
    N.REFLECTIONS > XHLIM =      5192
    X"S MODIFIED BY MODULUS FUNCTION

    SEED=   0.0384620
    vector -u =:   1   0.21680   0.22867   0.82980  1.00
   0.7905     1     1    0.8310    0.0671     630      40    0
   0.7781     1     2    0.8572    0.0579     471      40    0
   0.7940     1     3    0.8607    0.0321     532      40    0
   0.7943     1     4    0.8597    0.0318     514      40    0
   0.7965     1     5    0.8551    0.0353     509      40    0
   0.7971     1     6    0.8668    0.0365     521      40    0
   0.7925     1     7    0.8646    0.0318     531      40    0
   0.7980     1     8    0.8605    0.0370     501      40    0
   0.7952     1     9    0.8696    0.0394     502      40    0
   0.7951     1    10    0.8663    0.0353     498      40    0
   0.7959     1    11    0.8635    0.0310     517      40    0
   0.7988     1    12    0.8628    0.0333     555      40    0
   0.7945     1    13    0.8640    0.0339     511      40    0
   0.7966     1    14    0.8598    0.0336     503      40    0
   0.7962     1    15    0.8657    0.0405     502      40    0
   0.7965     1    16    0.8715    0.0307     517      40    0
   0.7952     1    17    0.8652    0.0396     526      40    0
   0.7959     1    18    0.8657    0.0327     533      40    0
   0.7961     1    19    0.8647    0.0382     530      40    0
   0.7969     1    20    0.8651    0.0263     562      40    0
   0.7996     1    21    0.8695    0.0258     470      40    0
   0.8007     1    22    0.8652    0.0278     509      40    0
   0.8000     1    23    0.8755    0.0214     471      40    0
   0.8036     1    24    0.8781    0.0197     516      40    0
   0.8053     1    25    0.8810    0.0217     511      40    0
   0.8038     1    26    0.8774    0.0174     494      40    0
   0.8066     1    27    0.8791    0.0237     509      40    0
   0.8037     1    28    0.8797    0.0203     503      40    0
   0.8050     1    29    0.8790    0.0275     508      40    0
   AAMAX= 1077.42273 AAMIN= -530.839600
   30    0.8830   13.7987    186.17    2.6500    4.0000   1
   R1=     55.93 ( all E.s); AVSIN=     0.8503
  SET   CC      SEED    NCYC NITER
    RVAL(R1,ini,end) PKS(ini,end) RO/SIG
    1 0.8830  0.0384620   30    5      55.9  65.4  53.7    48    48   13.80

    SEED=   0.0769230
    vector -u =:   1   0.36489   0.10161   0.81714  1.00
   0.7903     2     1    0.8343    0.0177     582      40    1
   0.7816     2     2    0.8737    0.0122     472      40    1
   0.8037     2     3    0.8621    0.0090     563      40    1
   0.7973     2     4    0.8738    0.0093     544      40    1
   0.8038     2     5    0.8618    0.0087     559      40    1
   0.7984     2     6    0.8661    0.0058     526      40    1
   0.8030     2     7    0.8668    0.0084     542      40    1
   0.7999     2     8    0.8678    0.0090     563      40    1
   0.8036     2     9    0.8590    0.0093     514      40    1
   0.7947     2    10    0.8611    0.0064     540      40    1
   0.7991     2    11    0.8650    0.0067     547      40    1
   0.8008     2    12    0.8606    0.0067     509      40    1
   0.7999     2    13    0.8665    0.0055     522      40    1
   0.7989     2    14    0.8549    0.0049     491      40    1
   0.7977     2    15    0.8649    0.0041     523      40    1
   0.8009     2    16    0.8559    0.0052     486      40    1
   0.7991     2    17    0.8653    0.0041     505      40    1
   0.8016     2    18    0.8583    0.0052     525      40    1
   0.8011     2    19    0.8615    0.0026     516      40    1
   0.7984     2    20    0.8702    0.0029     532      40    1
   0.8008     2    21    0.8709    0.0023     516      40    1
   0.8037     2    22    0.8799    0.0012     517      40    1
   0.8080     2    23    0.8786    0.0026     527      40    1
   0.8075     2    24    0.8834    0.0020     535      40    1
   AAMAX= 1106.53589 AAMIN= -590.491943
   24    0.8834    9.9176    263.29    2.6500    4.0000   1
   R1=     56.10 ( all E.s); AVSIN=     0.9161
  SET   CC      SEED    NCYC NITER
    RVAL(R1,ini,end) PKS(ini,end) RO/SIG
    2 0.8834  0.0769230   24    5      56.1  65.7  54.1    48    48    9.92

    SEED=   0.1153850
    vector -u =:   1   0.49998   0.39021   0.52000  1.00
   0.7885     3     1    0.8279    0.0148     617      40    2
   0.7824     3     2    0.8652    0.0017     497      40    2
   0.8005     3     3    0.8635    0.0038     551      40    2
   0.7928     3     4    0.8633    0.0026     504      40    2
   0.7974     3     5    0.8629    0.0029     525      40    2
   0.7990     3     6    0.8619    0.0023     525      40    2
   0.8020     3     7    0.8650    0.0023     548      40    2
   0.7958     3     8    0.8646    0.0014     494      40    2
   0.8003     3     9    0.8616    0.0017     534      40    2
   0.7928     3    10    0.8634    0.0026     527      40    2
   0.7985     3    11    0.8619    0.0006     558      40    2
   0.7958     3    12    0.8599    0.0009     541      40    2
   0.7945     3    13    0.8624    0.0009     509      40    2
   0.7985     3    14    0.8654    0.0003     522      40    2
   0.7972     3    15    0.8606    0.0014     523      40    2
   0.7991     3    16    0.8642    0.0000     497      40    2
   0.8023     3    17    0.8729    0.0003     517      40    2
   0.8077     3    18    0.8773    0.0000     511      40    2
   0.8061     3    19    0.8815    0.0000     507      40    2
   0.8114     3    20    0.8832    0.0000     529      40    2
   AAMAX= 1029.49329 AAMIN= -646.746887
   20    0.8832    8.1837    322.46    2.6500    4.0000   1
   R1=     56.15 ( all E.s); AVSIN=     0.8845
  SET   CC      SEED    NCYC NITER
    RVAL(R1,ini,end) PKS(ini,end) RO/SIG
    3 0.8832  0.1153850   20    5      56.1  65.1  54.8    48    48    8.18

    SEED=   0.1538460
    vector -u =:   1   0.65675   0.62271   0.82334  1.00
   0.7881     4     1    0.8303    0.0101     578      40    3
   0.7813     4     2    0.8630    0.0003     476      40    3
   0.7985     4     3    0.8648    0.0003     558      40    3
   0.7879     4     4    0.8694    0.0006     489      40    3
   0.8028     4     5    0.8573    0.0009     564      40    3
   0.7928     4     6    0.8599    0.0003     510      40    3
   0.7949     4     7    0.8654    0.0009     482      40    3
   0.7958     4     8    0.8600    0.0006     512      40    3
   0.7963     4     9    0.8619    0.0003     522      40    3
   0.7922     4    10    0.8679    0.0000     513      40    3
   0.7962     4    11    0.8622    0.0000     493      40    3
   0.7931     4    12    0.8608    0.0003     481      40    3
   0.7951     4    13    0.8618    0.0000     539      40    3
   0.7993     4    14    0.8646    0.0000     524      40    3
   0.7975     4    15    0.8622    0.0000     514      40    3
   0.7970     4    16    0.8668    0.0000     485      40    3
   0.8042     4    17    0.8678    0.0000     517      40    3
   0.8019     4    18    0.8760    0.0000     489      40    3
   0.8058     4    19    0.8786    0.0000     548      40    3
   0.8066     4    20    0.8868    0.0000     521      40    3
   AAMAX= 1160.49634 AAMIN= -546.232727
   20    0.8868    7.4627    372.34    2.6500    4.0000   1
   R1=     55.91 ( all E.s); AVSIN=     0.9032
  SET   CC      SEED    NCYC NITER
    RVAL(R1,ini,end) PKS(ini,end) RO/SIG
    4 0.8868  0.1538460   20    5      55.9  64.5  53.0    48    48    7.46

    SEED=   0.1923080
    vector -u =:   1   0.87300   0.81655   0.52951  1.00
   0.7897     5     1    0.8338    0.0035     623      40    4
   0.7829     5     2    0.8712    0.0000     462      40    4
   0.8024     5     3    0.8613    0.0009     573      40    4
   0.7921     5     4    0.8628    0.0000     495      40    4
   0.8028     5     5    0.8626    0.0006     507      40    4
   0.7954     5     6    0.8670    0.0000     513      40    4
   0.8006     5     7    0.8656    0.0000     545      40    4
   0.7969     5     8    0.8657    0.0000     502      40    4
   0.7996     5     9    0.8600    0.0000     548      40    4
   0.7972     5    10    0.8599    0.0000     532      40    4
   0.7991     5    11    0.8543    0.0000     529      40    4
   0.7950     5    12    0.8673    0.0000     520      40    4
   0.8015     5    13    0.8559    0.0000     506      40    4
   0.7920     5    14    0.8653    0.0000     494      40    4
   0.7970     5    15    0.8591    0.0000     515      40    4
   0.7986     5    16    0.8609    0.0000     533      40    4
   0.8016     5    17    0.8605    0.0000     536      40    4
   0.7988     5    18    0.8580    0.0000     518      40    4
   0.7980     5    19    0.8625    0.0000     526      40    4
   0.7954     5    20    0.8582    0.0000     496      40    4
   0.7958     5    21    0.8678    0.0000     478      40    4
   0.7993     5    22    0.8652    0.0000     530      40    4
   0.7983     5    23    0.8586    0.0000     515      40    4
   0.7973     5    24    0.8674    0.0000     494      40    4
   0.7978     5    25    0.8694    0.0000     479      40    4
   0.8042     5    26    0.8774    0.0000     522      40    4
   0.8053     5    27    0.8837    0.0000     528      40    4
   AAMAX= 1021.41730 AAMIN= -544.728516
   27    0.8837    6.5530    416.28    2.6500    4.0000   1
   R1=     56.15 ( all E.s); AVSIN=     0.9650
  SET   CC      SEED    NCYC NITER
    RVAL(R1,ini,end) PKS(ini,end) RO/SIG
    5 0.8837  0.1923080   27    5      56.2  65.3  55.7    48    48    6.55

    SEED=   0.2307690
    vector -u =:   1   0.18504   0.40165   0.47330  1.00
   0.7902     6     1    0.8421    0.0029     598      40    5
   0.7866     6     2    0.8747    0.0000     481      40    5
   0.8057     6     3    0.8630    0.0000     545      40    5
   0.7962     6     4    0.8736    0.0000     484      40    5
   0.8035     6     5    0.8580    0.0000     542      40    5
   0.7992     6     6    0.8737    0.0000     523      40    5
   0.8035     6     7    0.8622    0.0000     542      40    5
   0.7992     6     8    0.8722    0.0000     491      40    5
   0.8013     6     9    0.8586    0.0000     517      40    5
   0.7967     6    10    0.8641    0.0003     510      40    5
   0.8007     6    11    0.8688    0.0000     484      40    5
   0.7965     6    12    0.8584    0.0000     520      40    5
   0.7979     6    13    0.8572    0.0000     515      40    5
   0.8014     6    14    0.8625    0.0000     513      40    5
   0.8007     6    15    0.8654    0.0000     494      40    5
   0.7978     6    16    0.8625    0.0000     523      40    5
   0.7983     6    17    0.8681    0.0000     503      40    5
   0.8010     6    18    0.8665    0.0000     520      40    5
   0.8006     6    19    0.8655    0.0000     513      40    5
   0.7997     6    20    0.8652    0.0000     536      40    5
   0.8004     6    21    0.8601    0.0000     497      40    5
   0.8006     6    22    0.8684    0.0000     514      40    5
   0.8043     6    23    0.8627    0.0000     550      40    5
   0.7999     6    24    0.8600    0.0000     520      40    5
   0.8006     6    25    0.8577    0.0000     521      40    5
   0.8026     6    26    0.8654    0.0000     487      40    5
   0.8003     6    27    0.8690    0.0000     496      40    5
   0.8032     6    28    0.8764    0.0000     542      40    5
   0.8067     6    29    0.8736    0.0000     534      40    5
   AAMAX= 1167.04761 AAMIN= -537.078064
   30    0.8858    6.1009    456.01    2.6500    4.0000   1
   R1=     56.18 ( all E.s); AVSIN=     0.9596
  SET   CC      SEED    NCYC NITER
    RVAL(R1,ini,end) PKS(ini,end) RO/SIG
    6 0.8858  0.2307690   30    5      56.2  62.4  54.1    48    48    6.10

    SEED=   0.2692310
    vector -u =:   1   0.63250   0.71194   0.75479  1.00
   0.7895     7     1    0.8411    0.0003     590      40    6
   0.7841     7     2    0.8710    0.0000     500      40    6
   0.8013     7     3    0.8614    0.0000     524      40    6
   0.7933     7     4    0.8664    0.0000     519      40    6
   0.7989     7     5    0.8600    0.0000     534      40    6
   0.7986     7     6    0.8600    0.0000     516      40    6
   0.7995     7     7    0.8650    0.0000     510      40    6
   0.7979     7     8    0.8651    0.0000     497      40    6
   0.8000     7     9    0.8680    0.0000     504      40    6
   0.8008     7    10    0.8602    0.0000     505      40    6
   0.7994     7    11    0.8647    0.0000     510      40    6
   0.7967     7    12    0.8645    0.0000     506      40    6
   0.7975     7    13    0.8675    0.0000     526      40    6
   0.7970     7    14    0.8657    0.0000     520      40    6
   0.7992     7    15    0.8612    0.0000     491      40    6
   0.7999     7    16    0.8654    0.0000     531      40    6
   0.7996     7    17    0.8615    0.0000     492      40    6
   0.7972     7    18    0.8680    0.0000     507      40    6
   0.7973     7    19    0.8591    0.0000     526      40    6
   0.8006     7    20    0.8687    0.0000     498      40    6
   0.7993     7    21    0.8596    0.0000     496      40    6
   0.7969     7    22    0.8641    0.0000     493      40    6
   0.7952     7    23    0.8649    0.0000     517      40    6
   0.7974     7    24    0.8607    0.0000     521      40    6
   0.7976     7    25    0.8637    0.0000     496      40    6
   0.7981     7    26    0.8539    0.0000     511      40    6
   0.7943     7    27    0.8641    0.0000     514      40    6
   0.7985     7    28    0.8652    0.0000     504      40    6
   0.8018     7    29    0.8737    0.0000     512      40    6
   AAMAX= 1043.11511 AAMIN= -550.782410
   30    0.8802    5.1481    492.55    2.6500    4.0000   1
   R1=     56.04 ( all E.s); AVSIN=     0.9148
  SET   CC      SEED    NCYC NITER
    RVAL(R1,ini,end) PKS(ini,end) RO/SIG
    7 0.8802  0.2692310   30    5      56.0  69.0  54.9    48    48    5.15

    SEED=   0.3076920
    vector -u =:   1   0.25335   0.98420   0.46296  1.00
   0.7902     8     1    0.8419    0.0000     590      40    6
   0.7831     8     2    0.8668    0.0000     518      40    6
   0.7946     8     3    0.8627    0.0000     526      40    6
   0.7914     8     4    0.8641    0.0000     509      40    6
   0.7963     8     5    0.8563    0.0000     545      40    6
   0.7966     8     6    0.8599    0.0000     516      40    6
   0.7951     8     7    0.8585    0.0000     506      40    6
   0.7955     8     8    0.8623    0.0000     510      40    6
   0.7951     8     9    0.8679    0.0000     531      40    6
   0.7939     8    10    0.8641    0.0000     526      40    6
   0.7968     8    11    0.8603    0.0000     509      40    6
   0.7971     8    12    0.8595    0.0000     499      40    6
   0.7963     8    13    0.8595    0.0000     498      40    6
   0.7948     8    14    0.8558    0.0000     517      40    6
   0.7930     8    15    0.8613    0.0000     497      40    6
   0.7968     8    16    0.8611    0.0000     530      40    6
   0.7950     8    17    0.8666    0.0000     520      40    6
   0.7971     8    18    0.8626    0.0000     544      40    6
   0.7970     8    19    0.8668    0.0000     508      40    6
   0.8000     8    20    0.8660    0.0000     497      40    6
   0.7971     8    21    0.8595    0.0000     526      40    6
   0.8015     8    22    0.8617    0.0000     525      40    6
   0.7944     8    23    0.8666    0.0000     499      40    6
   0.7993     8    24    0.8649    0.0000     522      40    6
   0.7995     8    25    0.8727    0.0000     524      40    6
   0.8072     8    26    0.8731    0.0000     527      40    6
   0.8041     8    27    0.8783    0.0000     500      40    6
   0.8062     8    28    0.8853    0.0000     535      40    6
   AAMAX= 1067.05505 AAMIN= -538.067505
   28    0.8853    5.2933    526.56    2.6500    4.0000   1
   R1=     55.82 ( all E.s); AVSIN=     0.8951
  SET   CC      SEED    NCYC NITER
    RVAL(R1,ini,end) PKS(ini,end) RO/SIG
    8 0.8853  0.3076920   28    5      55.8  64.9  53.7    48    48    5.29

    SEED=   0.3461540
    vector -u =:   1   0.08913   0.96328   0.46529  1.00
   0.7902     9     1    0.8505    0.0000     598      40    7
   0.7845     9     2    0.8648    0.0000     490      40    7
   0.7979     9     3    0.8599    0.0000     543      40    7
   0.7933     9     4    0.8632    0.0000     547      40    7
   0.7991     9     5    0.8642    0.0000     515      40    7
   0.7970     9     6    0.8594    0.0000     514      40    7
   0.7960     9     7    0.8614    0.0000     530      40    7
   0.7979     9     8    0.8612    0.0000     520      40    7
   0.7986     9     9    0.8663    0.0000     502      40    7
   0.7996     9    10    0.8662    0.0000     521      40    7
   0.7967     9    11    0.8634    0.0000     543      40    7
   0.7975     9    12    0.8679    0.0000     519      40    7
   0.7995     9    13    0.8639    0.0000     536      40    7
   0.7966     9    14    0.8660    0.0000     521      40    7
   0.7994     9    15    0.8662    0.0000     534      40    7
   0.8004     9    16    0.8663    0.0000     496      40    7
   0.8021     9    17    0.8669    0.0000     493      40    7
   0.7994     9    18    0.8700    0.0000     529      40    7
   0.7958     9    19    0.8614    0.0000     476      40    7
   0.7990     9    20    0.8618    0.0000     492      40    7
   0.7993     9    21    0.8653    0.0000     468      40    7
   0.8005     9    22    0.8656    0.0000     501      40    7
   0.8008     9    23    0.8623    0.0000     521      40    7
   0.7987     9    24    0.8635    0.0000     507      40    7
   0.7968     9    25    0.8589    0.0000     497      40    7
   0.7992     9    26    0.8613    0.0000     489      40    7
   0.7981     9    27    0.8645    0.0000     519      40    7
   0.8013     9    28    0.8648    0.0000     512      40    7
   0.8051     9    29    0.8765    0.0000     514      40    7
   AAMAX= 1057.81189 AAMIN= -590.149292
   30    0.8783    4.7789    558.50    2.6500    4.0000   1
   R1=     56.21 ( all E.s); AVSIN=     0.9677
  SET   CC      SEED    NCYC NITER
    RVAL(R1,ini,end) PKS(ini,end) RO/SIG
    9 0.8783  0.3461540   30    5      56.2  68.5  55.8    48    48    4.78

    SEED=   0.3846150
    vector -u =:   1   0.17945   0.98992   0.77966  1.00
   0.7899    10     1    0.8391    0.0000     603      40    7
   0.7786    10     2    0.8585    0.0000     466      40    7
   0.7916    10     3    0.8648    0.0000     494      40    7
   0.7895    10     4    0.8618    0.0000     538      40    7
   0.7919    10     5    0.8605    0.0000     519      40    7
   0.7913    10     6    0.8629    0.0000     525      40    7
   0.7968    10     7    0.8601    0.0000     576      40    7
   0.7996    10     8    0.8695    0.0000     531      40    7
   0.7974    10     9    0.8618    0.0000     530      40    7
   0.7959    10    10    0.8586    0.0000     533      40    7
   0.7920    10    11    0.8552    0.0000     537      40    7
   0.7934    10    12    0.8613    0.0000     529      40    7
   0.7925    10    13    0.8612    0.0000     521      40    7
   0.7925    10    14    0.8658    0.0000     532      40    7
   0.7988    10    15    0.8748    0.0000     514      40    7
   0.8013    10    16    0.8784    0.0000     509      40    7
   0.8043    10    17    0.8859    0.0000     525      40    7
   AAMAX= 1059.27747 AAMIN= -533.559814
   17    0.8859    4.4512    588.71    2.6500    4.0000   1
   R1=     56.12 ( all E.s); AVSIN=     0.8920
  SET   CC      SEED    NCYC NITER
    RVAL(R1,ini,end) PKS(ini,end) RO/SIG
   10 0.8859  0.3846150   17    5      56.1  65.3  54.6    48    48    4.45

    SEED=   0.4230770
    vector -u =:   1   0.56780   0.28714   0.87787  1.00
   0.7913    11     1    0.8469    0.0000     611      40    8
   0.7839    11     2    0.8713    0.0000     493      40    8
   0.8004    11     3    0.8619    0.0000     550      40    8
   0.7944    11     4    0.8660    0.0000     534      40    8
   0.7973    11     5    0.8593    0.0000     542      40    8
   0.7946    11     6    0.8636    0.0000     519      40    8
   0.7991    11     7    0.8665    0.0000     532      40    8
   0.8001    11     8    0.8617    0.0000     518      40    8
   0.7981    11     9    0.8652    0.0000     531      40    8
   0.7965    11    10    0.8615    0.0000     477      40    8
   0.8003    11    11    0.8645    0.0000     549      40    8
   0.7989    11    12    0.8630    0.0000     510      40    8
   0.7986    11    13    0.8579    0.0000     545      40    8
   0.7999    11    14    0.8695    0.0000     522      40    8
   0.8002    11    15    0.8602    0.0000     532      40    8
   0.7964    11    16    0.8657    0.0000     538      40    8
   0.7988    11    17    0.8614    0.0000     504      40    8
   0.7977    11    18    0.8617    0.0000     499      40    8
   0.7956    11    19    0.8556    0.0000     527      40    8
   0.7987    11    20    0.8679    0.0000     499      40    8
   0.7986    11    21    0.8603    0.0000     520      40    8
   0.8006    11    22    0.8638    0.0000     496      40    8
   0.7990    11    23    0.8626    0.0000     513      40    8
   0.7953    11    24    0.8685    0.0000     509      40    8
   0.8008    11    25    0.8612    0.0000     537      40    8
   0.7972    11    26    0.8666    0.0000     525      40    8
   0.7995    11    27    0.8604    0.0000     529      40    8
   0.7978    11    28    0.8557    0.0000     521      40    8
   0.7956    11    29    0.8620    0.0000     518      40    8
   AAMAX= 1248.91528 AAMIN= -610.924377
   30    0.8693    5.8602    617.44    2.6500    4.0000   1
   R1=     58.30 ( all E.s); AVSIN=     1.3480
  SET   CC      SEED    NCYC NITER
    RVAL(R1,ini,end) PKS(ini,end) RO/SIG
   11 0.8693  0.4230770   30    5      58.3  75.5  61.7    48    48    5.86

    SEED=   0.4615380
    vector -u =:   1   0.29555   0.71818   0.66547  1.00
   0.7910    12     1    0.8400    0.0000     614      40    8
   0.7847    12     2    0.8590    0.0000     495      40    8
   0.8029    12     3    0.8635    0.0000     545      40    8
   0.7955    12     4    0.8672    0.0000     514      40    8
   0.7983    12     5    0.8626    0.0000     550      40    8
   0.7926    12     6    0.8707    0.0000     499      40    8
   0.7995    12     7    0.8620    0.0000     525      40    8
   0.7981    12     8    0.8599    0.0000     521      40    8
   0.8008    12     9    0.8580    0.0000     505      40    8
   0.7945    12    10    0.8631    0.0000     483      40    8
   0.7988    12    11    0.8693    0.0000     522      40    8
   0.8000    12    12    0.8711    0.0000     529      40    8
   0.8045    12    13    0.8794    0.0000     520      40    8
   0.8082    12    14    0.8801    0.0000     561      40    8
   0.8123    12    15    0.8817    0.0000     544      40    8
   0.8065    12    16    0.8842    0.0000     506      40    8
   AAMAX= 1176.64050 AAMIN= -534.892944
   16    0.8842    4.3631    644.89    2.6500    4.0000   1
   R1=     56.13 ( all E.s); AVSIN=     0.8803
  SET   CC      SEED    NCYC NITER
    RVAL(R1,ini,end) PKS(ini,end) RO/SIG
   12 0.8842  0.4615380   16    5      56.1  64.7  54.1    48    48    4.36

    SEED=   0.5000000
    vector -u =:   1   0.40818   0.64452   0.97670  1.00
   0.7892    13     1    0.8438    0.0000     596      40    9
   0.7826    13     2    0.8644    0.0000     466      40    9
   0.8015    13     3    0.8587    0.0000     543      40    9
   0.7923    13     4    0.8730    0.0000     499      40    9
   0.7956    13     5    0.8608    0.0000     557      40    9
   0.7947    13     6    0.8617    0.0000     493      40    9
   0.7985    13     7    0.8659    0.0000     533      40    9
   0.7978    13     8    0.8623    0.0000     503      40    9
   0.7966    13     9    0.8712    0.0000     517      40    9
   0.8021    13    10    0.8636    0.0000     521      40    9
   0.8012    13    11    0.8673    0.0000     533      40    9
   0.8025    13    12    0.8597    0.0000     531      40    9
   0.8006    13    13    0.8656    0.0000     511      40    9
   0.7973    13    14    0.8694    0.0000     538      40    9
   0.7979    13    15    0.8633    0.0000     523      40    9
   0.7977    13    16    0.8633    0.0000     492      40    9
   0.7961    13    17    0.8586    0.0000     499      40    9
   0.8012    13    18    0.8630    0.0000     517      40    9
   0.7972    13    19    0.8627    0.0000     505      40    9
   0.8006    13    20    0.8624    0.0000     518      40    9
   0.7996    13    21    0.8589    0.0000     522      40    9
   0.7968    13    22    0.8636    0.0000     503      40    9
   0.7976    13    23    0.8648    0.0000     515      40    9
   0.7957    13    24    0.8598    0.0000     522      40    9
   0.7971    13    25    0.8624    0.0000     477      40    9
   0.8021    13    26    0.8612    0.0000     527      40    9
   0.7990    13    27    0.8724    0.0000     519      40    9
   0.8075    13    28    0.8790    0.0000     522      40    9
   0.8062    13    29    0.8834    0.0000     523      40    9
   AAMAX= 1071.76990 AAMIN= -549.909668
   29    0.8834    4.1219    671.23    2.6500    4.0000   1
   R1=     55.94 ( all E.s); AVSIN=     0.9553
  SET   CC      SEED    NCYC NITER
    RVAL(R1,ini,end) PKS(ini,end) RO/SIG
   13 0.8834  0.5000000   29    5      55.9  65.0  54.3    48    48    4.12

    SEED=   0.5384620
    vector -u =:   1   0.94966   0.25920   0.88245  1.00
   0.7889    14     1    0.8442    0.0000     606      40   10
   0.7826    14     2    0.8676    0.0000     475      40   10
   0.7995    14     3    0.8606    0.0000     534      40   10
   0.7956    14     4    0.8728    0.0000     516      40   10
   0.7961    14     5    0.8664    0.0000     522      40   10
   0.7967    14     6    0.8673    0.0000     514      40   10
   0.7964    14     7    0.8652    0.0000     559      40   10
   0.7999    14     8    0.8721    0.0000     544      40   10
   0.7925    14     9    0.8631    0.0000     515      40   10
   0.7970    14    10    0.8673    0.0000     556      40   10
   0.8001    14    11    0.8691    0.0000     520      40   10
   0.7997    14    12    0.8674    0.0000     521      40   10
   0.7989    14    13    0.8672    0.0000     522      40   10
   0.8002    14    14    0.8670    0.0000     539      40   10
   0.8019    14    15    0.8598    0.0000     569      40   10
   0.8007    14    16    0.8677    0.0000     522      40   10
   0.7965    14    17    0.8630    0.0000     530      40   10
   0.7990    14    18    0.8664    0.0000     516      40   10
   0.7951    14    19    0.8636    0.0000     530      40   10
   0.8006    14    20    0.8688    0.0000     531      40   10
   0.8012    14    21    0.8631    0.0000     556      40   10
   0.7996    14    22    0.8671    0.0000     517      40   10
   0.7975    14    23    0.8670    0.0000     544      40   10
   0.8013    14    24    0.8646    0.0000     493      40   10
   0.7976    14    25    0.8712    0.0000     517      40   10
   0.8012    14    26    0.8689    0.0000     515      40   10
   0.8007    14    27    0.8674    0.0000     515      40   10
   0.7996    14    28    0.8616    0.0000     517      40   10
   0.7978    14    29    0.8652    0.0000     515      40   10
   AAMAX= 1352.65784 AAMIN= -765.309326
   30    0.8652    5.7456    696.57    2.6500    4.0000   1
   R1=     60.36 ( all E.s); AVSIN=     1.6188
  SET   CC      SEED    NCYC NITER
    RVAL(R1,ini,end) PKS(ini,end) RO/SIG
   14 0.8652  0.5384620   30    5      60.4  78.0  68.7    48    48    5.75

    SEED=   0.5769230
    vector -u =:   1   0.96485   0.69098   0.90155  1.00
   0.7883    15     1    0.8388    0.0000     578      40   10
   0.7849    15     2    0.8755    0.0000     495      40   10
   0.7987    15     3    0.8630    0.0000     541      40   10
   0.7946    15     4    0.8685    0.0000     492      40   10
   0.7961    15     5    0.8626    0.0000     510      40   10
   0.7979    15     6    0.8664    0.0000     491      40   10
   0.7951    15     7    0.8596    0.0000     527      40   10
   0.7965    15     8    0.8573    0.0000     511      40   10
   0.7988    15     9    0.8655    0.0000     529      40   10
   0.8013    15    10    0.8557    0.0000     535      40   10
   0.8010    15    11    0.8621    0.0000     480      40   10
   0.8045    15    12    0.8747    0.0000     505      40   10
   0.8065    15    13    0.8750    0.0000     479      40   10
   0.8038    15    14    0.8818    0.0000     519      40   10
   0.8062    15    15    0.8758    0.0000     524      40   10
   0.8051    15    16    0.8822    0.0000     514      40   10
   0.8074    15    17    0.8858    0.0000     552      40   10
   AAMAX= 1042.94580 AAMIN= -623.861816
   17    0.8858    3.5438    721.01    2.6500    4.0000   1
   R1=     55.79 ( all E.s); AVSIN=     0.9471
  SET   CC      SEED    NCYC NITER
    RVAL(R1,ini,end) PKS(ini,end) RO/SIG
   15 0.8858  0.5769230   17    5      55.8  64.1  54.8    48    48    3.54

    SEED=   0.6153850
    vector -u =:   1   0.50225   0.38525   0.67117  1.00
   0.7904    16     1    0.8427    0.0000     600      40   11
   0.7834    16     2    0.8727    0.0000     477      40   11
   0.8069    16     3    0.8614    0.0000     575      40   11
   0.7907    16     4    0.8709    0.0000     489      40   11
   0.8013    16     5    0.8659    0.0000     553      40   11
   0.7934    16     6    0.8666    0.0000     492      40   11
   0.7978    16     7    0.8612    0.0000     520      40   11
   0.7966    16     8    0.8663    0.0000     499      40   11
   0.7957    16     9    0.8582    0.0000     531      40   11
   0.7969    16    10    0.8651    0.0000     507      40   11
   0.8018    16    11    0.8549    0.0000     535      40   11
   0.7965    16    12    0.8676    0.0000     510      40   11
   0.7999    16    13    0.8602    0.0000     533      40   11
   0.7962    16    14    0.8671    0.0000     531      40   11
   0.7963    16    15    0.8578    0.0000     536      40   11
   0.7965    16    16    0.8686    0.0000     492      40   11
   0.7993    16    17    0.8625    0.0000     515      40   11
   0.7968    16    18    0.8647    0.0000     519      40   11
   0.7996    16    19    0.8637    0.0000     513      40   11
   0.7952    16    20    0.8678    0.0000     545      40   11
   0.7964    16    21    0.8682    0.0000     512      40   11
   0.7984    16    22    0.8609    0.0000     504      40   11
   0.7930    16    23    0.8699    0.0000     548      40   11
   0.7994    16    24    0.8601    0.0000     505      40   11
   0.7956    16    25    0.8562    0.0000     498      40   11
   0.7984    16    26    0.8619    0.0000     516      40   11
   0.7967    16    27    0.8693    0.0000     540      40   11
   0.7985    16    28    0.8626    0.0000     497      40   11
   0.7981    16    29    0.8569    0.0000     508      40   11
   AAMAX= 1110.55518 AAMIN= -596.325867
   30    0.8681    4.1507    744.66    2.6500    4.0000   1
   R1=     56.80 ( all E.s); AVSIN=     0.9797
  SET   CC      SEED    NCYC NITER
    RVAL(R1,ini,end) PKS(ini,end) RO/SIG
   16 0.8681  0.6153850   30    5      56.8  77.4  56.7    48    48    4.15

    SEED=   0.6538460
    vector -u =:   1   0.60769   0.86450   0.81635  1.00
   0.7892    17     1    0.8448    0.0000     589      40   11
   0.7829    17     2    0.8720    0.0000     508      40   11
   0.7988    17     3    0.8598    0.0000     538      40   11
   0.7930    17     4    0.8617    0.0000     515      40   11
   0.7975    17     5    0.8624    0.0000     521      40   11
   0.8000    17     6    0.8726    0.0000     516      40   11
   0.7957    17     7    0.8633    0.0000     552      40   11
   0.7974    17     8    0.8685    0.0000     527      40   11
   0.8011    17     9    0.8664    0.0000     509      40   11
   0.7989    17    10    0.8711    0.0000     556      40   11
   0.7974    17    11    0.8626    0.0000     550      40   11
   0.7982    17    12    0.8699    0.0000     531      40   11
   0.7979    17    13    0.8649    0.0000     520      40   11
   0.7994    17    14    0.8658    0.0000     525      40   11
   0.8013    17    15    0.8633    0.0000     501      40   11
   0.7977    17    16    0.8630    0.0000     515      40   11
   0.8024    17    17    0.8582    0.0000     516      40   11
   0.7961    17    18    0.8662    0.0000     512      40   11
   0.8012    17    19    0.8604    0.0000     496      40   11
   0.7974    17    20    0.8558    0.0000     501      40   11
   0.7975    17    21    0.8591    0.0000     505      40   11
   0.8009    17    22    0.8635    0.0000     507      40   11
   0.8036    17    23    0.8748    0.0000     511      40   11
   0.8028    17    24    0.8760    0.0000     520      40   11
   0.8071    17    25    0.8847    0.0000     539      40   11
   AAMAX= 1119.56372 AAMIN= -572.727661
   25    0.8847    3.3803    767.57    2.6500    4.0000   1
   R1=     56.05 ( all E.s); AVSIN=     0.9846
  SET   CC      SEED    NCYC NITER
    RVAL(R1,ini,end) PKS(ini,end) RO/SIG
   17 0.8847  0.6538460   25    5      56.1  68.6  54.3    48    48    3.38

    SEED=   0.6923080
    vector -u =:   1   0.33179   0.54915   0.80722  1.00
   0.7896    18     1    0.8364    0.0000     586      40   12
   0.7866    18     2    0.8827    0.0000     499      40   12
   0.8048    18     3    0.8609    0.0000     542      40   12
   0.7967    18     4    0.8736    0.0000     528      40   12
   0.8031    18     5    0.8605    0.0000     509      40   12
   0.7942    18     6    0.8643    0.0000     558      40   12
   0.7967    18     7    0.8640    0.0000     541      40   12
   0.7935    18     8    0.8748    0.0000     534      40   12
   0.8008    18     9    0.8596    0.0000     532      40   12
   0.7948    18    10    0.8722    0.0000     511      40   12
   0.8009    18    11    0.8539    0.0000     532      40   12
   0.7903    18    12    0.8650    0.0000     495      40   12
   0.7966    18    13    0.8578    0.0000     529      40   12
   0.7925    18    14    0.8702    0.0000     527      40   12
   0.7974    18    15    0.8619    0.0000     535      40   12
   0.7978    18    16    0.8685    0.0000     551      40   12
   0.7974    18    17    0.8632    0.0000     531      40   12
   0.8016    18    18    0.8660    0.0000     516      40   12
   0.7985    18    19    0.8760    0.0000     492      40   12
   0.8093    18    20    0.8729    0.0000     529      40   12
   0.8051    18    21    0.8828    0.0000     509      40   12
   0.8095    18    22    0.8828    0.0000     492      40   12
   0.8066    18    23    0.8840    0.0000     521      40   12
   AAMAX= 1061.07910 AAMIN= -571.783325
   23    0.8840    3.3405    789.82    2.6500    4.0000   1
   R1=     55.99 ( all E.s); AVSIN=     0.9257
  SET   CC      SEED    NCYC NITER
    RVAL(R1,ini,end) PKS(ini,end) RO/SIG
   18 0.8840  0.6923080   23    5      56.0  65.4  54.3    48    48    3.34

    SEED=   0.7307690
    vector -u =:   1   0.72215   0.07219   0.83414  1.00
   0.7891    19     1    0.8322    0.0000     598      40   13
   0.7817    19     2    0.8587    0.0000     487      40   13
   0.8002    19     3    0.8619    0.0000     559      40   13
   0.7898    19     4    0.8627    0.0000     501      40   13
   0.7959    19     5    0.8661    0.0000     538      40   13
   0.7960    19     6    0.8641    0.0000     553      40   13
   0.7970    19     7    0.8684    0.0000     526      40   13
   0.7974    19     8    0.8712    0.0000     508      40   13
   0.8021    19     9    0.8672    0.0000     525      40   13
   0.7958    19    10    0.8671    0.0000     497      40   13
   0.7985    19    11    0.8667    0.0000     505      40   13
   0.7968    19    12    0.8649    0.0000     533      40   13
   0.7990    19    13    0.8604    0.0000     520      40   13
   0.8000    19    14    0.8607    0.0000     529      40   13
   0.7956    19    15    0.8621    0.0000     526      40   13
   0.7995    19    16    0.8534    0.0000     539      40   13
   0.7930    19    17    0.8665    0.0000     527      40   13
   0.8020    19    18    0.8511    0.0000     532      40   13
   0.7933    19    19    0.8603    0.0000     526      40   13
   0.7950    19    20    0.8573    0.0000     523      40   13
   0.7957    19    21    0.8626    0.0000     528      40   13
   0.7962    19    22    0.8571    0.0000     513      40   13
   0.7963    19    23    0.8583    0.0000     520      40   13
   0.7959    19    24    0.8637    0.0000     511      40   13
   0.7987    19    25    0.8654    0.0000     492      40   13
   0.8007    19    26    0.8766    0.0000     520      40   13
   0.8043    19    27    0.8820    0.0000     541      40   13
   0.8104    19    28    0.8851    0.0000     507      40   13
   AAMAX= 1204.61182 AAMIN= -564.806152
   28    0.8851    3.5879    811.46    2.6500    4.0000   1
   R1=     55.80 ( all E.s); AVSIN=     0.8469
  SET   CC      SEED    NCYC NITER
    RVAL(R1,ini,end) PKS(ini,end) RO/SIG
   19 0.8851  0.7307690   28    5      55.8  65.2  53.6    48    48    3.59

    SEED=   0.7692310
    vector -u =:   1   0.83175   0.32486   0.52766  1.00
   0.7891    20     1    0.8507    0.0000     601      40   14
   0.7821    20     2    0.8654    0.0000     505      40   14
   0.7959    20     3    0.8616    0.0000     514      40   14
   0.7962    20     4    0.8633    0.0000     495      40   14
   0.7979    20     5    0.8578    0.0000     522      40   14
   0.7972    20     6    0.8636    0.0000     511      40   14
   0.7956    20     7    0.8639    0.0000     521      40   14
   0.8004    20     8    0.8629    0.0000     522      40   14
   0.7989    20     9    0.8665    0.0000     535      40   14
   0.7963    20    10    0.8655    0.0000     523      40   14
   0.7917    20    11    0.8669    0.0000     533      40   14
   0.8015    20    12    0.8595    0.0000     515      40   14
   0.7975    20    13    0.8635    0.0000     523      40   14
   0.8004    20    14    0.8648    0.0000     542      40   14
   0.7999    20    15    0.8619    0.0000     527      40   14
   0.7994    20    16    0.8675    0.0000     517      40   14
   0.7995    20    17    0.8660    0.0000     510      40   14
   0.8014    20    18    0.8630    0.0000     528      40   14
   0.8022    20    19    0.8684    0.0000     528      40   14
   0.8021    20    20    0.8649    0.0000     547      40   14
   0.7997    20    21    0.8673    0.0000     510      40   14
   0.7961    20    22    0.8605    0.0000     475      40   14
   0.8017    20    23    0.8681    0.0000     525      40   14
   0.8022    20    24    0.8605    0.0000     513      40   14
   0.7978    20    25    0.8678    0.0000     521      40   14
   0.8037    20    26    0.8615    0.0000     526      40   14
   0.7979    20    27    0.8695    0.0000     503      40   14
   0.7984    20    28    0.8653    0.0000     536      40   14
   0.8008    20    29    0.8653    0.0000     542      40   14
   AAMAX= 1369.06934 AAMIN= -590.117310
   30    0.8644    5.0146    832.54    2.6500    4.0000   1
   R1=     59.73 ( all E.s); AVSIN=     1.8910
  SET   CC      SEED    NCYC NITER
    RVAL(R1,ini,end) PKS(ini,end) RO/SIG
   20 0.8644  0.7692310   30    5      59.7  76.7  64.7    48    48    5.01

    SEED=   0.8076920
    vector -u =:   1   0.70982   0.42673   0.52165  1.00
   0.7878    21     1    0.8410    0.0000     605      40   14
   0.7808    21     2    0.8740    0.0000     473      40   14
   0.7995    21     3    0.8585    0.0000     527      40   14
   0.7922    21     4    0.8633    0.0000     490      40   14
   0.7964    21     5    0.8581    0.0000     529      40   14
   0.7965    21     6    0.8702    0.0000     499      40   14
   0.7992    21     7    0.8613    0.0000     550      40   14
   0.7937    21     8    0.8609    0.0000     511      40   14
   0.7961    21     9    0.8614    0.0000     511      40   14
   0.7978    21    10    0.8627    0.0000     504      40   14
   0.7974    21    11    0.8639    0.0000     506      40   14
   0.7954    21    12    0.8711    0.0000     499      40   14
   0.7969    21    13    0.8581    0.0000     493      40   14
   0.7932    21    14    0.8652    0.0000     515      40   14
   0.7957    21    15    0.8575    0.0000     510      40   14
   0.7976    21    16    0.8542    0.0000     523      40   14
   0.7916    21    17    0.8609    0.0000     523      40   14
   0.7956    21    18    0.8563    0.0000     548      40   14
   0.7971    21    19    0.8612    0.0000     509      40   14
   0.7924    21    20    0.8603    0.0000     511      40   14
   0.7983    21    21    0.8687    0.0000     524      40   14
   0.7978    21    22    0.8658    0.0000     515      40   14
   0.7965    21    23    0.8615    0.0000     524      40   14
   0.7973    21    24    0.8664    0.0000     493      40   14
   0.7947    21    25    0.8656    0.0000     533      40   14
   0.7948    21    26    0.8672    0.0000     534      40   14
   0.7962    21    27    0.8701    0.0000     542      40   14
   0.7924    21    28    0.8556    0.0000     495      40   14
   0.7961    21    29    0.8682    0.0000     507      40   14
   AAMAX= 1467.97351 AAMIN= -634.459961
   30    0.8663    5.8764    853.10    2.6500    4.0000   1
   R1=     59.53 ( all E.s); AVSIN=     2.5604
  SET   CC      SEED    NCYC NITER
    RVAL(R1,ini,end) PKS(ini,end) RO/SIG
   21 0.8663  0.8076920   30    5      59.5  79.6  59.6    48    48    5.88

    SEED=   0.8461540
    vector -u =:   1   0.41159   0.35646   0.75762  1.00
   0.7897    22     1    0.8481    0.0000     587      40   14
   0.7813    22     2    0.8699    0.0000     504      40   14
   0.8008    22     3    0.8621    0.0000     540      40   14
   0.7953    22     4    0.8676    0.0000     541      40   14
   0.7981    22     5    0.8633    0.0000     504      40   14
   0.7996    22     6    0.8700    0.0000     510      40   14
   0.8024    22     7    0.8631    0.0000     504      40   14
   0.7943    22     8    0.8676    0.0000     480      40   14
   0.8025    22     9    0.8618    0.0000     534      40   14
   0.7946    22    10    0.8690    0.0000     464      40   14
   0.7991    22    11    0.8697    0.0000     549      40   14
   0.7967    22    12    0.8657    0.0000     495      40   14
   0.7972    22    13    0.8680    0.0000     502      40   14
   0.7996    22    14    0.8629    0.0000     504      40   14
   0.8008    22    15    0.8662    0.0000     502      40   14
   0.8003    22    16    0.8611    0.0000     515      40   14
   0.7991    22    17    0.8724    0.0000     500      40   14
   0.8024    22    18    0.8724    0.0000     464      40   14
   0.8047    22    19    0.8792    0.0000     499      40   14
   0.8073    22    20    0.8758    0.0000     513      40   14
   0.8076    22    21    0.8813    0.0000     524      40   14
   0.8088    22    22    0.8768    0.0000     513      40   14
   0.8077    22    23    0.8820    0.0000     547      40   14
   0.8080    22    24    0.8819    0.0000     546      40   14
   0.8090    22    25    0.8865    0.0000     535      40   14
   AAMAX= 1046.99109 AAMIN= -583.096252
   25    0.8865    3.0960    873.17    2.6500    4.0000   1
   R1=     55.94 ( all E.s); AVSIN=     0.8384
  SET   CC      SEED    NCYC NITER
    RVAL(R1,ini,end) PKS(ini,end) RO/SIG
   22 0.8865  0.8461540   25    5      55.9  65.8  54.8    48    48    3.10

    SEED=   0.8846150
    vector -u =:   1   0.98838   0.54035   0.68451  1.00
   0.7895    23     1    0.8494    0.0000     591      40   15
   0.7795    23     2    0.8647    0.0000     480      40   15
   0.7913    23     3    0.8530    0.0000     543      40   15
   0.7870    23     4    0.8645    0.0000     491      40   15
   0.7955    23     5    0.8551    0.0000     508      40   15
   0.7965    23     6    0.8635    0.0000     533      40   15
   0.7963    23     7    0.8563    0.0000     524      40   15
   0.7987    23     8    0.8562    0.0000     523      40   15
   0.7954    23     9    0.8585    0.0000     511      40   15
   0.7998    23    10    0.8546    0.0000     507      40   15
   0.7929    23    11    0.8643    0.0000     545      40   15
   0.8006    23    12    0.8603    0.0000     507      40   15
   0.7919    23    13    0.8604    0.0000     526      40   15
   0.7954    23    14    0.8595    0.0000     547      40   15
   0.7981    23    15    0.8635    0.0000     570      40   15
   0.7968    23    16    0.8636    0.0000     486      40   15
   0.8027    23    17    0.8647    0.0000     567      40   15
   0.7999    23    18    0.8694    0.0000     533      40   15
   0.8010    23    19    0.8669    0.0000     543      40   15
   0.8025    23    20    0.8765    0.0000     506      40   15
   0.8063    23    21    0.8766    0.0000     533      40   15
   0.8084    23    22    0.8791    0.0000     543      40   15
   0.8050    23    23    0.8803    0.0000     487      40   15
   0.8036    23    24    0.8793    0.0000     509      40   15
   0.8037    23    25    0.8797    0.0000     483      40   15
   0.8044    23    26    0.8802    0.0000     487      40   15
   0.8026    23    27    0.8805    0.0000     507      40   15
   0.8040    23    28    0.8800    0.0000     524      40   15
   0.8054    23    29    0.8810    0.0000     509      40   15
   AAMAX= 1105.59290 AAMIN= -533.536133
   30    0.8819    2.7694    892.80    2.6500    4.0000   1
   R1=     55.87 ( all E.s); AVSIN=     0.8737
  SET   CC      SEED    NCYC NITER
    RVAL(R1,ini,end) PKS(ini,end) RO/SIG
   23 0.8819  0.8846150   30    5      55.9  66.1  53.4    48    48    2.77

    SEED=   0.9230770
    vector -u =:   1   0.49747   0.18485   0.28957  1.00
   0.7917    24     1    0.8442    0.0000     616      40   15
   0.7866    24     2    0.8776    0.0000     468      40   15
   0.8074    24     3    0.8697    0.0000     590      40   15
   0.7944    24     4    0.8720    0.0000     475      40   15
   0.8036    24     5    0.8631    0.0000     523      40   15
   0.7972    24     6    0.8690    0.0000     531      40   15
   0.7988    24     7    0.8572    0.0000     513      40   15
   0.7956    24     8    0.8654    0.0000     500      40   15
   0.7988    24     9    0.8644    0.0000     505      40   15
   0.7958    24    10    0.8589    0.0000     522      40   15
   0.7927    24    11    0.8640    0.0000     502      40   15
   0.7945    24    12    0.8599    0.0000     534      40   15
   0.7954    24    13    0.8631    0.0000     504      40   15
   0.7944    24    14    0.8600    0.0000     534      40   15
   0.7976    24    15    0.8615    0.0000     527      40   15
   0.7950    24    16    0.8572    0.0000     514      40   15
   0.7979    24    17    0.8539    0.0000     510      40   15
   0.7979    24    18    0.8571    0.0000     545      40   15
   0.7954    24    19    0.8600    0.0000     524      40   15
   0.7933    24    20    0.8631    0.0000     528      40   15
   0.7973    24    21    0.8594    0.0000     498      40   15
   0.7996    24    22    0.8692    0.0000     501      40   15
   0.8014    24    23    0.8729    0.0000     530      40   15
   0.8043    24    24    0.8776    0.0000     565      40   15
   0.8084    24    25    0.8813    0.0000     516      40   15
   0.8061    24    26    0.8796    0.0000     530      40   15
   0.8089    24    27    0.8820    0.0000     535      40   15
   0.8075    24    28    0.8834    0.0000     536      40   15
   AAMAX= 1095.26208 AAMIN= -560.326965
   28    0.8834    2.9049    912.00    2.6500    4.0000   1
   R1=     56.24 ( all E.s); AVSIN=     0.9303
  SET   CC      SEED    NCYC NITER
    RVAL(R1,ini,end) PKS(ini,end) RO/SIG
   24 0.8834  0.9230770   28    5      56.2  67.0  54.4    48    48    2.90

    SEED=   0.9615380
    vector -u =:   1   0.99216   0.03820   0.08153  1.00
   0.7893    25     1    0.8441    0.0000     594      40   16
   0.7798    25     2    0.8591    0.0000     486      40   16
   0.7911    25     3    0.8524    0.0000     502      40   16
   0.7921    25     4    0.8609    0.0000     531      40   16
   0.7946    25     5    0.8553    0.0000     510      40   16
   0.7952    25     6    0.8634    0.0000     496      40   16
   0.7961    25     7    0.8695    0.0000     512      40   16
   0.8043    25     8    0.8792    0.0000     487      40   16
   0.8097    25     9    0.8800    0.0000     539      40   16
   0.8047    25    10    0.8854    0.0000     531      40   16
   AAMAX= 1102.24927 AAMIN= -653.997192
   10    0.8854    2.8482    930.80    2.6500    4.0000   1
   R1=     56.27 ( all E.s); AVSIN=     0.8668
  SET   CC      SEED    NCYC NITER
    RVAL(R1,ini,end) PKS(ini,end) RO/SIG
   25 0.8854  0.9615380   10    5      56.3  62.5  53.9    48    48    2.85

 SUMMARY OF SOLUTIONS:
  SET   CC      SEED    NCYC NITER     R1%   Rcc(1,end)   PKS(1,end) RO/SIG
    4 0.8868  0.1538460   20    5      55.9  64.5  53.0    48    48    7.46
   23 0.8819  0.8846150   30    5      55.9  66.1  53.4    48    48    2.77
   19 0.8851  0.7307690   28    5      55.8  65.2  53.6    48    48    3.59
    8 0.8853  0.3076920   28    5      55.8  64.9  53.7    48    48    5.29
    1 0.8830  0.0384620   30    5      55.9  65.4  53.7    48    48   13.80
   25 0.8854  0.9615380   10    5      56.3  62.5  53.9    48    48    2.85
   12 0.8842  0.4615380   16    5      56.1  64.7  54.1    48    48    4.36
    6 0.8858  0.2307690   30    5      56.2  62.4  54.1    48    48    6.10
    2 0.8834  0.0769230   24    5      56.1  65.7  54.1    48    48    9.92
   17 0.8847  0.6538460   25    5      56.1  68.6  54.3    48    48    3.38
   18 0.8840  0.6923080   23    5      56.0  65.4  54.3    48    48    3.34
   13 0.8834  0.5000000   29    5      55.9  65.0  54.3    48    48    4.12
   24 0.8834  0.9230770   28    5      56.2  67.0  54.4    48    48    2.90
   10 0.8859  0.3846150   17    5      56.1  65.3  54.6    48    48    4.45
   15 0.8858  0.5769230   17    5      55.8  64.1  54.8    48    48    3.54
    3 0.8832  0.1153850   20    5      56.1  65.1  54.8    48    48    8.18
   22 0.8865  0.8461540   25    5      55.9  65.8  54.8    48    48    3.10
    7 0.8802  0.2692310   30    5      56.0  69.0  54.9    48    48    5.15
    5 0.8837  0.1923080   27    5      56.2  65.3  55.7    48    48    6.55
    9 0.8783  0.3461540   30    5      56.2  68.5  55.8    48    48    4.78
   16 0.8681  0.6153850   30    5      56.8  77.4  56.7    48    48    4.15
   21 0.8663  0.8076920   30    5      59.5  79.6  59.6    48    48    5.88
   11 0.8693  0.4230770   30    5      58.3  75.5  61.7    48    48    5.86
   20 0.8644  0.7692310   30    5      59.7  76.7  64.7    48    48    5.01
   14 0.8652  0.5384620   30    5      60.4  78.0  68.7    48    48    5.75
TOTAL NUMBER OF CYCLES IS          637
--------------------------------------------------------------
=> Press <CR> to finish ...
