# Supplementary material for: Extending the novel |ρ|-based phasing algorithm to the solution of anomalous scattering substructures from SAD data of protein crystals
Source: Acta Crystallogr A Found Adv. 2022 Oct 10;78(Pt 6):473–81. doi: 10.1107/S2053273322008622 (PMC9624180; doi:10.1107/S2053273322008622)
Supplement: Supplementary file 1 [file a-78-00473-sup1.zip › ae5119_suppl_rev/DFCUT comparison rev/comp_11_4pgo_25_dfcut375_P1.LPT]

 ============================================================
   === STRUCTURE SOLUTION BY abs(ro) DIRECT METHODS === 
   XLENS/22.1: The SDA Sm-FFT algorithm (10 Mar 2022)
   Copyright Prof. Jordi Rius
   Institut de Ciencia de Materials de Barcelona (CSIC)
   References: Rius J. Acta Cryst (2020) A76 489-493 
   Rius J. & Torrelles X. Acta Cryst (2021) A77 339-347 
   Date is 26- 4-2022   at 17:28:18
 ============================================================

     CRYSTAL DATA:
     =============
     b4pgo (1XE1) P 65 2 2 (No.179) L=2.066A (2.30;3.2A)                             

     A=  88.500      B=  88.500     C=  73.120
     ALPHA=   90.00  BETA=   90.00  GAMMA=  120.00

     VOLUME (A3)=     495967.62     DSANO=    3.000

     (SINT/L)2=   0.000042559*H2 +  0.000042559*K2 +  0.000046759*L2 +
                  0.000042559*HK +  0.000000000*HL +  0.000000000*KL

     BRAVAIS LATTICE IS  P  CENTRED AT:

       1)  0.000000       0.000000       0.000000

      SYMMETRY OPERATIONS: 

      R11  R12  R13     R21  R22  R23     R31  R32  R33    T1     T2     T3

  1)    1    0    0       0    1    0       0    0    1    0.00   0.00   0.00
  2)    1   -1    0       1    0    0       0    0    1    0.00   0.00   0.83
  3)    0   -1    0       1   -1    0       0    0    1    0.00   0.00   0.67
  4)   -1    0    0       0   -1    0       0    0    1    0.00   0.00   0.50
  5)   -1    1    0      -1    0    0       0    0    1    0.00   0.00   0.33
  6)    0    1    0      -1    1    0       0    0    1    0.00   0.00   0.17
  7)    0   -1    0      -1    0    0       0    0   -1    0.00   0.00   0.17
  8)    1   -1    0       0   -1    0       0    0   -1    0.00   0.00   0.00
  9)    1    0    0       1   -1    0       0    0   -1    0.00   0.00   0.83
 10)    0    1    0       1    0    0       0    0   -1    0.00   0.00   0.67
 11)   -1    1    0       0    1    0       0    0   -1    0.00   0.00   0.50
 12)   -1    0    0      -1    1    0       0    0   -1    0.00   0.00   0.33

     STRUCTURE TREATED AS NON-CENTROSYMMETRIC

     TYPE OF RADIATION IS X-RAYS

          UNIT CELL CONTENTS
      SYMBOL  ATOMIC_NUMBER    NUMBER IN CELL    TYPE    SCAT_POWER
        S          16               48            1          16.00

     STARTING PHASES FROM MODULUS FUNCTION

--------------------------------------------------------------

     INTENSITY DATA INFORMATION:
     ==========================

     INPUT DATA ARE F**2
   DSANO (ANGS.):       3.0000
   DSFOU (ANGS.):       3.0000
   DSMIN (ANGS.):       2.2997
   N.CENTRIC REF:            0
  ANOMALOUS DIFFRACTION RATIOS(GLOBAL):   
   <|D|>/<F> (%,acen); <|F|>; <|D|>:    1.7531     36.9156      0.6472
   <I/sig(I)> :          120.0468
   <|D|/sig(D)>:           3.0277

  ANOMALOUS DIFFRACTION RATIOS(SHELLS):   
      SHELL  DMEAN  DINF  <|D|>/<F>  <I/sig(I)>  <|D|/sig(D)> NREFS
        1     7.23  5.74    2.6359  201.5663    8.5424          334     4022.85
        2     5.01  4.55    1.5566  181.0721    4.3550          387     3811.44
        3     4.23  3.98    1.2433  162.6658    2.9462          390     3160.65
        4     3.78  3.61    1.3563  115.8470    2.0884          402     1588.94
        5     3.48  3.36    1.5477   91.3832    1.7579          402     1049.18
        6     3.25  3.16    2.0636   59.7072    1.3961          409      532.38
        7     3.07  3.00    2.1669   46.8387    1.1259          404      397.87

  BIJVOET PAIRS FILTERING:
   BIJVOET PAIR REFL. (USED/READ/%):             2269      2728     83.17
   NUMBER WRONG BIJVOET PAIR REFL.,S,(%):               0      0.00
   NUM. OF E.s < ECUT,(%), ECUT:         158      5.79      0.2500
   N.DF/s(DF) < DFCUT,(%),DFCUT:         288     10.56      0.3750
   N. DF OUTLIERS,RMSCUT:                 13                4.2500
   CV(%) OF D> :      97.9641
   <r.m.sq.dev.> OF D.s:        0.9904
--------------------------------------------------------------

     FORBIDDEN REFLECTIONS IN DATA FILE *.HKL:
     =========================================

    H    K    L        XO       DXO      NEQ
--------------------------------------------------------------

     Rsigma(F) of equivalent reflections
     Rsig:    0.00000  Nref:         0

     ds_interval        Rsigma       Nref

     N. UNIQUE REFLECTIONS (measured,theory):        2289        4732


     INFORMATION OF DATA IN P1:
     MEAS. INTENSITIES (OBS+UNOBS)IN XLHEM.HKL=        27248
     NOT MEASURED INTENSITIES in XLUNMEAS.HKL=       11185
     FRACTION MEASURED INTENSITIES >DSFOU:     0.709
     HMAX=   29  KMAX=   29  LMAX=   24


--------------------------------------------------------------

     SCALING OF MEASURED INTENSITIES:
     ================================


      SCALE FACTOR:        0.2854  F(EXP)/SK = F(ABS)
      B OVERALL   :       57.3093
      R(Wilson)   :       54.8415
      DSFOU       :        3.0000

      SHELL  DMEAN  DINF  SFC2/SFO2  Nref  f.unobs
        1     7.23  5.74   0.74078    3550  0.0000
        2     5.01  4.55   1.04581    4096  0.0000
        3     4.23  3.98   1.13213    4033  0.0000
        4     3.78  3.61   1.46218    4118  0.0000
        5     3.48  3.36   1.21138    3985  0.0000
        6     3.25  3.16   0.90276    3890  0.0000
        7     3.07  3.00   0.71302    3576  0.0000

 -------------------------------------------------------------

     DATA NORMALIZING:
     ================

     NUMBER OF INPUT REFLEXIONS =             27248
     F(ABS)  =  F(EXP) /          0.2854

     MAXIMUM         H         K         L
     INDICES        29        29        24

                   CENT    ACENT     HK0     0KL     H0L    REST
     </E2-1/>      0.968   0.736   1.000   1.000   0.000   0.898

      E2MEAN      :    0.987440

     <E**2> ACCORDING TO PARITY GROUPS ( D-SPACING > 1.000
        ALL     GGG     GGU     GUG     GUU     UGG     UGU     UUG     UUU
E^2   1.000   1.002   0.959   1.028   0.986   1.028   0.986   1.028   0.986
N     27248    2792    3192    3388    3700    3388    3700    3388    3700

--------------------------------------------------------------

     PHASE REFINEMENT DETAILS:
     ======================== 
    TOTAL N. OF E-VALUES =     27248
    D-SPACING CUT-OFF =    3.00
    <E>, <E2> =    0.8308  1.0000

    N. SETS AND CYCLES =       25     40
    XLIM FOR K REFLECTIONS =    0.00
    N.REFLECTIONS > XKLIM =     27248
    XLIM FOR H REFLECTIONS =    1.00
    N.REFLECTIONS > XHLIM =      8448
     X"S MODIFIED BY MODULUS FUNCTION
    N. ATOMS IN UNIT_CELL (NCELL)  =    48
    PIXELS(0); P_ATOMS(1); OMIT(2) =     1
    FRAC. RANDOMLY DELETED ATOMS = 0.000

    GRID SPACING IN ANGS. =    1.00
    N.GRID POINTS (XYZ) =     84    84    72
    ESD FACTOR FOR MASK DEFINITION =    2.65
    LOWER MASK VALUE =      0
    ESD FACT FOR PEAK ACCEPTANCE (ATOMS=1,2) =  4.00
    ESD FACTOR IN SEARCH (DIF.FOURIER) =  1.10

     vector -u =:   1   0.21680   0.22867   0.82980  1.00
    0.8028     1     1    0.8016    0.0394    1067      48    0
    0.7894     1     2    0.8550    0.0285     728      48    0
    0.8049     1     3    0.8563    0.0106     784      48    0
    0.8047     1     4    0.8558    0.0061     833      48    0
    0.8066     1     5    0.8561    0.0059     822      48    0
    0.8051     1     6    0.8508    0.0014     841      48    0
    0.8059     1     7    0.8502    0.0022     836      48    0
    0.8044     1     8    0.8439    0.0016     837      48    0
    0.8040     1     9    0.8446    0.0002     834      48    0
    0.8038     1    10    0.8563    0.0016     813      48    0
    0.8029     1    11    0.8495    0.0016     832      48    0
    0.8005     1    12    0.8477    0.0012     818      48    0
    0.8005     1    13    0.8467    0.0014     814      48    0
    0.8016     1    14    0.8467    0.0004     852      48    0
    0.8034     1    15    0.8461    0.0012     787      48    0
    0.8007     1    16    0.8455    0.0010     831      48    0
    0.8022     1    17    0.8457    0.0008     855      48    0
    0.8025     1    18    0.8415    0.0010     800      48    0
    0.7997     1    19    0.8468    0.0012     834      48    0
    0.8027     1    20    0.8499    0.0004     826      48    0
    0.8001     1    21    0.8487    0.0014     818      48    0
    0.8016     1    22    0.8432    0.0020     802      48    0
    0.7991     1    23    0.8501    0.0006     813      48    0
    0.8036     1    24    0.8504    0.0002     838      48    0
    0.8036     1    25    0.8460    0.0002     804      48    0
    0.8016     1    26    0.8532    0.0022     818      48    0
    0.8057     1    27    0.8484    0.0004     833      48    0
    0.8022     1    28    0.8483    0.0008     812      48    0
    0.8031     1    29    0.8497    0.0006     789      48    0
    0.8062     1    30    0.8530    0.0008     760      48    0
    0.8084     1    31    0.8609    0.0010     773      48    0
    0.8107     1    32    0.8658    0.0002     847      48    0
    0.8188     1    33    0.8722    0.0004     887      48    0
    0.8191     1    34    0.8697    0.0010     878      48    0
    0.8205     1    35    0.8750    0.0012     859      48    0
    0.8187     1    36    0.8741    0.0016     864      48    0
    0.8197     1    37    0.8751    0.0012     875      48    0
    0.8204     1    38    0.8770    0.0008     866      48    0
    0.8232     1    39    0.8741    0.0010     893      48    0
     vector -u =:   1   0.36489   0.10161   0.81714  1.00
     vector -u =:   1   0.49998   0.39021   0.52000  1.00
     vector -u =:   1   0.65675   0.62271   0.82334  1.00
     vector -u =:   1   0.87300   0.81655   0.52951  1.00
     vector -u =:   1   0.18504   0.40165   0.47330  1.00
     vector -u =:   1   0.63250   0.71194   0.75479  1.00
     vector -u =:   1   0.25335   0.98420   0.46296  1.00
     vector -u =:   1   0.08913   0.96328   0.46529  1.00
     vector -u =:   1   0.17945   0.98992   0.77966  1.00
     vector -u =:   1   0.56780   0.28714   0.87787  1.00
     vector -u =:   1   0.29555   0.71818   0.66547  1.00
     vector -u =:   1   0.40818   0.64452   0.97670  1.00
     vector -u =:   1   0.94966   0.25920   0.88245  1.00
     vector -u =:   1   0.96485   0.69098   0.90155  1.00
     vector -u =:   1   0.50225   0.38525   0.67117  1.00
     vector -u =:   1   0.60769   0.86450   0.81635  1.00
     vector -u =:   1   0.33179   0.54915   0.80722  1.00
     vector -u =:   1   0.72215   0.07219   0.83414  1.00
     vector -u =:   1   0.83175   0.32486   0.52766  1.00
     vector -u =:   1   0.70982   0.42673   0.52165  1.00
     vector -u =:   1   0.41159   0.35646   0.75762  1.00
     vector -u =:   1   0.98838   0.54035   0.68451  1.00
     vector -u =:   1   0.49747   0.18485   0.28957  1.00
     vector -u =:   1   0.99216   0.03820   0.08153  1.00

---------------------------------------------------------------

  SUMMARY OF SOLUTIONS:
   SET   CCH     SEED    NCYC NITER     R1%   Rcc(1,end)   PKS(1,end) RO/SIG  AVSIN
    16 0.8784  0.6153850   25    5      52.2  64.0  53.7    57    57    4.12 1.078
    25 0.8820  0.9615380   35    5      52.1  61.3  54.8    57    57    3.19 1.051
    17 0.8770  0.6538460   40    5      52.4  63.2  54.9    57    57    3.91 1.011
    11 0.8784  0.4230770   24    5      52.1  62.4  54.9    57    57    4.99 1.127
    20 0.8800  0.7692310   31    5      52.1  64.0  54.9    57    57    3.66 1.116
     8 0.8802  0.3076920   21    5      52.2  62.4  55.0    57    57    5.81 1.095
     3 0.8805  0.1153850   37    5      51.9  61.6  55.0    57    57    9.62 1.069
    14 0.8808  0.5384620   23    5      52.5  62.7  55.4    57    57    4.43 0.993
    23 0.8781  0.8846150   22    5      52.3  62.8  55.4    57    57    3.54 1.036
    18 0.8798  0.6923080   30    5      52.1  62.1  55.6    57    57    4.05 1.053
     5 0.8812  0.1923080   24    5      52.3  63.4  55.7    57    57    6.97 1.072
     6 0.8806  0.2307690   20    5      52.4  62.8  55.7    57    57    6.92 1.109
    21 0.8781  0.8076920   17    5      52.2  64.0  55.7    57    57    3.62 1.091
    24 0.8783  0.9230770   31    5      52.3  65.1  55.7    57    57    3.29 1.110
    19 0.8806  0.7307690   38    5      52.1  61.4  55.8    57    57    3.98 0.997
    10 0.8815  0.3846150   27    5      52.2  64.9  55.8    57    57    5.08 1.111
     7 0.8789  0.2692310   33    5      52.3  64.9  55.9    57    57    6.13 1.118
     1 0.8734  0.0384620   40    5      52.6  66.2  56.2    57    57   15.54 1.052
     2 0.8781  0.0769230   26    5      52.5  66.4  56.4    57    57   11.73 1.029
    15 0.8795  0.5769230   18    5      52.5  62.7  56.5    57    57    4.50 1.137
    22 0.8636  0.8461540   40    5      53.1  72.2  57.3    57    57    3.38 1.124
    13 0.8792  0.5000000   37    5      52.7  66.6  57.4    57    57    4.55 1.092
     9 0.8483  0.3461540   40    5      57.1  86.2  77.1    57    57    7.32 1.874
    12 0.8533  0.4615380   40    5      57.4  87.5  77.6    57    57    5.46 1.700
     4 0.8474  0.1538460   40    5      57.9  90.2  80.1    57    57    9.31 1.170
 TOTAL NUMBER OF CYCLES IS          759
------------------------------------------------------------------------------

  COPY OF FILE.CDR:
  ==== == =======

b4pgo (1XE1) P 65 2 2 (No.179) L=2.066A (2.30;3.2A)                             
CELL                                                                            
   88.500   88.500    73.120    90.000    90.000  120.000                       
ANOM                                                                            
3.0                                                                             
LATTICE                                                                         
P                                                                               
SYMM                                                                            
X, Y, Z                                                                         
X-Y, X, Z+5/6                                                                   
-Y, X-Y, Z+2/3                                                                  
-X,-Y, Z+1/2                                                                    
-X+Y,-X, Z+1/3                                                                  
Y,-X+Y, Z+1/6                                                                   
-Y,-X, -Z+1/6                                                                   
X-Y,-Y, -Z                                                                      
X, X-Y, -Z+5/6                                                                  
Y, X, -Z+2/3                                                                    
-X+Y, Y, -Z+1/2                                                                 
-X, -X+Y, -Z+1/3                                                                
CONTENTS                                                                        
 S                                                                              
48                                                                              
&CONTROL                                                                        
IHKL=1,                                                                         
NSET=25,                                                                        
NCYCLE=40,                                                                      
DSFOU=1.0,                                                                      
RVMIN=1.,                                                                       
IBREAK=0,                                                                       
CCTLV=0.878,                                                                    
iexcc=0,                                                                        
IABORT=0                                                                        
NSHELL=7,                                                                       
DFCUT=0.375,                                                                    
ECUT=0.25,                                                                      
EHLIM=1.0,                                                                      
NEGSUP=1,                                                                       
ITEST=2,                                                                        
IATOMS=1,                                                                       
MSKVAL=0,                                                                       
FSIGRO=2.65,                                                                    
FSIGDM=4.0,                                                                     
DELTLV=1.1,                                                                     
NITER=5,                                                                        
IFOUSG=0                                                                        
/                                                                               
3.2                                                                             
BINIT=0.0384620,                                                                
                                                                                
                                                                                
                                                                                
                                                                                
++++++++++++++++++++++++++++++++++++++++++++++++++++++++++++++
   Job finished on 26- 4-2022   at 17:51:11
   Elapsed time:      1373 seconds
++++++++++++++++++++++++++++++++++++++++++++++++++++++++++++++
C:\Users\rius\Desktop\S_4pgo_nodfcut>xlabsro_anom_1 b4pgo
============================================================
  === STRUCTURE SOLUTION BY abs(ro) DIRECT METHODS ===
  XLENS/22.1: The SDA Sm-FFT algorithm (17 Mar 2022)
  Copyright Prof. Jordi Rius
  Institut de Ciencia de Materials de Barcelona (CSIC)
  References: Rius J.    Acta Cryst (2020) A76 489-493
  Rius J. & Torrelles X. Acta Cryst (2021) A77 339-347
  Date is 26- 4-2022   at 17:28:18
============================================================


b4pgo (1XE1) P 65 2 2 (No.179) L=2.066A (2.30;3.2A)


    STARTING PHASES FROM MODULUS FUNCTION
    INPUT DATA ARE F**2
  DSANO (ANGS.):       3.0000
  DSFOU (ANGS.):       3.0000
  DSMIN (ANGS.):       2.2997
  N.CENTRIC REF:            0
 ANOMALOUS DIFFRACTION RATIOS(GLOBAL):
  <|D|>/<F> (%,acen); <|F|>; <|D|>:    1.7531     36.9156      0.6472
  <I/sig(I)> :          120.0468
  <|D|/sig(D)>:           3.0277
 BIJVOET PAIRS FILTERING:
  BIJVOET PAIR REFL. (USED/READ/%):             2269      2728     83.17
  NUMBER WRONG BIJVOET PAIR REFL.,S,(%):               0      0.00
  NUM. OF E.s < ECUT,(%), ECUT:         158      5.79      0.2500
  N.DF/s(DF) < DFCUT,(%),DFCUT:         288     10.56      0.3750
  N. DF OUTLIERS,RMSCUT:                 13                4.2500
  CV(%) OF D> :      97.9641
  <r.m.sq.dev.> OF D.s         0.9904

    Rsigma(F) of equivalent reflections
    Rsig:    0.00000  Nref:         0

    N. UNIQUE REFLECTIONS (measured,theory):        2289        4732


    INFORMATION OF DATA IN P1:
    MEAS. INTENSITIES (OBS+UNOBS)IN XLHEM.HKL=        27248
    NOT MEASURED INTENSITIES in XLUNMEAS.HKL=       11185
    FRACTION MEASURED INTENSITIES >DSFOU:     0.709
    HMAX=   29  KMAX=   29  LMAX=   24

    SCALE FACTOR=            0.285402060
    Bover (A**2)=            6.36774397
    R(Wilson)  =             54.8415184
    E2MEAN:  0.987439513

    GRID (ANGS.), NX, NY, NZ:  1.00   84   84   72
    NSETS, NCYCLES :    25    40
    XLIM FOR H REFLECTIONS =    1.00
    N.REFLECTIONS > XHLIM =      8448
    X"S MODIFIED BY MODULUS FUNCTION

    SEED=   0.0384620
    vector -u =:   1   0.21680   0.22867   0.82980  1.00
   0.8028     1     1    0.8016    0.0394    1067      48    0
   0.7894     1     2    0.8550    0.0285     728      48    0
   0.8049     1     3    0.8563    0.0106     784      48    0
   0.8047     1     4    0.8558    0.0061     833      48    0
   0.8066     1     5    0.8561    0.0059     822      48    0
   0.8051     1     6    0.8508    0.0014     841      48    0
   0.8059     1     7    0.8502    0.0022     836      48    0
   0.8044     1     8    0.8439    0.0016     837      48    0
   0.8040     1     9    0.8446    0.0002     834      48    0
   0.8038     1    10    0.8563    0.0016     813      48    0
   0.8029     1    11    0.8495    0.0016     832      48    0
   0.8005     1    12    0.8477    0.0012     818      48    0
   0.8005     1    13    0.8467    0.0014     814      48    0
   0.8016     1    14    0.8467    0.0004     852      48    0
   0.8034     1    15    0.8461    0.0012     787      48    0
   0.8007     1    16    0.8455    0.0010     831      48    0
   0.8022     1    17    0.8457    0.0008     855      48    0
   0.8025     1    18    0.8415    0.0010     800      48    0
   0.7997     1    19    0.8468    0.0012     834      48    0
   0.8027     1    20    0.8499    0.0004     826      48    0
   0.8001     1    21    0.8487    0.0014     818      48    0
   0.8016     1    22    0.8432    0.0020     802      48    0
   0.7991     1    23    0.8501    0.0006     813      48    0
   0.8036     1    24    0.8504    0.0002     838      48    0
   0.8036     1    25    0.8460    0.0002     804      48    0
   0.8016     1    26    0.8532    0.0022     818      48    0
   0.8057     1    27    0.8484    0.0004     833      48    0
   0.8022     1    28    0.8483    0.0008     812      48    0
   0.8031     1    29    0.8497    0.0006     789      48    0
   0.8062     1    30    0.8530    0.0008     760      48    0
   0.8084     1    31    0.8609    0.0010     773      48    0
   0.8107     1    32    0.8658    0.0002     847      48    0
   0.8188     1    33    0.8722    0.0004     887      48    0
   0.8191     1    34    0.8697    0.0010     878      48    0
   0.8205     1    35    0.8750    0.0012     859      48    0
   0.8187     1    36    0.8741    0.0016     864      48    0
   0.8197     1    37    0.8751    0.0012     875      48    0
   0.8204     1    38    0.8770    0.0008     866      48    0
   0.8232     1    39    0.8741    0.0010     893      48    0
   AAMAX= 978.979248 AAMIN= -634.743530
   40    0.8734   15.5419    233.44    2.6500    4.0000   1
   R1=     52.56 ( all E.s); AVSIN=     1.0523
  SET   CC      SEED    NCYC NITER
    RVAL(R1,ini,end) PKS(ini,end) RO/SIG
    1 0.8734  0.0384620   40    5      52.6  66.2  56.2    57    57   15.54

    SEED=   0.0769230
    vector -u =:   1   0.36489   0.10161   0.81714  1.00
   0.8022     2     1    0.8137    0.0073    1032      48    0
   0.7953     2     2    0.8551    0.0031     776      48    0
   0.8086     2     3    0.8571    0.0026     823      48    0
   0.8050     2     4    0.8563    0.0004     833      48    0
   0.8079     2     5    0.8540    0.0000     829      48    0
   0.8071     2     6    0.8544    0.0000     820      48    0
   0.8074     2     7    0.8531    0.0002     831      48    0
   0.8089     2     8    0.8482    0.0000     855      48    0
   0.8043     2     9    0.8606    0.0000     841      48    0
   0.8117     2    10    0.8543    0.0000     850      48    0
   0.8086     2    11    0.8555    0.0000     851      48    0
   0.8067     2    12    0.8535    0.0000     822      48    0
   0.8068     2    13    0.8549    0.0000     801      48    0
   0.8080     2    14    0.8541    0.0000     826      48    0
   0.8059     2    15    0.8527    0.0000     856      48    0
   0.8081     2    16    0.8550    0.0000     799      48    0
   0.8051     2    17    0.8534    0.0000     855      48    0
   0.8081     2    18    0.8519    0.0000     832      48    0
   0.8055     2    19    0.8543    0.0000     820      48    0
   0.8075     2    20    0.8562    0.0000     818      48    0
   0.8136     2    21    0.8541    0.0000     819      48    0
   0.8154     2    22    0.8701    0.0000     796      48    0
   0.8195     2    23    0.8722    0.0000     894      48    0
   0.8194     2    24    0.8756    0.0000     897      48    0
   0.8228     2    25    0.8777    0.0000     885      48    0
   0.8224     2    26    0.8781    0.0000     918      48    0
   AAMAX= 1002.41980 AAMIN= -647.311340
   26    0.8781   11.7292    330.14    2.6500    4.0000   1
   R1=     52.52 ( all E.s); AVSIN=     1.0294
  SET   CC      SEED    NCYC NITER
    RVAL(R1,ini,end) PKS(ini,end) RO/SIG
    2 0.8781  0.0769230   26    5      52.5  66.4  56.4    57    57   11.73

    SEED=   0.1153850
    vector -u =:   1   0.49998   0.39021   0.52000  1.00
   0.8012     3     1    0.8165    0.0031     989      48    1
   0.7917     3     2    0.8583    0.0008     769      48    1
   0.8114     3     3    0.8560    0.0000     870      48    1
   0.8103     3     4    0.8526    0.0000     824      48    1
   0.8074     3     5    0.8521    0.0000     841      48    1
   0.8029     3     6    0.8525    0.0000     814      48    1
   0.8022     3     7    0.8510    0.0000     774      48    1
   0.8012     3     8    0.8520    0.0000     804      48    1
   0.8048     3     9    0.8489    0.0000     819      48    1
   0.7988     3    10    0.8459    0.0000     779      48    1
   0.8019     3    11    0.8518    0.0000     818      48    1
   0.8026     3    12    0.8469    0.0000     827      48    1
   0.8024     3    13    0.8492    0.0000     838      48    1
   0.8016     3    14    0.8514    0.0000     807      48    1
   0.8049     3    15    0.8477    0.0000     798      48    1
   0.8047     3    16    0.8483    0.0000     817      48    1
   0.8013     3    17    0.8509    0.0000     842      48    1
   0.8009     3    18    0.8421    0.0000     811      48    1
   0.8005     3    19    0.8509    0.0000     807      48    1
   0.8018     3    20    0.8428    0.0000     823      48    1
   0.8047     3    21    0.8522    0.0000     778      48    1
   0.8053     3    22    0.8489    0.0000     794      48    1
   0.8076     3    23    0.8655    0.0000     774      48    1
   0.8174     3    24    0.8691    0.0000     833      48    1
   0.8178     3    25    0.8755    0.0000     879      48    1
   0.8191     3    26    0.8725    0.0000     870      48    1
   0.8192     3    27    0.8774    0.0000     859      48    1
   0.8198     3    28    0.8757    0.0000     873      48    1
   0.8204     3    29    0.8773    0.0000     869      48    1
   0.8230     3    30    0.8744    0.0000     895      48    1
   0.8213     3    31    0.8777    0.0000     879      48    1
   0.8220     3    32    0.8741    0.0000     854      48    1
   0.8200     3    33    0.8753    0.0000     862      48    1
   0.8212     3    34    0.8717    0.0000     849      48    1
   0.8223     3    35    0.8759    0.0000     900      48    1
   0.8215     3    36    0.8724    0.0000     851      48    1
   0.8194     3    37    0.8805    0.0000     890      48    1
   AAMAX= 1081.09265 AAMIN= -651.102356
   37    0.8805    9.6152    404.34    2.6500    4.0000   1
   R1=     51.86 ( all E.s); AVSIN=     1.0686
  SET   CC      SEED    NCYC NITER
    RVAL(R1,ini,end) PKS(ini,end) RO/SIG
    3 0.8805  0.1153850   37    5      51.9  61.6  55.0    57    57    9.62

    SEED=   0.1538460
    vector -u =:   1   0.65675   0.62271   0.82334  1.00
   0.8027     4     1    0.8093    0.0014    1014      48    2
   0.7893     4     2    0.8533    0.0000     820      48    2
   0.8080     4     3    0.8524    0.0002     854      48    2
   0.8081     4     4    0.8484    0.0000     832      48    2
   0.8055     4     5    0.8532    0.0000     843      48    2
   0.8069     4     6    0.8481    0.0000     832      48    2
   0.8028     4     7    0.8564    0.0000     811      48    2
   0.8087     4     8    0.8526    0.0000     837      48    2
   0.8062     4     9    0.8529    0.0000     853      48    2
   0.8075     4    10    0.8530    0.0000     821      48    2
   0.8061     4    11    0.8486    0.0000     866      48    2
   0.8014     4    12    0.8518    0.0000     811      48    2
   0.8032     4    13    0.8493    0.0000     806      48    2
   0.8019     4    14    0.8492    0.0000     775      48    2
   0.8049     4    15    0.8424    0.0000     811      48    2
   0.8009     4    16    0.8528    0.0000     835      48    2
   0.8052     4    17    0.8409    0.0000     828      48    2
   0.8053     4    18    0.8483    0.0000     799      48    2
   0.8016     4    19    0.8520    0.0000     812      48    2
   0.8026     4    20    0.8537    0.0000     824      48    2
   0.8018     4    21    0.8491    0.0000     855      48    2
   0.8001     4    22    0.8489    0.0000     841      48    2
   0.8041     4    23    0.8469    0.0000     794      48    2
   0.8052     4    24    0.8426    0.0000     822      48    2
   0.8025     4    25    0.8530    0.0000     785      48    2
   0.8030     4    26    0.8392    0.0000     843      48    2
   0.7997     4    27    0.8479    0.0000     787      48    2
   0.8044     4    28    0.8483    0.0000     833      48    2
   0.8012     4    29    0.8509    0.0000     829      48    2
   0.8020     4    30    0.8481    0.0000     797      48    2
   0.8022     4    31    0.8482    0.0000     790      48    2
   0.8048     4    32    0.8443    0.0000     856      48    2
   0.8041     4    33    0.8485    0.0000     834      48    2
   0.8047     4    34    0.8464    0.0000     835      48    2
   0.8036     4    35    0.8497    0.0000     836      48    2
   0.8041     4    36    0.8466    0.0000     799      48    2
   0.8010     4    37    0.8489    0.0000     810      48    2
   0.8023     4    38    0.8480    0.0000     837      48    2
   0.8029     4    39    0.8498    0.0000     851      48    2
   AAMAX= 1009.24951 AAMIN= -627.289185
   40    0.8474    9.3077    466.89    2.6500    4.0000   1
   R1=     57.90 ( all E.s); AVSIN=     1.1704
  SET   CC      SEED    NCYC NITER
    RVAL(R1,ini,end) PKS(ini,end) RO/SIG
    4 0.8474  0.1538460   40    5      57.9  90.2  80.1    57    57    9.31

    SEED=   0.1923080
    vector -u =:   1   0.87300   0.81655   0.52951  1.00
   0.8026     5     1    0.8202    0.0012    1034      48    2
   0.7989     5     2    0.8636    0.0000     862      48    2
   0.8151     5     3    0.8578    0.0000     819      48    2
   0.8110     5     4    0.8582    0.0000     874      48    2
   0.8104     5     5    0.8597    0.0000     824      48    2
   0.8097     5     6    0.8611    0.0000     843      48    2
   0.8111     5     7    0.8525    0.0000     845      48    2
   0.8055     5     8    0.8580    0.0000     801      48    2
   0.8094     5     9    0.8554    0.0000     882      48    2
   0.8074     5    10    0.8523    0.0000     804      48    2
   0.8056     5    11    0.8564    0.0000     821      48    2
   0.8056     5    12    0.8527    0.0000     795      48    2
   0.8070     5    13    0.8536    0.0000     811      48    2
   0.8046     5    14    0.8543    0.0000     820      48    2
   0.8065     5    15    0.8530    0.0000     832      48    2
   0.8041     5    16    0.8503    0.0000     793      48    2
   0.8074     5    17    0.8558    0.0000     788      48    2
   0.8104     5    18    0.8539    0.0000     849      48    2
   0.8079     5    19    0.8518    0.0000     838      48    2
   0.8083     5    20    0.8510    0.0000     839      48    2
   0.8077     5    21    0.8511    0.0000     798      48    2
   0.8122     5    22    0.8639    0.0000     864      48    2
   0.8206     5    23    0.8680    0.0000     828      48    2
   0.8183     5    24    0.8812    0.0000     860      48    2
   AAMAX= 950.269104 AAMIN= -620.974365
   24    0.8812    6.9664    522.00    2.6500    4.0000   1
   R1=     52.31 ( all E.s); AVSIN=     1.0721
  SET   CC      SEED    NCYC NITER
    RVAL(R1,ini,end) PKS(ini,end) RO/SIG
    5 0.8812  0.1923080   24    5      52.3  63.4  55.7    57    57    6.97

    SEED=   0.2307690
    vector -u =:   1   0.18504   0.40165   0.47330  1.00
   0.8024     6     1    0.8159    0.0008    1052      48    3
   0.7977     6     2    0.8606    0.0000     784      48    3
   0.8142     6     3    0.8564    0.0000     871      48    3
   0.8092     6     4    0.8584    0.0000     830      48    3
   0.8112     6     5    0.8541    0.0000     833      48    3
   0.8075     6     6    0.8574    0.0000     838      48    3
   0.8086     6     7    0.8587    0.0000     856      48    3
   0.8107     6     8    0.8545    0.0000     834      48    3
   0.8060     6     9    0.8546    0.0000     860      48    3
   0.8081     6    10    0.8501    0.0000     851      48    3
   0.8061     6    11    0.8501    0.0000     807      48    3
   0.8060     6    12    0.8546    0.0000     787      48    3
   0.8047     6    13    0.8563    0.0000     884      48    3
   0.8080     6    14    0.8548    0.0000     867      48    3
   0.8049     6    15    0.8552    0.0000     873      48    3
   0.8051     6    16    0.8545    0.0000     856      48    3
   0.8098     6    17    0.8538    0.0000     857      48    3
   0.8092     6    18    0.8552    0.0000     865      48    3
   0.8107     6    19    0.8650    0.0000     838      48    3
   0.8184     6    20    0.8806    0.0000     859      48    3
   AAMAX= 1153.63330 AAMIN= -618.587708
   20    0.8806    6.9241    571.82    2.6500    4.0000   1
   R1=     52.44 ( all E.s); AVSIN=     1.1095
  SET   CC      SEED    NCYC NITER
    RVAL(R1,ini,end) PKS(ini,end) RO/SIG
    6 0.8806  0.2307690   20    5      52.4  62.8  55.7    57    57    6.92

    SEED=   0.2692310
    vector -u =:   1   0.63250   0.71194   0.75479  1.00
   0.8021     7     1    0.8152    0.0000    1009      48    4
   0.7931     7     2    0.8474    0.0000     822      48    4
   0.8028     7     3    0.8529    0.0000     818      48    4
   0.8070     7     4    0.8579    0.0000     871      48    4
   0.8086     7     5    0.8545    0.0000     880      48    4
   0.8072     7     6    0.8560    0.0000     835      48    4
   0.8082     7     7    0.8602    0.0000     880      48    4
   0.8084     7     8    0.8574    0.0000     864      48    4
   0.8072     7     9    0.8544    0.0000     857      48    4
   0.8057     7    10    0.8554    0.0000     862      48    4
   0.8098     7    11    0.8556    0.0000     869      48    4
   0.8085     7    12    0.8556    0.0000     863      48    4
   0.8067     7    13    0.8552    0.0000     817      48    4
   0.8077     7    14    0.8526    0.0000     824      48    4
   0.8079     7    15    0.8519    0.0000     854      48    4
   0.8082     7    16    0.8601    0.0000     828      48    4
   0.8081     7    17    0.8482    0.0000     819      48    4
   0.8064     7    18    0.8564    0.0000     788      48    4
   0.8059     7    19    0.8524    0.0000     836      48    4
   0.8069     7    20    0.8552    0.0000     815      48    4
   0.8102     7    21    0.8493    0.0000     863      48    4
   0.8068     7    22    0.8549    0.0000     809      48    4
   0.8117     7    23    0.8534    0.0000     876      48    4
   0.8082     7    24    0.8510    0.0000     794      48    4
   0.8084     7    25    0.8544    0.0000     851      48    4
   0.8078     7    26    0.8531    0.0000     806      48    4
   0.8082     7    27    0.8632    0.0000     831      48    4
   0.8136     7    28    0.8729    0.0000     848      48    4
   0.8215     7    29    0.8745    0.0000     883      48    4
   0.8208     7    30    0.8768    0.0000     851      48    4
   0.8221     7    31    0.8750    0.0000     894      48    4
   0.8212     7    32    0.8758    0.0000     836      48    4
   0.8215     7    33    0.8789    0.0000     851      48    4
   AAMAX= 1058.09058 AAMIN= -642.970520
   33    0.8789    6.1318    617.64    2.6500    4.0000   1
   R1=     52.29 ( all E.s); AVSIN=     1.1175
  SET   CC      SEED    NCYC NITER
    RVAL(R1,ini,end) PKS(ini,end) RO/SIG
    7 0.8789  0.2692310   33    5      52.3  64.9  55.9    57    57    6.13

    SEED=   0.3076920
    vector -u =:   1   0.25335   0.98420   0.46296  1.00
   0.8019     8     1    0.8226    0.0000     999      48    5
   0.7990     8     2    0.8581    0.0000     748      48    5
   0.8080     8     3    0.8554    0.0000     839      48    5
   0.8066     8     4    0.8550    0.0000     802      48    5
   0.8075     8     5    0.8544    0.0000     840      48    5
   0.8056     8     6    0.8551    0.0000     868      48    5
   0.8068     8     7    0.8525    0.0000     841      48    5
   0.8076     8     8    0.8511    0.0000     836      48    5
   0.8074     8     9    0.8435    0.0000     817      48    5
   0.8031     8    10    0.8489    0.0000     828      48    5
   0.8053     8    11    0.8543    0.0000     795      48    5
   0.8038     8    12    0.8529    0.0000     848      48    5
   0.8045     8    13    0.8514    0.0000     831      48    5
   0.8037     8    14    0.8492    0.0000     849      48    5
   0.8072     8    15    0.8564    0.0000     812      48    5
   0.8105     8    16    0.8655    0.0000     830      48    5
   0.8179     8    17    0.8750    0.0000     874      48    5
   0.8219     8    18    0.8755    0.0000     851      48    5
   0.8221     8    19    0.8766    0.0000     904      48    5
   0.8238     8    20    0.8736    0.0000     894      48    5
   0.8220     8    21    0.8802    0.0000     881      48    5
   AAMAX= 1042.30298 AAMIN= -644.119141
   21    0.8802    5.8147    660.29    2.6500    4.0000   1
   R1=     52.19 ( all E.s); AVSIN=     1.0952
  SET   CC      SEED    NCYC NITER
    RVAL(R1,ini,end) PKS(ini,end) RO/SIG
    8 0.8802  0.3076920   21    5      52.2  62.4  55.0    57    57    5.81

    SEED=   0.3461540
    vector -u =:   1   0.08913   0.96328   0.46529  1.00
   0.7989     9     1    0.8162    0.0000    1002      48    6
   0.7974     9     2    0.8585    0.0000     774      48    6
   0.8095     9     3    0.8559    0.0000     826      48    6
   0.8069     9     4    0.8605    0.0000     834      48    6
   0.8105     9     5    0.8520    0.0000     831      48    6
   0.8068     9     6    0.8546    0.0000     826      48    6
   0.8110     9     7    0.8575    0.0000     856      48    6
   0.8085     9     8    0.8558    0.0000     841      48    6
   0.8088     9     9    0.8490    0.0000     867      48    6
   0.8040     9    10    0.8511    0.0000     842      48    6
   0.8072     9    11    0.8577    0.0000     824      48    6
   0.8069     9    12    0.8505    0.0000     840      48    6
   0.8052     9    13    0.8575    0.0000     783      48    6
   0.8069     9    14    0.8504    0.0000     815      48    6
   0.8090     9    15    0.8501    0.0000     809      48    6
   0.8054     9    16    0.8531    0.0000     817      48    6
   0.8060     9    17    0.8543    0.0000     858      48    6
   0.8081     9    18    0.8518    0.0000     856      48    6
   0.8076     9    19    0.8540    0.0000     818      48    6
   0.8085     9    20    0.8531    0.0000     814      48    6
   0.8070     9    21    0.8553    0.0000     830      48    6
   0.8063     9    22    0.8517    0.0000     848      48    6
   0.8060     9    23    0.8551    0.0000     822      48    6
   0.8051     9    24    0.8455    0.0000     822      48    6
   0.8047     9    25    0.8548    0.0000     843      48    6
   0.8063     9    26    0.8481    0.0000     791      48    6
   0.8044     9    27    0.8564    0.0000     793      48    6
   0.8072     9    28    0.8471    0.0000     877      48    6
   0.8048     9    29    0.8541    0.0000     884      48    6
   0.8062     9    30    0.8541    0.0000     848      48    6
   0.8025     9    31    0.8514    0.0000     838      48    6
   0.8034     9    32    0.8508    0.0000     847      48    6
   0.8020     9    33    0.8508    0.0000     789      48    6
   0.8032     9    34    0.8502    0.0000     829      48    6
   0.8063     9    35    0.8483    0.0000     842      48    6
   0.8062     9    36    0.8528    0.0000     816      48    6
   0.8034     9    37    0.8524    0.0000     826      48    6
   0.8074     9    38    0.8514    0.0000     832      48    6
   0.8031     9    39    0.8447    0.0000     771      48    6
   AAMAX= 1095.79395 AAMIN= -638.176331
   40    0.8483    7.3208    700.34    2.6500    4.0000   1
   R1=     57.09 ( all E.s); AVSIN=     1.8745
  SET   CC      SEED    NCYC NITER
    RVAL(R1,ini,end) PKS(ini,end) RO/SIG
    9 0.8483  0.3461540   40    5      57.1  86.2  77.1    57    57    7.32

    SEED=   0.3846150
    vector -u =:   1   0.17945   0.98992   0.77966  1.00
   0.8028    10     1    0.8123    0.0000    1079      48    6
   0.7945    10     2    0.8578    0.0000     759      48    6
   0.8028    10     3    0.8551    0.0000     789      48    6
   0.8040    10     4    0.8579    0.0000     834      48    6
   0.8028    10     5    0.8565    0.0000     810      48    6
   0.7993    10     6    0.8543    0.0000     799      48    6
   0.8051    10     7    0.8594    0.0000     826      48    6
   0.8054    10     8    0.8528    0.0000     830      48    6
   0.8017    10     9    0.8462    0.0000     815      48    6
   0.8011    10    10    0.8472    0.0000     798      48    6
   0.8007    10    11    0.8480    0.0000     823      48    6
   0.8024    10    12    0.8462    0.0000     828      48    6
   0.7981    10    13    0.8488    0.0000     834      48    6
   0.8017    10    14    0.8476    0.0000     840      48    6
   0.8027    10    15    0.8481    0.0000     833      48    6
   0.8049    10    16    0.8530    0.0000     805      48    6
   0.8050    10    17    0.8507    0.0000     823      48    6
   0.8120    10    18    0.8604    0.0000     840      48    6
   0.8149    10    19    0.8711    0.0000     802      48    6
   0.8189    10    20    0.8709    0.0000     886      48    6
   0.8179    10    21    0.8732    0.0000     882      48    6
   0.8196    10    22    0.8731    0.0000     863      48    6
   0.8197    10    23    0.8745    0.0000     864      48    6
   0.8215    10    24    0.8743    0.0000     832      48    6
   0.8203    10    25    0.8768    0.0000     877      48    6
   0.8212    10    26    0.8772    0.0000     884      48    6
   0.8230    10    27    0.8815    0.0000     833      48    6
   AAMAX= 1018.58954 AAMIN= -631.552063
   27    0.8815    5.0798    738.22    2.6500    4.0000   1
   R1=     52.23 ( all E.s); AVSIN=     1.1112
  SET   CC      SEED    NCYC NITER
    RVAL(R1,ini,end) PKS(ini,end) RO/SIG
   10 0.8815  0.3846150   27    5      52.2  64.9  55.8    57    57    5.08

    SEED=   0.4230770
    vector -u =:   1   0.56780   0.28714   0.87787  1.00
   0.8025    11     1    0.8128    0.0000    1021      48    7
   0.7954    11     2    0.8546    0.0000     802      48    7
   0.8085    11     3    0.8548    0.0000     835      48    7
   0.8065    11     4    0.8557    0.0000     837      48    7
   0.8084    11     5    0.8505    0.0000     850      48    7
   0.8052    11     6    0.8560    0.0000     844      48    7
   0.8096    11     7    0.8497    0.0000     841      48    7
   0.8086    11     8    0.8511    0.0000     847      48    7
   0.8079    11     9    0.8548    0.0000     818      48    7
   0.8091    11    10    0.8512    0.0000     849      48    7
   0.8073    11    11    0.8519    0.0000     854      48    7
   0.8081    11    12    0.8548    0.0000     838      48    7
   0.8107    11    13    0.8532    0.0000     812      48    7
   0.8094    11    14    0.8544    0.0000     819      48    7
   0.8060    11    15    0.8572    0.0000     808      48    7
   0.8062    11    16    0.8543    0.0000     868      48    7
   0.8074    11    17    0.8542    0.0000     828      48    7
   0.8068    11    18    0.8571    0.0000     798      48    7
   0.8072    11    19    0.8550    0.0000     840      48    7
   0.8099    11    20    0.8557    0.0000     844      48    7
   0.8099    11    21    0.8587    0.0000     843      48    7
   0.8140    11    22    0.8642    0.0000     849      48    7
   0.8179    11    23    0.8690    0.0000     859      48    7
   0.8208    11    24    0.8784    0.0000     860      48    7
   AAMAX= 1139.29272 AAMIN= -691.857178
   24    0.8784    4.9908    774.24    2.6500    4.0000   1
   R1=     52.07 ( all E.s); AVSIN=     1.1268
  SET   CC      SEED    NCYC NITER
    RVAL(R1,ini,end) PKS(ini,end) RO/SIG
   11 0.8784  0.4230770   24    5      52.1  62.4  54.9    57    57    4.99

    SEED=   0.4615380
    vector -u =:   1   0.29555   0.71818   0.66547  1.00
   0.8021    12     1    0.8166    0.0000    1067      48    8
   0.7979    12     2    0.8562    0.0000     821      48    8
   0.8106    12     3    0.8542    0.0000     801      48    8
   0.8078    12     4    0.8572    0.0000     834      48    8
   0.8100    12     5    0.8579    0.0000     853      48    8
   0.8042    12     6    0.8553    0.0000     868      48    8
   0.8062    12     7    0.8559    0.0000     856      48    8
   0.8077    12     8    0.8579    0.0000     826      48    8
   0.8043    12     9    0.8552    0.0000     812      48    8
   0.8046    12    10    0.8563    0.0000     850      48    8
   0.8011    12    11    0.8545    0.0000     881      48    8
   0.8034    12    12    0.8513    0.0000     813      48    8
   0.8045    12    13    0.8520    0.0000     846      48    8
   0.8004    12    14    0.8505    0.0000     805      48    8
   0.8028    12    15    0.8539    0.0000     811      48    8
   0.8051    12    16    0.8501    0.0000     810      48    8
   0.8045    12    17    0.8458    0.0000     802      48    8
   0.8044    12    18    0.8548    0.0000     823      48    8
   0.8054    12    19    0.8551    0.0000     814      48    8
   0.8032    12    20    0.8503    0.0000     820      48    8
   0.8017    12    21    0.8466    0.0000     843      48    8
   0.8030    12    22    0.8480    0.0000     791      48    8
   0.8034    12    23    0.8552    0.0000     820      48    8
   0.8050    12    24    0.8479    0.0000     819      48    8
   0.8035    12    25    0.8495    0.0000     818      48    8
   0.8024    12    26    0.8555    0.0000     795      48    8
   0.8043    12    27    0.8495    0.0000     844      48    8
   0.8021    12    28    0.8526    0.0000     841      48    8
   0.8063    12    29    0.8517    0.0000     800      48    8
   0.8073    12    30    0.8562    0.0000     873      48    8
   0.8081    12    31    0.8511    0.0000     853      48    8
   0.8042    12    32    0.8488    0.0000     793      48    8
   0.8062    12    33    0.8500    0.0000     823      48    8
   0.8062    12    34    0.8514    0.0000     814      48    8
   0.8054    12    35    0.8472    0.0000     852      48    8
   0.8064    12    36    0.8497    0.0000     816      48    8
   0.8063    12    37    0.8498    0.0000     832      48    8
   0.8055    12    38    0.8496    0.0000     845      48    8
   0.8051    12    39    0.8487    0.0000     815      48    8
   AAMAX= 1126.02673 AAMIN= -610.747070
   40    0.8533    5.4552    808.66    2.6500    4.0000   1
   R1=     57.37 ( all E.s); AVSIN=     1.7004
  SET   CC      SEED    NCYC NITER
    RVAL(R1,ini,end) PKS(ini,end) RO/SIG
   12 0.8533  0.4615380   40    5      57.4  87.5  77.6    57    57    5.46

    SEED=   0.5000000
    vector -u =:   1   0.40818   0.64452   0.97670  1.00
   0.8024    13     1    0.8149    0.0000    1008      48    8
   0.7882    13     2    0.8520    0.0000     804      48    8
   0.8077    13     3    0.8563    0.0000     853      48    8
   0.8083    13     4    0.8585    0.0000     833      48    8
   0.8134    13     5    0.8548    0.0000     897      48    8
   0.8103    13     6    0.8550    0.0000     861      48    8
   0.8084    13     7    0.8485    0.0000     829      48    8
   0.8076    13     8    0.8556    0.0000     814      48    8
   0.8046    13     9    0.8544    0.0000     850      48    8
   0.8057    13    10    0.8527    0.0000     844      48    8
   0.8120    13    11    0.8534    0.0000     803      48    8
   0.8086    13    12    0.8477    0.0000     843      48    8
   0.8054    13    13    0.8480    0.0000     816      48    8
   0.8074    13    14    0.8515    0.0000     833      48    8
   0.8053    13    15    0.8484    0.0000     826      48    8
   0.8059    13    16    0.8494    0.0000     842      48    8
   0.8043    13    17    0.8487    0.0000     807      48    8
   0.8062    13    18    0.8526    0.0000     831      48    8
   0.8033    13    19    0.8492    0.0000     842      48    8
   0.8030    13    20    0.8457    0.0000     789      48    8
   0.8042    13    21    0.8518    0.0000     810      48    8
   0.8028    13    22    0.8524    0.0000     806      48    8
   0.8051    13    23    0.8500    0.0000     801      48    8
   0.8020    13    24    0.8524    0.0000     797      48    8
   0.8025    13    25    0.8508    0.0000     764      48    8
   0.8085    13    26    0.8455    0.0000     850      48    8
   0.8064    13    27    0.8576    0.0000     827      48    8
   0.8101    13    28    0.8572    0.0000     799      48    8
   0.8140    13    29    0.8677    0.0000     880      48    8
   0.8184    13    30    0.8715    0.0000     888      48    8
   0.8197    13    31    0.8729    0.0000     909      48    8
   0.8201    13    32    0.8742    0.0000     890      48    8
   0.8204    13    33    0.8762    0.0000     837      48    8
   0.8196    13    34    0.8733    0.0000     910      48    8
   0.8226    13    35    0.8753    0.0000     877      48    8
   0.8219    13    36    0.8706    0.0000     854      48    8
   0.8195    13    37    0.8792    0.0000     859      48    8
   AAMAX= 1108.39978 AAMIN= -655.370789
   37    0.8792    4.5474    841.68    2.6500    4.0000   1
   R1=     52.73 ( all E.s); AVSIN=     1.0925
  SET   CC      SEED    NCYC NITER
    RVAL(R1,ini,end) PKS(ini,end) RO/SIG
   13 0.8792  0.5000000   37    5      52.7  66.6  57.4    57    57    4.55

    SEED=   0.5384620
    vector -u =:   1   0.94966   0.25920   0.88245  1.00
   0.8012    14     1    0.8196    0.0000     977      48    9
   0.7950    14     2    0.8578    0.0000     746      48    9
   0.8069    14     3    0.8509    0.0000     851      48    9
   0.8059    14     4    0.8568    0.0000     851      48    9
   0.8078    14     5    0.8563    0.0000     877      48    9
   0.8057    14     6    0.8507    0.0000     821      48    9
   0.8030    14     7    0.8496    0.0000     833      48    9
   0.8066    14     8    0.8470    0.0000     846      48    9
   0.8061    14     9    0.8425    0.0000     821      48    9
   0.8032    14    10    0.8518    0.0000     848      48    9
   0.8033    14    11    0.8480    0.0000     832      48    9
   0.8017    14    12    0.8474    0.0000     805      48    9
   0.8037    14    13    0.8462    0.0000     826      48    9
   0.7985    14    14    0.8524    0.0000     827      48    9
   0.8049    14    15    0.8456    0.0000     844      48    9
   0.8021    14    16    0.8476    0.0000     821      48    9
   0.8042    14    17    0.8449    0.0000     811      48    9
   0.8088    14    18    0.8530    0.0000     853      48    9
   0.8080    14    19    0.8573    0.0000     811      48    9
   0.8102    14    20    0.8670    0.0000     841      48    9
   0.8172    14    21    0.8640    0.0000     858      48    9
   0.8205    14    22    0.8729    0.0000     877      48    9
   0.8199    14    23    0.8808    0.0000     860      48    9
   AAMAX= 1063.37842 AAMIN= -723.196289
   23    0.8808    4.4263    873.45    2.6500    4.0000   1
   R1=     52.48 ( all E.s); AVSIN=     0.9934
  SET   CC      SEED    NCYC NITER
    RVAL(R1,ini,end) PKS(ini,end) RO/SIG
   14 0.8808  0.5384620   23    5      52.5  62.7  55.4    57    57    4.43

    SEED=   0.5769230
    vector -u =:   1   0.96485   0.69098   0.90155  1.00
   0.8019    15     1    0.7985    0.0000    1134      48   10
   0.7835    15     2    0.8660    0.0000     720      48   10
   0.8143    15     3    0.8525    0.0000     849      48   10
   0.8106    15     4    0.8612    0.0000     841      48   10
   0.8137    15     5    0.8564    0.0000     886      48   10
   0.8100    15     6    0.8535    0.0000     793      48   10
   0.8084    15     7    0.8496    0.0000     857      48   10
   0.8068    15     8    0.8536    0.0000     852      48   10
   0.8056    15     9    0.8510    0.0000     834      48   10
   0.8069    15    10    0.8521    0.0000     876      48   10
   0.8074    15    11    0.8519    0.0000     809      48   10
   0.8127    15    12    0.8686    0.0000     848      48   10
   0.8185    15    13    0.8712    0.0000     912      48   10
   0.8189    15    14    0.8732    0.0000     855      48   10
   0.8211    15    15    0.8732    0.0000     869      48   10
   0.8205    15    16    0.8744    0.0000     846      48   10
   0.8233    15    17    0.8696    0.0000     849      48   10
   0.8196    15    18    0.8795    0.0000     909      48   10
   AAMAX= 1244.12817 AAMIN= -800.819580
   18    0.8795    4.5023    904.10    2.6500    4.0000   1
   R1=     52.49 ( all E.s); AVSIN=     1.1367
  SET   CC      SEED    NCYC NITER
    RVAL(R1,ini,end) PKS(ini,end) RO/SIG
   15 0.8795  0.5769230   18    5      52.5  62.7  56.5    57    57    4.50

    SEED=   0.6153850
    vector -u =:   1   0.50225   0.38525   0.67117  1.00
   0.8022    16     1    0.8161    0.0000    1009      48   11
   0.7952    16     2    0.8505    0.0000     815      48   11
   0.8113    16     3    0.8557    0.0000     836      48   11
   0.8107    16     4    0.8500    0.0000     846      48   11
   0.8082    16     5    0.8530    0.0000     840      48   11
   0.8067    16     6    0.8524    0.0000     830      48   11
   0.8056    16     7    0.8518    0.0000     834      48   11
   0.8049    16     8    0.8490    0.0000     815      48   11
   0.8020    16     9    0.8517    0.0000     872      48   11
   0.8027    16    10    0.8474    0.0000     832      48   11
   0.8009    16    11    0.8493    0.0000     811      48   11
   0.8010    16    12    0.8547    0.0000     858      48   11
   0.7982    16    13    0.8477    0.0000     814      48   11
   0.7992    16    14    0.8483    0.0000     839      48   11
   0.8003    16    15    0.8485    0.0000     821      48   11
   0.8006    16    16    0.8492    0.0000     784      48   11
   0.8006    16    17    0.8577    0.0000     838      48   11
   0.8065    16    18    0.8516    0.0000     849      48   11
   0.8072    16    19    0.8478    0.0000     821      48   11
   0.8094    16    20    0.8638    0.0000     803      48   11
   0.8160    16    21    0.8717    0.0000     841      48   11
   0.8210    16    22    0.8738    0.0000     872      48   11
   0.8208    16    23    0.8737    0.0000     865      48   11
   0.8177    16    24    0.8719    0.0000     846      48   11
   0.8205    16    25    0.8784    0.0000     863      48   11
   AAMAX= 1043.57568 AAMIN= -670.485535
   25    0.8784    4.1227    933.74    2.6500    4.0000   1
   R1=     52.17 ( all E.s); AVSIN=     1.0785
  SET   CC      SEED    NCYC NITER
    RVAL(R1,ini,end) PKS(ini,end) RO/SIG
   16 0.8784  0.6153850   25    5      52.2  64.0  53.7    57    57    4.12

    SEED=   0.6538460
    vector -u =:   1   0.60769   0.86450   0.81635  1.00
   0.8018    17     1    0.8143    0.0000    1042      48   12
   0.7927    17     2    0.8533    0.0000     823      48   12
   0.8093    17     3    0.8440    0.0000     837      48   12
   0.8037    17     4    0.8543    0.0000     824      48   12
   0.8077    17     5    0.8478    0.0000     836      48   12
   0.8052    17     6    0.8552    0.0000     800      48   12
   0.8101    17     7    0.8567    0.0000     845      48   12
   0.8060    17     8    0.8555    0.0000     819      48   12
   0.8093    17     9    0.8578    0.0000     833      48   12
   0.8064    17    10    0.8540    0.0000     866      48   12
   0.8064    17    11    0.8558    0.0000     808      48   12
   0.8073    17    12    0.8484    0.0000     831      48   12
   0.8060    17    13    0.8507    0.0000     831      48   12
   0.8046    17    14    0.8492    0.0000     811      48   12
   0.8070    17    15    0.8546    0.0000     846      48   12
   0.8066    17    16    0.8555    0.0000     851      48   12
   0.8094    17    17    0.8579    0.0000     892      48   12
   0.8097    17    18    0.8553    0.0000     838      48   12
   0.8076    17    19    0.8565    0.0000     835      48   12
   0.8069    17    20    0.8533    0.0000     820      48   12
   0.8098    17    21    0.8559    0.0000     810      48   12
   0.8042    17    22    0.8583    0.0000     816      48   12
   0.8067    17    23    0.8558    0.0000     844      48   12
   0.8066    17    24    0.8502    0.0000     828      48   12
   0.8017    17    25    0.8522    0.0000     842      48   12
   0.8039    17    26    0.8497    0.0000     827      48   12
   0.8060    17    27    0.8524    0.0000     788      48   12
   0.8040    17    28    0.8484    0.0000     798      48   12
   0.8019    17    29    0.8524    0.0000     803      48   12
   0.8055    17    30    0.8539    0.0000     816      48   12
   0.8062    17    31    0.8547    0.0000     789      48   12
   0.8061    17    32    0.8479    0.0000     821      48   12
   0.8024    17    33    0.8475    0.0000     806      48   12
   0.8047    17    34    0.8501    0.0000     814      48   12
   0.8040    17    35    0.8521    0.0000     831      48   12
   0.8043    17    36    0.8494    0.0000     846      48   12
   0.8092    17    37    0.8597    0.0000     832      48   12
   0.8098    17    38    0.8639    0.0000     817      48   12
   0.8172    17    39    0.8704    0.0000     849      48   12
   AAMAX= 1053.14551 AAMIN= -669.658569
   40    0.8770    3.9096    962.48    2.6500    4.0000   1
   R1=     52.39 ( all E.s); AVSIN=     1.0105
  SET   CC      SEED    NCYC NITER
    RVAL(R1,ini,end) PKS(ini,end) RO/SIG
   17 0.8770  0.6538460   40    5      52.4  63.2  54.9    57    57    3.91

    SEED=   0.6923080
    vector -u =:   1   0.33179   0.54915   0.80722  1.00
   0.8032    18     1    0.8140    0.0000    1055      48   12
   0.7962    18     2    0.8617    0.0000     800      48   12
   0.8117    18     3    0.8554    0.0000     820      48   12
   0.8072    18     4    0.8597    0.0000     840      48   12
   0.8096    18     5    0.8567    0.0000     867      48   12
   0.8075    18     6    0.8580    0.0000     841      48   12
   0.8100    18     7    0.8579    0.0000     839      48   12
   0.8094    18     8    0.8518    0.0000     809      48   12
   0.8079    18     9    0.8546    0.0000     824      48   12
   0.8056    18    10    0.8582    0.0000     836      48   12
   0.8066    18    11    0.8549    0.0000     856      48   12
   0.8054    18    12    0.8513    0.0000     825      48   12
   0.8036    18    13    0.8507    0.0000     830      48   12
   0.8031    18    14    0.8471    0.0000     808      48   12
   0.8038    18    15    0.8517    0.0000     846      48   12
   0.8045    18    16    0.8483    0.0000     777      48   12
   0.8014    18    17    0.8520    0.0000     773      48   12
   0.8062    18    18    0.8553    0.0000     828      48   12
   0.8086    18    19    0.8539    0.0000     810      48   12
   0.8052    18    20    0.8527    0.0000     848      48   12
   0.8073    18    21    0.8556    0.0000     826      48   12
   0.8079    18    22    0.8546    0.0000     837      48   12
   0.8111    18    23    0.8582    0.0000     874      48   12
   0.8124    18    24    0.8644    0.0000     750      48   12
   0.8128    18    25    0.8630    0.0000     826      48   12
   0.8155    18    26    0.8728    0.0000     877      48   12
   0.8189    18    27    0.8755    0.0000     880      48   12
   0.8211    18    28    0.8739    0.0000     833      48   12
   0.8201    18    29    0.8757    0.0000     836      48   12
   0.8218    18    30    0.8798    0.0000     843      48   12
   AAMAX= 1106.00037 AAMIN= -689.637024
   30    0.8798    4.0462    990.38    2.6500    4.0000   1
   R1=     52.06 ( all E.s); AVSIN=     1.0531
  SET   CC      SEED    NCYC NITER
    RVAL(R1,ini,end) PKS(ini,end) RO/SIG
   18 0.8798  0.6923080   30    5      52.1  62.1  55.6    57    57    4.05

    SEED=   0.7307690
    vector -u =:   1   0.72215   0.07219   0.83414  1.00
   0.8018    19     1    0.8068    0.0000    1038      48   13
   0.7920    19     2    0.8575    0.0000     761      48   13
   0.8092    19     3    0.8530    0.0000     862      48   13
   0.8099    19     4    0.8627    0.0000     841      48   13
   0.8135    19     5    0.8580    0.0000     865      48   13
   0.8102    19     6    0.8560    0.0000     835      48   13
   0.8053    19     7    0.8603    0.0000     835      48   13
   0.8054    19     8    0.8588    0.0000     872      48   13
   0.8056    19     9    0.8548    0.0000     827      48   13
   0.8061    19    10    0.8531    0.0000     861      48   13
   0.8054    19    11    0.8586    0.0000     859      48   13
   0.8041    19    12    0.8514    0.0000     829      48   13
   0.8058    19    13    0.8527    0.0000     826      48   13
   0.8031    19    14    0.8526    0.0000     843      48   13
   0.8020    19    15    0.8457    0.0000     798      48   13
   0.8082    19    16    0.8476    0.0000     824      48   13
   0.8051    19    17    0.8521    0.0000     793      48   13
   0.8077    19    18    0.8499    0.0000     841      48   13
   0.8038    19    19    0.8582    0.0000     804      48   13
   0.8066    19    20    0.8507    0.0000     811      48   13
   0.8069    19    21    0.8557    0.0000     838      48   13
   0.8069    19    22    0.8507    0.0000     845      48   13
   0.8064    19    23    0.8509    0.0000     826      48   13
   0.8069    19    24    0.8480    0.0000     835      48   13
   0.8035    19    25    0.8584    0.0000     802      48   13
   0.8102    19    26    0.8571    0.0000     836      48   13
   0.8128    19    27    0.8694    0.0000     855      48   13
   0.8172    19    28    0.8688    0.0000     864      48   13
   0.8209    19    29    0.8736    0.0000     851      48   13
   0.8213    19    30    0.8732    0.0000     858      48   13
   0.8211    19    31    0.8727    0.0000     910      48   13
   0.8205    19    32    0.8751    0.0000     849      48   13
   0.8216    19    33    0.8759    0.0000     877      48   13
   0.8230    19    34    0.8744    0.0000     895      48   13
   0.8222    19    35    0.8765    0.0000     864      48   13
   0.8222    19    36    0.8740    0.0000     896      48   13
   0.8194    19    37    0.8747    0.0000     876      48   13
   0.8214    19    38    0.8806    0.0000     870      48   13
   AAMAX= 1157.75659 AAMIN= -665.180542
   38    0.8806    3.9782   1017.52    2.6500    4.0000   1
   R1=     52.06 ( all E.s); AVSIN=     0.9971
  SET   CC      SEED    NCYC NITER
    RVAL(R1,ini,end) PKS(ini,end) RO/SIG
   19 0.8806  0.7307690   38    5      52.1  61.4  55.8    57    57    3.98

    SEED=   0.7692310
    vector -u =:   1   0.83175   0.32486   0.52766  1.00
   0.8022    20     1    0.8071    0.0000    1064      48   14
   0.7934    20     2    0.8534    0.0000     751      48   14
   0.8063    20     3    0.8556    0.0000     791      48   14
   0.8067    20     4    0.8587    0.0000     860      48   14
   0.8092    20     5    0.8532    0.0000     881      48   14
   0.8109    20     6    0.8569    0.0000     890      48   14
   0.8123    20     7    0.8549    0.0000     876      48   14
   0.8087    20     8    0.8512    0.0000     837      48   14
   0.8071    20     9    0.8519    0.0000     841      48   14
   0.8056    20    10    0.8515    0.0000     866      48   14
   0.8056    20    11    0.8562    0.0000     847      48   14
   0.8074    20    12    0.8545    0.0000     818      48   14
   0.8050    20    13    0.8524    0.0000     816      48   14
   0.8058    20    14    0.8461    0.0000     853      48   14
   0.8041    20    15    0.8554    0.0000     822      48   14
   0.8057    20    16    0.8493    0.0000     806      48   14
   0.8058    20    17    0.8476    0.0000     822      48   14
   0.8069    20    18    0.8474    0.0000     838      48   14
   0.8058    20    19    0.8485    0.0000     784      48   14
   0.8028    20    20    0.8533    0.0000     814      48   14
   0.8067    20    21    0.8552    0.0000     813      48   14
   0.8095    20    22    0.8532    0.0000     864      48   14
   0.8092    20    23    0.8602    0.0000     834      48   14
   0.8151    20    24    0.8674    0.0000     851      48   14
   0.8177    20    25    0.8728    0.0000     833      48   14
   0.8198    20    26    0.8727    0.0000     893      48   14
   0.8225    20    27    0.8746    0.0000     871      48   14
   0.8204    20    28    0.8760    0.0000     906      48   14
   0.8211    20    29    0.8761    0.0000     872      48   14
   0.8214    20    30    0.8772    0.0000     876      48   14
   0.8200    20    31    0.8800    0.0000     859      48   14
   AAMAX= 1027.72009 AAMIN= -596.303345
   31    0.8800    3.6595   1043.95    2.6500    4.0000   1
   R1=     52.07 ( all E.s); AVSIN=     1.1157
  SET   CC      SEED    NCYC NITER
    RVAL(R1,ini,end) PKS(ini,end) RO/SIG
   20 0.8800  0.7692310   31    5      52.1  64.0  54.9    57    57    3.66

    SEED=   0.8076920
    vector -u =:   1   0.70982   0.42673   0.52165  1.00
   0.8011    21     1    0.8197    0.0000     995      48   15
   0.7971    21     2    0.8509    0.0000     794      48   15
   0.8067    21     3    0.8434    0.0000     833      48   15
   0.8058    21     4    0.8544    0.0000     825      48   15
   0.8067    21     5    0.8550    0.0000     845      48   15
   0.8052    21     6    0.8563    0.0000     863      48   15
   0.8024    21     7    0.8517    0.0000     818      48   15
   0.8022    21     8    0.8561    0.0000     845      48   15
   0.8046    21     9    0.8521    0.0000     855      48   15
   0.8049    21    10    0.8541    0.0000     811      48   15
   0.8054    21    11    0.8469    0.0000     824      48   15
   0.8025    21    12    0.8472    0.0000     808      48   15
   0.8082    21    13    0.8550    0.0000     806      48   15
   0.8060    21    14    0.8562    0.0000     776      48   15
   0.8126    21    15    0.8656    0.0000     870      48   15
   0.8169    21    16    0.8670    0.0000     822      48   15
   0.8193    21    17    0.8781    0.0000     853      48   15
   AAMAX= 1057.75928 AAMIN= -656.222290
   17    0.8781    3.6221   1069.73    2.6500    4.0000   1
   R1=     52.21 ( all E.s); AVSIN=     1.0905
  SET   CC      SEED    NCYC NITER
    RVAL(R1,ini,end) PKS(ini,end) RO/SIG
   21 0.8781  0.8076920   17    5      52.2  64.0  55.7    57    57    3.62

    SEED=   0.8461540
    vector -u =:   1   0.41159   0.35646   0.75762  1.00
   0.7998    22     1    0.8191    0.0000    1010      48   16
   0.7969    22     2    0.8601    0.0000     775      48   16
   0.8090    22     3    0.8533    0.0000     876      48   16
   0.8085    22     4    0.8521    0.0000     845      48   16
   0.8088    22     5    0.8495    0.0000     869      48   16
   0.8042    22     6    0.8575    0.0000     871      48   16
   0.8099    22     7    0.8527    0.0000     833      48   16
   0.8041    22     8    0.8520    0.0000     791      48   16
   0.8048    22     9    0.8523    0.0000     807      48   16
   0.8058    22    10    0.8523    0.0000     845      48   16
   0.8053    22    11    0.8514    0.0000     772      48   16
   0.8029    22    12    0.8469    0.0000     846      48   16
   0.8050    22    13    0.8493    0.0000     779      48   16
   0.8019    22    14    0.8414    0.0000     851      48   16
   0.8028    22    15    0.8454    0.0000     815      48   16
   0.7996    22    16    0.8478    0.0000     780      48   16
   0.7997    22    17    0.8462    0.0000     811      48   16
   0.8029    22    18    0.8467    0.0000     821      48   16
   0.8017    22    19    0.8474    0.0000     798      48   16
   0.8031    22    20    0.8454    0.0000     835      48   16
   0.7985    22    21    0.8462    0.0000     810      48   16
   0.8017    22    22    0.8465    0.0000     818      48   16
   0.8057    22    23    0.8466    0.0000     791      48   16
   0.8031    22    24    0.8461    0.0000     840      48   16
   0.8042    22    25    0.8492    0.0000     799      48   16
   0.7997    22    26    0.8502    0.0000     845      48   16
   0.8008    22    27    0.8495    0.0000     854      48   16
   0.8033    22    28    0.8427    0.0000     800      48   16
   0.8042    22    29    0.8541    0.0000     809      48   16
   0.8018    22    30    0.8478    0.0000     823      48   16
   0.8027    22    31    0.8508    0.0000     851      48   16
   0.8037    22    32    0.8504    0.0000     841      48   16
   0.8043    22    33    0.8494    0.0000     850      48   16
   0.8011    22    34    0.8414    0.0000     805      48   16
   0.8029    22    35    0.8543    0.0000     827      48   16
   0.8031    22    36    0.8487    0.0000     802      48   16
   0.8044    22    37    0.8543    0.0000     834      48   16
   0.8104    22    38    0.8513    0.0000     847      48   16
   0.8100    22    39    0.8601    0.0000     852      48   16
   AAMAX= 1059.44153 AAMIN= -626.723450
   40    0.8636    3.3760   1094.91    2.6500    4.0000   1
   R1=     53.07 ( all E.s); AVSIN=     1.1242
  SET   CC      SEED    NCYC NITER
    RVAL(R1,ini,end) PKS(ini,end) RO/SIG
   22 0.8636  0.8461540   40    5      53.1  72.2  57.3    57    57    3.38

    SEED=   0.8846150
    vector -u =:   1   0.98838   0.54035   0.68451  1.00
   0.8017    23     1    0.8127    0.0000    1024      48   16
   0.7895    23     2    0.8576    0.0000     777      48   16
   0.8056    23     3    0.8542    0.0000     822      48   16
   0.8046    23     4    0.8504    0.0000     807      48   16
   0.8010    23     5    0.8531    0.0000     822      48   16
   0.8008    23     6    0.8523    0.0000     808      48   16
   0.7989    23     7    0.8516    0.0000     758      48   16
   0.8026    23     8    0.8513    0.0000     846      48   16
   0.8018    23     9    0.8551    0.0000     810      48   16
   0.8041    23    10    0.8506    0.0000     814      48   16
   0.8043    23    11    0.8493    0.0000     811      48   16
   0.8012    23    12    0.8571    0.0000     845      48   16
   0.8060    23    13    0.8540    0.0000     806      48   16
   0.8092    23    14    0.8506    0.0000     881      48   16
   0.8043    23    15    0.8492    0.0000     848      48   16
   0.8019    23    16    0.8469    0.0000     863      48   16
   0.8026    23    17    0.8443    0.0000     879      48   16
   0.8053    23    18    0.8578    0.0000     776      48   16
   0.8127    23    19    0.8629    0.0000     843      48   16
   0.8167    23    20    0.8732    0.0000     836      48   16
   0.8216    23    21    0.8689    0.0000     839      48   16
   0.8213    23    22    0.8781    0.0000     860      48   16
   AAMAX= 1093.27637 AAMIN= -622.050903
   22    0.8781    3.5404   1119.52    2.6500    4.0000   1
   R1=     52.28 ( all E.s); AVSIN=     1.0361
  SET   CC      SEED    NCYC NITER
    RVAL(R1,ini,end) PKS(ini,end) RO/SIG
   23 0.8781  0.8846150   22    5      52.3  62.8  55.4    57    57    3.54

    SEED=   0.9230770
    vector -u =:   1   0.49747   0.18485   0.28957  1.00
   0.8027    24     1    0.8173    0.0000    1036      48   17
   0.7967    24     2    0.8592    0.0000     846      48   17
   0.8133    24     3    0.8577    0.0000     806      48   17
   0.8092    24     4    0.8570    0.0000     839      48   17
   0.8095    24     5    0.8545    0.0000     838      48   17
   0.8073    24     6    0.8489    0.0000     834      48   17
   0.8074    24     7    0.8532    0.0000     848      48   17
   0.8060    24     8    0.8495    0.0000     846      48   17
   0.8059    24     9    0.8497    0.0000     829      48   17
   0.8073    24    10    0.8551    0.0000     849      48   17
   0.8089    24    11    0.8476    0.0000     835      48   17
   0.8038    24    12    0.8497    0.0000     832      48   17
   0.8026    24    13    0.8391    0.0000     818      48   17
   0.8021    24    14    0.8458    0.0000     815      48   17
   0.8046    24    15    0.8500    0.0000     818      48   17
   0.8037    24    16    0.8449    0.0000     795      48   17
   0.8036    24    17    0.8456    0.0000     823      48   17
   0.8048    24    18    0.8488    0.0000     825      48   17
   0.8015    24    19    0.8426    0.0000     868      48   17
   0.8033    24    20    0.8468    0.0000     830      48   17
   0.8049    24    21    0.8490    0.0000     816      48   17
   0.8067    24    22    0.8485    0.0000     858      48   17
   0.8084    24    23    0.8550    0.0000     808      48   17
   0.8107    24    24    0.8542    0.0000     864      48   17
   0.8150    24    25    0.8664    0.0000     849      48   17
   0.8190    24    26    0.8673    0.0000     835      48   17
   0.8181    24    27    0.8756    0.0000     836      48   17
   0.8227    24    28    0.8730    0.0000     877      48   17
   0.8216    24    29    0.8773    0.0000     867      48   17
   0.8204    24    30    0.8760    0.0000     872      48   17
   0.8217    24    31    0.8783    0.0000     841      48   17
   AAMAX= 1047.91418 AAMIN= -691.950806
   31    0.8783    3.2885   1143.60    2.6500    4.0000   1
   R1=     52.28 ( all E.s); AVSIN=     1.1096
  SET   CC      SEED    NCYC NITER
    RVAL(R1,ini,end) PKS(ini,end) RO/SIG
   24 0.8783  0.9230770   31    5      52.3  65.1  55.7    57    57    3.29

    SEED=   0.9615380
    vector -u =:   1   0.99216   0.03820   0.08153  1.00
   0.8031    25     1    0.8180    0.0000    1050      48   18
   0.7962    25     2    0.8546    0.0000     818      48   18
   0.8061    25     3    0.8510    0.0000     815      48   18
   0.8030    25     4    0.8547    0.0000     813      48   18
   0.8035    25     5    0.8503    0.0000     827      48   18
   0.8054    25     6    0.8533    0.0000     837      48   18
   0.8052    25     7    0.8539    0.0000     817      48   18
   0.8053    25     8    0.8535    0.0000     844      48   18
   0.8034    25     9    0.8441    0.0000     789      48   18
   0.8034    25    10    0.8538    0.0000     822      48   18
   0.8012    25    11    0.8453    0.0000     804      48   18
   0.8025    25    12    0.8510    0.0000     804      48   18
   0.8022    25    13    0.8514    0.0000     820      48   18
   0.8037    25    14    0.8479    0.0000     825      48   18
   0.8044    25    15    0.8475    0.0000     788      48   18
   0.7995    25    16    0.8436    0.0000     802      48   18
   0.7991    25    17    0.8453    0.0000     817      48   18
   0.8003    25    18    0.8441    0.0000     770      48   18
   0.7986    25    19    0.8449    0.0000     814      48   18
   0.8023    25    20    0.8436    0.0000     795      48   18
   0.7994    25    21    0.8490    0.0000     783      48   18
   0.8002    25    22    0.8444    0.0000     791      48   18
   0.8009    25    23    0.8498    0.0000     810      48   18
   0.7991    25    24    0.8507    0.0000     842      48   18
   0.8029    25    25    0.8445    0.0000     807      48   18
   0.8040    25    26    0.8451    0.0000     782      48   18
   0.8044    25    27    0.8432    0.0000     855      48   18
   0.8061    25    28    0.8430    0.0000     837      48   18
   0.7995    25    29    0.8550    0.0000     781      48   18
   0.8059    25    30    0.8646    0.0000     858      48   18
   0.8123    25    31    0.8663    0.0000     846      48   18
   0.8161    25    32    0.8703    0.0000     850      48   18
   0.8209    25    33    0.8750    0.0000     854      48   18
   0.8235    25    34    0.8736    0.0000     839      48   18
   0.8218    25    35    0.8820    0.0000     840      48   18
   AAMAX= 990.582581 AAMIN= -602.546753
   35    0.8820    3.1912   1167.18    2.6500    4.0000   1
   R1=     52.07 ( all E.s); AVSIN=     1.0510
  SET   CC      SEED    NCYC NITER
    RVAL(R1,ini,end) PKS(ini,end) RO/SIG
   25 0.8820  0.9615380   35    5      52.1  61.3  54.8    57    57    3.19

 SUMMARY OF SOLUTIONS:
  SET   CC      SEED    NCYC NITER     R1%   Rcc(1,end)   PKS(1,end) RO/SIG
   16 0.8784  0.6153850   25    5      52.2  64.0  53.7    57    57    4.12
   25 0.8820  0.9615380   35    5      52.1  61.3  54.8    57    57    3.19
   17 0.8770  0.6538460   40    5      52.4  63.2  54.9    57    57    3.91
   11 0.8784  0.4230770   24    5      52.1  62.4  54.9    57    57    4.99
   20 0.8800  0.7692310   31    5      52.1  64.0  54.9    57    57    3.66
    8 0.8802  0.3076920   21    5      52.2  62.4  55.0    57    57    5.81
    3 0.8805  0.1153850   37    5      51.9  61.6  55.0    57    57    9.62
   14 0.8808  0.5384620   23    5      52.5  62.7  55.4    57    57    4.43
   23 0.8781  0.8846150   22    5      52.3  62.8  55.4    57    57    3.54
   18 0.8798  0.6923080   30    5      52.1  62.1  55.6    57    57    4.05
    5 0.8812  0.1923080   24    5      52.3  63.4  55.7    57    57    6.97
    6 0.8806  0.2307690   20    5      52.4  62.8  55.7    57    57    6.92
   21 0.8781  0.8076920   17    5      52.2  64.0  55.7    57    57    3.62
   24 0.8783  0.9230770   31    5      52.3  65.1  55.7    57    57    3.29
   19 0.8806  0.7307690   38    5      52.1  61.4  55.8    57    57    3.98
   10 0.8815  0.3846150   27    5      52.2  64.9  55.8    57    57    5.08
    7 0.8789  0.2692310   33    5      52.3  64.9  55.9    57    57    6.13
    1 0.8734  0.0384620   40    5      52.6  66.2  56.2    57    57   15.54
    2 0.8781  0.0769230   26    5      52.5  66.4  56.4    57    57   11.73
   15 0.8795  0.5769230   18    5      52.5  62.7  56.5    57    57    4.50
   22 0.8636  0.8461540   40    5      53.1  72.2  57.3    57    57    3.38
   13 0.8792  0.5000000   37    5      52.7  66.6  57.4    57    57    4.55
    9 0.8483  0.3461540   40    5      57.1  86.2  77.1    57    57    7.32
   12 0.8533  0.4615380   40    5      57.4  87.5  77.6    57    57    5.46
    4 0.8474  0.1538460   40    5      57.9  90.2  80.1    57    57    9.31
TOTAL NUMBER OF CYCLES IS          759
--------------------------------------------------------------
=> Press <CR> to finish ...
