# Supplementary material for: Extending the novel |ρ|-based phasing algorithm to the solution of anomalous scattering substructures from SAD data of protein crystals
Source: Acta Crystallogr A Found Adv. 2022 Oct 10;78(Pt 6):473–81. doi: 10.1107/S2053273322008622 (PMC9624180; doi:10.1107/S2053273322008622)
Supplement: Supplementary file 1 [file a-78-00473-sup1.zip › ae5119_suppl_rev/DFCUT comparison rev/comp_11_4pgo_25_dfcutzero_P1.LPT]

 ============================================================
   === STRUCTURE SOLUTION BY abs(ro) DIRECT METHODS === 
   XLENS/22.1: The SDA Sm-FFT algorithm (10 Mar 2022)
   Copyright Prof. Jordi Rius
   Institut de Ciencia de Materials de Barcelona (CSIC)
   References: Rius J. Acta Cryst (2020) A76 489-493 
   Rius J. & Torrelles X. Acta Cryst (2021) A77 339-347 
   Date is 26- 4-2022   at 17:54: 1
 ============================================================

     CRYSTAL DATA:
     =============
     b4pgo (1XE1) P 65 2 2 (No.179) L=2.066A (2.30;3.2A)                             

     A=  88.500      B=  88.500     C=  73.120
     ALPHA=   90.00  BETA=   90.00  GAMMA=  120.00

     VOLUME (A3)=     495967.62     DSANO=    3.000

     (SINT/L)2=   0.000042559*H2 +  0.000042559*K2 +  0.000046759*L2 +
                  0.000042559*HK +  0.000000000*HL +  0.000000000*KL

     BRAVAIS LATTICE IS  P  CENTRED AT:

       1)  0.000000       0.000000       0.000000

      SYMMETRY OPERATIONS: 

      R11  R12  R13     R21  R22  R23     R31  R32  R33    T1     T2     T3

  1)    1    0    0       0    1    0       0    0    1    0.00   0.00   0.00
  2)    1   -1    0       1    0    0       0    0    1    0.00   0.00   0.83
  3)    0   -1    0       1   -1    0       0    0    1    0.00   0.00   0.67
  4)   -1    0    0       0   -1    0       0    0    1    0.00   0.00   0.50
  5)   -1    1    0      -1    0    0       0    0    1    0.00   0.00   0.33
  6)    0    1    0      -1    1    0       0    0    1    0.00   0.00   0.17
  7)    0   -1    0      -1    0    0       0    0   -1    0.00   0.00   0.17
  8)    1   -1    0       0   -1    0       0    0   -1    0.00   0.00   0.00
  9)    1    0    0       1   -1    0       0    0   -1    0.00   0.00   0.83
 10)    0    1    0       1    0    0       0    0   -1    0.00   0.00   0.67
 11)   -1    1    0       0    1    0       0    0   -1    0.00   0.00   0.50
 12)   -1    0    0      -1    1    0       0    0   -1    0.00   0.00   0.33

     STRUCTURE TREATED AS NON-CENTROSYMMETRIC

     TYPE OF RADIATION IS X-RAYS

          UNIT CELL CONTENTS
      SYMBOL  ATOMIC_NUMBER    NUMBER IN CELL    TYPE    SCAT_POWER
        S          16               48            1          16.00

     STARTING PHASES FROM MODULUS FUNCTION

--------------------------------------------------------------

     INTENSITY DATA INFORMATION:
     ==========================

     INPUT DATA ARE F**2
   DSANO (ANGS.):       3.0000
   DSFOU (ANGS.):       3.0000
   DSMIN (ANGS.):       2.2997
   N.CENTRIC REF:            0
  ANOMALOUS DIFFRACTION RATIOS(GLOBAL):   
   <|D|>/<F> (%,acen); <|F|>; <|D|>:    1.7531     36.9156      0.6472
   <I/sig(I)> :          120.0468
   <|D|/sig(D)>:           3.0277

  ANOMALOUS DIFFRACTION RATIOS(SHELLS):   
      SHELL  DMEAN  DINF  <|D|>/<F>  <I/sig(I)>  <|D|/sig(D)> NREFS
        1     7.23  5.74    2.6359  201.5663    8.5424          334     4022.85
        2     5.01  4.55    1.5566  181.0721    4.3550          387     3811.44
        3     4.23  3.98    1.2433  162.6658    2.9462          390     3160.65
        4     3.78  3.61    1.3563  115.8470    2.0884          402     1588.94
        5     3.48  3.36    1.5477   91.3832    1.7579          402     1049.18
        6     3.25  3.16    2.0636   59.7072    1.3961          409      532.38
        7     3.07  3.00    2.1669   46.8387    1.1259          404      397.87

  BIJVOET PAIRS FILTERING:
   BIJVOET PAIR REFL. (USED/READ/%):             2556      2728     93.70
   NUMBER WRONG BIJVOET PAIR REFL.,S,(%):               0      0.00
   NUM. OF E.s < ECUT,(%), ECUT:         158      5.79      0.2500
   N.DF/s(DF) < DFCUT,(%),DFCUT:           0      0.00      0.0000
   N. DF OUTLIERS,RMSCUT:                 14                4.2500
   CV(%) OF D> :     108.1636
   <r.m.sq.dev.> OF D.s:        0.9334
--------------------------------------------------------------

     FORBIDDEN REFLECTIONS IN DATA FILE *.HKL:
     =========================================

    H    K    L        XO       DXO      NEQ
--------------------------------------------------------------

     Rsigma(F) of equivalent reflections
     Rsig:    0.00000  Nref:         0

     ds_interval        Rsigma       Nref

     N. UNIQUE REFLECTIONS (measured,theory):        2576        4732


     INFORMATION OF DATA IN P1:
     MEAS. INTENSITIES (OBS+UNOBS)IN XLHEM.HKL=        30692
     NOT MEASURED INTENSITIES in XLUNMEAS.HKL=        7741
     FRACTION MEASURED INTENSITIES >DSFOU:     0.799
     HMAX=   29  KMAX=   29  LMAX=   24


--------------------------------------------------------------

     SCALING OF MEASURED INTENSITIES:
     ================================


      SCALE FACTOR:        0.2863  F(EXP)/SK = F(ABS)
      B OVERALL   :       61.0749
      R(Wilson)   :       45.9899
      DSFOU       :        3.0000

      SHELL  DMEAN  DINF  SFC2/SFO2  Nref  f.unobs
        1     7.23  5.74   0.75855    3670  0.0000
        2     5.01  4.55   1.03977    4360  0.0000
        3     4.23  3.98   1.13768    4477  0.0000
        4     3.78  3.61   1.41630    4526  0.0000
        5     3.48  3.36   1.17724    4501  0.0000
        6     3.25  3.16   0.89335    4586  0.0000
        7     3.07  3.00   0.74821    4572  0.0000

 -------------------------------------------------------------

     DATA NORMALIZING:
     ================

     NUMBER OF INPUT REFLEXIONS =             30692
     F(ABS)  =  F(EXP) /          0.2863

     MAXIMUM         H         K         L
     INDICES        29        29        24

                   CENT    ACENT     HK0     0KL     H0L    REST
     </E2-1/>      0.968   0.736   1.000   1.000   0.000   0.970

      E2MEAN      :    0.990635

     <E**2> ACCORDING TO PARITY GROUPS ( D-SPACING > 1.000
        ALL     GGG     GGU     GUG     GUU     UGG     UGU     UUG     UUU
E^2   1.000   0.981   0.971   1.022   0.993   1.022   0.993   1.022   0.993
N     30692    3236    3576    3824    4136    3824    4136    3824    4136

--------------------------------------------------------------

     PHASE REFINEMENT DETAILS:
     ======================== 
    TOTAL N. OF E-VALUES =     30692
    D-SPACING CUT-OFF =    3.00
    <E>, <E2> =    0.7923  1.0000

    N. SETS AND CYCLES =       25     40
    XLIM FOR K REFLECTIONS =    0.00
    N.REFLECTIONS > XKLIM =     30692
    XLIM FOR H REFLECTIONS =    1.00
    N.REFLECTIONS > XHLIM =      9576
     X"S MODIFIED BY MODULUS FUNCTION
    N. ATOMS IN UNIT_CELL (NCELL)  =    48
    PIXELS(0); P_ATOMS(1); OMIT(2) =     1
    FRAC. RANDOMLY DELETED ATOMS = 0.000

    GRID SPACING IN ANGS. =    1.00
    N.GRID POINTS (XYZ) =     84    84    72
    ESD FACTOR FOR MASK DEFINITION =    2.65
    LOWER MASK VALUE =      0
    ESD FACT FOR PEAK ACCEPTANCE (ATOMS=1,2) =  4.00
    ESD FACTOR IN SEARCH (DIF.FOURIER) =  1.10

     vector -u =:   1   0.21680   0.22867   0.82980  1.00
    0.7968     1     1    0.8144    0.0543    1239      48    0
    0.7842     1     2    0.8440    0.0372     868      48    0
    0.7894     1     3    0.8557    0.0215     817      48    0
    0.7911     1     4    0.8517    0.0047     862      48    0
    0.7891     1     5    0.8502    0.0069     921      48    0
    0.7920     1     6    0.8515    0.0026     920      48    0
    0.7906     1     7    0.8458    0.0030     890      48    0
    0.7895     1     8    0.8516    0.0028     874      48    0
    0.7916     1     9    0.8527    0.0030     899      48    0
    0.7924     1    10    0.8523    0.0026     907      48    0
    0.7941     1    11    0.8562    0.0051     863      48    0
    0.8003     1    12    0.8600    0.0016     899      48    0
    0.8055     1    13    0.8648    0.0035     903      48    0
    0.8073     1    14    0.8735    0.0022     939      48    0
    0.8087     1    15    0.8707    0.0055     918      48    0
    0.8109     1    16    0.8689    0.0026     931      48    0
    0.8096     1    17    0.8739    0.0022     924      48    0
    0.8102     1    18    0.8715    0.0028     939      48    0
    0.8101     1    19    0.8750    0.0043     959      48    0
    0.8117     1    20    0.8723    0.0020     957      48    0
    0.8100     1    21    0.8700    0.0041     927      48    0
    0.8094     1    22    0.8740    0.0039     899      48    0
    0.8107     1    23    0.8706    0.0041     953      48    0
    0.8092     1    24    0.8700    0.0031     901      48    0
    0.8064     1    25    0.8760    0.0037     925      48    0
    0.8114     1    26    0.8738    0.0041     940      48    0
    0.8092     1    27    0.8724    0.0041     920      48    0
    0.8084     1    28    0.8740    0.0031     909      48    0
    0.8098     1    29    0.8720    0.0037     893      48    0
    0.8111     1    30    0.8721    0.0037     949      48    0
    0.8119     1    31    0.8730    0.0031     971      48    0
    0.8086     1    32    0.8712    0.0041     889      48    0
    0.8091     1    33    0.8760    0.0037     912      48    0
    0.8107     1    34    0.8748    0.0053     935      48    0
    0.8106     1    35    0.8768    0.0031     934      48    0
    0.8118     1    36    0.8740    0.0057     904      48    0
    0.8105     1    37    0.8743    0.0035     913      48    0
    0.8101     1    38    0.8741    0.0049     937      48    0
    0.8097     1    39    0.8756    0.0041     910      48    0
     vector -u =:   1   0.36489   0.10161   0.81714  1.00
     vector -u =:   1   0.49998   0.39021   0.52000  1.00
     vector -u =:   1   0.65675   0.62271   0.82334  1.00
     vector -u =:   1   0.87300   0.81655   0.52951  1.00
     vector -u =:   1   0.18504   0.40165   0.47330  1.00
     vector -u =:   1   0.63250   0.71194   0.75479  1.00
     vector -u =:   1   0.25335   0.98420   0.46296  1.00
     vector -u =:   1   0.08913   0.96328   0.46529  1.00
     vector -u =:   1   0.17945   0.98992   0.77966  1.00
     vector -u =:   1   0.56780   0.28714   0.87787  1.00
     vector -u =:   1   0.29555   0.71818   0.66547  1.00
     vector -u =:   1   0.40818   0.64452   0.97670  1.00
     vector -u =:   1   0.94966   0.25920   0.88245  1.00
     vector -u =:   1   0.96485   0.69098   0.90155  1.00
     vector -u =:   1   0.50225   0.38525   0.67117  1.00
     vector -u =:   1   0.60769   0.86450   0.81635  1.00
     vector -u =:   1   0.33179   0.54915   0.80722  1.00
     vector -u =:   1   0.72215   0.07219   0.83414  1.00
     vector -u =:   1   0.83175   0.32486   0.52766  1.00
     vector -u =:   1   0.70982   0.42673   0.52165  1.00
     vector -u =:   1   0.41159   0.35646   0.75762  1.00
     vector -u =:   1   0.98838   0.54035   0.68451  1.00
     vector -u =:   1   0.49747   0.18485   0.28957  1.00
     vector -u =:   1   0.99216   0.03820   0.08153  1.00

---------------------------------------------------------------

  SUMMARY OF SOLUTIONS:
   SET   CCH     SEED    NCYC NITER     R1%   Rcc(1,end)   PKS(1,end) RO/SIG  AVSIN
    12 0.8723  0.4615380   40    5      56.8  64.9  55.0    57    57    5.05 1.021
     5 0.8760  0.1923080   40    5      57.0  63.5  55.0    57    57    8.01 1.018
    17 0.8733  0.6538460   40    5      56.9  65.3  55.2    57    57    4.40 1.092
     7 0.8736  0.2692310   40    5      57.1  63.9  55.5    57    57    6.51 1.070
    24 0.8744  0.9230770   40    5      57.4  63.2  55.6    57    57    3.69 1.044
    14 0.8782  0.5384620   37    5      56.8  62.0  55.6    57    57    4.77 1.083
    13 0.8736  0.5000000   40    5      57.3  64.6  55.7    57    57    4.88 1.084
     8 0.8728  0.3076920   40    5      57.2  63.1  56.0    57    57    6.32 1.085
    25 0.8731  0.9615380   40    5      57.4  66.2  56.1    57    57    3.46 1.079
    11 0.8698  0.4230770   40    5      57.0  66.7  56.1    57    57    5.43 1.082
    20 0.8723  0.7692310   40    5      57.2  65.9  56.2    57    57    3.93 1.014
    10 0.8705  0.3846150   40    5      57.4  64.8  56.7    57    57    5.34 1.034
    18 0.8783  0.6923080   37    5      57.4  62.9  56.7    57    57    4.12 1.060
     4 0.8730  0.1538460   40    5      57.0  65.8  56.8    57    57    9.00 1.069
    23 0.8693  0.8846150   40    5      57.8  66.5  56.8    57    57    3.81 1.034
     1 0.8749  0.0384620   40    5      57.5  62.5  56.9    57    57   18.28 1.102
     2 0.8706  0.0769230   40    5      57.3  64.7  57.1    57    57   12.24 1.064
    22 0.8688  0.8461540   40    5      57.5  67.7  57.3    57    57    3.65 1.117
    15 0.8742  0.5769230   40    5      57.5  65.1  57.4    57    57    4.34 1.032
     3 0.8645  0.1153850   40    5      57.9  70.9  57.5    57    57   10.20 1.189
     9 0.8737  0.3461540   40    5      57.6  66.0  58.2    57    57    5.70 1.092
     6 0.8650  0.2307690   40    5      57.6  69.7  58.4    57    57    7.10 1.095
    16 0.8722  0.6153850   40    5      57.6  67.5  58.4    57    57    4.30 1.058
    19 0.8734  0.7307690   40    5      57.7  66.7  58.9    57    57    3.77 1.102
    21 0.8702  0.8076920   40    5      57.7  67.9  58.9    57    57    3.88 1.036
 TOTAL NUMBER OF CYCLES IS          994
------------------------------------------------------------------------------

  COPY OF FILE.CDR:
  ==== == =======

b4pgo (1XE1) P 65 2 2 (No.179) L=2.066A (2.30;3.2A)                             
CELL                                                                            
   88.500   88.500    73.120    90.000    90.000  120.000                       
ANOM                                                                            
3.0                                                                             
LATTICE                                                                         
P                                                                               
SYMM                                                                            
X, Y, Z                                                                         
X-Y, X, Z+5/6                                                                   
-Y, X-Y, Z+2/3                                                                  
-X,-Y, Z+1/2                                                                    
-X+Y,-X, Z+1/3                                                                  
Y,-X+Y, Z+1/6                                                                   
-Y,-X, -Z+1/6                                                                   
X-Y,-Y, -Z                                                                      
X, X-Y, -Z+5/6                                                                  
Y, X, -Z+2/3                                                                    
-X+Y, Y, -Z+1/2                                                                 
-X, -X+Y, -Z+1/3                                                                
CONTENTS                                                                        
 S                                                                              
48                                                                              
&CONTROL                                                                        
IHKL=1,                                                                         
NSET=25,                                                                        
NCYCLE=40,                                                                      
DSFOU=1.0,                                                                      
RVMIN=1.,                                                                       
IBREAK=0,                                                                       
CCTLV=0.878,                                                                    
iexcc=0,                                                                        
IABORT=0                                                                        
NSHELL=7,                                                                       
DFCUT=0.00,                                                                     
ECUT=0.25,                                                                      
EHLIM=1.0,                                                                      
NEGSUP=1,                                                                       
ITEST=2,                                                                        
IATOMS=1,                                                                       
MSKVAL=0,                                                                       
FSIGRO=2.65,                                                                    
FSIGDM=4.0,                                                                     
DELTLV=1.1,                                                                     
NITER=5,                                                                        
IFOUSG=0                                                                        
/                                                                               
3.2                                                                             
BINIT=0.0384620,                                                                
                                                                                
                                                                                
                                                                                
                                                                                
++++++++++++++++++++++++++++++++++++++++++++++++++++++++++++++
   Job finished on 26- 4-2022   at 18:20:20
   Elapsed time:      1579 seconds
++++++++++++++++++++++++++++++++++++++++++++++++++++++++++++++

C:\Users\rius\Desktop\S_4pgo_nodfcut>xlabsro_anom_1 b4pgo
============================================================
  === STRUCTURE SOLUTION BY abs(ro) DIRECT METHODS ===
  XLENS/22.1: The SDA Sm-FFT algorithm (17 Mar 2022)
  Copyright Prof. Jordi Rius
  Institut de Ciencia de Materials de Barcelona (CSIC)
  References: Rius J.    Acta Cryst (2020) A76 489-493
  Rius J. & Torrelles X. Acta Cryst (2021) A77 339-347
  Date is 26- 4-2022   at 17:54: 1
============================================================


b4pgo (1XE1) P 65 2 2 (No.179) L=2.066A (2.30;3.2A)


    STARTING PHASES FROM MODULUS FUNCTION
    INPUT DATA ARE F**2
  DSANO (ANGS.):       3.0000
  DSFOU (ANGS.):       3.0000
  DSMIN (ANGS.):       2.2997
  N.CENTRIC REF:            0
 ANOMALOUS DIFFRACTION RATIOS(GLOBAL):
  <|D|>/<F> (%,acen); <|F|>; <|D|>:    1.7531     36.9156      0.6472
  <I/sig(I)> :          120.0468
  <|D|/sig(D)>:           3.0277
 BIJVOET PAIRS FILTERING:
  BIJVOET PAIR REFL. (USED/READ/%):             2556      2728     93.70
  NUMBER WRONG BIJVOET PAIR REFL.,S,(%):               0      0.00
  NUM. OF E.s < ECUT,(%), ECUT:         158      5.79      0.2500
  N.DF/s(DF) < DFCUT,(%),DFCUT:           0      0.00      0.0000
  N. DF OUTLIERS,RMSCUT:                 14                4.2500
  CV(%) OF D> :     108.1636
  <r.m.sq.dev.> OF D.s         0.9334

    Rsigma(F) of equivalent reflections
    Rsig:    0.00000  Nref:         0

    N. UNIQUE REFLECTIONS (measured,theory):        2576        4732


    INFORMATION OF DATA IN P1:
    MEAS. INTENSITIES (OBS+UNOBS)IN XLHEM.HKL=        30692
    NOT MEASURED INTENSITIES in XLUNMEAS.HKL=        7741
    FRACTION MEASURED INTENSITIES >DSFOU:     0.799
    HMAX=   29  KMAX=   29  LMAX=   24

    SCALE FACTOR=            0.286348909
    Bover (A**2)=            6.78611660
    R(Wilson)  =             45.9899483
    E2MEAN:  0.990635276

    GRID (ANGS.), NX, NY, NZ:  1.00   84   84   72
    NSETS, NCYCLES :    25    40
    XLIM FOR H REFLECTIONS =    1.00
    N.REFLECTIONS > XHLIM =      9576
    X"S MODIFIED BY MODULUS FUNCTION

    SEED=   0.0384620
    vector -u =:   1   0.21680   0.22867   0.82980  1.00
   0.7968     1     1    0.8144    0.0543    1239      48    0
   0.7842     1     2    0.8440    0.0372     868      48    0
   0.7894     1     3    0.8557    0.0215     817      48    0
   0.7911     1     4    0.8517    0.0047     862      48    0
   0.7891     1     5    0.8502    0.0069     921      48    0
   0.7920     1     6    0.8515    0.0026     920      48    0
   0.7906     1     7    0.8458    0.0030     890      48    0
   0.7895     1     8    0.8516    0.0028     874      48    0
   0.7916     1     9    0.8527    0.0030     899      48    0
   0.7924     1    10    0.8523    0.0026     907      48    0
   0.7941     1    11    0.8562    0.0051     863      48    0
   0.8003     1    12    0.8600    0.0016     899      48    0
   0.8055     1    13    0.8648    0.0035     903      48    0
   0.8073     1    14    0.8735    0.0022     939      48    0
   0.8087     1    15    0.8707    0.0055     918      48    0
   0.8109     1    16    0.8689    0.0026     931      48    0
   0.8096     1    17    0.8739    0.0022     924      48    0
   0.8102     1    18    0.8715    0.0028     939      48    0
   0.8101     1    19    0.8750    0.0043     959      48    0
   0.8117     1    20    0.8723    0.0020     957      48    0
   0.8100     1    21    0.8700    0.0041     927      48    0
   0.8094     1    22    0.8740    0.0039     899      48    0
   0.8107     1    23    0.8706    0.0041     953      48    0
   0.8092     1    24    0.8700    0.0031     901      48    0
   0.8064     1    25    0.8760    0.0037     925      48    0
   0.8114     1    26    0.8738    0.0041     940      48    0
   0.8092     1    27    0.8724    0.0041     920      48    0
   0.8084     1    28    0.8740    0.0031     909      48    0
   0.8098     1    29    0.8720    0.0037     893      48    0
   0.8111     1    30    0.8721    0.0037     949      48    0
   0.8119     1    31    0.8730    0.0031     971      48    0
   0.8086     1    32    0.8712    0.0041     889      48    0
   0.8091     1    33    0.8760    0.0037     912      48    0
   0.8107     1    34    0.8748    0.0053     935      48    0
   0.8106     1    35    0.8768    0.0031     934      48    0
   0.8118     1    36    0.8740    0.0057     904      48    0
   0.8105     1    37    0.8743    0.0035     913      48    0
   0.8101     1    38    0.8741    0.0049     937      48    0
   0.8097     1    39    0.8756    0.0041     910      48    0
   AAMAX= 1353.91113 AAMIN= -794.542725
   40    0.8749   18.2757    247.76    2.6500    4.0000   1
   R1=     57.52 ( all E.s); AVSIN=     1.1022
  SET   CC      SEED    NCYC NITER
    RVAL(R1,ini,end) PKS(ini,end) RO/SIG
    1 0.8749  0.0384620   40    5      57.5  62.5  56.9    57    57   18.28

    SEED=   0.0769230
    vector -u =:   1   0.36489   0.10161   0.81714  1.00
   0.7967     2     1    0.8199    0.0116    1216      48    0
   0.7861     2     2    0.8572    0.0053     850      48    0
   0.7998     2     3    0.8527    0.0016     917      48    0
   0.7940     2     4    0.8487    0.0006     867      48    0
   0.7919     2     5    0.8516    0.0004     888      48    0
   0.7913     2     6    0.8500    0.0004     864      48    0
   0.7928     2     7    0.8508    0.0000     868      48    0
   0.7923     2     8    0.8480    0.0000     867      48    0
   0.7886     2     9    0.8549    0.0000     889      48    0
   0.7913     2    10    0.8422    0.0000     887      48    0
   0.7881     2    11    0.8468    0.0000     883      48    0
   0.7931     2    12    0.8456    0.0000     864      48    0
   0.7903     2    13    0.8391    0.0004     894      48    0
   0.7919     2    14    0.8455    0.0000     823      48    0
   0.7890     2    15    0.8357    0.0002     863      48    0
   0.7879     2    16    0.8414    0.0000     875      48    0
   0.7875     2    17    0.8397    0.0000     886      48    0
   0.7882     2    18    0.8343    0.0000     859      48    0
   0.7925     2    19    0.8431    0.0000     880      48    0
   0.7921     2    20    0.8435    0.0000     876      48    0
   0.7935     2    21    0.8410    0.0000     883      48    0
   0.7940     2    22    0.8510    0.0000     885      48    0
   0.7916     2    23    0.8533    0.0000     866      48    0
   0.7955     2    24    0.8603    0.0000     812      48    0
   0.8019     2    25    0.8639    0.0000     896      48    0
   0.8055     2    26    0.8715    0.0002     909      48    0
   0.8077     2    27    0.8692    0.0002     929      48    0
   0.8085     2    28    0.8708    0.0000     896      48    0
   0.8103     2    29    0.8720    0.0002     897      48    0
   0.8084     2    30    0.8679    0.0008     901      48    0
   0.8099     2    31    0.8743    0.0002     916      48    0
   0.8101     2    32    0.8706    0.0000     898      48    0
   0.8076     2    33    0.8710    0.0000     884      48    0
   0.8085     2    34    0.8695    0.0000     960      48    0
   0.8107     2    35    0.8686    0.0000     914      48    0
   0.8088     2    36    0.8697    0.0000     900      48    0
   0.8098     2    37    0.8699    0.0000     949      48    0
   0.8083     2    38    0.8680    0.0000     899      48    0
   0.8101     2    39    0.8716    0.0000     924      48    0
   AAMAX= 1367.34729 AAMIN= -791.348389
   40    0.8706   12.2414    350.38    2.6500    4.0000   1
   R1=     57.26 ( all E.s); AVSIN=     1.0642
  SET   CC      SEED    NCYC NITER
    RVAL(R1,ini,end) PKS(ini,end) RO/SIG
    2 0.8706  0.0769230   40    5      57.3  64.7  57.1    57    57   12.24

    SEED=   0.1153850
    vector -u =:   1   0.49998   0.39021   0.52000  1.00
   0.7954     3     1    0.8030    0.0087    1134      48    0
   0.7750     3     2    0.8493    0.0030     859      48    0
   0.7931     3     3    0.8422    0.0000     900      48    0
   0.7890     3     4    0.8531    0.0004     871      48    0
   0.7929     3     5    0.8504    0.0000     886      48    0
   0.7929     3     6    0.8508    0.0000     889      48    0
   0.7910     3     7    0.8522    0.0002     941      48    0
   0.7912     3     8    0.8484    0.0000     901      48    0
   0.7943     3     9    0.8456    0.0000     845      48    0
   0.7929     3    10    0.8480    0.0000     870      48    0
   0.7915     3    11    0.8474    0.0000     853      48    0
   0.7958     3    12    0.8454    0.0000     844      48    0
   0.7932     3    13    0.8522    0.0000     885      48    0
   0.7937     3    14    0.8426    0.0000     917      48    0
   0.7916     3    15    0.8515    0.0000     861      48    0
   0.7930     3    16    0.8376    0.0000     900      48    0
   0.7916     3    17    0.8496    0.0000     893      48    0
   0.7986     3    18    0.8553    0.0000     861      48    0
   0.8023     3    19    0.8689    0.0000     859      48    0
   0.8080     3    20    0.8701    0.0000     933      48    0
   0.8084     3    21    0.8733    0.0000     954      48    0
   0.8094     3    22    0.8717    0.0000     904      48    0
   0.8098     3    23    0.8700    0.0000     959      48    0
   0.8079     3    24    0.8763    0.0000     919      48    0
   0.8109     3    25    0.8689    0.0000     929      48    0
   0.8086     3    26    0.8767    0.0000     927      48    0
   0.8121     3    27    0.8709    0.0000     906      48    0
   0.8090     3    28    0.8741    0.0000     969      48    0
   0.8098     3    29    0.8751    0.0000     924      48    0
   0.8119     3    30    0.8728    0.0000     894      48    0
   0.8112     3    31    0.8739    0.0000     941      48    0
   0.8108     3    32    0.8726    0.0000     949      48    0
   0.8087     3    33    0.8738    0.0000     927      48    0
   0.8072     3    34    0.8692    0.0000     875      48    0
   0.8077     3    35    0.8719    0.0000     950      48    0
   0.8087     3    36    0.8692    0.0000     891      48    0
   0.8096     3    37    0.8746    0.0000     918      48    0
   0.8106     3    38    0.8712    0.0002     879      48    0
   0.8112     3    39    0.8702    0.0000     915      48    0
   AAMAX= 1215.57800 AAMIN= -767.062317
   40    0.8645   10.1960    429.12    2.6500    4.0000   1
   R1=     57.92 ( all E.s); AVSIN=     1.1886
  SET   CC      SEED    NCYC NITER
    RVAL(R1,ini,end) PKS(ini,end) RO/SIG
    3 0.8645  0.1153850   40    5      57.9  70.9  57.5    57    57   10.20

    SEED=   0.1538460
    vector -u =:   1   0.65675   0.62271   0.82334  1.00
   0.7970     4     1    0.8088    0.0033    1215      48    0
   0.7807     4     2    0.8583    0.0010     848      48    0
   0.8052     4     3    0.8462    0.0000     921      48    0
   0.7927     4     4    0.8536    0.0000     837      48    0
   0.7941     4     5    0.8504    0.0000     922      48    0
   0.7931     4     6    0.8524    0.0000     889      48    0
   0.7926     4     7    0.8554    0.0000     895      48    0
   0.7918     4     8    0.8508    0.0000     921      48    0
   0.7948     4     9    0.8440    0.0000     958      48    0
   0.7919     4    10    0.8484    0.0000     914      48    0
   0.7911     4    11    0.8486    0.0000     891      48    0
   0.7944     4    12    0.8530    0.0000     902      48    0
   0.7931     4    13    0.8509    0.0000     861      48    0
   0.7922     4    14    0.8469    0.0000     907      48    0
   0.7920     4    15    0.8447    0.0000     881      48    0
   0.7928     4    16    0.8482    0.0000     895      48    0
   0.7917     4    17    0.8499    0.0000     870      48    0
   0.7937     4    18    0.8568    0.0000     880      48    0
   0.7999     4    19    0.8660    0.0000     871      48    0
   0.8060     4    20    0.8716    0.0000     901      48    0
   0.8099     4    21    0.8724    0.0000     938      48    0
   0.8114     4    22    0.8722    0.0000     926      48    0
   0.8131     4    23    0.8711    0.0000     943      48    0
   0.8116     4    24    0.8750    0.0000     944      48    0
   0.8095     4    25    0.8715    0.0000     944      48    0
   0.8102     4    26    0.8711    0.0000     933      48    0
   0.8086     4    27    0.8735    0.0000     938      48    0
   0.8102     4    28    0.8742    0.0000     889      48    0
   0.8106     4    29    0.8766    0.0000     915      48    0
   0.8130     4    30    0.8738    0.0000     947      48    0
   0.8097     4    31    0.8769    0.0000     935      48    0
   0.8109     4    32    0.8717    0.0000     935      48    0
   0.8092     4    33    0.8727    0.0000     937      48    0
   0.8092     4    34    0.8735    0.0000     902      48    0
   0.8111     4    35    0.8745    0.0000     928      48    0
   0.8114     4    36    0.8712    0.0000     943      48    0
   0.8105     4    37    0.8713    0.0000     912      48    0
   0.8103     4    38    0.8691    0.0000     907      48    0
   0.8103     4    39    0.8718    0.0000     932      48    0
   AAMAX= 1322.40686 AAMIN= -726.062012
   40    0.8730    8.9982    495.50    2.6500    4.0000   1
   R1=     57.04 ( all E.s); AVSIN=     1.0689
  SET   CC      SEED    NCYC NITER
    RVAL(R1,ini,end) PKS(ini,end) RO/SIG
    4 0.8730  0.1538460   40    5      57.0  65.8  56.8    57    57    9.00

    SEED=   0.1923080
    vector -u =:   1   0.87300   0.81655   0.52951  1.00
   0.7972     5     1    0.8280    0.0024    1207      48    0
   0.7837     5     2    0.8551    0.0006     870      48    0
   0.7967     5     3    0.8510    0.0000     890      48    0
   0.7925     5     4    0.8497    0.0000     909      48    0
   0.7926     5     5    0.8516    0.0000     929      48    0
   0.7908     5     6    0.8497    0.0000     883      48    0
   0.7897     5     7    0.8463    0.0000     873      48    0
   0.7883     5     8    0.8503    0.0000     841      48    0
   0.7883     5     9    0.8542    0.0000     875      48    0
   0.7869     5    10    0.8495    0.0000     885      48    0
   0.7880     5    11    0.8478    0.0000     902      48    0
   0.7881     5    12    0.8490    0.0000     870      48    0
   0.7910     5    13    0.8487    0.0000     912      48    0
   0.7922     5    14    0.8441    0.0000     844      48    0
   0.7901     5    15    0.8461    0.0000     849      48    0
   0.7892     5    16    0.8464    0.0000     889      48    0
   0.7926     5    17    0.8492    0.0000     881      48    0
   0.7949     5    18    0.8534    0.0000     868      48    0
   0.7993     5    19    0.8693    0.0000     875      48    0
   0.8065     5    20    0.8681    0.0000     924      48    0
   0.8088     5    21    0.8704    0.0000     904      48    0
   0.8087     5    22    0.8724    0.0000     917      48    0
   0.8095     5    23    0.8715    0.0000     953      48    0
   0.8123     5    24    0.8733    0.0000     911      48    0
   0.8098     5    25    0.8701    0.0000     916      48    0
   0.8109     5    26    0.8746    0.0000     966      48    0
   0.8108     5    27    0.8696    0.0000     902      48    0
   0.8130     5    28    0.8735    0.0000     943      48    0
   0.8104     5    29    0.8718    0.0000     907      48    0
   0.8102     5    30    0.8750    0.0000     916      48    0
   0.8114     5    31    0.8707    0.0000     932      48    0
   0.8097     5    32    0.8770    0.0000     953      48    0
   0.8115     5    33    0.8687    0.0000     887      48    0
   0.8120     5    34    0.8778    0.0000     940      48    0
   0.8115     5    35    0.8724    0.0000     902      48    0
   0.8112     5    36    0.8744    0.0000     946      48    0
   0.8100     5    37    0.8691    0.0000     900      48    0
   0.8114     5    38    0.8734    0.0000     959      48    0
   0.8105     5    39    0.8722    0.0000     891      48    0
   AAMAX= 1324.61609 AAMIN= -707.339050
   40    0.8760    8.0075    553.99    2.6500    4.0000   1
   R1=     56.96 ( all E.s); AVSIN=     1.0177
  SET   CC      SEED    NCYC NITER
    RVAL(R1,ini,end) PKS(ini,end) RO/SIG
    5 0.8760  0.1923080   40    5      57.0  63.5  55.0    57    57    8.01

    SEED=   0.2307690
    vector -u =:   1   0.18504   0.40165   0.47330  1.00
   0.7971     6     1    0.8145    0.0018    1251      48    0
   0.7787     6     2    0.8583    0.0002     879      48    0
   0.8005     6     3    0.8538    0.0000     924      48    0
   0.7951     6     4    0.8585    0.0000     886      48    0
   0.7948     6     5    0.8489    0.0000     903      48    0
   0.7929     6     6    0.8522    0.0000     899      48    0
   0.7884     6     7    0.8487    0.0000     892      48    0
   0.7893     6     8    0.8499    0.0000     864      48    0
   0.7920     6     9    0.8500    0.0000     900      48    0
   0.7919     6    10    0.8497    0.0000     845      48    0
   0.7892     6    11    0.8507    0.0000     873      48    0
   0.7905     6    12    0.8456    0.0000     923      48    0
   0.7885     6    13    0.8439    0.0000     840      48    0
   0.7892     6    14    0.8476    0.0000     832      48    0
   0.7912     6    15    0.8436    0.0000     858      48    0
   0.7849     6    16    0.8441    0.0000     881      48    0
   0.7912     6    17    0.8379    0.0000     835      48    0
   0.7855     6    18    0.8465    0.0000     882      48    0
   0.7881     6    19    0.8411    0.0000     876      48    0
   0.7865     6    20    0.8429    0.0000     873      48    0
   0.7872     6    21    0.8440    0.0000     871      48    0
   0.7891     6    22    0.8443    0.0000     879      48    0
   0.7906     6    23    0.8453    0.0000     874      48    0
   0.7939     6    24    0.8475    0.0000     913      48    0
   0.7941     6    25    0.8461    0.0000     893      48    0
   0.7975     6    26    0.8505    0.0000     869      48    0
   0.7927     6    27    0.8506    0.0000     873      48    0
   0.7941     6    28    0.8475    0.0000     890      48    0
   0.7951     6    29    0.8491    0.0000     903      48    0
   0.7963     6    30    0.8532    0.0000     896      48    0
   0.7980     6    31    0.8591    0.0000     906      48    0
   0.8018     6    32    0.8613    0.0000     868      48    0
   0.8060     6    33    0.8666    0.0000     901      48    0
   0.8070     6    34    0.8691    0.0000     920      48    0
   0.8066     6    35    0.8721    0.0000     920      48    0
   0.8070     6    36    0.8647    0.0000     958      48    0
   0.8061     6    37    0.8695    0.0000     910      48    0
   0.8093     6    38    0.8656    0.0000     902      48    0
   0.8075     6    39    0.8728    0.0000     896      48    0
   AAMAX= 1228.34692 AAMIN= -714.865601
   40    0.8650    7.0978    606.87    2.6500    4.0000   1
   R1=     57.55 ( all E.s); AVSIN=     1.0946
  SET   CC      SEED    NCYC NITER
    RVAL(R1,ini,end) PKS(ini,end) RO/SIG
    6 0.8650  0.2307690   40    5      57.6  69.7  58.4    57    57    7.10

    SEED=   0.2692310
    vector -u =:   1   0.63250   0.71194   0.75479  1.00
   0.7965     7     1    0.8006    0.0002    1223      48    0
   0.7767     7     2    0.8578    0.0002     915      48    0
   0.7964     7     3    0.8468    0.0000     906      48    0
   0.7916     7     4    0.8586    0.0000     867      48    0
   0.7943     7     5    0.8577    0.0000     892      48    0
   0.7995     7     6    0.8532    0.0000     908      48    0
   0.7930     7     7    0.8501    0.0000     891      48    0
   0.7945     7     8    0.8501    0.0000     893      48    0
   0.7924     7     9    0.8485    0.0000     890      48    0
   0.7895     7    10    0.8464    0.0000     886      48    0
   0.7933     7    11    0.8461    0.0000     897      48    0
   0.7921     7    12    0.8458    0.0000     889      48    0
   0.7914     7    13    0.8494    0.0000     851      48    0
   0.7918     7    14    0.8490    0.0000     916      48    0
   0.7935     7    15    0.8465    0.0000     881      48    0
   0.7945     7    16    0.8487    0.0000     890      48    0
   0.7902     7    17    0.8469    0.0000     870      48    0
   0.7924     7    18    0.8501    0.0000     870      48    0
   0.7939     7    19    0.8485    0.0000     896      48    0
   0.7933     7    20    0.8562    0.0000     867      48    0
   0.7978     7    21    0.8605    0.0000     879      48    0
   0.8024     7    22    0.8630    0.0000     897      48    0
   0.8067     7    23    0.8752    0.0000     914      48    0
   0.8104     7    24    0.8708    0.0000     950      48    0
   0.8103     7    25    0.8744    0.0000     953      48    0
   0.8093     7    26    0.8719    0.0000     916      48    0
   0.8105     7    27    0.8751    0.0000     923      48    0
   0.8081     7    28    0.8714    0.0000     920      48    0
   0.8104     7    29    0.8720    0.0000     956      48    0
   0.8112     7    30    0.8715    0.0000     950      48    0
   0.8107     7    31    0.8732    0.0000     897      48    0
   0.8119     7    32    0.8684    0.0000     899      48    0
   0.8102     7    33    0.8751    0.0000     916      48    0
   0.8115     7    34    0.8720    0.0000     902      48    0
   0.8102     7    35    0.8711    0.0000     914      48    0
   0.8116     7    36    0.8721    0.0000     889      48    0
   0.8105     7    37    0.8727    0.0000     921      48    0
   0.8124     7    38    0.8717    0.0000     972      48    0
   0.8116     7    39    0.8727    0.0000     939      48    0
   AAMAX= 1314.37231 AAMIN= -763.776855
   40    0.8736    6.5115    655.50    2.6500    4.0000   1
   R1=     57.09 ( all E.s); AVSIN=     1.0702
  SET   CC      SEED    NCYC NITER
    RVAL(R1,ini,end) PKS(ini,end) RO/SIG
    7 0.8736  0.2692310   40    5      57.1  63.9  55.5    57    57    6.51

    SEED=   0.3076920
    vector -u =:   1   0.25335   0.98420   0.46296  1.00
   0.7965     8     1    0.8236    0.0000    1159      48    0
   0.7834     8     2    0.8635    0.0000     847      48    0
   0.8004     8     3    0.8477    0.0000     924      48    0
   0.7938     8     4    0.8494    0.0000     877      48    0
   0.7906     8     5    0.8484    0.0000     869      48    0
   0.7872     8     6    0.8453    0.0000     825      48    0
   0.7885     8     7    0.8474    0.0000     858      48    0
   0.7902     8     8    0.8467    0.0000     848      48    0
   0.7898     8     9    0.8420    0.0000     892      48    0
   0.7919     8    10    0.8472    0.0000     871      48    0
   0.7940     8    11    0.8492    0.0000     851      48    0
   0.7930     8    12    0.8482    0.0000     869      48    0
   0.7930     8    13    0.8481    0.0000     881      48    0
   0.7916     8    14    0.8455    0.0000     914      48    0
   0.7927     8    15    0.8478    0.0000     865      48    0
   0.7905     8    16    0.8445    0.0000     831      48    0
   0.7890     8    17    0.8478    0.0000     862      48    0
   0.7894     8    18    0.8431    0.0000     889      48    0
   0.7909     8    19    0.8408    0.0000     891      48    0
   0.7893     8    20    0.8424    0.0000     908      48    0
   0.7924     8    21    0.8442    0.0000     871      48    0
   0.7884     8    22    0.8442    0.0000     856      48    0
   0.7906     8    23    0.8467    0.0000     852      48    0
   0.7932     8    24    0.8551    0.0000     890      48    0
   0.7999     8    25    0.8663    0.0000     898      48    0
   0.8077     8    26    0.8648    0.0000     910      48    0
   0.8078     8    27    0.8712    0.0000     917      48    0
   0.8082     8    28    0.8696    0.0000     924      48    0
   0.8112     8    29    0.8720    0.0000     934      48    0
   0.8094     8    30    0.8708    0.0000     939      48    0
   0.8092     8    31    0.8727    0.0000     900      48    0
   0.8094     8    32    0.8709    0.0000     939      48    0
   0.8093     8    33    0.8757    0.0000     968      48    0
   0.8112     8    34    0.8704    0.0000     937      48    0
   0.8124     8    35    0.8744    0.0000     922      48    0
   0.8127     8    36    0.8722    0.0000     918      48    0
   0.8101     8    37    0.8739    0.0000     912      48    0
   0.8114     8    38    0.8736    0.0000     957      48    0
   0.8102     8    39    0.8748    0.0000     952      48    0
   AAMAX= 1274.56592 AAMIN= -838.664917
   40    0.8728    6.3220    700.76    2.6500    4.0000   1
   R1=     57.17 ( all E.s); AVSIN=     1.0850
  SET   CC      SEED    NCYC NITER
    RVAL(R1,ini,end) PKS(ini,end) RO/SIG
    8 0.8728  0.3076920   40    5      57.2  63.1  56.0    57    57    6.32

    SEED=   0.3461540
    vector -u =:   1   0.08913   0.96328   0.46529  1.00
   0.7937     9     1    0.8126    0.0000    1151      48    0
   0.7810     9     2    0.8619    0.0000     851      48    0
   0.7994     9     3    0.8478    0.0000     950      48    0
   0.7929     9     4    0.8557    0.0000     840      48    0
   0.7928     9     5    0.8516    0.0000     870      48    0
   0.7901     9     6    0.8471    0.0000     857      48    0
   0.7899     9     7    0.8495    0.0000     853      48    0
   0.7899     9     8    0.8475    0.0000     900      48    0
   0.7881     9     9    0.8513    0.0000     824      48    0
   0.7904     9    10    0.8497    0.0000     883      48    0
   0.7894     9    11    0.8528    0.0000     840      48    0
   0.7881     9    12    0.8492    0.0000     885      48    0
   0.7848     9    13    0.8476    0.0000     886      48    0
   0.7898     9    14    0.8498    0.0000     859      48    0
   0.7929     9    15    0.8524    0.0000     869      48    0
   0.7939     9    16    0.8469    0.0000     887      48    0
   0.7919     9    17    0.8574    0.0000     843      48    0
   0.8027     9    18    0.8596    0.0000     872      48    0
   0.8060     9    19    0.8658    0.0000     880      48    0
   0.8068     9    20    0.8734    0.0000     927      48    0
   0.8088     9    21    0.8718    0.0000     939      48    0
   0.8100     9    22    0.8760    0.0000     935      48    0
   0.8089     9    23    0.8721    0.0000     922      48    0
   0.8106     9    24    0.8743    0.0000     920      48    0
   0.8102     9    25    0.8758    0.0000     935      48    0
   0.8101     9    26    0.8717    0.0000     930      48    0
   0.8098     9    27    0.8700    0.0000     920      48    0
   0.8097     9    28    0.8774    0.0000     891      48    0
   0.8101     9    29    0.8703    0.0000     902      48    0
   0.8090     9    30    0.8764    0.0000     920      48    0
   0.8101     9    31    0.8716    0.0000     896      48    0
   0.8094     9    32    0.8702    0.0000     927      48    0
   0.8093     9    33    0.8732    0.0000     900      48    0
   0.8093     9    34    0.8747    0.0000     906      48    0
   0.8112     9    35    0.8727    0.0000     946      48    0
   0.8108     9    36    0.8717    0.0000     884      48    0
   0.8094     9    37    0.8739    0.0000     890      48    0
   0.8116     9    38    0.8713    0.0000     897      48    0
   0.8089     9    39    0.8742    0.0000     926      48    0
   AAMAX= 1301.63110 AAMIN= -763.992920
   40    0.8737    5.6964    743.27    2.6500    4.0000   1
   R1=     57.65 ( all E.s); AVSIN=     1.0916
  SET   CC      SEED    NCYC NITER
    RVAL(R1,ini,end) PKS(ini,end) RO/SIG
    9 0.8737  0.3461540   40    5      57.6  66.0  58.2    57    57    5.70

    SEED=   0.3846150
    vector -u =:   1   0.17945   0.98992   0.77966  1.00
   0.7968    10     1    0.8071    0.0002    1245      48    0
   0.7737    10     2    0.8549    0.0000     855      48    0
   0.7929    10     3    0.8521    0.0000     885      48    0
   0.7897    10     4    0.8549    0.0000     875      48    0
   0.7888    10     5    0.8519    0.0000     874      48    0
   0.7896    10     6    0.8443    0.0000     869      48    0
   0.7877    10     7    0.8468    0.0000     895      48    0
   0.7871    10     8    0.8426    0.0000     836      48    0
   0.7878    10     9    0.8450    0.0000     840      48    0
   0.7889    10    10    0.8471    0.0000     863      48    0
   0.7857    10    11    0.8511    0.0000     816      48    0
   0.7875    10    12    0.8467    0.0000     892      48    0
   0.7866    10    13    0.8497    0.0000     875      48    0
   0.7897    10    14    0.8465    0.0000     894      48    0
   0.7864    10    15    0.8491    0.0000     904      48    0
   0.7888    10    16    0.8439    0.0000     873      48    0
   0.7896    10    17    0.8500    0.0000     869      48    0
   0.7927    10    18    0.8533    0.0000     895      48    0
   0.7943    10    19    0.8582    0.0000     873      48    0
   0.8025    10    20    0.8651    0.0000     899      48    0
   0.8085    10    21    0.8728    0.0000     967      48    0
   0.8106    10    22    0.8708    0.0000     911      48    0
   0.8116    10    23    0.8748    0.0000     963      48    0
   0.8109    10    24    0.8667    0.0000     890      48    0
   0.8094    10    25    0.8743    0.0000     895      48    0
   0.8109    10    26    0.8721    0.0000     950      48    0
   0.8112    10    27    0.8740    0.0000     933      48    0
   0.8111    10    28    0.8695    0.0000     914      48    0
   0.8094    10    29    0.8730    0.0000     948      48    0
   0.8118    10    30    0.8695    0.0000     895      48    0
   0.8105    10    31    0.8705    0.0000     899      48    0
   0.8115    10    32    0.8701    0.0000     900      48    0
   0.8090    10    33    0.8721    0.0000     933      48    0
   0.8107    10    34    0.8698    0.0000     912      48    0
   0.8116    10    35    0.8694    0.0000     898      48    0
   0.8139    10    36    0.8705    0.0000     905      48    0
   0.8087    10    37    0.8719    0.0000     914      48    0
   0.8101    10    38    0.8696    0.0000     884      48    0
   0.8099    10    39    0.8748    0.0000     906      48    0
   AAMAX= 1236.79102 AAMIN= -772.494995
   40    0.8705    5.3369    783.47    2.6500    4.0000   1
   R1=     57.45 ( all E.s); AVSIN=     1.0344
  SET   CC      SEED    NCYC NITER
    RVAL(R1,ini,end) PKS(ini,end) RO/SIG
   10 0.8705  0.3846150   40    5      57.4  64.8  56.7    57    57    5.34

    SEED=   0.4230770
    vector -u =:   1   0.56780   0.28714   0.87787  1.00
   0.7969    11     1    0.8219    0.0000    1227      48    0
   0.7840    11     2    0.8602    0.0000     894      48    0
   0.8022    11     3    0.8514    0.0000     929      48    0
   0.7961    11     4    0.8559    0.0000     892      48    0
   0.7921    11     5    0.8513    0.0000     889      48    0
   0.7908    11     6    0.8482    0.0000     897      48    0
   0.7936    11     7    0.8425    0.0000     888      48    0
   0.7902    11     8    0.8464    0.0000     858      48    0
   0.7900    11     9    0.8501    0.0000     898      48    0
   0.7928    11    10    0.8437    0.0000     889      48    0
   0.7911    11    11    0.8454    0.0000     879      48    0
   0.7921    11    12    0.8479    0.0000     881      48    0
   0.7978    11    13    0.8499    0.0000     863      48    0
   0.8007    11    14    0.8652    0.0000     863      48    0
   0.8065    11    15    0.8725    0.0000     882      48    0
   0.8087    11    16    0.8671    0.0000     932      48    0
   0.8104    11    17    0.8730    0.0000     900      48    0
   0.8111    11    18    0.8744    0.0000     931      48    0
   0.8123    11    19    0.8768    0.0000     974      48    0
   0.8113    11    20    0.8724    0.0000     977      48    0
   0.8105    11    21    0.8726    0.0000     884      48    0
   0.8104    11    22    0.8722    0.0000     928      48    0
   0.8103    11    23    0.8736    0.0000     875      48    0
   0.8106    11    24    0.8743    0.0000     963      48    0
   0.8112    11    25    0.8730    0.0000     906      48    0
   0.8118    11    26    0.8730    0.0000     937      48    0
   0.8084    11    27    0.8756    0.0000     894      48    0
   0.8103    11    28    0.8750    0.0000     929      48    0
   0.8099    11    29    0.8731    0.0000     915      48    0
   0.8100    11    30    0.8749    0.0000     896      48    0
   0.8106    11    31    0.8748    0.0000     913      48    0
   0.8113    11    32    0.8739    0.0000     932      48    0
   0.8112    11    33    0.8754    0.0000     887      48    0
   0.8110    11    34    0.8735    0.0000     926      48    0
   0.8094    11    35    0.8752    0.0000     942      48    0
   0.8083    11    36    0.8736    0.0000     956      48    0
   0.8098    11    37    0.8740    0.0000     887      48    0
   0.8078    11    38    0.8701    0.0000     936      48    0
   0.8103    11    39    0.8733    0.0000     922      48    0
   AAMAX= 1348.87195 AAMIN= -776.522949
   40    0.8698    5.4292    821.71    2.6500    4.0000   1
   R1=     56.98 ( all E.s); AVSIN=     1.0816
  SET   CC      SEED    NCYC NITER
    RVAL(R1,ini,end) PKS(ini,end) RO/SIG
   11 0.8698  0.4230770   40    5      57.0  66.7  56.1    57    57    5.43

    SEED=   0.4615380
    vector -u =:   1   0.29555   0.71818   0.66547  1.00
   0.7968    12     1    0.8178    0.0000    1257      48    0
   0.7824    12     2    0.8619    0.0000     890      48    0
   0.8034    12     3    0.8540    0.0000     910      48    0
   0.7959    12     4    0.8552    0.0000     915      48    0
   0.7949    12     5    0.8554    0.0000     907      48    0
   0.7945    12     6    0.8547    0.0000     903      48    0
   0.7938    12     7    0.8473    0.0000     910      48    0
   0.7925    12     8    0.8521    0.0000     851      48    0
   0.7930    12     9    0.8493    0.0000     888      48    0
   0.7914    12    10    0.8506    0.0000     872      48    0
   0.7884    12    11    0.8471    0.0000     871      48    0
   0.7919    12    12    0.8499    0.0000     884      48    0
   0.7905    12    13    0.8422    0.0000     839      48    0
   0.7864    12    14    0.8528    0.0000     883      48    0
   0.7894    12    15    0.8463    0.0000     854      48    0
   0.7835    12    16    0.8478    0.0000     818      48    0
   0.7895    12    17    0.8474    0.0000     845      48    0
   0.7889    12    18    0.8509    0.0000     898      48    0
   0.7953    12    19    0.8568    0.0000     911      48    0
   0.7975    12    20    0.8570    0.0000     883      48    0
   0.8007    12    21    0.8650    0.0000     862      48    0
   0.8068    12    22    0.8719    0.0000     937      48    0
   0.8082    12    23    0.8688    0.0000     907      48    0
   0.8084    12    24    0.8648    0.0000     884      48    0
   0.8080    12    25    0.8708    0.0000     916      48    0
   0.8049    12    26    0.8710    0.0000     871      48    0
   0.8077    12    27    0.8693    0.0000     913      48    0
   0.8083    12    28    0.8684    0.0000     935      48    0
   0.8064    12    29    0.8742    0.0000     919      48    0
   0.8090    12    30    0.8738    0.0000     924      48    0
   0.8081    12    31    0.8684    0.0000     920      48    0
   0.8075    12    32    0.8708    0.0000     925      48    0
   0.8106    12    33    0.8713    0.0000     912      48    0
   0.8106    12    34    0.8715    0.0000     897      48    0
   0.8096    12    35    0.8704    0.0000     920      48    0
   0.8099    12    36    0.8752    0.0000     953      48    0
   0.8094    12    37    0.8702    0.0000     926      48    0
   0.8068    12    38    0.8700    0.0000     888      48    0
   0.8096    12    39    0.8735    0.0000     899      48    0
   AAMAX= 1267.33130 AAMIN= -767.931519
   40    0.8723    5.0450    858.25    2.6500    4.0000   1
   R1=     56.78 ( all E.s); AVSIN=     1.0210
  SET   CC      SEED    NCYC NITER
    RVAL(R1,ini,end) PKS(ini,end) RO/SIG
   12 0.8723  0.4615380   40    5      56.8  64.9  55.0    57    57    5.05

    SEED=   0.5000000
    vector -u =:   1   0.40818   0.64452   0.97670  1.00
   0.7966    13     1    0.8063    0.0000    1201      48    0
   0.7813    13     2    0.8609    0.0000     891      48    0
   0.8012    13     3    0.8596    0.0000     914      48    0
   0.7922    13     4    0.8576    0.0000     879      48    0
   0.7962    13     5    0.8534    0.0000     909      48    0
   0.7904    13     6    0.8526    0.0000     896      48    0
   0.7912    13     7    0.8501    0.0000     883      48    0
   0.7934    13     8    0.8483    0.0000     860      48    0
   0.7945    13     9    0.8467    0.0000     898      48    0
   0.7935    13    10    0.8519    0.0000     878      48    0
   0.7945    13    11    0.8463    0.0000     852      48    0
   0.7904    13    12    0.8485    0.0000     894      48    0
   0.7943    13    13    0.8511    0.0000     889      48    0
   0.7900    13    14    0.8476    0.0000     853      48    0
   0.7886    13    15    0.8410    0.0000     847      48    0
   0.7919    13    16    0.8405    0.0000     863      48    0
   0.7881    13    17    0.8456    0.0000     842      48    0
   0.7877    13    18    0.8461    0.0000     831      48    0
   0.7875    13    19    0.8456    0.0000     875      48    0
   0.7867    13    20    0.8491    0.0000     929      48    0
   0.7933    13    21    0.8576    0.0000     828      48    0
   0.7999    13    22    0.8672    0.0000     920      48    0
   0.8061    13    23    0.8663    0.0000     919      48    0
   0.8057    13    24    0.8689    0.0000     892      48    0
   0.8100    13    25    0.8723    0.0000     923      48    0
   0.8081    13    26    0.8675    0.0000     908      48    0
   0.8056    13    27    0.8690    0.0000     905      48    0
   0.8088    13    28    0.8706    0.0000     884      48    0
   0.8124    13    29    0.8700    0.0000     892      48    0
   0.8092    13    30    0.8744    0.0000     863      48    0
   0.8103    13    31    0.8726    0.0000     952      48    0
   0.8102    13    32    0.8704    0.0000     929      48    0
   0.8091    13    33    0.8704    0.0000     934      48    0
   0.8092    13    34    0.8761    0.0000     915      48    0
   0.8093    13    35    0.8711    0.0000     938      48    0
   0.8107    13    36    0.8740    0.0000     942      48    0
   0.8098    13    37    0.8739    0.0000     929      48    0
   0.8119    13    38    0.8744    0.0000     943      48    0
   0.8103    13    39    0.8697    0.0000     909      48    0
   AAMAX= 1204.51685 AAMIN= -818.500977
   40    0.8736    4.8845    893.29    2.6500    4.0000   1
   R1=     57.29 ( all E.s); AVSIN=     1.0841
  SET   CC      SEED    NCYC NITER
    RVAL(R1,ini,end) PKS(ini,end) RO/SIG
   13 0.8736  0.5000000   40    5      57.3  64.6  55.7    57    57    4.88

    SEED=   0.5384620
    vector -u =:   1   0.94966   0.25920   0.88245  1.00
   0.7954    14     1    0.8047    0.0000    1137      48    0
   0.7773    14     2    0.8617    0.0000     868      48    0
   0.7985    14     3    0.8474    0.0000     916      48    0
   0.7885    14     4    0.8540    0.0000     875      48    0
   0.7946    14     5    0.8511    0.0000     884      48    0
   0.7920    14     6    0.8527    0.0000     898      48    0
   0.7936    14     7    0.8568    0.0000     912      48    0
   0.7938    14     8    0.8453    0.0000     890      48    0
   0.7859    14     9    0.8530    0.0000     875      48    0
   0.7940    14    10    0.8471    0.0000     891      48    0
   0.7923    14    11    0.8501    0.0000     824      48    0
   0.7940    14    12    0.8542    0.0000     838      48    0
   0.7921    14    13    0.8465    0.0000     884      48    0
   0.7911    14    14    0.8485    0.0000     874      48    0
   0.7930    14    15    0.8475    0.0000     912      48    0
   0.7919    14    16    0.8475    0.0000     859      48    0
   0.7889    14    17    0.8490    0.0000     862      48    0
   0.7906    14    18    0.8536    0.0000     870      48    0
   0.7905    14    19    0.8453    0.0000     874      48    0
   0.7925    14    20    0.8534    0.0000     870      48    0
   0.8000    14    21    0.8595    0.0000     897      48    0
   0.8044    14    22    0.8652    0.0000     902      48    0
   0.8055    14    23    0.8700    0.0000     920      48    0
   0.8084    14    24    0.8754    0.0000     914      48    0
   0.8099    14    25    0.8718    0.0000     892      48    0
   0.8116    14    26    0.8718    0.0000     937      48    0
   0.8116    14    27    0.8731    0.0000     888      48    0
   0.8108    14    28    0.8720    0.0000     885      48    0
   0.8103    14    29    0.8741    0.0000     932      48    0
   0.8100    14    30    0.8705    0.0000     939      48    0
   0.8080    14    31    0.8765    0.0000     912      48    0
   0.8100    14    32    0.8688    0.0000     930      48    0
   0.8094    14    33    0.8733    0.0000     955      48    0
   0.8087    14    34    0.8702    0.0000     895      48    0
   0.8082    14    35    0.8771    0.0000     906      48    0
   0.8106    14    36    0.8691    0.0000     885      48    0
   0.8096    14    37    0.8782    0.0000     898      48    0
   AAMAX= 1282.14172 AAMIN= -853.818054
   37    0.8782    4.7706    927.01    2.6500    4.0000   1
   R1=     56.85 ( all E.s); AVSIN=     1.0833
  SET   CC      SEED    NCYC NITER
    RVAL(R1,ini,end) PKS(ini,end) RO/SIG
   14 0.8782  0.5384620   37    5      56.8  62.0  55.6    57    57    4.77

    SEED=   0.5769230
    vector -u =:   1   0.96485   0.69098   0.90155  1.00
   0.7960    15     1    0.7967    0.0000    1219      48    1
   0.7587    15     2    0.8564    0.0000     888      48    1
   0.7948    15     3    0.8493    0.0000     864      48    1
   0.7923    15     4    0.8511    0.0000     903      48    1
   0.7939    15     5    0.8538    0.0000     844      48    1
   0.7917    15     6    0.8534    0.0000     849      48    1
   0.7901    15     7    0.8531    0.0000     847      48    1
   0.7927    15     8    0.8508    0.0000     865      48    1
   0.7924    15     9    0.8529    0.0000     851      48    1
   0.7950    15    10    0.8432    0.0000     852      48    1
   0.7924    15    11    0.8526    0.0000     869      48    1
   0.7924    15    12    0.8522    0.0000     906      48    1
   0.7932    15    13    0.8544    0.0000     858      48    1
   0.7968    15    14    0.8544    0.0000     900      48    1
   0.7979    15    15    0.8605    0.0000     918      48    1
   0.8033    15    16    0.8666    0.0000     891      48    1
   0.8074    15    17    0.8728    0.0000     926      48    1
   0.8101    15    18    0.8688    0.0000     921      48    1
   0.8117    15    19    0.8750    0.0000     940      48    1
   0.8125    15    20    0.8743    0.0000     936      48    1
   0.8106    15    21    0.8744    0.0000     906      48    1
   0.8110    15    22    0.8718    0.0000     930      48    1
   0.8111    15    23    0.8709    0.0000     901      48    1
   0.8107    15    24    0.8704    0.0000     921      48    1
   0.8119    15    25    0.8751    0.0000     925      48    1
   0.8115    15    26    0.8707    0.0000     938      48    1
   0.8105    15    27    0.8692    0.0000     924      48    1
   0.8109    15    28    0.8686    0.0000     899      48    1
   0.8085    15    29    0.8661    0.0000     987      48    1
   0.8119    15    30    0.8716    0.0000     927      48    1
   0.8083    15    31    0.8729    0.0000     912      48    1
   0.8115    15    32    0.8700    0.0000     918      48    1
   0.8074    15    33    0.8719    0.0000     929      48    1
   0.8104    15    34    0.8759    0.0000     903      48    1
   0.8113    15    35    0.8724    0.0000     929      48    1
   0.8125    15    36    0.8753    0.0000     966      48    1
   0.8118    15    37    0.8703    0.0000     864      48    1
   0.8128    15    38    0.8756    0.0000     934      48    1
   0.8114    15    39    0.8680    0.0000     929      48    1
   AAMAX= 1205.27051 AAMIN= -757.519775
   40    0.8742    4.3431    959.55    2.6500    4.0000   1
   R1=     57.50 ( all E.s); AVSIN=     1.0321
  SET   CC      SEED    NCYC NITER
    RVAL(R1,ini,end) PKS(ini,end) RO/SIG
   15 0.8742  0.5769230   40    5      57.5  65.1  57.4    57    57    4.34

    SEED=   0.6153850
    vector -u =:   1   0.50225   0.38525   0.67117  1.00
   0.7967    16     1    0.8087    0.0000    1212      48    1
   0.7820    16     2    0.8575    0.0000     864      48    1
   0.7978    16     3    0.8484    0.0000     921      48    1
   0.7910    16     4    0.8544    0.0000     867      48    1
   0.7920    16     5    0.8489    0.0000     884      48    1
   0.7891    16     6    0.8527    0.0000     830      48    1
   0.7919    16     7    0.8480    0.0000     868      48    1
   0.7932    16     8    0.8457    0.0000     865      48    1
   0.7883    16     9    0.8490    0.0000     877      48    1
   0.7895    16    10    0.8455    0.0000     894      48    1
   0.7884    16    11    0.8428    0.0000     884      48    1
   0.7869    16    12    0.8436    0.0000     898      48    1
   0.7885    16    13    0.8444    0.0000     867      48    1
   0.7863    16    14    0.8358    0.0000     863      48    1
   0.7908    16    15    0.8421    0.0000     814      48    1
   0.7895    16    16    0.8417    0.0000     879      48    1
   0.7912    16    17    0.8513    0.0000     859      48    1
   0.7967    16    18    0.8580    0.0000     845      48    1
   0.8010    16    19    0.8696    0.0000     888      48    1
   0.8044    16    20    0.8686    0.0000     913      48    1
   0.8092    16    21    0.8734    0.0000     898      48    1
   0.8071    16    22    0.8717    0.0000     914      48    1
   0.8093    16    23    0.8754    0.0000     935      48    1
   0.8104    16    24    0.8720    0.0000     909      48    1
   0.8096    16    25    0.8759    0.0000     895      48    1
   0.8096    16    26    0.8748    0.0000     878      48    1
   0.8100    16    27    0.8731    0.0000     942      48    1
   0.8098    16    28    0.8735    0.0000     936      48    1
   0.8117    16    29    0.8739    0.0000     958      48    1
   0.8093    16    30    0.8745    0.0000     930      48    1
   0.8106    16    31    0.8731    0.0000     922      48    1
   0.8098    16    32    0.8698    0.0000     946      48    1
   0.8102    16    33    0.8728    0.0000     896      48    1
   0.8094    16    34    0.8700    0.0000     918      48    1
   0.8092    16    35    0.8715    0.0000     943      48    1
   0.8081    16    36    0.8716    0.0000     917      48    1
   0.8074    16    37    0.8683    0.0000     914      48    1
   0.8102    16    38    0.8716    0.0000     887      48    1
   0.8070    16    39    0.8710    0.0000     871      48    1
   AAMAX= 1332.31982 AAMIN= -723.028076
   40    0.8722    4.2970    991.02    2.6500    4.0000   1
   R1=     57.57 ( all E.s); AVSIN=     1.0579
  SET   CC      SEED    NCYC NITER
    RVAL(R1,ini,end) PKS(ini,end) RO/SIG
   16 0.8722  0.6153850   40    5      57.6  67.5  58.4    57    57    4.30

    SEED=   0.6538460
    vector -u =:   1   0.60769   0.86450   0.81635  1.00
   0.7963    17     1    0.8186    0.0000    1200      48    1
   0.7861    17     2    0.8588    0.0000     870      48    1
   0.7989    17     3    0.8518    0.0000     935      48    1
   0.7944    17     4    0.8559    0.0000     879      48    1
   0.7972    17     5    0.8485    0.0000     907      48    1
   0.7917    17     6    0.8576    0.0000     893      48    1
   0.7943    17     7    0.8534    0.0000     890      48    1
   0.7905    17     8    0.8524    0.0000     872      48    1
   0.7940    17     9    0.8460    0.0000     892      48    1
   0.7936    17    10    0.8495    0.0000     853      48    1
   0.7941    17    11    0.8476    0.0000     896      48    1
   0.7911    17    12    0.8409    0.0000     895      48    1
   0.7887    17    13    0.8453    0.0000     861      48    1
   0.7912    17    14    0.8456    0.0000     870      48    1
   0.7929    17    15    0.8428    0.0000     935      48    1
   0.7883    17    16    0.8442    0.0000     907      48    1
   0.7911    17    17    0.8484    0.0000     922      48    1
   0.7932    17    18    0.8531    0.0000     861      48    1
   0.7942    17    19    0.8522    0.0000     841      48    1
   0.7969    17    20    0.8597    0.0000     896      48    1
   0.8004    17    21    0.8685    0.0000     919      48    1
   0.8080    17    22    0.8685    0.0000     925      48    1
   0.8081    17    23    0.8717    0.0000     948      48    1
   0.8097    17    24    0.8709    0.0000     913      48    1
   0.8085    17    25    0.8725    0.0000     909      48    1
   0.8113    17    26    0.8730    0.0000     921      48    1
   0.8094    17    27    0.8711    0.0000     900      48    1
   0.8108    17    28    0.8758    0.0000     897      48    1
   0.8113    17    29    0.8703    0.0000     932      48    1
   0.8089    17    30    0.8678    0.0000     914      48    1
   0.8090    17    31    0.8756    0.0000     899      48    1
   0.8085    17    32    0.8710    0.0000     936      48    1
   0.8107    17    33    0.8723    0.0000     918      48    1
   0.8108    17    34    0.8661    0.0000     886      48    1
   0.8100    17    35    0.8695    0.0000     963      48    1
   0.8087    17    36    0.8710    0.0000     876      48    1
   0.8101    17    37    0.8695    0.0000     910      48    1
   0.8106    17    38    0.8720    0.0000     922      48    1
   0.8119    17    39    0.8726    0.0000     935      48    1
   AAMAX= 1277.85779 AAMIN= -704.034424
   40    0.8733    4.4034   1021.52    2.6500    4.0000   1
   R1=     56.95 ( all E.s); AVSIN=     1.0918
  SET   CC      SEED    NCYC NITER
    RVAL(R1,ini,end) PKS(ini,end) RO/SIG
   17 0.8733  0.6538460   40    5      56.9  65.3  55.2    57    57    4.40

    SEED=   0.6923080
    vector -u =:   1   0.33179   0.54915   0.80722  1.00
   0.7973    18     1    0.8083    0.0000    1257      48    1
   0.7793    18     2    0.8530    0.0000     922      48    1
   0.8002    18     3    0.8532    0.0000     904      48    1
   0.7924    18     4    0.8533    0.0000     893      48    1
   0.7973    18     5    0.8540    0.0000     933      48    1
   0.7930    18     6    0.8499    0.0000     890      48    1
   0.7958    18     7    0.8533    0.0000     919      48    1
   0.7922    18     8    0.8517    0.0000     949      48    1
   0.7939    18     9    0.8512    0.0000     876      48    1
   0.7943    18    10    0.8487    0.0000     857      48    1
   0.7943    18    11    0.8492    0.0000     914      48    1
   0.7901    18    12    0.8474    0.0000     886      48    1
   0.7913    18    13    0.8468    0.0000     880      48    1
   0.7929    18    14    0.8505    0.0000     875      48    1
   0.7902    18    15    0.8517    0.0000     903      48    1
   0.7897    18    16    0.8480    0.0000     905      48    1
   0.7879    18    17    0.8424    0.0000     862      48    1
   0.7862    18    18    0.8457    0.0000     899      48    1
   0.7918    18    19    0.8498    0.0000     865      48    1
   0.7912    18    20    0.8504    0.0000     877      48    1
   0.7931    18    21    0.8500    0.0000     891      48    1
   0.7920    18    22    0.8432    0.0000     887      48    1
   0.7900    18    23    0.8363    0.0000     927      48    1
   0.7886    18    24    0.8435    0.0000     894      48    1
   0.7889    18    25    0.8419    0.0000     818      48    1
   0.7893    18    26    0.8456    0.0000     868      48    1
   0.7855    18    27    0.8441    0.0000     839      48    1
   0.7888    18    28    0.8463    0.0000     830      48    1
   0.7896    18    29    0.8453    0.0000     883      48    1
   0.7899    18    30    0.8485    0.0000     852      48    1
   0.7901    18    31    0.8431    0.0000     898      48    1
   0.7929    18    32    0.8438    0.0000     930      48    1
   0.7926    18    33    0.8495    0.0000     827      48    1
   0.7989    18    34    0.8622    0.0000     874      48    1
   0.8029    18    35    0.8687    0.0000     899      48    1
   0.8098    18    36    0.8717    0.0000     943      48    1
   0.8098    18    37    0.8783    0.0000     908      48    1
   AAMAX= 1305.18933 AAMIN= -768.139526
   37    0.8783    4.1162   1051.12    2.6500    4.0000   1
   R1=     57.38 ( all E.s); AVSIN=     1.0598
  SET   CC      SEED    NCYC NITER
    RVAL(R1,ini,end) PKS(ini,end) RO/SIG
   18 0.8783  0.6923080   37    5      57.4  62.9  56.7    57    57    4.12

    SEED=   0.7307690
    vector -u =:   1   0.72215   0.07219   0.83414  1.00
   0.7964    19     1    0.8066    0.0000    1242      48    2
   0.7781    19     2    0.8518    0.0000     887      48    2
   0.7932    19     3    0.8497    0.0000     919      48    2
   0.7926    19     4    0.8517    0.0000     861      48    2
   0.7956    19     5    0.8469    0.0000     888      48    2
   0.7913    19     6    0.8482    0.0000     881      48    2
   0.7896    19     7    0.8418    0.0000     876      48    2
   0.7891    19     8    0.8550    0.0000     849      48    2
   0.7942    19     9    0.8475    0.0000     921      48    2
   0.7897    19    10    0.8519    0.0000     865      48    2
   0.7901    19    11    0.8505    0.0000     898      48    2
   0.7909    19    12    0.8384    0.0000     937      48    2
   0.7876    19    13    0.8395    0.0000     845      48    2
   0.7861    19    14    0.8415    0.0000     861      48    2
   0.7854    19    15    0.8403    0.0000     897      48    2
   0.7895    19    16    0.8502    0.0000     849      48    2
   0.7895    19    17    0.8423    0.0000     849      48    2
   0.7928    19    18    0.8537    0.0000     911      48    2
   0.7963    19    19    0.8597    0.0000     901      48    2
   0.8033    19    20    0.8661    0.0000     892      48    2
   0.8058    19    21    0.8707    0.0000     883      48    2
   0.8061    19    22    0.8669    0.0000     892      48    2
   0.8066    19    23    0.8724    0.0000     893      48    2
   0.8094    19    24    0.8708    0.0000     936      48    2
   0.8086    19    25    0.8675    0.0000     958      48    2
   0.8082    19    26    0.8690    0.0000     887      48    2
   0.8073    19    27    0.8687    0.0000     928      48    2
   0.8101    19    28    0.8696    0.0000     944      48    2
   0.8071    19    29    0.8710    0.0000     907      48    2
   0.8098    19    30    0.8648    0.0000     920      48    2
   0.8085    19    31    0.8708    0.0000     882      48    2
   0.8073    19    32    0.8677    0.0000     923      48    2
   0.8079    19    33    0.8689    0.0000     891      48    2
   0.8087    19    34    0.8698    0.0000     925      48    2
   0.8091    19    35    0.8727    0.0000     891      48    2
   0.8100    19    36    0.8652    0.0000     892      48    2
   0.8081    19    37    0.8688    0.0000     887      48    2
   0.8082    19    38    0.8710    0.0000     867      48    2
   0.8082    19    39    0.8702    0.0000     866      48    2
   AAMAX= 1257.36768 AAMIN= -818.048218
   40    0.8734    3.7703   1079.91    2.6500    4.0000   1
   R1=     57.69 ( all E.s); AVSIN=     1.1022
  SET   CC      SEED    NCYC NITER
    RVAL(R1,ini,end) PKS(ini,end) RO/SIG
   19 0.8734  0.7307690   40    5      57.7  66.7  58.9    57    57    3.77

    SEED=   0.7692310
    vector -u =:   1   0.83175   0.32486   0.52766  1.00
   0.7969    20     1    0.8043    0.0000    1284      48    2
   0.7728    20     2    0.8602    0.0000     852      48    2
   0.7974    20     3    0.8483    0.0000     954      48    2
   0.7910    20     4    0.8617    0.0000     911      48    2
   0.7976    20     5    0.8523    0.0000     894      48    2
   0.7960    20     6    0.8537    0.0000     873      48    2
   0.7952    20     7    0.8500    0.0000     937      48    2
   0.7946    20     8    0.8575    0.0000     866      48    2
   0.7965    20     9    0.8488    0.0000     885      48    2
   0.7934    20    10    0.8542    0.0000     877      48    2
   0.7935    20    11    0.8553    0.0000     902      48    2
   0.7934    20    12    0.8486    0.0000     887      48    2
   0.7932    20    13    0.8565    0.0000     905      48    2
   0.7946    20    14    0.8509    0.0000     884      48    2
   0.7906    20    15    0.8549    0.0000     887      48    2
   0.7967    20    16    0.8518    0.0000     937      48    2
   0.7934    20    17    0.8513    0.0000     897      48    2
   0.7940    20    18    0.8473    0.0000     888      48    2
   0.7934    20    19    0.8472    0.0000     916      48    2
   0.7942    20    20    0.8466    0.0000     873      48    2
   0.7981    20    21    0.8537    0.0000     884      48    2
   0.7996    20    22    0.8635    0.0000     922      48    2
   0.8069    20    23    0.8751    0.0000     938      48    2
   0.8086    20    24    0.8697    0.0000     951      48    2
   0.8093    20    25    0.8736    0.0000     904      48    2
   0.8103    20    26    0.8720    0.0000     935      48    2
   0.8116    20    27    0.8756    0.0000     928      48    2
   0.8119    20    28    0.8694    0.0000     924      48    2
   0.8120    20    29    0.8762    0.0000     932      48    2
   0.8090    20    30    0.8713    0.0000     902      48    2
   0.8094    20    31    0.8743    0.0000     895      48    2
   0.8104    20    32    0.8706    0.0000     933      48    2
   0.8111    20    33    0.8706    0.0000     884      48    2
   0.8106    20    34    0.8705    0.0000     868      48    2
   0.8108    20    35    0.8737    0.0000     941      48    2
   0.8115    20    36    0.8712    0.0000     900      48    2
   0.8092    20    37    0.8717    0.0000     911      48    2
   0.8103    20    38    0.8735    0.0000     931      48    2
   0.8123    20    39    0.8740    0.0000     925      48    2
   AAMAX= 1416.49121 AAMIN= -823.058960
   40    0.8723    3.9329   1107.95    2.6500    4.0000   1
   R1=     57.16 ( all E.s); AVSIN=     1.0144
  SET   CC      SEED    NCYC NITER
    RVAL(R1,ini,end) PKS(ini,end) RO/SIG
   20 0.8723  0.7692310   40    5      57.2  65.9  56.2    57    57    3.93

    SEED=   0.8076920
    vector -u =:   1   0.70982   0.42673   0.52165  1.00
   0.7957    21     1    0.8099    0.0000    1191      48    2
   0.7781    21     2    0.8560    0.0000     884      48    2
   0.7919    21     3    0.8501    0.0000     909      48    2
   0.7925    21     4    0.8573    0.0000     914      48    2
   0.7943    21     5    0.8487    0.0000     914      48    2
   0.7922    21     6    0.8501    0.0000     916      48    2
   0.7940    21     7    0.8491    0.0000     885      48    2
   0.7929    21     8    0.8505    0.0000     912      48    2
   0.7893    21     9    0.8478    0.0000     885      48    2
   0.7923    21    10    0.8467    0.0000     860      48    2
   0.7906    21    11    0.8419    0.0000     879      48    2
   0.7879    21    12    0.8478    0.0000     892      48    2
   0.7876    21    13    0.8413    0.0000     866      48    2
   0.7909    21    14    0.8380    0.0000     861      48    2
   0.7881    21    15    0.8418    0.0000     839      48    2
   0.7887    21    16    0.8455    0.0000     880      48    2
   0.7891    21    17    0.8418    0.0000     849      48    2
   0.7886    21    18    0.8387    0.0000     855      48    2
   0.7938    21    19    0.8408    0.0000     851      48    2
   0.7890    21    20    0.8461    0.0000     883      48    2
   0.7900    21    21    0.8461    0.0000     870      48    2
   0.7920    21    22    0.8500    0.0000     847      48    2
   0.7927    21    23    0.8461    0.0000     886      48    2
   0.7950    21    24    0.8539    0.0000     842      48    2
   0.7950    21    25    0.8576    0.0000     886      48    2
   0.7999    21    26    0.8630    0.0000     912      48    2
   0.8030    21    27    0.8675    0.0000     925      48    2
   0.8089    21    28    0.8659    0.0000     920      48    2
   0.8076    21    29    0.8702    0.0000     964      48    2
   0.8093    21    30    0.8677    0.0000     956      48    2
   0.8082    21    31    0.8742    0.0000     899      48    2
   0.8102    21    32    0.8707    0.0000     896      48    2
   0.8098    21    33    0.8696    0.0000     889      48    2
   0.8088    21    34    0.8681    0.0000     902      48    2
   0.8097    21    35    0.8710    0.0000     942      48    2
   0.8093    21    36    0.8734    0.0000     913      48    2
   0.8097    21    37    0.8725    0.0000     924      48    2
   0.8103    21    38    0.8713    0.0000     932      48    2
   0.8091    21    39    0.8716    0.0000     914      48    2
   AAMAX= 1262.56238 AAMIN= -769.746094
   40    0.8702    3.8779   1135.30    2.6500    4.0000   1
   R1=     57.66 ( all E.s); AVSIN=     1.0363
  SET   CC      SEED    NCYC NITER
    RVAL(R1,ini,end) PKS(ini,end) RO/SIG
   21 0.8702  0.8076920   40    5      57.7  67.9  58.9    57    57    3.88

    SEED=   0.8461540
    vector -u =:   1   0.41159   0.35646   0.75762  1.00
   0.7943    22     1    0.8039    0.0000    1195      48    2
   0.7773    22     2    0.8588    0.0000     851      48    2
   0.7964    22     3    0.8475    0.0000     903      48    2
   0.7925    22     4    0.8512    0.0000     885      48    2
   0.7918    22     5    0.8499    0.0000     905      48    2
   0.7925    22     6    0.8580    0.0000     878      48    2
   0.7969    22     7    0.8536    0.0000     910      48    2
   0.7955    22     8    0.8548    0.0000     929      48    2
   0.7947    22     9    0.8483    0.0000     902      48    2
   0.7943    22    10    0.8475    0.0000     898      48    2
   0.7893    22    11    0.8487    0.0000     860      48    2
   0.7935    22    12    0.8458    0.0000     856      48    2
   0.7899    22    13    0.8488    0.0000     889      48    2
   0.7929    22    14    0.8476    0.0000     896      48    2
   0.7901    22    15    0.8398    0.0000     853      48    2
   0.7889    22    16    0.8463    0.0000     863      48    2
   0.7909    22    17    0.8409    0.0000     859      48    2
   0.7932    22    18    0.8440    0.0000     843      48    2
   0.7892    22    19    0.8514    0.0000     841      48    2
   0.7989    22    20    0.8552    0.0000     877      48    2
   0.7988    22    21    0.8659    0.0000     923      48    2
   0.8079    22    22    0.8663    0.0000     895      48    2
   0.8071    22    23    0.8674    0.0000     945      48    2
   0.8079    22    24    0.8684    0.0000     898      48    2
   0.8100    22    25    0.8707    0.0000     921      48    2
   0.8094    22    26    0.8675    0.0000     922      48    2
   0.8096    22    27    0.8720    0.0000     885      48    2
   0.8098    22    28    0.8723    0.0000     909      48    2
   0.8083    22    29    0.8713    0.0000     877      48    2
   0.8105    22    30    0.8711    0.0000     898      48    2
   0.8087    22    31    0.8718    0.0000     925      48    2
   0.8091    22    32    0.8678    0.0000     936      48    2
   0.8096    22    33    0.8696    0.0000     940      48    2
   0.8082    22    34    0.8656    0.0000     922      48    2
   0.8093    22    35    0.8679    0.0000     944      48    2
   0.8111    22    36    0.8718    0.0000     930      48    2
   0.8102    22    37    0.8690    0.0000     937      48    2
   0.8077    22    38    0.8692    0.0000     947      48    2
   0.8070    22    39    0.8689    0.0000     929      48    2
   AAMAX= 1310.71033 AAMIN= -740.819885
   40    0.8688    3.6532   1162.00    2.6500    4.0000   1
   R1=     57.50 ( all E.s); AVSIN=     1.1165
  SET   CC      SEED    NCYC NITER
    RVAL(R1,ini,end) PKS(ini,end) RO/SIG
   22 0.8688  0.8461540   40    5      57.5  67.7  57.3    57    57    3.65

    SEED=   0.8846150
    vector -u =:   1   0.98838   0.54035   0.68451  1.00
   0.7962    23     1    0.8147    0.0000    1235      48    2
   0.7821    23     2    0.8606    0.0000     859      48    2
   0.7975    23     3    0.8487    0.0000     943      48    2
   0.7903    23     4    0.8540    0.0000     895      48    2
   0.7926    23     5    0.8511    0.0000     881      48    2
   0.7893    23     6    0.8558    0.0000     872      48    2
   0.7912    23     7    0.8434    0.0000     914      48    2
   0.7907    23     8    0.8514    0.0000     867      48    2
   0.7906    23     9    0.8437    0.0000     850      48    2
   0.7895    23    10    0.8489    0.0000     823      48    2
   0.7916    23    11    0.8450    0.0000     864      48    2
   0.7868    23    12    0.8461    0.0000     873      48    2
   0.7915    23    13    0.8513    0.0000     871      48    2
   0.7973    23    14    0.8576    0.0000     861      48    2
   0.8022    23    15    0.8671    0.0000     888      48    2
   0.8052    23    16    0.8708    0.0000     877      48    2
   0.8103    23    17    0.8700    0.0000     910      48    2
   0.8103    23    18    0.8736    0.0000     936      48    2
   0.8100    23    19    0.8707    0.0000     913      48    2
   0.8092    23    20    0.8730    0.0000     899      48    2
   0.8108    23    21    0.8725    0.0000     945      48    2
   0.8125    23    22    0.8699    0.0000     923      48    2
   0.8120    23    23    0.8732    0.0000     941      48    2
   0.8115    23    24    0.8710    0.0000     908      48    2
   0.8107    23    25    0.8723    0.0000     940      48    2
   0.8117    23    26    0.8730    0.0000     953      48    2
   0.8143    23    27    0.8714    0.0000     934      48    2
   0.8114    23    28    0.8718    0.0000     946      48    2
   0.8100    23    29    0.8708    0.0000     963      48    2
   0.8124    23    30    0.8699    0.0000     923      48    2
   0.8092    23    31    0.8688    0.0000     944      48    2
   0.8120    23    32    0.8715    0.0000     947      48    2
   0.8096    23    33    0.8719    0.0000     900      48    2
   0.8118    23    34    0.8691    0.0000     912      48    2
   0.8106    23    35    0.8696    0.0000     942      48    2
   0.8098    23    36    0.8711    0.0000     918      48    2
   0.8107    23    37    0.8693    0.0000     915      48    2
   0.8099    23    38    0.8730    0.0000     952      48    2
   0.8110    23    39    0.8723    0.0000     949      48    2
   AAMAX= 1447.11670 AAMIN= -804.199158
   40    0.8693    3.8079   1188.11    2.6500    4.0000   1
   R1=     57.81 ( all E.s); AVSIN=     1.0336
  SET   CC      SEED    NCYC NITER
    RVAL(R1,ini,end) PKS(ini,end) RO/SIG
   23 0.8693  0.8846150   40    5      57.8  66.5  56.8    57    57    3.81

    SEED=   0.9230770
    vector -u =:   1   0.49747   0.18485   0.28957  1.00
   0.7972    24     1    0.8199    0.0000    1230      48    2
   0.7811    24     2    0.8627    0.0000     876      48    2
   0.8010    24     3    0.8474    0.0000     931      48    2
   0.7934    24     4    0.8537    0.0000     854      48    2
   0.7922    24     5    0.8442    0.0000     905      48    2
   0.7897    24     6    0.8440    0.0000     883      48    2
   0.7903    24     7    0.8451    0.0000     916      48    2
   0.7909    24     8    0.8490    0.0000     892      48    2
   0.7929    24     9    0.8376    0.0000     849      48    2
   0.7891    24    10    0.8380    0.0000     865      48    2
   0.7878    24    11    0.8406    0.0000     858      48    2
   0.7900    24    12    0.8372    0.0000     869      48    2
   0.7852    24    13    0.8474    0.0000     838      48    2
   0.7902    24    14    0.8438    0.0000     850      48    2
   0.7937    24    15    0.8434    0.0000     911      48    2
   0.7938    24    16    0.8549    0.0000     880      48    2
   0.7993    24    17    0.8636    0.0000     876      48    2
   0.8029    24    18    0.8711    0.0000     922      48    2
   0.8079    24    19    0.8693    0.0000     916      48    2
   0.8083    24    20    0.8701    0.0000     902      48    2
   0.8091    24    21    0.8703    0.0000     945      48    2
   0.8086    24    22    0.8743    0.0000     919      48    2
   0.8113    24    23    0.8719    0.0000     935      48    2
   0.8106    24    24    0.8708    0.0000     907      48    2
   0.8105    24    25    0.8709    0.0000     908      48    2
   0.8109    24    26    0.8712    0.0000     889      48    2
   0.8108    24    27    0.8750    0.0000     893      48    2
   0.8107    24    28    0.8726    0.0000     914      48    2
   0.8105    24    29    0.8693    0.0000     905      48    2
   0.8090    24    30    0.8723    0.0000     914      48    2
   0.8107    24    31    0.8679    0.0000     902      48    2
   0.8103    24    32    0.8750    0.0000     932      48    2
   0.8088    24    33    0.8701    0.0000     919      48    2
   0.8084    24    34    0.8733    0.0000     937      48    2
   0.8098    24    35    0.8734    0.0000     949      48    2
   0.8124    24    36    0.8755    0.0000     939      48    2
   0.8107    24    37    0.8712    0.0000     912      48    2
   0.8112    24    38    0.8763    0.0000     905      48    2
   0.8091    24    39    0.8710    0.0000     947      48    2
   AAMAX= 1300.88354 AAMIN= -787.099426
   40    0.8744    3.6864   1213.65    2.6500    4.0000   1
   R1=     57.39 ( all E.s); AVSIN=     1.0437
  SET   CC      SEED    NCYC NITER
    RVAL(R1,ini,end) PKS(ini,end) RO/SIG
   24 0.8744  0.9230770   40    5      57.4  63.2  55.6    57    57    3.69

    SEED=   0.9615380
    vector -u =:   1   0.99216   0.03820   0.08153  1.00
   0.7973    25     1    0.8146    0.0000    1251      48    2
   0.7799    25     2    0.8542    0.0000     826      48    2
   0.7910    25     3    0.8491    0.0000     888      48    2
   0.7951    25     4    0.8479    0.0000     874      48    2
   0.7883    25     5    0.8478    0.0000     872      48    2
   0.7875    25     6    0.8515    0.0000     811      48    2
   0.7902    25     7    0.8463    0.0000     850      48    2
   0.7866    25     8    0.8447    0.0000     851      48    2
   0.7870    25     9    0.8373    0.0000     869      48    2
   0.7855    25    10    0.8422    0.0000     841      48    2
   0.7896    25    11    0.8390    0.0000     872      48    2
   0.7874    25    12    0.8479    0.0000     828      48    2
   0.7892    25    13    0.8559    0.0000     850      48    2
   0.7981    25    14    0.8609    0.0000     887      48    2
   0.8038    25    15    0.8678    0.0000     862      48    2
   0.8077    25    16    0.8708    0.0000     943      48    2
   0.8073    25    17    0.8716    0.0000     874      48    2
   0.8081    25    18    0.8735    0.0000     904      48    2
   0.8107    25    19    0.8684    0.0000     939      48    2
   0.8091    25    20    0.8737    0.0000     901      48    2
   0.8112    25    21    0.8727    0.0000     925      48    2
   0.8115    25    22    0.8739    0.0000     935      48    2
   0.8114    25    23    0.8733    0.0000     945      48    2
   0.8108    25    24    0.8734    0.0000     951      48    2
   0.8107    25    25    0.8700    0.0000     925      48    2
   0.8120    25    26    0.8723    0.0000     906      48    2
   0.8092    25    27    0.8726    0.0000     927      48    2
   0.8108    25    28    0.8723    0.0000     931      48    2
   0.8125    25    29    0.8700    0.0000     950      48    2
   0.8097    25    30    0.8737    0.0000     922      48    2
   0.8113    25    31    0.8704    0.0000     919      48    2
   0.8096    25    32    0.8751    0.0000     942      48    2
   0.8102    25    33    0.8715    0.0000     928      48    2
   0.8101    25    34    0.8724    0.0000     905      48    2
   0.8122    25    35    0.8722    0.0000     929      48    2
   0.8107    25    36    0.8721    0.0000     948      48    2
   0.8103    25    37    0.8731    0.0000     927      48    2
   0.8106    25    38    0.8697    0.0000     941      48    2
   0.8104    25    39    0.8679    0.0000     927      48    2
   AAMAX= 1260.18689 AAMIN= -771.401428
   40    0.8731    3.4565   1238.67    2.6500    4.0000   1
   R1=     57.35 ( all E.s); AVSIN=     1.0786
  SET   CC      SEED    NCYC NITER
    RVAL(R1,ini,end) PKS(ini,end) RO/SIG
   25 0.8731  0.9615380   40    5      57.4  66.2  56.1    57    57    3.46

 SUMMARY OF SOLUTIONS:
  SET   CC      SEED    NCYC NITER     R1%   Rcc(1,end)   PKS(1,end) RO/SIG
   12 0.8723  0.4615380   40    5      56.8  64.9  55.0    57    57    5.05
    5 0.8760  0.1923080   40    5      57.0  63.5  55.0    57    57    8.01
   17 0.8733  0.6538460   40    5      56.9  65.3  55.2    57    57    4.40
    7 0.8736  0.2692310   40    5      57.1  63.9  55.5    57    57    6.51
   24 0.8744  0.9230770   40    5      57.4  63.2  55.6    57    57    3.69
   14 0.8782  0.5384620   37    5      56.8  62.0  55.6    57    57    4.77
   13 0.8736  0.5000000   40    5      57.3  64.6  55.7    57    57    4.88
    8 0.8728  0.3076920   40    5      57.2  63.1  56.0    57    57    6.32
   25 0.8731  0.9615380   40    5      57.4  66.2  56.1    57    57    3.46
   11 0.8698  0.4230770   40    5      57.0  66.7  56.1    57    57    5.43
   20 0.8723  0.7692310   40    5      57.2  65.9  56.2    57    57    3.93
   10 0.8705  0.3846150   40    5      57.4  64.8  56.7    57    57    5.34
   18 0.8783  0.6923080   37    5      57.4  62.9  56.7    57    57    4.12
    4 0.8730  0.1538460   40    5      57.0  65.8  56.8    57    57    9.00
   23 0.8693  0.8846150   40    5      57.8  66.5  56.8    57    57    3.81
    1 0.8749  0.0384620   40    5      57.5  62.5  56.9    57    57   18.28
    2 0.8706  0.0769230   40    5      57.3  64.7  57.1    57    57   12.24
   22 0.8688  0.8461540   40    5      57.5  67.7  57.3    57    57    3.65
   15 0.8742  0.5769230   40    5      57.5  65.1  57.4    57    57    4.34
    3 0.8645  0.1153850   40    5      57.9  70.9  57.5    57    57   10.20
    9 0.8737  0.3461540   40    5      57.6  66.0  58.2    57    57    5.70
    6 0.8650  0.2307690   40    5      57.6  69.7  58.4    57    57    7.10
   16 0.8722  0.6153850   40    5      57.6  67.5  58.4    57    57    4.30
   19 0.8734  0.7307690   40    5      57.7  66.7  58.9    57    57    3.77
   21 0.8702  0.8076920   40    5      57.7  67.9  58.9    57    57    3.88
TOTAL NUMBER OF CYCLES IS          994
--------------------------------------------------------------
=> Press <CR> to finish ...
