# Supplementary material for: Extending the novel |ρ|-based phasing algorithm to the solution of anomalous scattering substructures from SAD data of protein crystals
Source: Acta Crystallogr A Found Adv. 2022 Oct 10;78(Pt 6):473–81. doi: 10.1107/S2053273322008622 (PMC9624180; doi:10.1107/S2053273322008622)
Supplement: Supplementary file 1 [file a-78-00473-sup1.zip › ae5119_suppl_rev/DFCUT comparison rev/comp_12_2g4s_25_dfcut375_P1.LPT]

 ============================================================
   === STRUCTURE SOLUTION BY abs(ro) DIRECT METHODS === 
   XLENS/22.1: The SDA Sm-FFT algorithm (10 Mar 2022)
   Copyright Prof. Jordi Rius
   Institut de Ciencia de Materials de Barcelona (CSIC)
   References: Rius J. Acta Cryst (2020) A76 489-493 
   Rius J. & Torrelles X. Acta Cryst (2021) A77 339-347 
   Date is 26- 4-2022   at 18:46:22
 ============================================================

     CRYSTAL DATA:
     =============
     2g4s P6322 (182) L= 2.00  (2.15 A) 4S+1Cl   NBR1 PB1                            

     A= 101.399      B= 101.399     C=  42.588
     ALPHA=   90.00  BETA=   90.00  GAMMA=  120.00

     VOLUME (A3)=     379218.75     DSANO=    3.200

     (SINT/L)2=   0.000032420*H2 +  0.000032420*K2 +  0.000137836*L2 +
                  0.000032420*HK +  0.000000000*HL +  0.000000000*KL

     BRAVAIS LATTICE IS  P  CENTRED AT:

       1)  0.000000       0.000000       0.000000

      SYMMETRY OPERATIONS: 

      R11  R12  R13     R21  R22  R23     R31  R32  R33    T1     T2     T3

  1)    1    0    0       0    1    0       0    0    1    0.00   0.00   0.00
  2)    1   -1    0       1    0    0       0    0    1    0.00   0.00   0.50
  3)    0   -1    0       1   -1    0       0    0    1    0.00   0.00   0.00
  4)   -1    0    0       0   -1    0       0    0    1    0.00   0.00   0.50
  5)   -1    1    0      -1    0    0       0    0    1    0.00   0.00   0.00
  6)    0    1    0      -1    1    0       0    0    1    0.00   0.00   0.50
  7)    0   -1    0      -1    0    0       0    0   -1    0.00   0.00   0.50
  8)    1   -1    0       0   -1    0       0    0   -1    0.00   0.00   0.00
  9)    1    0    0       1   -1    0       0    0   -1    0.00   0.00   0.50
 10)    0    1    0       1    0    0       0    0   -1    0.00   0.00   0.00
 11)   -1    1    0       0    1    0       0    0   -1    0.00   0.00   0.50
 12)   -1    0    0      -1    1    0       0    0   -1    0.00   0.00   0.00

     STRUCTURE TREATED AS NON-CENTROSYMMETRIC

     TYPE OF RADIATION IS X-RAYS

          UNIT CELL CONTENTS
      SYMBOL  ATOMIC_NUMBER    NUMBER IN CELL    TYPE    SCAT_POWER
        S          16               60            1          16.00

     STARTING PHASES FROM MODULUS FUNCTION

--------------------------------------------------------------

     INTENSITY DATA INFORMATION:
     ==========================

     INPUT DATA ARE F
   DSANO (ANGS.):       3.2000
   DSFOU (ANGS.):       3.2000
   DSMIN (ANGS.):       2.1511
   N.CENTRIC REF:          657
  ANOMALOUS DIFFRACTION RATIOS(GLOBAL):   
   <|D|>/<F> (%,acen); <|F|>; <|D|>:    1.1610    245.1392      2.8461
   <F/sig(F)> :          196.3389
   <|D|/sig(D)>:           1.9348

  ANOMALOUS DIFFRACTION RATIOS(SHELLS):   

      SHELL  DMEAN  DINF   <|D|>/<F> <F/sig(F)>  <|D|/sig(D)> NREFS

        1     7.71  6.12    1.6160  196.3916    3.1402          201   115606.77
        2     5.35  4.86    1.2908  209.3803    2.3512          237    92898.11
        3     4.51  4.24    1.0585  207.2791    1.9406          242   118420.49
        4     4.03  3.86    0.9034  203.3537    1.5526          252    91653.59
        5     3.71  3.58    1.0810  199.3447    1.7287          249    70027.15
        6     3.47  3.37    1.0724  190.2602    1.6277          260    52471.18
        7     3.28  3.20    1.1557  169.6000    1.4753          250    34070.27

  BIJVOET PAIRS FILTERING:
   BIJVOET PAIR REFL. (USED/READ/%):             1364      1691     80.66
   NUMBER WRONG BIJVOET PAIR REFL.,S,(%):               0      0.00
   NUM. OF E.s < ECUT,(%), ECUT:          91      5.38      0.2500
   N.DF/s(DF) < DFCUT,(%),DFCUT:         235     13.90      0.3750
   N. DF OUTLIERS,RMSCUT:                  1                4.2500
   CV(%) OF D> :      74.3045
   <r.m.sq.dev.> OF D.s:        4.0812
--------------------------------------------------------------

     FORBIDDEN REFLECTIONS IN DATA FILE *.HKL:
     =========================================

    H    K    L        XO       DXO      NEQ
--------------------------------------------------------------

     Rsigma(F) of equivalent reflections
     Rsig:    0.00000  Nref:         0

     ds_interval        Rsigma       Nref

     N. UNIQUE REFLECTIONS (measured,theory):        1371        3031


     INFORMATION OF DATA IN P1:
     MEAS. INTENSITIES (OBS+UNOBS)IN XLHEM.HKL=        16375
     NOT MEASURED INTENSITIES in XLUNMEAS.HKL=        7842
     FRACTION MEASURED INTENSITIES >DSFOU:     0.676
     HMAX=   31  KMAX=   31  LMAX=   13


--------------------------------------------------------------

     SCALING OF MEASURED INTENSITIES:
     ================================


      SCALE FACTOR:        0.9286  F(EXP)/SK = F(ABS)
      B OVERALL   :       42.5124
      R(Wilson)   :        7.8510
      DSFOU       :        3.2000

      SHELL  DMEAN  DINF  SFC2/SFO2  Nref  f.unobs
        1     7.71  6.12   0.95163    1983  0.0000
        2     5.35  4.86   1.04677    2341  0.0000
        3     4.51  4.24   0.95453    2341  0.0000
        4     4.03  3.86   1.19258    2281  0.0000
        5     3.71  3.58   0.92212    2484  0.0000
        6     3.47  3.37   0.92781    2604  0.0000
        7     3.28  3.20   1.03076    2341  0.0000

 -------------------------------------------------------------

     DATA NORMALIZING:
     ================

     NUMBER OF INPUT REFLEXIONS =             16375
     F(ABS)  =  F(EXP) /          0.9286

     MAXIMUM         H         K         L
     INDICES        31        31        13

                   CENT    ACENT     HK0     0KL     H0L    REST
     </E2-1/>      0.968   0.736   1.000   1.000   0.000   0.904

      E2MEAN      :    0.993429

     <E**2> ACCORDING TO PARITY GROUPS ( D-SPACING > 1.000
        ALL     GGG     GGU     GUG     GUU     UGG     UGU     UUG     UUU
E^2   1.000   1.079   0.881   0.956   1.052   0.956   1.052   0.956   1.052
N     16375    1656    1843    2024    2268    2024    2268    2024    2268

--------------------------------------------------------------

     PHASE REFINEMENT DETAILS:
     ======================== 
    TOTAL N. OF E-VALUES =     16375
    D-SPACING CUT-OFF =    3.20
    <E>, <E2> =    0.8334  1.0000

    N. SETS AND CYCLES =       25    125
    XLIM FOR K REFLECTIONS =    0.00
    N.REFLECTIONS > XKLIM =     16375
    XLIM FOR H REFLECTIONS =    1.00
    N.REFLECTIONS > XHLIM =      4896
     X"S MODIFIED BY MODULUS FUNCTION
    N. ATOMS IN UNIT_CELL (NCELL)  =    60
    PIXELS(0); P_ATOMS(1); OMIT(2) =     1
    FRAC. RANDOMLY DELETED ATOMS = 0.000

    GRID SPACING IN ANGS. =    1.07
    N.GRID POINTS (XYZ) =     96    96    40
    ESD FACTOR FOR MASK DEFINITION =    2.65
    LOWER MASK VALUE =      0
    ESD FACT FOR PEAK ACCEPTANCE (ATOMS=1,2) =  4.00
    ESD FACTOR IN SEARCH (DIF.FOURIER) =  1.10

     vector -u =:   1   0.21680   0.22867   0.82980  1.00
    0.7979     1     1    0.8342    0.0477     654      60    0
    0.7962     1     2    0.8556    0.0125     549      60    0
    0.8004     1     3    0.8657    0.0092     528      60    0
    0.7996     1     4    0.8609    0.0033     544      60    0
    0.8053     1     5    0.8617    0.0073     553      60    0
    0.8040     1     6    0.8585    0.0014     583      60    0
    0.8023     1     7    0.8608    0.0024     573      60    0
    0.8051     1     8    0.8568    0.0027     577      60    0
    0.7992     1     9    0.8545    0.0016     561      60    0
    0.8023     1    10    0.8562    0.0003     558      60    0
    0.8029     1    11    0.8602    0.0014     559      60    0
    0.8029     1    12    0.8627    0.0014     564      60    0
    0.8054     1    13    0.8640    0.0011     564      60    0
    0.8048     1    14    0.8558    0.0000     592      60    0
    0.7997     1    15    0.8583    0.0005     525      60    0
    0.8010     1    16    0.8588    0.0008     533      60    0
    0.8076     1    17    0.8576    0.0033     570      60    0
    0.8060     1    18    0.8614    0.0008     576      60    0
    0.8068     1    19    0.8609    0.0024     591      60    0
    0.8075     1    20    0.8625    0.0033     591      60    0
    0.8055     1    21    0.8564    0.0038     573      60    0
    0.8067     1    22    0.8632    0.0000     562      60    0
    0.8057     1    23    0.8590    0.0019     548      60    0
    0.8059     1    24    0.8609    0.0003     568      60    0
    0.8030     1    25    0.8614    0.0011     573      60    0
    0.8047     1    26    0.8598    0.0019     537      60    0
    0.8062     1    27    0.8606    0.0008     586      60    0
    0.8035     1    28    0.8532    0.0005     558      60    0
    0.7998     1    29    0.8568    0.0027     551      60    0
    0.8030     1    30    0.8608    0.0005     535      60    0
    0.8020     1    31    0.8584    0.0008     587      60    0
    0.8045     1    32    0.8625    0.0000     558      60    0
    0.8023     1    33    0.8566    0.0027     567      60    0
    0.8023     1    34    0.8610    0.0008     572      60    0
    0.8036     1    35    0.8649    0.0024     545      60    0
    0.8050     1    36    0.8649    0.0043     582      60    0
    0.8094     1    37    0.8621    0.0008     592      60    0
    0.8056     1    38    0.8625    0.0014     571      60    0
    0.8049     1    39    0.8639    0.0019     569      60    0
    0.8045     1    40    0.8651    0.0008     575      60    0
    0.8060     1    41    0.8620    0.0008     560      60    0
    0.8058     1    42    0.8590    0.0016     576      60    0
    0.8028     1    43    0.8628    0.0014     512      60    0
    0.8042     1    44    0.8609    0.0019     553      60    0
    0.8048     1    45    0.8649    0.0011     546      60    0
    0.8071     1    46    0.8640    0.0011     548      60    0
    0.8113     1    47    0.8628    0.0024     572      60    0
    0.8118     1    48    0.8630    0.0014     580      60    0
    0.8076     1    49    0.8605    0.0005     565      60    0
    0.8068     1    50    0.8580    0.0011     594      60    0
    0.8051     1    51    0.8591    0.0011     564      60    0
    0.8070     1    52    0.8646    0.0011     576      60    0
    0.8055     1    53    0.8590    0.0008     569      60    0
    0.8111     1    54    0.8637    0.0003     552      60    0
    0.8098     1    55    0.8691    0.0024     572      60    0
    0.8127     1    56    0.8757    0.0003     547      60    0
    0.8196     1    57    0.8884    0.0003     586      60    0
     vector -u =:   1   0.36489   0.10161   0.81714  1.00
     vector -u =:   1   0.49998   0.39021   0.52000  1.00
     vector -u =:   1   0.65675   0.62271   0.82334  1.00
     vector -u =:   1   0.87300   0.81655   0.52951  1.00
     vector -u =:   1   0.18504   0.40165   0.47330  1.00
     vector -u =:   1   0.63250   0.71194   0.75479  1.00
     vector -u =:   1   0.25335   0.98420   0.46296  1.00
     vector -u =:   1   0.08913   0.96328   0.46529  1.00
     vector -u =:   1   0.17945   0.98992   0.77966  1.00
     vector -u =:   1   0.56780   0.28714   0.87787  1.00
     vector -u =:   1   0.29555   0.71818   0.66547  1.00
     vector -u =:   1   0.40818   0.64452   0.97670  1.00
     vector -u =:   1   0.94966   0.25920   0.88245  1.00
     vector -u =:   1   0.96485   0.69098   0.90155  1.00
     vector -u =:   1   0.50225   0.38525   0.67117  1.00
     vector -u =:   1   0.60769   0.86450   0.81635  1.00
     vector -u =:   1   0.33179   0.54915   0.80722  1.00
     vector -u =:   1   0.72215   0.07219   0.83414  1.00
     vector -u =:   1   0.83175   0.32486   0.52766  1.00
     vector -u =:   1   0.70982   0.42673   0.52165  1.00
     vector -u =:   1   0.41159   0.35646   0.75762  1.00
     vector -u =:   1   0.98838   0.54035   0.68451  1.00
     vector -u =:   1   0.49747   0.18485   0.28957  1.00
     vector -u =:   1   0.99216   0.03820   0.08153  1.00

---------------------------------------------------------------

  SUMMARY OF SOLUTIONS:
   SET   CCH     SEED    NCYC NITER     R1%   Rcc(1,end)   PKS(1,end) RO/SIG  AVSIN
    18 0.8814  0.6923080   31    5      48.6  67.7  56.6    72    72    2.88 0.949
    10 0.8851  0.3846150   35    5      48.4  64.7  56.9    72    72    3.90 0.946
    21 0.8814  0.8076920   40    5      49.1  68.2  57.1    72    72    2.70 1.017
     7 0.8861  0.2692310   97    5      48.8  65.2  57.5    72    72    4.26 0.977
     8 0.8812  0.3076920   42    5      48.6  67.0  57.5    72    72    4.03 0.994
    23 0.8830  0.8846150   70    5      48.8  66.5  57.6    72    72    2.62 1.029
     1 0.8884  0.0384620   57    5      49.2  65.8  57.6    72    72   12.05 1.071
    25 0.8807  0.9615380   62    5      48.8  65.4  57.7    72    72    2.46 0.962
    24 0.8821  0.9230770   48    5      48.9  66.0  57.8    72    72    2.37 0.966
    17 0.8843  0.6538460   62    5      48.7  66.0  57.8    72    72    2.73 0.942
    19 0.8821  0.7307690   55    5      49.2  68.1  57.9    72    72    2.81 0.976
    12 0.8813  0.4615380   70    5      49.2  66.3  58.2    72    72    3.57 1.002
     5 0.8809  0.1923080   44    5      49.1  67.8  58.5    72    72    5.36 0.998
     2 0.8801  0.0769230   40    5      49.4  68.6  58.5    72    72    9.06 1.085
     4 0.8801  0.1538460   79    5      48.9  67.6  58.6    72    72    5.95 0.911
     6 0.8826  0.2307690   42    5      49.2  68.1  58.6    72    72    5.00 1.007
    15 0.8805  0.5769230  120    5      49.2  70.7  59.1    72    72    3.52 0.968
    16 0.8835  0.6153850  105    5      49.3  65.9  59.3    72    72    3.09 0.984
    22 0.8818  0.8461540   26    5      49.0  68.2  59.5    72    72    2.62 0.946
    20 0.8559  0.7692310  125    5      53.9  86.4  75.9    72    72    3.63 1.890n
    13 0.8633  0.5000000  125    5      54.2  84.7  76.3    72    72    4.78 2.008n
    14 0.8681  0.5384620  125    5      54.3  83.7  76.3    72    72    3.78 1.582n
    11 0.8661  0.4230770  125    5      53.7  85.8  77.9    72    72    5.01 1.738n
     3 0.8470  0.1153850  125    5      56.3  91.6  82.4    72    72    4.56 0.926n
     9 0.8478  0.3461540  125    5      57.6  98.1  85.7    72    72   -2.57 0.727n
 TOTAL NUMBER OF CYCLES IS         1875
------------------------------------------------------------------------------

  COPY OF FILE.CDR:
  ==== == =======

2g4s P6322 (182) L= 2.00  (2.15 A) 4S+1Cl   NBR1 PB1                            
CELL                                                                            
101.3993 101.3993 42.5882  90.000  90.000 120.000                               
ANOM                                                                            
3.2                                                                             
LATTICE                                                                         
P                                                                               
SYMM                                                                            
 X, Y, Z                                                                        
 X-Y, X, Z+1/2                                                                  
-Y, X-Y, Z                                                                      
-X,-Y, Z+1/2                                                                    
-X+Y,-X, Z                                                                      
 Y,-X+Y, Z+1/2                                                                  
-Y,-X,-Z+1/2                                                                    
 X-Y,-Y,-Z                                                                      
 X, X-Y,-Z+1/2                                                                  
 Y, X,-Z                                                                        
-X+Y, Y,-Z+1/2                                                                  
-X,-X+Y,-Z                                                                      
CONTENTS                                                                        
 S                                                                              
 60                                                                             
&CONTROL IHKL=0,NSET=25,NCYCLE=125,DFCUT=0.375,ECUT=0.25,                       
RVMIN=1.,FSIGRO=2.65,FSIGDM=4.0,DELTLV=1.1,NITER=5,IFOUSG=0,ITEST=2,            
IBREAK=0,CCTLV=0.88,IEXCC=0,EHLIM=1.00,DSFOU=1.00,NEGSUP=1,NSHELL=7,IABORT=0/   
(TAMBE AMB 3.1 118 CICLES)                                                      
--------------------------------------------------------------                  
                                                                                
     INTENSITY DATA INFORMATION:                                                
     ==========================                                                 
                                                                                
     INPUT DATA ARE F                                                           
   DSANO (ANGS.):       1.0000                                                  
   DSFOU (ANGS.):       2.1511                                                  
   DSMIN (ANGS.):       2.1511                                                  
   N.CENTRIC REF:         1475                                                  
  ANOMALOUS DIFFRACTION RATIOS(GLOBAL):                                         
   <|D|>/<F> (%,acen); <|F|>; <|D|>:    1.6645    116.6717      1.9420          
   <F/sig(F)> :          106.3599                                               
   <|D|/sig(D)>:         1.2287                                                 
                                                                                
  ANOMALOUS DIFFRACTION RATIOS(SHELLS):                                         
                                                                                
      SHELL  DMEAN  DINF  <|D|>/<F> <F/sig(F)> <|D|/sig(D)> NREFS               
                                                                                
        1     5.84  4.63    1.4057  204.6598    2.6182          510   102420.13 
        2     4.05  3.68    0.9861  204.0263    1.7104          572    97404.75 
        3     3.41  3.21    1.0955  183.1142    1.5761          593    47899.88 
        4     3.05  2.92    1.1590  148.1036    1.2490          592    21753.13 
        5     2.81  2.71    1.5635  107.0701    1.0947          604     9982.67 
        6     2.63  2.55    1.9616   84.3708    1.0049          603     6353.58 
        7     2.48  2.42    2.6443   59.6312    0.9294          610     3873.86 
        8     2.37  2.32    3.2550   43.4345    0.8010          613     2599.47 
        9     2.27  2.23    4.7877   31.6550    0.8050          611     1723.32 
       10     2.19  2.15    6.5948   22.4628    0.7602          604     1167.35 
                                                                                
   BIJVOET PAIRS FILTERING:                                                     
   BIJVOET PAIR REFL.(USED/READ/%):             4136      5912     69.96        
   WRONG BIJVOET PAIR REFL.  ,S,(%):               0      0.00                  
   NUM.SMALLER THAN ENH_min,(%):         261      4.41      0.2500              
   BIJVOET PAIR REFL. WITH SMALL DF, %PAIRS, DFCUT:        1508     25.51      0
   N. DF OUTLIERS,RMSCUT:                  7                4.2500              
   CV(%) OF DF> :      76.5337                                                  
   <r.m.sq.dev.> OF DF.s:        3.0802                                         
--------------------------------------------------------------                  
                                                                                
PDB references: anomalous substructures of                                      
apoferritin, *2g4h, *r2g4hsf;                                                   
concanavalin A, 2g4i, r2g4isf;                                                  
glucose isomerase, 2g4j, r2g4jsf;                                               
human ADP-ribosylhydrolase 3, 2g4k, r2g4ksf;                                    
lysozyme, pH 4.5, 2g4p, r2g4psf; pH 8.0, 2g4q, r2g4qsf;                         
hydroxynitrile lyase, 2g4l, r2g4lsf;                                            
insulin, 2g4m, r2g4msf;                                                         
a-�lactalbumin, 2g4n, r2g4nsf;                                                  
3-isopropylmalate dehydrogenase, 2g4o, r2g4osf; MogA, 2g4p, r2g4psf;            
NBR1 PB1, 2g4s, r2g4ssf;                                                        
porcine pancreatic elastase, Na form, 2g4t, r2g4tsf; Ca form, 2g4u, r2g4usf;    
proteinase K, 2g4v, 2g4vsf;                                                     
ribonuclease A, C2, 2g4w, r2g4wsf; P3221, 2g4x, r2g4xsf;                        
thaumatin, 2g4y, r2g4ysf;                                                       
thermolysin, 2g4z, r2g4zsf;                                                     
titin-(A168-A169), 2ill, r2illsf;                                               
trypsin, P1, 2g51, r2g51sf; P21, 2g52, r2g52sf; P3121, 2g54, r2g55sf            
                                                                                
On the routine use of soft X-rays in macromolecular crystallography. Part IV. Ef
Christoph Mueller-Dieckmann 1, Santosh Panjikar, Andrea Schmidt, Simone Mueller,
Affiliations expand                                                             
PMID: 17327674 DOI: 10.1107/S0907444906055624                                   
++++++++++++++++++++++++++++++++++++++++++++++++++++++++++++++
   Job finished on 26- 4-2022   at 19:18:12
   Elapsed time:      1910 seconds
++++++++++++++++++++++++++++++++++++++++++++++++++++++++++++++

C:\Users\rius\Desktop\S_2g4s_nodfcut>xlabsro_anom_1 2g4s
============================================================
  === STRUCTURE SOLUTION BY abs(ro) DIRECT METHODS ===
  XLENS/22.1: The SDA Sm-FFT algorithm (17 Mar 2022)
  Copyright Prof. Jordi Rius
  Institut de Ciencia de Materials de Barcelona (CSIC)
  References: Rius J.    Acta Cryst (2020) A76 489-493
  Rius J. & Torrelles X. Acta Cryst (2021) A77 339-347
  Date is 26- 4-2022   at 18:46:22
============================================================


2g4s P6322 (182) L= 2.00  (2.15 A) 4S+1Cl   NBR1 PB1


    STARTING PHASES FROM MODULUS FUNCTION
    INPUT DATA ARE F
  DSANO (ANGS.):       3.2000
  DSFOU (ANGS.):       3.2000
  DSMIN (ANGS.):       2.1511
  N.CENTRIC REF:          657
 ANOMALOUS DIFFRACTION RATIOS(GLOBAL):
  <|D|>/<F> (%,acen); <|F|>; <|D|>:    1.1610    245.1392      2.8461
  <F/sig(F)> :          196.3389
  <|D|/sig(D)>:           1.9348
 BIJVOET PAIRS FILTERING:
  BIJVOET PAIR REFL. (USED/READ/%):             1364      1691     80.66
  NUMBER WRONG BIJVOET PAIR REFL.,S,(%):               0      0.00
  NUM. OF E.s < ECUT,(%), ECUT:          91      5.38      0.2500
  N.DF/s(DF) < DFCUT,(%),DFCUT:         235     13.90      0.3750
  N. DF OUTLIERS,RMSCUT:                  1                4.2500
  CV(%) OF D> :      74.3045
  <r.m.sq.dev.> OF D.s         4.0812

    Rsigma(F) of equivalent reflections
    Rsig:    0.00000  Nref:         0

    N. UNIQUE REFLECTIONS (measured,theory):        1371        3031


    INFORMATION OF DATA IN P1:
    MEAS. INTENSITIES (OBS+UNOBS)IN XLHEM.HKL=        16375
    NOT MEASURED INTENSITIES in XLUNMEAS.HKL=        7842
    FRACTION MEASURED INTENSITIES >DSFOU:     0.676
    HMAX=   31  KMAX=   31  LMAX=   13

    SCALE FACTOR=            0.928590477
    Bover (A**2)=            4.15156269
    R(Wilson)  =             7.85096169
    E2MEAN:  0.993429422

    GRID (ANGS.), NX, NY, NZ:  1.07   96   96   40
    NSETS, NCYCLES :    25   125
    XLIM FOR H REFLECTIONS =    1.00
    N.REFLECTIONS > XHLIM =      4896
    X"S MODIFIED BY MODULUS FUNCTION

    SEED=   0.0384620
    vector -u =:   1   0.21680   0.22867   0.82980  1.00
   0.7979     1     1    0.8342    0.0477     654      60    0
   0.7962     1     2    0.8556    0.0125     549      60    0
   0.8004     1     3    0.8657    0.0092     528      60    0
   0.7996     1     4    0.8609    0.0033     544      60    0
   0.8053     1     5    0.8617    0.0073     553      60    0
   0.8040     1     6    0.8585    0.0014     583      60    0
   0.8023     1     7    0.8608    0.0024     573      60    0
   0.8051     1     8    0.8568    0.0027     577      60    0
   0.7992     1     9    0.8545    0.0016     561      60    0
   0.8023     1    10    0.8562    0.0003     558      60    0
   0.8029     1    11    0.8602    0.0014     559      60    0
   0.8029     1    12    0.8627    0.0014     564      60    0
   0.8054     1    13    0.8640    0.0011     564      60    0
   0.8048     1    14    0.8558    0.0000     592      60    0
   0.7997     1    15    0.8583    0.0005     525      60    0
   0.8010     1    16    0.8588    0.0008     533      60    0
   0.8076     1    17    0.8576    0.0033     570      60    0
   0.8060     1    18    0.8614    0.0008     576      60    0
   0.8068     1    19    0.8609    0.0024     591      60    0
   0.8075     1    20    0.8625    0.0033     591      60    0
   0.8055     1    21    0.8564    0.0038     573      60    0
   0.8067     1    22    0.8632    0.0000     562      60    0
   0.8057     1    23    0.8590    0.0019     548      60    0
   0.8059     1    24    0.8609    0.0003     568      60    0
   0.8030     1    25    0.8614    0.0011     573      60    0
   0.8047     1    26    0.8598    0.0019     537      60    0
   0.8062     1    27    0.8606    0.0008     586      60    0
   0.8035     1    28    0.8532    0.0005     558      60    0
   0.7998     1    29    0.8568    0.0027     551      60    0
   0.8030     1    30    0.8608    0.0005     535      60    0
   0.8020     1    31    0.8584    0.0008     587      60    0
   0.8045     1    32    0.8625    0.0000     558      60    0
   0.8023     1    33    0.8566    0.0027     567      60    0
   0.8023     1    34    0.8610    0.0008     572      60    0
   0.8036     1    35    0.8649    0.0024     545      60    0
   0.8050     1    36    0.8649    0.0043     582      60    0
   0.8094     1    37    0.8621    0.0008     592      60    0
   0.8056     1    38    0.8625    0.0014     571      60    0
   0.8049     1    39    0.8639    0.0019     569      60    0
   0.8045     1    40    0.8651    0.0008     575      60    0
   0.8060     1    41    0.8620    0.0008     560      60    0
   0.8058     1    42    0.8590    0.0016     576      60    0
   0.8028     1    43    0.8628    0.0014     512      60    0
   0.8042     1    44    0.8609    0.0019     553      60    0
   0.8048     1    45    0.8649    0.0011     546      60    0
   0.8071     1    46    0.8640    0.0011     548      60    0
   0.8113     1    47    0.8628    0.0024     572      60    0
   0.8118     1    48    0.8630    0.0014     580      60    0
   0.8076     1    49    0.8605    0.0005     565      60    0
   0.8068     1    50    0.8580    0.0011     594      60    0
   0.8051     1    51    0.8591    0.0011     564      60    0
   0.8070     1    52    0.8646    0.0011     576      60    0
   0.8055     1    53    0.8590    0.0008     569      60    0
   0.8111     1    54    0.8637    0.0003     552      60    0
   0.8098     1    55    0.8691    0.0024     572      60    0
   0.8127     1    56    0.8757    0.0003     547      60    0
   0.8196     1    57    0.8884    0.0003     586      60    0
   AAMAX= 804.233398 AAMIN= -443.046509
   57    0.8884   12.0476    180.97    2.6500    4.0000   1
   R1=     49.23 ( all E.s); AVSIN=     1.0712
  SET   CC      SEED    NCYC NITER
    RVAL(R1,ini,end) PKS(ini,end) RO/SIG
    1 0.8884  0.0384620   57    5      49.2  65.8  57.6    72    72   12.05

    SEED=   0.0769230
    vector -u =:   1   0.36489   0.10161   0.81714  1.00
   0.7979     2     1    0.8408    0.0182     645      60    1
   0.8008     2     2    0.8653    0.0003     534      60    1
   0.8051     2     3    0.8685    0.0005     591      60    1
   0.8015     2     4    0.8661    0.0000     570      60    1
   0.8024     2     5    0.8663    0.0003     588      60    1
   0.8070     2     6    0.8665    0.0000     593      60    1
   0.8056     2     7    0.8646    0.0000     586      60    1
   0.8039     2     8    0.8640    0.0000     608      60    1
   0.7999     2     9    0.8649    0.0000     544      60    1
   0.8012     2    10    0.8627    0.0000     585      60    1
   0.8038     2    11    0.8650    0.0003     578      60    1
   0.8018     2    12    0.8585    0.0000     548      60    1
   0.8016     2    13    0.8538    0.0000     546      60    1
   0.7981     2    14    0.8618    0.0000     578      60    1
   0.8014     2    15    0.8618    0.0000     592      60    1
   0.8039     2    16    0.8618    0.0000     560      60    1
   0.7990     2    17    0.8579    0.0000     584      60    1
   0.8026     2    18    0.8596    0.0000     551      60    1
   0.8026     2    19    0.8593    0.0000     564      60    1
   0.8016     2    20    0.8613    0.0000     519      60    1
   0.8018     2    21    0.8605    0.0000     571      60    1
   0.8007     2    22    0.8595    0.0000     548      60    1
   0.7996     2    23    0.8597    0.0000     567      60    1
   0.8032     2    24    0.8596    0.0000     566      60    1
   0.8057     2    25    0.8593    0.0000     553      60    1
   0.8029     2    26    0.8562    0.0000     553      60    1
   0.8044     2    27    0.8671    0.0000     544      60    1
   0.8028     2    28    0.8610    0.0000     536      60    1
   0.8014     2    29    0.8582    0.0000     580      60    1
   0.8003     2    30    0.8593    0.0000     575      60    1
   0.8009     2    31    0.8574    0.0000     565      60    1
   0.7989     2    32    0.8594    0.0000     539      60    1
   0.7996     2    33    0.8617    0.0000     544      60    1
   0.8061     2    34    0.8559    0.0000     580      60    1
   0.7976     2    35    0.8553    0.0000     613      60    1
   0.7990     2    36    0.8599    0.0000     548      60    1
   0.8042     2    37    0.8586    0.0000     551      60    1
   0.8044     2    38    0.8614    0.0000     537      60    1
   0.8094     2    39    0.8659    0.0000     563      60    1
   0.8142     2    40    0.8801    0.0000     579      60    1
   AAMAX= 838.396851 AAMIN= -526.715454
   40    0.8801    9.0622    255.93    2.6500    4.0000   1
   R1=     49.35 ( all E.s); AVSIN=     1.0847
  SET   CC      SEED    NCYC NITER
    RVAL(R1,ini,end) PKS(ini,end) RO/SIG
    2 0.8801  0.0769230   40    5      49.4  68.6  58.5    72    72    9.06

    SEED=   0.1153850
    vector -u =:   1   0.49998   0.39021   0.52000  1.00
   0.7966     3     1    0.7945    0.0079     666      60    2
   0.7832     3     2    0.8605    0.0000     505      60    2
   0.8033     3     3    0.8618    0.0000     546      60    2
   0.8054     3     4    0.8613    0.0000     579      60    2
   0.8087     3     5    0.8560    0.0000     562      60    2
   0.7993     3     6    0.8627    0.0000     537      60    2
   0.8026     3     7    0.8547    0.0000     566      60    2
   0.8007     3     8    0.8680    0.0000     572      60    2
   0.8028     3     9    0.8693    0.0000     579      60    2
   0.8028     3    10    0.8623    0.0000     566      60    2
   0.8008     3    11    0.8595    0.0000     573      60    2
   0.8004     3    12    0.8560    0.0000     574      60    2
   0.8010     3    13    0.8584    0.0000     545      60    2
   0.8035     3    14    0.8551    0.0000     548      60    2
   0.8038     3    15    0.8580    0.0000     548      60    2
   0.8046     3    16    0.8596    0.0000     559      60    2
   0.8011     3    17    0.8595    0.0000     532      60    2
   0.8048     3    18    0.8640    0.0000     549      60    2
   0.7996     3    19    0.8617    0.0000     572      60    2
   0.8004     3    20    0.8605    0.0000     565      60    2
   0.8003     3    21    0.8588    0.0000     561      60    2
   0.7988     3    22    0.8586    0.0000     530      60    2
   0.7984     3    23    0.8594    0.0000     586      60    2
   0.7968     3    24    0.8574    0.0000     544      60    2
   0.7984     3    25    0.8566    0.0000     552      60    2
   0.7953     3    26    0.8488    0.0000     560      60    2
   0.7978     3    27    0.8611    0.0000     546      60    2
   0.7957     3    28    0.8606    0.0000     598      60    2
   0.7966     3    29    0.8600    0.0000     560      60    2
   0.7980     3    30    0.8616    0.0000     542      60    2
   0.7991     3    31    0.8554    0.0000     595      60    2
   0.7967     3    32    0.8585    0.0000     553      60    2
   0.7969     3    33    0.8572    0.0000     538      60    2
   0.7991     3    34    0.8577    0.0000     572      60    2
   0.7983     3    35    0.8606    0.0000     573      60    2
   0.7992     3    36    0.8508    0.0000     567      60    2
   0.7982     3    37    0.8585    0.0000     518      60    2
   0.7986     3    38    0.8615    0.0000     530      60    2
   0.7986     3    39    0.8556    0.0000     592      60    2
   0.7977     3    40    0.8535    0.0000     521      60    2
   0.7995     3    41    0.8584    0.0000     542      60    2
   0.7986     3    42    0.8566    0.0000     568      60    2
   0.7962     3    43    0.8576    0.0000     528      60    2
   0.7981     3    44    0.8532    0.0000     550      60    2
   0.7975     3    45    0.8570    0.0000     588      60    2
   0.7979     3    46    0.8621    0.0000     561      60    2
   0.7988     3    47    0.8574    0.0000     544      60    2
   0.7984     3    48    0.8593    0.0000     578      60    2
   0.7972     3    49    0.8586    0.0000     551      60    2
   0.7970     3    50    0.8577    0.0000     565      60    2
   0.7967     3    51    0.8533    0.0000     555      60    2
   0.7961     3    52    0.8538    0.0000     524      60    2
   0.7941     3    53    0.8518    0.0000     519      60    2
   0.7926     3    54    0.8564    0.0000     527      60    2
   0.7962     3    55    0.8577    0.0000     533      60    2
   0.7963     3    56    0.8529    0.0000     529      60    2
   0.7970     3    57    0.8528    0.0000     548      60    2
   0.7935     3    58    0.8581    0.0000     535      60    2
   0.7942     3    59    0.8587    0.0000     543      60    2
   0.7952     3    60    0.8546    0.0000     519      60    2
   0.7953     3    61    0.8544    0.0000     571      60    2
   0.7926     3    62    0.8516    0.0000     516      60    2
   0.7930     3    63    0.8576    0.0000     507      60    2
   0.7941     3    64    0.8502    0.0000     550      60    2
   0.7932     3    65    0.8545    0.0000     533      60    2
   0.7914     3    66    0.8499    0.0000     513      60    2
   0.7925     3    67    0.8546    0.0000     534      60    2
   0.7920     3    68    0.8541    0.0000     523      60    2
   0.7919     3    69    0.8515    0.0000     504      60    2
   0.7900     3    70    0.8495    0.0000     527      60    2
   0.7910     3    71    0.8550    0.0000     542      60    2
   0.7912     3    72    0.8523    0.0000     538      60    2
   0.7901     3    73    0.8561    0.0000     543      60    2
   0.7908     3    74    0.8497    0.0000     505      60    2
   0.7899     3    75    0.8514    0.0000     513      60    2
   0.7880     3    76    0.8522    0.0000     536      60    2
   0.7887     3    77    0.8545    0.0000     474      60    2
   0.7945     3    78    0.8475    0.0000     535      60    2
   0.7887     3    79    0.8516    0.0000     553      60    2
   0.7911     3    80    0.8568    0.0000     541      60    2
   0.7902     3    81    0.8535    0.0000     528      60    2
   0.7897     3    82    0.8513    0.0000     549      60    2
   0.7891     3    83    0.8537    0.0000     539      60    2
   0.7891     3    84    0.8570    0.0000     550      60    2
   0.7885     3    85    0.8544    0.0000     527      60    2
   0.7921     3    86    0.8503    0.0000     539      60    2
   0.7912     3    87    0.8536    0.0000     515      60    2
   0.7877     3    88    0.8563    0.0000     532      60    2
   0.7912     3    89    0.8537    0.0000     510      60    2
   0.7944     3    90    0.8500    0.0000     517      60    2
   0.7925     3    91    0.8565    0.0000     506      60    2
   0.7880     3    92    0.8536    0.0000     536      60    2
   0.7920     3    93    0.8549    0.0000     530      60    2
   0.7896     3    94    0.8551    0.0000     518      60    2
   0.7881     3    95    0.8507    0.0000     483      60    2
   0.7896     3    96    0.8562    0.0000     475      60    2
   0.7881     3    97    0.8491    0.0000     527      60    2
   0.7882     3    98    0.8546    0.0000     526      60    2
   0.7916     3    99    0.8512    0.0000     530      60    2
   0.7907     3   100    0.8532    0.0000     515      60    2
   0.7896     3   101    0.8530    0.0000     495      60    2
   0.7876     3   102    0.8529    0.0000     520      60    2
   0.7878     3   103    0.8574    0.0000     518      60    2
   0.7869     3   104    0.8553    0.0000     549      60    2
   0.7888     3   105    0.8536    0.0000     534      60    2
   0.7928     3   106    0.8520    0.0000     536      60    2
   0.7877     3   107    0.8522    0.0000     515      60    2
   0.7880     3   108    0.8519    0.0000     479      60    2
   0.7895     3   109    0.8508    0.0000     520      60    2
   0.7869     3   110    0.8552    0.0000     497      60    2
   0.7918     3   111    0.8527    0.0000     517      60    2
   0.7884     3   112    0.8550    0.0000     488      60    2
   0.7894     3   113    0.8580    0.0000     509      60    2
   0.7931     3   114    0.8501    0.0000     549      60    2
   0.7910     3   115    0.8535    0.0000     549      60    2
   0.7900     3   116    0.8575    0.0000     511      60    2
   0.7910     3   117    0.8571    0.0000     524      60    2
   0.7924     3   118    0.8522    0.0000     552      60    2
   0.7897     3   119    0.8556    0.0000     530      60    2
   0.7921     3   120    0.8506    0.0000     515      60    2
   0.7878     3   121    0.8497    0.0000     485      60    2
   0.7909     3   122    0.8548    0.0000     544      60    2
   0.7895     3   123    0.8511    0.0000     536      60    2
   0.7932     3   124    0.8564    0.0000     550      60    2
   AAMAX= 528.339294 AAMIN= -451.453064
  125    0.8470    4.5580    313.45    2.6500    4.0000   1
   R1=     56.29 ( all E.s); AVSIN=     0.9260
  SET   CC      SEED    NCYC NITER
    RVAL(R1,ini,end) PKS(ini,end) RO/SIG
    3 0.8470  0.1153850  125    5      56.3  91.6  82.4    72    72    4.56

    SEED=   0.1538460
    vector -u =:   1   0.65675   0.62271   0.82334  1.00
   0.7978     4     1    0.8287    0.0041     718      60    2
   0.7933     4     2    0.8573    0.0000     541      60    2
   0.8026     4     3    0.8597    0.0000     551      60    2
   0.8028     4     4    0.8610    0.0000     582      60    2
   0.8016     4     5    0.8601    0.0000     532      60    2
   0.7994     4     6    0.8633    0.0000     543      60    2
   0.8006     4     7    0.8600    0.0000     560      60    2
   0.8044     4     8    0.8611    0.0000     604      60    2
   0.8037     4     9    0.8612    0.0000     583      60    2
   0.8053     4    10    0.8620    0.0000     539      60    2
   0.8058     4    11    0.8565    0.0000     565      60    2
   0.8033     4    12    0.8605    0.0000     541      60    2
   0.8043     4    13    0.8618    0.0000     583      60    2
   0.8053     4    14    0.8647    0.0000     568      60    2
   0.8016     4    15    0.8609    0.0000     549      60    2
   0.8036     4    16    0.8662    0.0000     549      60    2
   0.8043     4    17    0.8537    0.0000     577      60    2
   0.8031     4    18    0.8633    0.0000     569      60    2
   0.8043     4    19    0.8606    0.0000     583      60    2
   0.7989     4    20    0.8656    0.0000     575      60    2
   0.8062     4    21    0.8585    0.0000     561      60    2
   0.8010     4    22    0.8598    0.0000     562      60    2
   0.8037     4    23    0.8621    0.0000     550      60    2
   0.8040     4    24    0.8611    0.0000     544      60    2
   0.8016     4    25    0.8573    0.0000     510      60    2
   0.8026     4    26    0.8600    0.0000     539      60    2
   0.8035     4    27    0.8589    0.0000     519      60    2
   0.8018     4    28    0.8602    0.0000     560      60    2
   0.8010     4    29    0.8610    0.0000     513      60    2
   0.8008     4    30    0.8549    0.0000     547      60    2
   0.8011     4    31    0.8600    0.0000     522      60    2
   0.7997     4    32    0.8591    0.0000     553      60    2
   0.8065     4    33    0.8651    0.0000     563      60    2
   0.8078     4    34    0.8572    0.0000     549      60    2
   0.8017     4    35    0.8615    0.0000     574      60    2
   0.8061     4    36    0.8607    0.0000     567      60    2
   0.8015     4    37    0.8575    0.0000     576      60    2
   0.8054     4    38    0.8555    0.0000     583      60    2
   0.8060     4    39    0.8582    0.0000     567      60    2
   0.8049     4    40    0.8599    0.0000     558      60    2
   0.8052     4    41    0.8564    0.0000     552      60    2
   0.8015     4    42    0.8612    0.0000     573      60    2
   0.8040     4    43    0.8629    0.0000     545      60    2
   0.8010     4    44    0.8613    0.0000     580      60    2
   0.8014     4    45    0.8581    0.0000     576      60    2
   0.7988     4    46    0.8574    0.0000     533      60    2
   0.8037     4    47    0.8627    0.0000     552      60    2
   0.8008     4    48    0.8621    0.0000     579      60    2
   0.8030     4    49    0.8626    0.0000     560      60    2
   0.8040     4    50    0.8652    0.0000     574      60    2
   0.8048     4    51    0.8613    0.0000     587      60    2
   0.8002     4    52    0.8604    0.0000     577      60    2
   0.8020     4    53    0.8567    0.0000     576      60    2
   0.8078     4    54    0.8602    0.0000     560      60    2
   0.8025     4    55    0.8556    0.0000     553      60    2
   0.8005     4    56    0.8582    0.0000     576      60    2
   0.8051     4    57    0.8614    0.0000     574      60    2
   0.8027     4    58    0.8585    0.0000     529      60    2
   0.8020     4    59    0.8627    0.0000     540      60    2
   0.8061     4    60    0.8658    0.0000     570      60    2
   0.8072     4    61    0.8617    0.0000     563      60    2
   0.8051     4    62    0.8612    0.0000     565      60    2
   0.8092     4    63    0.8609    0.0000     586      60    2
   0.8058     4    64    0.8638    0.0000     585      60    2
   0.8033     4    65    0.8584    0.0000     573      60    2
   0.8031     4    66    0.8611    0.0000     568      60    2
   0.8008     4    67    0.8612    0.0000     559      60    2
   0.8028     4    68    0.8520    0.0000     575      60    2
   0.7970     4    69    0.8551    0.0000     528      60    2
   0.8001     4    70    0.8521    0.0000     542      60    2
   0.7934     4    71    0.8475    0.0000     537      60    2
   0.7999     4    72    0.8567    0.0000     545      60    2
   0.7994     4    73    0.8587    0.0000     551      60    2
   0.7982     4    74    0.8609    0.0000     549      60    2
   0.8031     4    75    0.8590    0.0000     574      60    2
   0.8078     4    76    0.8663    0.0000     564      60    2
   0.8091     4    77    0.8724    0.0000     572      60    2
   0.8169     4    78    0.8785    0.0000     611      60    2
   0.8171     4    79    0.8801    0.0000     596      60    2
   AAMAX= 790.812378 AAMIN= -526.765869
   79    0.8801    5.9483    361.94    2.6500    4.0000   1
   R1=     48.95 ( all E.s); AVSIN=     0.9106
  SET   CC      SEED    NCYC NITER
    RVAL(R1,ini,end) PKS(ini,end) RO/SIG
    4 0.8801  0.1538460   79    5      48.9  67.6  58.6    72    72    5.95

    SEED=   0.1923080
    vector -u =:   1   0.87300   0.81655   0.52951  1.00
   0.7977     5     1    0.8018    0.0000     679      60    3
   0.7914     5     2    0.8621    0.0000     530      60    3
   0.8058     5     3    0.8615    0.0000     579      60    3
   0.8015     5     4    0.8659    0.0000     556      60    3
   0.8037     5     5    0.8576    0.0000     554      60    3
   0.8031     5     6    0.8646    0.0000     559      60    3
   0.8059     5     7    0.8618    0.0000     605      60    3
   0.8049     5     8    0.8684    0.0000     550      60    3
   0.8064     5     9    0.8615    0.0000     600      60    3
   0.8064     5    10    0.8634    0.0000     596      60    3
   0.7997     5    11    0.8577    0.0000     555      60    3
   0.8010     5    12    0.8611    0.0000     566      60    3
   0.8057     5    13    0.8622    0.0000     555      60    3
   0.8019     5    14    0.8584    0.0000     556      60    3
   0.8017     5    15    0.8620    0.0000     588      60    3
   0.8002     5    16    0.8612    0.0000     557      60    3
   0.8004     5    17    0.8564    0.0000     518      60    3
   0.8007     5    18    0.8612    0.0000     616      60    3
   0.8031     5    19    0.8599    0.0000     565      60    3
   0.8030     5    20    0.8623    0.0000     565      60    3
   0.8033     5    21    0.8646    0.0000     589      60    3
   0.8056     5    22    0.8615    0.0000     593      60    3
   0.8039     5    23    0.8591    0.0000     546      60    3
   0.8052     5    24    0.8601    0.0000     557      60    3
   0.8053     5    25    0.8619    0.0000     581      60    3
   0.8040     5    26    0.8564    0.0000     562      60    3
   0.8006     5    27    0.8568    0.0000     566      60    3
   0.8025     5    28    0.8597    0.0000     580      60    3
   0.8056     5    29    0.8684    0.0000     569      60    3
   0.8025     5    30    0.8552    0.0000     568      60    3
   0.8015     5    31    0.8659    0.0000     577      60    3
   0.8036     5    32    0.8602    0.0000     600      60    3
   0.8004     5    33    0.8549    0.0000     565      60    3
   0.8005     5    34    0.8590    0.0000     576      60    3
   0.8038     5    35    0.8612    0.0000     573      60    3
   0.8039     5    36    0.8595    0.0000     548      60    3
   0.8019     5    37    0.8552    0.0000     549      60    3
   0.8039     5    38    0.8578    0.0000     540      60    3
   0.8016     5    39    0.8509    0.0000     549      60    3
   0.8030     5    40    0.8610    0.0000     571      60    3
   0.8048     5    41    0.8686    0.0000     574      60    3
   0.8098     5    42    0.8647    0.0000     559      60    3
   0.8100     5    43    0.8699    0.0000     605      60    3
   0.8140     5    44    0.8809    0.0000     641      60    3
   AAMAX= 805.226562 AAMIN= -496.032867
   44    0.8809    5.3616    404.66    2.6500    4.0000   1
   R1=     49.12 ( all E.s); AVSIN=     0.9984
  SET   CC      SEED    NCYC NITER
    RVAL(R1,ini,end) PKS(ini,end) RO/SIG
    5 0.8809  0.1923080   44    5      49.1  67.8  58.5    72    72    5.36

    SEED=   0.2307690
    vector -u =:   1   0.18504   0.40165   0.47330  1.00
   0.7979     6     1    0.8478    0.0000     711      60    4
   0.8009     6     2    0.8643    0.0000     513      60    4
   0.8054     6     3    0.8655    0.0000     555      60    4
   0.8022     6     4    0.8639    0.0000     564      60    4
   0.8045     6     5    0.8656    0.0000     574      60    4
   0.8047     6     6    0.8618    0.0000     603      60    4
   0.8068     6     7    0.8686    0.0000     589      60    4
   0.8066     6     8    0.8654    0.0000     600      60    4
   0.8083     6     9    0.8659    0.0000     628      60    4
   0.8045     6    10    0.8658    0.0000     572      60    4
   0.8073     6    11    0.8669    0.0000     613      60    4
   0.8053     6    12    0.8658    0.0000     573      60    4
   0.8037     6    13    0.8634    0.0000     566      60    4
   0.8059     6    14    0.8660    0.0000     577      60    4
   0.8049     6    15    0.8685    0.0000     568      60    4
   0.8060     6    16    0.8636    0.0000     604      60    4
   0.8043     6    17    0.8674    0.0000     577      60    4
   0.8062     6    18    0.8566    0.0000     574      60    4
   0.8016     6    19    0.8697    0.0000     571      60    4
   0.8060     6    20    0.8591    0.0000     586      60    4
   0.8039     6    21    0.8667    0.0000     554      60    4
   0.8089     6    22    0.8603    0.0000     593      60    4
   0.8026     6    23    0.8603    0.0000     577      60    4
   0.8054     6    24    0.8638    0.0000     596      60    4
   0.8049     6    25    0.8605    0.0000     577      60    4
   0.8040     6    26    0.8612    0.0000     570      60    4
   0.8044     6    27    0.8682    0.0000     578      60    4
   0.8038     6    28    0.8668    0.0000     610      60    4
   0.7995     6    29    0.8607    0.0000     551      60    4
   0.7995     6    30    0.8561    0.0000     563      60    4
   0.8015     6    31    0.8651    0.0000     550      60    4
   0.8042     6    32    0.8610    0.0000     549      60    4
   0.8055     6    33    0.8613    0.0000     575      60    4
   0.8035     6    34    0.8569    0.0000     598      60    4
   0.8018     6    35    0.8574    0.0000     590      60    4
   0.8043     6    36    0.8612    0.0000     566      60    4
   0.8064     6    37    0.8570    0.0000     573      60    4
   0.8030     6    38    0.8591    0.0000     563      60    4
   0.8092     6    39    0.8684    0.0000     550      60    4
   0.8125     6    40    0.8694    0.0000     575      60    4
   0.8139     6    41    0.8782    0.0000     571      60    4
   0.8203     6    42    0.8826    0.0000     596      60    4
   AAMAX= 847.494934 AAMIN= -480.002472
   42    0.8826    4.9963    443.29    2.6500    4.0000   1
   R1=     49.23 ( all E.s); AVSIN=     1.0071
  SET   CC      SEED    NCYC NITER
    RVAL(R1,ini,end) PKS(ini,end) RO/SIG
    6 0.8826  0.2307690   42    5      49.2  68.1  58.6    72    72    5.00

    SEED=   0.2692310
    vector -u =:   1   0.63250   0.71194   0.75479  1.00
   0.7983     7     1    0.8183    0.0000     675      60    5
   0.7924     7     2    0.8596    0.0000     522      60    5
   0.8088     7     3    0.8677    0.0000     595      60    5
   0.8037     7     4    0.8621    0.0000     572      60    5
   0.8050     7     5    0.8700    0.0000     577      60    5
   0.8037     7     6    0.8594    0.0000     586      60    5
   0.7990     7     7    0.8652    0.0000     565      60    5
   0.7996     7     8    0.8627    0.0000     571      60    5
   0.8023     7     9    0.8673    0.0000     540      60    5
   0.8044     7    10    0.8627    0.0000     562      60    5
   0.8049     7    11    0.8646    0.0000     575      60    5
   0.8034     7    12    0.8604    0.0000     591      60    5
   0.8005     7    13    0.8603    0.0000     588      60    5
   0.7995     7    14    0.8612    0.0000     529      60    5
   0.8029     7    15    0.8629    0.0000     561      60    5
   0.8063     7    16    0.8625    0.0000     559      60    5
   0.8081     7    17    0.8669    0.0000     538      60    5
   0.8063     7    18    0.8597    0.0000     567      60    5
   0.8059     7    19    0.8619    0.0000     550      60    5
   0.8036     7    20    0.8627    0.0000     576      60    5
   0.8048     7    21    0.8673    0.0000     551      60    5
   0.8045     7    22    0.8615    0.0000     576      60    5
   0.8066     7    23    0.8592    0.0000     533      60    5
   0.8002     7    24    0.8588    0.0000     549      60    5
   0.8013     7    25    0.8631    0.0000     556      60    5
   0.8047     7    26    0.8623    0.0000     590      60    5
   0.7993     7    27    0.8630    0.0000     535      60    5
   0.8033     7    28    0.8603    0.0000     567      60    5
   0.8043     7    29    0.8607    0.0000     588      60    5
   0.8070     7    30    0.8665    0.0000     582      60    5
   0.8036     7    31    0.8609    0.0000     584      60    5
   0.8082     7    32    0.8620    0.0000     557      60    5
   0.8087     7    33    0.8633    0.0000     596      60    5
   0.8065     7    34    0.8640    0.0000     575      60    5
   0.8045     7    35    0.8669    0.0000     553      60    5
   0.8047     7    36    0.8642    0.0000     569      60    5
   0.8024     7    37    0.8620    0.0000     541      60    5
   0.8060     7    38    0.8638    0.0000     577      60    5
   0.8040     7    39    0.8615    0.0000     570      60    5
   0.8040     7    40    0.8614    0.0000     545      60    5
   0.8033     7    41    0.8596    0.0000     533      60    5
   0.8049     7    42    0.8652    0.0000     575      60    5
   0.8070     7    43    0.8603    0.0000     573      60    5
   0.8038     7    44    0.8592    0.0000     580      60    5
   0.7995     7    45    0.8599    0.0000     528      60    5
   0.8018     7    46    0.8589    0.0000     572      60    5
   0.8043     7    47    0.8643    0.0000     573      60    5
   0.8045     7    48    0.8645    0.0000     581      60    5
   0.8059     7    49    0.8601    0.0000     573      60    5
   0.8024     7    50    0.8592    0.0000     563      60    5
   0.8013     7    51    0.8609    0.0000     591      60    5
   0.8038     7    52    0.8582    0.0000     569      60    5
   0.7997     7    53    0.8659    0.0000     528      60    5
   0.8036     7    54    0.8633    0.0000     568      60    5
   0.8020     7    55    0.8595    0.0000     578      60    5
   0.8034     7    56    0.8540    0.0000     553      60    5
   0.8005     7    57    0.8620    0.0000     569      60    5
   0.8036     7    58    0.8597    0.0000     583      60    5
   0.8054     7    59    0.8665    0.0000     558      60    5
   0.8072     7    60    0.8648    0.0000     584      60    5
   0.8070     7    61    0.8637    0.0000     581      60    5
   0.8044     7    62    0.8638    0.0000     539      60    5
   0.8040     7    63    0.8628    0.0000     544      60    5
   0.8050     7    64    0.8652    0.0000     586      60    5
   0.8038     7    65    0.8637    0.0000     569      60    5
   0.8029     7    66    0.8604    0.0000     566      60    5
   0.8067     7    67    0.8653    0.0000     569      60    5
   0.8069     7    68    0.8611    0.0000     542      60    5
   0.8015     7    69    0.8625    0.0000     580      60    5
   0.8033     7    70    0.8611    0.0000     591      60    5
   0.8069     7    71    0.8622    0.0000     562      60    5
   0.8082     7    72    0.8638    0.0000     589      60    5
   0.8043     7    73    0.8676    0.0000     560      60    5
   0.8044     7    74    0.8609    0.0000     621      60    5
   0.8049     7    75    0.8632    0.0000     552      60    5
   0.8091     7    76    0.8671    0.0000     615      60    5
   0.8029     7    77    0.8634    0.0000     585      60    5
   0.8036     7    78    0.8572    0.0000     569      60    5
   0.8034     7    79    0.8579    0.0000     601      60    5
   0.8096     7    80    0.8649    0.0000     557      60    5
   0.8005     7    81    0.8603    0.0000     571      60    5
   0.8046     7    82    0.8614    0.0000     609      60    5
   0.8060     7    83    0.8610    0.0000     573      60    5
   0.8032     7    84    0.8631    0.0000     567      60    5
   0.8032     7    85    0.8612    0.0000     554      60    5
   0.8095     7    86    0.8612    0.0000     592      60    5
   0.8067     7    87    0.8637    0.0000     556      60    5
   0.8053     7    88    0.8607    0.0000     580      60    5
   0.8072     7    89    0.8579    0.0000     585      60    5
   0.8042     7    90    0.8609    0.0000     575      60    5
   0.8063     7    91    0.8587    0.0000     571      60    5
   0.8040     7    92    0.8644    0.0000     538      60    5
   0.8091     7    93    0.8608    0.0000     527      60    5
   0.8072     7    94    0.8702    0.0000     576      60    5
   0.8112     7    95    0.8773    0.0000     557      60    5
   0.8167     7    96    0.8763    0.0000     600      60    5
   0.8209     7    97    0.8861    0.0000     629      60    5
   AAMAX= 706.017700 AAMIN= -463.473175
   97    0.8861    4.2562    478.81    2.6500    4.0000   1
   R1=     48.82 ( all E.s); AVSIN=     0.9767
  SET   CC      SEED    NCYC NITER
    RVAL(R1,ini,end) PKS(ini,end) RO/SIG
    7 0.8861  0.2692310   97    5      48.8  65.2  57.5    72    72    4.26

    SEED=   0.3076920
    vector -u =:   1   0.25335   0.98420   0.46296  1.00
   0.7967     8     1    0.8434    0.0000     632      60    6
   0.8010     8     2    0.8661    0.0000     526      60    6
   0.8061     8     3    0.8692    0.0000     564      60    6
   0.8033     8     4    0.8651    0.0000     534      60    6
   0.8058     8     5    0.8713    0.0000     547      60    6
   0.8051     8     6    0.8676    0.0000     578      60    6
   0.8041     8     7    0.8597    0.0000     562      60    6
   0.8077     8     8    0.8627    0.0000     577      60    6
   0.8047     8     9    0.8681    0.0000     608      60    6
   0.8087     8    10    0.8632    0.0000     589      60    6
   0.8028     8    11    0.8652    0.0000     602      60    6
   0.8085     8    12    0.8629    0.0000     541      60    6
   0.8044     8    13    0.8642    0.0000     571      60    6
   0.8044     8    14    0.8661    0.0000     516      60    6
   0.8009     8    15    0.8624    0.0000     547      60    6
   0.8004     8    16    0.8629    0.0000     552      60    6
   0.8001     8    17    0.8585    0.0000     557      60    6
   0.7994     8    18    0.8628    0.0000     562      60    6
   0.7978     8    19    0.8546    0.0000     557      60    6
   0.8008     8    20    0.8615    0.0000     552      60    6
   0.7990     8    21    0.8560    0.0000     553      60    6
   0.8014     8    22    0.8604    0.0000     562      60    6
   0.8014     8    23    0.8590    0.0000     545      60    6
   0.8037     8    24    0.8618    0.0000     560      60    6
   0.8019     8    25    0.8600    0.0000     597      60    6
   0.8009     8    26    0.8537    0.0000     558      60    6
   0.8024     8    27    0.8578    0.0000     551      60    6
   0.7994     8    28    0.8639    0.0000     560      60    6
   0.8007     8    29    0.8567    0.0000     552      60    6
   0.8019     8    30    0.8578    0.0000     540      60    6
   0.8030     8    31    0.8560    0.0000     536      60    6
   0.8036     8    32    0.8587    0.0000     575      60    6
   0.8003     8    33    0.8544    0.0000     547      60    6
   0.8014     8    34    0.8600    0.0000     549      60    6
   0.7984     8    35    0.8591    0.0000     549      60    6
   0.8065     8    36    0.8592    0.0000     574      60    6
   0.8057     8    37    0.8608    0.0000     549      60    6
   0.8089     8    38    0.8680    0.0000     574      60    6
   0.8125     8    39    0.8701    0.0000     612      60    6
   0.8140     8    40    0.8771    0.0000     582      60    6
   0.8189     8    41    0.8771    0.0000     589      60    6
   0.8194     8    42    0.8812    0.0000     576      60    6
   AAMAX= 726.528137 AAMIN= -463.665710
   42    0.8812    4.0318    511.87    2.6500    4.0000   1
   R1=     48.56 ( all E.s); AVSIN=     0.9944
  SET   CC      SEED    NCYC NITER
    RVAL(R1,ini,end) PKS(ini,end) RO/SIG
    8 0.8812  0.3076920   42    5      48.6  67.0  57.5    72    72    4.03

    SEED=   0.3461540
    vector -u =:   1   0.08913   0.96328   0.46529  1.00
   0.7960     9     1    0.8091    0.0000     632      60    7
   0.7923     9     2    0.8674    0.0000     525      60    7
   0.8036     9     3    0.8652    0.0000     552      60    7
   0.8039     9     4    0.8591    0.0000     571      60    7
   0.8008     9     5    0.8636    0.0000     560      60    7
   0.8002     9     6    0.8571    0.0000     502      60    7
   0.7997     9     7    0.8588    0.0000     535      60    7
   0.7947     9     8    0.8605    0.0000     536      60    7
   0.7975     9     9    0.8502    0.0000     526      60    7
   0.7937     9    10    0.8553    0.0000     568      60    7
   0.7958     9    11    0.8569    0.0000     543      60    7
   0.7921     9    12    0.8556    0.0000     580      60    7
   0.7977     9    13    0.8553    0.0000     571      60    7
   0.7932     9    14    0.8550    0.0000     556      60    7
   0.7939     9    15    0.8567    0.0000     516      60    7
   0.7910     9    16    0.8556    0.0000     547      60    7
   0.7944     9    17    0.8536    0.0000     541      60    7
   0.7916     9    18    0.8524    0.0000     548      60    7
   0.7933     9    19    0.8534    0.0000     539      60    7
   0.7906     9    20    0.8545    0.0000     493      60    7
   0.7913     9    21    0.8587    0.0000     517      60    7
   0.7947     9    22    0.8519    0.0000     557      60    7
   0.7930     9    23    0.8577    0.0000     513      60    7
   0.7928     9    24    0.8532    0.0000     544      60    7
   0.7873     9    25    0.8504    0.0000     514      60    7
   0.7947     9    26    0.8488    0.0000     534      60    7
   0.7890     9    27    0.8535    0.0000     503      60    7
   0.7924     9    28    0.8516    0.0000     514      60    7
   0.7886     9    29    0.8562    0.0000     558      60    7
   0.7908     9    30    0.8571    0.0000     547      60    7
   0.7858     9    31    0.8499    0.0000     517      60    7
   0.7880     9    32    0.8536    0.0000     495      60    7
   0.7905     9    33    0.8544    0.0000     512      60    7
   0.7915     9    34    0.8559    0.0000     538      60    7
   0.7885     9    35    0.8531    0.0000     519      60    7
   0.7891     9    36    0.8528    0.0000     528      60    7
   0.7940     9    37    0.8526    0.0000     516      60    7
   0.7871     9    38    0.8559    0.0000     547      60    7
   0.7952     9    39    0.8503    0.0000     527      60    7
   0.7895     9    40    0.8539    0.0000     501      60    7
   0.7905     9    41    0.8510    0.0000     496      60    7
   0.7909     9    42    0.8557    0.0000     513      60    7
   0.7897     9    43    0.8534    0.0000     547      60    7
   0.7906     9    44    0.8510    0.0000     547      60    7
   0.7914     9    45    0.8535    0.0000     478      60    7
   0.7901     9    46    0.8473    0.0000     513      60    7
   0.7894     9    47    0.8513    0.0000     523      60    7
   0.7886     9    48    0.8532    0.0000     534      60    7
   0.7933     9    49    0.8501    0.0000     535      60    7
   0.7856     9    50    0.8504    0.0000     499      60    7
   0.7881     9    51    0.8514    0.0000     531      60    7
   0.7894     9    52    0.8540    0.0000     519      60    7
   0.7919     9    53    0.8509    0.0000     512      60    7
   0.7911     9    54    0.8537    0.0000     511      60    7
   0.7854     9    55    0.8484    0.0000     558      60    7
   0.7869     9    56    0.8532    0.0000     485      60    7
   0.7932     9    57    0.8543    0.0000     502      60    7
   0.7912     9    58    0.8570    0.0000     524      60    7
   0.7892     9    59    0.8559    0.0000     498      60    7
   0.7915     9    60    0.8520    0.0000     523      60    7
   0.7920     9    61    0.8525    0.0000     512      60    7
   0.7917     9    62    0.8509    0.0000     520      60    7
   0.7887     9    63    0.8519    0.0000     520      60    7
   0.7883     9    64    0.8540    0.0000     548      60    7
   0.7932     9    65    0.8509    0.0000     516      60    7
   0.7879     9    66    0.8543    0.0000     503      60    7
   0.7914     9    67    0.8533    0.0000     520      60    7
   0.7917     9    68    0.8507    0.0000     518      60    7
   0.7913     9    69    0.8524    0.0000     520      60    7
   0.7912     9    70    0.8574    0.0000     506      60    7
   0.7921     9    71    0.8449    0.0000     540      60    7
   0.7910     9    72    0.8479    0.0000     531      60    7
   0.7902     9    73    0.8531    0.0000     546      60    7
   0.7916     9    74    0.8562    0.0000     524      60    7
   0.7897     9    75    0.8473    0.0000     496      60    7
   0.7909     9    76    0.8534    0.0000     515      60    7
   0.7906     9    77    0.8478    0.0000     545      60    7
   0.7923     9    78    0.8506    0.0000     502      60    7
   0.7883     9    79    0.8485    0.0000     523      60    7
   0.7880     9    80    0.8577    0.0000     529      60    7
   0.7902     9    81    0.8520    0.0000     537      60    7
   0.7905     9    82    0.8502    0.0000     472      60    7
   0.7884     9    83    0.8489    0.0000     502      60    7
   0.7895     9    84    0.8524    0.0000     553      60    7
   0.7915     9    85    0.8549    0.0000     529      60    7
   0.7898     9    86    0.8499    0.0000     515      60    7
   0.7933     9    87    0.8545    0.0000     529      60    7
   0.7884     9    88    0.8550    0.0000     535      60    7
   0.7915     9    89    0.8530    0.0000     547      60    7
   0.7880     9    90    0.8502    0.0000     556      60    7
   0.7847     9    91    0.8470    0.0000     521      60    7
   0.7916     9    92    0.8494    0.0000     553      60    7
   0.7901     9    93    0.8550    0.0000     534      60    7
   0.7923     9    94    0.8511    0.0000     534      60    7
   0.7895     9    95    0.8530    0.0000     549      60    7
   0.7912     9    96    0.8525    0.0000     494      60    7
   0.7895     9    97    0.8542    0.0000     552      60    7
   0.7882     9    98    0.8534    0.0000     551      60    7
   0.7888     9    99    0.8562    0.0000     516      60    7
   0.7843     9   100    0.8510    0.0000     531      60    7
   0.7902     9   101    0.8512    0.0000     547      60    7
   0.7933     9   102    0.8515    0.0000     514      60    7
   0.7926     9   103    0.8518    0.0000     510      60    7
   0.7931     9   104    0.8481    0.0000     531      60    7
   0.7887     9   105    0.8535    0.0000     519      60    7
   0.7926     9   106    0.8521    0.0000     532      60    7
   0.7882     9   107    0.8546    0.0000     520      60    7
   0.7923     9   108    0.8504    0.0000     477      60    7
   0.7895     9   109    0.8581    0.0000     515      60    7
   0.7879     9   110    0.8518    0.0000     547      60    7
   0.7920     9   111    0.8560    0.0000     482      60    7
   0.7886     9   112    0.8499    0.0000     492      60    7
   0.7896     9   113    0.8517    0.0000     500      60    7
   0.7910     9   114    0.8597    0.0000     518      60    7
   0.7885     9   115    0.8525    0.0000     520      60    7
   0.7914     9   116    0.8516    0.0000     504      60    7
   0.7890     9   117    0.8504    0.0000     516      60    7
   0.7956     9   118    0.8532    0.0000     521      60    7
   0.7892     9   119    0.8521    0.0000     525      60    7
   0.7925     9   120    0.8508    0.0000     508      60    7
   0.7931     9   121    0.8534    0.0000     523      60    7
   0.7895     9   122    0.8532    0.0000     522      60    7
   0.7892     9   123    0.8520    0.0000     543      60    7
   0.7909     9   124    0.8566    0.0000     553      60    7
   AAMAX= 450.948792 AAMIN= -467.329376
  125    0.8478   -2.5742    542.92    2.6500    4.0000  -1
   R1=     57.59 ( all E.s); AVSIN=     0.7270
  SET   CC      SEED    NCYC NITER
    RVAL(R1,ini,end) PKS(ini,end) RO/SIG
    9 0.8478  0.3461540  125    5      57.6  98.1  85.7    72    72   -2.57

    SEED=   0.3846150
    vector -u =:   1   0.17945   0.98992   0.77966  1.00
   0.7981    10     1    0.8323    0.0000     676      60    7
   0.7970    10     2    0.8554    0.0000     520      60    7
   0.8023    10     3    0.8631    0.0000     575      60    7
   0.8035    10     4    0.8557    0.0000     543      60    7
   0.7995    10     5    0.8606    0.0000     556      60    7
   0.8010    10     6    0.8611    0.0000     574      60    7
   0.7989    10     7    0.8578    0.0000     559      60    7
   0.7976    10     8    0.8640    0.0000     531      60    7
   0.7971    10     9    0.8563    0.0000     528      60    7
   0.8004    10    10    0.8603    0.0000     525      60    7
   0.7979    10    11    0.8577    0.0000     551      60    7
   0.7985    10    12    0.8552    0.0000     566      60    7
   0.8008    10    13    0.8554    0.0000     572      60    7
   0.8011    10    14    0.8588    0.0000     569      60    7
   0.8031    10    15    0.8597    0.0000     560      60    7
   0.8001    10    16    0.8636    0.0000     529      60    7
   0.8011    10    17    0.8589    0.0000     546      60    7
   0.7981    10    18    0.8614    0.0000     573      60    7
   0.8003    10    19    0.8607    0.0000     527      60    7
   0.7995    10    20    0.8620    0.0000     558      60    7
   0.8010    10    21    0.8609    0.0000     547      60    7
   0.8018    10    22    0.8624    0.0000     586      60    7
   0.7989    10    23    0.8625    0.0000     557      60    7
   0.8034    10    24    0.8565    0.0000     575      60    7
   0.7966    10    25    0.8624    0.0000     542      60    7
   0.8033    10    26    0.8532    0.0000     585      60    7
   0.8022    10    27    0.8602    0.0000     543      60    7
   0.8008    10    28    0.8564    0.0000     557      60    7
   0.8010    10    29    0.8511    0.0000     558      60    7
   0.8013    10    30    0.8531    0.0000     558      60    7
   0.8015    10    31    0.8631    0.0000     556      60    7
   0.8028    10    32    0.8640    0.0000     555      60    7
   0.8075    10    33    0.8680    0.0000     562      60    7
   0.8143    10    34    0.8790    0.0000     584      60    7
   0.8173    10    35    0.8851    0.0000     647      60    7
   AAMAX= 861.607971 AAMIN= -473.105103
   35    0.8851    3.8999    572.28    2.6500    4.0000   1
   R1=     48.42 ( all E.s); AVSIN=     0.9463
  SET   CC      SEED    NCYC NITER
    RVAL(R1,ini,end) PKS(ini,end) RO/SIG
   10 0.8851  0.3846150   35    5      48.4  64.7  56.9    72    72    3.90

    SEED=   0.4230770
    vector -u =:   1   0.56780   0.28714   0.87787  1.00
   0.7964    11     1    0.7962    0.0000     693      60    8
   0.7812    11     2    0.8625    0.0000     519      60    8
   0.8081    11     3    0.8646    0.0000     527      60    8
   0.8032    11     4    0.8621    0.0000     544      60    8
   0.8040    11     5    0.8603    0.0000     571      60    8
   0.8064    11     6    0.8583    0.0000     606      60    8
   0.8071    11     7    0.8610    0.0000     567      60    8
   0.8043    11     8    0.8615    0.0000     553      60    8
   0.8007    11     9    0.8598    0.0000     543      60    8
   0.8081    11    10    0.8613    0.0000     536      60    8
   0.8032    11    11    0.8629    0.0000     579      60    8
   0.8082    11    12    0.8685    0.0000     560      60    8
   0.8009    11    13    0.8645    0.0000     552      60    8
   0.8038    11    14    0.8650    0.0000     566      60    8
   0.8066    11    15    0.8593    0.0000     570      60    8
   0.8055    11    16    0.8629    0.0000     570      60    8
   0.8061    11    17    0.8654    0.0000     597      60    8
   0.8082    11    18    0.8664    0.0000     587      60    8
   0.8088    11    19    0.8636    0.0000     559      60    8
   0.8080    11    20    0.8657    0.0000     584      60    8
   0.8036    11    21    0.8627    0.0000     606      60    8
   0.8042    11    22    0.8613    0.0000     567      60    8
   0.8059    11    23    0.8611    0.0000     593      60    8
   0.8036    11    24    0.8658    0.0000     581      60    8
   0.8040    11    25    0.8570    0.0000     585      60    8
   0.8049    11    26    0.8584    0.0000     578      60    8
   0.8051    11    27    0.8558    0.0000     586      60    8
   0.8052    11    28    0.8634    0.0000     572      60    8
   0.8071    11    29    0.8645    0.0000     572      60    8
   0.8059    11    30    0.8555    0.0000     588      60    8
   0.8061    11    31    0.8580    0.0000     600      60    8
   0.8054    11    32    0.8620    0.0000     576      60    8
   0.8070    11    33    0.8591    0.0000     604      60    8
   0.8071    11    34    0.8557    0.0000     574      60    8
   0.8062    11    35    0.8583    0.0000     565      60    8
   0.8049    11    36    0.8575    0.0000     603      60    8
   0.8048    11    37    0.8621    0.0000     597      60    8
   0.8060    11    38    0.8663    0.0000     564      60    8
   0.8066    11    39    0.8586    0.0000     569      60    8
   0.8095    11    40    0.8685    0.0000     590      60    8
   0.8077    11    41    0.8635    0.0000     594      60    8
   0.8080    11    42    0.8643    0.0000     582      60    8
   0.8058    11    43    0.8653    0.0000     561      60    8
   0.8034    11    44    0.8625    0.0000     603      60    8
   0.8058    11    45    0.8629    0.0000     603      60    8
   0.8028    11    46    0.8624    0.0000     567      60    8
   0.8060    11    47    0.8578    0.0000     588      60    8
   0.8024    11    48    0.8624    0.0000     572      60    8
   0.8053    11    49    0.8620    0.0000     600      60    8
   0.8064    11    50    0.8628    0.0000     592      60    8
   0.8051    11    51    0.8572    0.0000     575      60    8
   0.8067    11    52    0.8559    0.0000     563      60    8
   0.8031    11    53    0.8592    0.0000     561      60    8
   0.8037    11    54    0.8630    0.0000     598      60    8
   0.8041    11    55    0.8660    0.0000     558      60    8
   0.8082    11    56    0.8670    0.0000     560      60    8
   0.8085    11    57    0.8622    0.0000     583      60    8
   0.8057    11    58    0.8639    0.0000     569      60    8
   0.8022    11    59    0.8647    0.0000     598      60    8
   0.8022    11    60    0.8622    0.0000     592      60    8
   0.8033    11    61    0.8655    0.0000     556      60    8
   0.8013    11    62    0.8594    0.0000     594      60    8
   0.8054    11    63    0.8618    0.0000     564      60    8
   0.8058    11    64    0.8668    0.0000     551      60    8
   0.8040    11    65    0.8638    0.0000     590      60    8
   0.8060    11    66    0.8595    0.0000     567      60    8
   0.8066    11    67    0.8674    0.0000     561      60    8
   0.8082    11    68    0.8613    0.0000     574      60    8
   0.8007    11    69    0.8618    0.0000     557      60    8
   0.8051    11    70    0.8624    0.0000     574      60    8
   0.8038    11    71    0.8613    0.0000     562      60    8
   0.8054    11    72    0.8664    0.0000     571      60    8
   0.8061    11    73    0.8633    0.0000     553      60    8
   0.8039    11    74    0.8659    0.0000     559      60    8
   0.8059    11    75    0.8677    0.0000     571      60    8
   0.8060    11    76    0.8680    0.0000     591      60    8
   0.8079    11    77    0.8701    0.0000     587      60    8
   0.8085    11    78    0.8643    0.0000     578      60    8
   0.8075    11    79    0.8648    0.0000     595      60    8
   0.8101    11    80    0.8667    0.0000     596      60    8
   0.8080    11    81    0.8579    0.0000     604      60    8
   0.8080    11    82    0.8670    0.0000     594      60    8
   0.8044    11    83    0.8598    0.0000     595      60    8
   0.8032    11    84    0.8616    0.0000     550      60    8
   0.8064    11    85    0.8611    0.0000     579      60    8
   0.8058    11    86    0.8629    0.0000     555      60    8
   0.8031    11    87    0.8649    0.0000     595      60    8
   0.8049    11    88    0.8629    0.0000     575      60    8
   0.8052    11    89    0.8631    0.0000     528      60    8
   0.8085    11    90    0.8654    0.0000     601      60    8
   0.8077    11    91    0.8666    0.0000     549      60    8
   0.8080    11    92    0.8620    0.0000     573      60    8
   0.8089    11    93    0.8666    0.0000     598      60    8
   0.8071    11    94    0.8663    0.0000     563      60    8
   0.8113    11    95    0.8693    0.0000     588      60    8
   0.8083    11    96    0.8619    0.0000     602      60    8
   0.8084    11    97    0.8661    0.0000     576      60    8
   0.8110    11    98    0.8648    0.0000     578      60    8
   0.8105    11    99    0.8686    0.0000     551      60    8
   0.8121    11   100    0.8652    0.0000     599      60    8
   0.8089    11   101    0.8650    0.0000     544      60    8
   0.8107    11   102    0.8629    0.0000     582      60    8
   0.8096    11   103    0.8636    0.0000     534      60    8
   0.8062    11   104    0.8714    0.0000     601      60    8
   0.8084    11   105    0.8631    0.0000     607      60    8
   0.8074    11   106    0.8621    0.0000     591      60    8
   0.8073    11   107    0.8667    0.0000     571      60    8
   0.8064    11   108    0.8618    0.0000     557      60    8
   0.8051    11   109    0.8636    0.0000     573      60    8
   0.8088    11   110    0.8580    0.0000     569      60    8
   0.8047    11   111    0.8593    0.0000     568      60    8
   0.8073    11   112    0.8641    0.0000     606      60    8
   0.8050    11   113    0.8598    0.0000     573      60    8
   0.8051    11   114    0.8618    0.0000     538      60    8
   0.8048    11   115    0.8661    0.0000     544      60    8
   0.8099    11   116    0.8656    0.0000     563      60    8
   0.8099    11   117    0.8651    0.0000     606      60    8
   0.8068    11   118    0.8649    0.0000     568      60    8
   0.8075    11   119    0.8629    0.0000     605      60    8
   0.8080    11   120    0.8639    0.0000     559      60    8
   0.8050    11   121    0.8640    0.0000     575      60    8
   0.8070    11   122    0.8592    0.0000     587      60    8
   0.8102    11   123    0.8642    0.0000     593      60    8
   0.8075    11   124    0.8645    0.0000     602      60    8
   AAMAX= 948.672913 AAMIN= -497.327301
  125    0.8661    5.0143    600.21    2.6500    4.0000   1
   R1=     53.74 ( all E.s); AVSIN=     1.7380
  SET   CC      SEED    NCYC NITER
    RVAL(R1,ini,end) PKS(ini,end) RO/SIG
   11 0.8661  0.4230770  125    5      53.7  85.8  77.9    72    72    5.01

    SEED=   0.4615380
    vector -u =:   1   0.29555   0.71818   0.66547  1.00
   0.7965    12     1    0.8084    0.0000     661      60    8
   0.7955    12     2    0.8642    0.0000     530      60    8
   0.8058    12     3    0.8597    0.0000     538      60    8
   0.8002    12     4    0.8616    0.0000     530      60    8
   0.8084    12     5    0.8576    0.0000     546      60    8
   0.8062    12     6    0.8622    0.0000     596      60    8
   0.8071    12     7    0.8563    0.0000     565      60    8
   0.7983    12     8    0.8606    0.0000     569      60    8
   0.8017    12     9    0.8599    0.0000     572      60    8
   0.7992    12    10    0.8609    0.0000     561      60    8
   0.8028    12    11    0.8616    0.0000     545      60    8
   0.8009    12    12    0.8584    0.0000     557      60    8
   0.8023    12    13    0.8536    0.0000     579      60    8
   0.8027    12    14    0.8570    0.0000     562      60    8
   0.8036    12    15    0.8596    0.0000     558      60    8
   0.8040    12    16    0.8550    0.0000     553      60    8
   0.7980    12    17    0.8613    0.0000     541      60    8
   0.8048    12    18    0.8620    0.0000     548      60    8
   0.8017    12    19    0.8587    0.0000     542      60    8
   0.8015    12    20    0.8593    0.0000     587      60    8
   0.8001    12    21    0.8602    0.0000     537      60    8
   0.8035    12    22    0.8600    0.0000     575      60    8
   0.8043    12    23    0.8617    0.0000     541      60    8
   0.8031    12    24    0.8634    0.0000     535      60    8
   0.8055    12    25    0.8590    0.0000     562      60    8
   0.8017    12    26    0.8632    0.0000     564      60    8
   0.8051    12    27    0.8630    0.0000     580      60    8
   0.8079    12    28    0.8612    0.0000     523      60    8
   0.8038    12    29    0.8634    0.0000     579      60    8
   0.8052    12    30    0.8637    0.0000     589      60    8
   0.8080    12    31    0.8668    0.0000     582      60    8
   0.8052    12    32    0.8603    0.0000     578      60    8
   0.8073    12    33    0.8646    0.0000     556      60    8
   0.8000    12    34    0.8611    0.0000     577      60    8
   0.8003    12    35    0.8665    0.0000     557      60    8
   0.8050    12    36    0.8649    0.0000     576      60    8
   0.8046    12    37    0.8634    0.0000     566      60    8
   0.8036    12    38    0.8647    0.0000     595      60    8
   0.8062    12    39    0.8631    0.0000     566      60    8
   0.8066    12    40    0.8673    0.0000     604      60    8
   0.8047    12    41    0.8608    0.0000     586      60    8
   0.8074    12    42    0.8664    0.0000     561      60    8
   0.8039    12    43    0.8666    0.0000     540      60    8
   0.8025    12    44    0.8603    0.0000     540      60    8
   0.8017    12    45    0.8584    0.0000     551      60    8
   0.7996    12    46    0.8582    0.0000     577      60    8
   0.8013    12    47    0.8619    0.0000     519      60    8
   0.8002    12    48    0.8548    0.0000     521      60    8
   0.8049    12    49    0.8611    0.0000     547      60    8
   0.8044    12    50    0.8583    0.0000     535      60    8
   0.8068    12    51    0.8582    0.0000     568      60    8
   0.8028    12    52    0.8570    0.0000     560      60    8
   0.8016    12    53    0.8632    0.0000     547      60    8
   0.8027    12    54    0.8573    0.0000     519      60    8
   0.8050    12    55    0.8608    0.0000     567      60    8
   0.8026    12    56    0.8566    0.0000     596      60    8
   0.8000    12    57    0.8611    0.0000     566      60    8
   0.8027    12    58    0.8585    0.0000     555      60    8
   0.8010    12    59    0.8542    0.0000     553      60    8
   0.8005    12    60    0.8586    0.0000     544      60    8
   0.8019    12    61    0.8533    0.0000     539      60    8
   0.8018    12    62    0.8604    0.0000     564      60    8
   0.8045    12    63    0.8608    0.0000     557      60    8
   0.8019    12    64    0.8599    0.0000     533      60    8
   0.8029    12    65    0.8626    0.0000     525      60    8
   0.8049    12    66    0.8580    0.0000     566      60    8
   0.8053    12    67    0.8650    0.0000     578      60    8
   0.8107    12    68    0.8707    0.0000     576      60    8
   0.8151    12    69    0.8768    0.0000     607      60    8
   0.8176    12    70    0.8813    0.0000     593      60    8
   AAMAX= 849.987671 AAMIN= -475.527191
   70    0.8813    3.5730    626.90    2.6500    4.0000   1
   R1=     49.19 ( all E.s); AVSIN=     1.0016
  SET   CC      SEED    NCYC NITER
    RVAL(R1,ini,end) PKS(ini,end) RO/SIG
   12 0.8813  0.4615380   70    5      49.2  66.3  58.2    72    72    3.57

    SEED=   0.5000000
    vector -u =:   1   0.40818   0.64452   0.97670  1.00
   0.7979    13     1    0.8327    0.0000     698      60    9
   0.7945    13     2    0.8604    0.0000     514      60    9
   0.8056    13     3    0.8618    0.0000     560      60    9
   0.8009    13     4    0.8553    0.0000     549      60    9
   0.7949    13     5    0.8588    0.0000     550      60    9
   0.8029    13     6    0.8607    0.0000     578      60    9
   0.7966    13     7    0.8543    0.0000     548      60    9
   0.7988    13     8    0.8600    0.0000     589      60    9
   0.7998    13     9    0.8608    0.0000     549      60    9
   0.7996    13    10    0.8608    0.0000     559      60    9
   0.7997    13    11    0.8652    0.0000     533      60    9
   0.7988    13    12    0.8565    0.0000     575      60    9
   0.7986    13    13    0.8574    0.0000     577      60    9
   0.7963    13    14    0.8604    0.0000     589      60    9
   0.8020    13    15    0.8604    0.0000     569      60    9
   0.7981    13    16    0.8549    0.0000     578      60    9
   0.8019    13    17    0.8553    0.0000     559      60    9
   0.7974    13    18    0.8630    0.0000     528      60    9
   0.7980    13    19    0.8579    0.0000     574      60    9
   0.8021    13    20    0.8601    0.0000     551      60    9
   0.7979    13    21    0.8617    0.0000     568      60    9
   0.8014    13    22    0.8638    0.0000     564      60    9
   0.8044    13    23    0.8624    0.0000     528      60    9
   0.8026    13    24    0.8558    0.0000     579      60    9
   0.8001    13    25    0.8628    0.0000     551      60    9
   0.8000    13    26    0.8633    0.0000     582      60    9
   0.8041    13    27    0.8598    0.0000     567      60    9
   0.8017    13    28    0.8611    0.0000     587      60    9
   0.8032    13    29    0.8682    0.0000     558      60    9
   0.8045    13    30    0.8624    0.0000     610      60    9
   0.7999    13    31    0.8684    0.0000     557      60    9
   0.8023    13    32    0.8563    0.0000     590      60    9
   0.8016    13    33    0.8624    0.0000     573      60    9
   0.8035    13    34    0.8560    0.0000     544      60    9
   0.8007    13    35    0.8579    0.0000     573      60    9
   0.8026    13    36    0.8608    0.0000     558      60    9
   0.8026    13    37    0.8624    0.0000     581      60    9
   0.8036    13    38    0.8564    0.0000     557      60    9
   0.8059    13    39    0.8561    0.0000     574      60    9
   0.8006    13    40    0.8622    0.0000     580      60    9
   0.8045    13    41    0.8576    0.0000     570      60    9
   0.8007    13    42    0.8581    0.0000     575      60    9
   0.8023    13    43    0.8585    0.0000     566      60    9
   0.8079    13    44    0.8590    0.0000     576      60    9
   0.8042    13    45    0.8606    0.0000     595      60    9
   0.8031    13    46    0.8612    0.0000     584      60    9
   0.8012    13    47    0.8556    0.0000     595      60    9
   0.8024    13    48    0.8579    0.0000     545      60    9
   0.8015    13    49    0.8643    0.0000     562      60    9
   0.8019    13    50    0.8595    0.0000     600      60    9
   0.7998    13    51    0.8621    0.0000     552      60    9
   0.8032    13    52    0.8613    0.0000     524      60    9
   0.8048    13    53    0.8609    0.0000     550      60    9
   0.8044    13    54    0.8587    0.0000     566      60    9
   0.8044    13    55    0.8632    0.0000     549      60    9
   0.8065    13    56    0.8636    0.0000     578      60    9
   0.8056    13    57    0.8630    0.0000     564      60    9
   0.7998    13    58    0.8623    0.0000     568      60    9
   0.8015    13    59    0.8617    0.0000     544      60    9
   0.8030    13    60    0.8600    0.0000     538      60    9
   0.8037    13    61    0.8615    0.0000     601      60    9
   0.8014    13    62    0.8626    0.0000     555      60    9
   0.8019    13    63    0.8616    0.0000     560      60    9
   0.7979    13    64    0.8603    0.0000     589      60    9
   0.8026    13    65    0.8602    0.0000     568      60    9
   0.8023    13    66    0.8547    0.0000     595      60    9
   0.8024    13    67    0.8575    0.0000     562      60    9
   0.8008    13    68    0.8574    0.0000     545      60    9
   0.8008    13    69    0.8631    0.0000     561      60    9
   0.8032    13    70    0.8646    0.0000     559      60    9
   0.8020    13    71    0.8607    0.0000     572      60    9
   0.8035    13    72    0.8620    0.0000     592      60    9
   0.8026    13    73    0.8663    0.0000     546      60    9
   0.8067    13    74    0.8636    0.0000     550      60    9
   0.8061    13    75    0.8680    0.0000     585      60    9
   0.8054    13    76    0.8631    0.0000     553      60    9
   0.8039    13    77    0.8618    0.0000     573      60    9
   0.8010    13    78    0.8622    0.0000     559      60    9
   0.8040    13    79    0.8608    0.0000     562      60    9
   0.8033    13    80    0.8668    0.0000     547      60    9
   0.8065    13    81    0.8657    0.0000     560      60    9
   0.8039    13    82    0.8655    0.0000     572      60    9
   0.8048    13    83    0.8668    0.0000     574      60    9
   0.8059    13    84    0.8610    0.0000     585      60    9
   0.8051    13    85    0.8628    0.0000     555      60    9
   0.8073    13    86    0.8621    0.0000     579      60    9
   0.8066    13    87    0.8663    0.0000     541      60    9
   0.8083    13    88    0.8619    0.0000     594      60    9
   0.8083    13    89    0.8683    0.0000     591      60    9
   0.8072    13    90    0.8648    0.0000     582      60    9
   0.8080    13    91    0.8685    0.0000     608      60    9
   0.8061    13    92    0.8629    0.0000     527      60    9
   0.8016    13    93    0.8613    0.0000     557      60    9
   0.8051    13    94    0.8625    0.0000     570      60    9
   0.8073    13    95    0.8596    0.0000     547      60    9
   0.8019    13    96    0.8632    0.0000     574      60    9
   0.8038    13    97    0.8612    0.0000     573      60    9
   0.8095    13    98    0.8662    0.0000     571      60    9
   0.8078    13    99    0.8635    0.0000     575      60    9
   0.8032    13   100    0.8565    0.0000     561      60    9
   0.8051    13   101    0.8573    0.0000     590      60    9
   0.8062    13   102    0.8666    0.0000     564      60    9
   0.8061    13   103    0.8681    0.0000     542      60    9
   0.8074    13   104    0.8624    0.0000     579      60    9
   0.8071    13   105    0.8603    0.0000     555      60    9
   0.8057    13   106    0.8626    0.0000     598      60    9
   0.8065    13   107    0.8633    0.0000     577      60    9
   0.8069    13   108    0.8681    0.0000     601      60    9
   0.8070    13   109    0.8696    0.0000     595      60    9
   0.8061    13   110    0.8642    0.0000     609      60    9
   0.8031    13   111    0.8609    0.0000     578      60    9
   0.8056    13   112    0.8632    0.0000     570      60    9
   0.8065    13   113    0.8597    0.0000     588      60    9
   0.8080    13   114    0.8645    0.0000     593      60    9
   0.8069    13   115    0.8656    0.0000     593      60    9
   0.8071    13   116    0.8594    0.0000     598      60    9
   0.8033    13   117    0.8584    0.0000     577      60    9
   0.8057    13   118    0.8638    0.0000     550      60    9
   0.8066    13   119    0.8612    0.0000     606      60    9
   0.8075    13   120    0.8666    0.0000     600      60    9
   0.8105    13   121    0.8682    0.0000     597      60    9
   0.8079    13   122    0.8703    0.0000     568      60    9
   0.8093    13   123    0.8633    0.0000     594      60    9
   0.8115    13   124    0.8628    0.0000     581      60    9
   AAMAX= 971.501465 AAMIN= -488.749329
  125    0.8633    4.7778    652.50    2.6500    4.0000   1
   R1=     54.20 ( all E.s); AVSIN=     2.0083
  SET   CC      SEED    NCYC NITER
    RVAL(R1,ini,end) PKS(ini,end) RO/SIG
   13 0.8633  0.5000000  125    5      54.2  84.7  76.3    72    72    4.78

    SEED=   0.5384620
    vector -u =:   1   0.94966   0.25920   0.88245  1.00
   0.7982    14     1    0.8394    0.0000     646      60    9
   0.8023    14     2    0.8571    0.0000     499      60    9
   0.8081    14     3    0.8616    0.0000     565      60    9
   0.7995    14     4    0.8590    0.0000     573      60    9
   0.8036    14     5    0.8640    0.0000     576      60    9
   0.8015    14     6    0.8592    0.0000     590      60    9
   0.8055    14     7    0.8645    0.0000     569      60    9
   0.8059    14     8    0.8647    0.0000     586      60    9
   0.8053    14     9    0.8653    0.0000     569      60    9
   0.8035    14    10    0.8629    0.0000     597      60    9
   0.8026    14    11    0.8576    0.0000     558      60    9
   0.8018    14    12    0.8613    0.0000     551      60    9
   0.8016    14    13    0.8544    0.0000     550      60    9
   0.8010    14    14    0.8658    0.0000     560      60    9
   0.8033    14    15    0.8638    0.0000     576      60    9
   0.7988    14    16    0.8592    0.0000     581      60    9
   0.8023    14    17    0.8575    0.0000     546      60    9
   0.8040    14    18    0.8587    0.0000     599      60    9
   0.8030    14    19    0.8624    0.0000     577      60    9
   0.8028    14    20    0.8650    0.0000     586      60    9
   0.8058    14    21    0.8602    0.0000     545      60    9
   0.8054    14    22    0.8589    0.0000     588      60    9
   0.8025    14    23    0.8659    0.0000     554      60    9
   0.8044    14    24    0.8610    0.0000     548      60    9
   0.8036    14    25    0.8619    0.0000     528      60    9
   0.8001    14    26    0.8559    0.0000     574      60    9
   0.8007    14    27    0.8607    0.0000     524      60    9
   0.8032    14    28    0.8640    0.0000     567      60    9
   0.7998    14    29    0.8590    0.0000     572      60    9
   0.8050    14    30    0.8638    0.0000     582      60    9
   0.8044    14    31    0.8638    0.0000     583      60    9
   0.8054    14    32    0.8620    0.0000     558      60    9
   0.8097    14    33    0.8626    0.0000     583      60    9
   0.8040    14    34    0.8625    0.0000     584      60    9
   0.8090    14    35    0.8676    0.0000     598      60    9
   0.8064    14    36    0.8662    0.0000     582      60    9
   0.8082    14    37    0.8635    0.0000     588      60    9
   0.8047    14    38    0.8592    0.0000     575      60    9
   0.8063    14    39    0.8631    0.0000     558      60    9
   0.8077    14    40    0.8601    0.0000     553      60    9
   0.8038    14    41    0.8684    0.0000     572      60    9
   0.8069    14    42    0.8660    0.0000     580      60    9
   0.8066    14    43    0.8617    0.0000     587      60    9
   0.8097    14    44    0.8610    0.0000     578      60    9
   0.8033    14    45    0.8626    0.0000     597      60    9
   0.8049    14    46    0.8658    0.0000     582      60    9
   0.8044    14    47    0.8608    0.0000     567      60    9
   0.8044    14    48    0.8576    0.0000     568      60    9
   0.8066    14    49    0.8652    0.0000     582      60    9
   0.8044    14    50    0.8646    0.0000     562      60    9
   0.8020    14    51    0.8634    0.0000     588      60    9
   0.8052    14    52    0.8600    0.0000     566      60    9
   0.8023    14    53    0.8605    0.0000     590      60    9
   0.8034    14    54    0.8665    0.0000     601      60    9
   0.8067    14    55    0.8626    0.0000     603      60    9
   0.8062    14    56    0.8621    0.0000     561      60    9
   0.8086    14    57    0.8639    0.0000     599      60    9
   0.8039    14    58    0.8625    0.0000     596      60    9
   0.8086    14    59    0.8619    0.0000     576      60    9
   0.8065    14    60    0.8594    0.0000     584      60    9
   0.8067    14    61    0.8649    0.0000     582      60    9
   0.8058    14    62    0.8691    0.0000     570      60    9
   0.8052    14    63    0.8632    0.0000     583      60    9
   0.8036    14    64    0.8582    0.0000     578      60    9
   0.8058    14    65    0.8646    0.0000     592      60    9
   0.8047    14    66    0.8598    0.0000     553      60    9
   0.8062    14    67    0.8709    0.0000     571      60    9
   0.8062    14    68    0.8663    0.0000     582      60    9
   0.8141    14    69    0.8666    0.0000     550      60    9
   0.8079    14    70    0.8622    0.0000     567      60    9
   0.8087    14    71    0.8669    0.0000     583      60    9
   0.8092    14    72    0.8661    0.0000     582      60    9
   0.8079    14    73    0.8680    0.0000     607      60    9
   0.8100    14    74    0.8636    0.0000     602      60    9
   0.8091    14    75    0.8633    0.0000     587      60    9
   0.8055    14    76    0.8643    0.0000     594      60    9
   0.8076    14    77    0.8622    0.0000     571      60    9
   0.8071    14    78    0.8592    0.0000     589      60    9
   0.8048    14    79    0.8627    0.0000     603      60    9
   0.8088    14    80    0.8659    0.0000     579      60    9
   0.8092    14    81    0.8691    0.0000     578      60    9
   0.8062    14    82    0.8623    0.0000     567      60    9
   0.8088    14    83    0.8629    0.0000     573      60    9
   0.8079    14    84    0.8665    0.0000     611      60    9
   0.8034    14    85    0.8615    0.0000     554      60    9
   0.8102    14    86    0.8679    0.0000     603      60    9
   0.8103    14    87    0.8619    0.0000     582      60    9
   0.8083    14    88    0.8655    0.0000     620      60    9
   0.8072    14    89    0.8596    0.0000     566      60    9
   0.8069    14    90    0.8592    0.0000     565      60    9
   0.8103    14    91    0.8632    0.0000     569      60    9
   0.8076    14    92    0.8645    0.0000     569      60    9
   0.8079    14    93    0.8613    0.0000     585      60    9
   0.8083    14    94    0.8592    0.0000     610      60    9
   0.8090    14    95    0.8625    0.0000     555      60    9
   0.8043    14    96    0.8602    0.0000     580      60    9
   0.8045    14    97    0.8675    0.0000     570      60    9
   0.8074    14    98    0.8648    0.0000     575      60    9
   0.8100    14    99    0.8616    0.0000     568      60    9
   0.8055    14   100    0.8638    0.0000     626      60    9
   0.8037    14   101    0.8629    0.0000     575      60    9
   0.8068    14   102    0.8617    0.0000     587      60    9
   0.8075    14   103    0.8683    0.0000     567      60    9
   0.8049    14   104    0.8618    0.0000     576      60    9
   0.8088    14   105    0.8652    0.0000     589      60    9
   0.8034    14   106    0.8578    0.0000     551      60    9
   0.8067    14   107    0.8601    0.0000     573      60    9
   0.8078    14   108    0.8629    0.0000     591      60    9
   0.8036    14   109    0.8666    0.0000     569      60    9
   0.8079    14   110    0.8628    0.0000     579      60    9
   0.8060    14   111    0.8677    0.0000     596      60    9
   0.8063    14   112    0.8605    0.0000     571      60    9
   0.8066    14   113    0.8614    0.0000     604      60    9
   0.8064    14   114    0.8690    0.0000     571      60    9
   0.8064    14   115    0.8697    0.0000     579      60    9
   0.8044    14   116    0.8677    0.0000     589      60    9
   0.8055    14   117    0.8629    0.0000     606      60    9
   0.8079    14   118    0.8658    0.0000     557      60    9
   0.8046    14   119    0.8663    0.0000     566      60    9
   0.8049    14   120    0.8598    0.0000     587      60    9
   0.8046    14   121    0.8655    0.0000     576      60    9
   0.8083    14   122    0.8616    0.0000     602      60    9
   0.8060    14   123    0.8681    0.0000     599      60    9
   0.8092    14   124    0.8634    0.0000     568      60    9
   AAMAX= 829.419128 AAMIN= -458.548706
  125    0.8681    3.7833    677.13    2.6500    4.0000   1
   R1=     54.28 ( all E.s); AVSIN=     1.5820
  SET   CC      SEED    NCYC NITER
    RVAL(R1,ini,end) PKS(ini,end) RO/SIG
   14 0.8681  0.5384620  125    5      54.3  83.7  76.3    72    72    3.78

    SEED=   0.5769230
    vector -u =:   1   0.96485   0.69098   0.90155  1.00
   0.7978    15     1    0.8218    0.0000     688      60    9
   0.7934    15     2    0.8579    0.0000     566      60    9
   0.8033    15     3    0.8672    0.0000     568      60    9
   0.8015    15     4    0.8630    0.0000     524      60    9
   0.8048    15     5    0.8612    0.0000     558      60    9
   0.8045    15     6    0.8602    0.0000     568      60    9
   0.8038    15     7    0.8715    0.0000     557      60    9
   0.8054    15     8    0.8579    0.0000     581      60    9
   0.8029    15     9    0.8624    0.0000     537      60    9
   0.8032    15    10    0.8613    0.0000     554      60    9
   0.8002    15    11    0.8654    0.0000     542      60    9
   0.8019    15    12    0.8597    0.0000     566      60    9
   0.8021    15    13    0.8604    0.0000     559      60    9
   0.8031    15    14    0.8579    0.0000     574      60    9
   0.8016    15    15    0.8610    0.0000     536      60    9
   0.8028    15    16    0.8614    0.0000     549      60    9
   0.8029    15    17    0.8631    0.0000     574      60    9
   0.8057    15    18    0.8619    0.0000     591      60    9
   0.8076    15    19    0.8666    0.0000     587      60    9
   0.8094    15    20    0.8667    0.0000     573      60    9
   0.8078    15    21    0.8633    0.0000     524      60    9
   0.8044    15    22    0.8665    0.0000     551      60    9
   0.8066    15    23    0.8616    0.0000     587      60    9
   0.8056    15    24    0.8632    0.0000     554      60    9
   0.8053    15    25    0.8676    0.0000     560      60    9
   0.8036    15    26    0.8696    0.0000     579      60    9
   0.8076    15    27    0.8637    0.0000     576      60    9
   0.8103    15    28    0.8656    0.0000     557      60    9
   0.8067    15    29    0.8649    0.0000     571      60    9
   0.8095    15    30    0.8644    0.0000     614      60    9
   0.8075    15    31    0.8660    0.0000     597      60    9
   0.8082    15    32    0.8663    0.0000     588      60    9
   0.8095    15    33    0.8603    0.0000     585      60    9
   0.8071    15    34    0.8660    0.0000     564      60    9
   0.8081    15    35    0.8626    0.0000     583      60    9
   0.8046    15    36    0.8595    0.0000     539      60    9
   0.8058    15    37    0.8669    0.0000     556      60    9
   0.8043    15    38    0.8655    0.0000     561      60    9
   0.8053    15    39    0.8654    0.0000     538      60    9
   0.8037    15    40    0.8631    0.0000     551      60    9
   0.8031    15    41    0.8573    0.0000     579      60    9
   0.7992    15    42    0.8645    0.0000     565      60    9
   0.8023    15    43    0.8618    0.0000     550      60    9
   0.8043    15    44    0.8692    0.0000     560      60    9
   0.8053    15    45    0.8655    0.0000     567      60    9
   0.8078    15    46    0.8651    0.0000     576      60    9
   0.8043    15    47    0.8619    0.0000     552      60    9
   0.8063    15    48    0.8639    0.0000     575      60    9
   0.8075    15    49    0.8615    0.0000     584      60    9
   0.8027    15    50    0.8627    0.0000     557      60    9
   0.8059    15    51    0.8654    0.0000     581      60    9
   0.8026    15    52    0.8632    0.0000     569      60    9
   0.8037    15    53    0.8587    0.0000     545      60    9
   0.8029    15    54    0.8603    0.0000     536      60    9
   0.8047    15    55    0.8565    0.0000     550      60    9
   0.8039    15    56    0.8642    0.0000     569      60    9
   0.8026    15    57    0.8620    0.0000     578      60    9
   0.8016    15    58    0.8667    0.0000     586      60    9
   0.8046    15    59    0.8659    0.0000     562      60    9
   0.8044    15    60    0.8746    0.0000     581      60    9
   0.8069    15    61    0.8639    0.0000     562      60    9
   0.8031    15    62    0.8599    0.0000     576      60    9
   0.8068    15    63    0.8675    0.0000     563      60    9
   0.8001    15    64    0.8596    0.0000     566      60    9
   0.7987    15    65    0.8615    0.0000     578      60    9
   0.8045    15    66    0.8652    0.0000     602      60    9
   0.8041    15    67    0.8628    0.0000     591      60    9
   0.8033    15    68    0.8605    0.0000     548      60    9
   0.8048    15    69    0.8608    0.0000     585      60    9
   0.8042    15    70    0.8654    0.0000     565      60    9
   0.8009    15    71    0.8611    0.0000     566      60    9
   0.8084    15    72    0.8624    0.0000     544      60    9
   0.8046    15    73    0.8631    0.0000     571      60    9
   0.8035    15    74    0.8584    0.0000     555      60    9
   0.8066    15    75    0.8582    0.0000     557      60    9
   0.8022    15    76    0.8619    0.0000     570      60    9
   0.8021    15    77    0.8646    0.0000     542      60    9
   0.8035    15    78    0.8604    0.0000     600      60    9
   0.8035    15    79    0.8630    0.0000     561      60    9
   0.8046    15    80    0.8637    0.0000     568      60    9
   0.8033    15    81    0.8625    0.0000     589      60    9
   0.8038    15    82    0.8591    0.0000     559      60    9
   0.8032    15    83    0.8623    0.0000     575      60    9
   0.8018    15    84    0.8586    0.0000     551      60    9
   0.7992    15    85    0.8580    0.0000     524      60    9
   0.8016    15    86    0.8615    0.0000     548      60    9
   0.8051    15    87    0.8608    0.0000     574      60    9
   0.8036    15    88    0.8584    0.0000     582      60    9
   0.8055    15    89    0.8583    0.0000     565      60    9
   0.8031    15    90    0.8591    0.0000     582      60    9
   0.8030    15    91    0.8609    0.0000     560      60    9
   0.8060    15    92    0.8622    0.0000     575      60    9
   0.8031    15    93    0.8627    0.0000     565      60    9
   0.8043    15    94    0.8610    0.0000     591      60    9
   0.8035    15    95    0.8648    0.0000     586      60    9
   0.8020    15    96    0.8570    0.0000     544      60    9
   0.7967    15    97    0.8546    0.0000     544      60    9
   0.8008    15    98    0.8589    0.0000     547      60    9
   0.8034    15    99    0.8575    0.0000     567      60    9
   0.8003    15   100    0.8590    0.0000     566      60    9
   0.8017    15   101    0.8565    0.0000     544      60    9
   0.8068    15   102    0.8597    0.0000     569      60    9
   0.8067    15   103    0.8530    0.0000     584      60    9
   0.8018    15   104    0.8606    0.0000     545      60    9
   0.8030    15   105    0.8528    0.0000     566      60    9
   0.8019    15   106    0.8543    0.0000     571      60    9
   0.7998    15   107    0.8549    0.0000     593      60    9
   0.8001    15   108    0.8519    0.0000     557      60    9
   0.7981    15   109    0.8546    0.0000     560      60    9
   0.7969    15   110    0.8528    0.0000     548      60    9
   0.7973    15   111    0.8561    0.0000     527      60    9
   0.8011    15   112    0.8564    0.0000     554      60    9
   0.7992    15   113    0.8561    0.0000     562      60    9
   0.8010    15   114    0.8558    0.0000     518      60    9
   0.7965    15   115    0.8514    0.0000     557      60    9
   0.7978    15   116    0.8569    0.0000     536      60    9
   0.8004    15   117    0.8553    0.0000     539      60    9
   0.8021    15   118    0.8660    0.0000     539      60    9
   0.8083    15   119    0.8672    0.0000     587      60    9
   0.8109    15   120    0.8805    0.0000     593      60    9
   AAMAX= 945.889526 AAMIN= -493.195618
  120    0.8805    3.5176    700.89    2.6500    4.0000   1
   R1=     49.21 ( all E.s); AVSIN=     0.9679
  SET   CC      SEED    NCYC NITER
    RVAL(R1,ini,end) PKS(ini,end) RO/SIG
   15 0.8805  0.5769230  120    5      49.2  70.7  59.1    72    72    3.52

    SEED=   0.6153850
    vector -u =:   1   0.50225   0.38525   0.67117  1.00
   0.7980    16     1    0.8291    0.0000     675      60   10
   0.7967    16     2    0.8587    0.0000     526      60   10
   0.8039    16     3    0.8659    0.0000     576      60   10
   0.8048    16     4    0.8577    0.0000     558      60   10
   0.8090    16     5    0.8621    0.0000     564      60   10
   0.8029    16     6    0.8617    0.0000     561      60   10
   0.8019    16     7    0.8588    0.0000     584      60   10
   0.8031    16     8    0.8631    0.0000     586      60   10
   0.8021    16     9    0.8560    0.0000     555      60   10
   0.8005    16    10    0.8613    0.0000     575      60   10
   0.8051    16    11    0.8632    0.0000     558      60   10
   0.8052    16    12    0.8561    0.0000     559      60   10
   0.8061    16    13    0.8636    0.0000     556      60   10
   0.8055    16    14    0.8620    0.0000     562      60   10
   0.8073    16    15    0.8569    0.0000     560      60   10
   0.8077    16    16    0.8663    0.0000     521      60   10
   0.8044    16    17    0.8684    0.0000     572      60   10
   0.8058    16    18    0.8640    0.0000     587      60   10
   0.8084    16    19    0.8659    0.0000     574      60   10
   0.8064    16    20    0.8664    0.0000     551      60   10
   0.8016    16    21    0.8613    0.0000     540      60   10
   0.8044    16    22    0.8614    0.0000     544      60   10
   0.8019    16    23    0.8612    0.0000     549      60   10
   0.8042    16    24    0.8579    0.0000     571      60   10
   0.8015    16    25    0.8580    0.0000     535      60   10
   0.8045    16    26    0.8633    0.0000     562      60   10
   0.8039    16    27    0.8618    0.0000     539      60   10
   0.8035    16    28    0.8652    0.0000     576      60   10
   0.8011    16    29    0.8615    0.0000     565      60   10
   0.8071    16    30    0.8665    0.0000     525      60   10
   0.8072    16    31    0.8684    0.0000     553      60   10
   0.8037    16    32    0.8663    0.0000     573      60   10
   0.8052    16    33    0.8652    0.0000     580      60   10
   0.8069    16    34    0.8622    0.0000     574      60   10
   0.8080    16    35    0.8599    0.0000     599      60   10
   0.8046    16    36    0.8647    0.0000     591      60   10
   0.8106    16    37    0.8688    0.0000     557      60   10
   0.8034    16    38    0.8669    0.0000     610      60   10
   0.8069    16    39    0.8639    0.0000     562      60   10
   0.8051    16    40    0.8614    0.0000     604      60   10
   0.8080    16    41    0.8581    0.0000     584      60   10
   0.8059    16    42    0.8681    0.0000     569      60   10
   0.8052    16    43    0.8583    0.0000     578      60   10
   0.8046    16    44    0.8618    0.0000     561      60   10
   0.8054    16    45    0.8564    0.0000     550      60   10
   0.8053    16    46    0.8614    0.0000     561      60   10
   0.8057    16    47    0.8651    0.0000     581      60   10
   0.8062    16    48    0.8576    0.0000     573      60   10
   0.8051    16    49    0.8591    0.0000     564      60   10
   0.8054    16    50    0.8653    0.0000     591      60   10
   0.8080    16    51    0.8611    0.0000     575      60   10
   0.8071    16    52    0.8660    0.0000     567      60   10
   0.8036    16    53    0.8593    0.0000     575      60   10
   0.8011    16    54    0.8600    0.0000     560      60   10
   0.8052    16    55    0.8584    0.0000     548      60   10
   0.8048    16    56    0.8600    0.0000     509      60   10
   0.8057    16    57    0.8605    0.0000     579      60   10
   0.8067    16    58    0.8645    0.0000     612      60   10
   0.8060    16    59    0.8561    0.0000     582      60   10
   0.8025    16    60    0.8599    0.0000     551      60   10
   0.8084    16    61    0.8609    0.0000     592      60   10
   0.8053    16    62    0.8632    0.0000     557      60   10
   0.8036    16    63    0.8635    0.0000     565      60   10
   0.8087    16    64    0.8648    0.0000     580      60   10
   0.8066    16    65    0.8564    0.0000     560      60   10
   0.8037    16    66    0.8609    0.0000     553      60   10
   0.8024    16    67    0.8579    0.0000     564      60   10
   0.8046    16    68    0.8574    0.0000     574      60   10
   0.8060    16    69    0.8606    0.0000     559      60   10
   0.8036    16    70    0.8625    0.0000     572      60   10
   0.8037    16    71    0.8592    0.0000     539      60   10
   0.8051    16    72    0.8684    0.0000     601      60   10
   0.8055    16    73    0.8600    0.0000     562      60   10
   0.8047    16    74    0.8633    0.0000     590      60   10
   0.8021    16    75    0.8590    0.0000     563      60   10
   0.8092    16    76    0.8638    0.0000     571      60   10
   0.8068    16    77    0.8617    0.0000     563      60   10
   0.8080    16    78    0.8625    0.0000     576      60   10
   0.8051    16    79    0.8607    0.0000     556      60   10
   0.8062    16    80    0.8631    0.0000     569      60   10
   0.8087    16    81    0.8568    0.0000     582      60   10
   0.8067    16    82    0.8596    0.0000     560      60   10
   0.8051    16    83    0.8636    0.0000     583      60   10
   0.8074    16    84    0.8630    0.0000     589      60   10
   0.8024    16    85    0.8650    0.0000     575      60   10
   0.8096    16    86    0.8612    0.0000     588      60   10
   0.8071    16    87    0.8609    0.0000     567      60   10
   0.8077    16    88    0.8609    0.0000     568      60   10
   0.8090    16    89    0.8616    0.0000     584      60   10
   0.8112    16    90    0.8649    0.0000     574      60   10
   0.8074    16    91    0.8645    0.0000     566      60   10
   0.8100    16    92    0.8572    0.0000     556      60   10
   0.8049    16    93    0.8652    0.0000     541      60   10
   0.8049    16    94    0.8615    0.0000     564      60   10
   0.8009    16    95    0.8649    0.0000     557      60   10
   0.8067    16    96    0.8585    0.0000     549      60   10
   0.8048    16    97    0.8592    0.0000     572      60   10
   0.8059    16    98    0.8677    0.0000     582      60   10
   0.8084    16    99    0.8589    0.0000     608      60   10
   0.8081    16   100    0.8655    0.0000     587      60   10
   0.8112    16   101    0.8689    0.0000     578      60   10
   0.8133    16   102    0.8705    0.0000     557      60   10
   0.8138    16   103    0.8794    0.0000     578      60   10
   0.8212    16   104    0.8780    0.0000     616      60   10
   0.8215    16   105    0.8835    0.0000     621      60   10
   AAMAX= 743.728271 AAMIN= -479.940613
  105    0.8835    3.0893    723.88    2.6500    4.0000   1
   R1=     49.28 ( all E.s); AVSIN=     0.9845
  SET   CC      SEED    NCYC NITER
    RVAL(R1,ini,end) PKS(ini,end) RO/SIG
   16 0.8835  0.6153850  105    5      49.3  65.9  59.3    72    72    3.09

    SEED=   0.6538460
    vector -u =:   1   0.60769   0.86450   0.81635  1.00
   0.7972    17     1    0.8240    0.0000     663      60   11
   0.7992    17     2    0.8617    0.0000     561      60   11
   0.8074    17     3    0.8647    0.0000     579      60   11
   0.8036    17     4    0.8585    0.0000     578      60   11
   0.8017    17     5    0.8608    0.0000     577      60   11
   0.8039    17     6    0.8614    0.0000     557      60   11
   0.8000    17     7    0.8616    0.0000     573      60   11
   0.8053    17     8    0.8588    0.0000     595      60   11
   0.8031    17     9    0.8626    0.0000     585      60   11
   0.8055    17    10    0.8636    0.0000     558      60   11
   0.8054    17    11    0.8587    0.0000     582      60   11
   0.8036    17    12    0.8615    0.0000     570      60   11
   0.8031    17    13    0.8654    0.0000     558      60   11
   0.8064    17    14    0.8646    0.0000     549      60   11
   0.8042    17    15    0.8621    0.0000     531      60   11
   0.8029    17    16    0.8625    0.0000     569      60   11
   0.8049    17    17    0.8634    0.0000     546      60   11
   0.8045    17    18    0.8588    0.0000     568      60   11
   0.8034    17    19    0.8526    0.0000     563      60   11
   0.8053    17    20    0.8682    0.0000     566      60   11
   0.8041    17    21    0.8602    0.0000     559      60   11
   0.8016    17    22    0.8610    0.0000     563      60   11
   0.8031    17    23    0.8586    0.0000     569      60   11
   0.8016    17    24    0.8642    0.0000     562      60   11
   0.8018    17    25    0.8588    0.0000     544      60   11
   0.8037    17    26    0.8584    0.0000     549      60   11
   0.8014    17    27    0.8611    0.0000     545      60   11
   0.8006    17    28    0.8659    0.0000     532      60   11
   0.8011    17    29    0.8635    0.0000     562      60   11
   0.8030    17    30    0.8614    0.0000     560      60   11
   0.8027    17    31    0.8654    0.0000     529      60   11
   0.8050    17    32    0.8618    0.0000     592      60   11
   0.8007    17    33    0.8632    0.0000     530      60   11
   0.8027    17    34    0.8649    0.0000     566      60   11
   0.8030    17    35    0.8634    0.0000     553      60   11
   0.8004    17    36    0.8657    0.0000     567      60   11
   0.8034    17    37    0.8623    0.0000     571      60   11
   0.7971    17    38    0.8588    0.0000     536      60   11
   0.7994    17    39    0.8610    0.0000     547      60   11
   0.8012    17    40    0.8597    0.0000     545      60   11
   0.8019    17    41    0.8596    0.0000     576      60   11
   0.8040    17    42    0.8596    0.0000     554      60   11
   0.8023    17    43    0.8517    0.0000     547      60   11
   0.8052    17    44    0.8620    0.0000     590      60   11
   0.8044    17    45    0.8584    0.0000     536      60   11
   0.8046    17    46    0.8596    0.0000     544      60   11
   0.8081    17    47    0.8607    0.0000     576      60   11
   0.8055    17    48    0.8620    0.0000     553      60   11
   0.8071    17    49    0.8576    0.0000     547      60   11
   0.8039    17    50    0.8641    0.0000     514      60   11
   0.8067    17    51    0.8574    0.0000     546      60   11
   0.8077    17    52    0.8663    0.0000     558      60   11
   0.8095    17    53    0.8570    0.0000     544      60   11
   0.8099    17    54    0.8646    0.0000     584      60   11
   0.8085    17    55    0.8617    0.0000     595      60   11
   0.8057    17    56    0.8629    0.0000     557      60   11
   0.8055    17    57    0.8627    0.0000     595      60   11
   0.8036    17    58    0.8636    0.0000     556      60   11
   0.8107    17    59    0.8619    0.0000     552      60   11
   0.8132    17    60    0.8700    0.0000     520      60   11
   0.8133    17    61    0.8777    0.0000     566      60   11
   0.8179    17    62    0.8843    0.0000     618      60   11
   AAMAX= 759.018616 AAMIN= -451.516235
   62    0.8843    2.7254    746.16    2.6500    4.0000   1
   R1=     48.74 ( all E.s); AVSIN=     0.9423
  SET   CC      SEED    NCYC NITER
    RVAL(R1,ini,end) PKS(ini,end) RO/SIG
   17 0.8843  0.6538460   62    5      48.7  66.0  57.8    72    72    2.73

    SEED=   0.6923080
    vector -u =:   1   0.33179   0.54915   0.80722  1.00
   0.7982    18     1    0.8360    0.0000     642      60   12
   0.8024    18     2    0.8642    0.0000     519      60   12
   0.8066    18     3    0.8612    0.0000     548      60   12
   0.8010    18     4    0.8625    0.0000     515      60   12
   0.8022    18     5    0.8663    0.0000     568      60   12
   0.8030    18     6    0.8598    0.0000     584      60   12
   0.8054    18     7    0.8626    0.0000     522      60   12
   0.8022    18     8    0.8603    0.0000     578      60   12
   0.8005    18     9    0.8602    0.0000     580      60   12
   0.8020    18    10    0.8560    0.0000     580      60   12
   0.7962    18    11    0.8607    0.0000     550      60   12
   0.7994    18    12    0.8559    0.0000     562      60   12
   0.8013    18    13    0.8603    0.0000     549      60   12
   0.7982    18    14    0.8589    0.0000     567      60   12
   0.8029    18    15    0.8613    0.0000     540      60   12
   0.7995    18    16    0.8637    0.0000     583      60   12
   0.8041    18    17    0.8588    0.0000     588      60   12
   0.8021    18    18    0.8578    0.0000     563      60   12
   0.8005    18    19    0.8584    0.0000     560      60   12
   0.7989    18    20    0.8594    0.0000     584      60   12
   0.8023    18    21    0.8600    0.0000     583      60   12
   0.8013    18    22    0.8638    0.0000     560      60   12
   0.8010    18    23    0.8643    0.0000     549      60   12
   0.8043    18    24    0.8608    0.0000     541      60   12
   0.8049    18    25    0.8664    0.0000     547      60   12
   0.8066    18    26    0.8592    0.0000     590      60   12
   0.8103    18    27    0.8719    0.0000     584      60   12
   0.8122    18    28    0.8730    0.0000     585      60   12
   0.8184    18    29    0.8798    0.0000     564      60   12
   0.8200    18    30    0.8780    0.0000     588      60   12
   0.8209    18    31    0.8814    0.0000     610      60   12
   AAMAX= 785.194336 AAMIN= -478.559235
   31    0.8814    2.8780    767.80    2.6500    4.0000   1
   R1=     48.57 ( all E.s); AVSIN=     0.9491
  SET   CC      SEED    NCYC NITER
    RVAL(R1,ini,end) PKS(ini,end) RO/SIG
   18 0.8814  0.6923080   31    5      48.6  67.7  56.6    72    72    2.88

    SEED=   0.7307690
    vector -u =:   1   0.72215   0.07219   0.83414  1.00
   0.7972    19     1    0.8196    0.0000     643      60   13
   0.7975    19     2    0.8610    0.0000     520      60   13
   0.8091    19     3    0.8657    0.0000     570      60   13
   0.8032    19     4    0.8615    0.0000     571      60   13
   0.8054    19     5    0.8657    0.0000     573      60   13
   0.8018    19     6    0.8664    0.0000     577      60   13
   0.8070    19     7    0.8631    0.0000     599      60   13
   0.8092    19     8    0.8639    0.0000     596      60   13
   0.8030    19     9    0.8618    0.0000     545      60   13
   0.8011    19    10    0.8663    0.0000     564      60   13
   0.8091    19    11    0.8642    0.0000     570      60   13
   0.8028    19    12    0.8636    0.0000     565      60   13
   0.8087    19    13    0.8629    0.0000     554      60   13
   0.8058    19    14    0.8635    0.0000     569      60   13
   0.8067    19    15    0.8578    0.0000     575      60   13
   0.8067    19    16    0.8625    0.0000     558      60   13
   0.8046    19    17    0.8602    0.0000     604      60   13
   0.8036    19    18    0.8599    0.0000     545      60   13
   0.8054    19    19    0.8599    0.0000     566      60   13
   0.8043    19    20    0.8627    0.0000     576      60   13
   0.8013    19    21    0.8551    0.0000     554      60   13
   0.8003    19    22    0.8585    0.0000     534      60   13
   0.8015    19    23    0.8588    0.0000     557      60   13
   0.8001    19    24    0.8613    0.0000     534      60   13
   0.8013    19    25    0.8581    0.0000     558      60   13
   0.7981    19    26    0.8564    0.0000     547      60   13
   0.7990    19    27    0.8619    0.0000     551      60   13
   0.8011    19    28    0.8598    0.0000     566      60   13
   0.7982    19    29    0.8573    0.0000     561      60   13
   0.7995    19    30    0.8602    0.0000     549      60   13
   0.7986    19    31    0.8556    0.0000     520      60   13
   0.7982    19    32    0.8580    0.0000     551      60   13
   0.7972    19    33    0.8553    0.0000     550      60   13
   0.7978    19    34    0.8592    0.0000     528      60   13
   0.7979    19    35    0.8535    0.0000     562      60   13
   0.8005    19    36    0.8587    0.0000     551      60   13
   0.7973    19    37    0.8536    0.0000     544      60   13
   0.7988    19    38    0.8586    0.0000     531      60   13
   0.7991    19    39    0.8543    0.0000     564      60   13
   0.7968    19    40    0.8584    0.0000     548      60   13
   0.7984    19    41    0.8616    0.0000     536      60   13
   0.7984    19    42    0.8549    0.0000     578      60   13
   0.7989    19    43    0.8597    0.0000     557      60   13
   0.7979    19    44    0.8567    0.0000     532      60   13
   0.7989    19    45    0.8542    0.0000     535      60   13
   0.8011    19    46    0.8606    0.0000     517      60   13
   0.8027    19    47    0.8584    0.0000     550      60   13
   0.8004    19    48    0.8624    0.0000     568      60   13
   0.8016    19    49    0.8544    0.0000     581      60   13
   0.8038    19    50    0.8628    0.0000     556      60   13
   0.8062    19    51    0.8588    0.0000     559      60   13
   0.8060    19    52    0.8706    0.0000     572      60   13
   0.8090    19    53    0.8727    0.0000     551      60   13
   0.8159    19    54    0.8746    0.0000     597      60   13
   0.8156    19    55    0.8821    0.0000     599      60   13
   AAMAX= 773.899292 AAMIN= -494.842407
   55    0.8821    2.8134    788.84    2.6500    4.0000   1
   R1=     49.23 ( all E.s); AVSIN=     0.9762
  SET   CC      SEED    NCYC NITER
    RVAL(R1,ini,end) PKS(ini,end) RO/SIG
   19 0.8821  0.7307690   55    5      49.2  68.1  57.9    72    72    2.81

    SEED=   0.7692310
    vector -u =:   1   0.83175   0.32486   0.52766  1.00
   0.7979    20     1    0.8241    0.0000     707      60   14
   0.7912    20     2    0.8566    0.0000     507      60   14
   0.8060    20     3    0.8679    0.0000     552      60   14
   0.8056    20     4    0.8675    0.0000     592      60   14
   0.8043    20     5    0.8583    0.0000     550      60   14
   0.7985    20     6    0.8619    0.0000     539      60   14
   0.8051    20     7    0.8627    0.0000     566      60   14
   0.7983    20     8    0.8632    0.0000     544      60   14
   0.8004    20     9    0.8550    0.0000     548      60   14
   0.7996    20    10    0.8557    0.0000     564      60   14
   0.7973    20    11    0.8631    0.0000     557      60   14
   0.8056    20    12    0.8619    0.0000     568      60   14
   0.8001    20    13    0.8652    0.0000     553      60   14
   0.8006    20    14    0.8631    0.0000     576      60   14
   0.8029    20    15    0.8579    0.0000     585      60   14
   0.8003    20    16    0.8639    0.0000     569      60   14
   0.8026    20    17    0.8597    0.0000     559      60   14
   0.7998    20    18    0.8591    0.0000     559      60   14
   0.8048    20    19    0.8617    0.0000     565      60   14
   0.8016    20    20    0.8630    0.0000     561      60   14
   0.8008    20    21    0.8596    0.0000     562      60   14
   0.8022    20    22    0.8596    0.0000     583      60   14
   0.8028    20    23    0.8591    0.0000     547      60   14
   0.8018    20    24    0.8607    0.0000     549      60   14
   0.8017    20    25    0.8634    0.0000     555      60   14
   0.8018    20    26    0.8624    0.0000     578      60   14
   0.8004    20    27    0.8589    0.0000     569      60   14
   0.8031    20    28    0.8643    0.0000     581      60   14
   0.8033    20    29    0.8575    0.0000     566      60   14
   0.8051    20    30    0.8615    0.0000     552      60   14
   0.8056    20    31    0.8554    0.0000     543      60   14
   0.8042    20    32    0.8600    0.0000     540      60   14
   0.8044    20    33    0.8605    0.0000     560      60   14
   0.8039    20    34    0.8581    0.0000     598      60   14
   0.8005    20    35    0.8591    0.0000     600      60   14
   0.8039    20    36    0.8615    0.0000     569      60   14
   0.8053    20    37    0.8612    0.0000     575      60   14
   0.8004    20    38    0.8536    0.0000     560      60   14
   0.8000    20    39    0.8616    0.0000     559      60   14
   0.8019    20    40    0.8670    0.0000     583      60   14
   0.8020    20    41    0.8545    0.0000     558      60   14
   0.8047    20    42    0.8633    0.0000     561      60   14
   0.8078    20    43    0.8561    0.0000     576      60   14
   0.7990    20    44    0.8650    0.0000     569      60   14
   0.8092    20    45    0.8590    0.0000     561      60   14
   0.8037    20    46    0.8607    0.0000     549      60   14
   0.8065    20    47    0.8622    0.0000     543      60   14
   0.8067    20    48    0.8582    0.0000     579      60   14
   0.8016    20    49    0.8612    0.0000     563      60   14
   0.8046    20    50    0.8607    0.0000     575      60   14
   0.8035    20    51    0.8646    0.0000     545      60   14
   0.8075    20    52    0.8579    0.0000     559      60   14
   0.8004    20    53    0.8612    0.0000     557      60   14
   0.8023    20    54    0.8595    0.0000     581      60   14
   0.8034    20    55    0.8642    0.0000     571      60   14
   0.8054    20    56    0.8653    0.0000     559      60   14
   0.8036    20    57    0.8609    0.0000     570      60   14
   0.8067    20    58    0.8669    0.0000     582      60   14
   0.8044    20    59    0.8636    0.0000     588      60   14
   0.8070    20    60    0.8655    0.0000     603      60   14
   0.8058    20    61    0.8624    0.0000     579      60   14
   0.8063    20    62    0.8643    0.0000     580      60   14
   0.8064    20    63    0.8629    0.0000     590      60   14
   0.8035    20    64    0.8619    0.0000     578      60   14
   0.8078    20    65    0.8628    0.0000     579      60   14
   0.8045    20    66    0.8624    0.0000     541      60   14
   0.8060    20    67    0.8568    0.0000     564      60   14
   0.8038    20    68    0.8628    0.0000     546      60   14
   0.8063    20    69    0.8653    0.0000     563      60   14
   0.8086    20    70    0.8595    0.0000     608      60   14
   0.8056    20    71    0.8579    0.0000     599      60   14
   0.8058    20    72    0.8642    0.0000     537      60   14
   0.8040    20    73    0.8623    0.0000     548      60   14
   0.8012    20    74    0.8644    0.0000     562      60   14
   0.8052    20    75    0.8643    0.0000     582      60   14
   0.8002    20    76    0.8637    0.0000     521      60   14
   0.8019    20    77    0.8632    0.0000     561      60   14
   0.8004    20    78    0.8584    0.0000     560      60   14
   0.8034    20    79    0.8550    0.0000     574      60   14
   0.8054    20    80    0.8593    0.0000     522      60   14
   0.8046    20    81    0.8612    0.0000     567      60   14
   0.8045    20    82    0.8608    0.0000     533      60   14
   0.8029    20    83    0.8590    0.0000     560      60   14
   0.8031    20    84    0.8643    0.0000     561      60   14
   0.8057    20    85    0.8627    0.0000     551      60   14
   0.8042    20    86    0.8653    0.0000     552      60   14
   0.8059    20    87    0.8679    0.0000     574      60   14
   0.8099    20    88    0.8649    0.0000     602      60   14
   0.8035    20    89    0.8614    0.0000     552      60   14
   0.8073    20    90    0.8632    0.0000     562      60   14
   0.8060    20    91    0.8590    0.0000     561      60   14
   0.8031    20    92    0.8661    0.0000     532      60   14
   0.8062    20    93    0.8603    0.0000     579      60   14
   0.8061    20    94    0.8610    0.0000     546      60   14
   0.8030    20    95    0.8610    0.0000     566      60   14
   0.8026    20    96    0.8590    0.0000     527      60   14
   0.8069    20    97    0.8635    0.0000     541      60   14
   0.8063    20    98    0.8611    0.0000     569      60   14
   0.8054    20    99    0.8577    0.0000     561      60   14
   0.8026    20   100    0.8624    0.0000     569      60   14
   0.8043    20   101    0.8616    0.0000     589      60   14
   0.8033    20   102    0.8581    0.0000     545      60   14
   0.8023    20   103    0.8559    0.0000     526      60   14
   0.8011    20   104    0.8636    0.0000     549      60   14
   0.8053    20   105    0.8620    0.0000     565      60   14
   0.8010    20   106    0.8611    0.0000     561      60   14
   0.8038    20   107    0.8615    0.0000     549      60   14
   0.8073    20   108    0.8610    0.0000     537      60   14
   0.8072    20   109    0.8602    0.0000     584      60   14
   0.8046    20   110    0.8602    0.0000     527      60   14
   0.8066    20   111    0.8626    0.0000     549      60   14
   0.8032    20   112    0.8592    0.0000     579      60   14
   0.7999    20   113    0.8584    0.0000     565      60   14
   0.8033    20   114    0.8614    0.0000     569      60   14
   0.8065    20   115    0.8647    0.0000     561      60   14
   0.8048    20   116    0.8629    0.0000     538      60   14
   0.8033    20   117    0.8646    0.0000     549      60   14
   0.8043    20   118    0.8593    0.0000     516      60   14
   0.8006    20   119    0.8579    0.0000     564      60   14
   0.7974    20   120    0.8622    0.0000     562      60   14
   0.7992    20   121    0.8617    0.0000     534      60   14
   0.7997    20   122    0.8531    0.0000     585      60   14
   0.8022    20   123    0.8516    0.0000     556      60   14
   0.7999    20   124    0.8568    0.0000     552      60   14
   AAMAX= 877.147644 AAMIN= -501.882294
  125    0.8559    3.6256    809.34    2.6500    4.0000   1
   R1=     53.92 ( all E.s); AVSIN=     1.8899
  SET   CC      SEED    NCYC NITER
    RVAL(R1,ini,end) PKS(ini,end) RO/SIG
   20 0.8559  0.7692310  125    5      53.9  86.4  75.9    72    72    3.63

    SEED=   0.8076920
    vector -u =:   1   0.70982   0.42673   0.52165  1.00
   0.7977    21     1    0.8291    0.0000     690      60   14
   0.7912    21     2    0.8582    0.0000     547      60   14
   0.8086    21     3    0.8617    0.0000     573      60   14
   0.8018    21     4    0.8636    0.0000     565      60   14
   0.8030    21     5    0.8648    0.0000     586      60   14
   0.8020    21     6    0.8643    0.0000     528      60   14
   0.8028    21     7    0.8643    0.0000     572      60   14
   0.8070    21     8    0.8573    0.0000     563      60   14
   0.8050    21     9    0.8618    0.0000     572      60   14
   0.7994    21    10    0.8609    0.0000     538      60   14
   0.8030    21    11    0.8669    0.0000     563      60   14
   0.8048    21    12    0.8597    0.0000     538      60   14
   0.8069    21    13    0.8664    0.0000     582      60   14
   0.8030    21    14    0.8620    0.0000     567      60   14
   0.8049    21    15    0.8613    0.0000     543      60   14
   0.8044    21    16    0.8543    0.0000     562      60   14
   0.8025    21    17    0.8601    0.0000     554      60   14
   0.8066    21    18    0.8599    0.0000     540      60   14
   0.8047    21    19    0.8680    0.0000     547      60   14
   0.8072    21    20    0.8587    0.0000     575      60   14
   0.8043    21    21    0.8638    0.0000     562      60   14
   0.8068    21    22    0.8550    0.0000     578      60   14
   0.8006    21    23    0.8633    0.0000     552      60   14
   0.8002    21    24    0.8636    0.0000     587      60   14
   0.8000    21    25    0.8637    0.0000     577      60   14
   0.8014    21    26    0.8607    0.0000     536      60   14
   0.8008    21    27    0.8604    0.0000     598      60   14
   0.8047    21    28    0.8647    0.0000     567      60   14
   0.8018    21    29    0.8620    0.0000     572      60   14
   0.8033    21    30    0.8590    0.0000     568      60   14
   0.7998    21    31    0.8580    0.0000     574      60   14
   0.8016    21    32    0.8571    0.0000     593      60   14
   0.8015    21    33    0.8538    0.0000     568      60   14
   0.8007    21    34    0.8544    0.0000     553      60   14
   0.8008    21    35    0.8585    0.0000     543      60   14
   0.7990    21    36    0.8643    0.0000     526      60   14
   0.8059    21    37    0.8605    0.0000     555      60   14
   0.8061    21    38    0.8654    0.0000     575      60   14
   0.8111    21    39    0.8741    0.0000     567      60   14
   0.8134    21    40    0.8814    0.0000     564      60   14
   AAMAX= 838.741333 AAMIN= -441.559082
   40    0.8814    2.7035    829.33    2.6500    4.0000   1
   R1=     49.14 ( all E.s); AVSIN=     1.0169
  SET   CC      SEED    NCYC NITER
    RVAL(R1,ini,end) PKS(ini,end) RO/SIG
   21 0.8814  0.8076920   40    5      49.1  68.2  57.1    72    72    2.70

    SEED=   0.8461540
    vector -u =:   1   0.41159   0.35646   0.75762  1.00
   0.7981    22     1    0.8148    0.0000     639      60   15
   0.7965    22     2    0.8612    0.0000     555      60   15
   0.8064    22     3    0.8640    0.0000     600      60   15
   0.8066    22     4    0.8639    0.0000     571      60   15
   0.8043    22     5    0.8661    0.0000     559      60   15
   0.8082    22     6    0.8576    0.0000     563      60   15
   0.8019    22     7    0.8610    0.0000     569      60   15
   0.8040    22     8    0.8549    0.0000     548      60   15
   0.8055    22     9    0.8619    0.0000     554      60   15
   0.8027    22    10    0.8574    0.0000     543      60   15
   0.8041    22    11    0.8584    0.0000     585      60   15
   0.8004    22    12    0.8579    0.0000     569      60   15
   0.8019    22    13    0.8610    0.0000     546      60   15
   0.8065    22    14    0.8605    0.0000     537      60   15
   0.8042    22    15    0.8602    0.0000     564      60   15
   0.8016    22    16    0.8562    0.0000     585      60   15
   0.8078    22    17    0.8593    0.0000     602      60   15
   0.8053    22    18    0.8603    0.0000     552      60   15
   0.8081    22    19    0.8631    0.0000     587      60   15
   0.8077    22    20    0.8597    0.0000     561      60   15
   0.8057    22    21    0.8587    0.0000     568      60   15
   0.8079    22    22    0.8641    0.0000     594      60   15
   0.8092    22    23    0.8613    0.0000     602      60   15
   0.8120    22    24    0.8710    0.0000     562      60   15
   0.8134    22    25    0.8720    0.0000     586      60   15
   0.8170    22    26    0.8818    0.0000     588      60   15
   AAMAX= 775.624756 AAMIN= -446.829346
   26    0.8818    2.6156    848.85    2.6500    4.0000   1
   R1=     48.98 ( all E.s); AVSIN=     0.9456
  SET   CC      SEED    NCYC NITER
    RVAL(R1,ini,end) PKS(ini,end) RO/SIG
   22 0.8818  0.8461540   26    5      49.0  68.2  59.5    72    72    2.62

    SEED=   0.8846150
    vector -u =:   1   0.98838   0.54035   0.68451  1.00
   0.7970    23     1    0.8163    0.0000     615      60   16
   0.7951    23     2    0.8614    0.0000     527      60   16
   0.8045    23     3    0.8640    0.0000     599      60   16
   0.7984    23     4    0.8595    0.0000     536      60   16
   0.7997    23     5    0.8620    0.0000     549      60   16
   0.7994    23     6    0.8614    0.0000     549      60   16
   0.7987    23     7    0.8565    0.0000     560      60   16
   0.7987    23     8    0.8613    0.0000     564      60   16
   0.7996    23     9    0.8633    0.0000     569      60   16
   0.8003    23    10    0.8607    0.0000     555      60   16
   0.8002    23    11    0.8606    0.0000     566      60   16
   0.7975    23    12    0.8588    0.0000     535      60   16
   0.8015    23    13    0.8588    0.0000     539      60   16
   0.8019    23    14    0.8616    0.0000     558      60   16
   0.8043    23    15    0.8669    0.0000     556      60   16
   0.8030    23    16    0.8588    0.0000     567      60   16
   0.8069    23    17    0.8672    0.0000     577      60   16
   0.8065    23    18    0.8589    0.0000     600      60   16
   0.8059    23    19    0.8678    0.0000     581      60   16
   0.8045    23    20    0.8589    0.0000     564      60   16
   0.8025    23    21    0.8594    0.0000     574      60   16
   0.8054    23    22    0.8594    0.0000     546      60   16
   0.8014    23    23    0.8623    0.0000     561      60   16
   0.8045    23    24    0.8623    0.0000     578      60   16
   0.8087    23    25    0.8671    0.0000     579      60   16
   0.8050    23    26    0.8602    0.0000     551      60   16
   0.8086    23    27    0.8661    0.0000     544      60   16
   0.8026    23    28    0.8571    0.0000     590      60   16
   0.8054    23    29    0.8610    0.0000     565      60   16
   0.8067    23    30    0.8574    0.0000     602      60   16
   0.8055    23    31    0.8589    0.0000     530      60   16
   0.8031    23    32    0.8608    0.0000     570      60   16
   0.8056    23    33    0.8659    0.0000     548      60   16
   0.8065    23    34    0.8649    0.0000     596      60   16
   0.8043    23    35    0.8578    0.0000     549      60   16
   0.8064    23    36    0.8633    0.0000     559      60   16
   0.8052    23    37    0.8640    0.0000     565      60   16
   0.8088    23    38    0.8610    0.0000     577      60   16
   0.8028    23    39    0.8608    0.0000     587      60   16
   0.8035    23    40    0.8615    0.0000     587      60   16
   0.8041    23    41    0.8603    0.0000     556      60   16
   0.8019    23    42    0.8625    0.0000     546      60   16
   0.8051    23    43    0.8596    0.0000     574      60   16
   0.8033    23    44    0.8614    0.0000     555      60   16
   0.8054    23    45    0.8574    0.0000     559      60   16
   0.8039    23    46    0.8597    0.0000     560      60   16
   0.8069    23    47    0.8551    0.0000     554      60   16
   0.8087    23    48    0.8585    0.0000     557      60   16
   0.8032    23    49    0.8607    0.0000     562      60   16
   0.8072    23    50    0.8573    0.0000     574      60   16
   0.8037    23    51    0.8574    0.0000     566      60   16
   0.8025    23    52    0.8622    0.0000     531      60   16
   0.8046    23    53    0.8650    0.0000     584      60   16
   0.8031    23    54    0.8637    0.0000     568      60   16
   0.8029    23    55    0.8604    0.0000     534      60   16
   0.8064    23    56    0.8537    0.0000     566      60   16
   0.8046    23    57    0.8644    0.0000     565      60   16
   0.8027    23    58    0.8596    0.0000     537      60   16
   0.8052    23    59    0.8578    0.0000     537      60   16
   0.8039    23    60    0.8567    0.0000     572      60   16
   0.8018    23    61    0.8582    0.0000     562      60   16
   0.8043    23    62    0.8621    0.0000     568      60   16
   0.8047    23    63    0.8606    0.0000     560      60   16
   0.8055    23    64    0.8616    0.0000     585      60   16
   0.8070    23    65    0.8616    0.0000     556      60   16
   0.8057    23    66    0.8677    0.0000     579      60   16
   0.8072    23    67    0.8667    0.0000     594      60   16
   0.8128    23    68    0.8701    0.0000     572      60   16
   0.8121    23    69    0.8722    0.0000     582      60   16
   0.8177    23    70    0.8830    0.0000     591      60   16
   AAMAX= 851.118286 AAMIN= -485.463501
   70    0.8830    2.6231    867.93    2.6500    4.0000   1
   R1=     48.78 ( all E.s); AVSIN=     1.0287
  SET   CC      SEED    NCYC NITER
    RVAL(R1,ini,end) PKS(ini,end) RO/SIG
   23 0.8830  0.8846150   70    5      48.8  66.5  57.6    72    72    2.62

    SEED=   0.9230770
    vector -u =:   1   0.49747   0.18485   0.28957  1.00
   0.7973    24     1    0.8308    0.0000     638      60   17
   0.8041    24     2    0.8652    0.0000     521      60   17
   0.8066    24     3    0.8648    0.0000     570      60   17
   0.8039    24     4    0.8638    0.0000     548      60   17
   0.8011    24     5    0.8631    0.0000     567      60   17
   0.8058    24     6    0.8560    0.0000     562      60   17
   0.8053    24     7    0.8646    0.0000     565      60   17
   0.8020    24     8    0.8647    0.0000     567      60   17
   0.8060    24     9    0.8608    0.0000     614      60   17
   0.8068    24    10    0.8643    0.0000     559      60   17
   0.8057    24    11    0.8610    0.0000     573      60   17
   0.8041    24    12    0.8640    0.0000     568      60   17
   0.8036    24    13    0.8589    0.0000     540      60   17
   0.8026    24    14    0.8619    0.0000     554      60   17
   0.8040    24    15    0.8623    0.0000     543      60   17
   0.8037    24    16    0.8625    0.0000     571      60   17
   0.8023    24    17    0.8666    0.0000     584      60   17
   0.8054    24    18    0.8612    0.0000     598      60   17
   0.8062    24    19    0.8604    0.0000     597      60   17
   0.8048    24    20    0.8641    0.0000     580      60   17
   0.8037    24    21    0.8600    0.0000     609      60   17
   0.8038    24    22    0.8619    0.0000     560      60   17
   0.8082    24    23    0.8604    0.0000     581      60   17
   0.8075    24    24    0.8619    0.0000     592      60   17
   0.8047    24    25    0.8644    0.0000     531      60   17
   0.8023    24    26    0.8660    0.0000     547      60   17
   0.8055    24    27    0.8638    0.0000     580      60   17
   0.8059    24    28    0.8694    0.0000     553      60   17
   0.8065    24    29    0.8590    0.0000     595      60   17
   0.8029    24    30    0.8620    0.0000     545      60   17
   0.8027    24    31    0.8615    0.0000     554      60   17
   0.8033    24    32    0.8613    0.0000     530      60   17
   0.8041    24    33    0.8579    0.0000     550      60   17
   0.8038    24    34    0.8625    0.0000     552      60   17
   0.8028    24    35    0.8580    0.0000     552      60   17
   0.7989    24    36    0.8605    0.0000     548      60   17
   0.8014    24    37    0.8612    0.0000     566      60   17
   0.8011    24    38    0.8597    0.0000     606      60   17
   0.8022    24    39    0.8579    0.0000     535      60   17
   0.8017    24    40    0.8574    0.0000     567      60   17
   0.7964    24    41    0.8568    0.0000     527      60   17
   0.8034    24    42    0.8527    0.0000     568      60   17
   0.8011    24    43    0.8553    0.0000     569      60   17
   0.8041    24    44    0.8616    0.0000     543      60   17
   0.8031    24    45    0.8614    0.0000     565      60   17
   0.8014    24    46    0.8630    0.0000     556      60   17
   0.8102    24    47    0.8722    0.0000     550      60   17
   0.8147    24    48    0.8821    0.0000     574      60   17
   AAMAX= 761.012878 AAMIN= -461.701630
   48    0.8821    2.3667    886.60    2.6500    4.0000   1
   R1=     48.85 ( all E.s); AVSIN=     0.9656
  SET   CC      SEED    NCYC NITER
    RVAL(R1,ini,end) PKS(ini,end) RO/SIG
   24 0.8821  0.9230770   48    5      48.9  66.0  57.8    72    72    2.37

    SEED=   0.9615380
    vector -u =:   1   0.99216   0.03820   0.08153  1.00
   0.7982    25     1    0.8156    0.0000     651      60   18
   0.7941    25     2    0.8594    0.0000     518      60   18
   0.8035    25     3    0.8619    0.0000     577      60   18
   0.8039    25     4    0.8616    0.0000     561      60   18
   0.7999    25     5    0.8639    0.0000     541      60   18
   0.8007    25     6    0.8553    0.0000     552      60   18
   0.7965    25     7    0.8589    0.0000     525      60   18
   0.7996    25     8    0.8610    0.0000     543      60   18
   0.7980    25     9    0.8628    0.0000     551      60   18
   0.7987    25    10    0.8589    0.0000     611      60   18
   0.7972    25    11    0.8614    0.0000     534      60   18
   0.7971    25    12    0.8590    0.0000     560      60   18
   0.8003    25    13    0.8575    0.0000     555      60   18
   0.7971    25    14    0.8648    0.0000     564      60   18
   0.8000    25    15    0.8648    0.0000     567      60   18
   0.8005    25    16    0.8650    0.0000     574      60   18
   0.8054    25    17    0.8604    0.0000     550      60   18
   0.7989    25    18    0.8576    0.0000     568      60   18
   0.8024    25    19    0.8672    0.0000     579      60   18
   0.8029    25    20    0.8630    0.0000     589      60   18
   0.8041    25    21    0.8577    0.0000     574      60   18
   0.8036    25    22    0.8655    0.0000     578      60   18
   0.8048    25    23    0.8607    0.0000     549      60   18
   0.7982    25    24    0.8575    0.0000     576      60   18
   0.8016    25    25    0.8629    0.0000     532      60   18
   0.8072    25    26    0.8617    0.0000     571      60   18
   0.8043    25    27    0.8651    0.0000     590      60   18
   0.8067    25    28    0.8637    0.0000     565      60   18
   0.8055    25    29    0.8617    0.0000     571      60   18
   0.8017    25    30    0.8617    0.0000     589      60   18
   0.7996    25    31    0.8606    0.0000     565      60   18
   0.8048    25    32    0.8641    0.0000     559      60   18
   0.8020    25    33    0.8585    0.0000     559      60   18
   0.8025    25    34    0.8612    0.0000     571      60   18
   0.8052    25    35    0.8621    0.0000     554      60   18
   0.7994    25    36    0.8582    0.0000     559      60   18
   0.8041    25    37    0.8590    0.0000     565      60   18
   0.8073    25    38    0.8623    0.0000     546      60   18
   0.8028    25    39    0.8590    0.0000     591      60   18
   0.8035    25    40    0.8589    0.0000     572      60   18
   0.8057    25    41    0.8571    0.0000     530      60   18
   0.8027    25    42    0.8609    0.0000     551      60   18
   0.8018    25    43    0.8597    0.0000     559      60   18
   0.7984    25    44    0.8605    0.0000     554      60   18
   0.8028    25    45    0.8595    0.0000     555      60   18
   0.8022    25    46    0.8603    0.0000     570      60   18
   0.8040    25    47    0.8631    0.0000     560      60   18
   0.8032    25    48    0.8573    0.0000     560      60   18
   0.8014    25    49    0.8622    0.0000     557      60   18
   0.8018    25    50    0.8570    0.0000     548      60   18
   0.8035    25    51    0.8571    0.0000     553      60   18
   0.8061    25    52    0.8589    0.0000     581      60   18
   0.8005    25    53    0.8548    0.0000     542      60   18
   0.8051    25    54    0.8605    0.0000     566      60   18
   0.8065    25    55    0.8559    0.0000     544      60   18
   0.8056    25    56    0.8586    0.0000     548      60   18
   0.8047    25    57    0.8584    0.0000     564      60   18
   0.8045    25    58    0.8588    0.0000     575      60   18
   0.8064    25    59    0.8593    0.0000     559      60   18
   0.8065    25    60    0.8691    0.0000     582      60   18
   0.8126    25    61    0.8641    0.0000     584      60   18
   0.8133    25    62    0.8807    0.0000     581      60   18
   AAMAX= 765.273804 AAMIN= -496.937012
   62    0.8807    2.4557    904.89    2.6500    4.0000   1
   R1=     48.76 ( all E.s); AVSIN=     0.9616
  SET   CC      SEED    NCYC NITER
    RVAL(R1,ini,end) PKS(ini,end) RO/SIG
   25 0.8807  0.9615380   62    5      48.8  65.4  57.7    72    72    2.46

 SUMMARY OF SOLUTIONS:
  SET   CC      SEED    NCYC NITER     R1%   Rcc(1,end)   PKS(1,end) RO/SIG
   18 0.8814  0.6923080   31    5      48.6  67.7  56.6    72    72    2.88
   10 0.8851  0.3846150   35    5      48.4  64.7  56.9    72    72    3.90
   21 0.8814  0.8076920   40    5      49.1  68.2  57.1    72    72    2.70
    7 0.8861  0.2692310   97    5      48.8  65.2  57.5    72    72    4.26
    8 0.8812  0.3076920   42    5      48.6  67.0  57.5    72    72    4.03
   23 0.8830  0.8846150   70    5      48.8  66.5  57.6    72    72    2.62
    1 0.8884  0.0384620   57    5      49.2  65.8  57.6    72    72   12.05
   25 0.8807  0.9615380   62    5      48.8  65.4  57.7    72    72    2.46
   24 0.8821  0.9230770   48    5      48.9  66.0  57.8    72    72    2.37
   17 0.8843  0.6538460   62    5      48.7  66.0  57.8    72    72    2.73
   19 0.8821  0.7307690   55    5      49.2  68.1  57.9    72    72    2.81
   12 0.8813  0.4615380   70    5      49.2  66.3  58.2    72    72    3.57
    5 0.8809  0.1923080   44    5      49.1  67.8  58.5    72    72    5.36
    2 0.8801  0.0769230   40    5      49.4  68.6  58.5    72    72    9.06
    4 0.8801  0.1538460   79    5      48.9  67.6  58.6    72    72    5.95
    6 0.8826  0.2307690   42    5      49.2  68.1  58.6    72    72    5.00
   15 0.8805  0.5769230  120    5      49.2  70.7  59.1    72    72    3.52
   16 0.8835  0.6153850  105    5      49.3  65.9  59.3    72    72    3.09
   22 0.8818  0.8461540   26    5      49.0  68.2  59.5    72    72    2.62
   20 0.8559  0.7692310  125    5      53.9  86.4  75.9    72    72    3.63
   13 0.8633  0.5000000  125    5      54.2  84.7  76.3    72    72    4.78
   14 0.8681  0.5384620  125    5      54.3  83.7  76.3    72    72    3.78
   11 0.8661  0.4230770  125    5      53.7  85.8  77.9    72    72    5.01
    3 0.8470  0.1153850  125    5      56.3  91.6  82.4    72    72    4.56
    9 0.8478  0.3461540  125    5      57.6  98.1  85.7    72    72   -2.57
TOTAL NUMBER OF CYCLES IS         1875
--------------------------------------------------------------
=> Press <CR> to finish ...
