# Supplementary material for: Extending the novel |ρ|-based phasing algorithm to the solution of anomalous scattering substructures from SAD data of protein crystals
Source: Acta Crystallogr A Found Adv. 2022 Oct 10;78(Pt 6):473–81. doi: 10.1107/S2053273322008622 (PMC9624180; doi:10.1107/S2053273322008622)
Supplement: Supplementary file 1 [file a-78-00473-sup1.zip › ae5119_suppl_rev/DFCUT comparison rev/comp_12_2g4s_25_dfcutzero_P1.LPT]

 ============================================================
   === STRUCTURE SOLUTION BY abs(ro) DIRECT METHODS === 
   XLENS/22.1: The SDA Sm-FFT algorithm (10 Mar 2022)
   Copyright Prof. Jordi Rius
   Institut de Ciencia de Materials de Barcelona (CSIC)
   References: Rius J. Acta Cryst (2020) A76 489-493 
   Rius J. & Torrelles X. Acta Cryst (2021) A77 339-347 
   Date is 26- 4-2022   at 19:39:27
 ============================================================

     CRYSTAL DATA:
     =============
     2g4s P6322 (182) L= 2.00  (2.15 A) 4S+1Cl   NBR1 PB1                            

     A= 101.399      B= 101.399     C=  42.588
     ALPHA=   90.00  BETA=   90.00  GAMMA=  120.00

     VOLUME (A3)=     379218.75     DSANO=    3.200

     (SINT/L)2=   0.000032420*H2 +  0.000032420*K2 +  0.000137836*L2 +
                  0.000032420*HK +  0.000000000*HL +  0.000000000*KL

     BRAVAIS LATTICE IS  P  CENTRED AT:

       1)  0.000000       0.000000       0.000000

      SYMMETRY OPERATIONS: 

      R11  R12  R13     R21  R22  R23     R31  R32  R33    T1     T2     T3

  1)    1    0    0       0    1    0       0    0    1    0.00   0.00   0.00
  2)    1   -1    0       1    0    0       0    0    1    0.00   0.00   0.50
  3)    0   -1    0       1   -1    0       0    0    1    0.00   0.00   0.00
  4)   -1    0    0       0   -1    0       0    0    1    0.00   0.00   0.50
  5)   -1    1    0      -1    0    0       0    0    1    0.00   0.00   0.00
  6)    0    1    0      -1    1    0       0    0    1    0.00   0.00   0.50
  7)    0   -1    0      -1    0    0       0    0   -1    0.00   0.00   0.50
  8)    1   -1    0       0   -1    0       0    0   -1    0.00   0.00   0.00
  9)    1    0    0       1   -1    0       0    0   -1    0.00   0.00   0.50
 10)    0    1    0       1    0    0       0    0   -1    0.00   0.00   0.00
 11)   -1    1    0       0    1    0       0    0   -1    0.00   0.00   0.50
 12)   -1    0    0      -1    1    0       0    0   -1    0.00   0.00   0.00

     STRUCTURE TREATED AS NON-CENTROSYMMETRIC

     TYPE OF RADIATION IS X-RAYS

          UNIT CELL CONTENTS
      SYMBOL  ATOMIC_NUMBER    NUMBER IN CELL    TYPE    SCAT_POWER
        S          16               60            1          16.00

     STARTING PHASES FROM MODULUS FUNCTION

--------------------------------------------------------------

     INTENSITY DATA INFORMATION:
     ==========================

     INPUT DATA ARE F
   DSANO (ANGS.):       3.2000
   DSFOU (ANGS.):       3.2000
   DSMIN (ANGS.):       2.1511
   N.CENTRIC REF:          657
  ANOMALOUS DIFFRACTION RATIOS(GLOBAL):   
   <|D|>/<F> (%,acen); <|F|>; <|D|>:    1.1610    245.1392      2.8461
   <F/sig(F)> :          196.3389
   <|D|/sig(D)>:           1.9348

  ANOMALOUS DIFFRACTION RATIOS(SHELLS):   

      SHELL  DMEAN  DINF   <|D|>/<F> <F/sig(F)>  <|D|/sig(D)> NREFS

        1     7.71  6.12    1.6160  196.3916    3.1402          201   115606.77
        2     5.35  4.86    1.2908  209.3803    2.3512          237    92898.11
        3     4.51  4.24    1.0585  207.2791    1.9406          242   118420.49
        4     4.03  3.86    0.9034  203.3537    1.5526          252    91653.59
        5     3.71  3.58    1.0810  199.3447    1.7287          249    70027.15
        6     3.47  3.37    1.0724  190.2602    1.6277          260    52471.18
        7     3.28  3.20    1.1557  169.6000    1.4753          250    34070.27

  BIJVOET PAIRS FILTERING:
   BIJVOET PAIR REFL. (USED/READ/%):             1599      1691     94.56
   NUMBER WRONG BIJVOET PAIR REFL.,S,(%):               0      0.00
   NUM. OF E.s < ECUT,(%), ECUT:          91      5.38      0.2500
   N.DF/s(DF) < DFCUT,(%),DFCUT:           0      0.00      0.0000
   N. DF OUTLIERS,RMSCUT:                  1                4.2500
   CV(%) OF D> :      86.8234
   <r.m.sq.dev.> OF D.s:        3.7742
--------------------------------------------------------------

     FORBIDDEN REFLECTIONS IN DATA FILE *.HKL:
     =========================================

    H    K    L        XO       DXO      NEQ
--------------------------------------------------------------

     Rsigma(F) of equivalent reflections
     Rsig:    0.00000  Nref:         0

     ds_interval        Rsigma       Nref

     N. UNIQUE REFLECTIONS (measured,theory):        1606        3031


     INFORMATION OF DATA IN P1:
     MEAS. INTENSITIES (OBS+UNOBS)IN XLHEM.HKL=        19195
     NOT MEASURED INTENSITIES in XLUNMEAS.HKL=        5022
     FRACTION MEASURED INTENSITIES >DSFOU:     0.793
     HMAX=   31  KMAX=   31  LMAX=   13


--------------------------------------------------------------

     SCALING OF MEASURED INTENSITIES:
     ================================


      SCALE FACTOR:        0.8790  F(EXP)/SK = F(ABS)
      B OVERALL   :       44.0566
      R(Wilson)   :       11.3276
      DSFOU       :        3.2000

      SHELL  DMEAN  DINF  SFC2/SFO2  Nref  f.unobs
        1     7.71  6.12   0.94030    2211  0.0000
        2     5.35  4.86   1.04281    2677  0.0000
        3     4.51  4.24   0.96721    2761  0.0000
        4     4.03  3.86   1.23630    2785  0.0000
        5     3.71  3.58   0.90618    2892  0.0000
        6     3.47  3.37   0.90669    3036  0.0000
        7     3.28  3.20   1.03804    2833  0.0000

 -------------------------------------------------------------

     DATA NORMALIZING:
     ================

     NUMBER OF INPUT REFLEXIONS =             19195
     F(ABS)  =  F(EXP) /          0.8790

     MAXIMUM         H         K         L
     INDICES        31        31        13

                   CENT    ACENT     HK0     0KL     H0L    REST
     </E2-1/>      0.968   0.736   1.000   1.000   0.000   0.995

      E2MEAN      :    0.994347

     <E**2> ACCORDING TO PARITY GROUPS ( D-SPACING > 1.000
        ALL     GGG     GGU     GUG     GUU     UGG     UGU     UUG     UUU
E^2   1.000   1.052   0.848   0.965   1.062   0.965   1.062   0.965   1.062
N     19195    1992    2251    2352    2632    2352    2632    2352    2632

--------------------------------------------------------------

     PHASE REFINEMENT DETAILS:
     ======================== 
    TOTAL N. OF E-VALUES =     19195
    D-SPACING CUT-OFF =    3.20
    <E>, <E2> =    0.7846  1.0000

    N. SETS AND CYCLES =       25    125
    XLIM FOR K REFLECTIONS =    0.00
    N.REFLECTIONS > XKLIM =     19195
    XLIM FOR H REFLECTIONS =    1.00
    N.REFLECTIONS > XHLIM =      5616
     X"S MODIFIED BY MODULUS FUNCTION
    N. ATOMS IN UNIT_CELL (NCELL)  =    60
    PIXELS(0); P_ATOMS(1); OMIT(2) =     1
    FRAC. RANDOMLY DELETED ATOMS = 0.000

    GRID SPACING IN ANGS. =    1.07
    N.GRID POINTS (XYZ) =     96    96    40
    ESD FACTOR FOR MASK DEFINITION =    2.65
    LOWER MASK VALUE =      0
    ESD FACT FOR PEAK ACCEPTANCE (ATOMS=1,2) =  4.00
    ESD FACTOR IN SEARCH (DIF.FOURIER) =  1.10

     vector -u =:   1   0.21680   0.22867   0.82980  1.00
    0.7954     1     1    0.8236    0.0570     755      60    0
    0.7765     1     2    0.8636    0.0212     581      60    0
    0.7908     1     3    0.8663    0.0111     617      60    0
    0.7865     1     4    0.8610    0.0057     575      60    0
    0.7885     1     5    0.8608    0.0114     587      60    0
    0.7825     1     6    0.8557    0.0073     606      60    0
    0.7832     1     7    0.8630    0.0076     599      60    0
    0.7862     1     8    0.8543    0.0054     572      60    0
    0.7815     1     9    0.8568    0.0030     587      60    0
    0.7805     1    10    0.8578    0.0049     589      60    0
    0.7785     1    11    0.8563    0.0027     600      60    0
    0.7802     1    12    0.8577    0.0041     568      60    0
    0.7812     1    13    0.8554    0.0035     587      60    0
    0.7818     1    14    0.8554    0.0022     572      60    0
    0.7823     1    15    0.8558    0.0008     558      60    0
    0.7792     1    16    0.8564    0.0057     615      60    0
    0.7814     1    17    0.8559    0.0038     550      60    0
    0.7833     1    18    0.8578    0.0024     574      60    0
    0.7821     1    19    0.8519    0.0046     560      60    0
    0.7776     1    20    0.8548    0.0038     543      60    0
    0.7829     1    21    0.8523    0.0033     571      60    0
    0.7788     1    22    0.8556    0.0005     568      60    0
    0.7817     1    23    0.8570    0.0016     600      60    0
    0.7829     1    24    0.8515    0.0024     589      60    0
    0.7828     1    25    0.8570    0.0022     606      60    0
    0.7853     1    26    0.8522    0.0030     578      60    0
    0.7784     1    27    0.8541    0.0030     601      60    0
    0.7804     1    28    0.8569    0.0014     592      60    0
    0.7794     1    29    0.8563    0.0035     594      60    0
    0.7811     1    30    0.8542    0.0033     591      60    0
    0.7781     1    31    0.8539    0.0027     536      60    0
    0.7760     1    32    0.8497    0.0016     562      60    0
    0.7802     1    33    0.8573    0.0014     551      60    0
    0.7861     1    34    0.8602    0.0041     592      60    0
    0.7814     1    35    0.8573    0.0035     556      60    0
    0.7829     1    36    0.8590    0.0016     583      60    0
    0.7846     1    37    0.8544    0.0019     585      60    0
    0.7855     1    38    0.8608    0.0008     576      60    0
    0.7828     1    39    0.8600    0.0033     601      60    0
    0.7883     1    40    0.8598    0.0046     596      60    0
    0.7822     1    41    0.8546    0.0035     597      60    0
    0.7829     1    42    0.8573    0.0049     561      60    0
    0.7798     1    43    0.8560    0.0019     558      60    0
    0.7832     1    44    0.8610    0.0046     593      60    0
    0.7787     1    45    0.8586    0.0038     556      60    0
    0.7784     1    46    0.8580    0.0068     598      60    0
    0.7806     1    47    0.8563    0.0030     572      60    0
    0.7786     1    48    0.8549    0.0062     574      60    0
    0.7824     1    49    0.8527    0.0068     558      60    0
    0.7814     1    50    0.8598    0.0065     582      60    0
    0.7855     1    51    0.8564    0.0054     578      60    0
    0.7802     1    52    0.8589    0.0057     588      60    0
    0.7844     1    53    0.8598    0.0033     595      60    0
    0.7793     1    54    0.8555    0.0033     597      60    0
    0.7836     1    55    0.8586    0.0046     590      60    0
    0.7859     1    56    0.8523    0.0022     574      60    0
    0.7829     1    57    0.8582    0.0052     601      60    0
    0.7864     1    58    0.8572    0.0008     573      60    0
    0.7825     1    59    0.8582    0.0014     576      60    0
    0.7833     1    60    0.8578    0.0005     596      60    0
    0.7796     1    61    0.8530    0.0003     581      60    0
    0.7833     1    62    0.8573    0.0019     626      60    0
    0.7810     1    63    0.8538    0.0049     616      60    0
    0.7790     1    64    0.8552    0.0014     579      60    0
    0.7780     1    65    0.8535    0.0014     581      60    0
    0.7768     1    66    0.8574    0.0014     551      60    0
    0.7777     1    67    0.8555    0.0011     552      60    0
    0.7786     1    68    0.8563    0.0005     580      60    0
    0.7796     1    69    0.8483    0.0008     557      60    0
    0.7819     1    70    0.8557    0.0000     600      60    0
    0.7823     1    71    0.8547    0.0008     602      60    0
    0.7804     1    72    0.8588    0.0000     593      60    0
    0.7808     1    73    0.8528    0.0003     600      60    0
    0.7759     1    74    0.8555    0.0024     558      60    0
    0.7816     1    75    0.8586    0.0008     568      60    0
    0.7823     1    76    0.8577    0.0043     592      60    0
    0.7797     1    77    0.8516    0.0027     557      60    0
    0.7768     1    78    0.8536    0.0024     573      60    0
    0.7778     1    79    0.8526    0.0003     562      60    0
    0.7794     1    80    0.8542    0.0033     578      60    0
    0.7795     1    81    0.8544    0.0011     535      60    0
    0.7763     1    82    0.8507    0.0000     603      60    0
    0.7787     1    83    0.8547    0.0005     555      60    0
    0.7788     1    84    0.8545    0.0000     563      60    0
    0.7791     1    85    0.8508    0.0003     568      60    0
    0.7786     1    86    0.8566    0.0005     599      60    0
    0.7774     1    87    0.8506    0.0005     584      60    0
    0.7830     1    88    0.8536    0.0008     584      60    0
    0.7801     1    89    0.8505    0.0005     601      60    0
    0.7820     1    90    0.8469    0.0003     574      60    0
    0.7814     1    91    0.8554    0.0000     579      60    0
    0.7784     1    92    0.8594    0.0005     545      60    0
    0.7828     1    93    0.8570    0.0014     583      60    0
    0.7832     1    94    0.8543    0.0003     600      60    0
    0.7825     1    95    0.8568    0.0011     583      60    0
    0.7801     1    96    0.8530    0.0014     555      60    0
    0.7809     1    97    0.8552    0.0005     578      60    0
    0.7779     1    98    0.8565    0.0005     582      60    0
    0.7804     1    99    0.8542    0.0008     574      60    0
    0.7777     1   100    0.8575    0.0003     563      60    0
    0.7819     1   101    0.8567    0.0019     606      60    0
    0.7812     1   102    0.8617    0.0008     578      60    0
    0.7782     1   103    0.8491    0.0035     600      60    0
    0.7830     1   104    0.8520    0.0019     566      60    0
    0.7824     1   105    0.8528    0.0014     527      60    0
    0.7795     1   106    0.8544    0.0000     585      60    0
    0.7830     1   107    0.8541    0.0022     571      60    0
    0.7787     1   108    0.8574    0.0005     552      60    0
    0.7848     1   109    0.8534    0.0027     594      60    0
    0.7836     1   110    0.8542    0.0022     591      60    0
    0.7822     1   111    0.8573    0.0005     551      60    0
    0.7826     1   112    0.8550    0.0011     566      60    0
    0.7851     1   113    0.8539    0.0005     584      60    0
    0.7797     1   114    0.8596    0.0016     578      60    0
    0.7831     1   115    0.8533    0.0014     583      60    0
    0.7815     1   116    0.8563    0.0011     582      60    0
    0.7847     1   117    0.8542    0.0011     584      60    0
    0.7830     1   118    0.8568    0.0014     586      60    0
    0.7833     1   119    0.8584    0.0016     596      60    0
    0.7823     1   120    0.8565    0.0014     599      60    0
    0.7866     1   121    0.8602    0.0019     584      60    0
    0.7857     1   122    0.8582    0.0019     575      60    0
    0.7842     1   123    0.8581    0.0019     568      60    0
    0.7840     1   124    0.8540    0.0016     570      60    0
     vector -u =:   1   0.36489   0.10161   0.81714  1.00
     vector -u =:   1   0.49998   0.39021   0.52000  1.00
     vector -u =:   1   0.65675   0.62271   0.82334  1.00
     vector -u =:   1   0.87300   0.81655   0.52951  1.00
     vector -u =:   1   0.18504   0.40165   0.47330  1.00
     vector -u =:   1   0.63250   0.71194   0.75479  1.00
     vector -u =:   1   0.25335   0.98420   0.46296  1.00
     vector -u =:   1   0.08913   0.96328   0.46529  1.00
     vector -u =:   1   0.17945   0.98992   0.77966  1.00
     vector -u =:   1   0.56780   0.28714   0.87787  1.00
     vector -u =:   1   0.29555   0.71818   0.66547  1.00
     vector -u =:   1   0.40818   0.64452   0.97670  1.00
     vector -u =:   1   0.94966   0.25920   0.88245  1.00
     vector -u =:   1   0.96485   0.69098   0.90155  1.00
     vector -u =:   1   0.50225   0.38525   0.67117  1.00
     vector -u =:   1   0.60769   0.86450   0.81635  1.00
     vector -u =:   1   0.33179   0.54915   0.80722  1.00
     vector -u =:   1   0.72215   0.07219   0.83414  1.00
     vector -u =:   1   0.83175   0.32486   0.52766  1.00
     vector -u =:   1   0.70982   0.42673   0.52165  1.00
     vector -u =:   1   0.41159   0.35646   0.75762  1.00
     vector -u =:   1   0.98838   0.54035   0.68451  1.00
     vector -u =:   1   0.49747   0.18485   0.28957  1.00
     vector -u =:   1   0.99216   0.03820   0.08153  1.00

---------------------------------------------------------------

  SUMMARY OF SOLUTIONS:
   SET   CCH     SEED    NCYC NITER     R1%   Rcc(1,end)   PKS(1,end) RO/SIG  AVSIN
    24 0.8826  0.9230770  110    5      58.0  67.3  58.9    72    72    2.42 0.899 s
    15 0.8818  0.5769230  114    5      57.9  68.6  59.3    72    72    3.41 0.973 s
    11 0.8813  0.4230770   83    5      58.0  67.0  59.6    72    72    3.64 0.930 s 
    12 0.8820  0.4615380   65    5      58.0  67.9  59.6    72    72    3.65 0.943 s
     7 0.8824  0.2692310   66    5      57.7  67.3  60.8    72    72    4.55 0.993 s
     5 0.8808  0.1923080  110    5      57.9  68.8  61.2    72    72    5.57 0.970 s
    23 0.8801  0.8846150   73    5      57.9  69.8  61.2    72    72    2.46 0.946 s 
    17 0.8811  0.6538460  118    5      58.2  69.2  61.3    72    72    3.01 0.912 s
    21 0.8809  0.8076920   82    5      57.8  67.6  61.4    72    72    2.71 0.889 s
     3 0.8804  0.1153850  118    5      57.9  70.1  62.0    72    72    7.35 0.855 s
    16 0.8590  0.6153850  125    5      62.8  84.6  77.0    72    72    5.18 1.762
     1 0.8593  0.0384620  125    5      62.1  87.4  78.4    72    72   19.55 1.649
     9 0.8584  0.3461540  125    5      62.5  90.0  79.0    72    72    4.20 1.543
    19 0.8606  0.7307690  125    5      62.6  89.7  79.3    72    72    3.89 1.574
    18 0.8604  0.6923080  125    5      62.5  86.3  79.5    72    72    4.47 1.892
    20 0.8578  0.7692310  125    5      62.7  89.3  80.0    72    72    3.90 1.512
     8 0.8505  0.3076920  125    5      62.9  89.7  81.4    72    72    5.15 1.413
     2 0.8548  0.0769230  125    5      62.8  87.7  81.5    72    72   12.73 1.875
     6 0.8499  0.2307690  125    5      64.9  91.1  82.8    72    72    3.79 0.806
     4 0.8572  0.1538460  125    5      63.7  90.2  83.4    72    72    7.05 1.387
    10 0.8507  0.3846150  125    5      65.5  91.6  84.9    72    72    2.79 0.796
    22 0.8471  0.8461540  125    5      64.7  92.0  84.9    72    72    1.90 0.783
    14 0.8507  0.5384620  125    5      65.1  91.5  85.0    72    72    2.24 0.813
    13 0.8479  0.5000000  125    5      65.3  94.5  86.4    72    72    2.25 0.774
    25 0.8476  0.9615380  125    5      65.5 101.4  87.8    72    72   -1.57 0.747
 TOTAL NUMBER OF CYCLES IS         2814
------------------------------------------------------------------------------

  COPY OF FILE.CDR:
  ==== == =======

2g4s P6322 (182) L= 2.00  (2.15 A) 4S+1Cl   NBR1 PB1                            
CELL                                                                            
101.3993 101.3993 42.5882  90.000  90.000 120.000                               
ANOM                                                                            
3.2                                                                             
LATTICE                                                                         
P                                                                               
SYMM                                                                            
 X, Y, Z                                                                        
 X-Y, X, Z+1/2                                                                  
-Y, X-Y, Z                                                                      
-X,-Y, Z+1/2                                                                    
-X+Y,-X, Z                                                                      
 Y,-X+Y, Z+1/2                                                                  
-Y,-X,-Z+1/2                                                                    
 X-Y,-Y,-Z                                                                      
 X, X-Y,-Z+1/2                                                                  
 Y, X,-Z                                                                        
-X+Y, Y,-Z+1/2                                                                  
-X,-X+Y,-Z                                                                      
CONTENTS                                                                        
 S                                                                              
 60                                                                             
&CONTROL IHKL=0,NSET=25,NCYCLE=125,DFCUT=0.000,ECUT=0.25,                       
RVMIN=1.,FSIGRO=2.65,FSIGDM=4.0,DELTLV=1.1,NITER=5,IFOUSG=0,ITEST=2,            
IBREAK=0,CCTLV=0.88,IEXCC=0,EHLIM=1.00,DSFOU=1.00,NEGSUP=1,NSHELL=7,IABORT=0/   
(TAMBE AMB 3.1 118 CICLES)                                                      
--------------------------------------------------------------                  
                                                                                
     INTENSITY DATA INFORMATION:                                                
     ==========================                                                 
                                                                                
     INPUT DATA ARE F                                                           
   DSANO (ANGS.):       1.0000                                                  
   DSFOU (ANGS.):       2.1511                                                  
   DSMIN (ANGS.):       2.1511                                                  
   N.CENTRIC REF:         1475                                                  
  ANOMALOUS DIFFRACTION RATIOS(GLOBAL):                                         
   <|D|>/<F> (%,acen); <|F|>; <|D|>:    1.6645    116.6717      1.9420          
   <F/sig(F)> :          106.3599                                               
   <|D|/sig(D)>:         1.2287                                                 
                                                                                
  ANOMALOUS DIFFRACTION RATIOS(SHELLS):                                         
                                                                                
      SHELL  DMEAN  DINF  <|D|>/<F> <F/sig(F)> <|D|/sig(D)> NREFS               
                                                                                
        1     5.84  4.63    1.4057  204.6598    2.6182          510   102420.13 
        2     4.05  3.68    0.9861  204.0263    1.7104          572    97404.75 
        3     3.41  3.21    1.0955  183.1142    1.5761          593    47899.88 
        4     3.05  2.92    1.1590  148.1036    1.2490          592    21753.13 
        5     2.81  2.71    1.5635  107.0701    1.0947          604     9982.67 
        6     2.63  2.55    1.9616   84.3708    1.0049          603     6353.58 
        7     2.48  2.42    2.6443   59.6312    0.9294          610     3873.86 
        8     2.37  2.32    3.2550   43.4345    0.8010          613     2599.47 
        9     2.27  2.23    4.7877   31.6550    0.8050          611     1723.32 
       10     2.19  2.15    6.5948   22.4628    0.7602          604     1167.35 
                                                                                
   BIJVOET PAIRS FILTERING:                                                     
   BIJVOET PAIR REFL.(USED/READ/%):             4136      5912     69.96        
   WRONG BIJVOET PAIR REFL.  ,S,(%):               0      0.00                  
   NUM.SMALLER THAN ENH_min,(%):         261      4.41      0.2500              
   BIJVOET PAIR REFL. WITH SMALL DF, %PAIRS, DFCUT:        1508     25.51      0
   N. DF OUTLIERS,RMSCUT:                  7                4.2500              
   CV(%) OF DF> :      76.5337                                                  
   <r.m.sq.dev.> OF DF.s:        3.0802                                         
--------------------------------------------------------------                  
                                                                                
PDB references: anomalous substructures of                                      
apoferritin, *2g4h, *r2g4hsf;                                                   
concanavalin A, 2g4i, r2g4isf;                                                  
glucose isomerase, 2g4j, r2g4jsf;                                               
human ADP-ribosylhydrolase 3, 2g4k, r2g4ksf;                                    
lysozyme, pH 4.5, 2g4p, r2g4psf; pH 8.0, 2g4q, r2g4qsf;                         
hydroxynitrile lyase, 2g4l, r2g4lsf;                                            
insulin, 2g4m, r2g4msf;                                                         
a-�lactalbumin, 2g4n, r2g4nsf;                                                  
3-isopropylmalate dehydrogenase, 2g4o, r2g4osf; MogA, 2g4p, r2g4psf;            
NBR1 PB1, 2g4s, r2g4ssf;                                                        
porcine pancreatic elastase, Na form, 2g4t, r2g4tsf; Ca form, 2g4u, r2g4usf;    
proteinase K, 2g4v, 2g4vsf;                                                     
ribonuclease A, C2, 2g4w, r2g4wsf; P3221, 2g4x, r2g4xsf;                        
thaumatin, 2g4y, r2g4ysf;                                                       
thermolysin, 2g4z, r2g4zsf;                                                     
titin-(A168-A169), 2ill, r2illsf;                                               
trypsin, P1, 2g51, r2g51sf; P21, 2g52, r2g52sf; P3121, 2g54, r2g55sf            
                                                                                
On the routine use of soft X-rays in macromolecular crystallography. Part IV. Ef
Christoph Mueller-Dieckmann 1, Santosh Panjikar, Andrea Schmidt, Simone Mueller,
Affiliations expand                                                             
PMID: 17327674 DOI: 10.1107/S0907444906055624                                   
++++++++++++++++++++++++++++++++++++++++++++++++++++++++++++++
   Job finished on 26- 4-2022   at 20:28: 9
   Elapsed time:      2922 seconds
++++++++++++++++++++++++++++++++++++++++++++++++++++++++++++++

C:\Users\rius\Desktop\S_2g4s_nodfcut>xlabsro_anom_1 2g4s
============================================================
  === STRUCTURE SOLUTION BY abs(ro) DIRECT METHODS ===
  XLENS/22.1: The SDA Sm-FFT algorithm (17 Mar 2022)
  Copyright Prof. Jordi Rius
  Institut de Ciencia de Materials de Barcelona (CSIC)
  References: Rius J.    Acta Cryst (2020) A76 489-493
  Rius J. & Torrelles X. Acta Cryst (2021) A77 339-347
  Date is 26- 4-2022   at 19:39:27
============================================================


2g4s P6322 (182) L= 2.00  (2.15 A) 4S+1Cl   NBR1 PB1


    STARTING PHASES FROM MODULUS FUNCTION
    INPUT DATA ARE F
  DSANO (ANGS.):       3.2000
  DSFOU (ANGS.):       3.2000
  DSMIN (ANGS.):       2.1511
  N.CENTRIC REF:          657
 ANOMALOUS DIFFRACTION RATIOS(GLOBAL):
  <|D|>/<F> (%,acen); <|F|>; <|D|>:    1.1610    245.1392      2.8461
  <F/sig(F)> :          196.3389
  <|D|/sig(D)>:           1.9348
 BIJVOET PAIRS FILTERING:
  BIJVOET PAIR REFL. (USED/READ/%):             1599      1691     94.56
  NUMBER WRONG BIJVOET PAIR REFL.,S,(%):               0      0.00
  NUM. OF E.s < ECUT,(%), ECUT:          91      5.38      0.2500
  N.DF/s(DF) < DFCUT,(%),DFCUT:           0      0.00      0.0000
  N. DF OUTLIERS,RMSCUT:                  1                4.2500
  CV(%) OF D> :      86.8234
  <r.m.sq.dev.> OF D.s         3.7742

    Rsigma(F) of equivalent reflections
    Rsig:    0.00000  Nref:         0

    N. UNIQUE REFLECTIONS (measured,theory):        1606        3031


    INFORMATION OF DATA IN P1:
    MEAS. INTENSITIES (OBS+UNOBS)IN XLHEM.HKL=        19195
    NOT MEASURED INTENSITIES in XLUNMEAS.HKL=        5022
    FRACTION MEASURED INTENSITIES >DSFOU:     0.793
    HMAX=   31  KMAX=   31  LMAX=   13

    SCALE FACTOR=            0.878965139
    Bover (A**2)=            4.30244160
    R(Wilson)  =             11.3275728
    E2MEAN:  0.994346559

    GRID (ANGS.), NX, NY, NZ:  1.07   96   96   40
    NSETS, NCYCLES :    25   125
    XLIM FOR H REFLECTIONS =    1.00
    N.REFLECTIONS > XHLIM =      5616
    X"S MODIFIED BY MODULUS FUNCTION

    SEED=   0.0384620
    vector -u =:   1   0.21680   0.22867   0.82980  1.00
   0.7954     1     1    0.8236    0.0570     755      60    0
   0.7765     1     2    0.8636    0.0212     581      60    0
   0.7908     1     3    0.8663    0.0111     617      60    0
   0.7865     1     4    0.8610    0.0057     575      60    0
   0.7885     1     5    0.8608    0.0114     587      60    0
   0.7825     1     6    0.8557    0.0073     606      60    0
   0.7832     1     7    0.8630    0.0076     599      60    0
   0.7862     1     8    0.8543    0.0054     572      60    0
   0.7815     1     9    0.8568    0.0030     587      60    0
   0.7805     1    10    0.8578    0.0049     589      60    0
   0.7785     1    11    0.8563    0.0027     600      60    0
   0.7802     1    12    0.8577    0.0041     568      60    0
   0.7812     1    13    0.8554    0.0035     587      60    0
   0.7818     1    14    0.8554    0.0022     572      60    0
   0.7823     1    15    0.8558    0.0008     558      60    0
   0.7792     1    16    0.8564    0.0057     615      60    0
   0.7814     1    17    0.8559    0.0038     550      60    0
   0.7833     1    18    0.8578    0.0024     574      60    0
   0.7821     1    19    0.8519    0.0046     560      60    0
   0.7776     1    20    0.8548    0.0038     543      60    0
   0.7829     1    21    0.8523    0.0033     571      60    0
   0.7788     1    22    0.8556    0.0005     568      60    0
   0.7817     1    23    0.8570    0.0016     600      60    0
   0.7829     1    24    0.8515    0.0024     589      60    0
   0.7828     1    25    0.8570    0.0022     606      60    0
   0.7853     1    26    0.8522    0.0030     578      60    0
   0.7784     1    27    0.8541    0.0030     601      60    0
   0.7804     1    28    0.8569    0.0014     592      60    0
   0.7794     1    29    0.8563    0.0035     594      60    0
   0.7811     1    30    0.8542    0.0033     591      60    0
   0.7781     1    31    0.8539    0.0027     536      60    0
   0.7760     1    32    0.8497    0.0016     562      60    0
   0.7802     1    33    0.8573    0.0014     551      60    0
   0.7861     1    34    0.8602    0.0041     592      60    0
   0.7814     1    35    0.8573    0.0035     556      60    0
   0.7829     1    36    0.8590    0.0016     583      60    0
   0.7846     1    37    0.8544    0.0019     585      60    0
   0.7855     1    38    0.8608    0.0008     576      60    0
   0.7828     1    39    0.8600    0.0033     601      60    0
   0.7883     1    40    0.8598    0.0046     596      60    0
   0.7822     1    41    0.8546    0.0035     597      60    0
   0.7829     1    42    0.8573    0.0049     561      60    0
   0.7798     1    43    0.8560    0.0019     558      60    0
   0.7832     1    44    0.8610    0.0046     593      60    0
   0.7787     1    45    0.8586    0.0038     556      60    0
   0.7784     1    46    0.8580    0.0068     598      60    0
   0.7806     1    47    0.8563    0.0030     572      60    0
   0.7786     1    48    0.8549    0.0062     574      60    0
   0.7824     1    49    0.8527    0.0068     558      60    0
   0.7814     1    50    0.8598    0.0065     582      60    0
   0.7855     1    51    0.8564    0.0054     578      60    0
   0.7802     1    52    0.8589    0.0057     588      60    0
   0.7844     1    53    0.8598    0.0033     595      60    0
   0.7793     1    54    0.8555    0.0033     597      60    0
   0.7836     1    55    0.8586    0.0046     590      60    0
   0.7859     1    56    0.8523    0.0022     574      60    0
   0.7829     1    57    0.8582    0.0052     601      60    0
   0.7864     1    58    0.8572    0.0008     573      60    0
   0.7825     1    59    0.8582    0.0014     576      60    0
   0.7833     1    60    0.8578    0.0005     596      60    0
   0.7796     1    61    0.8530    0.0003     581      60    0
   0.7833     1    62    0.8573    0.0019     626      60    0
   0.7810     1    63    0.8538    0.0049     616      60    0
   0.7790     1    64    0.8552    0.0014     579      60    0
   0.7780     1    65    0.8535    0.0014     581      60    0
   0.7768     1    66    0.8574    0.0014     551      60    0
   0.7777     1    67    0.8555    0.0011     552      60    0
   0.7786     1    68    0.8563    0.0005     580      60    0
   0.7796     1    69    0.8483    0.0008     557      60    0
   0.7819     1    70    0.8557    0.0000     600      60    0
   0.7823     1    71    0.8547    0.0008     602      60    0
   0.7804     1    72    0.8588    0.0000     593      60    0
   0.7808     1    73    0.8528    0.0003     600      60    0
   0.7759     1    74    0.8555    0.0024     558      60    0
   0.7816     1    75    0.8586    0.0008     568      60    0
   0.7823     1    76    0.8577    0.0043     592      60    0
   0.7797     1    77    0.8516    0.0027     557      60    0
   0.7768     1    78    0.8536    0.0024     573      60    0
   0.7778     1    79    0.8526    0.0003     562      60    0
   0.7794     1    80    0.8542    0.0033     578      60    0
   0.7795     1    81    0.8544    0.0011     535      60    0
   0.7763     1    82    0.8507    0.0000     603      60    0
   0.7787     1    83    0.8547    0.0005     555      60    0
   0.7788     1    84    0.8545    0.0000     563      60    0
   0.7791     1    85    0.8508    0.0003     568      60    0
   0.7786     1    86    0.8566    0.0005     599      60    0
   0.7774     1    87    0.8506    0.0005     584      60    0
   0.7830     1    88    0.8536    0.0008     584      60    0
   0.7801     1    89    0.8505    0.0005     601      60    0
   0.7820     1    90    0.8469    0.0003     574      60    0
   0.7814     1    91    0.8554    0.0000     579      60    0
   0.7784     1    92    0.8594    0.0005     545      60    0
   0.7828     1    93    0.8570    0.0014     583      60    0
   0.7832     1    94    0.8543    0.0003     600      60    0
   0.7825     1    95    0.8568    0.0011     583      60    0
   0.7801     1    96    0.8530    0.0014     555      60    0
   0.7809     1    97    0.8552    0.0005     578      60    0
   0.7779     1    98    0.8565    0.0005     582      60    0
   0.7804     1    99    0.8542    0.0008     574      60    0
   0.7777     1   100    0.8575    0.0003     563      60    0
   0.7819     1   101    0.8567    0.0019     606      60    0
   0.7812     1   102    0.8617    0.0008     578      60    0
   0.7782     1   103    0.8491    0.0035     600      60    0
   0.7830     1   104    0.8520    0.0019     566      60    0
   0.7824     1   105    0.8528    0.0014     527      60    0
   0.7795     1   106    0.8544    0.0000     585      60    0
   0.7830     1   107    0.8541    0.0022     571      60    0
   0.7787     1   108    0.8574    0.0005     552      60    0
   0.7848     1   109    0.8534    0.0027     594      60    0
   0.7836     1   110    0.8542    0.0022     591      60    0
   0.7822     1   111    0.8573    0.0005     551      60    0
   0.7826     1   112    0.8550    0.0011     566      60    0
   0.7851     1   113    0.8539    0.0005     584      60    0
   0.7797     1   114    0.8596    0.0016     578      60    0
   0.7831     1   115    0.8533    0.0014     583      60    0
   0.7815     1   116    0.8563    0.0011     582      60    0
   0.7847     1   117    0.8542    0.0011     584      60    0
   0.7830     1   118    0.8568    0.0014     586      60    0
   0.7833     1   119    0.8584    0.0016     596      60    0
   0.7823     1   120    0.8565    0.0014     599      60    0
   0.7866     1   121    0.8602    0.0019     584      60    0
   0.7857     1   122    0.8582    0.0019     575      60    0
   0.7842     1   123    0.8581    0.0019     568      60    0
   0.7840     1   124    0.8540    0.0016     570      60    0
   AAMAX= 1220.38977 AAMIN= -581.069519
  125    0.8593   19.5524    195.93    2.6500    4.0000   1
   R1=     62.12 ( all E.s); AVSIN=     1.6487
  SET   CC      SEED    NCYC NITER
    RVAL(R1,ini,end) PKS(ini,end) RO/SIG
    1 0.8593  0.0384620  125    5      62.1  87.4  78.4    72    72   19.55

    SEED=   0.0769230
    vector -u =:   1   0.36489   0.10161   0.81714  1.00
   0.7953     2     1    0.8363    0.0236     711      60    0
   0.7784     2     2    0.8646    0.0030     585      60    0
   0.7929     2     3    0.8611    0.0008     609      60    0
   0.7866     2     4    0.8590    0.0014     623      60    0
   0.7867     2     5    0.8575    0.0000     601      60    0
   0.7839     2     6    0.8580    0.0008     552      60    0
   0.7822     2     7    0.8628    0.0005     611      60    0
   0.7852     2     8    0.8573    0.0011     612      60    0
   0.7817     2     9    0.8610    0.0000     584      60    0
   0.7849     2    10    0.8593    0.0000     610      60    0
   0.7844     2    11    0.8595    0.0000     586      60    0
   0.7863     2    12    0.8652    0.0003     592      60    0
   0.7878     2    13    0.8620    0.0000     618      60    0
   0.7878     2    14    0.8586    0.0000     563      60    0
   0.7893     2    15    0.8581    0.0000     607      60    0
   0.7877     2    16    0.8577    0.0000     592      60    0
   0.7892     2    17    0.8618    0.0000     557      60    0
   0.7870     2    18    0.8605    0.0003     591      60    0
   0.7853     2    19    0.8566    0.0000     592      60    0
   0.7867     2    20    0.8584    0.0000     584      60    0
   0.7848     2    21    0.8608    0.0000     574      60    0
   0.7888     2    22    0.8590    0.0000     601      60    0
   0.7884     2    23    0.8541    0.0000     594      60    0
   0.7866     2    24    0.8590    0.0000     590      60    0
   0.7837     2    25    0.8605    0.0000     586      60    0
   0.7822     2    26    0.8559    0.0000     549      60    0
   0.7825     2    27    0.8562    0.0000     595      60    0
   0.7825     2    28    0.8543    0.0000     606      60    0
   0.7848     2    29    0.8550    0.0000     566      60    0
   0.7794     2    30    0.8595    0.0000     579      60    0
   0.7852     2    31    0.8542    0.0000     577      60    0
   0.7789     2    32    0.8561    0.0000     577      60    0
   0.7837     2    33    0.8569    0.0000     574      60    0
   0.7825     2    34    0.8530    0.0000     561      60    0
   0.7809     2    35    0.8594    0.0000     571      60    0
   0.7803     2    36    0.8555    0.0000     541      60    0
   0.7846     2    37    0.8621    0.0000     577      60    0
   0.7855     2    38    0.8589    0.0005     563      60    0
   0.7877     2    39    0.8541    0.0000     575      60    0
   0.7839     2    40    0.8565    0.0000     579      60    0
   0.7826     2    41    0.8578    0.0000     587      60    0
   0.7828     2    42    0.8580    0.0000     576      60    0
   0.7843     2    43    0.8610    0.0000     603      60    0
   0.7864     2    44    0.8587    0.0000     606      60    0
   0.7859     2    45    0.8590    0.0000     587      60    0
   0.7845     2    46    0.8584    0.0000     608      60    0
   0.7885     2    47    0.8614    0.0000     571      60    0
   0.7858     2    48    0.8570    0.0000     564      60    0
   0.7867     2    49    0.8596    0.0003     571      60    0
   0.7876     2    50    0.8583    0.0000     562      60    0
   0.7866     2    51    0.8615    0.0005     585      60    0
   0.7858     2    52    0.8559    0.0000     592      60    0
   0.7892     2    53    0.8594    0.0000     573      60    0
   0.7805     2    54    0.8627    0.0000     551      60    0
   0.7886     2    55    0.8651    0.0000     591      60    0
   0.7848     2    56    0.8572    0.0000     591      60    0
   0.7871     2    57    0.8583    0.0000     598      60    0
   0.7873     2    58    0.8632    0.0000     567      60    0
   0.7841     2    59    0.8601    0.0000     572      60    0
   0.7817     2    60    0.8566    0.0000     568      60    0
   0.7847     2    61    0.8583    0.0000     586      60    0
   0.7845     2    62    0.8597    0.0000     554      60    0
   0.7822     2    63    0.8565    0.0000     574      60    0
   0.7844     2    64    0.8548    0.0000     600      60    0
   0.7818     2    65    0.8582    0.0000     562      60    0
   0.7857     2    66    0.8577    0.0000     584      60    0
   0.7856     2    67    0.8543    0.0000     588      60    0
   0.7828     2    68    0.8583    0.0000     594      60    0
   0.7810     2    69    0.8572    0.0000     582      60    0
   0.7815     2    70    0.8584    0.0000     579      60    0
   0.7847     2    71    0.8558    0.0000     614      60    0
   0.7817     2    72    0.8563    0.0000     569      60    0
   0.7836     2    73    0.8594    0.0000     583      60    0
   0.7846     2    74    0.8578    0.0000     598      60    0
   0.7841     2    75    0.8573    0.0000     586      60    0
   0.7842     2    76    0.8582    0.0000     614      60    0
   0.7834     2    77    0.8574    0.0000     583      60    0
   0.7820     2    78    0.8565    0.0000     590      60    0
   0.7864     2    79    0.8571    0.0000     552      60    0
   0.7888     2    80    0.8586    0.0000     627      60    0
   0.7821     2    81    0.8587    0.0000     598      60    0
   0.7858     2    82    0.8603    0.0000     610      60    0
   0.7834     2    83    0.8545    0.0000     573      60    0
   0.7854     2    84    0.8578    0.0000     598      60    0
   0.7856     2    85    0.8561    0.0000     593      60    0
   0.7872     2    86    0.8552    0.0000     597      60    0
   0.7802     2    87    0.8552    0.0000     581      60    0
   0.7861     2    88    0.8563    0.0000     604      60    0
   0.7809     2    89    0.8554    0.0000     572      60    0
   0.7824     2    90    0.8593    0.0000     543      60    0
   0.7819     2    91    0.8509    0.0000     564      60    0
   0.7863     2    92    0.8525    0.0000     562      60    0
   0.7830     2    93    0.8562    0.0000     556      60    0
   0.7867     2    94    0.8548    0.0000     598      60    0
   0.7856     2    95    0.8573    0.0000     555      60    0
   0.7863     2    96    0.8583    0.0000     586      60    0
   0.7841     2    97    0.8605    0.0000     586      60    0
   0.7879     2    98    0.8573    0.0000     622      60    0
   0.7847     2    99    0.8540    0.0000     581      60    0
   0.7817     2   100    0.8560    0.0000     567      60    0
   0.7824     2   101    0.8596    0.0000     591      60    0
   0.7827     2   102    0.8652    0.0000     585      60    0
   0.7875     2   103    0.8522    0.0000     596      60    0
   0.7832     2   104    0.8603    0.0000     586      60    0
   0.7873     2   105    0.8599    0.0000     611      60    0
   0.7865     2   106    0.8621    0.0003     597      60    0
   0.7879     2   107    0.8595    0.0000     586      60    0
   0.7894     2   108    0.8591    0.0000     611      60    0
   0.7853     2   109    0.8553    0.0000     592      60    0
   0.7847     2   110    0.8613    0.0000     581      60    0
   0.7853     2   111    0.8588    0.0000     567      60    0
   0.7845     2   112    0.8596    0.0003     580      60    0
   0.7863     2   113    0.8580    0.0000     559      60    0
   0.7863     2   114    0.8593    0.0000     579      60    0
   0.7833     2   115    0.8544    0.0000     576      60    0
   0.7814     2   116    0.8575    0.0000     555      60    0
   0.7856     2   117    0.8579    0.0000     608      60    0
   0.7857     2   118    0.8602    0.0000     607      60    0
   0.7817     2   119    0.8609    0.0000     607      60    0
   0.7876     2   120    0.8612    0.0000     556      60    0
   0.7843     2   121    0.8563    0.0000     602      60    0
   0.7855     2   122    0.8517    0.0000     568      60    0
   0.7841     2   123    0.8554    0.0000     574      60    0
   0.7839     2   124    0.8585    0.0000     564      60    0
   AAMAX= 1031.30933 AAMIN= -522.831787
  125    0.8548   12.7279    277.09    2.6500    4.0000   1
   R1=     62.77 ( all E.s); AVSIN=     1.8752
  SET   CC      SEED    NCYC NITER
    RVAL(R1,ini,end) PKS(ini,end) RO/SIG
    2 0.8548  0.0769230  125    5      62.8  87.7  81.5    72    72   12.73

    SEED=   0.1153850
    vector -u =:   1   0.49998   0.39021   0.52000  1.00
   0.7937     3     1    0.8223    0.0119     765      60    0
   0.7760     3     2    0.8570    0.0003     577      60    0
   0.7866     3     3    0.8564    0.0000     575      60    0
   0.7834     3     4    0.8589    0.0000     566      60    0
   0.7858     3     5    0.8592    0.0000     575      60    0
   0.7836     3     6    0.8588    0.0000     533      60    0
   0.7874     3     7    0.8631    0.0000     564      60    0
   0.7867     3     8    0.8571    0.0000     603      60    0
   0.7849     3     9    0.8586    0.0000     546      60    0
   0.7843     3    10    0.8594    0.0000     589      60    0
   0.7861     3    11    0.8549    0.0000     600      60    0
   0.7862     3    12    0.8586    0.0000     581      60    0
   0.7826     3    13    0.8621    0.0000     571      60    0
   0.7870     3    14    0.8600    0.0000     585      60    0
   0.7866     3    15    0.8597    0.0000     563      60    0
   0.7863     3    16    0.8644    0.0000     578      60    0
   0.7854     3    17    0.8633    0.0000     571      60    0
   0.7832     3    18    0.8613    0.0000     605      60    0
   0.7838     3    19    0.8558    0.0000     584      60    0
   0.7816     3    20    0.8618    0.0000     598      60    0
   0.7829     3    21    0.8613    0.0000     598      60    0
   0.7818     3    22    0.8649    0.0000     608      60    0
   0.7839     3    23    0.8595    0.0000     551      60    0
   0.7834     3    24    0.8557    0.0000     621      60    0
   0.7804     3    25    0.8568    0.0000     603      60    0
   0.7847     3    26    0.8569    0.0000     579      60    0
   0.7854     3    27    0.8604    0.0000     615      60    0
   0.7834     3    28    0.8585    0.0000     583      60    0
   0.7847     3    29    0.8582    0.0000     587      60    0
   0.7843     3    30    0.8587    0.0000     576      60    0
   0.7859     3    31    0.8607    0.0000     545      60    0
   0.7848     3    32    0.8653    0.0000     607      60    0
   0.7885     3    33    0.8619    0.0000     595      60    0
   0.7857     3    34    0.8608    0.0000     577      60    0
   0.7874     3    35    0.8592    0.0000     639      60    0
   0.7864     3    36    0.8606    0.0000     571      60    0
   0.7838     3    37    0.8614    0.0000     560      60    0
   0.7884     3    38    0.8591    0.0000     580      60    0
   0.7849     3    39    0.8608    0.0000     585      60    0
   0.7854     3    40    0.8581    0.0000     567      60    0
   0.7856     3    41    0.8591    0.0000     576      60    0
   0.7856     3    42    0.8577    0.0000     612      60    0
   0.7823     3    43    0.8626    0.0000     565      60    0
   0.7813     3    44    0.8610    0.0000     564      60    0
   0.7830     3    45    0.8536    0.0000     583      60    0
   0.7817     3    46    0.8574    0.0000     582      60    0
   0.7813     3    47    0.8581    0.0000     591      60    0
   0.7844     3    48    0.8550    0.0000     569      60    0
   0.7784     3    49    0.8522    0.0000     583      60    0
   0.7797     3    50    0.8577    0.0000     568      60    0
   0.7811     3    51    0.8523    0.0000     593      60    0
   0.7768     3    52    0.8574    0.0000     561      60    0
   0.7801     3    53    0.8588    0.0000     556      60    0
   0.7804     3    54    0.8544    0.0000     585      60    0
   0.7793     3    55    0.8562    0.0000     553      60    0
   0.7777     3    56    0.8535    0.0000     540      60    0
   0.7750     3    57    0.8492    0.0000     560      60    0
   0.7771     3    58    0.8569    0.0000     565      60    0
   0.7767     3    59    0.8528    0.0000     578      60    0
   0.7782     3    60    0.8526    0.0000     545      60    0
   0.7748     3    61    0.8534    0.0000     572      60    0
   0.7777     3    62    0.8514    0.0000     593      60    0
   0.7777     3    63    0.8535    0.0000     565      60    0
   0.7717     3    64    0.8490    0.0000     552      60    0
   0.7712     3    65    0.8518    0.0000     572      60    0
   0.7758     3    66    0.8504    0.0000     574      60    0
   0.7746     3    67    0.8538    0.0000     566      60    0
   0.7752     3    68    0.8512    0.0000     590      60    0
   0.7740     3    69    0.8538    0.0000     544      60    0
   0.7753     3    70    0.8558    0.0000     547      60    0
   0.7766     3    71    0.8503    0.0000     596      60    0
   0.7745     3    72    0.8575    0.0000     555      60    0
   0.7804     3    73    0.8522    0.0000     558      60    0
   0.7791     3    74    0.8513    0.0000     583      60    0
   0.7770     3    75    0.8538    0.0000     556      60    0
   0.7776     3    76    0.8495    0.0000     597      60    0
   0.7740     3    77    0.8581    0.0000     565      60    0
   0.7756     3    78    0.8546    0.0000     570      60    0
   0.7743     3    79    0.8525    0.0000     551      60    0
   0.7782     3    80    0.8559    0.0000     579      60    0
   0.7789     3    81    0.8532    0.0000     556      60    0
   0.7812     3    82    0.8509    0.0000     582      60    0
   0.7781     3    83    0.8530    0.0000     566      60    0
   0.7807     3    84    0.8572    0.0000     592      60    0
   0.7762     3    85    0.8518    0.0000     583      60    0
   0.7808     3    86    0.8492    0.0000     572      60    0
   0.7784     3    87    0.8542    0.0000     578      60    0
   0.7778     3    88    0.8516    0.0000     565      60    0
   0.7756     3    89    0.8571    0.0000     592      60    0
   0.7784     3    90    0.8557    0.0000     584      60    0
   0.7806     3    91    0.8523    0.0000     569      60    0
   0.7837     3    92    0.8545    0.0000     555      60    0
   0.7804     3    93    0.8523    0.0000     569      60    0
   0.7731     3    94    0.8573    0.0000     593      60    0
   0.7833     3    95    0.8481    0.0000     593      60    0
   0.7771     3    96    0.8500    0.0000     582      60    0
   0.7789     3    97    0.8524    0.0000     550      60    0
   0.7810     3    98    0.8552    0.0000     560      60    0
   0.7788     3    99    0.8465    0.0000     570      60    0
   0.7797     3   100    0.8493    0.0000     564      60    0
   0.7813     3   101    0.8539    0.0000     574      60    0
   0.7744     3   102    0.8501    0.0000     538      60    0
   0.7766     3   103    0.8556    0.0000     568      60    0
   0.7786     3   104    0.8544    0.0000     597      60    0
   0.7794     3   105    0.8557    0.0000     558      60    0
   0.7795     3   106    0.8505    0.0000     578      60    0
   0.7812     3   107    0.8562    0.0000     571      60    0
   0.7766     3   108    0.8544    0.0000     546      60    0
   0.7780     3   109    0.8536    0.0000     554      60    0
   0.7761     3   110    0.8527    0.0000     569      60    0
   0.7780     3   111    0.8528    0.0000     596      60    0
   0.7788     3   112    0.8507    0.0000     560      60    0
   0.7809     3   113    0.8536    0.0000     569      60    0
   0.7790     3   114    0.8534    0.0000     587      60    0
   0.7808     3   115    0.8576    0.0000     576      60    0
   0.7852     3   116    0.8604    0.0000     570      60    0
   0.7891     3   117    0.8722    0.0000     598      60    0
   0.7985     3   118    0.8804    0.0000     607      60    0
   AAMAX= 869.873535 AAMIN= -585.514099
  118    0.8804    7.3458    339.37    2.6500    4.0000   1
   R1=     57.86 ( all E.s); AVSIN=     0.8552
  SET   CC      SEED    NCYC NITER
    RVAL(R1,ini,end) PKS(ini,end) RO/SIG
    3 0.8804  0.1153850  118    5      57.9  70.1  62.0    72    72    7.35

    SEED=   0.1538460
    vector -u =:   1   0.65675   0.62271   0.82334  1.00
   0.7952     4     1    0.8156    0.0054     783      60    1
   0.7777     4     2    0.8686    0.0003     634      60    1
   0.7866     4     3    0.8543    0.0000     582      60    1
   0.7871     4     4    0.8659    0.0000     598      60    1
   0.7893     4     5    0.8597    0.0000     626      60    1
   0.7860     4     6    0.8569    0.0000     582      60    1
   0.7818     4     7    0.8588    0.0000     557      60    1
   0.7806     4     8    0.8560    0.0000     564      60    1
   0.7860     4     9    0.8576    0.0000     612      60    1
   0.7838     4    10    0.8574    0.0000     605      60    1
   0.7839     4    11    0.8581    0.0000     561      60    1
   0.7846     4    12    0.8620    0.0000     597      60    1
   0.7833     4    13    0.8568    0.0000     569      60    1
   0.7834     4    14    0.8584    0.0000     547      60    1
   0.7788     4    15    0.8549    0.0000     597      60    1
   0.7796     4    16    0.8552    0.0000     568      60    1
   0.7786     4    17    0.8558    0.0000     581      60    1
   0.7833     4    18    0.8524    0.0000     592      60    1
   0.7806     4    19    0.8518    0.0000     581      60    1
   0.7803     4    20    0.8514    0.0000     575      60    1
   0.7785     4    21    0.8587    0.0000     553      60    1
   0.7810     4    22    0.8579    0.0000     573      60    1
   0.7808     4    23    0.8583    0.0000     569      60    1
   0.7818     4    24    0.8576    0.0000     595      60    1
   0.7799     4    25    0.8595    0.0000     604      60    1
   0.7780     4    26    0.8620    0.0000     562      60    1
   0.7820     4    27    0.8555    0.0000     552      60    1
   0.7813     4    28    0.8560    0.0000     594      60    1
   0.7759     4    29    0.8544    0.0000     566      60    1
   0.7834     4    30    0.8534    0.0000     577      60    1
   0.7799     4    31    0.8571    0.0000     583      60    1
   0.7820     4    32    0.8564    0.0000     583      60    1
   0.7817     4    33    0.8521    0.0000     551      60    1
   0.7797     4    34    0.8556    0.0000     552      60    1
   0.7836     4    35    0.8530    0.0000     564      60    1
   0.7792     4    36    0.8529    0.0000     567      60    1
   0.7767     4    37    0.8539    0.0000     566      60    1
   0.7807     4    38    0.8523    0.0000     592      60    1
   0.7782     4    39    0.8568    0.0000     550      60    1
   0.7778     4    40    0.8549    0.0000     575      60    1
   0.7748     4    41    0.8537    0.0000     574      60    1
   0.7806     4    42    0.8482    0.0000     572      60    1
   0.7764     4    43    0.8558    0.0000     555      60    1
   0.7782     4    44    0.8542    0.0000     590      60    1
   0.7776     4    45    0.8546    0.0000     560      60    1
   0.7789     4    46    0.8545    0.0000     554      60    1
   0.7747     4    47    0.8559    0.0000     553      60    1
   0.7795     4    48    0.8499    0.0000     532      60    1
   0.7716     4    49    0.8520    0.0000     557      60    1
   0.7770     4    50    0.8501    0.0000     556      60    1
   0.7766     4    51    0.8547    0.0000     576      60    1
   0.7730     4    52    0.8493    0.0000     569      60    1
   0.7753     4    53    0.8538    0.0000     546      60    1
   0.7761     4    54    0.8560    0.0000     578      60    1
   0.7772     4    55    0.8558    0.0000     567      60    1
   0.7748     4    56    0.8530    0.0000     565      60    1
   0.7760     4    57    0.8586    0.0000     540      60    1
   0.7783     4    58    0.8553    0.0000     551      60    1
   0.7787     4    59    0.8540    0.0000     570      60    1
   0.7791     4    60    0.8546    0.0000     590      60    1
   0.7783     4    61    0.8519    0.0000     569      60    1
   0.7768     4    62    0.8543    0.0000     543      60    1
   0.7789     4    63    0.8512    0.0000     580      60    1
   0.7743     4    64    0.8556    0.0000     554      60    1
   0.7791     4    65    0.8502    0.0000     581      60    1
   0.7770     4    66    0.8531    0.0000     560      60    1
   0.7730     4    67    0.8535    0.0000     544      60    1
   0.7748     4    68    0.8502    0.0000     568      60    1
   0.7765     4    69    0.8505    0.0000     573      60    1
   0.7781     4    70    0.8523    0.0000     576      60    1
   0.7781     4    71    0.8537    0.0000     553      60    1
   0.7776     4    72    0.8570    0.0000     568      60    1
   0.7796     4    73    0.8555    0.0000     531      60    1
   0.7796     4    74    0.8544    0.0000     532      60    1
   0.7782     4    75    0.8546    0.0000     572      60    1
   0.7826     4    76    0.8551    0.0000     578      60    1
   0.7831     4    77    0.8594    0.0000     559      60    1
   0.7839     4    78    0.8608    0.0000     607      60    1
   0.7832     4    79    0.8554    0.0000     587      60    1
   0.7815     4    80    0.8566    0.0000     610      60    1
   0.7808     4    81    0.8567    0.0000     613      60    1
   0.7793     4    82    0.8534    0.0000     591      60    1
   0.7738     4    83    0.8543    0.0000     529      60    1
   0.7799     4    84    0.8574    0.0000     565      60    1
   0.7813     4    85    0.8561    0.0000     589      60    1
   0.7778     4    86    0.8588    0.0000     554      60    1
   0.7787     4    87    0.8600    0.0000     596      60    1
   0.7825     4    88    0.8573    0.0000     554      60    1
   0.7851     4    89    0.8537    0.0000     577      60    1
   0.7818     4    90    0.8559    0.0000     577      60    1
   0.7841     4    91    0.8569    0.0000     542      60    1
   0.7789     4    92    0.8541    0.0000     573      60    1
   0.7839     4    93    0.8587    0.0000     578      60    1
   0.7813     4    94    0.8560    0.0000     568      60    1
   0.7765     4    95    0.8557    0.0000     556      60    1
   0.7825     4    96    0.8524    0.0000     578      60    1
   0.7792     4    97    0.8590    0.0000     596      60    1
   0.7806     4    98    0.8520    0.0000     605      60    1
   0.7784     4    99    0.8585    0.0000     551      60    1
   0.7825     4   100    0.8584    0.0000     566      60    1
   0.7801     4   101    0.8579    0.0000     570      60    1
   0.7842     4   102    0.8518    0.0000     587      60    1
   0.7817     4   103    0.8551    0.0000     591      60    1
   0.7796     4   104    0.8544    0.0000     594      60    1
   0.7782     4   105    0.8615    0.0000     565      60    1
   0.7801     4   106    0.8553    0.0000     575      60    1
   0.7797     4   107    0.8534    0.0000     543      60    1
   0.7821     4   108    0.8555    0.0000     594      60    1
   0.7852     4   109    0.8607    0.0000     581      60    1
   0.7850     4   110    0.8610    0.0000     614      60    1
   0.7884     4   111    0.8572    0.0000     592      60    1
   0.7876     4   112    0.8519    0.0000     598      60    1
   0.7811     4   113    0.8560    0.0000     567      60    1
   0.7799     4   114    0.8598    0.0000     604      60    1
   0.7816     4   115    0.8513    0.0000     579      60    1
   0.7765     4   116    0.8579    0.0000     594      60    1
   0.7807     4   117    0.8539    0.0000     566      60    1
   0.7767     4   118    0.8511    0.0000     593      60    1
   0.7758     4   119    0.8544    0.0000     565      60    1
   0.7737     4   120    0.8524    0.0000     564      60    1
   0.7753     4   121    0.8546    0.0000     583      60    1
   0.7786     4   122    0.8528    0.0000     577      60    1
   0.7772     4   123    0.8499    0.0000     578      60    1
   0.7765     4   124    0.8539    0.0000     544      60    1
   AAMAX= 798.484680 AAMIN= -565.615906
  125    0.8572    7.0465    391.87    2.6500    4.0000   1
   R1=     63.74 ( all E.s); AVSIN=     1.3875
  SET   CC      SEED    NCYC NITER
    RVAL(R1,ini,end) PKS(ini,end) RO/SIG
    4 0.8572  0.1538460  125    5      63.7  90.2  83.4    72    72    7.05

    SEED=   0.1923080
    vector -u =:   1   0.87300   0.81655   0.52951  1.00
   0.7947     5     1    0.8196    0.0014     734      60    1
   0.7739     5     2    0.8636    0.0000     567      60    1
   0.7895     5     3    0.8598    0.0000     567      60    1
   0.7840     5     4    0.8552    0.0000     586      60    1
   0.7822     5     5    0.8611    0.0000     568      60    1
   0.7828     5     6    0.8578    0.0000     604      60    1
   0.7812     5     7    0.8542    0.0000     563      60    1
   0.7818     5     8    0.8578    0.0000     557      60    1
   0.7819     5     9    0.8510    0.0000     599      60    1
   0.7748     5    10    0.8552    0.0000     556      60    1
   0.7772     5    11    0.8565    0.0000     573      60    1
   0.7800     5    12    0.8515    0.0000     603      60    1
   0.7755     5    13    0.8495    0.0000     533      60    1
   0.7774     5    14    0.8540    0.0000     523      60    1
   0.7800     5    15    0.8544    0.0000     599      60    1
   0.7805     5    16    0.8559    0.0000     577      60    1
   0.7806     5    17    0.8556    0.0000     591      60    1
   0.7844     5    18    0.8552    0.0000     592      60    1
   0.7796     5    19    0.8566    0.0000     571      60    1
   0.7842     5    20    0.8550    0.0000     627      60    1
   0.7835     5    21    0.8596    0.0000     584      60    1
   0.7862     5    22    0.8518    0.0000     572      60    1
   0.7820     5    23    0.8535    0.0000     562      60    1
   0.7812     5    24    0.8563    0.0000     565      60    1
   0.7815     5    25    0.8596    0.0000     578      60    1
   0.7809     5    26    0.8528    0.0000     595      60    1
   0.7826     5    27    0.8532    0.0000     605      60    1
   0.7868     5    28    0.8568    0.0000     599      60    1
   0.7832     5    29    0.8573    0.0000     584      60    1
   0.7851     5    30    0.8592    0.0000     614      60    1
   0.7856     5    31    0.8547    0.0000     566      60    1
   0.7815     5    32    0.8546    0.0000     566      60    1
   0.7824     5    33    0.8586    0.0000     591      60    1
   0.7812     5    34    0.8542    0.0000     565      60    1
   0.7848     5    35    0.8524    0.0000     569      60    1
   0.7865     5    36    0.8562    0.0000     585      60    1
   0.7835     5    37    0.8559    0.0000     577      60    1
   0.7815     5    38    0.8538    0.0000     594      60    1
   0.7848     5    39    0.8582    0.0000     612      60    1
   0.7822     5    40    0.8543    0.0000     585      60    1
   0.7820     5    41    0.8581    0.0000     610      60    1
   0.7806     5    42    0.8583    0.0000     574      60    1
   0.7824     5    43    0.8562    0.0000     584      60    1
   0.7766     5    44    0.8533    0.0000     542      60    1
   0.7786     5    45    0.8532    0.0000     585      60    1
   0.7805     5    46    0.8546    0.0000     549      60    1
   0.7775     5    47    0.8567    0.0000     566      60    1
   0.7830     5    48    0.8565    0.0000     565      60    1
   0.7829     5    49    0.8537    0.0000     590      60    1
   0.7842     5    50    0.8592    0.0000     651      60    1
   0.7824     5    51    0.8557    0.0000     575      60    1
   0.7872     5    52    0.8549    0.0000     642      60    1
   0.7845     5    53    0.8629    0.0000     579      60    1
   0.7845     5    54    0.8615    0.0000     610      60    1
   0.7862     5    55    0.8510    0.0000     559      60    1
   0.7787     5    56    0.8546    0.0000     589      60    1
   0.7822     5    57    0.8546    0.0000     577      60    1
   0.7847     5    58    0.8526    0.0000     583      60    1
   0.7830     5    59    0.8549    0.0000     596      60    1
   0.7847     5    60    0.8598    0.0000     597      60    1
   0.7866     5    61    0.8565    0.0000     592      60    1
   0.7827     5    62    0.8566    0.0000     586      60    1
   0.7858     5    63    0.8587    0.0000     594      60    1
   0.7850     5    64    0.8632    0.0000     575      60    1
   0.7878     5    65    0.8594    0.0000     584      60    1
   0.7866     5    66    0.8627    0.0000     566      60    1
   0.7904     5    67    0.8636    0.0000     584      60    1
   0.7887     5    68    0.8627    0.0000     597      60    1
   0.7843     5    69    0.8583    0.0000     613      60    1
   0.7883     5    70    0.8579    0.0000     575      60    1
   0.7879     5    71    0.8631    0.0000     591      60    1
   0.7870     5    72    0.8604    0.0000     607      60    1
   0.7861     5    73    0.8628    0.0000     598      60    1
   0.7866     5    74    0.8654    0.0000     602      60    1
   0.7869     5    75    0.8570    0.0000     594      60    1
   0.7877     5    76    0.8628    0.0000     582      60    1
   0.7869     5    77    0.8636    0.0000     591      60    1
   0.7852     5    78    0.8633    0.0000     622      60    1
   0.7868     5    79    0.8561    0.0000     604      60    1
   0.7839     5    80    0.8624    0.0000     594      60    1
   0.7891     5    81    0.8645    0.0000     632      60    1
   0.7904     5    82    0.8598    0.0000     573      60    1
   0.7848     5    83    0.8581    0.0000     568      60    1
   0.7852     5    84    0.8589    0.0000     601      60    1
   0.7877     5    85    0.8562    0.0000     600      60    1
   0.7890     5    86    0.8581    0.0000     598      60    1
   0.7892     5    87    0.8590    0.0000     587      60    1
   0.7886     5    88    0.8609    0.0000     585      60    1
   0.7830     5    89    0.8616    0.0000     599      60    1
   0.7851     5    90    0.8574    0.0000     586      60    1
   0.7869     5    91    0.8614    0.0000     593      60    1
   0.7877     5    92    0.8549    0.0000     601      60    1
   0.7815     5    93    0.8585    0.0000     606      60    1
   0.7799     5    94    0.8526    0.0000     567      60    1
   0.7801     5    95    0.8573    0.0000     562      60    1
   0.7875     5    96    0.8558    0.0000     604      60    1
   0.7828     5    97    0.8614    0.0000     596      60    1
   0.7849     5    98    0.8540    0.0000     617      60    1
   0.7852     5    99    0.8554    0.0000     615      60    1
   0.7863     5   100    0.8535    0.0000     579      60    1
   0.7848     5   101    0.8565    0.0000     593      60    1
   0.7834     5   102    0.8566    0.0000     588      60    1
   0.7890     5   103    0.8608    0.0000     594      60    1
   0.7847     5   104    0.8566    0.0000     576      60    1
   0.7853     5   105    0.8575    0.0000     590      60    1
   0.7887     5   106    0.8654    0.0000     618      60    1
   0.7902     5   107    0.8669    0.0000     602      60    1
   0.7951     5   108    0.8759    0.0000     585      60    1
   0.8001     5   109    0.8772    0.0000     600      60    1
   0.8016     5   110    0.8808    0.0000     651      60    1
   AAMAX= 970.976074 AAMIN= -550.984375
  110    0.8808    5.5700    438.12    2.6500    4.0000   1
   R1=     57.93 ( all E.s); AVSIN=     0.9704
  SET   CC      SEED    NCYC NITER
    RVAL(R1,ini,end) PKS(ini,end) RO/SIG
    5 0.8808  0.1923080  110    5      57.9  68.8  61.2    72    72    5.57

    SEED=   0.2307690
    vector -u =:   1   0.18504   0.40165   0.47330  1.00
   0.7950     6     1    0.8257    0.0005     777      60    2
   0.7758     6     2    0.8653    0.0000     548      60    2
   0.7895     6     3    0.8658    0.0000     622      60    2
   0.7834     6     4    0.8595    0.0000     598      60    2
   0.7841     6     5    0.8601    0.0000     622      60    2
   0.7831     6     6    0.8569    0.0000     601      60    2
   0.7827     6     7    0.8586    0.0000     617      60    2
   0.7826     6     8    0.8535    0.0000     602      60    2
   0.7817     6     9    0.8578    0.0000     577      60    2
   0.7793     6    10    0.8569    0.0000     587      60    2
   0.7753     6    11    0.8497    0.0000     542      60    2
   0.7753     6    12    0.8515    0.0000     608      60    2
   0.7744     6    13    0.8514    0.0000     572      60    2
   0.7741     6    14    0.8508    0.0000     515      60    2
   0.7702     6    15    0.8500    0.0000     563      60    2
   0.7752     6    16    0.8528    0.0000     537      60    2
   0.7761     6    17    0.8553    0.0000     551      60    2
   0.7767     6    18    0.8536    0.0000     551      60    2
   0.7780     6    19    0.8536    0.0000     534      60    2
   0.7756     6    20    0.8534    0.0000     565      60    2
   0.7748     6    21    0.8506    0.0000     580      60    2
   0.7770     6    22    0.8511    0.0000     571      60    2
   0.7706     6    23    0.8479    0.0000     548      60    2
   0.7738     6    24    0.8476    0.0000     577      60    2
   0.7716     6    25    0.8497    0.0000     569      60    2
   0.7702     6    26    0.8479    0.0000     570      60    2
   0.7722     6    27    0.8500    0.0000     583      60    2
   0.7745     6    28    0.8503    0.0000     537      60    2
   0.7698     6    29    0.8495    0.0000     552      60    2
   0.7739     6    30    0.8483    0.0000     561      60    2
   0.7699     6    31    0.8482    0.0000     534      60    2
   0.7713     6    32    0.8518    0.0000     548      60    2
   0.7691     6    33    0.8470    0.0000     587      60    2
   0.7709     6    34    0.8500    0.0000     547      60    2
   0.7732     6    35    0.8552    0.0000     574      60    2
   0.7708     6    36    0.8466    0.0000     549      60    2
   0.7657     6    37    0.8414    0.0000     516      60    2
   0.7663     6    38    0.8490    0.0000     525      60    2
   0.7682     6    39    0.8446    0.0000     519      60    2
   0.7669     6    40    0.8459    0.0000     584      60    2
   0.7696     6    41    0.8501    0.0000     535      60    2
   0.7716     6    42    0.8473    0.0000     560      60    2
   0.7693     6    43    0.8438    0.0000     556      60    2
   0.7708     6    44    0.8461    0.0000     573      60    2
   0.7688     6    45    0.8508    0.0000     532      60    2
   0.7718     6    46    0.8498    0.0000     532      60    2
   0.7724     6    47    0.8535    0.0000     542      60    2
   0.7663     6    48    0.8486    0.0000     560      60    2
   0.7698     6    49    0.8495    0.0000     516      60    2
   0.7722     6    50    0.8546    0.0000     571      60    2
   0.7745     6    51    0.8500    0.0000     536      60    2
   0.7749     6    52    0.8435    0.0000     539      60    2
   0.7681     6    53    0.8477    0.0000     535      60    2
   0.7670     6    54    0.8493    0.0000     535      60    2
   0.7710     6    55    0.8465    0.0000     539      60    2
   0.7707     6    56    0.8526    0.0000     552      60    2
   0.7696     6    57    0.8468    0.0000     505      60    2
   0.7688     6    58    0.8459    0.0000     552      60    2
   0.7680     6    59    0.8529    0.0000     570      60    2
   0.7719     6    60    0.8475    0.0000     555      60    2
   0.7672     6    61    0.8486    0.0000     547      60    2
   0.7720     6    62    0.8466    0.0000     583      60    2
   0.7727     6    63    0.8462    0.0000     564      60    2
   0.7714     6    64    0.8484    0.0000     565      60    2
   0.7722     6    65    0.8444    0.0000     558      60    2
   0.7702     6    66    0.8443    0.0000     553      60    2
   0.7701     6    67    0.8536    0.0000     542      60    2
   0.7705     6    68    0.8441    0.0000     562      60    2
   0.7691     6    69    0.8512    0.0000     519      60    2
   0.7695     6    70    0.8452    0.0000     561      60    2
   0.7749     6    71    0.8458    0.0000     557      60    2
   0.7705     6    72    0.8489    0.0000     533      60    2
   0.7746     6    73    0.8517    0.0000     566      60    2
   0.7712     6    74    0.8485    0.0000     560      60    2
   0.7677     6    75    0.8501    0.0000     546      60    2
   0.7682     6    76    0.8469    0.0000     514      60    2
   0.7706     6    77    0.8491    0.0000     556      60    2
   0.7726     6    78    0.8502    0.0000     555      60    2
   0.7701     6    79    0.8461    0.0000     542      60    2
   0.7668     6    80    0.8514    0.0000     558      60    2
   0.7747     6    81    0.8468    0.0000     522      60    2
   0.7744     6    82    0.8491    0.0000     572      60    2
   0.7711     6    83    0.8507    0.0000     526      60    2
   0.7702     6    84    0.8487    0.0000     561      60    2
   0.7717     6    85    0.8482    0.0000     543      60    2
   0.7719     6    86    0.8488    0.0000     542      60    2
   0.7701     6    87    0.8508    0.0000     527      60    2
   0.7739     6    88    0.8509    0.0000     569      60    2
   0.7702     6    89    0.8454    0.0000     557      60    2
   0.7703     6    90    0.8475    0.0000     489      60    2
   0.7692     6    91    0.8515    0.0000     582      60    2
   0.7695     6    92    0.8466    0.0000     556      60    2
   0.7718     6    93    0.8482    0.0000     590      60    2
   0.7708     6    94    0.8482    0.0000     509      60    2
   0.7706     6    95    0.8522    0.0000     534      60    2
   0.7725     6    96    0.8518    0.0000     544      60    2
   0.7746     6    97    0.8504    0.0000     573      60    2
   0.7713     6    98    0.8471    0.0000     561      60    2
   0.7678     6    99    0.8488    0.0000     526      60    2
   0.7704     6   100    0.8493    0.0000     563      60    2
   0.7652     6   101    0.8557    0.0000     552      60    2
   0.7728     6   102    0.8449    0.0000     557      60    2
   0.7702     6   103    0.8505    0.0000     582      60    2
   0.7722     6   104    0.8451    0.0000     578      60    2
   0.7687     6   105    0.8516    0.0000     543      60    2
   0.7673     6   106    0.8449    0.0000     551      60    2
   0.7670     6   107    0.8504    0.0000     528      60    2
   0.7681     6   108    0.8484    0.0000     544      60    2
   0.7717     6   109    0.8446    0.0000     588      60    2
   0.7678     6   110    0.8493    0.0000     531      60    2
   0.7708     6   111    0.8472    0.0000     525      60    2
   0.7690     6   112    0.8511    0.0000     528      60    2
   0.7693     6   113    0.8458    0.0000     561      60    2
   0.7699     6   114    0.8532    0.0000     541      60    2
   0.7692     6   115    0.8499    0.0000     543      60    2
   0.7693     6   116    0.8465    0.0000     563      60    2
   0.7694     6   117    0.8467    0.0000     520      60    2
   0.7680     6   118    0.8499    0.0000     525      60    2
   0.7722     6   119    0.8490    0.0000     544      60    2
   0.7699     6   120    0.8454    0.0000     535      60    2
   0.7703     6   121    0.8501    0.0000     569      60    2
   0.7729     6   122    0.8487    0.0000     553      60    2
   0.7734     6   123    0.8521    0.0000     536      60    2
   0.7663     6   124    0.8540    0.0000     547      60    2
   AAMAX= 648.636658 AAMIN= -558.520996
  125    0.8499    3.7901    479.93    2.6500    4.0000   1
   R1=     64.89 ( all E.s); AVSIN=     0.8055
  SET   CC      SEED    NCYC NITER
    RVAL(R1,ini,end) PKS(ini,end) RO/SIG
    6 0.8499  0.2307690  125    5      64.9  91.1  82.8    72    72    3.79

    SEED=   0.2692310
    vector -u =:   1   0.63250   0.71194   0.75479  1.00
   0.7952     7     1    0.8207    0.0000     768      60    2
   0.7734     7     2    0.8626    0.0000     544      60    2
   0.7885     7     3    0.8551    0.0000     595      60    2
   0.7857     7     4    0.8571    0.0000     571      60    2
   0.7846     7     5    0.8638    0.0000     584      60    2
   0.7814     7     6    0.8611    0.0000     594      60    2
   0.7825     7     7    0.8559    0.0000     611      60    2
   0.7821     7     8    0.8545    0.0000     569      60    2
   0.7764     7     9    0.8583    0.0000     580      60    2
   0.7805     7    10    0.8560    0.0000     571      60    2
   0.7817     7    11    0.8535    0.0000     530      60    2
   0.7772     7    12    0.8529    0.0000     586      60    2
   0.7781     7    13    0.8582    0.0000     578      60    2
   0.7774     7    14    0.8556    0.0000     597      60    2
   0.7824     7    15    0.8586    0.0000     610      60    2
   0.7771     7    16    0.8536    0.0000     591      60    2
   0.7775     7    17    0.8554    0.0000     548      60    2
   0.7758     7    18    0.8551    0.0000     585      60    2
   0.7723     7    19    0.8523    0.0000     531      60    2
   0.7769     7    20    0.8509    0.0000     570      60    2
   0.7750     7    21    0.8502    0.0000     568      60    2
   0.7725     7    22    0.8527    0.0000     552      60    2
   0.7792     7    23    0.8539    0.0000     581      60    2
   0.7797     7    24    0.8489    0.0000     582      60    2
   0.7753     7    25    0.8575    0.0000     606      60    2
   0.7746     7    26    0.8506    0.0000     574      60    2
   0.7816     7    27    0.8540    0.0000     550      60    2
   0.7807     7    28    0.8523    0.0000     596      60    2
   0.7808     7    29    0.8548    0.0000     581      60    2
   0.7841     7    30    0.8474    0.0000     559      60    2
   0.7812     7    31    0.8573    0.0000     529      60    2
   0.7815     7    32    0.8529    0.0000     569      60    2
   0.7769     7    33    0.8617    0.0000     532      60    2
   0.7783     7    34    0.8553    0.0000     581      60    2
   0.7803     7    35    0.8502    0.0000     591      60    2
   0.7779     7    36    0.8468    0.0000     564      60    2
   0.7799     7    37    0.8499    0.0000     567      60    2
   0.7770     7    38    0.8529    0.0000     571      60    2
   0.7816     7    39    0.8550    0.0000     552      60    2
   0.7812     7    40    0.8518    0.0000     536      60    2
   0.7788     7    41    0.8575    0.0000     563      60    2
   0.7781     7    42    0.8573    0.0000     534      60    2
   0.7820     7    43    0.8574    0.0000     583      60    2
   0.7818     7    44    0.8551    0.0000     550      60    2
   0.7768     7    45    0.8511    0.0000     578      60    2
   0.7776     7    46    0.8491    0.0000     556      60    2
   0.7789     7    47    0.8584    0.0000     585      60    2
   0.7830     7    48    0.8499    0.0000     548      60    2
   0.7825     7    49    0.8526    0.0000     573      60    2
   0.7809     7    50    0.8526    0.0000     592      60    2
   0.7816     7    51    0.8472    0.0000     551      60    2
   0.7824     7    52    0.8539    0.0000     591      60    2
   0.7803     7    53    0.8562    0.0000     557      60    2
   0.7789     7    54    0.8572    0.0000     600      60    2
   0.7804     7    55    0.8554    0.0000     590      60    2
   0.7787     7    56    0.8544    0.0000     550      60    2
   0.7803     7    57    0.8546    0.0000     563      60    2
   0.7768     7    58    0.8570    0.0000     587      60    2
   0.7819     7    59    0.8515    0.0000     599      60    2
   0.7816     7    60    0.8575    0.0000     559      60    2
   0.7841     7    61    0.8629    0.0000     573      60    2
   0.7896     7    62    0.8699    0.0000     571      60    2
   0.7947     7    63    0.8744    0.0000     575      60    2
   0.7997     7    64    0.8760    0.0000     648      60    2
   0.8011     7    65    0.8701    0.0000     600      60    2
   0.7985     7    66    0.8824    0.0000     629      60    2
   AAMAX= 922.164673 AAMIN= -594.958679
   66    0.8824    4.5539    518.38    2.6500    4.0000   1
   R1=     57.69 ( all E.s); AVSIN=     0.9933
  SET   CC      SEED    NCYC NITER
    RVAL(R1,ini,end) PKS(ini,end) RO/SIG
    7 0.8824  0.2692310   66    5      57.7  67.3  60.8    72    72    4.55

    SEED=   0.3076920
    vector -u =:   1   0.25335   0.98420   0.46296  1.00
   0.7942     8     1    0.8355    0.0000     708      60    3
   0.7789     8     2    0.8614    0.0000     592      60    3
   0.7903     8     3    0.8609    0.0000     602      60    3
   0.7872     8     4    0.8594    0.0000     612      60    3
   0.7850     8     5    0.8604    0.0000     590      60    3
   0.7859     8     6    0.8642    0.0000     590      60    3
   0.7857     8     7    0.8640    0.0000     587      60    3
   0.7851     8     8    0.8585    0.0000     568      60    3
   0.7831     8     9    0.8625    0.0000     581      60    3
   0.7846     8    10    0.8618    0.0000     588      60    3
   0.7868     8    11    0.8564    0.0000     580      60    3
   0.7893     8    12    0.8540    0.0000     603      60    3
   0.7886     8    13    0.8559    0.0000     589      60    3
   0.7818     8    14    0.8544    0.0000     572      60    3
   0.7813     8    15    0.8588    0.0000     579      60    3
   0.7836     8    16    0.8533    0.0000     598      60    3
   0.7879     8    17    0.8644    0.0000     561      60    3
   0.7885     8    18    0.8569    0.0000     645      60    3
   0.7852     8    19    0.8623    0.0000     601      60    3
   0.7855     8    20    0.8606    0.0000     589      60    3
   0.7878     8    21    0.8588    0.0000     618      60    3
   0.7852     8    22    0.8592    0.0000     585      60    3
   0.7855     8    23    0.8620    0.0000     591      60    3
   0.7867     8    24    0.8614    0.0000     584      60    3
   0.7883     8    25    0.8592    0.0000     605      60    3
   0.7904     8    26    0.8643    0.0000     581      60    3
   0.7919     8    27    0.8636    0.0000     611      60    3
   0.7875     8    28    0.8626    0.0000     595      60    3
   0.7896     8    29    0.8587    0.0000     606      60    3
   0.7879     8    30    0.8645    0.0000     617      60    3
   0.7901     8    31    0.8626    0.0000     604      60    3
   0.7872     8    32    0.8626    0.0000     607      60    3
   0.7877     8    33    0.8540    0.0000     576      60    3
   0.7856     8    34    0.8613    0.0000     567      60    3
   0.7863     8    35    0.8579    0.0000     594      60    3
   0.7862     8    36    0.8633    0.0000     571      60    3
   0.7898     8    37    0.8555    0.0000     626      60    3
   0.7864     8    38    0.8616    0.0000     573      60    3
   0.7862     8    39    0.8645    0.0000     607      60    3
   0.7858     8    40    0.8634    0.0000     600      60    3
   0.7865     8    41    0.8653    0.0000     597      60    3
   0.7920     8    42    0.8602    0.0000     611      60    3
   0.7849     8    43    0.8602    0.0000     556      60    3
   0.7838     8    44    0.8633    0.0000     597      60    3
   0.7868     8    45    0.8582    0.0000     585      60    3
   0.7876     8    46    0.8614    0.0000     583      60    3
   0.7914     8    47    0.8607    0.0000     623      60    3
   0.7878     8    48    0.8621    0.0000     611      60    3
   0.7872     8    49    0.8636    0.0000     626      60    3
   0.7884     8    50    0.8620    0.0000     614      60    3
   0.7885     8    51    0.8613    0.0000     559      60    3
   0.7884     8    52    0.8537    0.0000     567      60    3
   0.7808     8    53    0.8552    0.0000     545      60    3
   0.7849     8    54    0.8615    0.0000     602      60    3
   0.7879     8    55    0.8614    0.0000     593      60    3
   0.7901     8    56    0.8583    0.0000     580      60    3
   0.7831     8    57    0.8556    0.0000     585      60    3
   0.7862     8    58    0.8623    0.0000     610      60    3
   0.7885     8    59    0.8589    0.0000     577      60    3
   0.7856     8    60    0.8626    0.0000     604      60    3
   0.7872     8    61    0.8586    0.0000     584      60    3
   0.7830     8    62    0.8615    0.0000     566      60    3
   0.7862     8    63    0.8570    0.0000     560      60    3
   0.7838     8    64    0.8615    0.0000     592      60    3
   0.7814     8    65    0.8619    0.0000     581      60    3
   0.7854     8    66    0.8617    0.0000     600      60    3
   0.7870     8    67    0.8517    0.0000     597      60    3
   0.7823     8    68    0.8530    0.0000     559      60    3
   0.7793     8    69    0.8574    0.0000     539      60    3
   0.7821     8    70    0.8590    0.0000     593      60    3
   0.7801     8    71    0.8593    0.0000     577      60    3
   0.7810     8    72    0.8589    0.0000     557      60    3
   0.7820     8    73    0.8585    0.0000     584      60    3
   0.7857     8    74    0.8586    0.0000     574      60    3
   0.7828     8    75    0.8562    0.0000     567      60    3
   0.7838     8    76    0.8559    0.0000     628      60    3
   0.7834     8    77    0.8617    0.0000     574      60    3
   0.7847     8    78    0.8571    0.0000     576      60    3
   0.7836     8    79    0.8541    0.0000     577      60    3
   0.7811     8    80    0.8578    0.0000     570      60    3
   0.7830     8    81    0.8565    0.0000     562      60    3
   0.7843     8    82    0.8516    0.0000     577      60    3
   0.7833     8    83    0.8573    0.0000     582      60    3
   0.7808     8    84    0.8548    0.0000     571      60    3
   0.7827     8    85    0.8614    0.0000     576      60    3
   0.7825     8    86    0.8510    0.0000     588      60    3
   0.7784     8    87    0.8600    0.0000     597      60    3
   0.7829     8    88    0.8547    0.0000     582      60    3
   0.7792     8    89    0.8581    0.0000     552      60    3
   0.7821     8    90    0.8569    0.0000     603      60    3
   0.7852     8    91    0.8595    0.0000     607      60    3
   0.7826     8    92    0.8580    0.0000     577      60    3
   0.7852     8    93    0.8587    0.0000     553      60    3
   0.7838     8    94    0.8562    0.0000     584      60    3
   0.7834     8    95    0.8589    0.0000     555      60    3
   0.7866     8    96    0.8609    0.0000     596      60    3
   0.7844     8    97    0.8600    0.0000     603      60    3
   0.7834     8    98    0.8619    0.0000     597      60    3
   0.7872     8    99    0.8591    0.0000     559      60    3
   0.7827     8   100    0.8579    0.0000     579      60    3
   0.7849     8   101    0.8551    0.0000     614      60    3
   0.7868     8   102    0.8578    0.0000     584      60    3
   0.7853     8   103    0.8556    0.0000     578      60    3
   0.7875     8   104    0.8553    0.0000     592      60    3
   0.7855     8   105    0.8561    0.0000     574      60    3
   0.7822     8   106    0.8605    0.0000     571      60    3
   0.7839     8   107    0.8606    0.0000     620      60    3
   0.7855     8   108    0.8595    0.0000     556      60    3
   0.7868     8   109    0.8501    0.0000     560      60    3
   0.7860     8   110    0.8608    0.0000     558      60    3
   0.7883     8   111    0.8570    0.0000     616      60    3
   0.7841     8   112    0.8551    0.0000     572      60    3
   0.7877     8   113    0.8573    0.0000     581      60    3
   0.7822     8   114    0.8572    0.0000     578      60    3
   0.7878     8   115    0.8568    0.0000     592      60    3
   0.7824     8   116    0.8500    0.0000     548      60    3
   0.7839     8   117    0.8543    0.0000     582      60    3
   0.7854     8   118    0.8593    0.0000     580      60    3
   0.7889     8   119    0.8559    0.0000     604      60    3
   0.7846     8   120    0.8573    0.0000     589      60    3
   0.7862     8   121    0.8611    0.0000     572      60    3
   0.7832     8   122    0.8585    0.0000     579      60    3
   0.7843     8   123    0.8558    0.0000     581      60    3
   0.7861     8   124    0.8586    0.0000     570      60    3
   AAMAX= 959.077393 AAMIN= -702.250732
  125    0.8505    5.1473    554.17    2.6500    4.0000   1
   R1=     62.89 ( all E.s); AVSIN=     1.4126
  SET   CC      SEED    NCYC NITER
    RVAL(R1,ini,end) PKS(ini,end) RO/SIG
    8 0.8505  0.3076920  125    5      62.9  89.7  81.4    72    72    5.15

    SEED=   0.3461540
    vector -u =:   1   0.08913   0.96328   0.46529  1.00
   0.7933     9     1    0.8385    0.0000     735      60    3
   0.7755     9     2    0.8588    0.0000     562      60    3
   0.7829     9     3    0.8625    0.0000     573      60    3
   0.7845     9     4    0.8576    0.0000     630      60    3
   0.7796     9     5    0.8589    0.0000     588      60    3
   0.7822     9     6    0.8613    0.0000     632      60    3
   0.7820     9     7    0.8515    0.0000     616      60    3
   0.7806     9     8    0.8641    0.0000     586      60    3
   0.7842     9     9    0.8586    0.0000     580      60    3
   0.7808     9    10    0.8576    0.0000     575      60    3
   0.7783     9    11    0.8587    0.0000     585      60    3
   0.7779     9    12    0.8548    0.0000     579      60    3
   0.7804     9    13    0.8589    0.0000     556      60    3
   0.7785     9    14    0.8599    0.0000     614      60    3
   0.7806     9    15    0.8597    0.0000     573      60    3
   0.7858     9    16    0.8562    0.0000     586      60    3
   0.7817     9    17    0.8658    0.0000     588      60    3
   0.7837     9    18    0.8536    0.0000     580      60    3
   0.7812     9    19    0.8534    0.0000     564      60    3
   0.7751     9    20    0.8579    0.0000     558      60    3
   0.7744     9    21    0.8548    0.0000     575      60    3
   0.7741     9    22    0.8533    0.0000     563      60    3
   0.7776     9    23    0.8510    0.0000     575      60    3
   0.7772     9    24    0.8558    0.0000     584      60    3
   0.7777     9    25    0.8543    0.0000     556      60    3
   0.7744     9    26    0.8587    0.0000     596      60    3
   0.7771     9    27    0.8552    0.0000     578      60    3
   0.7716     9    28    0.8524    0.0000     569      60    3
   0.7792     9    29    0.8498    0.0000     570      60    3
   0.7763     9    30    0.8515    0.0000     564      60    3
   0.7814     9    31    0.8510    0.0000     576      60    3
   0.7830     9    32    0.8550    0.0000     577      60    3
   0.7759     9    33    0.8574    0.0000     549      60    3
   0.7776     9    34    0.8588    0.0000     592      60    3
   0.7799     9    35    0.8568    0.0000     536      60    3
   0.7726     9    36    0.8557    0.0000     570      60    3
   0.7783     9    37    0.8538    0.0000     557      60    3
   0.7754     9    38    0.8542    0.0000     561      60    3
   0.7762     9    39    0.8559    0.0000     577      60    3
   0.7770     9    40    0.8507    0.0000     594      60    3
   0.7774     9    41    0.8546    0.0000     560      60    3
   0.7799     9    42    0.8556    0.0000     592      60    3
   0.7821     9    43    0.8528    0.0000     603      60    3
   0.7761     9    44    0.8566    0.0000     555      60    3
   0.7805     9    45    0.8498    0.0000     579      60    3
   0.7762     9    46    0.8567    0.0000     554      60    3
   0.7749     9    47    0.8539    0.0000     550      60    3
   0.7784     9    48    0.8574    0.0000     580      60    3
   0.7835     9    49    0.8664    0.0000     568      60    3
   0.7829     9    50    0.8565    0.0000     629      60    3
   0.7835     9    51    0.8582    0.0000     613      60    3
   0.7835     9    52    0.8548    0.0000     545      60    3
   0.7815     9    53    0.8550    0.0000     559      60    3
   0.7819     9    54    0.8548    0.0000     612      60    3
   0.7775     9    55    0.8533    0.0000     582      60    3
   0.7809     9    56    0.8591    0.0000     600      60    3
   0.7762     9    57    0.8553    0.0000     608      60    3
   0.7765     9    58    0.8558    0.0000     550      60    3
   0.7776     9    59    0.8556    0.0000     583      60    3
   0.7799     9    60    0.8560    0.0000     573      60    3
   0.7804     9    61    0.8612    0.0000     569      60    3
   0.7825     9    62    0.8559    0.0000     589      60    3
   0.7810     9    63    0.8531    0.0000     553      60    3
   0.7790     9    64    0.8550    0.0000     581      60    3
   0.7842     9    65    0.8591    0.0000     594      60    3
   0.7834     9    66    0.8604    0.0000     584      60    3
   0.7876     9    67    0.8558    0.0000     612      60    3
   0.7864     9    68    0.8598    0.0000     598      60    3
   0.7829     9    69    0.8572    0.0000     593      60    3
   0.7835     9    70    0.8609    0.0000     547      60    3
   0.7862     9    71    0.8574    0.0000     595      60    3
   0.7893     9    72    0.8565    0.0000     610      60    3
   0.7864     9    73    0.8568    0.0000     589      60    3
   0.7835     9    74    0.8667    0.0000     583      60    3
   0.7882     9    75    0.8555    0.0000     585      60    3
   0.7832     9    76    0.8621    0.0000     611      60    3
   0.7877     9    77    0.8591    0.0000     632      60    3
   0.7870     9    78    0.8585    0.0000     604      60    3
   0.7854     9    79    0.8620    0.0000     602      60    3
   0.7843     9    80    0.8629    0.0000     581      60    3
   0.7866     9    81    0.8558    0.0000     587      60    3
   0.7867     9    82    0.8579    0.0000     577      60    3
   0.7860     9    83    0.8547    0.0000     577      60    3
   0.7863     9    84    0.8619    0.0000     557      60    3
   0.7884     9    85    0.8614    0.0000     590      60    3
   0.7865     9    86    0.8655    0.0000     605      60    3
   0.7863     9    87    0.8612    0.0000     613      60    3
   0.7885     9    88    0.8600    0.0000     596      60    3
   0.7856     9    89    0.8617    0.0000     588      60    3
   0.7847     9    90    0.8597    0.0000     578      60    3
   0.7859     9    91    0.8580    0.0000     583      60    3
   0.7844     9    92    0.8557    0.0000     593      60    3
   0.7829     9    93    0.8571    0.0000     599      60    3
   0.7817     9    94    0.8572    0.0000     575      60    3
   0.7795     9    95    0.8523    0.0000     587      60    3
   0.7823     9    96    0.8586    0.0000     546      60    3
   0.7829     9    97    0.8549    0.0000     603      60    3
   0.7855     9    98    0.8574    0.0000     575      60    3
   0.7810     9    99    0.8551    0.0000     585      60    3
   0.7817     9   100    0.8571    0.0000     534      60    3
   0.7822     9   101    0.8618    0.0000     580      60    3
   0.7803     9   102    0.8624    0.0000     568      60    3
   0.7815     9   103    0.8560    0.0000     585      60    3
   0.7842     9   104    0.8664    0.0000     561      60    3
   0.7845     9   105    0.8622    0.0000     608      60    3
   0.7854     9   106    0.8607    0.0000     595      60    3
   0.7845     9   107    0.8614    0.0000     574      60    3
   0.7901     9   108    0.8597    0.0000     584      60    3
   0.7901     9   109    0.8628    0.0000     617      60    3
   0.7901     9   110    0.8633    0.0000     606      60    3
   0.7871     9   111    0.8613    0.0000     633      60    3
   0.7892     9   112    0.8602    0.0000     620      60    3
   0.7864     9   113    0.8546    0.0000     600      60    3
   0.7832     9   114    0.8523    0.0000     595      60    3
   0.7859     9   115    0.8563    0.0000     573      60    3
   0.7783     9   116    0.8563    0.0000     576      60    3
   0.7812     9   117    0.8563    0.0000     602      60    3
   0.7808     9   118    0.8578    0.0000     584      60    3
   0.7843     9   119    0.8607    0.0000     586      60    3
   0.7842     9   120    0.8622    0.0000     605      60    3
   0.7866     9   121    0.8582    0.0000     593      60    3
   0.7817     9   122    0.8610    0.0000     607      60    3
   0.7797     9   123    0.8601    0.0000     573      60    3
   0.7850     9   124    0.8589    0.0000     540      60    3
   AAMAX= 909.507690 AAMIN= -558.151123
  125    0.8584    4.1953    587.78    2.6500    4.0000   1
   R1=     62.55 ( all E.s); AVSIN=     1.5433
  SET   CC      SEED    NCYC NITER
    RVAL(R1,ini,end) PKS(ini,end) RO/SIG
    9 0.8584  0.3461540  125    5      62.5  90.0  79.0    72    72    4.20

    SEED=   0.3846150
    vector -u =:   1   0.17945   0.98992   0.77966  1.00
   0.7955    10     1    0.8187    0.0000     768      60    3
   0.7774    10     2    0.8643    0.0000     564      60    3
   0.7817    10     3    0.8577    0.0000     555      60    3
   0.7737    10     4    0.8574    0.0000     579      60    3
   0.7783    10     5    0.8580    0.0000     576      60    3
   0.7811    10     6    0.8559    0.0000     577      60    3
   0.7798    10     7    0.8593    0.0000     570      60    3
   0.7792    10     8    0.8591    0.0000     582      60    3
   0.7823    10     9    0.8599    0.0000     574      60    3
   0.7802    10    10    0.8577    0.0000     553      60    3
   0.7834    10    11    0.8570    0.0000     596      60    3
   0.7814    10    12    0.8506    0.0000     588      60    3
   0.7814    10    13    0.8540    0.0000     580      60    3
   0.7842    10    14    0.8583    0.0000     620      60    3
   0.7768    10    15    0.8516    0.0000     551      60    3
   0.7798    10    16    0.8563    0.0000     565      60    3
   0.7782    10    17    0.8503    0.0000     587      60    3
   0.7756    10    18    0.8585    0.0000     570      60    3
   0.7771    10    19    0.8571    0.0000     547      60    3
   0.7802    10    20    0.8512    0.0000     561      60    3
   0.7786    10    21    0.8544    0.0000     605      60    3
   0.7810    10    22    0.8507    0.0000     576      60    3
   0.7759    10    23    0.8520    0.0000     608      60    3
   0.7782    10    24    0.8518    0.0000     582      60    3
   0.7780    10    25    0.8521    0.0000     566      60    3
   0.7828    10    26    0.8529    0.0000     595      60    3
   0.7774    10    27    0.8525    0.0000     559      60    3
   0.7803    10    28    0.8499    0.0000     566      60    3
   0.7791    10    29    0.8532    0.0000     553      60    3
   0.7768    10    30    0.8565    0.0000     611      60    3
   0.7783    10    31    0.8546    0.0000     572      60    3
   0.7801    10    32    0.8575    0.0000     573      60    3
   0.7766    10    33    0.8494    0.0000     538      60    3
   0.7773    10    34    0.8557    0.0000     593      60    3
   0.7764    10    35    0.8498    0.0000     605      60    3
   0.7741    10    36    0.8525    0.0000     543      60    3
   0.7741    10    37    0.8449    0.0000     554      60    3
   0.7711    10    38    0.8521    0.0000     573      60    3
   0.7751    10    39    0.8516    0.0000     569      60    3
   0.7731    10    40    0.8536    0.0000     531      60    3
   0.7744    10    41    0.8561    0.0000     581      60    3
   0.7755    10    42    0.8523    0.0000     557      60    3
   0.7772    10    43    0.8507    0.0000     578      60    3
   0.7752    10    44    0.8519    0.0000     565      60    3
   0.7735    10    45    0.8499    0.0000     558      60    3
   0.7759    10    46    0.8540    0.0000     583      60    3
   0.7711    10    47    0.8515    0.0000     512      60    3
   0.7725    10    48    0.8484    0.0000     511      60    3
   0.7736    10    49    0.8493    0.0000     588      60    3
   0.7694    10    50    0.8464    0.0000     541      60    3
   0.7691    10    51    0.8453    0.0000     562      60    3
   0.7714    10    52    0.8451    0.0000     548      60    3
   0.7695    10    53    0.8482    0.0000     557      60    3
   0.7700    10    54    0.8499    0.0000     551      60    3
   0.7718    10    55    0.8478    0.0000     559      60    3
   0.7683    10    56    0.8476    0.0000     542      60    3
   0.7712    10    57    0.8510    0.0000     546      60    3
   0.7697    10    58    0.8447    0.0000     555      60    3
   0.7696    10    59    0.8517    0.0000     530      60    3
   0.7703    10    60    0.8504    0.0000     552      60    3
   0.7736    10    61    0.8477    0.0000     552      60    3
   0.7708    10    62    0.8445    0.0000     568      60    3
   0.7677    10    63    0.8540    0.0000     528      60    3
   0.7677    10    64    0.8493    0.0000     529      60    3
   0.7764    10    65    0.8530    0.0000     556      60    3
   0.7706    10    66    0.8470    0.0000     548      60    3
   0.7731    10    67    0.8520    0.0000     570      60    3
   0.7753    10    68    0.8486    0.0000     567      60    3
   0.7712    10    69    0.8497    0.0000     555      60    3
   0.7693    10    70    0.8462    0.0000     564      60    3
   0.7690    10    71    0.8461    0.0000     554      60    3
   0.7701    10    72    0.8513    0.0000     558      60    3
   0.7685    10    73    0.8487    0.0000     529      60    3
   0.7711    10    74    0.8505    0.0000     523      60    3
   0.7688    10    75    0.8430    0.0000     560      60    3
   0.7705    10    76    0.8509    0.0000     586      60    3
   0.7713    10    77    0.8497    0.0000     536      60    3
   0.7719    10    78    0.8450    0.0000     526      60    3
   0.7672    10    79    0.8481    0.0000     515      60    3
   0.7654    10    80    0.8476    0.0000     536      60    3
   0.7694    10    81    0.8459    0.0000     556      60    3
   0.7693    10    82    0.8533    0.0000     509      60    3
   0.7692    10    83    0.8458    0.0000     598      60    3
   0.7681    10    84    0.8524    0.0000     548      60    3
   0.7692    10    85    0.8438    0.0000     537      60    3
   0.7706    10    86    0.8502    0.0000     557      60    3
   0.7697    10    87    0.8504    0.0000     544      60    3
   0.7719    10    88    0.8488    0.0000     551      60    3
   0.7675    10    89    0.8461    0.0000     518      60    3
   0.7680    10    90    0.8481    0.0000     521      60    3
   0.7709    10    91    0.8485    0.0000     523      60    3
   0.7725    10    92    0.8511    0.0000     538      60    3
   0.7714    10    93    0.8471    0.0000     565      60    3
   0.7732    10    94    0.8487    0.0000     531      60    3
   0.7662    10    95    0.8510    0.0000     554      60    3
   0.7676    10    96    0.8514    0.0000     513      60    3
   0.7711    10    97    0.8475    0.0000     531      60    3
   0.7714    10    98    0.8472    0.0000     547      60    3
   0.7712    10    99    0.8480    0.0000     554      60    3
   0.7680    10   100    0.8517    0.0000     576      60    3
   0.7724    10   101    0.8448    0.0000     504      60    3
   0.7716    10   102    0.8509    0.0000     513      60    3
   0.7689    10   103    0.8474    0.0000     570      60    3
   0.7692    10   104    0.8434    0.0000     559      60    3
   0.7714    10   105    0.8516    0.0000     552      60    3
   0.7705    10   106    0.8518    0.0000     549      60    3
   0.7702    10   107    0.8536    0.0000     575      60    3
   0.7688    10   108    0.8551    0.0000     552      60    3
   0.7684    10   109    0.8516    0.0000     529      60    3
   0.7670    10   110    0.8470    0.0000     546      60    3
   0.7654    10   111    0.8477    0.0000     550      60    3
   0.7711    10   112    0.8501    0.0000     565      60    3
   0.7705    10   113    0.8478    0.0000     571      60    3
   0.7729    10   114    0.8503    0.0000     552      60    3
   0.7716    10   115    0.8499    0.0000     566      60    3
   0.7731    10   116    0.8530    0.0000     540      60    3
   0.7719    10   117    0.8410    0.0000     541      60    3
   0.7714    10   118    0.8469    0.0000     544      60    3
   0.7668    10   119    0.8475    0.0000     546      60    3
   0.7726    10   120    0.8529    0.0000     525      60    3
   0.7723    10   121    0.8511    0.0000     543      60    3
   0.7699    10   122    0.8488    0.0000     557      60    3
   0.7701    10   123    0.8520    0.0000     557      60    3
   0.7723    10   124    0.8492    0.0000     507      60    3
   AAMAX= 581.348999 AAMIN= -532.542786
  125    0.8507    2.7882    619.57    2.6500    4.0000   1
   R1=     65.51 ( all E.s); AVSIN=     0.7960
  SET   CC      SEED    NCYC NITER
    RVAL(R1,ini,end) PKS(ini,end) RO/SIG
   10 0.8507  0.3846150  125    5      65.5  91.6  84.9    72    72    2.79

    SEED=   0.4230770
    vector -u =:   1   0.56780   0.28714   0.87787  1.00
   0.7932    11     1    0.8208    0.0000     760      60    3
   0.7782    11     2    0.8574    0.0000     605      60    3
   0.7842    11     3    0.8566    0.0000     625      60    3
   0.7829    11     4    0.8641    0.0000     589      60    3
   0.7853    11     5    0.8651    0.0000     612      60    3
   0.7850    11     6    0.8589    0.0000     589      60    3
   0.7855    11     7    0.8617    0.0000     615      60    3
   0.7792    11     8    0.8525    0.0000     571      60    3
   0.7761    11     9    0.8549    0.0000     568      60    3
   0.7791    11    10    0.8625    0.0000     561      60    3
   0.7823    11    11    0.8560    0.0000     589      60    3
   0.7838    11    12    0.8574    0.0000     588      60    3
   0.7846    11    13    0.8561    0.0000     527      60    3
   0.7828    11    14    0.8514    0.0000     558      60    3
   0.7850    11    15    0.8573    0.0000     576      60    3
   0.7828    11    16    0.8613    0.0000     602      60    3
   0.7855    11    17    0.8574    0.0000     618      60    3
   0.7860    11    18    0.8585    0.0000     570      60    3
   0.7860    11    19    0.8591    0.0000     571      60    3
   0.7828    11    20    0.8577    0.0000     607      60    3
   0.7862    11    21    0.8597    0.0000     598      60    3
   0.7860    11    22    0.8578    0.0000     574      60    3
   0.7864    11    23    0.8572    0.0000     585      60    3
   0.7838    11    24    0.8576    0.0000     551      60    3
   0.7866    11    25    0.8561    0.0000     593      60    3
   0.7838    11    26    0.8544    0.0000     580      60    3
   0.7854    11    27    0.8616    0.0000     556      60    3
   0.7810    11    28    0.8474    0.0000     559      60    3
   0.7881    11    29    0.8558    0.0000     565      60    3
   0.7838    11    30    0.8508    0.0000     555      60    3
   0.7805    11    31    0.8557    0.0000     587      60    3
   0.7816    11    32    0.8554    0.0000     561      60    3
   0.7816    11    33    0.8535    0.0000     591      60    3
   0.7802    11    34    0.8584    0.0000     584      60    3
   0.7824    11    35    0.8572    0.0000     583      60    3
   0.7802    11    36    0.8586    0.0000     567      60    3
   0.7796    11    37    0.8544    0.0000     573      60    3
   0.7773    11    38    0.8525    0.0000     576      60    3
   0.7791    11    39    0.8498    0.0000     570      60    3
   0.7792    11    40    0.8528    0.0000     570      60    3
   0.7780    11    41    0.8553    0.0000     539      60    3
   0.7804    11    42    0.8550    0.0000     580      60    3
   0.7829    11    43    0.8521    0.0000     558      60    3
   0.7768    11    44    0.8587    0.0000     568      60    3
   0.7814    11    45    0.8521    0.0000     571      60    3
   0.7828    11    46    0.8550    0.0000     572      60    3
   0.7871    11    47    0.8585    0.0000     614      60    3
   0.7811    11    48    0.8584    0.0000     567      60    3
   0.7847    11    49    0.8569    0.0000     573      60    3
   0.7841    11    50    0.8549    0.0000     585      60    3
   0.7858    11    51    0.8585    0.0000     583      60    3
   0.7855    11    52    0.8595    0.0000     558      60    3
   0.7854    11    53    0.8551    0.0000     594      60    3
   0.7844    11    54    0.8554    0.0000     573      60    3
   0.7837    11    55    0.8531    0.0000     587      60    3
   0.7830    11    56    0.8565    0.0000     570      60    3
   0.7839    11    57    0.8535    0.0000     571      60    3
   0.7816    11    58    0.8602    0.0000     573      60    3
   0.7817    11    59    0.8587    0.0000     588      60    3
   0.7824    11    60    0.8535    0.0000     537      60    3
   0.7826    11    61    0.8542    0.0000     594      60    3
   0.7831    11    62    0.8595    0.0000     610      60    3
   0.7820    11    63    0.8602    0.0000     613      60    3
   0.7844    11    64    0.8555    0.0000     569      60    3
   0.7816    11    65    0.8585    0.0000     594      60    3
   0.7835    11    66    0.8557    0.0000     560      60    3
   0.7810    11    67    0.8519    0.0000     575      60    3
   0.7783    11    68    0.8531    0.0000     596      60    3
   0.7801    11    69    0.8524    0.0000     545      60    3
   0.7807    11    70    0.8529    0.0000     525      60    3
   0.7816    11    71    0.8552    0.0000     551      60    3
   0.7842    11    72    0.8479    0.0000     625      60    3
   0.7804    11    73    0.8599    0.0000     565      60    3
   0.7787    11    74    0.8482    0.0000     602      60    3
   0.7797    11    75    0.8497    0.0000     610      60    3
   0.7804    11    76    0.8539    0.0000     548      60    3
   0.7827    11    77    0.8527    0.0000     611      60    3
   0.7807    11    78    0.8550    0.0000     556      60    3
   0.7852    11    79    0.8617    0.0000     552      60    3
   0.7901    11    80    0.8653    0.0000     587      60    3
   0.7945    11    81    0.8717    0.0000     602      60    3
   0.7976    11    82    0.8797    0.0000     597      60    3
   0.8023    11    83    0.8813    0.0000     609      60    3
   AAMAX= 864.953369 AAMIN= -553.502075
   83    0.8813    3.6429    649.81    2.6500    4.0000   1
   R1=     58.01 ( all E.s); AVSIN=     0.9303
  SET   CC      SEED    NCYC NITER
    RVAL(R1,ini,end) PKS(ini,end) RO/SIG
   11 0.8813  0.4230770   83    5      58.0  67.0  59.6    72    72    3.64

    SEED=   0.4615380
    vector -u =:   1   0.29555   0.71818   0.66547  1.00
   0.7938    12     1    0.8178    0.0000     750      60    4
   0.7747    12     2    0.8579    0.0000     577      60    4
   0.7851    12     3    0.8461    0.0000     555      60    4
   0.7815    12     4    0.8575    0.0000     602      60    4
   0.7832    12     5    0.8525    0.0000     566      60    4
   0.7755    12     6    0.8570    0.0000     567      60    4
   0.7815    12     7    0.8579    0.0000     559      60    4
   0.7801    12     8    0.8612    0.0000     556      60    4
   0.7814    12     9    0.8573    0.0000     587      60    4
   0.7791    12    10    0.8549    0.0000     602      60    4
   0.7824    12    11    0.8582    0.0000     562      60    4
   0.7788    12    12    0.8525    0.0000     594      60    4
   0.7801    12    13    0.8645    0.0000     576      60    4
   0.7872    12    14    0.8562    0.0000     599      60    4
   0.7828    12    15    0.8603    0.0000     566      60    4
   0.7901    12    16    0.8565    0.0000     584      60    4
   0.7835    12    17    0.8591    0.0000     577      60    4
   0.7852    12    18    0.8600    0.0000     584      60    4
   0.7879    12    19    0.8578    0.0000     615      60    4
   0.7837    12    20    0.8603    0.0000     577      60    4
   0.7832    12    21    0.8556    0.0000     592      60    4
   0.7817    12    22    0.8549    0.0000     574      60    4
   0.7823    12    23    0.8569    0.0000     536      60    4
   0.7834    12    24    0.8588    0.0000     590      60    4
   0.7850    12    25    0.8577    0.0000     587      60    4
   0.7854    12    26    0.8557    0.0000     577      60    4
   0.7876    12    27    0.8611    0.0000     573      60    4
   0.7860    12    28    0.8623    0.0000     588      60    4
   0.7917    12    29    0.8607    0.0000     595      60    4
   0.7886    12    30    0.8601    0.0000     610      60    4
   0.7864    12    31    0.8637    0.0000     559      60    4
   0.7883    12    32    0.8578    0.0000     571      60    4
   0.7863    12    33    0.8606    0.0000     586      60    4
   0.7868    12    34    0.8544    0.0000     636      60    4
   0.7842    12    35    0.8561    0.0000     598      60    4
   0.7819    12    36    0.8605    0.0000     600      60    4
   0.7872    12    37    0.8586    0.0000     584      60    4
   0.7894    12    38    0.8575    0.0000     613      60    4
   0.7835    12    39    0.8548    0.0000     556      60    4
   0.7817    12    40    0.8519    0.0000     553      60    4
   0.7861    12    41    0.8573    0.0000     585      60    4
   0.7816    12    42    0.8575    0.0000     583      60    4
   0.7812    12    43    0.8574    0.0000     566      60    4
   0.7850    12    44    0.8541    0.0000     565      60    4
   0.7869    12    45    0.8562    0.0000     606      60    4
   0.7853    12    46    0.8565    0.0000     600      60    4
   0.7827    12    47    0.8510    0.0000     601      60    4
   0.7824    12    48    0.8575    0.0000     581      60    4
   0.7824    12    49    0.8553    0.0000     594      60    4
   0.7811    12    50    0.8519    0.0000     533      60    4
   0.7835    12    51    0.8552    0.0000     608      60    4
   0.7801    12    52    0.8517    0.0000     576      60    4
   0.7783    12    53    0.8529    0.0000     579      60    4
   0.7753    12    54    0.8476    0.0000     596      60    4
   0.7744    12    55    0.8496    0.0000     562      60    4
   0.7816    12    56    0.8537    0.0000     588      60    4
   0.7837    12    57    0.8530    0.0000     580      60    4
   0.7812    12    58    0.8549    0.0000     577      60    4
   0.7844    12    59    0.8578    0.0000     605      60    4
   0.7859    12    60    0.8585    0.0000     583      60    4
   0.7908    12    61    0.8547    0.0000     612      60    4
   0.7878    12    62    0.8642    0.0000     614      60    4
   0.7896    12    63    0.8667    0.0000     597      60    4
   0.7943    12    64    0.8717    0.0000     591      60    4
   0.7998    12    65    0.8820    0.0000     563      60    4
   AAMAX= 928.925598 AAMIN= -640.971619
   65    0.8820    3.6454    678.70    2.6500    4.0000   1
   R1=     58.03 ( all E.s); AVSIN=     0.9430
  SET   CC      SEED    NCYC NITER
    RVAL(R1,ini,end) PKS(ini,end) RO/SIG
   12 0.8820  0.4615380   65    5      58.0  67.9  59.6    72    72    3.65

    SEED=   0.5000000
    vector -u =:   1   0.40818   0.64452   0.97670  1.00
   0.7952    13     1    0.8234    0.0000     769      60    5
   0.7791    13     2    0.8658    0.0000     547      60    5
   0.7862    13     3    0.8660    0.0000     581      60    5
   0.7859    13     4    0.8600    0.0000     597      60    5
   0.7834    13     5    0.8586    0.0000     581      60    5
   0.7832    13     6    0.8630    0.0000     589      60    5
   0.7869    13     7    0.8555    0.0000     584      60    5
   0.7796    13     8    0.8570    0.0000     604      60    5
   0.7789    13     9    0.8570    0.0000     582      60    5
   0.7825    13    10    0.8555    0.0000     554      60    5
   0.7771    13    11    0.8590    0.0000     575      60    5
   0.7804    13    12    0.8592    0.0000     567      60    5
   0.7766    13    13    0.8533    0.0000     580      60    5
   0.7774    13    14    0.8610    0.0000     559      60    5
   0.7843    13    15    0.8555    0.0000     541      60    5
   0.7761    13    16    0.8584    0.0000     564      60    5
   0.7806    13    17    0.8559    0.0000     549      60    5
   0.7772    13    18    0.8600    0.0000     560      60    5
   0.7831    13    19    0.8536    0.0000     582      60    5
   0.7808    13    20    0.8571    0.0000     573      60    5
   0.7847    13    21    0.8547    0.0000     587      60    5
   0.7809    13    22    0.8551    0.0000     578      60    5
   0.7832    13    23    0.8495    0.0000     574      60    5
   0.7765    13    24    0.8533    0.0000     534      60    5
   0.7771    13    25    0.8564    0.0000     605      60    5
   0.7773    13    26    0.8528    0.0000     551      60    5
   0.7797    13    27    0.8555    0.0000     595      60    5
   0.7761    13    28    0.8546    0.0000     552      60    5
   0.7775    13    29    0.8530    0.0000     538      60    5
   0.7801    13    30    0.8571    0.0000     575      60    5
   0.7819    13    31    0.8600    0.0000     570      60    5
   0.7819    13    32    0.8540    0.0000     588      60    5
   0.7820    13    33    0.8549    0.0000     610      60    5
   0.7788    13    34    0.8556    0.0000     601      60    5
   0.7771    13    35    0.8503    0.0000     594      60    5
   0.7750    13    36    0.8560    0.0000     562      60    5
   0.7760    13    37    0.8512    0.0000     568      60    5
   0.7744    13    38    0.8563    0.0000     578      60    5
   0.7789    13    39    0.8548    0.0000     580      60    5
   0.7755    13    40    0.8484    0.0000     565      60    5
   0.7710    13    41    0.8474    0.0000     552      60    5
   0.7696    13    42    0.8500    0.0000     553      60    5
   0.7711    13    43    0.8469    0.0000     553      60    5
   0.7724    13    44    0.8513    0.0000     547      60    5
   0.7721    13    45    0.8483    0.0000     567      60    5
   0.7678    13    46    0.8479    0.0000     565      60    5
   0.7730    13    47    0.8500    0.0000     595      60    5
   0.7738    13    48    0.8484    0.0000     537      60    5
   0.7703    13    49    0.8506    0.0000     556      60    5
   0.7697    13    50    0.8449    0.0000     589      60    5
   0.7701    13    51    0.8437    0.0000     567      60    5
   0.7686    13    52    0.8509    0.0000     555      60    5
   0.7708    13    53    0.8541    0.0000     527      60    5
   0.7707    13    54    0.8489    0.0000     510      60    5
   0.7692    13    55    0.8489    0.0000     558      60    5
   0.7702    13    56    0.8490    0.0000     528      60    5
   0.7706    13    57    0.8472    0.0000     576      60    5
   0.7721    13    58    0.8462    0.0000     547      60    5
   0.7688    13    59    0.8537    0.0000     547      60    5
   0.7693    13    60    0.8498    0.0000     548      60    5
   0.7690    13    61    0.8494    0.0000     548      60    5
   0.7686    13    62    0.8478    0.0000     561      60    5
   0.7682    13    63    0.8481    0.0000     545      60    5
   0.7710    13    64    0.8491    0.0000     561      60    5
   0.7705    13    65    0.8446    0.0000     511      60    5
   0.7716    13    66    0.8475    0.0000     551      60    5
   0.7681    13    67    0.8549    0.0000     538      60    5
   0.7730    13    68    0.8475    0.0000     547      60    5
   0.7693    13    69    0.8503    0.0000     531      60    5
   0.7687    13    70    0.8508    0.0000     514      60    5
   0.7671    13    71    0.8529    0.0000     523      60    5
   0.7697    13    72    0.8462    0.0000     559      60    5
   0.7688    13    73    0.8422    0.0000     533      60    5
   0.7714    13    74    0.8470    0.0000     541      60    5
   0.7709    13    75    0.8471    0.0000     530      60    5
   0.7702    13    76    0.8454    0.0000     535      60    5
   0.7705    13    77    0.8495    0.0000     568      60    5
   0.7690    13    78    0.8461    0.0000     530      60    5
   0.7679    13    79    0.8435    0.0000     552      60    5
   0.7694    13    80    0.8521    0.0000     542      60    5
   0.7680    13    81    0.8477    0.0000     551      60    5
   0.7704    13    82    0.8512    0.0000     533      60    5
   0.7724    13    83    0.8482    0.0000     573      60    5
   0.7727    13    84    0.8452    0.0000     589      60    5
   0.7678    13    85    0.8492    0.0000     544      60    5
   0.7709    13    86    0.8460    0.0000     539      60    5
   0.7710    13    87    0.8459    0.0000     531      60    5
   0.7707    13    88    0.8492    0.0000     565      60    5
   0.7679    13    89    0.8468    0.0000     557      60    5
   0.7671    13    90    0.8530    0.0000     539      60    5
   0.7730    13    91    0.8525    0.0000     559      60    5
   0.7709    13    92    0.8497    0.0000     538      60    5
   0.7736    13    93    0.8489    0.0000     528      60    5
   0.7724    13    94    0.8479    0.0000     574      60    5
   0.7682    13    95    0.8470    0.0000     555      60    5
   0.7705    13    96    0.8491    0.0000     513      60    5
   0.7713    13    97    0.8505    0.0000     567      60    5
   0.7691    13    98    0.8501    0.0000     553      60    5
   0.7718    13    99    0.8460    0.0000     558      60    5
   0.7713    13   100    0.8493    0.0000     506      60    5
   0.7660    13   101    0.8473    0.0000     547      60    5
   0.7714    13   102    0.8489    0.0000     542      60    5
   0.7716    13   103    0.8415    0.0000     561      60    5
   0.7707    13   104    0.8514    0.0000     537      60    5
   0.7699    13   105    0.8512    0.0000     507      60    5
   0.7742    13   106    0.8467    0.0000     577      60    5
   0.7739    13   107    0.8468    0.0000     547      60    5
   0.7687    13   108    0.8482    0.0000     544      60    5
   0.7698    13   109    0.8476    0.0000     520      60    5
   0.7726    13   110    0.8480    0.0000     592      60    5
   0.7741    13   111    0.8478    0.0000     553      60    5
   0.7712    13   112    0.8471    0.0000     565      60    5
   0.7706    13   113    0.8495    0.0000     573      60    5
   0.7699    13   114    0.8489    0.0000     493      60    5
   0.7667    13   115    0.8480    0.0000     573      60    5
   0.7703    13   116    0.8528    0.0000     550      60    5
   0.7716    13   117    0.8476    0.0000     531      60    5
   0.7720    13   118    0.8508    0.0000     553      60    5
   0.7716    13   119    0.8486    0.0000     562      60    5
   0.7678    13   120    0.8501    0.0000     536      60    5
   0.7745    13   121    0.8498    0.0000     553      60    5
   0.7682    13   122    0.8514    0.0000     513      60    5
   0.7685    13   123    0.8516    0.0000     506      60    5
   0.7697    13   124    0.8469    0.0000     536      60    5
   AAMAX= 629.759216 AAMIN= -520.833923
  125    0.8479    2.2539    706.41    2.6500    4.0000   1
   R1=     65.27 ( all E.s); AVSIN=     0.7744
  SET   CC      SEED    NCYC NITER
    RVAL(R1,ini,end) PKS(ini,end) RO/SIG
   13 0.8479  0.5000000  125    5      65.3  94.5  86.4    72    72    2.25

    SEED=   0.5384620
    vector -u =:   1   0.94966   0.25920   0.88245  1.00
   0.7955    14     1    0.8277    0.0000     729      60    5
   0.7778    14     2    0.8618    0.0000     620      60    5
   0.7899    14     3    0.8628    0.0000     600      60    5
   0.7867    14     4    0.8588    0.0000     608      60    5
   0.7864    14     5    0.8636    0.0000     585      60    5
   0.7853    14     6    0.8557    0.0000     593      60    5
   0.7840    14     7    0.8590    0.0000     612      60    5
   0.7820    14     8    0.8617    0.0000     583      60    5
   0.7820    14     9    0.8526    0.0000     549      60    5
   0.7808    14    10    0.8524    0.0000     591      60    5
   0.7756    14    11    0.8518    0.0000     565      60    5
   0.7748    14    12    0.8484    0.0000     578      60    5
   0.7776    14    13    0.8526    0.0000     591      60    5
   0.7792    14    14    0.8547    0.0000     545      60    5
   0.7772    14    15    0.8571    0.0000     542      60    5
   0.7803    14    16    0.8467    0.0000     582      60    5
   0.7767    14    17    0.8510    0.0000     591      60    5
   0.7763    14    18    0.8580    0.0000     540      60    5
   0.7812    14    19    0.8544    0.0000     574      60    5
   0.7790    14    20    0.8556    0.0000     571      60    5
   0.7788    14    21    0.8591    0.0000     591      60    5
   0.7786    14    22    0.8567    0.0000     601      60    5
   0.7805    14    23    0.8520    0.0000     574      60    5
   0.7817    14    24    0.8531    0.0000     589      60    5
   0.7821    14    25    0.8494    0.0000     544      60    5
   0.7797    14    26    0.8540    0.0000     538      60    5
   0.7791    14    27    0.8589    0.0000     578      60    5
   0.7835    14    28    0.8579    0.0000     613      60    5
   0.7796    14    29    0.8614    0.0000     579      60    5
   0.7822    14    30    0.8550    0.0000     570      60    5
   0.7819    14    31    0.8555    0.0000     582      60    5
   0.7833    14    32    0.8573    0.0000     568      60    5
   0.7821    14    33    0.8618    0.0000     545      60    5
   0.7830    14    34    0.8568    0.0000     573      60    5
   0.7801    14    35    0.8582    0.0000     607      60    5
   0.7798    14    36    0.8592    0.0000     600      60    5
   0.7806    14    37    0.8593    0.0000     555      60    5
   0.7850    14    38    0.8606    0.0000     592      60    5
   0.7863    14    39    0.8534    0.0000     584      60    5
   0.7818    14    40    0.8610    0.0000     567      60    5
   0.7854    14    41    0.8587    0.0000     607      60    5
   0.7838    14    42    0.8575    0.0000     596      60    5
   0.7869    14    43    0.8608    0.0000     572      60    5
   0.7851    14    44    0.8647    0.0000     578      60    5
   0.7848    14    45    0.8569    0.0000     594      60    5
   0.7850    14    46    0.8603    0.0000     599      60    5
   0.7869    14    47    0.8590    0.0000     605      60    5
   0.7871    14    48    0.8590    0.0000     561      60    5
   0.7901    14    49    0.8558    0.0000     593      60    5
   0.7893    14    50    0.8605    0.0000     574      60    5
   0.7847    14    51    0.8594    0.0000     579      60    5
   0.7856    14    52    0.8574    0.0000     580      60    5
   0.7850    14    53    0.8582    0.0000     569      60    5
   0.7855    14    54    0.8563    0.0000     571      60    5
   0.7855    14    55    0.8585    0.0000     569      60    5
   0.7844    14    56    0.8610    0.0000     586      60    5
   0.7869    14    57    0.8604    0.0000     590      60    5
   0.7851    14    58    0.8542    0.0000     603      60    5
   0.7837    14    59    0.8557    0.0000     579      60    5
   0.7857    14    60    0.8556    0.0000     595      60    5
   0.7849    14    61    0.8547    0.0000     604      60    5
   0.7851    14    62    0.8558    0.0000     604      60    5
   0.7822    14    63    0.8589    0.0000     598      60    5
   0.7877    14    64    0.8562    0.0000     609      60    5
   0.7816    14    65    0.8553    0.0000     578      60    5
   0.7821    14    66    0.8541    0.0000     598      60    5
   0.7834    14    67    0.8609    0.0000     575      60    5
   0.7832    14    68    0.8572    0.0000     621      60    5
   0.7819    14    69    0.8566    0.0000     566      60    5
   0.7801    14    70    0.8512    0.0000     543      60    5
   0.7828    14    71    0.8547    0.0000     568      60    5
   0.7780    14    72    0.8535    0.0000     573      60    5
   0.7792    14    73    0.8561    0.0000     555      60    5
   0.7772    14    74    0.8531    0.0000     566      60    5
   0.7805    14    75    0.8526    0.0000     571      60    5
   0.7792    14    76    0.8510    0.0000     569      60    5
   0.7837    14    77    0.8563    0.0000     559      60    5
   0.7808    14    78    0.8527    0.0000     586      60    5
   0.7824    14    79    0.8565    0.0000     554      60    5
   0.7763    14    80    0.8537    0.0000     559      60    5
   0.7802    14    81    0.8555    0.0000     595      60    5
   0.7785    14    82    0.8523    0.0000     569      60    5
   0.7806    14    83    0.8519    0.0000     553      60    5
   0.7821    14    84    0.8591    0.0000     562      60    5
   0.7798    14    85    0.8574    0.0000     586      60    5
   0.7778    14    86    0.8502    0.0000     555      60    5
   0.7775    14    87    0.8505    0.0000     571      60    5
   0.7786    14    88    0.8480    0.0000     534      60    5
   0.7793    14    89    0.8507    0.0000     571      60    5
   0.7775    14    90    0.8527    0.0000     577      60    5
   0.7777    14    91    0.8541    0.0000     557      60    5
   0.7763    14    92    0.8475    0.0000     576      60    5
   0.7771    14    93    0.8540    0.0000     555      60    5
   0.7789    14    94    0.8581    0.0000     552      60    5
   0.7788    14    95    0.8481    0.0000     588      60    5
   0.7779    14    96    0.8562    0.0000     572      60    5
   0.7793    14    97    0.8576    0.0000     590      60    5
   0.7784    14    98    0.8492    0.0000     548      60    5
   0.7772    14    99    0.8551    0.0000     581      60    5
   0.7752    14   100    0.8511    0.0000     550      60    5
   0.7785    14   101    0.8524    0.0000     595      60    5
   0.7747    14   102    0.8514    0.0000     548      60    5
   0.7700    14   103    0.8545    0.0000     525      60    5
   0.7780    14   104    0.8560    0.0000     551      60    5
   0.7718    14   105    0.8505    0.0000     525      60    5
   0.7770    14   106    0.8524    0.0000     561      60    5
   0.7765    14   107    0.8504    0.0000     551      60    5
   0.7706    14   108    0.8533    0.0000     564      60    5
   0.7781    14   109    0.8547    0.0000     593      60    5
   0.7761    14   110    0.8509    0.0000     570      60    5
   0.7767    14   111    0.8508    0.0000     569      60    5
   0.7742    14   112    0.8504    0.0000     529      60    5
   0.7744    14   113    0.8525    0.0000     532      60    5
   0.7733    14   114    0.8458    0.0000     559      60    5
   0.7738    14   115    0.8533    0.0000     564      60    5
   0.7703    14   116    0.8528    0.0000     541      60    5
   0.7728    14   117    0.8490    0.0000     575      60    5
   0.7706    14   118    0.8502    0.0000     541      60    5
   0.7710    14   119    0.8452    0.0000     540      60    5
   0.7731    14   120    0.8513    0.0000     534      60    5
   0.7681    14   121    0.8465    0.0000     524      60    5
   0.7703    14   122    0.8432    0.0000     574      60    5
   0.7687    14   123    0.8445    0.0000     546      60    5
   0.7706    14   124    0.8498    0.0000     541      60    5
   AAMAX= 549.434143 AAMIN= -543.451355
  125    0.8507    2.2404    733.07    2.6500    4.0000   1
   R1=     65.15 ( all E.s); AVSIN=     0.8130
  SET   CC      SEED    NCYC NITER
    RVAL(R1,ini,end) PKS(ini,end) RO/SIG
   14 0.8507  0.5384620  125    5      65.1  91.5  85.0    72    72    2.24

    SEED=   0.5769230
    vector -u =:   1   0.96485   0.69098   0.90155  1.00
   0.7948    15     1    0.8331    0.0000     769      60    5
   0.7760    15     2    0.8649    0.0000     603      60    5
   0.7887    15     3    0.8590    0.0000     588      60    5
   0.7857    15     4    0.8629    0.0000     597      60    5
   0.7886    15     5    0.8619    0.0000     597      60    5
   0.7856    15     6    0.8667    0.0000     590      60    5
   0.7841    15     7    0.8581    0.0000     589      60    5
   0.7832    15     8    0.8614    0.0000     582      60    5
   0.7857    15     9    0.8617    0.0000     584      60    5
   0.7830    15    10    0.8561    0.0000     591      60    5
   0.7861    15    11    0.8610    0.0000     594      60    5
   0.7852    15    12    0.8582    0.0000     633      60    5
   0.7858    15    13    0.8595    0.0000     606      60    5
   0.7850    15    14    0.8561    0.0000     581      60    5
   0.7848    15    15    0.8613    0.0000     574      60    5
   0.7792    15    16    0.8609    0.0000     589      60    5
   0.7834    15    17    0.8580    0.0000     577      60    5
   0.7858    15    18    0.8602    0.0000     576      60    5
   0.7851    15    19    0.8571    0.0000     595      60    5
   0.7805    15    20    0.8566    0.0000     575      60    5
   0.7821    15    21    0.8649    0.0000     601      60    5
   0.7860    15    22    0.8581    0.0000     602      60    5
   0.7854    15    23    0.8587    0.0000     603      60    5
   0.7835    15    24    0.8626    0.0000     590      60    5
   0.7851    15    25    0.8514    0.0000     606      60    5
   0.7839    15    26    0.8613    0.0000     558      60    5
   0.7856    15    27    0.8556    0.0000     598      60    5
   0.7852    15    28    0.8627    0.0000     573      60    5
   0.7827    15    29    0.8610    0.0000     584      60    5
   0.7874    15    30    0.8569    0.0000     589      60    5
   0.7866    15    31    0.8609    0.0000     603      60    5
   0.7856    15    32    0.8604    0.0000     592      60    5
   0.7876    15    33    0.8542    0.0000     602      60    5
   0.7894    15    34    0.8608    0.0000     592      60    5
   0.7866    15    35    0.8621    0.0000     596      60    5
   0.7892    15    36    0.8665    0.0000     569      60    5
   0.7872    15    37    0.8607    0.0000     605      60    5
   0.7885    15    38    0.8620    0.0000     599      60    5
   0.7903    15    39    0.8579    0.0000     587      60    5
   0.7884    15    40    0.8644    0.0000     601      60    5
   0.7914    15    41    0.8616    0.0000     572      60    5
   0.7901    15    42    0.8653    0.0000     570      60    5
   0.7844    15    43    0.8601    0.0000     564      60    5
   0.7886    15    44    0.8635    0.0000     584      60    5
   0.7902    15    45    0.8589    0.0000     623      60    5
   0.7882    15    46    0.8641    0.0000     608      60    5
   0.7884    15    47    0.8572    0.0000     598      60    5
   0.7852    15    48    0.8532    0.0000     589      60    5
   0.7849    15    49    0.8551    0.0000     574      60    5
   0.7839    15    50    0.8578    0.0000     586      60    5
   0.7856    15    51    0.8567    0.0000     573      60    5
   0.7864    15    52    0.8568    0.0000     595      60    5
   0.7844    15    53    0.8615    0.0000     600      60    5
   0.7861    15    54    0.8614    0.0000     588      60    5
   0.7902    15    55    0.8594    0.0000     569      60    5
   0.7861    15    56    0.8538    0.0000     561      60    5
   0.7869    15    57    0.8582    0.0000     576      60    5
   0.7870    15    58    0.8598    0.0000     572      60    5
   0.7864    15    59    0.8545    0.0000     577      60    5
   0.7866    15    60    0.8621    0.0000     601      60    5
   0.7893    15    61    0.8629    0.0000     580      60    5
   0.7854    15    62    0.8618    0.0000     613      60    5
   0.7863    15    63    0.8563    0.0000     567      60    5
   0.7793    15    64    0.8581    0.0000     569      60    5
   0.7861    15    65    0.8555    0.0000     599      60    5
   0.7822    15    66    0.8610    0.0000     604      60    5
   0.7883    15    67    0.8557    0.0000     591      60    5
   0.7841    15    68    0.8618    0.0000     596      60    5
   0.7917    15    69    0.8628    0.0000     592      60    5
   0.7848    15    70    0.8625    0.0000     587      60    5
   0.7843    15    71    0.8574    0.0000     580      60    5
   0.7835    15    72    0.8565    0.0000     581      60    5
   0.7844    15    73    0.8598    0.0000     624      60    5
   0.7849    15    74    0.8585    0.0000     572      60    5
   0.7848    15    75    0.8526    0.0000     602      60    5
   0.7794    15    76    0.8540    0.0000     582      60    5
   0.7812    15    77    0.8526    0.0000     598      60    5
   0.7784    15    78    0.8555    0.0000     595      60    5
   0.7822    15    79    0.8508    0.0000     601      60    5
   0.7793    15    80    0.8542    0.0000     582      60    5
   0.7779    15    81    0.8584    0.0000     554      60    5
   0.7799    15    82    0.8572    0.0000     570      60    5
   0.7850    15    83    0.8561    0.0000     560      60    5
   0.7822    15    84    0.8515    0.0000     587      60    5
   0.7827    15    85    0.8563    0.0000     555      60    5
   0.7851    15    86    0.8576    0.0000     586      60    5
   0.7816    15    87    0.8542    0.0000     558      60    5
   0.7814    15    88    0.8563    0.0000     566      60    5
   0.7835    15    89    0.8537    0.0000     585      60    5
   0.7786    15    90    0.8571    0.0000     558      60    5
   0.7817    15    91    0.8507    0.0000     568      60    5
   0.7799    15    92    0.8564    0.0000     567      60    5
   0.7798    15    93    0.8552    0.0000     613      60    5
   0.7774    15    94    0.8513    0.0000     598      60    5
   0.7814    15    95    0.8554    0.0000     566      60    5
   0.7780    15    96    0.8559    0.0000     582      60    5
   0.7807    15    97    0.8536    0.0000     552      60    5
   0.7798    15    98    0.8547    0.0000     608      60    5
   0.7852    15    99    0.8570    0.0000     589      60    5
   0.7848    15   100    0.8575    0.0000     572      60    5
   0.7840    15   101    0.8603    0.0000     565      60    5
   0.7858    15   102    0.8567    0.0000     584      60    5
   0.7855    15   103    0.8553    0.0000     566      60    5
   0.7842    15   104    0.8565    0.0000     577      60    5
   0.7837    15   105    0.8544    0.0000     563      60    5
   0.7858    15   106    0.8525    0.0000     575      60    5
   0.7849    15   107    0.8591    0.0000     534      60    5
   0.7852    15   108    0.8572    0.0000     569      60    5
   0.7873    15   109    0.8585    0.0000     580      60    5
   0.7888    15   110    0.8628    0.0000     580      60    5
   0.7930    15   111    0.8662    0.0000     613      60    5
   0.7936    15   112    0.8740    0.0000     579      60    5
   0.8017    15   113    0.8741    0.0000     608      60    5
   0.8025    15   114    0.8818    0.0000     642      60    5
   AAMAX= 939.343018 AAMIN= -647.519470
  114    0.8818    3.4108    758.81    2.6500    4.0000   1
   R1=     57.90 ( all E.s); AVSIN=     0.9728
  SET   CC      SEED    NCYC NITER
    RVAL(R1,ini,end) PKS(ini,end) RO/SIG
   15 0.8818  0.5769230  114    5      57.9  68.6  59.3    72    72    3.41

    SEED=   0.6153850
    vector -u =:   1   0.50225   0.38525   0.67117  1.00
   0.7954    16     1    0.8107    0.0000     762      60    6
   0.7741    16     2    0.8561    0.0000     586      60    6
   0.7882    16     3    0.8635    0.0000     597      60    6
   0.7859    16     4    0.8604    0.0000     609      60    6
   0.7818    16     5    0.8625    0.0000     603      60    6
   0.7835    16     6    0.8580    0.0000     553      60    6
   0.7824    16     7    0.8586    0.0000     573      60    6
   0.7844    16     8    0.8620    0.0000     590      60    6
   0.7822    16     9    0.8580    0.0000     568      60    6
   0.7878    16    10    0.8579    0.0000     579      60    6
   0.7860    16    11    0.8576    0.0000     593      60    6
   0.7841    16    12    0.8575    0.0000     588      60    6
   0.7826    16    13    0.8581    0.0000     581      60    6
   0.7799    16    14    0.8555    0.0000     576      60    6
   0.7820    16    15    0.8604    0.0000     612      60    6
   0.7819    16    16    0.8592    0.0000     590      60    6
   0.7856    16    17    0.8613    0.0000     592      60    6
   0.7817    16    18    0.8552    0.0000     605      60    6
   0.7863    16    19    0.8554    0.0000     608      60    6
   0.7822    16    20    0.8571    0.0000     595      60    6
   0.7822    16    21    0.8533    0.0000     590      60    6
   0.7794    16    22    0.8571    0.0000     593      60    6
   0.7772    16    23    0.8534    0.0000     562      60    6
   0.7812    16    24    0.8545    0.0000     587      60    6
   0.7822    16    25    0.8556    0.0000     586      60    6
   0.7819    16    26    0.8564    0.0000     597      60    6
   0.7871    16    27    0.8590    0.0000     601      60    6
   0.7852    16    28    0.8555    0.0000     594      60    6
   0.7775    16    29    0.8565    0.0000     586      60    6
   0.7812    16    30    0.8532    0.0000     569      60    6
   0.7824    16    31    0.8533    0.0000     560      60    6
   0.7809    16    32    0.8552    0.0000     556      60    6
   0.7815    16    33    0.8576    0.0000     552      60    6
   0.7800    16    34    0.8581    0.0000     563      60    6
   0.7820    16    35    0.8533    0.0000     593      60    6
   0.7829    16    36    0.8538    0.0000     609      60    6
   0.7802    16    37    0.8505    0.0000     605      60    6
   0.7822    16    38    0.8582    0.0000     583      60    6
   0.7824    16    39    0.8492    0.0000     559      60    6
   0.7770    16    40    0.8577    0.0000     540      60    6
   0.7784    16    41    0.8540    0.0000     588      60    6
   0.7840    16    42    0.8584    0.0000     620      60    6
   0.7802    16    43    0.8589    0.0000     585      60    6
   0.7858    16    44    0.8598    0.0000     604      60    6
   0.7854    16    45    0.8638    0.0000     585      60    6
   0.7844    16    46    0.8576    0.0000     625      60    6
   0.7862    16    47    0.8633    0.0000     566      60    6
   0.7879    16    48    0.8570    0.0000     571      60    6
   0.7827    16    49    0.8572    0.0000     576      60    6
   0.7828    16    50    0.8587    0.0000     581      60    6
   0.7840    16    51    0.8594    0.0000     581      60    6
   0.7822    16    52    0.8607    0.0000     603      60    6
   0.7806    16    53    0.8535    0.0000     574      60    6
   0.7820    16    54    0.8553    0.0000     574      60    6
   0.7804    16    55    0.8596    0.0000     588      60    6
   0.7852    16    56    0.8601    0.0000     601      60    6
   0.7837    16    57    0.8614    0.0000     570      60    6
   0.7827    16    58    0.8555    0.0000     609      60    6
   0.7813    16    59    0.8545    0.0000     571      60    6
   0.7842    16    60    0.8544    0.0000     581      60    6
   0.7809    16    61    0.8569    0.0000     575      60    6
   0.7856    16    62    0.8568    0.0000     583      60    6
   0.7820    16    63    0.8523    0.0000     570      60    6
   0.7824    16    64    0.8585    0.0000     570      60    6
   0.7849    16    65    0.8576    0.0000     579      60    6
   0.7863    16    66    0.8598    0.0000     598      60    6
   0.7840    16    67    0.8627    0.0000     578      60    6
   0.7849    16    68    0.8593    0.0000     568      60    6
   0.7811    16    69    0.8611    0.0000     608      60    6
   0.7821    16    70    0.8580    0.0000     560      60    6
   0.7841    16    71    0.8544    0.0000     587      60    6
   0.7847    16    72    0.8576    0.0000     568      60    6
   0.7835    16    73    0.8580    0.0000     579      60    6
   0.7818    16    74    0.8643    0.0000     553      60    6
   0.7852    16    75    0.8616    0.0000     599      60    6
   0.7851    16    76    0.8551    0.0000     549      60    6
   0.7802    16    77    0.8496    0.0000     562      60    6
   0.7810    16    78    0.8599    0.0000     570      60    6
   0.7843    16    79    0.8600    0.0000     584      60    6
   0.7858    16    80    0.8578    0.0000     570      60    6
   0.7846    16    81    0.8579    0.0000     568      60    6
   0.7873    16    82    0.8621    0.0000     594      60    6
   0.7872    16    83    0.8589    0.0000     582      60    6
   0.7858    16    84    0.8585    0.0000     581      60    6
   0.7844    16    85    0.8626    0.0000     577      60    6
   0.7879    16    86    0.8546    0.0000     575      60    6
   0.7833    16    87    0.8597    0.0000     592      60    6
   0.7819    16    88    0.8574    0.0000     600      60    6
   0.7837    16    89    0.8591    0.0000     579      60    6
   0.7832    16    90    0.8553    0.0000     613      60    6
   0.7846    16    91    0.8594    0.0000     564      60    6
   0.7853    16    92    0.8543    0.0000     577      60    6
   0.7865    16    93    0.8593    0.0000     589      60    6
   0.7798    16    94    0.8573    0.0000     569      60    6
   0.7818    16    95    0.8558    0.0000     540      60    6
   0.7826    16    96    0.8617    0.0000     561      60    6
   0.7821    16    97    0.8584    0.0000     597      60    6
   0.7822    16    98    0.8543    0.0000     552      60    6
   0.7839    16    99    0.8552    0.0000     613      60    6
   0.7812    16   100    0.8570    0.0000     541      60    6
   0.7830    16   101    0.8575    0.0000     545      60    6
   0.7846    16   102    0.8572    0.0000     606      60    6
   0.7821    16   103    0.8587    0.0000     603      60    6
   0.7835    16   104    0.8578    0.0000     603      60    6
   0.7844    16   105    0.8568    0.0000     614      60    6
   0.7806    16   106    0.8570    0.0000     614      60    6
   0.7845    16   107    0.8557    0.0000     587      60    6
   0.7833    16   108    0.8546    0.0000     601      60    6
   0.7814    16   109    0.8541    0.0000     587      60    6
   0.7844    16   110    0.8541    0.0000     585      60    6
   0.7858    16   111    0.8591    0.0000     610      60    6
   0.7852    16   112    0.8656    0.0000     627      60    6
   0.7853    16   113    0.8620    0.0000     596      60    6
   0.7843    16   114    0.8625    0.0000     565      60    6
   0.7907    16   115    0.8593    0.0000     622      60    6
   0.7897    16   116    0.8626    0.0000     596      60    6
   0.7899    16   117    0.8598    0.0000     601      60    6
   0.7846    16   118    0.8569    0.0000     589      60    6
   0.7861    16   119    0.8605    0.0000     589      60    6
   0.7858    16   120    0.8615    0.0000     578      60    6
   0.7876    16   121    0.8649    0.0000     615      60    6
   0.7880    16   122    0.8579    0.0000     591      60    6
   0.7858    16   123    0.8617    0.0000     591      60    6
   0.7869    16   124    0.8607    0.0000     599      60    6
   AAMAX= 1399.63684 AAMIN= -613.729309
  125    0.8590    5.1781    783.69    2.6500    4.0000   1
   R1=     62.85 ( all E.s); AVSIN=     1.7620
  SET   CC      SEED    NCYC NITER
    RVAL(R1,ini,end) PKS(ini,end) RO/SIG
   16 0.8590  0.6153850  125    5      62.8  84.6  77.0    72    72    5.18

    SEED=   0.6538460
    vector -u =:   1   0.60769   0.86450   0.81635  1.00
   0.7946    17     1    0.8266    0.0000     744      60    6
   0.7751    17     2    0.8655    0.0000     578      60    6
   0.7895    17     3    0.8579    0.0000     610      60    6
   0.7821    17     4    0.8634    0.0000     606      60    6
   0.7847    17     5    0.8596    0.0000     597      60    6
   0.7866    17     6    0.8592    0.0000     591      60    6
   0.7862    17     7    0.8562    0.0000     575      60    6
   0.7835    17     8    0.8634    0.0000     604      60    6
   0.7854    17     9    0.8559    0.0000     585      60    6
   0.7844    17    10    0.8607    0.0000     580      60    6
   0.7834    17    11    0.8591    0.0000     575      60    6
   0.7872    17    12    0.8590    0.0000     603      60    6
   0.7861    17    13    0.8666    0.0000     580      60    6
   0.7868    17    14    0.8564    0.0000     583      60    6
   0.7854    17    15    0.8604    0.0000     558      60    6
   0.7873    17    16    0.8648    0.0000     605      60    6
   0.7896    17    17    0.8659    0.0000     597      60    6
   0.7878    17    18    0.8568    0.0000     619      60    6
   0.7868    17    19    0.8575    0.0000     567      60    6
   0.7863    17    20    0.8567    0.0000     599      60    6
   0.7832    17    21    0.8630    0.0000     578      60    6
   0.7881    17    22    0.8634    0.0000     593      60    6
   0.7844    17    23    0.8549    0.0000     601      60    6
   0.7833    17    24    0.8620    0.0000     592      60    6
   0.7836    17    25    0.8595    0.0000     595      60    6
   0.7833    17    26    0.8587    0.0000     596      60    6
   0.7847    17    27    0.8581    0.0000     563      60    6
   0.7846    17    28    0.8564    0.0000     605      60    6
   0.7869    17    29    0.8612    0.0000     599      60    6
   0.7883    17    30    0.8632    0.0000     590      60    6
   0.7925    17    31    0.8658    0.0000     614      60    6
   0.7870    17    32    0.8661    0.0000     595      60    6
   0.7913    17    33    0.8679    0.0000     579      60    6
   0.7880    17    34    0.8635    0.0000     598      60    6
   0.7891    17    35    0.8600    0.0000     619      60    6
   0.7867    17    36    0.8571    0.0000     593      60    6
   0.7864    17    37    0.8572    0.0000     590      60    6
   0.7859    17    38    0.8621    0.0000     585      60    6
   0.7823    17    39    0.8572    0.0000     569      60    6
   0.7838    17    40    0.8585    0.0000     585      60    6
   0.7832    17    41    0.8588    0.0000     637      60    6
   0.7822    17    42    0.8548    0.0000     561      60    6
   0.7795    17    43    0.8619    0.0000     555      60    6
   0.7800    17    44    0.8552    0.0000     565      60    6
   0.7817    17    45    0.8568    0.0000     568      60    6
   0.7793    17    46    0.8520    0.0000     565      60    6
   0.7853    17    47    0.8562    0.0000     613      60    6
   0.7793    17    48    0.8545    0.0000     560      60    6
   0.7821    17    49    0.8548    0.0000     596      60    6
   0.7801    17    50    0.8553    0.0000     608      60    6
   0.7817    17    51    0.8539    0.0000     594      60    6
   0.7808    17    52    0.8603    0.0000     599      60    6
   0.7837    17    53    0.8601    0.0000     595      60    6
   0.7842    17    54    0.8578    0.0000     554      60    6
   0.7849    17    55    0.8615    0.0000     578      60    6
   0.7824    17    56    0.8604    0.0000     605      60    6
   0.7875    17    57    0.8588    0.0000     559      60    6
   0.7881    17    58    0.8641    0.0000     610      60    6
   0.7810    17    59    0.8535    0.0000     605      60    6
   0.7818    17    60    0.8606    0.0000     612      60    6
   0.7847    17    61    0.8598    0.0000     566      60    6
   0.7869    17    62    0.8632    0.0000     604      60    6
   0.7862    17    63    0.8651    0.0000     610      60    6
   0.7866    17    64    0.8606    0.0000     601      60    6
   0.7922    17    65    0.8644    0.0000     615      60    6
   0.7830    17    66    0.8529    0.0000     569      60    6
   0.7839    17    67    0.8603    0.0000     564      60    6
   0.7861    17    68    0.8555    0.0000     584      60    6
   0.7832    17    69    0.8636    0.0000     578      60    6
   0.7886    17    70    0.8637    0.0000     566      60    6
   0.7859    17    71    0.8630    0.0000     563      60    6
   0.7888    17    72    0.8683    0.0000     582      60    6
   0.7875    17    73    0.8617    0.0000     607      60    6
   0.7876    17    74    0.8594    0.0000     628      60    6
   0.7851    17    75    0.8609    0.0000     595      60    6
   0.7854    17    76    0.8559    0.0000     612      60    6
   0.7886    17    77    0.8629    0.0000     613      60    6
   0.7873    17    78    0.8544    0.0000     606      60    6
   0.7856    17    79    0.8613    0.0000     613      60    6
   0.7874    17    80    0.8569    0.0000     596      60    6
   0.7893    17    81    0.8609    0.0000     601      60    6
   0.7872    17    82    0.8609    0.0000     620      60    6
   0.7874    17    83    0.8570    0.0000     564      60    6
   0.7894    17    84    0.8548    0.0000     561      60    6
   0.7838    17    85    0.8629    0.0000     561      60    6
   0.7840    17    86    0.8606    0.0000     589      60    6
   0.7874    17    87    0.8598    0.0000     599      60    6
   0.7843    17    88    0.8601    0.0000     587      60    6
   0.7829    17    89    0.8595    0.0000     569      60    6
   0.7885    17    90    0.8547    0.0000     580      60    6
   0.7808    17    91    0.8589    0.0000     580      60    6
   0.7842    17    92    0.8504    0.0000     550      60    6
   0.7845    17    93    0.8584    0.0000     609      60    6
   0.7872    17    94    0.8543    0.0000     616      60    6
   0.7841    17    95    0.8540    0.0000     576      60    6
   0.7814    17    96    0.8503    0.0000     570      60    6
   0.7790    17    97    0.8535    0.0000     555      60    6
   0.7781    17    98    0.8535    0.0000     549      60    6
   0.7820    17    99    0.8596    0.0000     583      60    6
   0.7815    17   100    0.8536    0.0000     595      60    6
   0.7804    17   101    0.8521    0.0000     550      60    6
   0.7786    17   102    0.8543    0.0000     591      60    6
   0.7784    17   103    0.8542    0.0000     589      60    6
   0.7784    17   104    0.8537    0.0000     571      60    6
   0.7791    17   105    0.8528    0.0000     558      60    6
   0.7801    17   106    0.8519    0.0000     582      60    6
   0.7806    17   107    0.8535    0.0000     566      60    6
   0.7775    17   108    0.8564    0.0000     585      60    6
   0.7828    17   109    0.8511    0.0000     545      60    6
   0.7791    17   110    0.8549    0.0000     561      60    6
   0.7821    17   111    0.8549    0.0000     585      60    6
   0.7812    17   112    0.8559    0.0000     569      60    6
   0.7827    17   113    0.8603    0.0000     559      60    6
   0.7856    17   114    0.8708    0.0000     606      60    6
   0.7945    17   115    0.8727    0.0000     599      60    6
   0.7987    17   116    0.8748    0.0000     610      60    6
   0.7978    17   117    0.8790    0.0000     584      60    6
   0.8013    17   118    0.8811    0.0000     591      60    6
   AAMAX= 912.881470 AAMIN= -526.956177
  118    0.8811    3.0131    807.81    2.6500    4.0000   1
   R1=     58.19 ( all E.s); AVSIN=     0.9117
  SET   CC      SEED    NCYC NITER
    RVAL(R1,ini,end) PKS(ini,end) RO/SIG
   17 0.8811  0.6538460  118    5      58.2  69.2  61.3    72    72    3.01

    SEED=   0.6923080
    vector -u =:   1   0.33179   0.54915   0.80722  1.00
   0.7956    18     1    0.8286    0.0000     744      60    7
   0.7768    18     2    0.8642    0.0000     562      60    7
   0.7889    18     3    0.8612    0.0000     591      60    7
   0.7830    18     4    0.8590    0.0000     603      60    7
   0.7818    18     5    0.8603    0.0000     566      60    7
   0.7781    18     6    0.8552    0.0000     646      60    7
   0.7806    18     7    0.8588    0.0000     608      60    7
   0.7816    18     8    0.8572    0.0000     596      60    7
   0.7805    18     9    0.8550    0.0000     571      60    7
   0.7804    18    10    0.8593    0.0000     545      60    7
   0.7819    18    11    0.8592    0.0000     594      60    7
   0.7807    18    12    0.8610    0.0000     570      60    7
   0.7804    18    13    0.8627    0.0000     577      60    7
   0.7847    18    14    0.8579    0.0000     603      60    7
   0.7778    18    15    0.8631    0.0000     545      60    7
   0.7811    18    16    0.8549    0.0000     585      60    7
   0.7806    18    17    0.8592    0.0000     612      60    7
   0.7815    18    18    0.8588    0.0000     561      60    7
   0.7822    18    19    0.8564    0.0000     597      60    7
   0.7835    18    20    0.8601    0.0000     575      60    7
   0.7859    18    21    0.8606    0.0000     583      60    7
   0.7844    18    22    0.8575    0.0000     561      60    7
   0.7859    18    23    0.8637    0.0000     565      60    7
   0.7851    18    24    0.8570    0.0000     578      60    7
   0.7845    18    25    0.8640    0.0000     591      60    7
   0.7865    18    26    0.8592    0.0000     615      60    7
   0.7850    18    27    0.8628    0.0000     615      60    7
   0.7847    18    28    0.8595    0.0000     617      60    7
   0.7857    18    29    0.8597    0.0000     586      60    7
   0.7832    18    30    0.8581    0.0000     575      60    7
   0.7846    18    31    0.8593    0.0000     592      60    7
   0.7851    18    32    0.8614    0.0000     565      60    7
   0.7843    18    33    0.8606    0.0000     552      60    7
   0.7851    18    34    0.8614    0.0000     582      60    7
   0.7841    18    35    0.8564    0.0000     566      60    7
   0.7818    18    36    0.8632    0.0000     587      60    7
   0.7852    18    37    0.8547    0.0000     604      60    7
   0.7846    18    38    0.8588    0.0000     602      60    7
   0.7857    18    39    0.8616    0.0000     605      60    7
   0.7857    18    40    0.8634    0.0000     588      60    7
   0.7861    18    41    0.8602    0.0000     595      60    7
   0.7856    18    42    0.8568    0.0000     588      60    7
   0.7876    18    43    0.8576    0.0000     563      60    7
   0.7881    18    44    0.8597    0.0000     594      60    7
   0.7844    18    45    0.8592    0.0000     578      60    7
   0.7866    18    46    0.8574    0.0000     585      60    7
   0.7889    18    47    0.8558    0.0000     598      60    7
   0.7815    18    48    0.8615    0.0000     589      60    7
   0.7830    18    49    0.8547    0.0000     571      60    7
   0.7848    18    50    0.8587    0.0000     574      60    7
   0.7854    18    51    0.8619    0.0000     613      60    7
   0.7889    18    52    0.8632    0.0000     591      60    7
   0.7841    18    53    0.8606    0.0000     603      60    7
   0.7859    18    54    0.8584    0.0000     585      60    7
   0.7810    18    55    0.8571    0.0000     620      60    7
   0.7837    18    56    0.8583    0.0000     558      60    7
   0.7835    18    57    0.8584    0.0000     568      60    7
   0.7861    18    58    0.8627    0.0000     608      60    7
   0.7813    18    59    0.8601    0.0000     596      60    7
   0.7857    18    60    0.8527    0.0000     611      60    7
   0.7819    18    61    0.8550    0.0000     585      60    7
   0.7813    18    62    0.8536    0.0000     584      60    7
   0.7791    18    63    0.8527    0.0000     580      60    7
   0.7797    18    64    0.8567    0.0000     546      60    7
   0.7850    18    65    0.8631    0.0000     573      60    7
   0.7794    18    66    0.8605    0.0000     585      60    7
   0.7891    18    67    0.8569    0.0000     625      60    7
   0.7822    18    68    0.8580    0.0000     594      60    7
   0.7835    18    69    0.8550    0.0000     623      60    7
   0.7852    18    70    0.8554    0.0000     556      60    7
   0.7840    18    71    0.8580    0.0000     614      60    7
   0.7842    18    72    0.8550    0.0000     568      60    7
   0.7864    18    73    0.8605    0.0000     596      60    7
   0.7865    18    74    0.8574    0.0000     603      60    7
   0.7846    18    75    0.8591    0.0000     579      60    7
   0.7831    18    76    0.8557    0.0000     577      60    7
   0.7812    18    77    0.8556    0.0000     564      60    7
   0.7813    18    78    0.8535    0.0000     578      60    7
   0.7840    18    79    0.8573    0.0000     592      60    7
   0.7852    18    80    0.8588    0.0000     614      60    7
   0.7848    18    81    0.8554    0.0000     593      60    7
   0.7826    18    82    0.8580    0.0000     587      60    7
   0.7811    18    83    0.8604    0.0000     585      60    7
   0.7850    18    84    0.8583    0.0000     623      60    7
   0.7844    18    85    0.8582    0.0000     579      60    7
   0.7874    18    86    0.8628    0.0000     597      60    7
   0.7858    18    87    0.8546    0.0000     601      60    7
   0.7814    18    88    0.8569    0.0000     582      60    7
   0.7852    18    89    0.8554    0.0000     584      60    7
   0.7875    18    90    0.8607    0.0000     560      60    7
   0.7837    18    91    0.8568    0.0000     600      60    7
   0.7861    18    92    0.8576    0.0000     606      60    7
   0.7890    18    93    0.8590    0.0000     586      60    7
   0.7873    18    94    0.8552    0.0000     579      60    7
   0.7826    18    95    0.8570    0.0000     563      60    7
   0.7860    18    96    0.8626    0.0000     637      60    7
   0.7821    18    97    0.8598    0.0000     591      60    7
   0.7846    18    98    0.8508    0.0000     604      60    7
   0.7819    18    99    0.8612    0.0000     535      60    7
   0.7874    18   100    0.8629    0.0000     629      60    7
   0.7824    18   101    0.8576    0.0000     588      60    7
   0.7864    18   102    0.8565    0.0000     555      60    7
   0.7829    18   103    0.8553    0.0000     566      60    7
   0.7819    18   104    0.8572    0.0000     606      60    7
   0.7802    18   105    0.8575    0.0000     569      60    7
   0.7857    18   106    0.8546    0.0000     582      60    7
   0.7836    18   107    0.8515    0.0000     569      60    7
   0.7819    18   108    0.8557    0.0000     548      60    7
   0.7865    18   109    0.8524    0.0000     574      60    7
   0.7844    18   110    0.8600    0.0000     593      60    7
   0.7838    18   111    0.8511    0.0000     609      60    7
   0.7848    18   112    0.8585    0.0000     582      60    7
   0.7824    18   113    0.8574    0.0000     584      60    7
   0.7859    18   114    0.8575    0.0000     596      60    7
   0.7859    18   115    0.8580    0.0000     611      60    7
   0.7814    18   116    0.8583    0.0000     538      60    7
   0.7807    18   117    0.8563    0.0000     561      60    7
   0.7817    18   118    0.8581    0.0000     529      60    7
   0.7853    18   119    0.8613    0.0000     573      60    7
   0.7881    18   120    0.8573    0.0000     578      60    7
   0.7887    18   121    0.8583    0.0000     592      60    7
   0.7875    18   122    0.8614    0.0000     560      60    7
   0.7895    18   123    0.8555    0.0000     546      60    7
   0.7848    18   124    0.8636    0.0000     582      60    7
   AAMAX= 1086.32019 AAMIN= -575.974854
  125    0.8604    4.4713    831.23    2.6500    4.0000   1
   R1=     62.52 ( all E.s); AVSIN=     1.8923
  SET   CC      SEED    NCYC NITER
    RVAL(R1,ini,end) PKS(ini,end) RO/SIG
   18 0.8604  0.6923080  125    5      62.5  86.3  79.5    72    72    4.47

    SEED=   0.7307690
    vector -u =:   1   0.72215   0.07219   0.83414  1.00
   0.7945    19     1    0.8232    0.0000     747      60    7
   0.7752    19     2    0.8629    0.0000     554      60    7
   0.7840    19     3    0.8613    0.0000     574      60    7
   0.7856    19     4    0.8608    0.0000     585      60    7
   0.7853    19     5    0.8583    0.0000     582      60    7
   0.7827    19     6    0.8627    0.0000     584      60    7
   0.7862    19     7    0.8600    0.0000     578      60    7
   0.7858    19     8    0.8605    0.0000     601      60    7
   0.7870    19     9    0.8604    0.0000     609      60    7
   0.7847    19    10    0.8594    0.0000     583      60    7
   0.7827    19    11    0.8607    0.0000     602      60    7
   0.7807    19    12    0.8571    0.0000     607      60    7
   0.7833    19    13    0.8618    0.0000     626      60    7
   0.7865    19    14    0.8599    0.0000     598      60    7
   0.7815    19    15    0.8599    0.0000     589      60    7
   0.7816    19    16    0.8572    0.0000     563      60    7
   0.7788    19    17    0.8610    0.0000     607      60    7
   0.7838    19    18    0.8571    0.0000     591      60    7
   0.7802    19    19    0.8624    0.0000     579      60    7
   0.7826    19    20    0.8637    0.0000     570      60    7
   0.7880    19    21    0.8604    0.0000     610      60    7
   0.7824    19    22    0.8606    0.0000     573      60    7
   0.7828    19    23    0.8537    0.0000     601      60    7
   0.7840    19    24    0.8611    0.0000     578      60    7
   0.7828    19    25    0.8576    0.0000     616      60    7
   0.7801    19    26    0.8588    0.0000     566      60    7
   0.7831    19    27    0.8577    0.0000     603      60    7
   0.7824    19    28    0.8591    0.0000     596      60    7
   0.7861    19    29    0.8594    0.0000     604      60    7
   0.7868    19    30    0.8525    0.0000     591      60    7
   0.7885    19    31    0.8600    0.0000     558      60    7
   0.7869    19    32    0.8632    0.0000     582      60    7
   0.7845    19    33    0.8600    0.0000     616      60    7
   0.7881    19    34    0.8575    0.0000     599      60    7
   0.7867    19    35    0.8589    0.0000     588      60    7
   0.7867    19    36    0.8595    0.0000     553      60    7
   0.7894    19    37    0.8538    0.0000     565      60    7
   0.7842    19    38    0.8590    0.0000     592      60    7
   0.7853    19    39    0.8609    0.0000     612      60    7
   0.7853    19    40    0.8568    0.0000     571      60    7
   0.7852    19    41    0.8581    0.0000     597      60    7
   0.7821    19    42    0.8595    0.0000     575      60    7
   0.7837    19    43    0.8561    0.0000     589      60    7
   0.7832    19    44    0.8617    0.0000     600      60    7
   0.7858    19    45    0.8609    0.0000     563      60    7
   0.7838    19    46    0.8621    0.0000     562      60    7
   0.7859    19    47    0.8593    0.0000     596      60    7
   0.7863    19    48    0.8535    0.0000     589      60    7
   0.7848    19    49    0.8603    0.0000     568      60    7
   0.7845    19    50    0.8567    0.0000     605      60    7
   0.7828    19    51    0.8585    0.0000     590      60    7
   0.7845    19    52    0.8579    0.0000     596      60    7
   0.7839    19    53    0.8609    0.0000     594      60    7
   0.7800    19    54    0.8555    0.0000     550      60    7
   0.7850    19    55    0.8624    0.0000     601      60    7
   0.7862    19    56    0.8569    0.0000     547      60    7
   0.7834    19    57    0.8629    0.0000     560      60    7
   0.7836    19    58    0.8509    0.0000     568      60    7
   0.7824    19    59    0.8615    0.0000     560      60    7
   0.7841    19    60    0.8596    0.0000     612      60    7
   0.7847    19    61    0.8586    0.0000     586      60    7
   0.7858    19    62    0.8629    0.0000     567      60    7
   0.7869    19    63    0.8635    0.0000     594      60    7
   0.7797    19    64    0.8557    0.0000     581      60    7
   0.7856    19    65    0.8567    0.0000     599      60    7
   0.7834    19    66    0.8578    0.0000     560      60    7
   0.7829    19    67    0.8565    0.0000     603      60    7
   0.7833    19    68    0.8603    0.0000     550      60    7
   0.7857    19    69    0.8612    0.0000     583      60    7
   0.7873    19    70    0.8616    0.0000     583      60    7
   0.7853    19    71    0.8624    0.0000     612      60    7
   0.7836    19    72    0.8558    0.0000     590      60    7
   0.7843    19    73    0.8574    0.0000     611      60    7
   0.7862    19    74    0.8606    0.0000     548      60    7
   0.7846    19    75    0.8559    0.0000     631      60    7
   0.7822    19    76    0.8534    0.0000     572      60    7
   0.7881    19    77    0.8567    0.0000     561      60    7
   0.7896    19    78    0.8508    0.0000     598      60    7
   0.7835    19    79    0.8570    0.0000     586      60    7
   0.7821    19    80    0.8570    0.0000     562      60    7
   0.7814    19    81    0.8589    0.0000     598      60    7
   0.7821    19    82    0.8596    0.0000     583      60    7
   0.7873    19    83    0.8588    0.0000     607      60    7
   0.7863    19    84    0.8597    0.0000     596      60    7
   0.7841    19    85    0.8570    0.0000     585      60    7
   0.7823    19    86    0.8562    0.0000     588      60    7
   0.7887    19    87    0.8586    0.0000     599      60    7
   0.7828    19    88    0.8569    0.0000     561      60    7
   0.7808    19    89    0.8555    0.0000     556      60    7
   0.7817    19    90    0.8553    0.0000     595      60    7
   0.7838    19    91    0.8536    0.0000     610      60    7
   0.7806    19    92    0.8564    0.0000     561      60    7
   0.7824    19    93    0.8572    0.0000     605      60    7
   0.7815    19    94    0.8560    0.0000     567      60    7
   0.7860    19    95    0.8603    0.0000     587      60    7
   0.7859    19    96    0.8565    0.0000     569      60    7
   0.7851    19    97    0.8538    0.0000     556      60    7
   0.7878    19    98    0.8611    0.0000     574      60    7
   0.7839    19    99    0.8608    0.0000     577      60    7
   0.7869    19   100    0.8575    0.0000     575      60    7
   0.7813    19   101    0.8515    0.0000     604      60    7
   0.7846    19   102    0.8564    0.0000     577      60    7
   0.7832    19   103    0.8585    0.0000     535      60    7
   0.7823    19   104    0.8514    0.0000     547      60    7
   0.7789    19   105    0.8556    0.0000     596      60    7
   0.7823    19   106    0.8582    0.0000     548      60    7
   0.7852    19   107    0.8543    0.0000     569      60    7
   0.7806    19   108    0.8582    0.0000     573      60    7
   0.7842    19   109    0.8549    0.0000     595      60    7
   0.7834    19   110    0.8535    0.0000     583      60    7
   0.7828    19   111    0.8530    0.0000     571      60    7
   0.7844    19   112    0.8562    0.0000     600      60    7
   0.7828    19   113    0.8542    0.0000     610      60    7
   0.7783    19   114    0.8529    0.0000     558      60    7
   0.7817    19   115    0.8569    0.0000     544      60    7
   0.7850    19   116    0.8546    0.0000     588      60    7
   0.7842    19   117    0.8551    0.0000     607      60    7
   0.7847    19   118    0.8608    0.0000     592      60    7
   0.7867    19   119    0.8546    0.0000     589      60    7
   0.7810    19   120    0.8524    0.0000     573      60    7
   0.7825    19   121    0.8555    0.0000     623      60    7
   0.7782    19   122    0.8546    0.0000     543      60    7
   0.7827    19   123    0.8535    0.0000     574      60    7
   0.7814    19   124    0.8548    0.0000     573      60    7
   AAMAX= 1014.34375 AAMIN= -569.475464
  125    0.8606    3.8929    854.01    2.6500    4.0000   1
   R1=     62.62 ( all E.s); AVSIN=     1.5742
  SET   CC      SEED    NCYC NITER
    RVAL(R1,ini,end) PKS(ini,end) RO/SIG
   19 0.8606  0.7307690  125    5      62.6  89.7  79.3    72    72    3.89

    SEED=   0.7692310
    vector -u =:   1   0.83175   0.32486   0.52766  1.00
   0.7953    20     1    0.8161    0.0000     771      60    7
   0.7751    20     2    0.8685    0.0000     626      60    7
   0.7887    20     3    0.8567    0.0000     586      60    7
   0.7796    20     4    0.8575    0.0000     601      60    7
   0.7832    20     5    0.8640    0.0000     581      60    7
   0.7834    20     6    0.8538    0.0000     586      60    7
   0.7846    20     7    0.8604    0.0000     573      60    7
   0.7800    20     8    0.8577    0.0000     618      60    7
   0.7834    20     9    0.8588    0.0000     575      60    7
   0.7854    20    10    0.8594    0.0000     593      60    7
   0.7822    20    11    0.8605    0.0000     589      60    7
   0.7831    20    12    0.8582    0.0000     550      60    7
   0.7834    20    13    0.8601    0.0000     576      60    7
   0.7853    20    14    0.8586    0.0000     602      60    7
   0.7846    20    15    0.8553    0.0000     581      60    7
   0.7807    20    16    0.8527    0.0000     581      60    7
   0.7809    20    17    0.8536    0.0000     547      60    7
   0.7777    20    18    0.8547    0.0000     561      60    7
   0.7776    20    19    0.8515    0.0000     558      60    7
   0.7792    20    20    0.8593    0.0000     603      60    7
   0.7808    20    21    0.8613    0.0000     575      60    7
   0.7804    20    22    0.8537    0.0000     568      60    7
   0.7853    20    23    0.8535    0.0000     546      60    7
   0.7824    20    24    0.8584    0.0000     585      60    7
   0.7824    20    25    0.8580    0.0000     611      60    7
   0.7832    20    26    0.8577    0.0000     566      60    7
   0.7790    20    27    0.8562    0.0000     590      60    7
   0.7829    20    28    0.8532    0.0000     598      60    7
   0.7835    20    29    0.8546    0.0000     568      60    7
   0.7807    20    30    0.8588    0.0000     544      60    7
   0.7837    20    31    0.8574    0.0000     577      60    7
   0.7830    20    32    0.8577    0.0000     609      60    7
   0.7844    20    33    0.8651    0.0000     585      60    7
   0.7880    20    34    0.8611    0.0000     612      60    7
   0.7855    20    35    0.8601    0.0000     604      60    7
   0.7878    20    36    0.8593    0.0000     588      60    7
   0.7839    20    37    0.8629    0.0000     598      60    7
   0.7849    20    38    0.8556    0.0000     628      60    7
   0.7839    20    39    0.8556    0.0000     606      60    7
   0.7830    20    40    0.8567    0.0000     564      60    7
   0.7822    20    41    0.8610    0.0000     581      60    7
   0.7825    20    42    0.8614    0.0000     601      60    7
   0.7877    20    43    0.8635    0.0000     573      60    7
   0.7883    20    44    0.8598    0.0000     598      60    7
   0.7869    20    45    0.8620    0.0000     582      60    7
   0.7834    20    46    0.8650    0.0000     575      60    7
   0.7856    20    47    0.8563    0.0000     579      60    7
   0.7862    20    48    0.8623    0.0000     557      60    7
   0.7880    20    49    0.8587    0.0000     624      60    7
   0.7825    20    50    0.8601    0.0000     547      60    7
   0.7808    20    51    0.8514    0.0000     602      60    7
   0.7828    20    52    0.8582    0.0000     573      60    7
   0.7833    20    53    0.8559    0.0000     592      60    7
   0.7796    20    54    0.8551    0.0000     590      60    7
   0.7801    20    55    0.8586    0.0000     573      60    7
   0.7803    20    56    0.8555    0.0000     575      60    7
   0.7829    20    57    0.8558    0.0000     544      60    7
   0.7810    20    58    0.8588    0.0000     574      60    7
   0.7837    20    59    0.8540    0.0000     597      60    7
   0.7837    20    60    0.8538    0.0000     573      60    7
   0.7844    20    61    0.8570    0.0000     564      60    7
   0.7829    20    62    0.8536    0.0000     604      60    7
   0.7833    20    63    0.8559    0.0000     598      60    7
   0.7810    20    64    0.8566    0.0000     589      60    7
   0.7810    20    65    0.8553    0.0000     581      60    7
   0.7810    20    66    0.8569    0.0000     599      60    7
   0.7872    20    67    0.8507    0.0000     597      60    7
   0.7768    20    68    0.8576    0.0000     590      60    7
   0.7831    20    69    0.8528    0.0000     524      60    7
   0.7799    20    70    0.8629    0.0000     589      60    7
   0.7847    20    71    0.8581    0.0000     594      60    7
   0.7842    20    72    0.8519    0.0000     585      60    7
   0.7834    20    73    0.8556    0.0000     555      60    7
   0.7817    20    74    0.8536    0.0000     582      60    7
   0.7825    20    75    0.8548    0.0000     566      60    7
   0.7793    20    76    0.8523    0.0000     557      60    7
   0.7817    20    77    0.8561    0.0000     557      60    7
   0.7839    20    78    0.8553    0.0000     610      60    7
   0.7847    20    79    0.8556    0.0000     566      60    7
   0.7829    20    80    0.8544    0.0000     564      60    7
   0.7823    20    81    0.8564    0.0000     560      60    7
   0.7797    20    82    0.8571    0.0000     623      60    7
   0.7841    20    83    0.8588    0.0000     580      60    7
   0.7850    20    84    0.8558    0.0000     559      60    7
   0.7826    20    85    0.8542    0.0000     566      60    7
   0.7819    20    86    0.8554    0.0000     565      60    7
   0.7824    20    87    0.8645    0.0000     602      60    7
   0.7887    20    88    0.8610    0.0000     574      60    7
   0.7836    20    89    0.8640    0.0000     579      60    7
   0.7879    20    90    0.8540    0.0000     563      60    7
   0.7837    20    91    0.8671    0.0000     561      60    7
   0.7884    20    92    0.8555    0.0000     613      60    7
   0.7845    20    93    0.8607    0.0000     602      60    7
   0.7863    20    94    0.8579    0.0000     590      60    7
   0.7853    20    95    0.8583    0.0000     606      60    7
   0.7810    20    96    0.8598    0.0000     613      60    7
   0.7873    20    97    0.8518    0.0000     581      60    7
   0.7821    20    98    0.8598    0.0000     550      60    7
   0.7856    20    99    0.8576    0.0000     554      60    7
   0.7849    20   100    0.8611    0.0000     599      60    7
   0.7907    20   101    0.8606    0.0000     557      60    7
   0.7870    20   102    0.8587    0.0000     581      60    7
   0.7814    20   103    0.8602    0.0000     579      60    7
   0.7845    20   104    0.8540    0.0000     617      60    7
   0.7822    20   105    0.8585    0.0000     621      60    7
   0.7818    20   106    0.8606    0.0000     548      60    7
   0.7831    20   107    0.8594    0.0000     578      60    7
   0.7801    20   108    0.8547    0.0000     584      60    7
   0.7797    20   109    0.8519    0.0000     569      60    7
   0.7791    20   110    0.8584    0.0000     587      60    7
   0.7817    20   111    0.8561    0.0000     595      60    7
   0.7825    20   112    0.8554    0.0000     593      60    7
   0.7822    20   113    0.8552    0.0000     586      60    7
   0.7827    20   114    0.8572    0.0000     622      60    7
   0.7842    20   115    0.8573    0.0000     582      60    7
   0.7853    20   116    0.8576    0.0000     598      60    7
   0.7846    20   117    0.8605    0.0000     591      60    7
   0.7839    20   118    0.8560    0.0000     574      60    7
   0.7820    20   119    0.8595    0.0000     593      60    7
   0.7885    20   120    0.8550    0.0000     588      60    7
   0.7835    20   121    0.8594    0.0000     573      60    7
   0.7830    20   122    0.8585    0.0000     576      60    7
   0.7810    20   123    0.8565    0.0000     564      60    7
   0.7850    20   124    0.8558    0.0000     574      60    7
   AAMAX= 1058.30676 AAMIN= -610.144653
  125    0.8578    3.9015    876.20    2.6500    4.0000   1
   R1=     62.68 ( all E.s); AVSIN=     1.5121
  SET   CC      SEED    NCYC NITER
    RVAL(R1,ini,end) PKS(ini,end) RO/SIG
   20 0.8578  0.7692310  125    5      62.7  89.3  80.0    72    72    3.90

    SEED=   0.8076920
    vector -u =:   1   0.70982   0.42673   0.52165  1.00
   0.7952    21     1    0.8216    0.0000     758      60    7
   0.7811    21     2    0.8614    0.0000     604      60    7
   0.7913    21     3    0.8572    0.0000     578      60    7
   0.7863    21     4    0.8605    0.0000     580      60    7
   0.7847    21     5    0.8556    0.0000     612      60    7
   0.7878    21     6    0.8576    0.0000     576      60    7
   0.7826    21     7    0.8535    0.0000     610      60    7
   0.7827    21     8    0.8604    0.0000     577      60    7
   0.7808    21     9    0.8595    0.0000     574      60    7
   0.7831    21    10    0.8596    0.0000     558      60    7
   0.7822    21    11    0.8533    0.0000     581      60    7
   0.7832    21    12    0.8547    0.0000     605      60    7
   0.7809    21    13    0.8583    0.0000     581      60    7
   0.7813    21    14    0.8550    0.0000     543      60    7
   0.7820    21    15    0.8588    0.0000     578      60    7
   0.7827    21    16    0.8589    0.0000     582      60    7
   0.7800    21    17    0.8570    0.0000     569      60    7
   0.7823    21    18    0.8485    0.0000     581      60    7
   0.7780    21    19    0.8553    0.0000     555      60    7
   0.7765    21    20    0.8512    0.0000     560      60    7
   0.7753    21    21    0.8509    0.0000     569      60    7
   0.7735    21    22    0.8571    0.0000     575      60    7
   0.7778    21    23    0.8561    0.0000     603      60    7
   0.7800    21    24    0.8573    0.0000     610      60    7
   0.7826    21    25    0.8533    0.0000     547      60    7
   0.7760    21    26    0.8529    0.0000     583      60    7
   0.7813    21    27    0.8538    0.0000     610      60    7
   0.7811    21    28    0.8527    0.0000     555      60    7
   0.7779    21    29    0.8543    0.0000     565      60    7
   0.7801    21    30    0.8557    0.0000     592      60    7
   0.7810    21    31    0.8564    0.0000     585      60    7
   0.7799    21    32    0.8562    0.0000     606      60    7
   0.7775    21    33    0.8562    0.0000     569      60    7
   0.7809    21    34    0.8554    0.0000     587      60    7
   0.7813    21    35    0.8640    0.0000     612      60    7
   0.7797    21    36    0.8569    0.0000     605      60    7
   0.7806    21    37    0.8566    0.0000     570      60    7
   0.7842    21    38    0.8568    0.0000     552      60    7
   0.7831    21    39    0.8556    0.0000     599      60    7
   0.7826    21    40    0.8572    0.0000     584      60    7
   0.7824    21    41    0.8583    0.0000     574      60    7
   0.7781    21    42    0.8555    0.0000     556      60    7
   0.7769    21    43    0.8549    0.0000     570      60    7
   0.7784    21    44    0.8566    0.0000     564      60    7
   0.7796    21    45    0.8491    0.0000     565      60    7
   0.7795    21    46    0.8509    0.0000     578      60    7
   0.7792    21    47    0.8552    0.0000     570      60    7
   0.7777    21    48    0.8582    0.0000     598      60    7
   0.7805    21    49    0.8584    0.0000     582      60    7
   0.7847    21    50    0.8493    0.0000     598      60    7
   0.7804    21    51    0.8555    0.0000     555      60    7
   0.7865    21    52    0.8556    0.0000     589      60    7
   0.7857    21    53    0.8583    0.0000     601      60    7
   0.7817    21    54    0.8620    0.0000     569      60    7
   0.7805    21    55    0.8551    0.0000     534      60    7
   0.7795    21    56    0.8530    0.0000     608      60    7
   0.7822    21    57    0.8529    0.0000     600      60    7
   0.7835    21    58    0.8585    0.0000     593      60    7
   0.7857    21    59    0.8607    0.0000     567      60    7
   0.7866    21    60    0.8565    0.0000     592      60    7
   0.7855    21    61    0.8542    0.0000     599      60    7
   0.7831    21    62    0.8573    0.0000     587      60    7
   0.7840    21    63    0.8553    0.0000     629      60    7
   0.7849    21    64    0.8587    0.0000     584      60    7
   0.7859    21    65    0.8577    0.0000     581      60    7
   0.7798    21    66    0.8549    0.0000     572      60    7
   0.7824    21    67    0.8586    0.0000     578      60    7
   0.7790    21    68    0.8553    0.0000     590      60    7
   0.7816    21    69    0.8586    0.0000     589      60    7
   0.7840    21    70    0.8550    0.0000     574      60    7
   0.7809    21    71    0.8503    0.0000     573      60    7
   0.7851    21    72    0.8579    0.0000     614      60    7
   0.7856    21    73    0.8554    0.0000     562      60    7
   0.7837    21    74    0.8599    0.0000     615      60    7
   0.7808    21    75    0.8540    0.0000     558      60    7
   0.7846    21    76    0.8597    0.0000     599      60    7
   0.7883    21    77    0.8575    0.0000     607      60    7
   0.7885    21    78    0.8624    0.0000     597      60    7
   0.7911    21    79    0.8630    0.0000     596      60    7
   0.7944    21    80    0.8779    0.0000     601      60    7
   0.8013    21    81    0.8784    0.0000     609      60    7
   0.8047    21    82    0.8809    0.0000     609      60    7
   AAMAX= 890.316162 AAMIN= -518.294434
   82    0.8809    2.7085    897.84    2.6500    4.0000   1
   R1=     57.82 ( all E.s); AVSIN=     0.8891
  SET   CC      SEED    NCYC NITER
    RVAL(R1,ini,end) PKS(ini,end) RO/SIG
   21 0.8809  0.8076920   82    5      57.8  67.6  61.4    72    72    2.71

    SEED=   0.8461540
    vector -u =:   1   0.41159   0.35646   0.75762  1.00
   0.7953    22     1    0.8209    0.0000     732      60    8
   0.7706    22     2    0.8656    0.0000     581      60    8
   0.7874    22     3    0.8580    0.0000     582      60    8
   0.7786    22     4    0.8617    0.0000     568      60    8
   0.7821    22     5    0.8631    0.0000     594      60    8
   0.7820    22     6    0.8631    0.0000     599      60    8
   0.7821    22     7    0.8545    0.0000     576      60    8
   0.7805    22     8    0.8606    0.0000     563      60    8
   0.7802    22     9    0.8588    0.0000     575      60    8
   0.7828    22    10    0.8481    0.0000     590      60    8
   0.7761    22    11    0.8530    0.0000     550      60    8
   0.7795    22    12    0.8494    0.0000     560      60    8
   0.7790    22    13    0.8551    0.0000     554      60    8
   0.7749    22    14    0.8497    0.0000     571      60    8
   0.7798    22    15    0.8583    0.0000     571      60    8
   0.7782    22    16    0.8494    0.0000     568      60    8
   0.7747    22    17    0.8497    0.0000     558      60    8
   0.7751    22    18    0.8539    0.0000     577      60    8
   0.7734    22    19    0.8544    0.0000     584      60    8
   0.7733    22    20    0.8532    0.0000     573      60    8
   0.7729    22    21    0.8504    0.0000     579      60    8
   0.7763    22    22    0.8579    0.0000     535      60    8
   0.7736    22    23    0.8554    0.0000     535      60    8
   0.7747    22    24    0.8526    0.0000     572      60    8
   0.7727    22    25    0.8489    0.0000     540      60    8
   0.7720    22    26    0.8462    0.0000     558      60    8
   0.7761    22    27    0.8541    0.0000     546      60    8
   0.7750    22    28    0.8507    0.0000     600      60    8
   0.7734    22    29    0.8498    0.0000     573      60    8
   0.7724    22    30    0.8490    0.0000     515      60    8
   0.7746    22    31    0.8517    0.0000     568      60    8
   0.7745    22    32    0.8511    0.0000     542      60    8
   0.7719    22    33    0.8496    0.0000     565      60    8
   0.7716    22    34    0.8496    0.0000     531      60    8
   0.7676    22    35    0.8466    0.0000     552      60    8
   0.7689    22    36    0.8515    0.0000     528      60    8
   0.7705    22    37    0.8506    0.0000     530      60    8
   0.7712    22    38    0.8503    0.0000     565      60    8
   0.7747    22    39    0.8469    0.0000     547      60    8
   0.7692    22    40    0.8450    0.0000     562      60    8
   0.7729    22    41    0.8543    0.0000     547      60    8
   0.7668    22    42    0.8516    0.0000     529      60    8
   0.7703    22    43    0.8485    0.0000     541      60    8
   0.7693    22    44    0.8515    0.0000     555      60    8
   0.7720    22    45    0.8466    0.0000     519      60    8
   0.7663    22    46    0.8454    0.0000     557      60    8
   0.7696    22    47    0.8474    0.0000     533      60    8
   0.7722    22    48    0.8449    0.0000     575      60    8
   0.7700    22    49    0.8515    0.0000     539      60    8
   0.7699    22    50    0.8535    0.0000     565      60    8
   0.7677    22    51    0.8462    0.0000     523      60    8
   0.7701    22    52    0.8495    0.0000     574      60    8
   0.7746    22    53    0.8524    0.0000     580      60    8
   0.7701    22    54    0.8478    0.0000     563      60    8
   0.7697    22    55    0.8471    0.0000     558      60    8
   0.7703    22    56    0.8495    0.0000     544      60    8
   0.7691    22    57    0.8501    0.0000     552      60    8
   0.7686    22    58    0.8498    0.0000     551      60    8
   0.7698    22    59    0.8464    0.0000     563      60    8
   0.7667    22    60    0.8477    0.0000     522      60    8
   0.7700    22    61    0.8475    0.0000     537      60    8
   0.7676    22    62    0.8460    0.0000     523      60    8
   0.7710    22    63    0.8510    0.0000     538      60    8
   0.7678    22    64    0.8485    0.0000     557      60    8
   0.7675    22    65    0.8486    0.0000     508      60    8
   0.7680    22    66    0.8454    0.0000     551      60    8
   0.7677    22    67    0.8467    0.0000     540      60    8
   0.7717    22    68    0.8478    0.0000     551      60    8
   0.7671    22    69    0.8482    0.0000     534      60    8
   0.7715    22    70    0.8501    0.0000     534      60    8
   0.7685    22    71    0.8468    0.0000     553      60    8
   0.7695    22    72    0.8515    0.0000     568      60    8
   0.7733    22    73    0.8497    0.0000     568      60    8
   0.7712    22    74    0.8498    0.0000     539      60    8
   0.7725    22    75    0.8452    0.0000     530      60    8
   0.7746    22    76    0.8494    0.0000     563      60    8
   0.7722    22    77    0.8522    0.0000     574      60    8
   0.7693    22    78    0.8510    0.0000     519      60    8
   0.7712    22    79    0.8474    0.0000     516      60    8
   0.7698    22    80    0.8532    0.0000     516      60    8
   0.7733    22    81    0.8535    0.0000     557      60    8
   0.7676    22    82    0.8489    0.0000     540      60    8
   0.7708    22    83    0.8482    0.0000     557      60    8
   0.7709    22    84    0.8511    0.0000     551      60    8
   0.7665    22    85    0.8505    0.0000     548      60    8
   0.7705    22    86    0.8490    0.0000     577      60    8
   0.7697    22    87    0.8483    0.0000     542      60    8
   0.7693    22    88    0.8500    0.0000     567      60    8
   0.7706    22    89    0.8464    0.0000     544      60    8
   0.7695    22    90    0.8485    0.0000     546      60    8
   0.7721    22    91    0.8450    0.0000     579      60    8
   0.7684    22    92    0.8495    0.0000     545      60    8
   0.7708    22    93    0.8499    0.0000     534      60    8
   0.7705    22    94    0.8483    0.0000     534      60    8
   0.7699    22    95    0.8503    0.0000     514      60    8
   0.7722    22    96    0.8489    0.0000     581      60    8
   0.7693    22    97    0.8494    0.0000     539      60    8
   0.7713    22    98    0.8518    0.0000     541      60    8
   0.7692    22    99    0.8438    0.0000     556      60    8
   0.7730    22   100    0.8498    0.0000     600      60    8
   0.7713    22   101    0.8479    0.0000     574      60    8
   0.7726    22   102    0.8499    0.0000     542      60    8
   0.7718    22   103    0.8517    0.0000     561      60    8
   0.7733    22   104    0.8496    0.0000     527      60    8
   0.7697    22   105    0.8503    0.0000     560      60    8
   0.7704    22   106    0.8495    0.0000     551      60    8
   0.7711    22   107    0.8471    0.0000     559      60    8
   0.7684    22   108    0.8504    0.0000     549      60    8
   0.7704    22   109    0.8493    0.0000     550      60    8
   0.7726    22   110    0.8512    0.0000     539      60    8
   0.7688    22   111    0.8516    0.0000     578      60    8
   0.7690    22   112    0.8517    0.0000     519      60    8
   0.7729    22   113    0.8441    0.0000     550      60    8
   0.7734    22   114    0.8554    0.0000     555      60    8
   0.7729    22   115    0.8506    0.0000     565      60    8
   0.7668    22   116    0.8508    0.0000     526      60    8
   0.7710    22   117    0.8480    0.0000     525      60    8
   0.7697    22   118    0.8508    0.0000     550      60    8
   0.7715    22   119    0.8484    0.0000     571      60    8
   0.7711    22   120    0.8460    0.0000     549      60    8
   0.7705    22   121    0.8473    0.0000     550      60    8
   0.7717    22   122    0.8486    0.0000     563      60    8
   0.7671    22   123    0.8528    0.0000     557      60    8
   0.7724    22   124    0.8493    0.0000     548      60    8
   AAMAX= 672.351868 AAMIN= -540.845764
  125    0.8471    1.9002    918.97    2.6500    4.0000   1
   R1=     64.70 ( all E.s); AVSIN=     0.7833
  SET   CC      SEED    NCYC NITER
    RVAL(R1,ini,end) PKS(ini,end) RO/SIG
   22 0.8471  0.8461540  125    5      64.7  92.0  84.9    72    72    1.90

    SEED=   0.8846150
    vector -u =:   1   0.98838   0.54035   0.68451  1.00
   0.7943    23     1    0.8326    0.0000     721      60    8
   0.7792    23     2    0.8619    0.0000     579      60    8
   0.7877    23     3    0.8620    0.0000     607      60    8
   0.7874    23     4    0.8594    0.0000     602      60    8
   0.7854    23     5    0.8623    0.0000     586      60    8
   0.7833    23     6    0.8580    0.0000     591      60    8
   0.7816    23     7    0.8603    0.0000     613      60    8
   0.7827    23     8    0.8542    0.0000     606      60    8
   0.7832    23     9    0.8584    0.0000     600      60    8
   0.7833    23    10    0.8597    0.0000     589      60    8
   0.7778    23    11    0.8575    0.0000     576      60    8
   0.7784    23    12    0.8549    0.0000     522      60    8
   0.7772    23    13    0.8512    0.0000     601      60    8
   0.7723    23    14    0.8568    0.0000     584      60    8
   0.7795    23    15    0.8529    0.0000     552      60    8
   0.7785    23    16    0.8524    0.0000     570      60    8
   0.7786    23    17    0.8579    0.0000     579      60    8
   0.7820    23    18    0.8588    0.0000     593      60    8
   0.7844    23    19    0.8590    0.0000     588      60    8
   0.7833    23    20    0.8535    0.0000     580      60    8
   0.7826    23    21    0.8586    0.0000     574      60    8
   0.7833    23    22    0.8537    0.0000     607      60    8
   0.7817    23    23    0.8504    0.0000     565      60    8
   0.7808    23    24    0.8535    0.0000     581      60    8
   0.7788    23    25    0.8528    0.0000     566      60    8
   0.7787    23    26    0.8538    0.0000     531      60    8
   0.7813    23    27    0.8524    0.0000     566      60    8
   0.7788    23    28    0.8495    0.0000     561      60    8
   0.7800    23    29    0.8519    0.0000     581      60    8
   0.7812    23    30    0.8485    0.0000     574      60    8
   0.7760    23    31    0.8524    0.0000     579      60    8
   0.7789    23    32    0.8525    0.0000     532      60    8
   0.7807    23    33    0.8557    0.0000     582      60    8
   0.7794    23    34    0.8503    0.0000     571      60    8
   0.7800    23    35    0.8507    0.0000     562      60    8
   0.7786    23    36    0.8556    0.0000     563      60    8
   0.7810    23    37    0.8538    0.0000     613      60    8
   0.7777    23    38    0.8540    0.0000     564      60    8
   0.7777    23    39    0.8529    0.0000     569      60    8
   0.7784    23    40    0.8537    0.0000     577      60    8
   0.7761    23    41    0.8525    0.0000     585      60    8
   0.7783    23    42    0.8529    0.0000     568      60    8
   0.7762    23    43    0.8548    0.0000     578      60    8
   0.7733    23    44    0.8489    0.0000     552      60    8
   0.7751    23    45    0.8524    0.0000     571      60    8
   0.7785    23    46    0.8576    0.0000     553      60    8
   0.7783    23    47    0.8557    0.0000     585      60    8
   0.7779    23    48    0.8527    0.0000     559      60    8
   0.7806    23    49    0.8515    0.0000     580      60    8
   0.7740    23    50    0.8542    0.0000     523      60    8
   0.7750    23    51    0.8472    0.0000     552      60    8
   0.7751    23    52    0.8531    0.0000     550      60    8
   0.7753    23    53    0.8537    0.0000     556      60    8
   0.7800    23    54    0.8512    0.0000     588      60    8
   0.7776    23    55    0.8510    0.0000     588      60    8
   0.7816    23    56    0.8517    0.0000     549      60    8
   0.7806    23    57    0.8482    0.0000     565      60    8
   0.7777    23    58    0.8552    0.0000     584      60    8
   0.7785    23    59    0.8497    0.0000     574      60    8
   0.7755    23    60    0.8523    0.0000     566      60    8
   0.7803    23    61    0.8506    0.0000     554      60    8
   0.7789    23    62    0.8539    0.0000     592      60    8
   0.7813    23    63    0.8562    0.0000     606      60    8
   0.7808    23    64    0.8568    0.0000     581      60    8
   0.7814    23    65    0.8570    0.0000     597      60    8
   0.7814    23    66    0.8544    0.0000     590      60    8
   0.7834    23    67    0.8550    0.0000     594      60    8
   0.7834    23    68    0.8600    0.0000     557      60    8
   0.7875    23    69    0.8705    0.0000     571      60    8
   0.7951    23    70    0.8731    0.0000     595      60    8
   0.7993    23    71    0.8782    0.0000     582      60    8
   0.8024    23    72    0.8776    0.0000     605      60    8
   0.8029    23    73    0.8801    0.0000     621      60    8
   AAMAX= 875.750549 AAMIN= -626.429688
   73    0.8801    2.4560    939.62    2.6500    4.0000   1
   R1=     57.91 ( all E.s); AVSIN=     0.9463
  SET   CC      SEED    NCYC NITER
    RVAL(R1,ini,end) PKS(ini,end) RO/SIG
   23 0.8801  0.8846150   73    5      57.9  69.8  61.2    72    72    2.46

    SEED=   0.9230770
    vector -u =:   1   0.49747   0.18485   0.28957  1.00
   0.7946    24     1    0.8390    0.0000     722      60    9
   0.7773    24     2    0.8615    0.0000     575      60    9
   0.7854    24     3    0.8611    0.0000     601      60    9
   0.7830    24     4    0.8582    0.0000     592      60    9
   0.7825    24     5    0.8588    0.0000     607      60    9
   0.7882    24     6    0.8612    0.0000     607      60    9
   0.7865    24     7    0.8653    0.0000     630      60    9
   0.7855    24     8    0.8609    0.0000     584      60    9
   0.7833    24     9    0.8602    0.0000     599      60    9
   0.7840    24    10    0.8611    0.0000     591      60    9
   0.7870    24    11    0.8567    0.0000     615      60    9
   0.7833    24    12    0.8601    0.0000     592      60    9
   0.7847    24    13    0.8644    0.0000     576      60    9
   0.7827    24    14    0.8592    0.0000     580      60    9
   0.7805    24    15    0.8583    0.0000     601      60    9
   0.7831    24    16    0.8580    0.0000     564      60    9
   0.7825    24    17    0.8669    0.0000     603      60    9
   0.7849    24    18    0.8599    0.0000     599      60    9
   0.7834    24    19    0.8595    0.0000     575      60    9
   0.7841    24    20    0.8580    0.0000     603      60    9
   0.7812    24    21    0.8553    0.0000     600      60    9
   0.7834    24    22    0.8646    0.0000     622      60    9
   0.7791    24    23    0.8605    0.0000     575      60    9
   0.7807    24    24    0.8596    0.0000     600      60    9
   0.7834    24    25    0.8614    0.0000     583      60    9
   0.7839    24    26    0.8569    0.0000     578      60    9
   0.7860    24    27    0.8570    0.0000     580      60    9
   0.7795    24    28    0.8614    0.0000     581      60    9
   0.7865    24    29    0.8527    0.0000     585      60    9
   0.7821    24    30    0.8587    0.0000     591      60    9
   0.7844    24    31    0.8570    0.0000     612      60    9
   0.7832    24    32    0.8584    0.0000     604      60    9
   0.7810    24    33    0.8583    0.0000     595      60    9
   0.7775    24    34    0.8552    0.0000     598      60    9
   0.7848    24    35    0.8598    0.0000     586      60    9
   0.7838    24    36    0.8560    0.0000     579      60    9
   0.7858    24    37    0.8568    0.0000     579      60    9
   0.7844    24    38    0.8564    0.0000     585      60    9
   0.7857    24    39    0.8570    0.0000     605      60    9
   0.7843    24    40    0.8565    0.0000     597      60    9
   0.7824    24    41    0.8586    0.0000     564      60    9
   0.7838    24    42    0.8623    0.0000     541      60    9
   0.7872    24    43    0.8579    0.0000     573      60    9
   0.7847    24    44    0.8578    0.0000     541      60    9
   0.7863    24    45    0.8602    0.0000     620      60    9
   0.7872    24    46    0.8573    0.0000     627      60    9
   0.7870    24    47    0.8601    0.0000     575      60    9
   0.7840    24    48    0.8605    0.0000     590      60    9
   0.7840    24    49    0.8577    0.0000     602      60    9
   0.7875    24    50    0.8621    0.0000     576      60    9
   0.7833    24    51    0.8583    0.0000     557      60    9
   0.7889    24    52    0.8582    0.0000     571      60    9
   0.7827    24    53    0.8536    0.0000     552      60    9
   0.7852    24    54    0.8565    0.0000     592      60    9
   0.7851    24    55    0.8603    0.0000     565      60    9
   0.7838    24    56    0.8582    0.0000     554      60    9
   0.7847    24    57    0.8616    0.0000     555      60    9
   0.7853    24    58    0.8597    0.0000     584      60    9
   0.7876    24    59    0.8587    0.0000     574      60    9
   0.7806    24    60    0.8561    0.0000     571      60    9
   0.7845    24    61    0.8581    0.0000     563      60    9
   0.7831    24    62    0.8555    0.0000     583      60    9
   0.7874    24    63    0.8587    0.0000     573      60    9
   0.7776    24    64    0.8607    0.0000     566      60    9
   0.7876    24    65    0.8593    0.0000     583      60    9
   0.7848    24    66    0.8573    0.0000     548      60    9
   0.7862    24    67    0.8583    0.0000     588      60    9
   0.7847    24    68    0.8609    0.0000     625      60    9
   0.7851    24    69    0.8597    0.0000     558      60    9
   0.7870    24    70    0.8617    0.0000     583      60    9
   0.7864    24    71    0.8600    0.0000     601      60    9
   0.7881    24    72    0.8596    0.0000     613      60    9
   0.7863    24    73    0.8577    0.0000     584      60    9
   0.7836    24    74    0.8578    0.0000     585      60    9
   0.7840    24    75    0.8520    0.0000     571      60    9
   0.7808    24    76    0.8603    0.0000     610      60    9
   0.7872    24    77    0.8578    0.0000     580      60    9
   0.7831    24    78    0.8605    0.0000     617      60    9
   0.7867    24    79    0.8582    0.0000     590      60    9
   0.7858    24    80    0.8591    0.0000     588      60    9
   0.7841    24    81    0.8644    0.0000     559      60    9
   0.7872    24    82    0.8615    0.0000     608      60    9
   0.7840    24    83    0.8609    0.0000     575      60    9
   0.7870    24    84    0.8619    0.0000     597      60    9
   0.7857    24    85    0.8588    0.0000     566      60    9
   0.7877    24    86    0.8625    0.0000     571      60    9
   0.7858    24    87    0.8620    0.0000     592      60    9
   0.7893    24    88    0.8586    0.0000     578      60    9
   0.7850    24    89    0.8562    0.0000     579      60    9
   0.7845    24    90    0.8640    0.0000     565      60    9
   0.7857    24    91    0.8480    0.0000     565      60    9
   0.7812    24    92    0.8559    0.0000     579      60    9
   0.7832    24    93    0.8569    0.0000     548      60    9
   0.7852    24    94    0.8544    0.0000     579      60    9
   0.7849    24    95    0.8567    0.0000     584      60    9
   0.7824    24    96    0.8541    0.0000     587      60    9
   0.7796    24    97    0.8582    0.0000     584      60    9
   0.7810    24    98    0.8529    0.0000     568      60    9
   0.7835    24    99    0.8606    0.0000     579      60    9
   0.7820    24   100    0.8593    0.0000     590      60    9
   0.7804    24   101    0.8579    0.0000     592      60    9
   0.7832    24   102    0.8526    0.0000     624      60    9
   0.7841    24   103    0.8570    0.0000     576      60    9
   0.7856    24   104    0.8568    0.0000     584      60    9
   0.7846    24   105    0.8576    0.0000     570      60    9
   0.7861    24   106    0.8672    0.0000     572      60    9
   0.7925    24   107    0.8688    0.0000     602      60    9
   0.7964    24   108    0.8777    0.0000     568      60    9
   0.8032    24   109    0.8760    0.0000     621      60    9
   0.8054    24   110    0.8826    0.0000     624      60    9
   AAMAX= 915.483948 AAMIN= -593.423401
  110    0.8826    2.4242    959.83    2.6500    4.0000   1
   R1=     58.02 ( all E.s); AVSIN=     0.8987
  SET   CC      SEED    NCYC NITER
    RVAL(R1,ini,end) PKS(ini,end) RO/SIG
   24 0.8826  0.9230770  110    5      58.0  67.3  58.9    72    72    2.42

    SEED=   0.9615380
    vector -u =:   1   0.99216   0.03820   0.08153  1.00
   0.7953    25     1    0.8358    0.0000     734      60   10
   0.7724    25     2    0.8558    0.0000     564      60   10
   0.7822    25     3    0.8528    0.0000     550      60   10
   0.7734    25     4    0.8554    0.0000     550      60   10
   0.7770    25     5    0.8568    0.0000     558      60   10
   0.7763    25     6    0.8552    0.0000     562      60   10
   0.7769    25     7    0.8564    0.0000     572      60   10
   0.7798    25     8    0.8572    0.0000     582      60   10
   0.7779    25     9    0.8564    0.0000     579      60   10
   0.7809    25    10    0.8593    0.0000     592      60   10
   0.7813    25    11    0.8506    0.0000     592      60   10
   0.7741    25    12    0.8550    0.0000     599      60   10
   0.7772    25    13    0.8539    0.0000     584      60   10
   0.7768    25    14    0.8558    0.0000     597      60   10
   0.7792    25    15    0.8558    0.0000     568      60   10
   0.7768    25    16    0.8535    0.0000     578      60   10
   0.7783    25    17    0.8551    0.0000     542      60   10
   0.7768    25    18    0.8523    0.0000     576      60   10
   0.7836    25    19    0.8571    0.0000     608      60   10
   0.7765    25    20    0.8499    0.0000     578      60   10
   0.7739    25    21    0.8531    0.0000     563      60   10
   0.7744    25    22    0.8512    0.0000     544      60   10
   0.7710    25    23    0.8499    0.0000     542      60   10
   0.7730    25    24    0.8500    0.0000     514      60   10
   0.7725    25    25    0.8488    0.0000     565      60   10
   0.7763    25    26    0.8495    0.0000     556      60   10
   0.7716    25    27    0.8506    0.0000     568      60   10
   0.7727    25    28    0.8448    0.0000     533      60   10
   0.7710    25    29    0.8458    0.0000     554      60   10
   0.7717    25    30    0.8430    0.0000     533      60   10
   0.7687    25    31    0.8466    0.0000     498      60   10
   0.7700    25    32    0.8511    0.0000     558      60   10
   0.7717    25    33    0.8516    0.0000     556      60   10
   0.7684    25    34    0.8473    0.0000     521      60   10
   0.7716    25    35    0.8479    0.0000     522      60   10
   0.7696    25    36    0.8473    0.0000     524      60   10
   0.7673    25    37    0.8505    0.0000     525      60   10
   0.7711    25    38    0.8498    0.0000     541      60   10
   0.7669    25    39    0.8455    0.0000     530      60   10
   0.7718    25    40    0.8501    0.0000     523      60   10
   0.7664    25    41    0.8502    0.0000     563      60   10
   0.7673    25    42    0.8528    0.0000     569      60   10
   0.7731    25    43    0.8488    0.0000     551      60   10
   0.7719    25    44    0.8468    0.0000     524      60   10
   0.7717    25    45    0.8517    0.0000     555      60   10
   0.7680    25    46    0.8463    0.0000     547      60   10
   0.7673    25    47    0.8459    0.0000     558      60   10
   0.7676    25    48    0.8500    0.0000     540      60   10
   0.7692    25    49    0.8448    0.0000     551      60   10
   0.7715    25    50    0.8468    0.0000     560      60   10
   0.7687    25    51    0.8500    0.0000     525      60   10
   0.7688    25    52    0.8550    0.0000     525      60   10
   0.7672    25    53    0.8470    0.0000     530      60   10
   0.7691    25    54    0.8536    0.0000     545      60   10
   0.7701    25    55    0.8502    0.0000     534      60   10
   0.7693    25    56    0.8476    0.0000     541      60   10
   0.7724    25    57    0.8515    0.0000     540      60   10
   0.7696    25    58    0.8514    0.0000     560      60   10
   0.7683    25    59    0.8487    0.0000     559      60   10
   0.7701    25    60    0.8521    0.0000     573      60   10
   0.7718    25    61    0.8484    0.0000     549      60   10
   0.7688    25    62    0.8474    0.0000     544      60   10
   0.7703    25    63    0.8511    0.0000     519      60   10
   0.7701    25    64    0.8475    0.0000     557      60   10
   0.7710    25    65    0.8528    0.0000     564      60   10
   0.7700    25    66    0.8451    0.0000     555      60   10
   0.7708    25    67    0.8487    0.0000     534      60   10
   0.7698    25    68    0.8484    0.0000     585      60   10
   0.7705    25    69    0.8439    0.0000     571      60   10
   0.7690    25    70    0.8485    0.0000     566      60   10
   0.7701    25    71    0.8492    0.0000     529      60   10
   0.7688    25    72    0.8496    0.0000     533      60   10
   0.7714    25    73    0.8493    0.0000     548      60   10
   0.7682    25    74    0.8527    0.0000     527      60   10
   0.7707    25    75    0.8514    0.0000     545      60   10
   0.7710    25    76    0.8483    0.0000     541      60   10
   0.7709    25    77    0.8494    0.0000     534      60   10
   0.7678    25    78    0.8557    0.0000     525      60   10
   0.7704    25    79    0.8498    0.0000     553      60   10
   0.7679    25    80    0.8508    0.0000     537      60   10
   0.7689    25    81    0.8467    0.0000     543      60   10
   0.7700    25    82    0.8480    0.0000     572      60   10
   0.7690    25    83    0.8520    0.0000     524      60   10
   0.7705    25    84    0.8471    0.0000     549      60   10
   0.7715    25    85    0.8434    0.0000     559      60   10
   0.7689    25    86    0.8473    0.0000     530      60   10
   0.7720    25    87    0.8527    0.0000     518      60   10
   0.7705    25    88    0.8493    0.0000     529      60   10
   0.7669    25    89    0.8470    0.0000     557      60   10
   0.7705    25    90    0.8477    0.0000     524      60   10
   0.7694    25    91    0.8488    0.0000     536      60   10
   0.7682    25    92    0.8475    0.0000     553      60   10
   0.7700    25    93    0.8479    0.0000     567      60   10
   0.7688    25    94    0.8497    0.0000     535      60   10
   0.7705    25    95    0.8537    0.0000     549      60   10
   0.7662    25    96    0.8479    0.0000     541      60   10
   0.7693    25    97    0.8509    0.0000     554      60   10
   0.7693    25    98    0.8471    0.0000     534      60   10
   0.7685    25    99    0.8497    0.0000     516      60   10
   0.7719    25   100    0.8496    0.0000     557      60   10
   0.7695    25   101    0.8539    0.0000     538      60   10
   0.7712    25   102    0.8503    0.0000     569      60   10
   0.7718    25   103    0.8526    0.0000     555      60   10
   0.7696    25   104    0.8518    0.0000     586      60   10
   0.7714    25   105    0.8529    0.0000     550      60   10
   0.7740    25   106    0.8471    0.0000     538      60   10
   0.7695    25   107    0.8485    0.0000     527      60   10
   0.7734    25   108    0.8501    0.0000     558      60   10
   0.7695    25   109    0.8513    0.0000     548      60   10
   0.7733    25   110    0.8469    0.0000     584      60   10
   0.7691    25   111    0.8499    0.0000     550      60   10
   0.7743    25   112    0.8499    0.0000     539      60   10
   0.7717    25   113    0.8547    0.0000     516      60   10
   0.7693    25   114    0.8526    0.0000     591      60   10
   0.7686    25   115    0.8524    0.0000     550      60   10
   0.7741    25   116    0.8479    0.0000     540      60   10
   0.7662    25   117    0.8486    0.0000     522      60   10
   0.7700    25   118    0.8526    0.0000     519      60   10
   0.7699    25   119    0.8483    0.0000     554      60   10
   0.7693    25   120    0.8469    0.0000     520      60   10
   0.7725    25   121    0.8467    0.0000     512      60   10
   0.7689    25   122    0.8474    0.0000     530      60   10
   0.7666    25   123    0.8474    0.0000     538      60   10
   0.7737    25   124    0.8482    0.0000     581      60   10
   AAMAX= 556.942749 AAMIN= -598.929810
  125    0.8476   -1.5671    979.63    2.6500    4.0000  -1
   R1=     65.47 ( all E.s); AVSIN=     0.7467
  SET   CC      SEED    NCYC NITER
    RVAL(R1,ini,end) PKS(ini,end) RO/SIG
   25 0.8476  0.9615380  125    5      65.5 101.4  87.8    72    72   -1.57

 SUMMARY OF SOLUTIONS:
  SET   CC      SEED    NCYC NITER     R1%   Rcc(1,end)   PKS(1,end) RO/SIG
   24 0.8826  0.9230770  110    5      58.0  67.3  58.9    72    72    2.42
   15 0.8818  0.5769230  114    5      57.9  68.6  59.3    72    72    3.41
   11 0.8813  0.4230770   83    5      58.0  67.0  59.6    72    72    3.64
   12 0.8820  0.4615380   65    5      58.0  67.9  59.6    72    72    3.65
    7 0.8824  0.2692310   66    5      57.7  67.3  60.8    72    72    4.55
    5 0.8808  0.1923080  110    5      57.9  68.8  61.2    72    72    5.57
   23 0.8801  0.8846150   73    5      57.9  69.8  61.2    72    72    2.46
   17 0.8811  0.6538460  118    5      58.2  69.2  61.3    72    72    3.01
   21 0.8809  0.8076920   82    5      57.8  67.6  61.4    72    72    2.71
    3 0.8804  0.1153850  118    5      57.9  70.1  62.0    72    72    7.35
   16 0.8590  0.6153850  125    5      62.8  84.6  77.0    72    72    5.18
    1 0.8593  0.0384620  125    5      62.1  87.4  78.4    72    72   19.55
    9 0.8584  0.3461540  125    5      62.5  90.0  79.0    72    72    4.20
   19 0.8606  0.7307690  125    5      62.6  89.7  79.3    72    72    3.89
   18 0.8604  0.6923080  125    5      62.5  86.3  79.5    72    72    4.47
   20 0.8578  0.7692310  125    5      62.7  89.3  80.0    72    72    3.90
    8 0.8505  0.3076920  125    5      62.9  89.7  81.4    72    72    5.15
    2 0.8548  0.0769230  125    5      62.8  87.7  81.5    72    72   12.73
    6 0.8499  0.2307690  125    5      64.9  91.1  82.8    72    72    3.79
    4 0.8572  0.1538460  125    5      63.7  90.2  83.4    72    72    7.05
   10 0.8507  0.3846150  125    5      65.5  91.6  84.9    72    72    2.79
   22 0.8471  0.8461540  125    5      64.7  92.0  84.9    72    72    1.90
   14 0.8507  0.5384620  125    5      65.1  91.5  85.0    72    72    2.24
   13 0.8479  0.5000000  125    5      65.3  94.5  86.4    72    72    2.25
   25 0.8476  0.9615380  125    5      65.5 101.4  87.8    72    72   -1.57
TOTAL NUMBER OF CYCLES IS         2814
--------------------------------------------------------------
=> Press <CR> to finish ...
