# Supplementary material for: Extending the novel |ρ|-based phasing algorithm to the solution of anomalous scattering substructures from SAD data of protein crystals
Source: Acta Crystallogr A Found Adv. 2022 Oct 10;78(Pt 6):473–81. doi: 10.1107/S2053273322008622 (PMC9624180; doi:10.1107/S2053273322008622)
Supplement: Supplementary file 1 [file a-78-00473-sup1.zip › ae5119_suppl_rev/DFCUT comparison rev/comp_2_5cx8_25_dfcut375_SG.LPT]

 ============================================================
   === STRUCTURE SOLUTION BY abs(ro) DIRECT METHODS === 
   XLENS/22.1: The SDA Sm-FFT algorithm (10 Mar 2022)
   Copyright Prof. Jordi Rius
   Institut de Ciencia de Materials de Barcelona (CSIC)
   References: Rius J. Acta Cryst (2020) A76 489-493 
   Rius J. & Torrelles X. Acta Cryst (2021) A77 339-347 
   Date is 27- 4-2022   at 13:43:57
 ============================================================

     CRYSTAL DATA:
     =============
     ragb P21212 L= 0.9793  (2.40-2.46 A) (12 /2 macro) 64%Solv                      

     A=  56.640      B= 184.740     C= 144.310
     ALPHA=   90.00  BETA=   90.00  GAMMA=   90.00

     VOLUME (A3)=    1510012.75     DSANO=    3.200

     (SINT/L)2=   0.000077928*H2 +  0.000007325*K2 +  0.000012005*L2 +
                  0.000000000*HK +  0.000000000*HL +  0.000000000*KL

     BRAVAIS LATTICE IS  P  CENTRED AT:

       1)  0.000000       0.000000       0.000000

      SYMMETRY OPERATIONS: 

      R11  R12  R13     R21  R22  R23     R31  R32  R33    T1     T2     T3

  1)    1    0    0       0    1    0       0    0    1    0.00   0.00   0.00
  2)   -1    0    0       0   -1    0       0    0    1    0.00   0.00   0.00
  3)   -1    0    0       0    1    0       0    0   -1    0.50   0.50   0.00
  4)    1    0    0       0   -1    0       0    0   -1    0.50   0.50   0.00

     STRUCTURE TREATED AS NON-CENTROSYMMETRIC

     TYPE OF RADIATION IS X-RAYS

          UNIT CELL CONTENTS
      SYMBOL  ATOMIC_NUMBER    NUMBER IN CELL    TYPE    SCAT_POWER
        SE         34               48            1          34.00

     STARTING PHASES FROM MODULUS FUNCTION

--------------------------------------------------------------

     INTENSITY DATA INFORMATION:
     ==========================

     INPUT DATA ARE F**2
   DSANO (ANGS.):       3.2000
   DSFOU (ANGS.):       3.2000
   DSMIN (ANGS.):       2.3015
   N.CENTRIC REF:            0
  ANOMALOUS DIFFRACTION RATIOS(GLOBAL):   
   <|D|>/<F> (%,acen); <|F|>; <|D|>:    5.6820    178.0505     10.1169
   <I/sig(I)> :           23.8786
   <|D|/sig(D)>:           1.5896

  ANOMALOUS DIFFRACTION RATIOS(SHELLS):   
      SHELL  DMEAN  DINF  <|D|>/<F>  <I/sig(I)>  <|D|/sig(D)> NREFS
        1     7.71  6.12    5.2847   40.7083    3.1702         2934    68683.49
        2     5.35  4.86    5.3354   29.4558    2.0873         3175    42829.11
        3     4.51  4.24    4.1003   30.3597    1.6338         3214    58145.89
        4     4.03  3.86    4.4949   24.3806    1.3095         3237    47614.62
        5     3.71  3.58    5.7434   18.7761    1.1485         3233    37084.59
        6     3.47  3.37    7.3400   14.3510    1.0165         3251    27051.79
        7     3.28  3.20    9.4969   10.9617    0.9253         3257    19924.04

  BIJVOET PAIRS FILTERING:
   BIJVOET PAIR REFL. (USED/READ/%):            17274     22377     77.20
   NUMBER WRONG BIJVOET PAIR REFL.,S,(%):              76      0.34
   NUM. OF E.s < ECUT,(%), ECUT:        1350      6.03      0.2500
   N.DF/s(DF) < DFCUT,(%),DFCUT:        3667     16.39      0.3750
   N. DF OUTLIERS,RMSCUT:                 10                4.2500
   CV(%) OF D> :      67.6240
   <r.m.sq.dev.> OF D.s:       13.4940
--------------------------------------------------------------

     FORBIDDEN REFLECTIONS IN DATA FILE *.HKL:
     =========================================

    H    K    L        XO       DXO      NEQ
--------------------------------------------------------------

     Rsigma(F) of equivalent reflections
     Rsig:    0.00000  Nref:         0

     ds_interval        Rsigma       Nref

     N. UNIQUE REFLECTIONS (measured,theory):       17312       25913


     INFORMATION OF DATA IN P1:
     MEAS. INTENSITIES (OBS+UNOBS)IN XLHEM.HKL=        69134
     NOT MEASURED INTENSITIES in XLUNMEAS.HKL=       27449
     FRACTION MEASURED INTENSITIES >DSFOU:     0.716
     HMAX=   17  KMAX=   57  LMAX=   45


--------------------------------------------------------------

     SCALING OF MEASURED INTENSITIES:
     ================================


      SCALE FACTOR:        1.9877  F(EXP)/SK = F(ABS)
      B OVERALL   :        2.3388
      R(Wilson)   :       43.1560
      DSFOU       :        3.2000

      SHELL  DMEAN  DINF  SFC2/SFO2  Nref  f.unobs
        1     7.71  6.12   0.72875   10124  0.0000
        2     5.35  4.86   1.06330   10505  0.0000
        3     4.51  4.24   1.29420   10412  0.0000
        4     4.03  3.86   1.32984    9910  0.0000
        5     3.71  3.58   1.05649    9683  0.0000
        6     3.47  3.37   0.91892    9405  0.0000
        7     3.28  3.20   0.77237    9095  0.0000

 -------------------------------------------------------------

     DATA NORMALIZING:
     ================

     NUMBER OF INPUT REFLEXIONS =             69134
     F(ABS)  =  F(EXP) /          1.9877

     MAXIMUM         H         K         L
     INDICES        17        57        45

                   CENT    ACENT     HK0     0KL     H0L    REST
     </E2-1/>      0.968   0.736   1.000   1.000   1.000   0.921

      E2MEAN      :    1.013441

     <E**2> ACCORDING TO PARITY GROUPS ( D-SPACING > 1.000
        ALL     GGG     GGU     GUG     GUU     UGG     UGU     UUG     UUU
E^2   1.000   0.992   0.958   1.017   0.970   1.007   1.045   0.963   1.041
N     69134    8016    8344    8089    8480    8761    9180    8916    9348

--------------------------------------------------------------

     PHASE REFINEMENT DETAILS:
     ======================== 
    TOTAL N. OF E-VALUES =     69134
    D-SPACING CUT-OFF =    3.20
    <E>, <E2> =    0.8312  1.0000

    N. SETS AND CYCLES =       25     30
    XLIM FOR K REFLECTIONS =    0.00
    N.REFLECTIONS > XKLIM =     69134
    XLIM FOR H REFLECTIONS =    1.00
    N.REFLECTIONS > XHLIM =     20996
     X"S MODIFIED BY MODULUS FUNCTION
    N. ATOMS IN UNIT_CELL (NCELL)  =    48
    PIXELS(0); P_ATOMS(1); OMIT(2) =     1
    FRAC. RANDOMLY DELETED ATOMS = 0.000

    GRID SPACING IN ANGS. =    1.07
    N.GRID POINTS (XYZ) =     48   168   140
    ESD FACTOR FOR MASK DEFINITION =    2.65
    LOWER MASK VALUE =      0
    ESD FACT FOR PEAK ACCEPTANCE (ATOMS=1,2) =  4.00
    ESD FACTOR IN SEARCH (DIF.FOURIER) =  1.10

     vector -u =:   1   0.21680   0.22867   0.82980  1.00
    0.8296     1     1    0.8233    0.0455    2248      48    0
    0.8217     1     2    0.8520    0.0272    1782      48    0
    0.8415     1     3    0.8492    0.0286    1944      48    0
    0.8328     1     4    0.8655    0.0271    1855      48    0
    0.8404     1     5    0.8597    0.0240    1928      48    0
    0.8368     1     6    0.8603    0.0244    1889      48    0
    0.8395     1     7    0.8562    0.0240    1907      48    0
    0.8330     1     8    0.8575    0.0244    1921      48    0
    0.8376     1     9    0.8606    0.0244    1878      48    0
    0.8354     1    10    0.8589    0.0236    1897      48    0
    0.8379     1    11    0.8637    0.0217    1922      48    0
    0.8370     1    12    0.8537    0.0213    1885      48    0
    0.8347     1    13    0.8533    0.0228    1888      48    0
    0.8282     1    14    0.8610    0.0169    1796      48    0
    0.8377     1    15    0.8822    0.0091    1799      48    0
     vector -u =:   1   0.36489   0.10161   0.81714  1.00
     vector -u =:   1   0.49998   0.39021   0.52000  1.00
     vector -u =:   1   0.65675   0.62271   0.82334  1.00
     vector -u =:   1   0.87300   0.81655   0.52951  1.00
     vector -u =:   1   0.18504   0.40165   0.47330  1.00
     vector -u =:   1   0.63250   0.71194   0.75479  1.00
     vector -u =:   1   0.25335   0.98420   0.46296  1.00
     vector -u =:   1   0.08913   0.96328   0.46529  1.00
     vector -u =:   1   0.17945   0.98992   0.77966  1.00
     vector -u =:   1   0.56780   0.28714   0.87787  1.00
     vector -u =:   1   0.29555   0.71818   0.66547  1.00
     vector -u =:   1   0.40818   0.64452   0.97670  1.00
     vector -u =:   1   0.94966   0.25920   0.88245  1.00
     vector -u =:   1   0.96485   0.69098   0.90155  1.00
     vector -u =:   1   0.50225   0.38525   0.67117  1.00
     vector -u =:   1   0.60769   0.86450   0.81635  1.00
     vector -u =:   1   0.33179   0.54915   0.80722  1.00
     vector -u =:   1   0.72215   0.07219   0.83414  1.00
     vector -u =:   1   0.83175   0.32486   0.52766  1.00
     vector -u =:   1   0.70982   0.42673   0.52165  1.00
     vector -u =:   1   0.41159   0.35646   0.75762  1.00
     vector -u =:   1   0.98838   0.54035   0.68451  1.00
     vector -u =:   1   0.49747   0.18485   0.28957  1.00
     vector -u =:   1   0.99216   0.03820   0.08153  1.00

---------------------------------------------------------------

  SUMMARY OF SOLUTIONS:
   SET   CCH     SEED    NCYC NITER     R1%   Rcc(1,end)   PKS(1,end) RO/SIG  AVSIN
    16 0.8844  0.6153850   10    3      49.1  60.5  59.0    20    15    6.75 0.838
    18 0.8864  0.6923080   13    3      49.1  61.4  59.0    20    15    6.80 0.844
    12 0.8840  0.4615380   10    3      49.1  60.8  59.1    19    15    8.19 0.841
    25 0.8863  0.9615380   11    3      49.0  60.8  59.1    19    15    4.79 0.811
     8 0.8834  0.3076920    9    3      49.1  61.3  59.2    19    15    9.61 0.834
    17 0.8862  0.6538460   12    3      49.0  61.1  59.2    20    15    6.05 0.809
    23 0.8858  0.8846150   12    3      49.6  61.2  59.2    21    15    7.29 0.920
    21 0.8813  0.8076920   11    3      49.7  63.9  59.3    20    15    7.67 0.933
     4 0.8856  0.1538460    8    3      49.1  60.6  59.4    19    15   13.28 0.827
    22 0.8845  0.8461540   12    3      49.3  62.9  59.4    21    15    6.67 0.885
    15 0.8880  0.5769230   16    3      49.1  60.5  59.4    18    15    6.79 0.822
    10 0.8855  0.3846150   14    3      49.1  60.3  59.5    20    15    8.41 0.824
    11 0.8881  0.4230770   15    3      49.1  61.2  59.5    17    15    7.93 0.819
     2 0.8831  0.0769230   15    3      49.1  63.3  59.5    20    15   17.77 0.850
     7 0.8826  0.2692310   18    3      50.1  65.6  59.6    21    15   14.74 0.994
    20 0.8836  0.7692310   13    3      49.0  61.6  59.6    20    15    6.25 0.831
     5 0.8856  0.1923080    9    3      49.1  61.6  59.6    19    15   12.04 0.826
    14 0.8843  0.5384620   14    3      49.3  63.3  59.7    21    15    7.37 0.866
     6 0.8869  0.2307690   12    3      49.0  61.7  59.7    19    15   10.46 0.812
    24 0.8831  0.9230770   12    3      49.3  62.5  59.7    21    15    6.31 0.876
    19 0.8803  0.7307690    7    3      50.2  66.4  59.7    21    15    8.91 0.984
     9 0.8842  0.3461540   10    3      49.3  62.4  59.7    20    15   10.25 0.874
     1 0.8822  0.0384620   15    3      49.5  62.6  60.0    21    15   30.05 0.881
     3 0.8804  0.1153850    8    3      50.0  64.9  60.1    20    15   21.47 0.963
    13 0.8866  0.5000000   23    3      49.3  69.0  60.8    21    15    7.56 0.852
 TOTAL NUMBER OF CYCLES IS          309
------------------------------------------------------------------------------

  COPY OF FILE.CDR:
  ==== == =======

ragb P21212 L= 0.9793  (2.40-2.46 A) (12 /2 macro) 64%Solv                      
CELL                                                                            
56.64 184.74 144.31    90.000    90.000   90.000                                
ANOM                                                                            
3.2                                                                             
LATTICE                                                                         
P                                                                               
SYMM                                                                            
X,Y,Z                                                                           
-X,-Y,Z                                                                         
-X+1/2,Y+1/2,-Z                                                                 
X+1/2,-Y+1/2,-Z                                                                 
CONTENTS                                                                        
 SE                                                                             
 48                                                                             
&CONTROL IHKL=1,NSET=25,NCYCLE=30,RVMIN=1.,                                     
FSIGRO=2.65,FSIGDM=4.0,DELTLV=1.1,NITER=3,IFOUSG=1,                             
IBREAK=0,CCTLV=0.88,EHLIM=1.0,NSHELL=7,DFCUT=0.375,ECUT=0.25,                   
IABORT=0,ITEST=2,NEGSUP=1,IEXCC=0/                                              
0.0384620                                                                       
--------------------------------------------------------------                  
                                                                                
     INTENSITY DATA INFORMATION:                                                
     ==========================                                                 
                                                                                
     INPUT DATA ARE F**2                                                        
   DSANO (ANGS.):       1.0000                                                  
   DSFOU (ANGS.):       2.3015                                                  
   DSMIN (ANGS.):       2.3015                                                  
   N.CENTRIC REF:            0                                                  
  ANOMALOUS DIFFRACTION RATIOS(GLOBAL):                                         
   <|DF|>/<F> (%,acen); <|F|>; <|DF|>:   13.7783    107.2540     14.7778        
   <I/sig(I)> :           11.5489                                               
   <|DF|/sig(DF)>:         0.9780                                               
                                                                                
  ANOMALOUS DIFFRACTION RATIOS(SHELLS):                                         
      SHELL  DMEAN  DINF  <|DF|>/<F> <I/sig(I)> <|DF|/sig(DF)> NREFS            
        1     6.25  4.96    5.3466   35.1807    2.6562         5720    55552.82 
        2     4.33  3.93    4.2508   28.2736    1.5321         6076    54202.64 
        3     3.65  3.44    6.0409   17.7759    1.1153         6104    34566.83 
        4     3.27  3.12    9.5782   10.9096    0.9284         6105    19511.79 
        5     3.00  2.90   14.5593    7.1971    0.8019         6097    11106.24 
        6     2.81  2.73   20.2333    5.1729    0.6952         6019     7428.39 
        7     2.66  2.59   27.8244    3.6359    0.6081         5923     4901.76 
        8     2.53  2.48   33.6598    2.8961    0.5573         5809     3784.68 
        9     2.43  2.38   42.3729    2.1476    0.4742         5780     3182.75 
       10     2.34  2.30   54.1593    1.5505    0.3951         5453     2761.79 
                                                                                
ANOM 3.2  P21212                                                                
  1   1000   0.4209   0.6265   0.4847   1.0000                                  
  2    933   0.9104   0.3639   0.2564   1.0000                                  
  3    840   0.0215   0.6202   0.4206   1.0000                                  
  4    813   0.2049   0.7324   0.1489   1.0000                                  
  5    740   0.2930   0.2396   0.4510   1.0000                                  
  6    730   0.0200   0.7545   0.3448   1.0000                                  
  7    725   0.2703   0.6980   0.1625   1.0000                                  
  8    713   0.3128   0.0671   0.4797   1.0000                                  
  9    700   0.1451   0.6184   0.3971   1.0000                                  
 10    558   0.1246   0.7000   0.4029   1.0000                                  
 11    506   0.0657   0.3333   0.1569   1.0000                                  
 12    417   0.3253   0.7457   0.2469   1.0000                                  
                                                    
++++++++++++++++++++++++++++++++++++++++++++++++++++++++++++++
   Job finished on 27- 4-2022   at 14: 5:22
   Elapsed time:      1285 seconds
++++++++++++++++++++++++++++++++++++++++++++++++++++++++++++++

C:\Users\rius\Desktop\Se_ragb_nodfcut>xlabsro_anom_1 ragb
============================================================
  === STRUCTURE SOLUTION BY abs(ro) DIRECT METHODS ===
  XLENS/22.1: The SDA Sm-FFT algorithm (17 Mar 2022)
  Copyright Prof. Jordi Rius
  Institut de Ciencia de Materials de Barcelona (CSIC)
  References: Rius J.    Acta Cryst (2020) A76 489-493
  Rius J. & Torrelles X. Acta Cryst (2021) A77 339-347
  Date is 27- 4-2022   at 13:43:57
============================================================


ragb P21212 L= 0.9793  (2.40-2.46 A) (12 /2 macro) 64%Solv


    STARTING PHASES FROM MODULUS FUNCTION
    INPUT DATA ARE F**2
  DSANO (ANGS.):       3.2000
  DSFOU (ANGS.):       3.2000
  DSMIN (ANGS.):       2.3015
  N.CENTRIC REF:            0
 ANOMALOUS DIFFRACTION RATIOS(GLOBAL):
  <|D|>/<F> (%,acen); <|F|>; <|D|>:    5.6820    178.0505     10.1169
  <I/sig(I)> :           23.8786
  <|D|/sig(D)>:           1.5896
 BIJVOET PAIRS FILTERING:
  BIJVOET PAIR REFL. (USED/READ/%):            17274     22377     77.20
  NUMBER WRONG BIJVOET PAIR REFL.,S,(%):              76      0.34
  NUM. OF E.s < ECUT,(%), ECUT:        1350      6.03      0.2500
  N.DF/s(DF) < DFCUT,(%),DFCUT:        3667     16.39      0.3750
  N. DF OUTLIERS,RMSCUT:                 10                4.2500
  CV(%) OF D> :      67.6240
  <r.m.sq.dev.> OF D.s        13.4940

    Rsigma(F) of equivalent reflections
    Rsig:    0.00000  Nref:         0

    N. UNIQUE REFLECTIONS (measured,theory):       17312       25913


    INFORMATION OF DATA IN P1:
    MEAS. INTENSITIES (OBS+UNOBS)IN XLHEM.HKL=        69134
    NOT MEASURED INTENSITIES in XLUNMEAS.HKL=       27449
    FRACTION MEASURED INTENSITIES >DSFOU:     0.716
    HMAX=   17  KMAX=   57  LMAX=   45

    SCALE FACTOR=            1.98768044
    Bover (A**2)=            0.228374943
    R(Wilson)  =             43.1560211
    E2MEAN:  1.01344109

    GRID (ANGS.), NX, NY, NZ:  1.07   48  168  140
    NSETS, NCYCLES :    25    30
    XLIM FOR H REFLECTIONS =    1.00
    N.REFLECTIONS > XHLIM =     20996
    X"S MODIFIED BY MODULUS FUNCTION

    SEED=   0.0384620
    vector -u =:   1   0.21680   0.22867   0.82980  1.00
   0.8296     1     1    0.8233    0.0455    2248      48    0
   0.8217     1     2    0.8520    0.0272    1782      48    0
   0.8415     1     3    0.8492    0.0286    1944      48    0
   0.8328     1     4    0.8655    0.0271    1855      48    0
   0.8404     1     5    0.8597    0.0240    1928      48    0
   0.8368     1     6    0.8603    0.0244    1889      48    0
   0.8395     1     7    0.8562    0.0240    1907      48    0
   0.8330     1     8    0.8575    0.0244    1921      48    0
   0.8376     1     9    0.8606    0.0244    1878      48    0
   0.8354     1    10    0.8589    0.0236    1897      48    0
   0.8379     1    11    0.8637    0.0217    1922      48    0
   0.8370     1    12    0.8537    0.0213    1885      48    0
   0.8347     1    13    0.8533    0.0228    1888      48    0
   0.8282     1    14    0.8610    0.0169    1796      48    0
   0.8377     1    15    0.8822    0.0091    1799      48    0
   AAMAX= 3385.27246 AAMIN= -1133.97070
   15    0.8822   30.0496    371.84    2.6500    4.0000   1
   R1=     49.47 ( all E.s); AVSIN=     0.8806
  SET   CC      SEED    NCYC NITER
    RVAL(R1,ini,end) PKS(ini,end) RO/SIG
    1 0.8822  0.0384620   15    3      49.5  62.6  60.0    21    15   30.05

    SEED=   0.0769230
    vector -u =:   1   0.36489   0.10161   0.81714  1.00
   0.8295     2     1    0.8193    0.0140    2225      48    1
   0.8232     2     2    0.8507    0.0051    1863      48    1
   0.8423     2     3    0.8428    0.0076    1956      48    1
   0.8363     2     4    0.8503    0.0064    1856      48    1
   0.8401     2     5    0.8440    0.0066    1923      48    1
   0.8340     2     6    0.8476    0.0059    1892      48    1
   0.8379     2     7    0.8456    0.0078    1946      48    1
   0.8341     2     8    0.8531    0.0079    1905      48    1
   0.8381     2     9    0.8455    0.0069    1900      48    1
   0.8353     2    10    0.8532    0.0071    1908      48    1
   0.8388     2    11    0.8443    0.0062    1916      48    1
   0.8314     2    12    0.8518    0.0061    1920      48    1
   0.8357     2    13    0.8477    0.0052    1927      48    1
   0.8289     2    14    0.8685    0.0036    1806      48    1
   0.8442     2    15    0.8831    0.0006    1722      48    1
   AAMAX= 2981.43628 AAMIN= -1016.22937
   15    0.8831   17.7718    525.87    2.6500    4.0000   1
   R1=     49.14 ( all E.s); AVSIN=     0.8497
  SET   CC      SEED    NCYC NITER
    RVAL(R1,ini,end) PKS(ini,end) RO/SIG
    2 0.8831  0.0769230   15    3      49.1  63.3  59.5    20    15   17.77

    SEED=   0.1153850
    vector -u =:   1   0.49998   0.39021   0.52000  1.00
   0.8293     3     1    0.8135    0.0081    2388      48    2
   0.8194     3     2    0.8544    0.0018    1794      48    2
   0.8433     3     3    0.8465    0.0035    1999      48    2
   0.8327     3     4    0.8409    0.0030    1888      48    2
   0.8358     3     5    0.8440    0.0021    1884      48    2
   0.8347     3     6    0.8473    0.0023    1920      48    2
   0.8345     3     7    0.8464    0.0016    1894      48    2
   0.8337     3     8    0.8804    0.0004    1816      48    2
   AAMAX= 3849.51953 AAMIN= -1042.39014
    8    0.8804   21.4728    644.05    2.6500    4.0000   1
   R1=     49.96 ( all E.s); AVSIN=     0.9632
  SET   CC      SEED    NCYC NITER
    RVAL(R1,ini,end) PKS(ini,end) RO/SIG
    3 0.8804  0.1153850    8    3      50.0  64.9  60.1    20    15   21.47

    SEED=   0.1538460
    vector -u =:   1   0.65675   0.62271   0.82334  1.00
   0.8297     4     1    0.8123    0.0041    2203      48    3
   0.8178     4     2    0.8480    0.0006    1850      48    3
   0.8429     4     3    0.8293    0.0014    2035      48    3
   0.8302     4     4    0.8427    0.0008    1969      48    3
   0.8378     4     5    0.8454    0.0007    1939      48    3
   0.8315     4     6    0.8559    0.0004    1836      48    3
   0.8361     4     7    0.8756    0.0000    1776      48    3
   0.8460     4     8    0.8856    0.0000    1794      48    3
   AAMAX= 2797.64331 AAMIN= -952.579346
    8    0.8856   13.2791    743.68    2.6500    4.0000   1
   R1=     49.05 ( all E.s); AVSIN=     0.8272
  SET   CC      SEED    NCYC NITER
    RVAL(R1,ini,end) PKS(ini,end) RO/SIG
    4 0.8856  0.1538460    8    3      49.1  60.6  59.4    19    15   13.28

    SEED=   0.1923080
    vector -u =:   1   0.87300   0.81655   0.52951  1.00
   0.8316     5     1    0.8028    0.0022    2459      48    4
   0.8182     5     2    0.8480    0.0002    1822      48    4
   0.8439     5     3    0.8371    0.0012    2017      48    4
   0.8313     5     4    0.8474    0.0001    1911      48    4
   0.8418     5     5    0.8496    0.0004    1988      48    4
   0.8355     5     6    0.8487    0.0004    1932      48    4
   0.8357     5     7    0.8515    0.0003    1956      48    4
   0.8315     5     8    0.8683    0.0000    1891      48    4
   0.8433     5     9    0.8856    0.0000    1792      48    4
   AAMAX= 2862.91431 AAMIN= -1010.73035
    9    0.8856   12.0390    831.46    2.6500    4.0000   1
   R1=     49.08 ( all E.s); AVSIN=     0.8255
  SET   CC      SEED    NCYC NITER
    RVAL(R1,ini,end) PKS(ini,end) RO/SIG
    5 0.8856  0.1923080    9    3      49.1  61.6  59.6    19    15   12.04

    SEED=   0.2307690
    vector -u =:   1   0.18504   0.40165   0.47330  1.00
   0.8299     6     1    0.8159    0.0012    2401      48    5
   0.8205     6     2    0.8559    0.0001    1787      48    5
   0.8431     6     3    0.8464    0.0003    2013      48    5
   0.8359     6     4    0.8520    0.0000    1960      48    5
   0.8390     6     5    0.8507    0.0003    1917      48    5
   0.8348     6     6    0.8554    0.0000    1975      48    5
   0.8382     6     7    0.8465    0.0000    1964      48    5
   0.8345     6     8    0.8474    0.0001    1911      48    5
   0.8336     6     9    0.8440    0.0001    1913      48    5
   0.8327     6    10    0.8547    0.0000    1835      48    5
   0.8374     6    11    0.8799    0.0000    1778      48    5
   0.8490     6    12    0.8869    0.0000    1850      48    5
   AAMAX= 2601.45508 AAMIN= -998.316772
   12    0.8869   10.4601    910.82    2.6500    4.0000   1
   R1=     48.99 ( all E.s); AVSIN=     0.8123
  SET   CC      SEED    NCYC NITER
    RVAL(R1,ini,end) PKS(ini,end) RO/SIG
    6 0.8869  0.2307690   12    3      49.0  61.7  59.7    19    15   10.46

    SEED=   0.2692310
    vector -u =:   1   0.63250   0.71194   0.75479  1.00
   0.8304     7     1    0.8165    0.0004    2283      48    6
   0.8194     7     2    0.8470    0.0000    1829      48    6
   0.8436     7     3    0.8346    0.0002    2023      48    6
   0.8322     7     4    0.8470    0.0000    1883      48    6
   0.8380     7     5    0.8414    0.0001    2036      48    6
   0.8351     7     6    0.8453    0.0000    1942      48    6
   0.8379     7     7    0.8405    0.0000    1961      48    6
   0.8354     7     8    0.8523    0.0000    1923      48    6
   0.8395     7     9    0.8488    0.0000    2017      48    6
   0.8355     7    10    0.8557    0.0000    1920      48    6
   0.8399     7    11    0.8452    0.0001    1964      48    6
   0.8344     7    12    0.8523    0.0000    1889      48    6
   0.8371     7    13    0.8415    0.0000    1955      48    6
   0.8345     7    14    0.8510    0.0000    1921      48    6
   0.8372     7    15    0.8444    0.0000    1896      48    6
   0.8347     7    16    0.8468    0.0000    1887      48    6
   0.8317     7    17    0.8484    0.0000    1835      48    6
   0.8324     7    18    0.8826    0.0000    1770      48    6
   AAMAX= 4025.54590 AAMIN= -1018.39612
   18    0.8826   14.7393    983.80    2.6500    4.0000   1
   R1=     50.07 ( all E.s); AVSIN=     0.9936
  SET   CC      SEED    NCYC NITER
    RVAL(R1,ini,end) PKS(ini,end) RO/SIG
    7 0.8826  0.2692310   18    3      50.1  65.6  59.6    21    15   14.74

    SEED=   0.3076920
    vector -u =:   1   0.25335   0.98420   0.46296  1.00
   0.8312     8     1    0.8090    0.0002    2417      48    7
   0.8196     8     2    0.8503    0.0000    1784      48    7
   0.8419     8     3    0.8295    0.0000    2020      48    7
   0.8295     8     4    0.8507    0.0000    1849      48    7
   0.8397     8     5    0.8483    0.0000    1920      48    7
   0.8343     8     6    0.8468    0.0000    1899      48    7
   0.8336     8     7    0.8482    0.0000    1941      48    7
   0.8324     8     8    0.8649    0.0000    1908      48    7
   0.8411     8     9    0.8834    0.0000    1736      48    7
   AAMAX= 2699.37598 AAMIN= -1021.31244
    9    0.8834    9.6084   1051.72    2.6500    4.0000   1
   R1=     49.08 ( all E.s); AVSIN=     0.8344
  SET   CC      SEED    NCYC NITER
    RVAL(R1,ini,end) PKS(ini,end) RO/SIG
    8 0.8834  0.3076920    9    3      49.1  61.3  59.2    19    15    9.61

    SEED=   0.3461540
    vector -u =:   1   0.08913   0.96328   0.46529  1.00
   0.8320     9     1    0.8088    0.0002    2346      48    8
   0.8207     9     2    0.8538    0.0000    1845      48    8
   0.8460     9     3    0.8310    0.0001    2090      48    8
   0.8326     9     4    0.8489    0.0000    1972      48    8
   0.8417     9     5    0.8479    0.0000    1999      48    8
   0.8367     9     6    0.8541    0.0000    1974      48    8
   0.8359     9     7    0.8501    0.0000    1937      48    8
   0.8336     9     8    0.8495    0.0000    1866      48    8
   0.8300     9     9    0.8547    0.0000    1854      48    8
   0.8361     9    10    0.8842    0.0000    1703      48    8
   AAMAX= 3105.22974 AAMIN= -1047.96265
   10    0.8842   10.2454   1115.52    2.6500    4.0000   1
   R1=     49.26 ( all E.s); AVSIN=     0.8741
  SET   CC      SEED    NCYC NITER
    RVAL(R1,ini,end) PKS(ini,end) RO/SIG
    9 0.8842  0.3461540   10    3      49.3  62.4  59.7    20    15   10.25

    SEED=   0.3846150
    vector -u =:   1   0.17945   0.98992   0.77966  1.00
   0.8308    10     1    0.8141    0.0001    2261      48    9
   0.8217    10     2    0.8486    0.0000    1826      48    9
   0.8454    10     3    0.8232    0.0000    2018      48    9
   0.8281    10     4    0.8433    0.0000    1938      48    9
   0.8392    10     5    0.8331    0.0000    2017      48    9
   0.8324    10     6    0.8452    0.0000    1919      48    9
   0.8379    10     7    0.8470    0.0000    1913      48    9
   0.8357    10     8    0.8389    0.0000    1914      48    9
   0.8353    10     9    0.8408    0.0000    1955      48    9
   0.8342    10    10    0.8561    0.0000    1946      48    9
   0.8387    10    11    0.8459    0.0000    1928      48    9
   0.8349    10    12    0.8552    0.0000    1860      48    9
   0.8339    10    13    0.8760    0.0000    1838      48    9
   0.8463    10    14    0.8855    0.0000    1775      48    9
   AAMAX= 2733.86621 AAMIN= -1030.69592
   14    0.8855    8.4086   1175.86    2.6500    4.0000   1
   R1=     49.06 ( all E.s); AVSIN=     0.8240
  SET   CC      SEED    NCYC NITER
    RVAL(R1,ini,end) PKS(ini,end) RO/SIG
   10 0.8855  0.3846150   14    3      49.1  60.3  59.5    20    15    8.41

    SEED=   0.4230770
    vector -u =:   1   0.56780   0.28714   0.87787  1.00
   0.8319    11     1    0.8109    0.0001    2363      48   10
   0.8210    11     2    0.8464    0.0000    1907      48   10
   0.8428    11     3    0.8354    0.0000    2031      48   10
   0.8304    11     4    0.8493    0.0000    1903      48   10
   0.8396    11     5    0.8388    0.0000    1957      48   10
   0.8349    11     6    0.8531    0.0000    1922      48   10
   0.8401    11     7    0.8435    0.0000    1973      48   10
   0.8355    11     8    0.8431    0.0000    1932      48   10
   0.8347    11     9    0.8492    0.0000    1918      48   10
   0.8349    11    10    0.8532    0.0000    1914      48   10
   0.8353    11    11    0.8476    0.0000    1966      48   10
   0.8320    11    12    0.8485    0.0000    1855      48   10
   0.8293    11    13    0.8512    0.0000    1834      48   10
   0.8313    11    14    0.8789    0.0000    1785      48   10
   0.8483    11    15    0.8881    0.0000    1757      48   10
   AAMAX= 2758.50391 AAMIN= -1024.05200
   15    0.8881    7.9293   1233.25    2.6500    4.0000   1
   R1=     49.10 ( all E.s); AVSIN=     0.8188
  SET   CC      SEED    NCYC NITER
    RVAL(R1,ini,end) PKS(ini,end) RO/SIG
   11 0.8881  0.4230770   15    3      49.1  61.2  59.5    17    15    7.93

    SEED=   0.4615380
    vector -u =:   1   0.29555   0.71818   0.66547  1.00
   0.8313    12     1    0.8071    0.0000    2393      48   11
   0.8200    12     2    0.8519    0.0000    1856      48   11
   0.8444    12     3    0.8346    0.0000    1976      48   11
   0.8306    12     4    0.8547    0.0000    1919      48   11
   0.8433    12     5    0.8446    0.0000    2072      48   11
   0.8349    12     6    0.8470    0.0000    1974      48   11
   0.8361    12     7    0.8477    0.0000    1951      48   11
   0.8333    12     8    0.8542    0.0000    1863      48   11
   0.8328    12     9    0.8608    0.0000    1829      48   11
   0.8398    12    10    0.8840    0.0000    1781      48   11
   AAMAX= 2965.06567 AAMIN= -979.163086
   10    0.8840    8.1908   1288.09    2.6500    4.0000   1
   R1=     49.08 ( all E.s); AVSIN=     0.8411
  SET   CC      SEED    NCYC NITER
    RVAL(R1,ini,end) PKS(ini,end) RO/SIG
   12 0.8840  0.4615380   10    3      49.1  60.8  59.1    19    15    8.19

    SEED=   0.5000000
    vector -u =:   1   0.40818   0.64452   0.97670  1.00
   0.8309    13     1    0.8147    0.0000    2248      48   12
   0.8220    13     2    0.8463    0.0000    1775      48   12
   0.8444    13     3    0.8327    0.0000    1977      48   12
   0.8296    13     4    0.8458    0.0000    1907      48   12
   0.8403    13     5    0.8450    0.0000    1985      48   12
   0.8383    13     6    0.8536    0.0000    1988      48   12
   0.8382    13     7    0.8459    0.0000    2023      48   12
   0.8368    13     8    0.8508    0.0000    1992      48   12
   0.8378    13     9    0.8487    0.0000    2029      48   12
   0.8361    13    10    0.8508    0.0000    1957      48   12
   0.8390    13    11    0.8413    0.0000    1989      48   12
   0.8335    13    12    0.8532    0.0000    1977      48   12
   0.8387    13    13    0.8407    0.0000    1943      48   12
   0.8346    13    14    0.8510    0.0000    1989      48   12
   0.8373    13    15    0.8375    0.0000    1976      48   12
   0.8348    13    16    0.8505    0.0000    1912      48   12
   0.8371    13    17    0.8457    0.0000    1918      48   12
   0.8360    13    18    0.8411    0.0000    2008      48   12
   0.8336    13    19    0.8414    0.0000    1941      48   12
   0.8325    13    20    0.8522    0.0000    1925      48   12
   0.8352    13    21    0.8514    0.0000    1857      48   12
   0.8328    13    22    0.8693    0.0000    1796      48   12
   0.8446    13    23    0.8866    0.0000    1777      48   12
   AAMAX= 2608.81641 AAMIN= -1043.78967
   23    0.8866    7.5632   1340.68    2.6500    4.0000   1
   R1=     49.33 ( all E.s); AVSIN=     0.8515
  SET   CC      SEED    NCYC NITER
    RVAL(R1,ini,end) PKS(ini,end) RO/SIG
   13 0.8866  0.5000000   23    3      49.3  69.0  60.8    21    15    7.56

    SEED=   0.5384620
    vector -u =:   1   0.94966   0.25920   0.88245  1.00
   0.8288    14     1    0.8238    0.0000    2289      48   13
   0.8221    14     2    0.8585    0.0000    1818      48   13
   0.8421    14     3    0.8433    0.0000    1906      48   13
   0.8338    14     4    0.8514    0.0000    1906      48   13
   0.8359    14     5    0.8438    0.0000    1893      48   13
   0.8329    14     6    0.8481    0.0000    1882      48   13
   0.8329    14     7    0.8468    0.0000    1900      48   13
   0.8348    14     8    0.8516    0.0000    1885      48   13
   0.8343    14     9    0.8499    0.0000    1912      48   13
   0.8366    14    10    0.8478    0.0000    1938      48   13
   0.8331    14    11    0.8472    0.0000    1915      48   13
   0.8331    14    12    0.8502    0.0000    1849      48   13
   0.8293    14    13    0.8641    0.0000    1856      48   13
   0.8416    14    14    0.8843    0.0000    1758      48   13
   AAMAX= 3288.29517 AAMIN= -1001.55725
   14    0.8843    7.3684   1391.29    2.6500    4.0000   1
   R1=     49.33 ( all E.s); AVSIN=     0.8662
  SET   CC      SEED    NCYC NITER
    RVAL(R1,ini,end) PKS(ini,end) RO/SIG
   14 0.8843  0.5384620   14    3      49.3  63.3  59.7    21    15    7.37

    SEED=   0.5769230
    vector -u =:   1   0.96485   0.69098   0.90155  1.00
   0.8317    15     1    0.8104    0.0000    2369      48   14
   0.8191    15     2    0.8627    0.0000    1800      48   14
   0.8492    15     3    0.8391    0.0000    2072      48   14
   0.8337    15     4    0.8562    0.0000    1972      48   14
   0.8461    15     5    0.8451    0.0000    2042      48   14
   0.8352    15     6    0.8468    0.0000    1917      48   14
   0.8394    15     7    0.8421    0.0000    1985      48   14
   0.8363    15     8    0.8480    0.0000    1945      48   14
   0.8395    15     9    0.8518    0.0000    1921      48   14
   0.8363    15    10    0.8504    0.0000    2010      48   14
   0.8387    15    11    0.8452    0.0000    1981      48   14
   0.8357    15    12    0.8447    0.0000    1923      48   14
   0.8329    15    13    0.8504    0.0000    1881      48   14
   0.8335    15    14    0.8515    0.0000    1856      48   14
   0.8342    15    15    0.8732    0.0000    1814      48   14
   0.8461    15    16    0.8880    0.0000    1770      48   14
   AAMAX= 2784.90796 AAMIN= -1048.61426
   16    0.8880    6.7928   1440.12    2.6500    4.0000   1
   R1=     49.09 ( all E.s); AVSIN=     0.8220
  SET   CC      SEED    NCYC NITER
    RVAL(R1,ini,end) PKS(ini,end) RO/SIG
   15 0.8880  0.5769230   16    3      49.1  60.5  59.4    18    15    6.79

    SEED=   0.6153850
    vector -u =:   1   0.50225   0.38525   0.67117  1.00
   0.8311    16     1    0.8125    0.0000    2439      48   15
   0.8223    16     2    0.8547    0.0000    1817      48   15
   0.8480    16     3    0.8439    0.0000    2043      48   15
   0.8329    16     4    0.8486    0.0000    1938      48   15
   0.8419    16     5    0.8441    0.0000    1984      48   15
   0.8320    16     6    0.8595    0.0000    1917      48   15
   0.8397    16     7    0.8454    0.0000    1909      48   15
   0.8290    16     8    0.8543    0.0000    1894      48   15
   0.8357    16     9    0.8659    0.0000    1807      48   15
   0.8435    16    10    0.8844    0.0000    1855      48   15
   AAMAX= 2806.45850 AAMIN= -975.575073
   10    0.8844    6.7503   1487.31    2.6500    4.0000   1
   R1=     49.05 ( all E.s); AVSIN=     0.8385
  SET   CC      SEED    NCYC NITER
    RVAL(R1,ini,end) PKS(ini,end) RO/SIG
   16 0.8844  0.6153850   10    3      49.1  60.5  59.0    20    15    6.75

    SEED=   0.6538460
    vector -u =:   1   0.60769   0.86450   0.81635  1.00
   0.8321    17     1    0.8129    0.0000    2388      48   16
   0.8218    17     2    0.8509    0.0000    1845      48   16
   0.8428    17     3    0.8307    0.0000    1994      48   16
   0.8306    17     4    0.8502    0.0000    1933      48   16
   0.8395    17     5    0.8373    0.0000    1962      48   16
   0.8319    17     6    0.8463    0.0000    1928      48   16
   0.8356    17     7    0.8474    0.0000    1945      48   16
   0.8324    17     8    0.8489    0.0000    1931      48   16
   0.8314    17     9    0.8470    0.0000    1951      48   16
   0.8291    17    10    0.8553    0.0000    1817      48   16
   0.8333    17    11    0.8769    0.0000    1760      48   16
   0.8472    17    12    0.8862    0.0000    1814      48   16
   AAMAX= 2488.97119 AAMIN= -1047.50122
   12    0.8862    6.0470   1533.05    2.6500    4.0000   1
   R1=     49.00 ( all E.s); AVSIN=     0.8088
  SET   CC      SEED    NCYC NITER
    RVAL(R1,ini,end) PKS(ini,end) RO/SIG
   17 0.8862  0.6538460   12    3      49.0  61.1  59.2    20    15    6.05

    SEED=   0.6923080
    vector -u =:   1   0.33179   0.54915   0.80722  1.00
   0.8311    18     1    0.8081    0.0000    2458      48   17
   0.8214    18     2    0.8553    0.0000    1848      48   17
   0.8463    18     3    0.8517    0.0000    2024      48   17
   0.8358    18     4    0.8561    0.0000    2016      48   17
   0.8427    18     5    0.8424    0.0000    2026      48   17
   0.8344    18     6    0.8504    0.0000    1997      48   17
   0.8383    18     7    0.8551    0.0000    1931      48   17
   0.8369    18     8    0.8503    0.0000    1933      48   17
   0.8356    18     9    0.8487    0.0000    1895      48   17
   0.8316    18    10    0.8519    0.0000    1921      48   17
   0.8341    18    11    0.8487    0.0000    1907      48   17
   0.8303    18    12    0.8604    0.0000    1836      48   17
   0.8407    18    13    0.8864    0.0000    1732      48   17
   AAMAX= 3032.80151 AAMIN= -1117.97607
   13    0.8864    6.7980   1577.47    2.6500    4.0000   1
   R1=     49.10 ( all E.s); AVSIN=     0.8445
  SET   CC      SEED    NCYC NITER
    RVAL(R1,ini,end) PKS(ini,end) RO/SIG
   18 0.8864  0.6923080   13    3      49.1  61.4  59.0    20    15    6.80

    SEED=   0.7307690
    vector -u =:   1   0.72215   0.07219   0.83414  1.00
   0.8317    19     1    0.8087    0.0000    2328      48   18
   0.8209    19     2    0.8573    0.0000    1789      48   18
   0.8444    19     3    0.8352    0.0000    2027      48   18
   0.8329    19     4    0.8472    0.0000    1974      48   18
   0.8409    19     5    0.8508    0.0000    1998      48   18
   0.8343    19     6    0.8537    0.0000    1917      48   18
   0.8372    19     7    0.8803    0.0000    1880      48   18
   AAMAX= 3962.04150 AAMIN= -1127.73633
    7    0.8803    8.9101   1620.66    2.6500    4.0000   1
   R1=     50.17 ( all E.s); AVSIN=     0.9840
  SET   CC      SEED    NCYC NITER
    RVAL(R1,ini,end) PKS(ini,end) RO/SIG
   19 0.8803  0.7307690    7    3      50.2  66.4  59.7    21    15    8.91

    SEED=   0.7692310
    vector -u =:   1   0.83175   0.32486   0.52766  1.00
   0.8295    20     1    0.8027    0.0000    2413      48   19
   0.8168    20     2    0.8601    0.0000    1783      48   19
   0.8471    20     3    0.8388    0.0000    1991      48   19
   0.8306    20     4    0.8526    0.0000    1906      48   19
   0.8423    20     5    0.8443    0.0000    1988      48   19
   0.8342    20     6    0.8453    0.0000    1952      48   19
   0.8375    20     7    0.8448    0.0000    1938      48   19
   0.8330    20     8    0.8465    0.0000    1931      48   19
   0.8339    20     9    0.8486    0.0000    1881      48   19
   0.8345    20    10    0.8448    0.0000    1909      48   19
   0.8324    20    11    0.8493    0.0000    1905      48   19
   0.8292    20    12    0.8611    0.0000    1835      48   19
   0.8392    20    13    0.8836    0.0000    1730      48   19
   AAMAX= 2881.28052 AAMIN= -1027.00696
   13    0.8836    6.2504   1662.74    2.6500    4.0000   1
   R1=     49.02 ( all E.s); AVSIN=     0.8310
  SET   CC      SEED    NCYC NITER
    RVAL(R1,ini,end) PKS(ini,end) RO/SIG
   20 0.8836  0.7692310   13    3      49.0  61.6  59.6    20    15    6.25

    SEED=   0.8076920
    vector -u =:   1   0.70982   0.42673   0.52165  1.00
   0.8306    21     1    0.8001    0.0000    2476      48   20
   0.8165    21     2    0.8546    0.0000    1866      48   20
   0.8458    21     3    0.8313    0.0000    2027      48   20
   0.8318    21     4    0.8488    0.0000    1937      48   20
   0.8429    21     5    0.8366    0.0000    2000      48   20
   0.8335    21     6    0.8497    0.0000    1975      48   20
   0.8389    21     7    0.8460    0.0000    1891      48   20
   0.8343    21     8    0.8470    0.0000    1943      48   20
   0.8357    21     9    0.8495    0.0000    1926      48   20
   0.8324    21    10    0.8489    0.0000    1890      48   20
   0.8340    21    11    0.8813    0.0000    1769      48   20
   AAMAX= 3581.55298 AAMIN= -1110.32593
   11    0.8813    7.6711   1703.78    2.6500    4.0000   1
   R1=     49.70 ( all E.s); AVSIN=     0.9328
  SET   CC      SEED    NCYC NITER
    RVAL(R1,ini,end) PKS(ini,end) RO/SIG
   21 0.8813  0.8076920   11    3      49.7  63.9  59.3    20    15    7.67

    SEED=   0.8461540
    vector -u =:   1   0.41159   0.35646   0.75762  1.00
   0.8318    22     1    0.8053    0.0000    2400      48   21
   0.8171    22     2    0.8491    0.0000    1823      48   21
   0.8453    22     3    0.8331    0.0000    2081      48   21
   0.8343    22     4    0.8618    0.0000    1978      48   21
   0.8449    22     5    0.8449    0.0000    2101      48   21
   0.8359    22     6    0.8499    0.0000    1941      48   21
   0.8369    22     7    0.8476    0.0000    1965      48   21
   0.8359    22     8    0.8450    0.0000    1982      48   21
   0.8339    22     9    0.8510    0.0000    1910      48   21
   0.8341    22    10    0.8444    0.0000    1906      48   21
   0.8304    22    11    0.8565    0.0000    1874      48   21
   0.8375    22    12    0.8845    0.0000    1779      48   21
   AAMAX= 3212.58643 AAMIN= -985.660522
   12    0.8845    6.6678   1743.85    2.6500    4.0000   1
   R1=     49.27 ( all E.s); AVSIN=     0.8854
  SET   CC      SEED    NCYC NITER
    RVAL(R1,ini,end) PKS(ini,end) RO/SIG
   22 0.8845  0.8461540   12    3      49.3  62.9  59.4    21    15    6.67

    SEED=   0.8846150
    vector -u =:   1   0.98838   0.54035   0.68451  1.00
   0.8309    23     1    0.8220    0.0000    2245      48   22
   0.8185    23     2    0.8466    0.0000    1739      48   22
   0.8325    23     3    0.8438    0.0000    1929      48   22
   0.8317    23     4    0.8583    0.0000    1933      48   22
   0.8360    23     5    0.8419    0.0000    1945      48   22
   0.8353    23     6    0.8471    0.0000    1880      48   22
   0.8350    23     7    0.8432    0.0000    1909      48   22
   0.8340    23     8    0.8516    0.0000    1973      48   22
   0.8376    23     9    0.8485    0.0000    1970      48   22
   0.8345    23    10    0.8516    0.0000    1876      48   22
   0.8333    23    11    0.8614    0.0000    1873      48   22
   0.8363    23    12    0.8858    0.0000    1791      48   22
   AAMAX= 3829.01514 AAMIN= -1065.60815
   12    0.8858    7.2880   1783.02    2.6500    4.0000   1
   R1=     49.62 ( all E.s); AVSIN=     0.9203
  SET   CC      SEED    NCYC NITER
    RVAL(R1,ini,end) PKS(ini,end) RO/SIG
   23 0.8858  0.8846150   12    3      49.6  61.2  59.2    21    15    7.29

    SEED=   0.9230770
    vector -u =:   1   0.49747   0.18485   0.28957  1.00
   0.8308    24     1    0.8173    0.0000    2386      48   23
   0.8217    24     2    0.8558    0.0000    1827      48   23
   0.8439    24     3    0.8464    0.0000    2064      48   23
   0.8385    24     4    0.8525    0.0000    1975      48   23
   0.8396    24     5    0.8536    0.0000    1983      48   23
   0.8385    24     6    0.8531    0.0000    1988      48   23
   0.8382    24     7    0.8528    0.0000    1928      48   23
   0.8358    24     8    0.8550    0.0000    1904      48   23
   0.8394    24     9    0.8567    0.0000    1923      48   23
   0.8359    24    10    0.8548    0.0000    1884      48   23
   0.8342    24    11    0.8627    0.0000    1907      48   23
   0.8397    24    12    0.8831    0.0000    1781      48   23
   AAMAX= 3067.71167 AAMIN= -1071.01367
   12    0.8831    6.3065   1821.35    2.6500    4.0000   1
   R1=     49.26 ( all E.s); AVSIN=     0.8760
  SET   CC      SEED    NCYC NITER
    RVAL(R1,ini,end) PKS(ini,end) RO/SIG
   24 0.8831  0.9230770   12    3      49.3  62.5  59.7    21    15    6.31

    SEED=   0.9615380
    vector -u =:   1   0.99216   0.03820   0.08153  1.00
   0.8298    25     1    0.8285    0.0000    2291      48   24
   0.8178    25     2    0.8515    0.0000    1817      48   24
   0.8335    25     3    0.8443    0.0000    1937      48   24
   0.8310    25     4    0.8582    0.0000    1884      48   24
   0.8365    25     5    0.8487    0.0000    1967      48   24
   0.8308    25     6    0.8540    0.0000    1912      48   24
   0.8308    25     7    0.8475    0.0000    1920      48   24
   0.8279    25     8    0.8455    0.0000    1854      48   24
   0.8265    25     9    0.8439    0.0000    1828      48   24
   0.8267    25    10    0.8668    0.0000    1855      48   24
   0.8413    25    11    0.8863    0.0000    1671      48   24
   AAMAX= 2888.21924 AAMIN= -989.874023
   11    0.8863    4.7852   1858.89    2.6500    4.0000   1
   R1=     49.00 ( all E.s); AVSIN=     0.8107
  SET   CC      SEED    NCYC NITER
    RVAL(R1,ini,end) PKS(ini,end) RO/SIG
   25 0.8863  0.9615380   11    3      49.0  60.8  59.1    19    15    4.79

 SUMMARY OF SOLUTIONS:
  SET   CC      SEED    NCYC NITER     R1%   Rcc(1,end)   PKS(1,end) RO/SIG
   16 0.8844  0.6153850   10    3      49.1  60.5  59.0    20    15    6.75
   18 0.8864  0.6923080   13    3      49.1  61.4  59.0    20    15    6.80
   12 0.8840  0.4615380   10    3      49.1  60.8  59.1    19    15    8.19
   25 0.8863  0.9615380   11    3      49.0  60.8  59.1    19    15    4.79
    8 0.8834  0.3076920    9    3      49.1  61.3  59.2    19    15    9.61
   17 0.8862  0.6538460   12    3      49.0  61.1  59.2    20    15    6.05
   23 0.8858  0.8846150   12    3      49.6  61.2  59.2    21    15    7.29
   21 0.8813  0.8076920   11    3      49.7  63.9  59.3    20    15    7.67
    4 0.8856  0.1538460    8    3      49.1  60.6  59.4    19    15   13.28
   22 0.8845  0.8461540   12    3      49.3  62.9  59.4    21    15    6.67
   15 0.8880  0.5769230   16    3      49.1  60.5  59.4    18    15    6.79
   10 0.8855  0.3846150   14    3      49.1  60.3  59.5    20    15    8.41
   11 0.8881  0.4230770   15    3      49.1  61.2  59.5    17    15    7.93
    2 0.8831  0.0769230   15    3      49.1  63.3  59.5    20    15   17.77
    7 0.8826  0.2692310   18    3      50.1  65.6  59.6    21    15   14.74
   20 0.8836  0.7692310   13    3      49.0  61.6  59.6    20    15    6.25
    5 0.8856  0.1923080    9    3      49.1  61.6  59.6    19    15   12.04
   14 0.8843  0.5384620   14    3      49.3  63.3  59.7    21    15    7.37
    6 0.8869  0.2307690   12    3      49.0  61.7  59.7    19    15   10.46
   24 0.8831  0.9230770   12    3      49.3  62.5  59.7    21    15    6.31
   19 0.8803  0.7307690    7    3      50.2  66.4  59.7    21    15    8.91
    9 0.8842  0.3461540   10    3      49.3  62.4  59.7    20    15   10.25
    1 0.8822  0.0384620   15    3      49.5  62.6  60.0    21    15   30.05
    3 0.8804  0.1153850    8    3      50.0  64.9  60.1    20    15   21.47
   13 0.8866  0.5000000   23    3      49.3  69.0  60.8    21    15    7.56
TOTAL NUMBER OF CYCLES IS          309
--------------------------------------------------------------
=> Press <CR> to finish ...
