# Supplementary material for: Extending the novel |ρ|-based phasing algorithm to the solution of anomalous scattering substructures from SAD data of protein crystals
Source: Acta Crystallogr A Found Adv. 2022 Oct 10;78(Pt 6):473–81. doi: 10.1107/S2053273322008622 (PMC9624180; doi:10.1107/S2053273322008622)
Supplement: Supplementary file 1 [file a-78-00473-sup1.zip › ae5119_suppl_rev/DFCUT comparison rev/comp_2_5cx8_25_dfcutzero_SG.LPT]

 ============================================================
   === STRUCTURE SOLUTION BY abs(ro) DIRECT METHODS === 
   XLENS/22.1: The SDA Sm-FFT algorithm (10 Mar 2022)
   Copyright Prof. Jordi Rius
   Institut de Ciencia de Materials de Barcelona (CSIC)
   References: Rius J. Acta Cryst (2020) A76 489-493 
   Rius J. & Torrelles X. Acta Cryst (2021) A77 339-347 
   Date is 25- 4-2022   at 15:49:44
 ============================================================

     CRYSTAL DATA:
     =============
     ragb P21212 L= 0.9793  (2.40-2.46 A) (12 /2 macro) 64%Solv                      

     A=  56.640      B= 184.740     C= 144.310
     ALPHA=   90.00  BETA=   90.00  GAMMA=   90.00

     VOLUME (A3)=    1510012.75     DSANO=    3.200

     (SINT/L)2=   0.000077928*H2 +  0.000007325*K2 +  0.000012005*L2 +
                  0.000000000*HK +  0.000000000*HL +  0.000000000*KL

     BRAVAIS LATTICE IS  P  CENTRED AT:

       1)  0.000000       0.000000       0.000000

      SYMMETRY OPERATIONS: 

      R11  R12  R13     R21  R22  R23     R31  R32  R33    T1     T2     T3

  1)    1    0    0       0    1    0       0    0    1    0.00   0.00   0.00
  2)   -1    0    0       0   -1    0       0    0    1    0.00   0.00   0.00
  3)   -1    0    0       0    1    0       0    0   -1    0.50   0.50   0.00
  4)    1    0    0       0   -1    0       0    0   -1    0.50   0.50   0.00

     STRUCTURE TREATED AS NON-CENTROSYMMETRIC

     TYPE OF RADIATION IS X-RAYS

          UNIT CELL CONTENTS
      SYMBOL  ATOMIC_NUMBER    NUMBER IN CELL    TYPE    SCAT_POWER
        SE         34               48            1          34.00

     STARTING PHASES FROM MODULUS FUNCTION

--------------------------------------------------------------

     INTENSITY DATA INFORMATION:
     ==========================

     INPUT DATA ARE F**2
   DSANO (ANGS.):       3.2000
   DSFOU (ANGS.):       3.2000
   DSMIN (ANGS.):       2.3015
   N.CENTRIC REF:            0
  ANOMALOUS DIFFRACTION RATIOS(GLOBAL):   
   <|D|>/<F> (%,acen); <|F|>; <|D|>:    5.6820    178.0505     10.1169
   <I/sig(I)> :           23.8786
   <|D|/sig(D)>:           1.5896

  ANOMALOUS DIFFRACTION RATIOS(SHELLS):   
      SHELL  DMEAN  DINF  <|D|>/<F>  <I/sig(I)>  <|D|/sig(D)> NREFS
        1     7.71  6.12    5.2847   40.7083    3.1702         2934    68683.49
        2     5.35  4.86    5.3354   29.4558    2.0873         3175    42829.11
        3     4.51  4.24    4.1003   30.3597    1.6338         3214    58145.89
        4     4.03  3.86    4.4949   24.3806    1.3095         3237    47614.62
        5     3.71  3.58    5.7434   18.7761    1.1485         3233    37084.59
        6     3.47  3.37    7.3400   14.3510    1.0165         3251    27051.79
        7     3.28  3.20    9.4969   10.9617    0.9253         3257    19924.04

  BIJVOET PAIRS FILTERING:
   BIJVOET PAIR REFL. (USED/READ/%):            20894     22377     93.37
   NUMBER WRONG BIJVOET PAIR REFL.,S,(%):              76      0.34
   NUM. OF E.s < ECUT,(%), ECUT:        1350      6.03      0.2500
   N.DF/s(DF) < DFCUT,(%),DFCUT:           0      0.00      0.0000
   N. DF OUTLIERS,RMSCUT:                 57                4.2500
   CV(%) OF D> :      85.4718
   <r.m.sq.dev.> OF D.s:       12.6885
--------------------------------------------------------------

     FORBIDDEN REFLECTIONS IN DATA FILE *.HKL:
     =========================================

    H    K    L        XO       DXO      NEQ
--------------------------------------------------------------

     Rsigma(F) of equivalent reflections
     Rsig:    0.00000  Nref:         0

     ds_interval        Rsigma       Nref

     N. UNIQUE REFLECTIONS (measured,theory):       20932       25913


     INFORMATION OF DATA IN P1:
     MEAS. INTENSITIES (OBS+UNOBS)IN XLHEM.HKL=        83614
     NOT MEASURED INTENSITIES in XLUNMEAS.HKL=       AVSIN
     FRACTION MEASURED INTENSITIES >DSFOU:     0.866
     HMAX=   17  KMAX=   57  LMAX=   45


--------------------------------------------------------------

     SCALING OF MEASURED INTENSITIES:
     ================================


      SCALE FACTOR:        1.9232  F(EXP)/SK = F(ABS)
      B OVERALL   :        6.2566
      R(Wilson)   :       48.0915
      DSFOU       :        3.2000

      SHELL  DMEAN  DINF  SFC2/SFO2  Nref  f.unobs
        1     7.71  6.12   0.71709   11028  0.0000
        2     5.35  4.86   1.06629   12069  0.0000
        3     4.51  4.24   1.28581   12196  0.0000
        4     4.03  3.86   1.36826   12122  0.0000
        5     3.71  3.58   1.06839   12131  0.0000
        6     3.47  3.37   0.94049   12025  0.0000
        7     3.28  3.20   0.73980   12043  0.0000

 -------------------------------------------------------------

     DATA NORMALIZING:
     ================

     NUMBER OF INPUT REFLEXIONS =             83614
     F(ABS)  =  F(EXP) /          1.9232

     MAXIMUM         H         K         L
     INDICES        17        57        45

                   CENT    ACENT     HK0     0KL     H0L    REST
     </E2-1/>      0.968   0.736   1.000   1.000   1.000   1.031

      E2MEAN      :    1.015889

     <E**2> ACCORDING TO PARITY GROUPS ( D-SPACING > 1.000
        ALL     GGG     GGU     GUG     GUU     UGG     UGU     UUG     UUU
E^2   1.000   0.987   0.962   1.001   0.974   0.994   1.071   0.955   1.048
N     83614    9756   10048    9857   10260   10617   11000   10860   11216

--------------------------------------------------------------

     PHASE REFINEMENT DETAILS:
     ======================== 
    TOTAL N. OF E-VALUES =     83614
    D-SPACING CUT-OFF =    3.20
    <E>, <E2> =    0.7746  1.0000

    N. SETS AND CYCLES =       25     30
    XLIM FOR K REFLECTIONS =    0.00
    N.REFLECTIONS > XKLIM =     83614
    XLIM FOR H REFLECTIONS =    1.00
    N.REFLECTIONS > XHLIM =     24360
     X"S MODIFIED BY MODULUS FUNCTION
    N. ATOMS IN UNIT_CELL (NCELL)  =    48
    PIXELS(0); P_ATOMS(1); OMIT(2) =     1
    FRAC. RANDOMLY DELETED ATOMS = 0.000

    GRID SPACING IN ANGS. =    1.07
    N.GRID POINTS (XYZ) =     48   168   140
    ESD FACTOR FOR MASK DEFINITION =    2.65
    LOWER MASK VALUE =      0
    ESD FACT FOR PEAK ACCEPTANCE (ATOMS=1,2) =  4.00
    ESD FACTOR IN SEARCH (DIF.FOURIER) =  1.10

     vector -u =:   1   0.21680   0.22867   0.82980  1.00
    0.8242     1     1    0.8184    0.0535    2619      48    0
    0.8010     1     2    0.8547    0.0334    1970      48    0
    0.8277     1     3    0.8538    0.0352    2103      48    0
    0.8236     1     4    0.8499    0.0332    2133      48    0
    0.8223     1     5    0.8530    0.0308    2073      48    0
    0.8191     1     6    0.8578    0.0221    2002      48    0
    0.8241     1     7    0.8789    0.0108    1892      48    0
    0.8340     1     8    0.8817    0.0018    1945      48    0
     vector -u =:   1   0.36489   0.10161   0.81714  1.00
     vector -u =:   1   0.49998   0.39021   0.52000  1.00
     vector -u =:   1   0.65675   0.62271   0.82334  1.00
     vector -u =:   1   0.87300   0.81655   0.52951  1.00
     vector -u =:   1   0.18504   0.40165   0.47330  1.00
     vector -u =:   1   0.63250   0.71194   0.75479  1.00
     vector -u =:   1   0.25335   0.98420   0.46296  1.00
     vector -u =:   1   0.08913   0.96328   0.46529  1.00
     vector -u =:   1   0.17945   0.98992   0.77966  1.00
     vector -u =:   1   0.56780   0.28714   0.87787  1.00
     vector -u =:   1   0.29555   0.71818   0.66547  1.00
     vector -u =:   1   0.40818   0.64452   0.97670  1.00
     vector -u =:   1   0.94966   0.25920   0.88245  1.00
     vector -u =:   1   0.96485   0.69098   0.90155  1.00
     vector -u =:   1   0.50225   0.38525   0.67117  1.00
     vector -u =:   1   0.60769   0.86450   0.81635  1.00
     vector -u =:   1   0.33179   0.54915   0.80722  1.00
     vector -u =:   1   0.72215   0.07219   0.83414  1.00
     vector -u =:   1   0.83175   0.32486   0.52766  1.00
     vector -u =:   1   0.70982   0.42673   0.52165  1.00
     vector -u =:   1   0.41159   0.35646   0.75762  1.00
     vector -u =:   1   0.98838   0.54035   0.68451  1.00
     vector -u =:   1   0.49747   0.18485   0.28957  1.00
     vector -u =:   1   0.99216   0.03820   0.08153  1.00

---------------------------------------------------------------

  SUMMARY OF SOLUTIONS:
   SET   CCH     SEED    NCYC NITER     R1%   Rcc(1,end)   PKS(1,end) RO/SIG  AVSIN
    12 0.8811  0.4615380    8    3      58.1  63.7  62.4    18    15    8.14 0.811
    21 0.8815  0.8076920    9    3      58.1  63.9  62.5    20    15    5.93 0.816
    22 0.8802  0.8461540   10    3      58.1  63.8  62.6    21    15    6.17 0.816
    25 0.8813  0.9615380    8    3      58.2  64.1  62.6    19    15    5.34 0.801
    19 0.8806  0.7307690    9    3      58.1  64.1  62.6    19    15    6.42 0.802
    20 0.8802  0.7692310    9    3      58.2  63.8  62.7    18    15    6.21 0.816
    10 0.8807  0.3846150    9    3      58.1  64.4  62.7    20    15    9.10 0.811
    18 0.8804  0.6923080    9    3      58.3  64.2  62.8    18    15    6.77 0.811
     8 0.8802  0.3076920    8    3      58.3  64.7  62.8    19    15   11.00 0.820
     1 0.8817  0.0384620    8    3      58.2  64.6  62.9    18    15   28.11 0.798
     9 0.8821  0.3461540   12    3      58.2  64.8  62.9    18    15    9.54 0.810
    13 0.8814  0.5000000   10    3      58.2  64.1  62.9    18    15    7.61 0.799
     7 0.8809  0.2692310   13    3      58.1  64.0  63.0    19    15   10.60 0.808
    23 0.8806  0.8846150   16    3      58.3  64.4  63.0    19    15    5.77 0.794
    17 0.8808  0.6538460   11    3      58.2  64.6  63.0    20    15    6.87 0.803
    11 0.8810  0.4230770    8    3      58.3  64.4  63.1    20    15    8.39 0.810
    16 0.8802  0.6153850    8    3      58.2  65.1  63.1    20    15    7.48 0.823
     5 0.8814  0.1923080   10    3      58.4  64.8  63.2    20    15   12.83 0.813
     3 0.8810  0.1153850   13    3      58.2  64.7  63.3    17    15   16.04 0.796
     6 0.8822  0.2307690   11    3      58.2  64.9  63.3    19    15   11.38 0.786
    24 0.8831  0.9230770    9    3      58.3  64.3  63.3    19    15    5.74 0.811
    14 0.8804  0.5384620   12    3      58.2  64.2  63.3    20    15    7.53 0.814
     4 0.8825  0.1538460   13    3      58.2  64.9  63.4    21    15   14.09 0.806
    15 0.8809  0.5769230    7    3      58.2  65.2  63.4    19    15    7.24 0.801
     2 0.8801  0.0769230   15    3      58.2  64.2  63.6    19    15   19.51 0.803
 TOTAL NUMBER OF CYCLES IS          255
------------------------------------------------------------------------------

  COPY OF FILE.CDR:
  ==== == =======

ragb P21212 L= 0.9793  (2.40-2.46 A) (12 /2 macro) 64%Solv                      
CELL                                                                            
56.64 184.74 144.31    90.000    90.000   90.000                                
ANOM                                                                            
3.2                                                                             
LATTICE                                                                         
P                                                                               
SYMM                                                                            
X,Y,Z                                                                           
-X,-Y,Z                                                                         
-X+1/2,Y+1/2,-Z                                                                 
X+1/2,-Y+1/2,-Z                                                                 
CONTENTS                                                                        
 SE                                                                             
 48                                                                             
&CONTROL IHKL=1,NSET=25,NCYCLE=30,RVMIN=1.,                                     
FSIGRO=2.65,FSIGDM=4.0,DELTLV=1.1,NITER=3,IFOUSG=1,                             
IBREAK=0,CCTLV=0.88,EHLIM=1.0,NSHELL=7,DFCUT=0.00,ECUT=0.25,                    
IABORT=0,ITEST=2,NEGSUP=1,IEXCC=0/                                              
0.0384620                                                                       
--------------------------------------------------------------                  
                                                                                
     INTENSITY DATA INFORMATION:                                                
     ==========================                                                 
                                                                                
     INPUT DATA ARE F**2                                                        
   DSANO (ANGS.):       1.0000                                                  
   DSFOU (ANGS.):       2.3015                                                  
   DSMIN (ANGS.):       2.3015                                                  
   N.CENTRIC REF:            0                                                  
  ANOMALOUS DIFFRACTION RATIOS(GLOBAL):                                         
   <|DF|>/<F> (%,acen); <|F|>; <|DF|>:   13.7783    107.2540     14.7778        
   <I/sig(I)> :           11.5489                                               
   <|DF|/sig(DF)>:         0.9780                                               
                                                                                
  ANOMALOUS DIFFRACTION RATIOS(SHELLS):                                         
      SHELL  DMEAN  DINF  <|DF|>/<F> <I/sig(I)> <|DF|/sig(DF)> NREFS            
        1     6.25  4.96    5.3466   35.1807    2.6562         5720    55552.82 
        2     4.33  3.93    4.2508   28.2736    1.5321         6076    54202.64 
        3     3.65  3.44    6.0409   17.7759    1.1153         6104    34566.83 
        4     3.27  3.12    9.5782   10.9096    0.9284         6105    19511.79 
        5     3.00  2.90   14.5593    7.1971    0.8019         6097    11106.24 
        6     2.81  2.73   20.2333    5.1729    0.6952         6019     7428.39 
        7     2.66  2.59   27.8244    3.6359    0.6081         5923     4901.76 
        8     2.53  2.48   33.6598    2.8961    0.5573         5809     3784.68 
        9     2.43  2.38   42.3729    2.1476    0.4742         5780     3182.75 
       10     2.34  2.30   54.1593    1.5505    0.3951         5453     2761.79 
                                                                                
ANOM 3.2  P21212                                                                
  1   1000   0.4209   0.6265   0.4847   1.0000                                  
  2    933   0.9104   0.3639   0.2564   1.0000                                  
  3    840   0.0215   0.6202   0.4206   1.0000                                  
  4    813   0.2049   0.7324   0.1489   1.0000                                  
  5    740   0.2930   0.2396   0.4510   1.0000                                  
  6    730   0.0200   0.7545   0.3448   1.0000                                  
  7    725   0.2703   0.6980   0.1625   1.0000                                  
  8    713   0.3128   0.0671   0.4797   1.0000                                  
  9    700   0.1451   0.6184   0.3971   1.0000                                  
 10    558   0.1246   0.7000   0.4029   1.0000                                  
 11    506   0.0657   0.3333   0.1569   1.0000                                  
 12    417   0.3253   0.7457   0.2469   1.0000                                  
=======================================================================
=> Press <CR> to finish ... ^C
C:\Users\rius\Desktop\Se_ragb_nodfcut>xlabsro_anom_1 ragb
============================================================
  === STRUCTURE SOLUTION BY abs(ro) DIRECT METHODS ===
  XLENS/22.1: The SDA Sm-FFT algorithm (17 Mar 2022)
  Copyright Prof. Jordi Rius
  Institut de Ciencia de Materials de Barcelona (CSIC)
  References: Rius J.    Acta Cryst (2020) A76 489-493
  Rius J. & Torrelles X. Acta Cryst (2021) A77 339-347
  Date is 25- 4-2022   at 15:49:44
============================================================


ragb P21212 L= 0.9793  (2.40-2.46 A) (12 /2 macro) 64%Solv


    STARTING PHASES FROM MODULUS FUNCTION
    INPUT DATA ARE F**2
  DSANO (ANGS.):       3.2000
  DSFOU (ANGS.):       3.2000
  DSMIN (ANGS.):       2.3015
  N.CENTRIC REF:            0
 ANOMALOUS DIFFRACTION RATIOS(GLOBAL):
  <|D|>/<F> (%,acen); <|F|>; <|D|>:    5.6820    178.0505     10.1169
  <I/sig(I)> :           23.8786
  <|D|/sig(D)>:           1.5896
 BIJVOET PAIRS FILTERING:
  BIJVOET PAIR REFL. (USED/READ/%):            20894     22377     93.37
  NUMBER WRONG BIJVOET PAIR REFL.,S,(%):              76      0.34
  NUM. OF E.s < ECUT,(%), ECUT:        1350      6.03      0.2500
  N.DF/s(DF) < DFCUT,(%),DFCUT:           0      0.00      0.0000
  N. DF OUTLIERS,RMSCUT:                 57                4.2500
  CV(%) OF D> :      85.4718
  <r.m.sq.dev.> OF D.s        12.6885

    Rsigma(F) of equivalent reflections
    Rsig:    0.00000  Nref:         0

    N. UNIQUE REFLECTIONS (measured,theory):       20932       25913


    INFORMATION OF DATA IN P1:
    MEAS. INTENSITIES (OBS+UNOBS)IN XLHEM.HKL=        83614
    NOT MEASURED INTENSITIES in XLUNMEAS.HKL=       AVSIN
    FRACTION MEASURED INTENSITIES >DSFOU:     0.866
    HMAX=   17  KMAX=   57  LMAX=   45

    SCALE FACTOR=            1.92315829
    Bover (A**2)=            0.610996902
    R(Wilson)  =             48.0915413
    E2MEAN:  1.01588905

    GRID (ANGS.), NX, NY, NZ:  1.07   48  168  140
    NSETS, NCYCLES :    25    30
    XLIM FOR H REFLECTIONS =    1.00
    N.REFLECTIONS > XHLIM =     24360
    X"S MODIFIED BY MODULUS FUNCTION

    SEED=   0.0384620
    vector -u =:   1   0.21680   0.22867   0.82980  1.00
   0.8242     1     1    0.8184    0.0535    2619      48    0
   0.8010     1     2    0.8547    0.0334    1970      48    0
   0.8277     1     3    0.8538    0.0352    2103      48    0
   0.8236     1     4    0.8499    0.0332    2133      48    0
   0.8223     1     5    0.8530    0.0308    2073      48    0
   0.8191     1     6    0.8578    0.0221    2002      48    0
   0.8241     1     7    0.8789    0.0108    1892      48    0
   0.8340     1     8    0.8817    0.0018    1945      48    0
   AAMAX= 3517.54370 AAMIN= -1199.56360
    8    0.8817   28.1130    408.93    2.6500    4.0000   1
   R1=     58.23 ( all E.s); AVSIN=     0.7980
  SET   CC      SEED    NCYC NITER
    RVAL(R1,ini,end) PKS(ini,end) RO/SIG
    1 0.8817  0.0384620    8    3      58.2  64.6  62.9    18    15   28.11

    SEED=   0.0769230
    vector -u =:   1   0.36489   0.10161   0.81714  1.00
   0.8238     2     1    0.8157    0.0175    2578      48    1
   0.8054     2     2    0.8492    0.0084    1950      48    1
   0.8275     2     3    0.8366    0.0104    2117      48    1
   0.8224     2     4    0.8335    0.0093    2125      48    1
   0.8219     2     5    0.8406    0.0094    2201      48    1
   0.8234     2     6    0.8387    0.0085    2183      48    1
   0.8232     2     7    0.8520    0.0085    2135      48    1
   0.8248     2     8    0.8406    0.0076    2148      48    1
   0.8217     2     9    0.8467    0.0095    2125      48    1
   0.8231     2    10    0.8388    0.0072    2047      48    1
   0.8217     2    11    0.8439    0.0064    2064      48    1
   0.8208     2    12    0.8430    0.0066    2137      48    1
   0.8147     2    13    0.8502    0.0044    1988      48    1
   0.8207     2    14    0.8787    0.0021    1926      48    1
   0.8346     2    15    0.8801    0.0000    1932      48    1
   AAMAX= 3427.39990 AAMIN= -1245.82214
   15    0.8801   19.5131    578.31    2.6500    4.0000   1
   R1=     58.21 ( all E.s); AVSIN=     0.8029
  SET   CC      SEED    NCYC NITER
    RVAL(R1,ini,end) PKS(ini,end) RO/SIG
    2 0.8801  0.0769230   15    3      58.2  64.2  63.6    19    15   19.51

    SEED=   0.1153850
    vector -u =:   1   0.49998   0.39021   0.52000  1.00
   0.8239     3     1    0.8128    0.0113    2725      48    2
   0.8016     3     2    0.8555    0.0031    2001      48    2
   0.8327     3     3    0.8487    0.0066    2197      48    2
   0.8224     3     4    0.8582    0.0044    2106      48    2
   0.8302     3     5    0.8605    0.0057    2166      48    2
   0.8262     3     6    0.8535    0.0045    2179      48    2
   0.8267     3     7    0.8571    0.0043    2151      48    2
   0.8240     3     8    0.8579    0.0038    2114      48    2
   0.8250     3     9    0.8551    0.0049    2165      48    2
   0.8212     3    10    0.8524    0.0041    2046      48    2
   0.8199     3    11    0.8516    0.0034    1963      48    2
   0.8197     3    12    0.8772    0.0005    1864      48    2
   0.8341     3    13    0.8810    0.0000    1947      48    2
   AAMAX= 3471.08594 AAMIN= -1266.09094
   13    0.8810   16.0447    708.28    2.6500    4.0000   1
   R1=     58.17 ( all E.s); AVSIN=     0.7958
  SET   CC      SEED    NCYC NITER
    RVAL(R1,ini,end) PKS(ini,end) RO/SIG
    3 0.8810  0.1153850   13    3      58.2  64.7  63.3    17    15   16.04

    SEED=   0.1538460
    vector -u =:   1   0.65675   0.62271   0.82334  1.00
   0.8241     4     1    0.8098    0.0060    2550      48    3
   0.8006     4     2    0.8516    0.0012    1947      48    3
   0.8286     4     3    0.8342    0.0025    2199      48    3
   0.8194     4     4    0.8505    0.0017    2021      48    3
   0.8263     4     5    0.8526    0.0018    2159      48    3
   0.8230     4     6    0.8464    0.0013    2071      48    3
   0.8214     4     7    0.8470    0.0014    2074      48    3
   0.8219     4     8    0.8402    0.0012    2144      48    3
   0.8172     4     9    0.8445    0.0008    2098      48    3
   0.8187     4    10    0.8392    0.0008    2077      48    3
   0.8143     4    11    0.8627    0.0002    1959      48    3
   0.8285     4    12    0.8782    0.0000    1947      48    3
   0.8350     4    13    0.8825    0.0000    1950      48    3
   AAMAX= 3440.96655 AAMIN= -1305.10889
   13    0.8825   14.0923    817.82    2.6500    4.0000   1
   R1=     58.19 ( all E.s); AVSIN=     0.8056
  SET   CC      SEED    NCYC NITER
    RVAL(R1,ini,end) PKS(ini,end) RO/SIG
    4 0.8825  0.1538460   13    3      58.2  64.9  63.4    21    15   14.09

    SEED=   0.1923080
    vector -u =:   1   0.87300   0.81655   0.52951  1.00
   0.8261     5     1    0.8082    0.0034    2749      48    4
   0.8020     5     2    0.8539    0.0004    1975      48    4
   0.8325     5     3    0.8373    0.0015    2262      48    4
   0.8182     5     4    0.8479    0.0005    2170      48    4
   0.8259     5     5    0.8383    0.0012    2184      48    4
   0.8201     5     6    0.8554    0.0004    2102      48    4
   0.8271     5     7    0.8430    0.0009    2109      48    4
   0.8196     5     8    0.8483    0.0004    2059      48    4
   0.8195     5     9    0.8736    0.0001    1905      48    4
   0.8330     5    10    0.8814    0.0000    1863      48    4
   AAMAX= 3585.17261 AAMIN= -1361.93225
   10    0.8814   12.8329    914.34    2.6500    4.0000   1
   R1=     58.37 ( all E.s); AVSIN=     0.8127
  SET   CC      SEED    NCYC NITER
    RVAL(R1,ini,end) PKS(ini,end) RO/SIG
    5 0.8814  0.1923080   10    3      58.4  64.8  63.2    20    15   12.83

    SEED=   0.2307690
    vector -u =:   1   0.18504   0.40165   0.47330  1.00
   0.8246     6     1    0.8045    0.0019    2642      48    5
   0.8000     6     2    0.8483    0.0002    1904      48    5
   0.8266     6     3    0.8399    0.0005    2173      48    5
   0.8190     6     4    0.8453    0.0003    2104      48    5
   0.8266     6     5    0.8497    0.0004    2124      48    5
   0.8247     6     6    0.8469    0.0003    2102      48    5
   0.8256     6     7    0.8523    0.0004    2183      48    5
   0.8245     6     8    0.8399    0.0003    2119      48    5
   0.8167     6     9    0.8457    0.0000    2028      48    5
   0.8163     6    10    0.8703    0.0000    1867      48    5
   0.8319     6    11    0.8822    0.0000    1887      48    5
   AAMAX= 3474.61719 AAMIN= -1248.95532
   11    0.8822   11.3801   1001.60    2.6500    4.0000   1
   R1=     58.23 ( all E.s); AVSIN=     0.7860
  SET   CC      SEED    NCYC NITER
    RVAL(R1,ini,end) PKS(ini,end) RO/SIG
    6 0.8822  0.2307690   11    3      58.2  64.9  63.3    19    15   11.38

    SEED=   0.2692310
    vector -u =:   1   0.63250   0.71194   0.75479  1.00
   0.8250     7     1    0.8110    0.0011    2591      48    6
   0.8035     7     2    0.8538    0.0002    1947      48    6
   0.8273     7     3    0.8401    0.0001    2086      48    6
   0.8229     7     4    0.8502    0.0001    2050      48    6
   0.8259     7     5    0.8422    0.0002    2146      48    6
   0.8178     7     6    0.8474    0.0000    2073      48    6
   0.8178     7     7    0.8348    0.0001    1961      48    6
   0.8107     7     8    0.8309    0.0000    1878      48    6
   0.8054     7     9    0.8248    0.0000    1874      48    6
   0.8061     7    10    0.8506    0.0000    1842      48    6
   0.8221     7    11    0.8788    0.0000    1841      48    6
   0.8358     7    12    0.8776    0.0000    1942      48    6
   0.8350     7    13    0.8809    0.0000    1926      48    6
   AAMAX= 3578.23047 AAMIN= -1184.99304
   13    0.8809   10.6028   1081.80    2.6500    4.0000   1
   R1=     58.10 ( all E.s); AVSIN=     0.8084
  SET   CC      SEED    NCYC NITER
    RVAL(R1,ini,end) PKS(ini,end) RO/SIG
    7 0.8809  0.2692310   13    3      58.1  64.0  63.0    19    15   10.60

    SEED=   0.3076920
    vector -u =:   1   0.25335   0.98420   0.46296  1.00
   0.8258     8     1    0.8139    0.0007    2660      48    7
   0.8051     8     2    0.8472    0.0000    1954      48    7
   0.8249     8     3    0.8442    0.0001    2175      48    7
   0.8236     8     4    0.8422    0.0000    2115      48    7
   0.8207     8     5    0.8412    0.0000    2049      48    7
   0.8175     8     6    0.8429    0.0000    2017      48    7
   0.8131     8     7    0.8530    0.0000    2031      48    7
   0.8238     8     8    0.8802    0.0000    1845      48    7
   AAMAX= 3852.06836 AAMIN= -1276.33850
    8    0.8802   10.9967   1156.45    2.6500    4.0000   1
   R1=     58.29 ( all E.s); AVSIN=     0.8204
  SET   CC      SEED    NCYC NITER
    RVAL(R1,ini,end) PKS(ini,end) RO/SIG
    8 0.8802  0.3076920    8    3      58.3  64.7  62.8    19    15   11.00

    SEED=   0.3461540
    vector -u =:   1   0.08913   0.96328   0.46529  1.00
   0.8264     9     1    0.8111    0.0005    2677      48    8
   0.8051     9     2    0.8505    0.0001    1980      48    8
   0.8291     9     3    0.8299    0.0001    2113      48    8
   0.8182     9     4    0.8505    0.0000    2078      48    8
   0.8243     9     5    0.8389    0.0000    2068      48    8
   0.8202     9     6    0.8442    0.0000    2051      48    8
   0.8220     9     7    0.8422    0.0000    2122      48    8
   0.8175     9     8    0.8397    0.0000    1992      48    8
   0.8137     9     9    0.8368    0.0000    1946      48    8
   0.8112     9    10    0.8456    0.0000    1940      48    8
   0.8163     9    11    0.8786    0.0000    1822      48    8
   0.8354     9    12    0.8821    0.0000    1943      48    8
   AAMAX= 3471.74487 AAMIN= -1235.99194
   12    0.8821    9.5432   1226.57    2.6500    4.0000   1
   R1=     58.18 ( all E.s); AVSIN=     0.8099
  SET   CC      SEED    NCYC NITER
    RVAL(R1,ini,end) PKS(ini,end) RO/SIG
    9 0.8821  0.3461540   12    3      58.2  64.8  62.9    18    15    9.54

    SEED=   0.3846150
    vector -u =:   1   0.17945   0.98992   0.77966  1.00
   0.8252    10     1    0.8153    0.0003    2585      48    9
   0.8063    10     2    0.8374    0.0000    1918      48    9
   0.8241    10     3    0.8399    0.0001    2087      48    9
   0.8218    10     4    0.8446    0.0000    2116      48    9
   0.8223    10     5    0.8442    0.0000    2099      48    9
   0.8177    10     6    0.8466    0.0000    1914      48    9
   0.8194    10     7    0.8799    0.0000    1893      48    9
   0.8356    10     8    0.8795    0.0000    1947      48    9
   0.8364    10     9    0.8807    0.0000    1965      48    9
   AAMAX= 3610.69189 AAMIN= -1266.27173
    9    0.8807    9.1003   1292.89    2.6500    4.0000   1
   R1=     58.12 ( all E.s); AVSIN=     0.8112
  SET   CC      SEED    NCYC NITER
    RVAL(R1,ini,end) PKS(ini,end) RO/SIG
   10 0.8807  0.3846150    9    3      58.1  64.4  62.7    20    15    9.10

    SEED=   0.4230770
    vector -u =:   1   0.56780   0.28714   0.87787  1.00
   0.8263    11     1    0.8162    0.0002    2651      48   10
   0.8065    11     2    0.8457    0.0000    1961      48   10
   0.8287    11     3    0.8362    0.0001    2147      48   10
   0.8190    11     4    0.8438    0.0000    2067      48   10
   0.8200    11     5    0.8504    0.0000    2097      48   10
   0.8206    11     6    0.8453    0.0000    2077      48   10
   0.8166    11     7    0.8731    0.0000    1904      48   10
   0.8328    11     8    0.8810    0.0000    1976      48   10
   AAMAX= 3535.50586 AAMIN= -1430.81323
    8    0.8810    8.3926   1355.97    2.6500    4.0000   1
   R1=     58.26 ( all E.s); AVSIN=     0.8100
  SET   CC      SEED    NCYC NITER
    RVAL(R1,ini,end) PKS(ini,end) RO/SIG
   11 0.8810  0.4230770    8    3      58.3  64.4  63.1    20    15    8.39

    SEED=   0.4615380
    vector -u =:   1   0.29555   0.71818   0.66547  1.00
   0.8259    12     1    0.8161    0.0000    2669      48   11
   0.8061    12     2    0.8452    0.0000    2007      48   11
   0.8245    12     3    0.8449    0.0000    2169      48   11
   0.8222    12     4    0.8409    0.0000    2184      48   11
   0.8218    12     5    0.8511    0.0000    2025      48   11
   0.8187    12     6    0.8542    0.0000    2027      48   11
   0.8248    12     7    0.8768    0.0000    1861      48   11
   0.8353    12     8    0.8811    0.0000    1891      48   11
   AAMAX= 3539.53638 AAMIN= -1289.49023
    8    0.8811    8.1445   1416.24    2.6500    4.0000   1
   R1=     58.14 ( all E.s); AVSIN=     0.8113
  SET   CC      SEED    NCYC NITER
    RVAL(R1,ini,end) PKS(ini,end) RO/SIG
   12 0.8811  0.4615380    8    3      58.1  63.7  62.4    18    15    8.14

    SEED=   0.5000000
    vector -u =:   1   0.40818   0.64452   0.97670  1.00
   0.8253    13     1    0.8116    0.0000    2560      48   12
   0.8040    13     2    0.8505    0.0000    1928      48   12
   0.8263    13     3    0.8437    0.0000    2090      48   12
   0.8213    13     4    0.8483    0.0000    2107      48   12
   0.8233    13     5    0.8456    0.0000    2044      48   12
   0.8215    13     6    0.8398    0.0000    2114      48   12
   0.8166    13     7    0.8374    0.0000    2005      48   12
   0.8119    13     8    0.8639    0.0000    1887      48   12
   0.8301    13     9    0.8785    0.0000    1889      48   12
   0.8346    13    10    0.8814    0.0000    1921      48   12
   AAMAX= 3446.20972 AAMIN= -1266.78662
   10    0.8814    7.6110   1473.96    2.6500    4.0000   1
   R1=     58.20 ( all E.s); AVSIN=     0.7986
  SET   CC      SEED    NCYC NITER
    RVAL(R1,ini,end) PKS(ini,end) RO/SIG
   13 0.8814  0.5000000   10    3      58.2  64.1  62.9    18    15    7.61

    SEED=   0.5384620
    vector -u =:   1   0.94966   0.25920   0.88245  1.00
   0.8233    14     1    0.8106    0.0000    2570      48   13
   0.8033    14     2    0.8446    0.0000    1940      48   13
   0.8262    14     3    0.8400    0.0000    2085      48   13
   0.8215    14     4    0.8511    0.0000    2086      48   13
   0.8203    14     5    0.8410    0.0000    2036      48   13
   0.8147    14     6    0.8604    0.0000    1976      48   13
   0.8266    14     7    0.8787    0.0000    1853      48   13
   0.8360    14     8    0.8794    0.0000    1939      48   13
   0.8357    14     9    0.8789    0.0000    1939      48   13
   0.8364    14    10    0.8791    0.0000    1936      48   13
   0.8359    14    11    0.8799    0.0000    1960      48   13
   0.8365    14    12    0.8804    0.0000    1959      48   13
   AAMAX= 3539.15234 AAMIN= -1278.38000
   12    0.8804    7.5328   1529.51    2.6500    4.0000   1
   R1=     58.24 ( all E.s); AVSIN=     0.8145
  SET   CC      SEED    NCYC NITER
    RVAL(R1,ini,end) PKS(ini,end) RO/SIG
   14 0.8804  0.5384620   12    3      58.2  64.2  63.3    20    15    7.53

    SEED=   0.5769230
    vector -u =:   1   0.96485   0.69098   0.90155  1.00
   0.8261    15     1    0.8129    0.0000    2680      48   14
   0.8055    15     2    0.8469    0.0000    1971      48   14
   0.8308    15     3    0.8390    0.0000    2165      48   14
   0.8194    15     4    0.8481    0.0000    2100      48   14
   0.8230    15     5    0.8441    0.0000    2078      48   14
   0.8170    15     6    0.8635    0.0000    1973      48   14
   0.8276    15     7    0.8809    0.0000    1840      48   14
   AAMAX= 3411.55322 AAMIN= -1253.16711
    7    0.8809    7.2435   1583.11    2.6500    4.0000   1
   R1=     58.19 ( all E.s); AVSIN=     0.8009
  SET   CC      SEED    NCYC NITER
    RVAL(R1,ini,end) PKS(ini,end) RO/SIG
   15 0.8809  0.5769230    7    3      58.2  65.2  63.4    19    15    7.24

    SEED=   0.6153850
    vector -u =:   1   0.50225   0.38525   0.67117  1.00
   0.8256    16     1    0.8055    0.0000    2706      48   15
   0.8011    16     2    0.8516    0.0000    1986      48   15
   0.8301    16     3    0.8395    0.0000    2190      48   15
   0.8217    16     4    0.8475    0.0000    2140      48   15
   0.8280    16     5    0.8522    0.0000    2125      48   15
   0.8220    16     6    0.8401    0.0000    2047      48   15
   0.8166    16     7    0.8607    0.0000    1979      48   15
   0.8249    16     8    0.8802    0.0000    1948      48   15
   AAMAX= 3500.92773 AAMIN= -1291.70056
    8    0.8802    7.4786   1634.95    2.6500    4.0000   1
   R1=     58.22 ( all E.s); AVSIN=     0.8227
  SET   CC      SEED    NCYC NITER
    RVAL(R1,ini,end) PKS(ini,end) RO/SIG
   16 0.8802  0.6153850    8    3      58.2  65.1  63.1    20    15    7.48

    SEED=   0.6538460
    vector -u =:   1   0.60769   0.86450   0.81635  1.00
   0.8266    17     1    0.8098    0.0000    2724      48   16
   0.8035    17     2    0.8417    0.0000    1988      48   16
   0.8231    17     3    0.8365    0.0000    2125      48   16
   0.8184    17     4    0.8485    0.0000    2043      48   16
   0.8259    17     5    0.8420    0.0000    2194      48   16
   0.8207    17     6    0.8440    0.0000    2096      48   16
   0.8222    17     7    0.8415    0.0000    2103      48   16
   0.8157    17     8    0.8438    0.0000    2084      48   16
   0.8152    17     9    0.8542    0.0000    1935      48   16
   0.8219    17    10    0.8780    0.0000    1839      48   16
   0.8349    17    11    0.8808    0.0000    1951      48   16
   AAMAX= 3648.67090 AAMIN= -1212.83765
   11    0.8808    6.8737   1685.20    2.6500    4.0000   1
   R1=     58.24 ( all E.s); AVSIN=     0.8026
  SET   CC      SEED    NCYC NITER
    RVAL(R1,ini,end) PKS(ini,end) RO/SIG
   17 0.8808  0.6538460   11    3      58.2  64.6  63.0    20    15    6.87

    SEED=   0.6923080
    vector -u =:   1   0.33179   0.54915   0.80722  1.00
   0.8256    18     1    0.8006    0.0000    2735      48   17
   0.8014    18     2    0.8529    0.0000    1978      48   17
   0.8296    18     3    0.8236    0.0000    2183      48   17
   0.8157    18     4    0.8500    0.0000    2045      48   17
   0.8299    18     5    0.8284    0.0000    2160      48   17
   0.8156    18     6    0.8478    0.0000    2012      48   17
   0.8213    18     7    0.8473    0.0000    2086      48   17
   0.8187    18     8    0.8705    0.0000    1979      48   17
   0.8326    18     9    0.8804    0.0000    1927      48   17
   AAMAX= 3754.13721 AAMIN= -1195.80249
    9    0.8804    6.7676   1734.00    2.6500    4.0000   1
   R1=     58.27 ( all E.s); AVSIN=     0.8108
  SET   CC      SEED    NCYC NITER
    RVAL(R1,ini,end) PKS(ini,end) RO/SIG
   18 0.8804  0.6923080    9    3      58.3  64.2  62.8    18    15    6.77

    SEED=   0.7307690
    vector -u =:   1   0.72215   0.07219   0.83414  1.00
   0.8260    19     1    0.8135    0.0000    2677      48   18
   0.8054    19     2    0.8557    0.0000    2005      48   18
   0.8295    19     3    0.8455    0.0000    2172      48   18
   0.8223    19     4    0.8371    0.0000    2156      48   18
   0.8234    19     5    0.8394    0.0000    2085      48   18
   0.8197    19     6    0.8405    0.0000    2173      48   18
   0.8193    19     7    0.8498    0.0000    2061      48   18
   0.8222    19     8    0.8795    0.0000    1888      48   18
   0.8350    19     9    0.8806    0.0000    1888      48   18
   AAMAX= 3407.07300 AAMIN= -1292.75378
    9    0.8806    6.4240   1781.46    2.6500    4.0000   1
   R1=     58.12 ( all E.s); AVSIN=     0.8017
  SET   CC      SEED    NCYC NITER
    RVAL(R1,ini,end) PKS(ini,end) RO/SIG
   19 0.8806  0.7307690    9    3      58.1  64.1  62.6    19    15    6.42

    SEED=   0.7692310
    vector -u =:   1   0.83175   0.32486   0.52766  1.00
   0.8240    20     1    0.8052    0.0000    2691      48   19
   0.8005    20     2    0.8527    0.0000    1931      48   19
   0.8274    20     3    0.8460    0.0000    2151      48   19
   0.8221    20     4    0.8530    0.0000    2114      48   19
   0.8249    20     5    0.8483    0.0000    2130      48   19
   0.8181    20     6    0.8680    0.0000    2001      48   19
   0.8320    20     7    0.8792    0.0000    1847      48   19
   0.8356    20     8    0.8785    0.0000    1999      48   19
   0.8363    20     9    0.8802    0.0000    1876      48   19
   AAMAX= 3524.86377 AAMIN= -1222.17615
    9    0.8802    6.2104   1827.68    2.6500    4.0000   1
   R1=     58.24 ( all E.s); AVSIN=     0.8155
  SET   CC      SEED    NCYC NITER
    RVAL(R1,ini,end) PKS(ini,end) RO/SIG
   20 0.8802  0.7692310    9    3      58.2  63.8  62.7    18    15    6.21

    SEED=   0.8076920
    vector -u =:   1   0.70982   0.42673   0.52165  1.00
   0.8250    21     1    0.7949    0.0000    2746      48   20
   0.7971    21     2    0.8397    0.0000    1925      48   20
   0.8257    21     3    0.8344    0.0000    2162      48   20
   0.8199    21     4    0.8508    0.0000    2056      48   20
   0.8268    21     5    0.8382    0.0000    2184      48   20
   0.8197    21     6    0.8494    0.0000    2093      48   20
   0.8205    21     7    0.8461    0.0000    2037      48   20
   0.8167    21     8    0.8735    0.0000    1871      48   20
   0.8341    21     9    0.8815    0.0000    1924      48   20
   AAMAX= 3402.88184 AAMIN= -1350.52551
    9    0.8815    5.9333   1872.77    2.6500    4.0000   1
   R1=     58.09 ( all E.s); AVSIN=     0.8156
  SET   CC      SEED    NCYC NITER
    RVAL(R1,ini,end) PKS(ini,end) RO/SIG
   21 0.8815  0.8076920    9    3      58.1  63.9  62.5    20    15    5.93

    SEED=   0.8461540
    vector -u =:   1   0.41159   0.35646   0.75762  1.00
   0.8262    22     1    0.8043    0.0000    2684      48   21
   0.8033    22     2    0.8505    0.0000    1935      48   21
   0.8314    22     3    0.8344    0.0000    2217      48   21
   0.8184    22     4    0.8475    0.0000    2133      48   21
   0.8252    22     5    0.8412    0.0000    2137      48   21
   0.8227    22     6    0.8469    0.0000    2098      48   21
   0.8188    22     7    0.8438    0.0000    2004      48   21
   0.8164    22     8    0.8665    0.0000    1953      48   21
   0.8299    22     9    0.8799    0.0000    1914      48   21
   0.8355    22    10    0.8802    0.0000    1937      48   21
   AAMAX= 3651.85132 AAMIN= -1299.47864
   10    0.8802    6.1686   1916.80    2.6500    4.0000   1
   R1=     58.11 ( all E.s); AVSIN=     0.8161
  SET   CC      SEED    NCYC NITER
    RVAL(R1,ini,end) PKS(ini,end) RO/SIG
   22 0.8802  0.8461540   10    3      58.1  63.8  62.6    21    15    6.17

    SEED=   0.8846150
    vector -u =:   1   0.98838   0.54035   0.68451  1.00
   0.8251    23     1    0.8288    0.0000    2542      48   22
   0.8020    23     2    0.8383    0.0000    1958      48   22
   0.8137    23     3    0.8376    0.0000    2067      48   22
   0.8152    23     4    0.8396    0.0000    2001      48   22
   0.8195    23     5    0.8438    0.0000    2140      48   22
   0.8233    23     6    0.8321    0.0000    2093      48   22
   0.8202    23     7    0.8438    0.0000    2132      48   22
   0.8249    23     8    0.8424    0.0000    2069      48   22
   0.8233    23     9    0.8400    0.0000    2143      48   22
   0.8231    23    10    0.8443    0.0000    2110      48   22
   0.8236    23    11    0.8442    0.0000    2101      48   22
   0.8215    23    12    0.8367    0.0000    2141      48   22
   0.8184    23    13    0.8399    0.0000    2122      48   22
   0.8184    23    14    0.8427    0.0000    2129      48   22
   0.8168    23    15    0.8751    0.0000    1953      48   22
   0.8345    23    16    0.8806    0.0000    1939      48   22
   AAMAX= 3648.69678 AAMIN= -1237.26367
   16    0.8806    5.7728   1959.83    2.6500    4.0000   1
   R1=     58.26 ( all E.s); AVSIN=     0.7936
  SET   CC      SEED    NCYC NITER
    RVAL(R1,ini,end) PKS(ini,end) RO/SIG
   23 0.8806  0.8846150   16    3      58.3  64.4  63.0    19    15    5.77

    SEED=   0.9230770
    vector -u =:   1   0.49747   0.18485   0.28957  1.00
   0.8252    24     1    0.8162    0.0000    2772      48   23
   0.8054    24     2    0.8505    0.0000    1953      48   23
   0.8285    24     3    0.8456    0.0000    2165      48   23
   0.8225    24     4    0.8523    0.0000    2112      48   23
   0.8245    24     5    0.8461    0.0000    2009      48   23
   0.8207    24     6    0.8394    0.0000    2110      48   23
   0.8162    24     7    0.8440    0.0000    1964      48   23
   0.8169    24     8    0.8749    0.0000    1861      48   23
   0.8337    24     9    0.8831    0.0000    1892      48   23
   AAMAX= 3523.16797 AAMIN= -1210.95044
    9    0.8831    5.7449   2001.95    2.6500    4.0000   1
   R1=     58.29 ( all E.s); AVSIN=     0.8107
  SET   CC      SEED    NCYC NITER
    RVAL(R1,ini,end) PKS(ini,end) RO/SIG
   24 0.8831  0.9230770    9    3      58.3  64.3  63.3    19    15    5.74

    SEED=   0.9615380
    vector -u =:   1   0.99216   0.03820   0.08153  1.00
   0.8244    25     1    0.8235    0.0000    2565      48   24
   0.8000    25     2    0.8531    0.0000    1949      48   24
   0.8162    25     3    0.8385    0.0000    2025      48   24
   0.8128    25     4    0.8434    0.0000    2050      48   24
   0.8159    25     5    0.8501    0.0000    2022      48   24
   0.8151    25     6    0.8439    0.0000    1961      48   24
   0.8123    25     7    0.8563    0.0000    1978      48   24
   0.8222    25     8    0.8813    0.0000    1799      48   24
   AAMAX= 3597.18970 AAMIN= -1258.64697
    8    0.8813    5.3364   2043.19    2.6500    4.0000   1
   R1=     58.21 ( all E.s); AVSIN=     0.8010
  SET   CC      SEED    NCYC NITER
    RVAL(R1,ini,end) PKS(ini,end) RO/SIG
   25 0.8813  0.9615380    8    3      58.2  64.1  62.6    19    15    5.34

 SUMMARY OF SOLUTIONS:
  SET   CC      SEED    NCYC NITER     R1%   Rcc(1,end)   PKS(1,end) RO/SIG
   12 0.8811  0.4615380    8    3      58.1  63.7  62.4    18    15    8.14
   21 0.8815  0.8076920    9    3      58.1  63.9  62.5    20    15    5.93
   22 0.8802  0.8461540   10    3      58.1  63.8  62.6    21    15    6.17
   25 0.8813  0.9615380    8    3      58.2  64.1  62.6    19    15    5.34
   19 0.8806  0.7307690    9    3      58.1  64.1  62.6    19    15    6.42
   20 0.8802  0.7692310    9    3      58.2  63.8  62.7    18    15    6.21
   10 0.8807  0.3846150    9    3      58.1  64.4  62.7    20    15    9.10
   18 0.8804  0.6923080    9    3      58.3  64.2  62.8    18    15    6.77
    8 0.8802  0.3076920    8    3      58.3  64.7  62.8    19    15   11.00
    1 0.8817  0.0384620    8    3      58.2  64.6  62.9    18    15   28.11
    9 0.8821  0.3461540   12    3      58.2  64.8  62.9    18    15    9.54
   13 0.8814  0.5000000   10    3      58.2  64.1  62.9    18    15    7.61
    7 0.8809  0.2692310   13    3      58.1  64.0  63.0    19    15   10.60
   23 0.8806  0.8846150   16    3      58.3  64.4  63.0    19    15    5.77
   17 0.8808  0.6538460   11    3      58.2  64.6  63.0    20    15    6.87
   11 0.8810  0.4230770    8    3      58.3  64.4  63.1    20    15    8.39
   16 0.8802  0.6153850    8    3      58.2  65.1  63.1    20    15    7.48
    5 0.8814  0.1923080   10    3      58.4  64.8  63.2    20    15   12.83
    3 0.8810  0.1153850   13    3      58.2  64.7  63.3    17    15   16.04
    6 0.8822  0.2307690   11    3      58.2  64.9  63.3    19    15   11.38
   24 0.8831  0.9230770    9    3      58.3  64.3  63.3    19    15    5.74
   14 0.8804  0.5384620   12    3      58.2  64.2  63.3    20    15    7.53
    4 0.8825  0.1538460   13    3      58.2  64.9  63.4    21    15   14.09
   15 0.8809  0.5769230    7    3      58.2  65.2  63.4    19    15    7.24
    2 0.8801  0.0769230   15    3      58.2  64.2  63.6    19    15   19.51
TOTAL NUMBER OF CYCLES IS          255
--------------------------------------------------------------
=> Press <CR> to finish ...
