# Supplementary material for: Extending the novel |ρ|-based phasing algorithm to the solution of anomalous scattering substructures from SAD data of protein crystals
Source: Acta Crystallogr A Found Adv. 2022 Oct 10;78(Pt 6):473–81. doi: 10.1107/S2053273322008622 (PMC9624180; doi:10.1107/S2053273322008622)
Supplement: Supplementary file 1 [file a-78-00473-sup1.zip › ae5119_suppl_rev/DFCUT comparison rev/comp_3_4yu5_25_dfcut375_SG.LPT]

 ============================================================
   === STRUCTURE SOLUTION BY abs(ro) DIRECT METHODS === 
   XLENS/22.1: The SDA Sm-FFT algorithm (10 Mar 2022)
   Copyright Prof. Jordi Rius
   Institut de Ciencia de Materials de Barcelona (CSIC)
   References: Rius J. Acta Cryst (2020) A76 489-493 
   Rius J. & Torrelles X. Acta Cryst (2021) A77 339-347 
   Date is 27- 4-2022   at 15:38:14
 ============================================================

     CRYSTAL DATA:
     =============
     thur P212121 L=0.9793 (2.90A) 18Se+1Zn+1(of4)Ca in 2 macro 10763_323_104        

     A=  97.610      B= 102.410     C= 242.880
     ALPHA=   90.00  BETA=   90.00  GAMMA=   90.00

     VOLUME (A3)=    2427887.00     DSANO=    3.300

     (SINT/L)2=   0.000026239*H2 +  0.000023837*K2 +  0.000004238*L2 +
                  0.000000000*HK +  0.000000000*HL +  0.000000000*KL

     BRAVAIS LATTICE IS  P  CENTRED AT:

       1)  0.000000       0.000000       0.000000

      SYMMETRY OPERATIONS: 

      R11  R12  R13     R21  R22  R23     R31  R32  R33    T1     T2     T3

  1)    1    0    0       0    1    0       0    0    1    0.00   0.00   0.00
  2)   -1    0    0       0   -1    0       0    0    1    0.50   0.00   0.50
  3)   -1    0    0       0    1    0       0    0   -1    0.00   0.50   0.50
  4)    1    0    0       0   -1    0       0    0   -1    0.50   0.50   0.00

     STRUCTURE TREATED AS NON-CENTROSYMMETRIC

     TYPE OF RADIATION IS X-RAYS

          UNIT CELL CONTENTS
      SYMBOL  ATOMIC_NUMBER    NUMBER IN CELL    TYPE    SCAT_POWER
        SE         34               80            1          34.00

     STARTING PHASES FROM MODULUS FUNCTION

--------------------------------------------------------------

     INTENSITY DATA INFORMATION:
     ==========================

     INPUT DATA ARE F**2
   DSANO (ANGS.):       3.3000
   DSFOU (ANGS.):       3.3000
   DSMIN (ANGS.):       2.6453
   N.CENTRIC REF:            0
  ANOMALOUS DIFFRACTION RATIOS(GLOBAL):   
   <|D|>/<F> (%,acen); <|F|>; <|D|>:    6.9318    139.3340      9.6584
   <I/sig(I)> :           19.8533
   <|D|/sig(D)>:           1.5678

  ANOMALOUS DIFFRACTION RATIOS(SHELLS):   
      SHELL  DMEAN  DINF  <|D|>/<F>  <I/sig(I)>  <|D|/sig(D)> NREFS
        1     7.95  6.31    6.1982   37.0599    3.3315         4474    54384.64
        2     5.51  5.01    6.0028   26.1200    2.0783         4712    33800.32
        3     4.65  4.38    4.9456   24.5663    1.5617         4759    37779.72
        4     4.16  3.98    5.6443   18.9323    1.2423         4800    26827.95
        5     3.82  3.69    7.5557   14.0916    1.0678         4794    18390.03
        6     3.58  3.47    9.5279   11.0859    0.9642         4790    13538.53
        7     3.38  3.30   12.7251    8.3294    0.8511         4764     9332.55

  BIJVOET PAIRS FILTERING:
   BIJVOET PAIR REFL. (USED/READ/%):            25097     33282     75.41
   NUMBER WRONG BIJVOET PAIR REFL.,S,(%):             189      0.57
   NUM. OF E.s < ECUT,(%), ECUT:        2234      6.71      0.2500
   N.DF/s(DF) < DFCUT,(%),DFCUT:        5750     17.28      0.3750
   N. DF OUTLIERS,RMSCUT:                 12                4.2500
   CV(%) OF D> :      73.4941
   <r.m.sq.dev.> OF D.s:       13.2001
--------------------------------------------------------------

     FORBIDDEN REFLECTIONS IN DATA FILE *.HKL:
     =========================================

    H    K    L        XO       DXO      NEQ
--------------------------------------------------------------

     Rsigma(F) of equivalent reflections
     Rsig:    0.00000  Nref:         0

     ds_interval        Rsigma       Nref

     N. UNIQUE REFLECTIONS (measured,theory):       25165       37522


     INFORMATION OF DATA IN P1:
     MEAS. INTENSITIES (OBS+UNOBS)IN XLHEM.HKL=       100456
     NOT MEASURED INTENSITIES in XLUNMEAS.HKL=       41049
     FRACTION MEASURED INTENSITIES >DSFOU:     0.710
     HMAX=   29  KMAX=   31  LMAX=   73


--------------------------------------------------------------

     SCALING OF MEASURED INTENSITIES:
     ================================


      SCALE FACTOR:        1.6021  F(EXP)/SK = F(ABS)
      B OVERALL   :        9.8478
      R(Wilson)   :       52.8884
      DSFOU       :        3.3000

      SHELL  DMEAN  DINF  SFC2/SFO2  Nref  f.unobs
        1     7.95  6.31   0.70514   15543  0.0000
        2     5.51  5.01   1.05222   15497  0.0000
        3     4.65  4.38   1.35942   15103  0.0000
        4     4.16  3.98   1.33747   14305  0.0000
        5     3.82  3.69   1.10513   13932  0.0000
        6     3.58  3.47   0.90703   13428  0.0000
        7     3.38  3.30   0.73952   12648  0.0000

 -------------------------------------------------------------

     DATA NORMALIZING:
     ================

     NUMBER OF INPUT REFLEXIONS =            100456
     F(ABS)  =  F(EXP) /          1.6021

     MAXIMUM         H         K         L
     INDICES        29        31        73

                   CENT    ACENT     HK0     0KL     H0L    REST
     </E2-1/>      0.968   0.736   1.000   1.000   1.000   0.915

      E2MEAN      :    1.015151

     <E**2> ACCORDING TO PARITY GROUPS ( D-SPACING > 1.000
        ALL     GGG     GGU     GUG     GUU     UGG     UGU     UUG     UUU
E^2   1.000   0.985   1.003   1.040   0.964   0.984   0.962   1.006   1.053
N    100456   11836   12145   12304   12680   12391   12592   13160   13348

--------------------------------------------------------------

     PHASE REFINEMENT DETAILS:
     ======================== 
    TOTAL N. OF E-VALUES =    100456
    D-SPACING CUT-OFF =    3.30
    <E>, <E2> =    0.8338  1.0000

    N. SETS AND CYCLES =       25     30
    XLIM FOR K REFLECTIONS =    0.00
    N.REFLECTIONS > XKLIM =    100456
    XLIM FOR H REFLECTIONS =    1.00
    N.REFLECTIONS > XHLIM =     30284
     X"S MODIFIED BY MODULUS FUNCTION
    N. ATOMS IN UNIT_CELL (NCELL)  =    80
    PIXELS(0); P_ATOMS(1); OMIT(2) =     1
    FRAC. RANDOMLY DELETED ATOMS = 0.000

    GRID SPACING IN ANGS. =    1.10
    N.GRID POINTS (XYZ) =     84    96   224
    ESD FACTOR FOR MASK DEFINITION =    2.65
    LOWER MASK VALUE =      0
    ESD FACT FOR PEAK ACCEPTANCE (ATOMS=1,2) =  4.00
    ESD FACTOR IN SEARCH (DIF.FOURIER) =  1.10

     vector -u =:   1   0.21680   0.22867   0.82980  1.00
    0.8300     1     1    0.7931    0.0452    3244      80    0
    0.8084     1     2    0.8566    0.0402    2304      80    0
    0.8400     1     3    0.8330    0.0254    2679      80    0
    0.8191     1     4    0.8447    0.0249    2490      80    0
    0.8331     1     5    0.8378    0.0211    2662      80    0
    0.8237     1     6    0.8435    0.0198    2566      80    0
    0.8315     1     7    0.8379    0.0190    2629      80    0
    0.8237     1     8    0.8404    0.0190    2527      80    0
    0.8285     1     9    0.8372    0.0152    2600      80    0
    0.8245     1    10    0.8573    0.0148    2585      80    0
    0.8371     1    11    0.8671    0.0049    2459      80    0
    0.8449     1    12    0.8710    0.0005    2582      80    0
     vector -u =:   1   0.36489   0.10161   0.81714  1.00
     vector -u =:   1   0.49998   0.39021   0.52000  1.00
     vector -u =:   1   0.65675   0.62271   0.82334  1.00
     vector -u =:   1   0.87300   0.81655   0.52951  1.00
     vector -u =:   1   0.18504   0.40165   0.47330  1.00
     vector -u =:   1   0.63250   0.71194   0.75479  1.00
     vector -u =:   1   0.25335   0.98420   0.46296  1.00
     vector -u =:   1   0.08913   0.96328   0.46529  1.00
     vector -u =:   1   0.17945   0.98992   0.77966  1.00
     vector -u =:   1   0.56780   0.28714   0.87787  1.00
     vector -u =:   1   0.29555   0.71818   0.66547  1.00
     vector -u =:   1   0.40818   0.64452   0.97670  1.00
     vector -u =:   1   0.94966   0.25920   0.88245  1.00
     vector -u =:   1   0.96485   0.69098   0.90155  1.00
     vector -u =:   1   0.50225   0.38525   0.67117  1.00
     vector -u =:   1   0.60769   0.86450   0.81635  1.00
     vector -u =:   1   0.33179   0.54915   0.80722  1.00
     vector -u =:   1   0.72215   0.07219   0.83414  1.00
     vector -u =:   1   0.83175   0.32486   0.52766  1.00
     vector -u =:   1   0.70982   0.42673   0.52165  1.00
     vector -u =:   1   0.41159   0.35646   0.75762  1.00
     vector -u =:   1   0.98838   0.54035   0.68451  1.00
     vector -u =:   1   0.49747   0.18485   0.28957  1.00
     vector -u =:   1   0.99216   0.03820   0.08153  1.00

---------------------------------------------------------------

  SUMMARY OF SOLUTIONS:
   SET   CCH     SEED    NCYC NITER     R1%   Rcc(1,end)   PKS(1,end) RO/SIG  AVSIN
    18 0.8708  0.6923080   11    5      49.9  64.5  60.5    36    24    7.06 0.946
    16 0.8715  0.6153850   13    5      49.8  66.1  60.8    34    24    7.42 0.974
    20 0.8702  0.7692310   12    5      49.8  64.9  61.2    35    24    6.57 0.967
     6 0.8724  0.2307690   14    5      49.9  64.7  61.3    35    24   12.47 0.970
    23 0.8702  0.8846150   11    5      49.9  66.9  61.4    34    24    6.57 0.965
     7 0.8701  0.2692310   10    5      49.9  65.7  61.5    35    24   10.81 0.963
    17 0.8702  0.6538460   14    5      49.9  65.7  61.5    34    24    7.81 0.959
     4 0.8707  0.1538460   12    5      49.9  64.9  61.5    35    24   14.61 0.941
    12 0.8722  0.4615380   13    5      50.0  65.8  61.5    36    24    9.09 0.980
     3 0.8715  0.1153850   12    5      49.9  65.0  61.6    32    24   18.61 0.972
    11 0.8720  0.4230770   16    5      49.8  65.6  61.7    34    24    8.52 0.957
    24 0.8736  0.9230770   10    5      50.0  65.6  61.7    35    24    6.63 0.983
    22 0.8732  0.8461540   12    5      49.9  64.8  61.7    36    24    6.50 0.974
    21 0.8701  0.8076920   13    5      49.8  63.8  61.7    36    24    6.70 0.952
     5 0.8709  0.1923080   12    5      49.9  64.9  61.7    36    24   13.50 0.943
     8 0.8720  0.3076920   11    5      49.8  64.2  61.8    34    24   10.34 0.964
    25 0.8715  0.9615380   16    5      49.9  65.6  61.8    35    24    6.34 0.964
    14 0.8713  0.5384620   18    5      49.9  63.3  61.8    35    24    7.85 0.952
     1 0.8710  0.0384620   12    5      49.9  64.7  61.8    36    24   29.69 0.949
    15 0.8704  0.5769230   15    5      49.9  64.6  61.9    30    24    7.60 0.948
     9 0.8713  0.3461540   16    5      49.9  65.7  61.9    35    24    9.76 0.966
    13 0.8701  0.5000000   16    5      49.9  64.7  61.9    35    24    8.27 0.945
     2 0.8703  0.0769230   19    5      50.0  66.4  62.1    35    24   20.51 0.952
    10 0.8703  0.3846150   11    5      49.7  65.5  62.2    31    24    9.04 0.924
    19 0.8708  0.7307690   11    5      50.3  72.6  62.7    33    24    6.52 1.008
 TOTAL NUMBER OF CYCLES IS          330
------------------------------------------------------------------------------

  COPY OF FILE.CDR:
  ==== == =======

thur P212121 L=0.9793 (2.90A) 18Se+1Zn+1(of4)Ca in 2 macro 10763_323_104        
CELL                                                                            
97.610 102.410 242.880  90.000  90.000 90.000                                   
ANOM                                                                            
3.3                                                                             
LATTICE                                                                         
P                                                                               
SYMM                                                                            
X,Y,Z                                                                           
1/2-X,-Y,1/2+Z                                                                  
-X,1/2+Y,1/2-Z                                                                  
1/2+X,1/2-Y,-Z                                                                  
CONTENTS                                                                        
 SE                                                                             
 80                                                                             
&CONTROL IHKL=1,NSET=25,,NCYCLE=30,EHLIM=1.00,                                  
RVMIN=1.,IATOMS=1,FSIGRO=2.65,FSIGDM=4.0,DELTLV=1.1,                            
IBREAK=0,CCTLV=0.870,IABORT=0,NITER=5,IFOUSG=1,IEXCC=0,                         
NSHELL=7,DFCUT=0.375,ECUT=0.25,ITEST=2,MSKVAL=0,NEGSUP=1/                       
3.2-3.4(best)BINIT=0.0384620                                                    
--------------------------------------------------------------                  
                                                                                
     INTENSITY DATA INFORMATION:                                                
     ==========================                                                 
                                                                                
     INPUT DATA ARE F**2                                                        
   DSANO (ANGS.):       1.0000                                                  
   DSFOU (ANGS.):       2.6453                                                  
   DSMIN (ANGS.):       2.6453                                                  
   N.CENTRIC REF:            0                                                  
  ANOMALOUS DIFFRACTION RATIOS(GLOBAL):                                         
   <|DF|>/<F> (%,acen); <|F|>; <|DF|>:   12.7342     95.4869     12.1595        
   <I/sig(I)> :           12.1008                                               
   <|DF|/sig(DF)>:         1.0937                                               
                                                                                
  ANOMALOUS DIFFRACTION RATIOS(SHELLS):                                         
      SHELL  DMEAN  DINF  <|DF|>/<F> <I/sig(I)> <|DF|/sig(DF)> NREFS            
        1     7.18  5.70    6.3032   34.1046    3.0554         6155    47701.83 
        2     4.98  4.52    5.2899   25.5042    1.7685         6461    37288.42 
        3     4.20  3.95    5.5253   19.6411    1.2743         6504    28380.61 
        4     3.75  3.59    7.9750   13.3629    1.0390         6519    17119.24 
        5     3.45  3.33   11.3641    9.2578    0.8971         6495    10764.85 
        6     3.23  3.14   17.1310    6.3200    0.7618         6444     6581.19 
        7     3.05  2.98   25.7477    4.1989    0.6416         6351     3813.19 
        8     2.91  2.85   33.3275    3.1017    0.5578         6214     2534.57 
        9     2.79  2.74   43.5136    2.3326    0.4802         6047     1873.27 
       10     2.69  2.64   57.8885    1.4726    0.3794         5496     1435.87 
                                                                                
  FRIEDEL PAIRS FILTERING:                                                      
   PAIR NUM. (USED/READ/%):            39998     65029     61.51                
   NUMBER WRONG PAIRS,S,(%):            2343      3.60                          
   NUM.SMALLER THAN ENH_min,(%):        3868      5.95      0.2500              
   WITH SMALL DF, %PAIRS, DFCUT:       18805     28.92      0.3750              
   N. DF OUTLIERS,RMSCUT:                 15                4.2500              
   CV(%) OF DF> :      69.3973                                                  
   <r.m.sq.dev.> OF DF.s:       14.4115                                         
--------------------------------------------------------------                  
&CONTROL IHKL=1,NSET=5,BINIT=0.0384620,NCYCLE=25,EHLIM=1.00,                    
RVMIN=1000.,IATOMS=1,FSIGRO=2.65,FSIGDM=4.0,DELTLV=1.1,                         
IBREAK=0,CCTLV=1.00,IABORT=0,NITER=3,IFOUSG=1,                                  
NSHELL=7,DFCUT=0.3750,ECUT=0.25,ITEST=2,MSKVAL=0,NEGSUP=1/                      
3.2-3.4(best)                                                                   
++++++++++++++++++++++++++++++++++++++++++++++++++++++++++++++
   Job finished on 27- 4-2022   at 16:18:21
   Elapsed time:      2407 seconds
++++++++++++++++++++++++++++++++++++++++++++++++++++++++++++++

C:\Users\rius\Desktop\Se_thur_nodfcut>xlabsro_anom_1 thur
============================================================
  === STRUCTURE SOLUTION BY abs(ro) DIRECT METHODS ===
  XLENS/22.1: The SDA Sm-FFT algorithm (17 Mar 2022)
  Copyright Prof. Jordi Rius
  Institut de Ciencia de Materials de Barcelona (CSIC)
  References: Rius J.    Acta Cryst (2020) A76 489-493
  Rius J. & Torrelles X. Acta Cryst (2021) A77 339-347
  Date is 27- 4-2022   at 15:38:14
============================================================


thur P212121 L=0.9793 (2.90A) 18Se+1Zn+1(of4)Ca in 2 macro 10763_323_104


    STARTING PHASES FROM MODULUS FUNCTION
    INPUT DATA ARE F**2
  DSANO (ANGS.):       3.3000
  DSFOU (ANGS.):       3.3000
  DSMIN (ANGS.):       2.6453
  N.CENTRIC REF:            0
 ANOMALOUS DIFFRACTION RATIOS(GLOBAL):
  <|D|>/<F> (%,acen); <|F|>; <|D|>:    6.9318    139.3340      9.6584
  <I/sig(I)> :           19.8533
  <|D|/sig(D)>:           1.5678
 BIJVOET PAIRS FILTERING:
  BIJVOET PAIR REFL. (USED/READ/%):            25097     33282     75.41
  NUMBER WRONG BIJVOET PAIR REFL.,S,(%):             189      0.57
  NUM. OF E.s < ECUT,(%), ECUT:        2234      6.71      0.2500
  N.DF/s(DF) < DFCUT,(%),DFCUT:        5750     17.28      0.3750
  N. DF OUTLIERS,RMSCUT:                 12                4.2500
  CV(%) OF D> :      73.4941
  <r.m.sq.dev.> OF D.s        13.2001

    Rsigma(F) of equivalent reflections
    Rsig:    0.00000  Nref:         0

    N. UNIQUE REFLECTIONS (measured,theory):       25165       37522


    INFORMATION OF DATA IN P1:
    MEAS. INTENSITIES (OBS+UNOBS)IN XLHEM.HKL=       100456
    NOT MEASURED INTENSITIES in XLUNMEAS.HKL=       41049
    FRACTION MEASURED INTENSITIES >DSFOU:     0.710
    HMAX=   29  KMAX=   31  LMAX=   73

    SCALE FACTOR=            1.60209966
    Bover (A**2)=            0.904296696
    R(Wilson)  =             52.8883514
    E2MEAN:  1.01515114

    GRID (ANGS.), NX, NY, NZ:  1.10   84   96  224
    NSETS, NCYCLES :    25    30
    XLIM FOR H REFLECTIONS =    1.00
    N.REFLECTIONS > XHLIM =     30284
    X"S MODIFIED BY MODULUS FUNCTION

    SEED=   0.0384620
    vector -u =:   1   0.21680   0.22867   0.82980  1.00
   0.8300     1     1    0.7931    0.0452    3244      80    0
   0.8084     1     2    0.8566    0.0402    2304      80    0
   0.8400     1     3    0.8330    0.0254    2679      80    0
   0.8191     1     4    0.8447    0.0249    2490      80    0
   0.8331     1     5    0.8378    0.0211    2662      80    0
   0.8237     1     6    0.8435    0.0198    2566      80    0
   0.8315     1     7    0.8379    0.0190    2629      80    0
   0.8237     1     8    0.8404    0.0190    2527      80    0
   0.8285     1     9    0.8372    0.0152    2600      80    0
   0.8245     1    10    0.8573    0.0148    2585      80    0
   0.8371     1    11    0.8671    0.0049    2459      80    0
   0.8449     1    12    0.8710    0.0005    2582      80    0
   AAMAX= 3594.42749 AAMIN= -1371.16040
   12    0.8710   29.6861    448.23    2.6500    4.0000   1
   R1=     49.92 ( all E.s); AVSIN=     0.9488
  SET   CC      SEED    NCYC NITER
    RVAL(R1,ini,end) PKS(ini,end) RO/SIG
    1 0.8710  0.0384620   12    5      49.9  64.7  61.8    36    24   29.69

    SEED=   0.0769230
    vector -u =:   1   0.36489   0.10161   0.81714  1.00
   0.8302     2     1    0.8053    0.0153    3195      80    1
   0.8070     2     2    0.8578    0.0091    2244      80    1
   0.8396     2     3    0.8254    0.0080    2712      80    1
   0.8224     2     4    0.8584    0.0063    2456      80    1
   0.8429     2     5    0.8333    0.0078    2787      80    1
   0.8219     2     6    0.8476    0.0060    2514      80    1
   0.8344     2     7    0.8359    0.0053    2727      80    1
   0.8263     2     8    0.8449    0.0044    2653      80    1
   0.8311     2     9    0.8382    0.0045    2693      80    1
   0.8285     2    10    0.8449    0.0039    2651      80    1
   0.8322     2    11    0.8425    0.0048    2757      80    1
   0.8270     2    12    0.8443    0.0048    2616      80    1
   0.8301     2    13    0.8379    0.0042    2709      80    1
   0.8273     2    14    0.8450    0.0037    2529      80    1
   0.8306     2    15    0.8373    0.0034    2644      80    1
   0.8257     2    16    0.8409    0.0028    2673      80    1
   0.8272     2    17    0.8451    0.0019    2631      80    1
   0.8305     2    18    0.8657    0.0005    2480      80    1
   0.8425     2    19    0.8703    0.0000    2454      80    1
   AAMAX= 3686.40820 AAMIN= -1229.32886
   19    0.8703   20.5109    633.90    2.6500    4.0000   1
   R1=     49.95 ( all E.s); AVSIN=     0.9520
  SET   CC      SEED    NCYC NITER
    RVAL(R1,ini,end) PKS(ini,end) RO/SIG
    2 0.8703  0.0769230   19    5      50.0  66.4  62.1    35    24   20.51

    SEED=   0.1153850
    vector -u =:   1   0.49998   0.39021   0.52000  1.00
   0.8277     3     1    0.8049    0.0084    3167      80    2
   0.8102     3     2    0.8548    0.0035    2411      80    2
   0.8409     3     3    0.8183    0.0027    2748      80    2
   0.8225     3     4    0.8492    0.0029    2556      80    2
   0.8398     3     5    0.8293    0.0023    2733      80    2
   0.8252     3     6    0.8500    0.0017    2640      80    2
   0.8344     3     7    0.8463    0.0013    2669      80    2
   0.8274     3     8    0.8400    0.0008    2645      80    2
   0.8286     3     9    0.8455    0.0006    2718      80    2
   0.8273     3    10    0.8530    0.0001    2583      80    2
   0.8359     3    11    0.8685    0.0000    2438      80    2
   0.8437     3    12    0.8715    0.0000    2512      80    2
   AAMAX= 3940.85352 AAMIN= -1430.81995
   12    0.8715   18.6124    776.37    2.6500    4.0000   1
   R1=     49.86 ( all E.s); AVSIN=     0.9716
  SET   CC      SEED    NCYC NITER
    RVAL(R1,ini,end) PKS(ini,end) RO/SIG
    3 0.8715  0.1153850   12    5      49.9  65.0  61.6    32    24   18.61

    SEED=   0.1538460
    vector -u =:   1   0.65675   0.62271   0.82334  1.00
   0.8302     4     1    0.7947    0.0047    3200      80    3
   0.8128     4     2    0.8613    0.0017    2399      80    3
   0.8432     4     3    0.8293    0.0011    2755      80    3
   0.8225     4     4    0.8524    0.0005    2656      80    3
   0.8358     4     5    0.8389    0.0008    2684      80    3
   0.8264     4     6    0.8432    0.0006    2639      80    3
   0.8320     4     7    0.8378    0.0003    2725      80    3
   0.8255     4     8    0.8392    0.0001    2702      80    3
   0.8282     4     9    0.8476    0.0000    2668      80    3
   0.8332     4    10    0.8675    0.0000    2483      80    3
   0.8453     4    11    0.8686    0.0000    2526      80    3
   0.8452     4    12    0.8707    0.0000    2507      80    3
   AAMAX= 3383.12158 AAMIN= -1371.11255
   12    0.8707   14.6060    896.47    2.6500    4.0000   1
   R1=     49.92 ( all E.s); AVSIN=     0.9409
  SET   CC      SEED    NCYC NITER
    RVAL(R1,ini,end) PKS(ini,end) RO/SIG
    4 0.8707  0.1538460   12    5      49.9  64.9  61.5    35    24   14.61

    SEED=   0.1923080
    vector -u =:   1   0.87300   0.81655   0.52951  1.00
   0.8300     5     1    0.8084    0.0031    3199      80    4
   0.8133     5     2    0.8599    0.0005    2479      80    4
   0.8413     5     3    0.8357    0.0005    2760      80    4
   0.8244     5     4    0.8514    0.0003    2664      80    4
   0.8353     5     5    0.8361    0.0001    2688      80    4
   0.8255     5     6    0.8471    0.0004    2644      80    4
   0.8327     5     7    0.8422    0.0002    2620      80    4
   0.8268     5     8    0.8422    0.0003    2597      80    4
   0.8285     5     9    0.8363    0.0001    2727      80    4
   0.8258     5    10    0.8502    0.0001    2602      80    4
   0.8356     5    11    0.8659    0.0000    2461      80    4
   0.8435     5    12    0.8709    0.0000    2530      80    4
   AAMAX= 3828.04248 AAMIN= -1499.29443
   12    0.8709   13.5033   1002.28    2.6500    4.0000   1
   R1=     49.92 ( all E.s); AVSIN=     0.9434
  SET   CC      SEED    NCYC NITER
    RVAL(R1,ini,end) PKS(ini,end) RO/SIG
    5 0.8709  0.1923080   12    5      49.9  64.9  61.7    36    24   13.50

    SEED=   0.2307690
    vector -u =:   1   0.18504   0.40165   0.47330  1.00
   0.8280     6     1    0.8058    0.0020    3047      80    5
   0.8056     6     2    0.8612    0.0002    2435      80    5
   0.8414     6     3    0.8218    0.0006    2811      80    5
   0.8226     6     4    0.8521    0.0003    2566      80    5
   0.8385     6     5    0.8350    0.0001    2774      80    5
   0.8240     6     6    0.8509    0.0003    2627      80    5
   0.8354     6     7    0.8373    0.0001    2755      80    5
   0.8262     6     8    0.8455    0.0001    2700      80    5
   0.8296     6     9    0.8401    0.0000    2614      80    5
   0.8251     6    10    0.8408    0.0000    2701      80    5
   0.8244     6    11    0.8408    0.0000    2653      80    5
   0.8263     6    12    0.8556    0.0000    2559      80    5
   0.8356     6    13    0.8693    0.0000    2459      80    5
   0.8444     6    14    0.8724    0.0000    2489      80    5
   AAMAX= 3859.57886 AAMIN= -1257.97778
   14    0.8724   12.4727   1097.93    2.6500    4.0000   1
   R1=     49.95 ( all E.s); AVSIN=     0.9700
  SET   CC      SEED    NCYC NITER
    RVAL(R1,ini,end) PKS(ini,end) RO/SIG
    6 0.8724  0.2307690   14    5      49.9  64.7  61.3    35    24   12.47

    SEED=   0.2692310
    vector -u =:   1   0.63250   0.71194   0.75479  1.00
   0.8296     7     1    0.7909    0.0012    3198      80    6
   0.8048     7     2    0.8595    0.0003    2424      80    6
   0.8456     7     3    0.8157    0.0001    2851      80    6
   0.8227     7     4    0.8508    0.0003    2560      80    6
   0.8359     7     5    0.8311    0.0000    2743      80    6
   0.8214     7     6    0.8447    0.0000    2649      80    6
   0.8291     7     7    0.8466    0.0000    2625      80    6
   0.8322     7     8    0.8681    0.0000    2475      80    6
   0.8442     7     9    0.8688    0.0000    2483      80    6
   0.8450     7    10    0.8701    0.0000    2474      80    6
   AAMAX= 3468.30029 AAMIN= -1275.27405
   10    0.8701   10.8107   1185.90    2.6500    4.0000   1
   R1=     49.88 ( all E.s); AVSIN=     0.9631
  SET   CC      SEED    NCYC NITER
    RVAL(R1,ini,end) PKS(ini,end) RO/SIG
    7 0.8701  0.2692310   10    5      49.9  65.7  61.5    35    24   10.81

    SEED=   0.3076920
    vector -u =:   1   0.25335   0.98420   0.46296  1.00
   0.8301     8     1    0.8065    0.0008    3158      80    7
   0.8128     8     2    0.8547    0.0000    2457      80    7
   0.8394     8     3    0.8333    0.0000    2732      80    7
   0.8236     8     4    0.8598    0.0001    2673      80    7
   0.8399     8     5    0.8402    0.0002    2716      80    7
   0.8271     8     6    0.8445    0.0001    2753      80    7
   0.8321     8     7    0.8368    0.0000    2722      80    7
   0.8256     8     8    0.8414    0.0001    2728      80    7
   0.8283     8     9    0.8553    0.0000    2556      80    7
   0.8388     8    10    0.8691    0.0000    2440      80    7
   0.8454     8    11    0.8720    0.0000    2448      80    7
   AAMAX= 3462.13184 AAMIN= -1299.68567
   11    0.8720   10.3449   1267.78    2.6500    4.0000   1
   R1=     49.84 ( all E.s); AVSIN=     0.9643
  SET   CC      SEED    NCYC NITER
    RVAL(R1,ini,end) PKS(ini,end) RO/SIG
    8 0.8720  0.3076920   11    5      49.8  64.2  61.8    34    24   10.34

    SEED=   0.3461540
    vector -u =:   1   0.08913   0.96328   0.46529  1.00
   0.8286     9     1    0.8145    0.0007    3026      80    8
   0.8159     9     2    0.8588    0.0000    2481      80    8
   0.8378     9     3    0.8411    0.0000    2863      80    8
   0.8245     9     4    0.8504    0.0001    2627      80    8
   0.8308     9     5    0.8397    0.0000    2728      80    8
   0.8255     9     6    0.8466    0.0001    2660      80    8
   0.8327     9     7    0.8438    0.0000    2709      80    8
   0.8255     9     8    0.8431    0.0001    2695      80    8
   0.8309     9     9    0.8426    0.0000    2666      80    8
   0.8275     9    10    0.8453    0.0000    2617      80    8
   0.8306     9    11    0.8404    0.0000    2684      80    8
   0.8251     9    12    0.8452    0.0000    2640      80    8
   0.8266     9    13    0.8442    0.0000    2636      80    8
   0.8304     9    14    0.8657    0.0000    2431      80    8
   0.8429     9    15    0.8700    0.0000    2512      80    8
   0.8454     9    16    0.8713    0.0000    2491      80    8
   AAMAX= 3619.68286 AAMIN= -1292.47888
   16    0.8713    9.7620   1344.69    2.6500    4.0000   1
   R1=     49.86 ( all E.s); AVSIN=     0.9662
  SET   CC      SEED    NCYC NITER
    RVAL(R1,ini,end) PKS(ini,end) RO/SIG
    9 0.8713  0.3461540   16    5      49.9  65.7  61.9    35    24    9.76

    SEED=   0.3846150
    vector -u =:   1   0.17945   0.98992   0.77966  1.00
   0.8290    10     1    0.7965    0.0001    3276      80    9
   0.8101    10     2    0.8632    0.0000    2475      80    9
   0.8371    10     3    0.8362    0.0000    2797      80    9
   0.8215    10     4    0.8530    0.0000    2705      80    9
   0.8273    10     5    0.8421    0.0000    2620      80    9
   0.8217    10     6    0.8463    0.0000    2594      80    9
   0.8234    10     7    0.8446    0.0000    2611      80    9
   0.8254    10     8    0.8559    0.0000    2667      80    9
   0.8336    10     9    0.8686    0.0000    2482      80    9
   0.8442    10    10    0.8686    0.0000    2512      80    9
   0.8446    10    11    0.8703    0.0000    2490      80    9
   AAMAX= 3349.27808 AAMIN= -1517.06177
   11    0.8703    9.0353   1417.42    2.6500    4.0000   1
   R1=     49.74 ( all E.s); AVSIN=     0.9235
  SET   CC      SEED    NCYC NITER
    RVAL(R1,ini,end) PKS(ini,end) RO/SIG
   10 0.8703  0.3846150   11    5      49.7  65.5  62.2    31    24    9.04

    SEED=   0.4230770
    vector -u =:   1   0.56780   0.28714   0.87787  1.00
   0.8300    11     1    0.8080    0.0001    3135      80   10
   0.8143    11     2    0.8580    0.0001    2574      80   10
   0.8418    11     3    0.8291    0.0001    2805      80   10
   0.8224    11     4    0.8547    0.0001    2685      80   10
   0.8374    11     5    0.8387    0.0000    2712      80   10
   0.8231    11     6    0.8515    0.0000    2664      80   10
   0.8334    11     7    0.8359    0.0000    2723      80   10
   0.8246    11     8    0.8493    0.0000    2623      80   10
   0.8312    11     9    0.8361    0.0000    2709      80   10
   0.8277    11    10    0.8425    0.0000    2691      80   10
   0.8280    11    11    0.8365    0.0000    2702      80   10
   0.8252    11    12    0.8405    0.0000    2603      80   10
   0.8261    11    13    0.8461    0.0000    2534      80   10
   0.8311    11    14    0.8686    0.0000    2470      80   10
   0.8436    11    15    0.8699    0.0000    2505      80   10
   0.8457    11    16    0.8720    0.0000    2574      80   10
   AAMAX= 3312.65991 AAMIN= -1367.77942
   16    0.8720    8.5206   1486.53    2.6500    4.0000   1
   R1=     49.81 ( all E.s); AVSIN=     0.9573
  SET   CC      SEED    NCYC NITER
    RVAL(R1,ini,end) PKS(ini,end) RO/SIG
   11 0.8720  0.4230770   16    5      49.8  65.6  61.7    34    24    8.52

    SEED=   0.4615380
    vector -u =:   1   0.29555   0.71818   0.66547  1.00
   0.8296    12     1    0.7849    0.0001    3283      80   11
   0.8049    12     2    0.8596    0.0001    2411      80   11
   0.8442    12     3    0.8198    0.0000    2829      80   11
   0.8227    12     4    0.8575    0.0000    2610      80   11
   0.8399    12     5    0.8323    0.0000    2798      80   11
   0.8251    12     6    0.8459    0.0000    2668      80   11
   0.8324    12     7    0.8401    0.0000    2741      80   11
   0.8264    12     8    0.8378    0.0000    2690      80   11
   0.8268    12     9    0.8388    0.0000    2632      80   11
   0.8248    12    10    0.8403    0.0000    2600      80   11
   0.8271    12    11    0.8436    0.0000    2574      80   11
   0.8280    12    12    0.8627    0.0000    2417      80   11
   0.8414    12    13    0.8722    0.0000    2468      80   11
   AAMAX= 3958.56934 AAMIN= -1262.26758
   13    0.8722    9.0920   1552.56    2.6500    4.0000   1
   R1=     50.00 ( all E.s); AVSIN=     0.9799
  SET   CC      SEED    NCYC NITER
    RVAL(R1,ini,end) PKS(ini,end) RO/SIG
   12 0.8722  0.4615380   13    5      50.0  65.8  61.5    36    24    9.09

    SEED=   0.5000000
    vector -u =:   1   0.40818   0.64452   0.97670  1.00
   0.8306    13     1    0.8038    0.0000    3228      80   12
   0.8129    13     2    0.8579    0.0001    2572      80   12
   0.8419    13     3    0.8263    0.0000    2846      80   12
   0.8229    13     4    0.8522    0.0001    2646      80   12
   0.8363    13     5    0.8332    0.0000    2689      80   12
   0.8255    13     6    0.8439    0.0000    2717      80   12
   0.8304    13     7    0.8373    0.0000    2702      80   12
   0.8244    13     8    0.8465    0.0000    2607      80   12
   0.8321    13     9    0.8369    0.0000    2664      80   12
   0.8252    13    10    0.8399    0.0000    2715      80   12
   0.8285    13    11    0.8396    0.0000    2650      80   12
   0.8245    13    12    0.8490    0.0000    2556      80   12
   0.8338    13    13    0.8650    0.0000    2442      80   12
   0.8435    13    14    0.8693    0.0000    2420      80   12
   0.8445    13    15    0.8686    0.0000    2583      80   12
   0.8447    13    16    0.8701    0.0000    2488      80   12
   AAMAX= 3544.79053 AAMIN= -1355.45837
   16    0.8701    8.2749   1615.90    2.6500    4.0000   1
   R1=     49.89 ( all E.s); AVSIN=     0.9446
  SET   CC      SEED    NCYC NITER
    RVAL(R1,ini,end) PKS(ini,end) RO/SIG
   13 0.8701  0.5000000   16    5      49.9  64.7  61.9    35    24    8.27

    SEED=   0.5384620
    vector -u =:   1   0.94966   0.25920   0.88245  1.00
   0.8305    14     1    0.8018    0.0000    3251      80   13
   0.8124    14     2    0.8566    0.0001    2514      80   13
   0.8417    14     3    0.8295    0.0000    2779      80   13
   0.8224    14     4    0.8504    0.0000    2664      80   13
   0.8339    14     5    0.8393    0.0000    2713      80   13
   0.8269    14     6    0.8464    0.0000    2658      80   13
   0.8302    14     7    0.8348    0.0000    2664      80   13
   0.8241    14     8    0.8478    0.0000    2771      80   13
   0.8326    14     9    0.8316    0.0000    2714      80   13
   0.8235    14    10    0.8451    0.0000    2672      80   13
   0.8306    14    11    0.8357    0.0000    2622      80   13
   0.8249    14    12    0.8414    0.0000    2653      80   13
   0.8275    14    13    0.8368    0.0000    2653      80   13
   0.8253    14    14    0.8390    0.0000    2659      80   13
   0.8262    14    15    0.8532    0.0000    2564      80   13
   0.8377    14    16    0.8695    0.0000    2433      80   13
   0.8458    14    17    0.8699    0.0000    2491      80   13
   0.8457    14    18    0.8713    0.0000    2560      80   13
   AAMAX= 3475.04663 AAMIN= -1249.11279
   18    0.8713    7.8524   1676.84    2.6500    4.0000   1
   R1=     49.93 ( all E.s); AVSIN=     0.9519
  SET   CC      SEED    NCYC NITER
    RVAL(R1,ini,end) PKS(ini,end) RO/SIG
   14 0.8713  0.5384620   18    5      49.9  63.3  61.8    35    24    7.85

    SEED=   0.5769230
    vector -u =:   1   0.96485   0.69098   0.90155  1.00
   0.8291    15     1    0.7989    0.0000    3193      80   14
   0.8085    15     2    0.8676    0.0000    2527      80   14
   0.8468    15     3    0.8210    0.0000    2820      80   14
   0.8240    15     4    0.8506    0.0000    2616      80   14
   0.8352    15     5    0.8380    0.0000    2757      80   14
   0.8245    15     6    0.8433    0.0000    2637      80   14
   0.8310    15     7    0.8360    0.0000    2735      80   14
   0.8263    15     8    0.8387    0.0000    2670      80   14
   0.8269    15     9    0.8388    0.0000    2578      80   14
   0.8247    15    10    0.8399    0.0000    2669      80   14
   0.8244    15    11    0.8365    0.0000    2547      80   14
   0.8229    15    12    0.8371    0.0000    2542      80   14
   0.8229    15    13    0.8449    0.0000    2532      80   14
   0.8305    15    14    0.8668    0.0000    2507      80   14
   0.8446    15    15    0.8704    0.0000    2480      80   14
   AAMAX= 3404.68481 AAMIN= -1390.85547
   15    0.8704    7.6009   1735.65    2.6500    4.0000   1
   R1=     49.92 ( all E.s); AVSIN=     0.9482
  SET   CC      SEED    NCYC NITER
    RVAL(R1,ini,end) PKS(ini,end) RO/SIG
   15 0.8704  0.5769230   15    5      49.9  64.6  61.9    30    24    7.60

    SEED=   0.6153850
    vector -u =:   1   0.50225   0.38525   0.67117  1.00
   0.8300    16     1    0.7993    0.0000    3281      80   15
   0.8099    16     2    0.8625    0.0000    2551      80   15
   0.8421    16     3    0.8146    0.0000    2791      80   15
   0.8225    16     4    0.8539    0.0000    2631      80   15
   0.8385    16     5    0.8405    0.0000    2688      80   15
   0.8252    16     6    0.8466    0.0000    2700      80   15
   0.8324    16     7    0.8443    0.0000    2714      80   15
   0.8280    16     8    0.8458    0.0000    2745      80   15
   0.8282    16     9    0.8438    0.0000    2627      80   15
   0.8249    16    10    0.8562    0.0000    2567      80   15
   0.8351    16    11    0.8700    0.0000    2419      80   15
   0.8456    16    12    0.8692    0.0000    2601      80   15
   0.8445    16    13    0.8715    0.0000    2423      80   15
   AAMAX= 3839.93555 AAMIN= -1316.59363
   13    0.8715    7.4219   1792.52    2.6500    4.0000   1
   R1=     49.84 ( all E.s); AVSIN=     0.9742
  SET   CC      SEED    NCYC NITER
    RVAL(R1,ini,end) PKS(ini,end) RO/SIG
   16 0.8715  0.6153850   13    5      49.8  66.1  60.8    34    24    7.42

    SEED=   0.6538460
    vector -u =:   1   0.60769   0.86450   0.81635  1.00
   0.8288    17     1    0.7787    0.0000    3290      80   16
   0.8039    17     2    0.8569    0.0000    2387      80   16
   0.8431    17     3    0.8125    0.0000    2835      80   16
   0.8200    17     4    0.8544    0.0000    2635      80   16
   0.8383    17     5    0.8285    0.0000    2768      80   16
   0.8241    17     6    0.8458    0.0001    2710      80   16
   0.8337    17     7    0.8300    0.0000    2767      80   16
   0.8215    17     8    0.8455    0.0000    2593      80   16
   0.8332    17     9    0.8350    0.0000    2682      80   16
   0.8240    17    10    0.8394    0.0000    2606      80   16
   0.8294    17    11    0.8351    0.0000    2651      80   16
   0.8257    17    12    0.8412    0.0000    2657      80   16
   0.8282    17    13    0.8585    0.0000    2563      80   16
   0.8404    17    14    0.8702    0.0000    2500      80   16
   AAMAX= 4109.30664 AAMIN= -1193.47241
   14    0.8702    7.8133   1847.65    2.6500    4.0000   1
   R1=     49.94 ( all E.s); AVSIN=     0.9593
  SET   CC      SEED    NCYC NITER
    RVAL(R1,ini,end) PKS(ini,end) RO/SIG
   17 0.8702  0.6538460   14    5      49.9  65.7  61.5    34    24    7.81

    SEED=   0.6923080
    vector -u =:   1   0.33179   0.54915   0.80722  1.00
   0.8300    18     1    0.7940    0.0000    3226      80   17
   0.8103    18     2    0.8611    0.0000    2422      80   17
   0.8432    18     3    0.8134    0.0000    2842      80   17
   0.8219    18     4    0.8569    0.0000    2624      80   17
   0.8382    18     5    0.8236    0.0000    2789      80   17
   0.8234    18     6    0.8468    0.0000    2778      80   17
   0.8325    18     7    0.8339    0.0000    2625      80   17
   0.8222    18     8    0.8430    0.0000    2623      80   17
   0.8292    18     9    0.8489    0.0000    2658      80   17
   0.8341    18    10    0.8693    0.0000    2433      80   17
   0.8449    18    11    0.8708    0.0000    2533      80   17
   AAMAX= 3474.58740 AAMIN= -1271.31091
   11    0.8708    7.0559   1901.18    2.6500    4.0000   1
   R1=     49.91 ( all E.s); AVSIN=     0.9464
  SET   CC      SEED    NCYC NITER
    RVAL(R1,ini,end) PKS(ini,end) RO/SIG
   18 0.8708  0.6923080   11    5      49.9  64.5  60.5    36    24    7.06

    SEED=   0.7307690
    vector -u =:   1   0.72215   0.07219   0.83414  1.00
   0.8300    19     1    0.8026    0.0000    3267      80   18
   0.8058    19     2    0.8608    0.0000    2472      80   18
   0.8436    19     3    0.8251    0.0000    2795      80   18
   0.8216    19     4    0.8485    0.0000    2588      80   18
   0.8350    19     5    0.8320    0.0000    2724      80   18
   0.8247    19     6    0.8451    0.0000    2659      80   18
   0.8312    19     7    0.8366    0.0000    2613      80   18
   0.8246    19     8    0.8499    0.0000    2507      80   18
   0.8336    19     9    0.8662    0.0000    2485      80   18
   0.8441    19    10    0.8695    0.0000    2551      80   18
   0.8452    19    11    0.8708    0.0000    2516      80   18
   AAMAX= 3501.78149 AAMIN= -1337.65601
   11    0.8708    6.5162   1953.24    2.6500    4.0000   1
   R1=     50.34 ( all E.s); AVSIN=     1.0082
  SET   CC      SEED    NCYC NITER
    RVAL(R1,ini,end) PKS(ini,end) RO/SIG
   19 0.8708  0.7307690   11    5      50.3  72.6  62.7    33    24    6.52

    SEED=   0.7692310
    vector -u =:   1   0.83175   0.32486   0.52766  1.00
   0.8301    20     1    0.7948    0.0000    3263      80   19
   0.8106    20     2    0.8638    0.0000    2566      80   19
   0.8442    20     3    0.8215    0.0000    2833      80   19
   0.8227    20     4    0.8491    0.0000    2672      80   19
   0.8378    20     5    0.8319    0.0000    2719      80   19
   0.8236    20     6    0.8537    0.0000    2691      80   19
   0.8357    20     7    0.8354    0.0000    2709      80   19
   0.8260    20     8    0.8465    0.0000    2621      80   19
   0.8302    20     9    0.8399    0.0000    2696      80   19
   0.8263    20    10    0.8518    0.0000    2549      80   19
   0.8346    20    11    0.8698    0.0000    2494      80   19
   0.8453    20    12    0.8702    0.0000    2510      80   19
   AAMAX= 3568.07080 AAMIN= -1261.10291
   12    0.8702    6.5681   2003.96    2.6500    4.0000   1
   R1=     49.82 ( all E.s); AVSIN=     0.9673
  SET   CC      SEED    NCYC NITER
    RVAL(R1,ini,end) PKS(ini,end) RO/SIG
   20 0.8702  0.7692310   12    5      49.8  64.9  61.2    35    24    6.57

    SEED=   0.8076920
    vector -u =:   1   0.70982   0.42673   0.52165  1.00
   0.8295    21     1    0.8012    0.0000    3241      80   20
   0.8099    21     2    0.8610    0.0000    2596      80   20
   0.8404    21     3    0.8313    0.0000    2764      80   20
   0.8227    21     4    0.8547    0.0000    2628      80   20
   0.8356    21     5    0.8399    0.0000    2741      80   20
   0.8274    21     6    0.8432    0.0000    2700      80   20
   0.8308    21     7    0.8403    0.0000    2773      80   20
   0.8282    21     8    0.8424    0.0000    2706      80   20
   0.8306    21     9    0.8400    0.0000    2712      80   20
   0.8270    21    10    0.8399    0.0000    2700      80   20
   0.8277    21    11    0.8439    0.0000    2604      80   20
   0.8310    21    12    0.8651    0.0000    2479      80   20
   0.8439    21    13    0.8701    0.0000    2473      80   20
   AAMAX= 4030.13599 AAMIN= -1341.12158
   13    0.8701    6.7008   2053.29    2.6500    4.0000   1
   R1=     49.85 ( all E.s); AVSIN=     0.9524
  SET   CC      SEED    NCYC NITER
    RVAL(R1,ini,end) PKS(ini,end) RO/SIG
   21 0.8701  0.8076920   13    5      49.8  63.8  61.7    36    24    6.70

    SEED=   0.8461540
    vector -u =:   1   0.41159   0.35646   0.75762  1.00
   0.8299    22     1    0.8066    0.0000    3102      80   21
   0.8121    22     2    0.8550    0.0000    2549      80   21
   0.8382    22     3    0.8273    0.0000    2681      80   21
   0.8214    22     4    0.8517    0.0000    2721      80   21
   0.8331    22     5    0.8362    0.0000    2662      80   21
   0.8255    22     6    0.8476    0.0000    2669      80   21
   0.8328    22     7    0.8389    0.0000    2684      80   21
   0.8265    22     8    0.8428    0.0000    2704      80   21
   0.8292    22     9    0.8402    0.0000    2594      80   21
   0.8266    22    10    0.8518    0.0000    2621      80   21
   0.8368    22    11    0.8679    0.0000    2445      80   21
   0.8447    22    12    0.8732    0.0000    2529      80   21
   AAMAX= 3894.99292 AAMIN= -1312.82532
   12    0.8732    6.4995   2101.42    2.6500    4.0000   1
   R1=     49.94 ( all E.s); AVSIN=     0.9739
  SET   CC      SEED    NCYC NITER
    RVAL(R1,ini,end) PKS(ini,end) RO/SIG
   22 0.8732  0.8461540   12    5      49.9  64.8  61.7    36    24    6.50

    SEED=   0.8846150
    vector -u =:   1   0.98838   0.54035   0.68451  1.00
   0.8291    23     1    0.7993    0.0000    3286      80   22
   0.8135    23     2    0.8712    0.0000    2572      80   22
   0.8409    23     3    0.8378    0.0000    2814      80   22
   0.8207    23     4    0.8580    0.0000    2676      80   22
   0.8313    23     5    0.8472    0.0000    2705      80   22
   0.8250    23     6    0.8582    0.0000    2653      80   22
   0.8300    23     7    0.8485    0.0000    2684      80   22
   0.8248    23     8    0.8549    0.0000    2725      80   22
   0.8259    23     9    0.8502    0.0000    2641      80   22
   0.8242    23    10    0.8598    0.0000    2550      80   22
   0.8360    23    11    0.8702    0.0000    2527      80   22
   AAMAX= 3969.92212 AAMIN= -1231.04968
   11    0.8702    6.5651   2148.47    2.6500    4.0000   1
   R1=     49.86 ( all E.s); AVSIN=     0.9649
  SET   CC      SEED    NCYC NITER
    RVAL(R1,ini,end) PKS(ini,end) RO/SIG
   23 0.8702  0.8846150   11    5      49.9  66.9  61.4    34    24    6.57

    SEED=   0.9230770
    vector -u =:   1   0.49747   0.18485   0.28957  1.00
   0.8305    24     1    0.8088    0.0000    3215      80   23
   0.8090    24     2    0.8666    0.0000    2441      80   23
   0.8453    24     3    0.8262    0.0000    2841      80   23
   0.8230    24     4    0.8599    0.0000    2606      80   23
   0.8403    24     5    0.8356    0.0000    2849      80   23
   0.8242    24     6    0.8530    0.0000    2726      80   23
   0.8353    24     7    0.8361    0.0000    2731      80   23
   0.8245    24     8    0.8494    0.0000    2658      80   23
   0.8303    24     9    0.8566    0.0000    2625      80   23
   0.8382    24    10    0.8736    0.0000    2443      80   23
   AAMAX= 4407.24609 AAMIN= -1274.47400
   10    0.8736    6.6350   2194.51    2.6500    4.0000   1
   R1=     49.96 ( all E.s); AVSIN=     0.9827
  SET   CC      SEED    NCYC NITER
    RVAL(R1,ini,end) PKS(ini,end) RO/SIG
   24 0.8736  0.9230770   10    5      50.0  65.6  61.7    35    24    6.63

    SEED=   0.9615380
    vector -u =:   1   0.99216   0.03820   0.08153  1.00
   0.8303    25     1    0.8199    0.0000    3148      80   24
   0.8113    25     2    0.8601    0.0000    2541      80   24
   0.8319    25     3    0.8413    0.0000    2801      80   24
   0.8229    25     4    0.8535    0.0000    2657      80   24
   0.8277    25     5    0.8469    0.0000    2706      80   24
   0.8238    25     6    0.8546    0.0000    2653      80   24
   0.8262    25     7    0.8510    0.0000    2667      80   24
   0.8241    25     8    0.8475    0.0000    2697      80   24
   0.8299    25     9    0.8425    0.0000    2720      80   24
   0.8259    25    10    0.8457    0.0000    2599      80   24
   0.8291    25    11    0.8378    0.0000    2719      80   24
   0.8267    25    12    0.8391    0.0000    2638      80   24
   0.8280    25    13    0.8405    0.0000    2710      80   24
   0.8254    25    14    0.8429    0.0000    2622      80   24
   0.8306    25    15    0.8643    0.0000    2587      80   24
   0.8416    25    16    0.8715    0.0000    2465      80   24
   AAMAX= 4334.73291 AAMIN= -1297.70825
   16    0.8715    6.3403   2239.61    2.6500    4.0000   1
   R1=     49.88 ( all E.s); AVSIN=     0.9639
  SET   CC      SEED    NCYC NITER
    RVAL(R1,ini,end) PKS(ini,end) RO/SIG
   25 0.8715  0.9615380   16    5      49.9  65.6  61.8    35    24    6.34

 SUMMARY OF SOLUTIONS:
  SET   CC      SEED    NCYC NITER     R1%   Rcc(1,end)   PKS(1,end) RO/SIG
   18 0.8708  0.6923080   11    5      49.9  64.5  60.5    36    24    7.06
   16 0.8715  0.6153850   13    5      49.8  66.1  60.8    34    24    7.42
   20 0.8702  0.7692310   12    5      49.8  64.9  61.2    35    24    6.57
    6 0.8724  0.2307690   14    5      49.9  64.7  61.3    35    24   12.47
   23 0.8702  0.8846150   11    5      49.9  66.9  61.4    34    24    6.57
    7 0.8701  0.2692310   10    5      49.9  65.7  61.5    35    24   10.81
   17 0.8702  0.6538460   14    5      49.9  65.7  61.5    34    24    7.81
    4 0.8707  0.1538460   12    5      49.9  64.9  61.5    35    24   14.61
   12 0.8722  0.4615380   13    5      50.0  65.8  61.5    36    24    9.09
    3 0.8715  0.1153850   12    5      49.9  65.0  61.6    32    24   18.61
   11 0.8720  0.4230770   16    5      49.8  65.6  61.7    34    24    8.52
   24 0.8736  0.9230770   10    5      50.0  65.6  61.7    35    24    6.63
   22 0.8732  0.8461540   12    5      49.9  64.8  61.7    36    24    6.50
   21 0.8701  0.8076920   13    5      49.8  63.8  61.7    36    24    6.70
    5 0.8709  0.1923080   12    5      49.9  64.9  61.7    36    24   13.50
    8 0.8720  0.3076920   11    5      49.8  64.2  61.8    34    24   10.34
   25 0.8715  0.9615380   16    5      49.9  65.6  61.8    35    24    6.34
   14 0.8713  0.5384620   18    5      49.9  63.3  61.8    35    24    7.85
    1 0.8710  0.0384620   12    5      49.9  64.7  61.8    36    24   29.69
   15 0.8704  0.5769230   15    5      49.9  64.6  61.9    30    24    7.60
    9 0.8713  0.3461540   16    5      49.9  65.7  61.9    35    24    9.76
   13 0.8701  0.5000000   16    5      49.9  64.7  61.9    35    24    8.27
    2 0.8703  0.0769230   19    5      50.0  66.4  62.1    35    24   20.51
   10 0.8703  0.3846150   11    5      49.7  65.5  62.2    31    24    9.04
   19 0.8708  0.7307690   11    5      50.3  72.6  62.7    33    24    6.52
TOTAL NUMBER OF CYCLES IS          330
--------------------------------------------------------------
=> Press <CR> to finish ...
