# Supplementary material for: Extending the novel |ρ|-based phasing algorithm to the solution of anomalous scattering substructures from SAD data of protein crystals
Source: Acta Crystallogr A Found Adv. 2022 Oct 10;78(Pt 6):473–81. doi: 10.1107/S2053273322008622 (PMC9624180; doi:10.1107/S2053273322008622)
Supplement: Supplementary file 1 [file a-78-00473-sup1.zip › ae5119_suppl_rev/DFCUT comparison rev/comp_3_4yu5_25_dfcutzero_SG.LPT]

 ============================================================
   === STRUCTURE SOLUTION BY abs(ro) DIRECT METHODS === 
   XLENS/22.1: The SDA Sm-FFT algorithm (10 Mar 2022)
   Copyright Prof. Jordi Rius
   Institut de Ciencia de Materials de Barcelona (CSIC)
   References: Rius J. Acta Cryst (2020) A76 489-493 
   Rius J. & Torrelles X. Acta Cryst (2021) A77 339-347 
   Date is 27- 4-2022   at 14:12:33
 ============================================================

     CRYSTAL DATA:
     =============
     thur P212121 L=0.9793 (2.90A) 18Se+1Zn+1(of4)Ca in 2 macro 10763_323_104        

     A=  97.610      B= 102.410     C= 242.880
     ALPHA=   90.00  BETA=   90.00  GAMMA=   90.00

     VOLUME (A3)=    2427887.00     DSANO=    3.300

     (SINT/L)2=   0.000026239*H2 +  0.000023837*K2 +  0.000004238*L2 +
                  0.000000000*HK +  0.000000000*HL +  0.000000000*KL

     BRAVAIS LATTICE IS  P  CENTRED AT:

       1)  0.000000       0.000000       0.000000

      SYMMETRY OPERATIONS: 

      R11  R12  R13     R21  R22  R23     R31  R32  R33    T1     T2     T3

  1)    1    0    0       0    1    0       0    0    1    0.00   0.00   0.00
  2)   -1    0    0       0   -1    0       0    0    1    0.50   0.00   0.50
  3)   -1    0    0       0    1    0       0    0   -1    0.00   0.50   0.50
  4)    1    0    0       0   -1    0       0    0   -1    0.50   0.50   0.00

     STRUCTURE TREATED AS NON-CENTROSYMMETRIC

     TYPE OF RADIATION IS X-RAYS

          UNIT CELL CONTENTS
      SYMBOL  ATOMIC_NUMBER    NUMBER IN CELL    TYPE    SCAT_POWER
        SE         34               80            1          34.00

     STARTING PHASES FROM MODULUS FUNCTION

--------------------------------------------------------------

     INTENSITY DATA INFORMATION:
     ==========================

     INPUT DATA ARE F**2
   DSANO (ANGS.):       3.3000
   DSFOU (ANGS.):       3.3000
   DSMIN (ANGS.):       2.6453
   N.CENTRIC REF:            0
  ANOMALOUS DIFFRACTION RATIOS(GLOBAL):   
   <|D|>/<F> (%,acen); <|F|>; <|D|>:    6.9318    139.3340      9.6584
   <I/sig(I)> :           19.8533
   <|D|/sig(D)>:           1.5678

  ANOMALOUS DIFFRACTION RATIOS(SHELLS):   
      SHELL  DMEAN  DINF  <|D|>/<F>  <I/sig(I)>  <|D|/sig(D)> NREFS
        1     7.95  6.31    6.1982   37.0599    3.3315         4474    54384.64
        2     5.51  5.01    6.0028   26.1200    2.0783         4712    33800.32
        3     4.65  4.38    4.9456   24.5663    1.5617         4759    37779.72
        4     4.16  3.98    5.6443   18.9323    1.2423         4800    26827.95
        5     3.82  3.69    7.5557   14.0916    1.0678         4794    18390.03
        6     3.58  3.47    9.5279   11.0859    0.9642         4790    13538.53
        7     3.38  3.30   12.7251    8.3294    0.8511         4764     9332.55

  BIJVOET PAIRS FILTERING:
   BIJVOET PAIR REFL. (USED/READ/%):            30815     33282     92.59
   NUMBER WRONG BIJVOET PAIR REFL.,S,(%):             189      0.57
   NUM. OF E.s < ECUT,(%), ECUT:        2234      6.71      0.2500
   N.DF/s(DF) < DFCUT,(%),DFCUT:           0      0.00      0.0000
   N. DF OUTLIERS,RMSCUT:                 44                4.2500
   CV(%) OF D> :      91.3490
   <r.m.sq.dev.> OF D.s:       12.4647
--------------------------------------------------------------

     FORBIDDEN REFLECTIONS IN DATA FILE *.HKL:
     =========================================

    H    K    L        XO       DXO      NEQ
--------------------------------------------------------------

     Rsigma(F) of equivalent reflections
     Rsig:    0.00000  Nref:         0

     ds_interval        Rsigma       Nref

     N. UNIQUE REFLECTIONS (measured,theory):       30883       37522


     INFORMATION OF DATA IN P1:
     MEAS. INTENSITIES (OBS+UNOBS)IN XLHEM.HKL=       123328
     NOT MEASURED INTENSITIES in XLUNMEAS.HKL=       18177
     FRACTION MEASURED INTENSITIES >DSFOU:     0.872
     HMAX=   29  KMAX=   31  LMAX=   73


--------------------------------------------------------------

     SCALING OF MEASURED INTENSITIES:
     ================================


      SCALE FACTOR:        1.4879  F(EXP)/SK = F(ABS)
      B OVERALL   :        9.9311
      R(Wilson)   :       74.3290
      DSFOU       :        3.3000

      SHELL  DMEAN  DINF  SFC2/SFO2  Nref  f.unobs
        1     7.95  6.31   0.66408   16707  0.0000
        2     5.51  5.01   1.04430   17721  0.0000
        3     4.65  4.38   1.39231   17795  0.0000
        4     4.16  3.98   1.45525   17901  0.0000
        5     3.82  3.69   1.16754   17716  0.0000
        6     3.58  3.47   0.92536   17664  0.0000
        7     3.38  3.30   0.65872   17824  0.0000

 -------------------------------------------------------------

     DATA NORMALIZING:
     ================

     NUMBER OF INPUT REFLEXIONS =            123328
     F(ABS)  =  F(EXP) /          1.4879

     MAXIMUM         H         K         L
     INDICES        29        31        73

                   CENT    ACENT     HK0     0KL     H0L    REST
     </E2-1/>      0.968   0.736   1.000   1.000   1.000   1.061

      E2MEAN      :    1.031857

     <E**2> ACCORDING TO PARITY GROUPS ( D-SPACING > 1.000
        ALL     GGG     GGU     GUG     GUU     UGG     UGU     UUG     UUU
E^2   1.000   0.998   1.004   1.031   0.958   0.994   0.956   1.010   1.047
N    123328   14452   14773   15328   15608   15155   15548   16028   16436

--------------------------------------------------------------

     PHASE REFINEMENT DETAILS:
     ======================== 
    TOTAL N. OF E-VALUES =    123328
    D-SPACING CUT-OFF =    3.30
    <E>, <E2> =    0.7641  1.0000

    N. SETS AND CYCLES =       25     30
    XLIM FOR K REFLECTIONS =    0.00
    N.REFLECTIONS > XKLIM =    123328
    XLIM FOR H REFLECTIONS =    1.00
    N.REFLECTIONS > XHLIM =     34376
     X"S MODIFIED BY MODULUS FUNCTION
    N. ATOMS IN UNIT_CELL (NCELL)  =    80
    PIXELS(0); P_ATOMS(1); OMIT(2) =     1
    FRAC. RANDOMLY DELETED ATOMS = 0.000

    GRID SPACING IN ANGS. =    1.10
    N.GRID POINTS (XYZ) =     84    96   224
    ESD FACTOR FOR MASK DEFINITION =    2.65
    LOWER MASK VALUE =      0
    ESD FACT FOR PEAK ACCEPTANCE (ATOMS=1,2) =  4.00
    ESD FACTOR IN SEARCH (DIF.FOURIER) =  1.10

     vector -u =:   1   0.21680   0.22867   0.82980  1.00
    0.8198     1     1    0.7839    0.0549    3566      80    0
    0.7849     1     2    0.8417    0.0543    2498      80    0
    0.8181     1     3    0.8109    0.0264    2886      80    0
    0.7961     1     4    0.8368    0.0318    2686      80    0
    0.8153     1     5    0.8258    0.0216    2998      80    0
    0.8010     1     6    0.8300    0.0300    2770      80    0
    0.8080     1     7    0.8287    0.0177    2813      80    0
    0.8032     1     8    0.8433    0.0140    2684      80    0
    0.8179     1     9    0.8559    0.0041    2614      80    0
    0.8240     1    10    0.8558    0.0008    2712      80    0
    0.8259     1    11    0.8563    0.0010    2725      80    0
     vector -u =:   1   0.36489   0.10161   0.81714  1.00
     vector -u =:   1   0.49998   0.39021   0.52000  1.00
     vector -u =:   1   0.65675   0.62271   0.82334  1.00
     vector -u =:   1   0.87300   0.81655   0.52951  1.00
     vector -u =:   1   0.18504   0.40165   0.47330  1.00
     vector -u =:   1   0.63250   0.71194   0.75479  1.00
     vector -u =:   1   0.25335   0.98420   0.46296  1.00
     vector -u =:   1   0.08913   0.96328   0.46529  1.00
     vector -u =:   1   0.17945   0.98992   0.77966  1.00
     vector -u =:   1   0.56780   0.28714   0.87787  1.00
     vector -u =:   1   0.29555   0.71818   0.66547  1.00
     vector -u =:   1   0.40818   0.64452   0.97670  1.00
     vector -u =:   1   0.94966   0.25920   0.88245  1.00
     vector -u =:   1   0.96485   0.69098   0.90155  1.00
     vector -u =:   1   0.50225   0.38525   0.67117  1.00
     vector -u =:   1   0.60769   0.86450   0.81635  1.00
     vector -u =:   1   0.33179   0.54915   0.80722  1.00
     vector -u =:   1   0.72215   0.07219   0.83414  1.00
     vector -u =:   1   0.83175   0.32486   0.52766  1.00
     vector -u =:   1   0.70982   0.42673   0.52165  1.00
     vector -u =:   1   0.41159   0.35646   0.75762  1.00
     vector -u =:   1   0.98838   0.54035   0.68451  1.00
     vector -u =:   1   0.49747   0.18485   0.28957  1.00
     vector -u =:   1   0.99216   0.03820   0.08153  1.00

---------------------------------------------------------------

  SUMMARY OF SOLUTIONS:
   SET   CCH     SEED    NCYC NITER     R1%   Rcc(1,end)   PKS(1,end) RO/SIG  AVSIN
    20 0.8561  0.7692310   13    5      60.1  70.3  68.4    32    24    6.73 0.945
    13 0.8561  0.5000000   11    5      60.1  70.5  68.5    34    24    8.86 0.924
    17 0.8592  0.6538460   14    5      60.1  69.4  68.6    31    24    7.67 0.903
     9 0.8563  0.3461540   19    5      60.2  70.9  68.6    34    24   10.38 0.889
     8 0.8562  0.3076920   21    5      60.2  71.6  68.8    32    24   11.00 0.926
     1 0.8563  0.0384620   11    5      60.1  71.7  68.8    34    24   31.49 0.937
    15 0.8563  0.5769230   16    5      60.2  72.2  68.8    33    24    7.69 0.931
    22 0.8564  0.8461540   10    5      60.0  70.4  68.9    33    24    6.72 0.901
     2 0.8569  0.0769230   12    5      60.2  71.5  68.9    34    24   24.30 0.941
     7 0.8565  0.2692310   12    5      60.2  70.4  69.0    31    24   11.94 0.905
    25 0.8562  0.9615380    7    5      60.2  73.6  69.0    35    25    6.25 0.921
    14 0.8566  0.5384620   10    5      60.2  70.4  69.1    31    24    8.40 0.907
    21 0.8551  0.8076920   30    5      60.2  71.2  69.1    36    24    6.77 0.909
    23 0.8567  0.8846150    9    5      60.2  73.2  69.2    35    24    6.24 0.930
     6 0.8574  0.2307690   10    5      60.3  73.2  69.2    34    25   14.40 0.885
    16 0.8561  0.6153850   12    5      60.1  75.5  69.2    35    24    9.34 0.940
    12 0.8586  0.4615380    7    5      60.3  71.5  69.2    34    24    8.91 0.895
     5 0.8568  0.1923080   18    5      60.1  71.5  69.2    32    24   13.95 0.870
    11 0.8566  0.4230770   10    5      60.2  70.7  69.2    31    24    9.16 0.916
    10 0.8563  0.3846150   20    5      60.1  71.5  69.2    31    24    9.65 0.910
    19 0.8562  0.7307690   17    5      60.2  71.6  69.3    34    24    7.26 0.893
    18 0.8565  0.6923080    8    5      60.2  72.0  69.3    33    24    7.97 0.915
    24 0.8563  0.9230770   19    5      60.3  72.6  69.3    33    24    6.43 0.924
     3 0.8582  0.1153850   10    5      60.1  71.3  69.3    31    24   18.12 0.911
     4 0.8563  0.1538460   15    5      60.1  72.6  69.5    30    24   14.62 0.896
 TOTAL NUMBER OF CYCLES IS          341
------------------------------------------------------------------------------

  COPY OF FILE.CDR:
  ==== == =======

thur P212121 L=0.9793 (2.90A) 18Se+1Zn+1(of4)Ca in 2 macro 10763_323_104        
CELL                                                                            
97.610 102.410 242.880  90.000  90.000 90.000                                   
ANOM                                                                            
3.3                                                                             
LATTICE                                                                         
P                                                                               
SYMM                                                                            
X,Y,Z                                                                           
1/2-X,-Y,1/2+Z                                                                  
-X,1/2+Y,1/2-Z                                                                  
1/2+X,1/2-Y,-Z                                                                  
CONTENTS                                                                        
 SE                                                                             
 80                                                                             
&CONTROL IHKL=1,NSET=25,,NCYCLE=30,EHLIM=1.00,                                  
RVMIN=1.,IATOMS=1,FSIGRO=2.65,FSIGDM=4.0,DELTLV=1.1,                            
IBREAK=0,CCTLV=0.856,IABORT=0,NITER=5,IFOUSG=1,IEXCC=0,                         
NSHELL=7,DFCUT=0.000,ECUT=0.25,ITEST=2,MSKVAL=0,NEGSUP=1/                       
3.2-3.4(best)BINIT=0.0384620                                                    
--------------------------------------------------------------                  
                                                                                
     INTENSITY DATA INFORMATION:                                                
     ==========================                                                 
                                                                                
     INPUT DATA ARE F**2                                                        
   DSANO (ANGS.):       1.0000                                                  
   DSFOU (ANGS.):       2.6453                                                  
   DSMIN (ANGS.):       2.6453                                                  
   N.CENTRIC REF:            0                                                  
  ANOMALOUS DIFFRACTION RATIOS(GLOBAL):                                         
   <|DF|>/<F> (%,acen); <|F|>; <|DF|>:   12.7342     95.4869     12.1595        
   <I/sig(I)> :           12.1008                                               
   <|DF|/sig(DF)>:         1.0937                                               
                                                                                
  ANOMALOUS DIFFRACTION RATIOS(SHELLS):                                         
      SHELL  DMEAN  DINF  <|DF|>/<F> <I/sig(I)> <|DF|/sig(DF)> NREFS            
        1     7.18  5.70    6.3032   34.1046    3.0554         6155    47701.83 
        2     4.98  4.52    5.2899   25.5042    1.7685         6461    37288.42 
        3     4.20  3.95    5.5253   19.6411    1.2743         6504    28380.61 
        4     3.75  3.59    7.9750   13.3629    1.0390         6519    17119.24 
        5     3.45  3.33   11.3641    9.2578    0.8971         6495    10764.85 
        6     3.23  3.14   17.1310    6.3200    0.7618         6444     6581.19 
        7     3.05  2.98   25.7477    4.1989    0.6416         6351     3813.19 
        8     2.91  2.85   33.3275    3.1017    0.5578         6214     2534.57 
        9     2.79  2.74   43.5136    2.3326    0.4802         6047     1873.27 
       10     2.69  2.64   57.8885    1.4726    0.3794         5496     1435.87 
                                                                                
  FRIEDEL PAIRS FILTERING:                                                      
   PAIR NUM. (USED/READ/%):            39998     65029     61.51                
   NUMBER WRONG PAIRS,S,(%):            2343      3.60                          
   NUM.SMALLER THAN ENH_min,(%):        3868      5.95      0.2500              
   WITH SMALL DF, %PAIRS, DFCUT:       18805     28.92      0.3750              
   N. DF OUTLIERS,RMSCUT:                 15                4.2500              
   CV(%) OF DF> :      69.3973                                                  
   <r.m.sq.dev.> OF DF.s:       14.4115                                         
--------------------------------------------------------------                  
&CONTROL IHKL=1,NSET=5,BINIT=0.0384620,NCYCLE=25,EHLIM=1.00,                    
RVMIN=1000.,IATOMS=1,FSIGRO=2.65,FSIGDM=4.0,DELTLV=1.1,                         
IBREAK=0,CCTLV=1.00,IABORT=0,NITER=3,IFOUSG=1,                                  
NSHELL=7,DFCUT=0.3750,ECUT=0.25,ITEST=2,MSKVAL=0,NEGSUP=1/                      
3.2-3.4(best)                                                                   
++++++++++++++++++++++++++++++++++++++++++++++++++++++++++++++
   Job finished on 27- 4-2022   at 14:54:25
   Elapsed time:      2512 seconds
++++++++++++++++++++++++++++++++++++++++++++++++++++++++++++++

============================================================
  === STRUCTURE SOLUTION BY abs(ro) DIRECT METHODS ===
  XLENS/22.1: The SDA Sm-FFT algorithm (17 Mar 2022)
  Copyright Prof. Jordi Rius
  Institut de Ciencia de Materials de Barcelona (CSIC)
  References: Rius J.    Acta Cryst (2020) A76 489-493
  Rius J. & Torrelles X. Acta Cryst (2021) A77 339-347
  Date is 27- 4-2022   at 14:12:33
============================================================


thur P212121 L=0.9793 (2.90A) 18Se+1Zn+1(of4)Ca in 2 macro 10763_323_104


    STARTING PHASES FROM MODULUS FUNCTION
    INPUT DATA ARE F**2
  DSANO (ANGS.):       3.3000
  DSFOU (ANGS.):       3.3000
  DSMIN (ANGS.):       2.6453
  N.CENTRIC REF:            0
 ANOMALOUS DIFFRACTION RATIOS(GLOBAL):
  <|D|>/<F> (%,acen); <|F|>; <|D|>:    6.9318    139.3340      9.6584
  <I/sig(I)> :           19.8533
  <|D|/sig(D)>:           1.5678
 BIJVOET PAIRS FILTERING:
  BIJVOET PAIR REFL. (USED/READ/%):            30815     33282     92.59
  NUMBER WRONG BIJVOET PAIR REFL.,S,(%):             189      0.57
  NUM. OF E.s < ECUT,(%), ECUT:        2234      6.71      0.2500
  N.DF/s(DF) < DFCUT,(%),DFCUT:           0      0.00      0.0000
  N. DF OUTLIERS,RMSCUT:                 44                4.2500
  CV(%) OF D> :      91.3490
  <r.m.sq.dev.> OF D.s        12.4647

    Rsigma(F) of equivalent reflections
    Rsig:    0.00000  Nref:         0

    N. UNIQUE REFLECTIONS (measured,theory):       30883       37522


    INFORMATION OF DATA IN P1:
    MEAS. INTENSITIES (OBS+UNOBS)IN XLHEM.HKL=       123328
    NOT MEASURED INTENSITIES in XLUNMEAS.HKL=       18177
    FRACTION MEASURED INTENSITIES >DSFOU:     0.872
    HMAX=   29  KMAX=   31  LMAX=   73

    SCALE FACTOR=            1.48794317
    Bover (A**2)=            0.861344635
    R(Wilson)  =             74.3290405
    E2MEAN:  1.03185654

    GRID (ANGS.), NX, NY, NZ:  1.10   84   96  224
    NSETS, NCYCLES :    25    30
    XLIM FOR H REFLECTIONS =    1.00
    N.REFLECTIONS > XHLIM =     34376
    X"S MODIFIED BY MODULUS FUNCTION

    SEED=   0.0384620
    vector -u =:   1   0.21680   0.22867   0.82980  1.00
   0.8198     1     1    0.7839    0.0549    3566      80    0
   0.7849     1     2    0.8417    0.0543    2498      80    0
   0.8181     1     3    0.8109    0.0264    2886      80    0
   0.7961     1     4    0.8368    0.0318    2686      80    0
   0.8153     1     5    0.8258    0.0216    2998      80    0
   0.8010     1     6    0.8300    0.0300    2770      80    0
   0.8080     1     7    0.8287    0.0177    2813      80    0
   0.8032     1     8    0.8433    0.0140    2684      80    0
   0.8179     1     9    0.8559    0.0041    2614      80    0
   0.8240     1    10    0.8558    0.0008    2712      80    0
   0.8259     1    11    0.8563    0.0010    2725      80    0
   AAMAX= 4469.81250 AAMIN= -1788.39172
   11    0.8563   31.4869    496.64    2.6500    4.0000   1
   R1=     60.07 ( all E.s); AVSIN=     0.9369
  SET   CC      SEED    NCYC NITER
    RVAL(R1,ini,end) PKS(ini,end) RO/SIG
    1 0.8563  0.0384620   11    5      60.1  71.7  68.8    34    24   31.49

    SEED=   0.0769230
    vector -u =:   1   0.36489   0.10161   0.81714  1.00
   0.8202     2     1    0.7957    0.0180    3555      80    1
   0.7892     2     2    0.8538    0.0125    2421      80    1
   0.8265     2     3    0.8161    0.0105    3050      80    1
   0.8010     2     4    0.8429    0.0047    2720      80    1
   0.8191     2     5    0.8214    0.0073    3000      80    1
   0.8044     2     6    0.8419    0.0057    2757      80    1
   0.8171     2     7    0.8194    0.0068    3045      80    1
   0.8048     2     8    0.8353    0.0051    2818      80    1
   0.8137     2     9    0.8247    0.0049    2916      80    1
   0.8017     2    10    0.8290    0.0022    2809      80    1
   0.8077     2    11    0.8406    0.0018    2824      80    1
   0.8161     2    12    0.8569    0.0001    2580      80    1
   AAMAX= 4933.10205 AAMIN= -1842.39209
   12    0.8569   24.2972    702.33    2.6500    4.0000   1
   R1=     60.19 ( all E.s); AVSIN=     0.9407
  SET   CC      SEED    NCYC NITER
    RVAL(R1,ini,end) PKS(ini,end) RO/SIG
    2 0.8569  0.0769230   12    5      60.2  71.5  68.9    34    24   24.30

    SEED=   0.1153850
    vector -u =:   1   0.49998   0.39021   0.52000  1.00
   0.8174     3     1    0.7909    0.0089    3450      80    2
   0.7897     3     2    0.8487    0.0055    2556      80    2
   0.8232     3     3    0.8280    0.0049    3034      80    2
   0.8049     3     4    0.8468    0.0020    2751      80    2
   0.8220     3     5    0.8283    0.0028    3094      80    2
   0.8073     3     6    0.8363    0.0008    2935      80    2
   0.8132     3     7    0.8294    0.0016    3035      80    2
   0.8060     3     8    0.8331    0.0007    2876      80    2
   0.8080     3     9    0.8486    0.0004    2789      80    2
   0.8201     3    10    0.8582    0.0000    2717      80    2
   AAMAX= 4323.96582 AAMIN= -1632.56567
   10    0.8582   18.1200    860.15    2.6500    4.0000   1
   R1=     60.13 ( all E.s); AVSIN=     0.9106
  SET   CC      SEED    NCYC NITER
    RVAL(R1,ini,end) PKS(ini,end) RO/SIG
    3 0.8582  0.1153850   10    5      60.1  71.3  69.3    31    24   18.12

    SEED=   0.1538460
    vector -u =:   1   0.65675   0.62271   0.82334  1.00
   0.8200     4     1    0.7965    0.0058    3615      80    3
   0.7931     4     2    0.8433    0.0030    2659      80    3
   0.8232     4     3    0.8231    0.0017    3009      80    3
   0.8037     4     4    0.8410    0.0003    2881      80    3
   0.8171     4     5    0.8253    0.0009    2994      80    3
   0.8067     4     6    0.8322    0.0002    2920      80    3
   0.8099     4     7    0.8280    0.0004    2978      80    3
   0.8064     4     8    0.8391    0.0000    2809      80    3
   0.8154     4     9    0.8509    0.0000    2624      80    3
   0.8229     4    10    0.8558    0.0000    2725      80    3
   0.8244     4    11    0.8557    0.0000    2726      80    3
   0.8240     4    12    0.8558    0.0000    2720      80    3
   0.8242     4    13    0.8556    0.0000    2795      80    3
   0.8236     4    14    0.8551    0.0000    2734      80    3
   0.8239     4    15    0.8563    0.0000    2729      80    3
   AAMAX= 4353.37842 AAMIN= -1709.92920
   15    0.8563   14.6194    993.19    2.6500    4.0000   1
   R1=     60.14 ( all E.s); AVSIN=     0.8961
  SET   CC      SEED    NCYC NITER
    RVAL(R1,ini,end) PKS(ini,end) RO/SIG
    4 0.8563  0.1538460   15    5      60.1  72.6  69.5    30    24   14.62

    SEED=   0.1923080
    vector -u =:   1   0.87300   0.81655   0.52951  1.00
   0.8198     5     1    0.8031    0.0033    3498      80    4
   0.7966     5     2    0.8482    0.0020    2697      80    4
   0.8249     5     3    0.8213    0.0012    3047      80    4
   0.8049     5     4    0.8409    0.0006    2796      80    4
   0.8189     5     5    0.8308    0.0006    3080      80    4
   0.8087     5     6    0.8375    0.0002    2838      80    4
   0.8155     5     7    0.8315    0.0002    3035      80    4
   0.8107     5     8    0.8340    0.0003    2986      80    4
   0.8118     5     9    0.8320    0.0002    2912      80    4
   0.8072     5    10    0.8325    0.0001    2859      80    4
   0.8083     5    11    0.8429    0.0000    2819      80    4
   0.8174     5    12    0.8547    0.0000    2693      80    4
   0.8229     5    13    0.8551    0.0000    2714      80    4
   0.8236     5    14    0.8552    0.0000    2711      80    4
   0.8236     5    15    0.8553    0.0000    2739      80    4
   0.8240     5    16    0.8558    0.0000    2723      80    4
   0.8236     5    17    0.8555    0.0000    2723      80    4
   0.8239     5    18    0.8568    0.0000    2725      80    4
   AAMAX= 4634.29395 AAMIN= -1649.70227
   18    0.8568   13.9520   1110.37    2.6500    4.0000   1
   R1=     60.11 ( all E.s); AVSIN=     0.8697
  SET   CC      SEED    NCYC NITER
    RVAL(R1,ini,end) PKS(ini,end) RO/SIG
    5 0.8568  0.1923080   18    5      60.1  71.5  69.2    32    24   13.95

    SEED=   0.2307690
    vector -u =:   1   0.18504   0.40165   0.47330  1.00
   0.8180     6     1    0.7933    0.0022    3428      80    5
   0.7914     6     2    0.8512    0.0013    2603      80    5
   0.8268     6     3    0.8283    0.0012    3080      80    5
   0.8088     6     4    0.8439    0.0012    2889      80    5
   0.8210     6     5    0.8239    0.0004    2996      80    5
   0.8078     6     6    0.8395    0.0002    2829      80    5
   0.8159     6     7    0.8271    0.0002    2988      80    5
   0.8063     6     8    0.8310    0.0001    2845      80    5
   0.8074     6     9    0.8403    0.0000    2747      80    5
   0.8159     6    10    0.8574    0.0000    2704      80    5
   AAMAX= 4852.98633 AAMIN= -1664.96924
   10    0.8574   14.3990   1216.32    2.6500    4.0000   1
   R1=     60.31 ( all E.s); AVSIN=     0.8847
  SET   CC      SEED    NCYC NITER
    RVAL(R1,ini,end) PKS(ini,end) RO/SIG
    6 0.8574  0.2307690   10    5      60.3  73.2  69.2    34    25   14.40

    SEED=   0.2692310
    vector -u =:   1   0.63250   0.71194   0.75479  1.00
   0.8195     7     1    0.7935    0.0019    3490      80    6
   0.7919     7     2    0.8469    0.0004    2610      80    6
   0.8245     7     3    0.8276    0.0002    3093      80    6
   0.8096     7     4    0.8336    0.0000    2988      80    6
   0.8142     7     5    0.8311    0.0001    3028      80    6
   0.8081     7     6    0.8327    0.0000    2968      80    6
   0.8127     7     7    0.8297    0.0000    2965      80    6
   0.8055     7     8    0.8282    0.0000    2940      80    6
   0.8057     7     9    0.8250    0.0000    2992      80    6
   0.8019     7    10    0.8336    0.0000    2846      80    6
   0.8110     7    11    0.8541    0.0000    2705      80    6
   0.8235     7    12    0.8565    0.0000    2643      80    6
   AAMAX= 4535.19971 AAMIN= -1660.00745
   12    0.8565   11.9427   1313.75    2.6500    4.0000   1
   R1=     60.16 ( all E.s); AVSIN=     0.9049
  SET   CC      SEED    NCYC NITER
    RVAL(R1,ini,end) PKS(ini,end) RO/SIG
    7 0.8565  0.2692310   12    5      60.2  70.4  69.0    31    24   11.94

    SEED=   0.3076920
    vector -u =:   1   0.25335   0.98420   0.46296  1.00
   0.8198     8     1    0.8038    0.0013    3457      80    7
   0.7957     8     2    0.8489    0.0005    2797      80    7
   0.8255     8     3    0.8221    0.0006    3060      80    7
   0.8046     8     4    0.8406    0.0004    2849      80    7
   0.8175     8     5    0.8277    0.0000    3038      80    7
   0.8088     8     6    0.8323    0.0000    2994      80    7
   0.8158     8     7    0.8302    0.0000    3000      80    7
   0.8085     8     8    0.8273    0.0000    3041      80    7
   0.8087     8     9    0.8280    0.0000    2998      80    7
   0.8092     8    10    0.8256    0.0000    2949      80    7
   0.8072     8    11    0.8299    0.0000    2999      80    7
   0.8074     8    12    0.8275    0.0000    2903      80    7
   0.8084     8    13    0.8329    0.0000    2949      80    7
   0.8085     8    14    0.8307    0.0000    2856      80    7
   0.8070     8    15    0.8314    0.0000    2888      80    7
   0.8059     8    16    0.8248    0.0000    2954      80    7
   0.8048     8    17    0.8280    0.0000    2894      80    7
   0.8047     8    18    0.8394    0.0000    2740      80    7
   0.8152     8    19    0.8544    0.0000    2660      80    7
   0.8241     8    20    0.8549    0.0000    2678      80    7
   0.8245     8    21    0.8562    0.0000    2702      80    7
   AAMAX= 4565.14941 AAMIN= -1730.34387
   21    0.8562   11.0011   1404.44    2.6500    4.0000   1
   R1=     60.20 ( all E.s); AVSIN=     0.9264
  SET   CC      SEED    NCYC NITER
    RVAL(R1,ini,end) PKS(ini,end) RO/SIG
    8 0.8562  0.3076920   21    5      60.2  71.6  68.8    32    24   11.00

    SEED=   0.3461540
    vector -u =:   1   0.08913   0.96328   0.46529  1.00
   0.8183     9     1    0.8061    0.0011    3447      80    8
   0.7951     9     2    0.8520    0.0002    2705      80    8
   0.8251     9     3    0.8231    0.0002    3079      80    8
   0.8064     9     4    0.8405    0.0001    2956      80    8
   0.8193     9     5    0.8315    0.0000    3117      80    8
   0.8105     9     6    0.8363    0.0000    3023      80    8
   0.8127     9     7    0.8305    0.0000    2985      80    8
   0.8086     9     8    0.8318    0.0000    2896      80    8
   0.8083     9     9    0.8288    0.0000    2951      80    8
   0.8048     9    10    0.8291    0.0000    3030      80    8
   0.8075     9    11    0.8292    0.0000    2963      80    8
   0.8067     9    12    0.8329    0.0000    2918      80    8
   0.8067     9    13    0.8289    0.0000    2918      80    8
   0.8046     9    14    0.8258    0.0000    2927      80    8
   0.8036     9    15    0.8359    0.0000    2822      80    8
   0.8119     9    16    0.8514    0.0000    2690      80    8
   0.8228     9    17    0.8553    0.0000    2733      80    8
   0.8245     9    18    0.8547    0.0000    2741      80    8
   0.8241     9    19    0.8563    0.0000    2706      80    8
   AAMAX= 4661.26562 AAMIN= -1756.89001
   19    0.8563   10.3835   1489.46    2.6500    4.0000   1
   R1=     60.16 ( all E.s); AVSIN=     0.8886
  SET   CC      SEED    NCYC NITER
    RVAL(R1,ini,end) PKS(ini,end) RO/SIG
    9 0.8563  0.3461540   19    5      60.2  70.9  68.6    34    24   10.38

    SEED=   0.3846150
    vector -u =:   1   0.17945   0.98992   0.77966  1.00
   0.8187    10     1    0.8034    0.0003    3695      80    9
   0.7946    10     2    0.8557    0.0001    2683      80    9
   0.8158    10     3    0.8308    0.0001    3053      80    9
   0.8064    10     4    0.8419    0.0002    2955      80    9
   0.8146    10     5    0.8252    0.0001    3034      80    9
   0.8088    10     6    0.8384    0.0000    2962      80    9
   0.8134    10     7    0.8254    0.0000    3020      80    9
   0.8090    10     8    0.8374    0.0001    2858      80    9
   0.8107    10     9    0.8288    0.0000    3005      80    9
   0.8077    10    10    0.8300    0.0000    2982      80    9
   0.8072    10    11    0.8266    0.0000    2950      80    9
   0.8052    10    12    0.8298    0.0000    2784      80    9
   0.8063    10    13    0.8271    0.0000    2988      80    9
   0.8038    10    14    0.8358    0.0000    2818      80    9
   0.8146    10    15    0.8540    0.0000    2701      80    9
   0.8233    10    16    0.8532    0.0000    2749      80    9
   0.8235    10    17    0.8543    0.0000    2671      80    9
   0.8238    10    18    0.8550    0.0000    2632      80    9
   0.8248    10    19    0.8554    0.0000    2730      80    9
   0.8249    10    20    0.8563    0.0000    2736      80    9
   AAMAX= 4363.45068 AAMIN= -1651.28027
   20    0.8563    9.6527   1569.88    2.6500    4.0000   1
   R1=     60.14 ( all E.s); AVSIN=     0.9103
  SET   CC      SEED    NCYC NITER
    RVAL(R1,ini,end) PKS(ini,end) RO/SIG
   10 0.8563  0.3846150   20    5      60.1  71.5  69.2    31    24    9.65

    SEED=   0.4230770
    vector -u =:   1   0.56780   0.28714   0.87787  1.00
   0.8197    11     1    0.8055    0.0006    3497      80   10
   0.7974    11     2    0.8492    0.0000    2785      80   10
   0.8238    11     3    0.8278    0.0000    3068      80   10
   0.8074    11     4    0.8360    0.0000    3011      80   10
   0.8142    11     5    0.8298    0.0000    2910      80   10
   0.8076    11     6    0.8332    0.0000    2934      80   10
   0.8090    11     7    0.8360    0.0000    2788      80   10
   0.8107    11     8    0.8507    0.0000    2752      80   10
   0.8226    11     9    0.8537    0.0000    2596      80   10
   0.8240    11    10    0.8566    0.0000    2714      80   10
   AAMAX= 4583.73437 AAMIN= -1646.61523
   10    0.8566    9.1589   1646.38    2.6500    4.0000   1
   R1=     60.17 ( all E.s); AVSIN=     0.9164
  SET   CC      SEED    NCYC NITER
    RVAL(R1,ini,end) PKS(ini,end) RO/SIG
   11 0.8566  0.4230770   10    5      60.2  70.7  69.2    31    24    9.16

    SEED=   0.4615380
    vector -u =:   1   0.29555   0.71818   0.66547  1.00
   0.8195    12     1    0.7922    0.0002    3731      80   11
   0.7956    12     2    0.8514    0.0001    2764      80   11
   0.8264    12     3    0.8265    0.0000    3132      80   11
   0.8082    12     4    0.8391    0.0000    2963      80   11
   0.8121    12     5    0.8336    0.0000    2944      80   11
   0.8105    12     6    0.8524    0.0000    2733      80   11
   0.8228    12     7    0.8586    0.0000    2733      80   11
   AAMAX= 4232.45264 AAMIN= -1798.92749
    7    0.8586    8.9105   1719.48    2.6500    4.0000   1
   R1=     60.27 ( all E.s); AVSIN=     0.8946
  SET   CC      SEED    NCYC NITER
    RVAL(R1,ini,end) PKS(ini,end) RO/SIG
   12 0.8586  0.4615380    7    5      60.3  71.5  69.2    34    24    8.91

    SEED=   0.5000000
    vector -u =:   1   0.40818   0.64452   0.97670  1.00
   0.8204    13     1    0.8043    0.0002    3655      80   12
   0.7988    13     2    0.8417    0.0001    2800      80   12
   0.8219    13     3    0.8227    0.0000    3048      80   12
   0.8056    13     4    0.8418    0.0000    2913      80   12
   0.8170    13     5    0.8292    0.0000    3029      80   12
   0.8095    13     6    0.8405    0.0000    2948      80   12
   0.8144    13     7    0.8354    0.0000    3105      80   12
   0.8073    13     8    0.8303    0.0000    2928      80   12
   0.8067    13     9    0.8363    0.0000    2847      80   12
   0.8114    13    10    0.8502    0.0000    2584      80   12
   0.8229    13    11    0.8561    0.0000    2708      80   12
   AAMAX= 4764.78271 AAMIN= -1585.18726
   11    0.8561    8.8580   1789.59    2.6500    4.0000   1
   R1=     60.05 ( all E.s); AVSIN=     0.9237
  SET   CC      SEED    NCYC NITER
    RVAL(R1,ini,end) PKS(ini,end) RO/SIG
   13 0.8561  0.5000000   11    5      60.1  70.5  68.5    34    24    8.86

    SEED=   0.5384620
    vector -u =:   1   0.94966   0.25920   0.88245  1.00
   0.8203    14     1    0.7987    0.0001    3667      80   13
   0.7983    14     2    0.8444    0.0000    2802      80   13
   0.8248    14     3    0.8212    0.0000    3029      80   13
   0.8055    14     4    0.8411    0.0000    2855      80   13
   0.8165    14     5    0.8306    0.0000    2998      80   13
   0.8071    14     6    0.8320    0.0000    2918      80   13
   0.8066    14     7    0.8345    0.0000    2862      80   13
   0.8129    14     8    0.8554    0.0000    2736      80   13
   0.8237    14     9    0.8558    0.0000    2692      80   13
   0.8247    14    10    0.8566    0.0000    2725      80   13
   AAMAX= 4703.85791 AAMIN= -1613.64355
   10    0.8566    8.3989   1857.06    2.6500    4.0000   1
   R1=     60.23 ( all E.s); AVSIN=     0.9071
  SET   CC      SEED    NCYC NITER
    RVAL(R1,ini,end) PKS(ini,end) RO/SIG
   14 0.8566  0.5384620   10    5      60.2  70.4  69.1    31    24    8.40

    SEED=   0.5769230
    vector -u =:   1   0.96485   0.69098   0.90155  1.00
   0.8188    15     1    0.7891    0.0001    3553      80   14
   0.7903    15     2    0.8473    0.0000    2709      80   14
   0.8231    15     3    0.8237    0.0000    3075      80   14
   0.8070    15     4    0.8368    0.0000    2896      80   14
   0.8162    15     5    0.8226    0.0000    2934      80   14
   0.8069    15     6    0.8339    0.0000    2920      80   14
   0.8118    15     7    0.8301    0.0000    2916      80   14
   0.8073    15     8    0.8296    0.0000    2904      80   14
   0.8064    15     9    0.8281    0.0000    2916      80   14
   0.8050    15    10    0.8246    0.0000    2875      80   14
   0.8031    15    11    0.8251    0.0000    2768      80   14
   0.8020    15    12    0.8200    0.0000    2765      80   14
   0.7995    15    13    0.8190    0.0000    2656      80   14
   0.7990    15    14    0.8297    0.0000    2699      80   14
   0.8065    15    15    0.8538    0.0000    2633      80   14
   0.8224    15    16    0.8563    0.0000    2656      80   14
   AAMAX= 4367.04297 AAMIN= -1652.11816
   16    0.8563    7.6941   1922.16    2.6500    4.0000   1
   R1=     60.17 ( all E.s); AVSIN=     0.9308
  SET   CC      SEED    NCYC NITER
    RVAL(R1,ini,end) PKS(ini,end) RO/SIG
   15 0.8563  0.5769230   16    5      60.2  72.2  68.8    33    24    7.69

    SEED=   0.6153850
    vector -u =:   1   0.50225   0.38525   0.67117  1.00
   0.8198    16     1    0.7942    0.0000    3726      80   15
   0.7955    16     2    0.8470    0.0000    2740      80   15
   0.8237    16     3    0.8217    0.0000    3053      80   15
   0.8052    16     4    0.8392    0.0000    2964      80   15
   0.8182    16     5    0.8262    0.0000    3031      80   15
   0.8087    16     6    0.8403    0.0000    2920      80   15
   0.8173    16     7    0.8353    0.0000    3031      80   15
   0.8103    16     8    0.8331    0.0000    3029      80   15
   0.8110    16     9    0.8352    0.0000    2934      80   15
   0.8080    16    10    0.8348    0.0000    2941      80   15
   0.8078    16    11    0.8404    0.0000    2888      80   15
   0.8125    16    12    0.8561    0.0000    2765      80   15
   AAMAX= 5928.75684 AAMIN= -1902.67200
   12    0.8561    9.3396   1985.13    2.6500    4.0000   1
   R1=     60.13 ( all E.s); AVSIN=     0.9399
  SET   CC      SEED    NCYC NITER
    RVAL(R1,ini,end) PKS(ini,end) RO/SIG
   16 0.8561  0.6153850   12    5      60.1  75.5  69.2    35    24    9.34

    SEED=   0.6538460
    vector -u =:   1   0.60769   0.86450   0.81635  1.00
   0.8186    17     1    0.7873    0.0000    3694      80   16
   0.7952    17     2    0.8509    0.0000    2807      80   16
   0.8252    17     3    0.8182    0.0000    3097      80   16
   0.8061    17     4    0.8392    0.0000    2999      80   16
   0.8170    17     5    0.8246    0.0000    3062      80   16
   0.8070    17     6    0.8366    0.0000    2964      80   16
   0.8139    17     7    0.8260    0.0000    3017      80   16
   0.8054    17     8    0.8350    0.0000    3008      80   16
   0.8120    17     9    0.8265    0.0000    2868      80   16
   0.8053    17    10    0.8293    0.0000    2862      80   16
   0.8074    17    11    0.8420    0.0000    2776      80   16
   0.8175    17    12    0.8554    0.0000    2651      80   16
   0.8248    17    13    0.8552    0.0000    2723      80   16
   0.8249    17    14    0.8592    0.0000    2726      80   16
   AAMAX= 4308.66992 AAMIN= -1605.15454
   14    0.8592    7.6716   2046.16    2.6500    4.0000   1
   R1=     60.10 ( all E.s); AVSIN=     0.9031
  SET   CC      SEED    NCYC NITER
    RVAL(R1,ini,end) PKS(ini,end) RO/SIG
   17 0.8592  0.6538460   14    5      60.1  69.4  68.6    31    24    7.67

    SEED=   0.6923080
    vector -u =:   1   0.33179   0.54915   0.80722  1.00
   0.8200    18     1    0.7988    0.0000    3539      80   17
   0.7969    18     2    0.8483    0.0000    2825      80   17
   0.8237    18     3    0.8226    0.0000    3085      80   17
   0.8059    18     4    0.8403    0.0000    2814      80   17
   0.8161    18     5    0.8292    0.0000    2957      80   17
   0.8057    18     6    0.8307    0.0000    2906      80   17
   0.8075    18     7    0.8441    0.0000    2821      80   17
   0.8174    18     8    0.8565    0.0000    2635      80   17
   AAMAX= 5092.60986 AAMIN= -1950.68433
    8    0.8565    7.9685   2105.18    2.6500    4.0000   1
   R1=     60.17 ( all E.s); AVSIN=     0.9155
  SET   CC      SEED    NCYC NITER
    RVAL(R1,ini,end) PKS(ini,end) RO/SIG
   18 0.8565  0.6923080    8    5      60.2  72.0  69.3    33    24    7.97

    SEED=   0.7307690
    vector -u =:   1   0.72215   0.07219   0.83414  1.00
   0.8198    19     1    0.7968    0.0000    3662      80   18
   0.7950    19     2    0.8435    0.0000    2743      80   18
   0.8228    19     3    0.8173    0.0000    3079      80   18
   0.8043    19     4    0.8353    0.0000    2936      80   18
   0.8145    19     5    0.8253    0.0000    2966      80   18
   0.8067    19     6    0.8336    0.0000    2954      80   18
   0.8114    19     7    0.8258    0.0000    2887      80   18
   0.8048    19     8    0.8309    0.0000    2972      80   18
   0.8085    19     9    0.8249    0.0000    2918      80   18
   0.8030    19    10    0.8295    0.0000    2905      80   18
   0.8055    19    11    0.8268    0.0000    2927      80   18
   0.8029    19    12    0.8275    0.0000    2893      80   18
   0.8032    19    13    0.8275    0.0000    2800      80   18
   0.8047    19    14    0.8477    0.0000    2710      80   18
   0.8226    19    15    0.8547    0.0000    2649      80   18
   0.8248    19    16    0.8552    0.0000    2695      80   18
   0.8255    19    17    0.8562    0.0000    2683      80   18
   AAMAX= 4360.13672 AAMIN= -1606.11682
   17    0.8562    7.2644   2162.59    2.6500    4.0000   1
   R1=     60.25 ( all E.s); AVSIN=     0.8929
  SET   CC      SEED    NCYC NITER
    RVAL(R1,ini,end) PKS(ini,end) RO/SIG
   19 0.8562  0.7307690   17    5      60.2  71.6  69.3    34    24    7.26

    SEED=   0.7692310
    vector -u =:   1   0.83175   0.32486   0.52766  1.00
   0.8200    20     1    0.7969    0.0000    3627      80   19
   0.7989    20     2    0.8475    0.0001    2820      80   19
   0.8246    20     3    0.8174    0.0000    3093      80   19
   0.8036    20     4    0.8437    0.0000    2909      80   19
   0.8186    20     5    0.8287    0.0000    3065      80   19
   0.8069    20     6    0.8338    0.0000    2919      80   19
   0.8090    20     7    0.8355    0.0000    2936      80   19
   0.8122    20     8    0.8504    0.0000    2637      80   19
   0.8229    20     9    0.8550    0.0000    2718      80   19
   0.8242    20    10    0.8539    0.0000    2688      80   19
   0.8244    20    11    0.8554    0.0000    2694      80   19
   0.8244    20    12    0.8537    0.0000    2651      80   19
   0.8242    20    13    0.8561    0.0000    2623      80   19
   AAMAX= 4584.77686 AAMIN= -1642.20667
   13    0.8561    6.7314   2218.51    2.6500    4.0000   1
   R1=     60.06 ( all E.s); AVSIN=     0.9448
  SET   CC      SEED    NCYC NITER
    RVAL(R1,ini,end) PKS(ini,end) RO/SIG
   20 0.8561  0.7692310   13    5      60.1  70.3  68.4    32    24    6.73

    SEED=   0.8076920
    vector -u =:   1   0.70982   0.42673   0.52165  1.00
   0.8192    21     1    0.7974    0.0000    3679      80   20
   0.7966    21     2    0.8466    0.0000    2825      80   20
   0.8248    21     3    0.8222    0.0000    3046      80   20
   0.8028    21     4    0.8390    0.0000    2984      80   20
   0.8151    21     5    0.8255    0.0000    2981      80   20
   0.8062    21     6    0.8356    0.0000    3018      80   20
   0.8124    21     7    0.8284    0.0000    2990      80   20
   0.8081    21     8    0.8358    0.0000    2897      80   20
   0.8123    21     9    0.8314    0.0000    2864      80   20
   0.8087    21    10    0.8321    0.0000    3017      80   20
   0.8078    21    11    0.8324    0.0000    2943      80   20
   0.8073    21    12    0.8309    0.0000    2984      80   20
   0.8063    21    13    0.8242    0.0000    2915      80   20
   0.8033    21    14    0.8259    0.0000    2874      80   20
   0.8025    21    15    0.8271    0.0000    2782      80   20
   0.8050    21    16    0.8437    0.0000    2813      80   20
   0.8180    21    17    0.8526    0.0000    2615      80   20
   0.8240    21    18    0.8553    0.0000    2736      80   20
   0.8241    21    19    0.8555    0.0000    2729      80   20
   0.8240    21    20    0.8548    0.0000    2721      80   20
   0.8242    21    21    0.8555    0.0000    2635      80   20
   0.8240    21    22    0.8551    0.0000    2658      80   20
   0.8239    21    23    0.8556    0.0000    2634      80   20
   0.8237    21    24    0.8544    0.0000    2670      80   20
   0.8236    21    25    0.8535    0.0000    2677      80   20
   0.8240    21    26    0.8546    0.0000    2805      80   20
   0.8232    21    27    0.8545    0.0000    2723      80   20
   0.8244    21    28    0.8549    0.0000    2721      80   20
   0.8237    21    29    0.8551    0.0000    2629      80   20
   AAMAX= 4672.87598 AAMIN= -1589.12427
   30    0.8551    6.7660   2273.06    2.6500    4.0000   1
   R1=     60.15 ( all E.s); AVSIN=     0.9089
  SET   CC      SEED    NCYC NITER
    RVAL(R1,ini,end) PKS(ini,end) RO/SIG
   21 0.8551  0.8076920   30    5      60.2  71.2  69.1    36    24    6.77

    SEED=   0.8461540
    vector -u =:   1   0.41159   0.35646   0.75762  1.00
   0.8198    22     1    0.8038    0.0000    3614      80   20
   0.7982    22     2    0.8473    0.0000    2873      80   20
   0.8217    22     3    0.8271    0.0000    3006      80   20
   0.8065    22     4    0.8375    0.0000    2922      80   20
   0.8177    22     5    0.8244    0.0000    3113      80   20
   0.8083    22     6    0.8349    0.0000    2973      80   20
   0.8129    22     7    0.8280    0.0000    2904      80   20
   0.8052    22     8    0.8388    0.0000    2905      80   20
   0.8127    22     9    0.8537    0.0000    2693      80   20
   0.8228    22    10    0.8564    0.0000    2680      80   20
   AAMAX= 4745.03613 AAMIN= -1701.28955
   10    0.8564    6.7177   2326.33    2.6500    4.0000   1
   R1=     60.02 ( all E.s); AVSIN=     0.9007
  SET   CC      SEED    NCYC NITER
    RVAL(R1,ini,end) PKS(ini,end) RO/SIG
   22 0.8564  0.8461540   10    5      60.0  70.4  68.9    33    24    6.72

    SEED=   0.8846150
    vector -u =:   1   0.98838   0.54035   0.68451  1.00
   0.8188    23     1    0.8083    0.0000    3724      80   21
   0.7973    23     2    0.8522    0.0000    2819      80   21
   0.8160    23     3    0.8332    0.0000    3084      80   21
   0.8044    23     4    0.8501    0.0000    3022      80   21
   0.8132    23     5    0.8401    0.0000    3051      80   21
   0.8058    23     6    0.8426    0.0000    2999      80   21
   0.8083    23     7    0.8438    0.0000    2915      80   21
   0.8074    23     8    0.8501    0.0000    2772      80   21
   0.8207    23     9    0.8567    0.0000    2644      80   21
   AAMAX= 4220.96240 AAMIN= -1548.58154
    9    0.8567    6.2443   2378.40    2.6500    4.0000   1
   R1=     60.16 ( all E.s); AVSIN=     0.9305
  SET   CC      SEED    NCYC NITER
    RVAL(R1,ini,end) PKS(ini,end) RO/SIG
   23 0.8567  0.8846150    9    5      60.2  73.2  69.2    35    24    6.24

    SEED=   0.9230770
    vector -u =:   1   0.49747   0.18485   0.28957  1.00
   0.8205    24     1    0.8062    0.0000    3557      80   22
   0.7991    24     2    0.8542    0.0000    2815      80   22
   0.8271    24     3    0.8246    0.0000    3135      80   22
   0.8041    24     4    0.8371    0.0000    3003      80   22
   0.8190    24     5    0.8271    0.0000    2997      80   22
   0.8091    24     6    0.8379    0.0000    2946      80   22
   0.8154    24     7    0.8306    0.0000    3043      80   22
   0.8077    24     8    0.8350    0.0000    3017      80   22
   0.8100    24     9    0.8350    0.0000    2978      80   22
   0.8081    24    10    0.8356    0.0000    2930      80   22
   0.8083    24    11    0.8316    0.0000    2890      80   22
   0.8074    24    12    0.8366    0.0000    2968      80   22
   0.8080    24    13    0.8347    0.0000    2969      80   22
   0.8060    24    14    0.8361    0.0000    3021      80   22
   0.8084    24    15    0.8329    0.0000    2823      80   22
   0.8078    24    16    0.8497    0.0000    2750      80   22
   0.8208    24    17    0.8555    0.0000    2671      80   22
   0.8236    24    18    0.8557    0.0000    2639      80   22
   0.8252    24    19    0.8563    0.0000    2721      80   22
   AAMAX= 4764.67920 AAMIN= -1541.22449
   19    0.8563    6.4318   2429.36    2.6500    4.0000   1
   R1=     60.26 ( all E.s); AVSIN=     0.9240
  SET   CC      SEED    NCYC NITER
    RVAL(R1,ini,end) PKS(ini,end) RO/SIG
   24 0.8563  0.9230770   19    5      60.3  72.6  69.3    33    24    6.43

    SEED=   0.9615380
    vector -u =:   1   0.99216   0.03820   0.08153  1.00
   0.8202    25     1    0.8171    0.0000    3584      80   23
   0.7955    25     2    0.8499    0.0000    2838      80   23
   0.8137    25     3    0.8361    0.0000    2943      80   23
   0.8012    25     4    0.8424    0.0000    2863      80   23
   0.8075    25     5    0.8420    0.0000    2960      80   23
   0.8035    25     6    0.8418    0.0000    2744      80   23
   0.8127    25     7    0.8562    0.0000    2671      80   23
   AAMAX= 4694.62256 AAMIN= -1971.21228
    7    0.8562    6.2510   2479.28    2.6500    4.0000   1
   R1=     60.19 ( all E.s); AVSIN=     0.9211
  SET   CC      SEED    NCYC NITER
    RVAL(R1,ini,end) PKS(ini,end) RO/SIG
   25 0.8562  0.9615380    7    5      60.2  73.6  69.0    35    25    6.25

 SUMMARY OF SOLUTIONS:
  SET   CC      SEED    NCYC NITER     R1%   Rcc(1,end)   PKS(1,end) RO/SIG
   20 0.8561  0.7692310   13    5      60.1  70.3  68.4    32    24    6.73
   13 0.8561  0.5000000   11    5      60.1  70.5  68.5    34    24    8.86
   17 0.8592  0.6538460   14    5      60.1  69.4  68.6    31    24    7.67
    9 0.8563  0.3461540   19    5      60.2  70.9  68.6    34    24   10.38
    8 0.8562  0.3076920   21    5      60.2  71.6  68.8    32    24   11.00
    1 0.8563  0.0384620   11    5      60.1  71.7  68.8    34    24   31.49
   15 0.8563  0.5769230   16    5      60.2  72.2  68.8    33    24    7.69
   22 0.8564  0.8461540   10    5      60.0  70.4  68.9    33    24    6.72
    2 0.8569  0.0769230   12    5      60.2  71.5  68.9    34    24   24.30
    7 0.8565  0.2692310   12    5      60.2  70.4  69.0    31    24   11.94
   25 0.8562  0.9615380    7    5      60.2  73.6  69.0    35    25    6.25
   14 0.8566  0.5384620   10    5      60.2  70.4  69.1    31    24    8.40
   21 0.8551  0.8076920   30    5      60.2  71.2  69.1    36    24    6.77
   23 0.8567  0.8846150    9    5      60.2  73.2  69.2    35    24    6.24
    6 0.8574  0.2307690   10    5      60.3  73.2  69.2    34    25   14.40
   16 0.8561  0.6153850   12    5      60.1  75.5  69.2    35    24    9.34
   12 0.8586  0.4615380    7    5      60.3  71.5  69.2    34    24    8.91
    5 0.8568  0.1923080   18    5      60.1  71.5  69.2    32    24   13.95
   11 0.8566  0.4230770   10    5      60.2  70.7  69.2    31    24    9.16
   10 0.8563  0.3846150   20    5      60.1  71.5  69.2    31    24    9.65
   19 0.8562  0.7307690   17    5      60.2  71.6  69.3    34    24    7.26
   18 0.8565  0.6923080    8    5      60.2  72.0  69.3    33    24    7.97
   24 0.8563  0.9230770   19    5      60.3  72.6  69.3    33    24    6.43
    3 0.8582  0.1153850   10    5      60.1  71.3  69.3    31    24   18.12
    4 0.8563  0.1538460   15    5      60.1  72.6  69.5    30    24   14.62
TOTAL NUMBER OF CYCLES IS          341
--------------------------------------------------------------
=> Press <CR> to finish ...
