# Supplementary material for: Extending the novel |ρ|-based phasing algorithm to the solution of anomalous scattering substructures from SAD data of protein crystals
Source: Acta Crystallogr A Found Adv. 2022 Oct 10;78(Pt 6):473–81. doi: 10.1107/S2053273322008622 (PMC9624180; doi:10.1107/S2053273322008622)
Supplement: Supplementary file 1 [file a-78-00473-sup1.zip › ae5119_suppl_rev/DFCUT comparison rev/comp_4_5lac_25_dfcut375_SG.LPT]

 ============================================================
   === STRUCTURE SOLUTION BY abs(ro) DIRECT METHODS === 
   XLENS/22.1: The SDA Sm-FFT algorithm (10 Mar 2022)
   Copyright Prof. Jordi Rius
   Institut de Ciencia de Materials de Barcelona (CSIC)
   References: Rius J. Acta Cryst (2020) A76 489-493 
   Rius J. & Torrelles X. Acta Cryst (2021) A77 339-347 
   Date is 28- 4-2022   at  8:26:23
 ============================================================

     CRYSTAL DATA:
     =============
     5lac P21212 L= 0.91841  (1.94A) 42.0%Solv 12Se Bessy(BL 14.2) 100K              

     A=  94.144      B= 111.353     C=  58.191
     ALPHA=   90.00  BETA=   90.00  GAMMA=   90.00

     VOLUME (A3)=     610028.88     DSANO=    2.500

     (SINT/L)2=   0.000028207*H2 +  0.000020162*K2 +  0.000073829*L2 +
                  0.000000000*HK +  0.000000000*HL +  0.000000000*KL

     BRAVAIS LATTICE IS  P  CENTRED AT:

       1)  0.000000       0.000000       0.000000

      SYMMETRY OPERATIONS: 

      R11  R12  R13     R21  R22  R23     R31  R32  R33    T1     T2     T3

  1)    1    0    0       0    1    0       0    0    1    0.00   0.00   0.00
  2)   -1    0    0       0   -1    0       0    0    1    0.00   0.00   0.00
  3)   -1    0    0       0    1    0       0    0   -1    0.50   0.50   0.00
  4)    1    0    0       0   -1    0       0    0   -1    0.50   0.50   0.00

     STRUCTURE TREATED AS NON-CENTROSYMMETRIC

     TYPE OF RADIATION IS X-RAYS

          UNIT CELL CONTENTS
      SYMBOL  ATOMIC_NUMBER    NUMBER IN CELL    TYPE    SCAT_POWER
        SE         34               52            1          34.00

     STARTING PHASES FROM MODULUS FUNCTION

--------------------------------------------------------------

     INTENSITY DATA INFORMATION:
     ==========================

     INPUT DATA ARE F
   DSANO (ANGS.):       2.5000
   DSFOU (ANGS.):       2.5000
   DSMIN (ANGS.):       1.9995
   N.CENTRIC REF:         5424
  ANOMALOUS DIFFRACTION RATIOS(GLOBAL):   
   <|D|>/<F> (%,acen); <|F|>; <|D|>:    6.9630     32.2739      2.2472
   <F/sig(F)> :           58.8675
   <|D|/sig(D)>:           2.5086

  ANOMALOUS DIFFRACTION RATIOS(SHELLS):   

      SHELL  DMEAN  DINF   <|D|>/<F> <F/sig(F)>  <|D|/sig(D)> NREFS

        1     6.02  4.78    6.2534  101.1974    4.5655         4840     2449.94
        2     4.18  3.80    4.7375   95.5340    3.1847         5177     3184.37
        3     3.52  3.32    5.3209   74.2267    2.5463         5272     2066.91
        4     3.15  3.01    6.9418   54.2913    2.2653         5377     1250.08
        5     2.90  2.80    8.6773   38.5531    1.9092         5437      736.36
        6     2.71  2.63   10.4533   30.2350    1.7448         5410      544.40
        7     2.56  2.50   11.6440   24.6671    1.5958         5430      434.53

  BIJVOET PAIRS FILTERING:
   BIJVOET PAIR REFL. (USED/READ/%):            31161     36943     84.35
   NUMBER WRONG BIJVOET PAIR REFL.,S,(%):               0      0.00
   NUM. OF E.s < ECUT,(%), ECUT:        1606      4.35      0.2500
   N.DF/s(DF) < DFCUT,(%),DFCUT:        4155     11.25      0.3750
   N. DF OUTLIERS,RMSCUT:                 21                4.2500
   CV(%) OF D> :      79.2771
   <r.m.sq.dev.> OF D.s:        3.2244
--------------------------------------------------------------

     FORBIDDEN REFLECTIONS IN DATA FILE *.HKL:
     =========================================

    H    K    L        XO       DXO      NEQ
--------------------------------------------------------------

     Rsigma(F) of equivalent reflections
     Rsig:    0.38194  Nref:     26512

     ds_interval        Rsigma       Nref
     down to 2.10 A     0.39682      2836
     2.10-1.50 A        0.40649      5270
     1.50-1.20 A        0.38940      7596
     1.20-1.00 A        0.35302     10810

     N. UNIQUE REFLECTIONS (measured,theory):       17946       21890


     INFORMATION OF DATA IN P1:
     MEAS. INTENSITIES (OBS+UNOBS)IN XLHEM.HKL=        71661
     NOT MEASURED INTENSITIES in XLUNMEAS.HKL=       10145
     FRACTION MEASURED INTENSITIES >DSFOU:     0.876
     HMAX=   37  KMAX=   44  LMAX=   23


--------------------------------------------------------------

     SCALING OF MEASURED INTENSITIES:
     ================================


      SCALE FACTOR:        0.4619  F(EXP)/SK = F(ABS)
      B OVERALL   :        4.8530
      R(Wilson)   :        9.9576
      DSFOU       :        2.5000

      SHELL  DMEAN  DINF  SFC2/SFO2  Nref  f.unobs
        1     6.02  4.78   0.84652    9554  0.0000
        2     4.18  3.80   1.06783   10237  0.0000
        3     3.52  3.32   1.14744   10160  0.0000
        4     3.15  3.01   1.08091   10275  0.0000
        5     2.90  2.80   1.04176   10439  0.0000
        6     2.71  2.63   0.95870   10534  0.0000
        7     2.56  2.50   0.89308   10462  0.0000

 -------------------------------------------------------------

     DATA NORMALIZING:
     ================

     NUMBER OF INPUT REFLEXIONS =             71661
     F(ABS)  =  F(EXP) /          0.4619

     MAXIMUM         H         K         L
     INDICES        37        44        23

                   CENT    ACENT     HK0     0KL     H0L    REST
     </E2-1/>      0.968   0.736   1.000   1.000   1.000   0.883

      E2MEAN      :    0.998051

     <E**2> ACCORDING TO PARITY GROUPS ( D-SPACING > 1.000
        ALL     GGG     GGU     GUG     GUU     UGG     UGU     UUG     UUU
E^2   1.000   0.997   0.964   1.029   0.996   0.958   1.018   0.975   1.059
N     71661    8364    8904    8558    9192    8695    9312    9044    9592

--------------------------------------------------------------

     PHASE REFINEMENT DETAILS:
     ======================== 
    TOTAL N. OF E-VALUES =     71661
    D-SPACING CUT-OFF =    2.50
    <E>, <E2> =    0.8410  1.0000

    N. SETS AND CYCLES =       25     30
    XLIM FOR K REFLECTIONS =    0.00
    N.REFLECTIONS > XKLIM =     71661
    XLIM FOR H REFLECTIONS =    1.00
    N.REFLECTIONS > XHLIM =     22528
     X"S MODIFIED BY MODULUS FUNCTION
    N. ATOMS IN UNIT_CELL (NCELL)  =    52
    PIXELS(0); P_ATOMS(1); OMIT(2) =     1
    FRAC. RANDOMLY DELETED ATOMS = 0.000

    GRID SPACING IN ANGS. =    0.83
    N.GRID POINTS (XYZ) =    112   140    72
    ESD FACTOR FOR MASK DEFINITION =    2.65
    LOWER MASK VALUE =      0
    ESD FACT FOR PEAK ACCEPTANCE (ATOMS=1,2) =  4.00
    ESD FACTOR IN SEARCH (DIF.FOURIER) =  1.10

     vector -u =:   1   0.21680   0.22867   0.82980  1.00
    0.8458     1     1    0.8334    0.0592    1884      52    0
    0.8303     1     2    0.8710    0.0430    1628      52    0
    0.8515     1     3    0.8530    0.0344    1751      52    0
    0.8443     1     4    0.8699    0.0301    1688      52    0
    0.8500     1     5    0.8544    0.0285    1723      52    0
    0.8426     1     6    0.8737    0.0224    1669      52    0
    0.8494     1     7    0.8603    0.0258    1689      52    0
    0.8432     1     8    0.8721    0.0208    1664      52    0
    0.8457     1     9    0.8596    0.0217    1688      52    0
    0.8405     1    10    0.8632    0.0165    1592      52    0
    0.8404     1    11    0.8606    0.0139    1693      52    0
    0.8352     1    12    0.8607    0.0123    1605      52    0
    0.8366     1    13    0.8910    0.0154    1657      52    0
    0.8577     1    14    0.9089    0.0097    1645      52    0
    0.8655     1    15    0.9113    0.0093    1769      52    0
    0.8661     1    16    0.9129    0.0105    1779      52    0
    0.8659     1    17    0.9109    0.0094    1780      52    0
    0.8658     1    18    0.9130    0.0093    1783      52    0
    0.8658     1    19    0.9116    0.0092    1775      52    0
    0.8661     1    20    0.9129    0.0095    1808      52    0
    0.8663     1    21    0.9110    0.0090    1755      52    0
    0.8656     1    22    0.9116    0.0090    1790      52    0
    0.8660     1    23    0.9111    0.0087    1731      52    0
    0.8658     1    24    0.9116    0.0087    1790      52    0
    0.8662     1    25    0.9112    0.0089    1774      52    0
    0.8659     1    26    0.9117    0.0093    1744      52    0
    0.8661     1    27    0.9103    0.0093    1773      52    0
    0.8657     1    28    0.9128    0.0094    1767      52    0
    0.8663     1    29    0.9108    0.0094    1776      52    0
     vector -u =:   1   0.36489   0.10161   0.81714  1.00
     vector -u =:   1   0.49998   0.39021   0.52000  1.00
     vector -u =:   1   0.65675   0.62271   0.82334  1.00
     vector -u =:   1   0.87300   0.81655   0.52951  1.00
     vector -u =:   1   0.18504   0.40165   0.47330  1.00
     vector -u =:   1   0.63250   0.71194   0.75479  1.00
     vector -u =:   1   0.25335   0.98420   0.46296  1.00
     vector -u =:   1   0.08913   0.96328   0.46529  1.00
     vector -u =:   1   0.17945   0.98992   0.77966  1.00
     vector -u =:   1   0.56780   0.28714   0.87787  1.00
     vector -u =:   1   0.29555   0.71818   0.66547  1.00
     vector -u =:   1   0.40818   0.64452   0.97670  1.00
     vector -u =:   1   0.94966   0.25920   0.88245  1.00
     vector -u =:   1   0.96485   0.69098   0.90155  1.00
     vector -u =:   1   0.50225   0.38525   0.67117  1.00
     vector -u =:   1   0.60769   0.86450   0.81635  1.00
     vector -u =:   1   0.33179   0.54915   0.80722  1.00
     vector -u =:   1   0.72215   0.07219   0.83414  1.00
     vector -u =:   1   0.83175   0.32486   0.52766  1.00
     vector -u =:   1   0.70982   0.42673   0.52165  1.00
     vector -u =:   1   0.41159   0.35646   0.75762  1.00
     vector -u =:   1   0.98838   0.54035   0.68451  1.00
     vector -u =:   1   0.49747   0.18485   0.28957  1.00
     vector -u =:   1   0.99216   0.03820   0.08153  1.00

---------------------------------------------------------------

  SUMMARY OF SOLUTIONS:
   SET   CCH     SEED    NCYC NITER     R1%   Rcc(1,end)   PKS(1,end) RO/SIG  AVSIN
     1 0.9124  0.0384620   30    5      46.2  53.8  50.7    24    16   27.16 0.940
     7 0.9101  0.2692310   30    5      46.1  55.2  50.8    21    16   10.61 0.967
     6 0.9118  0.2307690   30    5      46.2  55.0  50.9    24    16   11.91 0.971
     9 0.9141  0.3461540   23    5      46.1  54.7  50.9    21    16    9.15 0.967
    16 0.9149  0.6153850   18    5      46.1  54.4  51.0    20    16    7.13 0.960
    23 0.9118  0.8846150   30    5      46.1  54.7  51.0    22    16    5.80 0.960
    25 0.9114  0.9615380   30    5      46.1  56.0  51.0    22    16    5.73 0.956
    14 0.9151  0.5384620   15    5      46.2  54.3  51.1    22    16    7.77 0.953
    11 0.9075  0.4230770   30    5      46.2  56.5  51.1    19    16    8.74 0.973
    17 0.9115  0.6538460   30    5      46.1  55.9  51.1    20    16    7.19 0.962
     4 0.9107  0.1538460   30    5      46.1  57.7  51.1    21    16   14.15 0.956
    10 0.9142  0.3846150   12    5      46.1  54.7  51.2    21    16    9.13 0.963
    12 0.9145  0.4615380   18    5      46.1  54.6  51.2    25    16    8.31 0.974
     5 0.9140  0.1923080   30    5      46.1  55.7  51.2    22    16   12.51 0.974
    21 0.9102  0.8076920   30    5      46.1  56.0  51.2    22    16    6.14 0.954
     8 0.9100  0.3076920   30    5      46.1  57.0  51.2    21    16   10.05 0.961
    15 0.9143  0.5769230   16    5      46.1  54.8  51.3    23    16    7.44 0.976
    19 0.9099  0.7307690   30    5      46.2  55.9  51.3    22    16    6.57 0.950
    24 0.9105  0.9230770   30    5      46.2  56.2  51.3    22    16    5.85 0.958
    18 0.9115  0.6923080   30    5      46.1  55.0  51.3    20    16    6.65 0.957
     2 0.9146  0.0769230   23    5      46.2  54.7  51.3    23    16   20.47 0.960
     3 0.9111  0.1153850   30    5      46.2  56.1  51.3    21    16   16.45 0.951
    22 0.9112  0.8461540   30    5      46.2  55.6  51.4    20    16    6.06 0.950
    13 0.9113  0.5000000   30    5      46.2  56.4  51.4    22    16    8.21 0.958
    20 0.9133  0.7692310   30    5      46.2  56.7  51.4    23    16    6.32 0.945
 TOTAL NUMBER OF CYCLES IS          665
------------------------------------------------------------------------------

  COPY OF FILE.CDR:
  ==== == =======

5lac P21212 L= 0.91841  (1.94A) 42.0%Solv 12Se Bessy(BL 14.2) 100K              
CELL                                                                            
94.144  111.353  58.191    90.000    90.000   90.000                            
ANOM                                                                            
2.5                                                                             
LATTICE                                                                         
P                                                                               
SYMM                                                                            
X,Y,Z                                                                           
-X,-Y,Z                                                                         
-X+1/2,Y+1/2,-Z                                                                 
X+1/2,-Y+1/2,-Z                                                                 
CONTENTS                                                                        
 SE                                                                             
 52                                                                             
&CONTROL IHKL=0,NSET=25,NCYCLE=30,RVMIN=1.,                                     
FSIGRO=2.65,FSIGDM=4.0,DELTLV=1.1,NITER=5,IFOUSG=1,                             
IBREAK=0,CCTLV=0.914,EHLIM=1.0,NSHELL=7,DFCUT=0.375,ECUT=0.25,                  
IABORT=0,ITEST=2,NEGSUP=1,iexcc=0/                                              
BINIT=0.0384620                                                                 
                                                                                
--------------------------------------------------------------                  
                                                                                
     INTENSITY DATA INFORMATION:                                                
     ==========================                                                 
                                                                                
     INPUT DATA ARE F                                                           
   DSANO (ANGS.):       1.0000                                                  
   DSFOU (ANGS.):       1.9995                                                  
   DSMIN (ANGS.):       1.9995                                                  
   N.CENTRIC REF:         8182                                                  
  ANOMALOUS DIFFRACTION RATIOS(GLOBAL):                                         
   <|DF|>/<F> (%,acen); <|F|>; <|DF|>:    9.6065     23.6210      2.2692        
   <F/sig(F)> :           37.5317                                               
   <|DF|/sig(DF)>:         1.9213                                               
                                                                                
  ANOMALOUS DIFFRACTION RATIOS(SHELLS):                                         
                                                                                
      SHELL  DMEAN  DINF  <|DF|>/<F> <F/sig(F)> <|DF|/sig(DF)> NREFS            
                                                                                
        1     5.43  4.31    5.7891  100.7616    4.2445         6735     2705.37 
        2     3.76  3.42    4.8984   84.7644    2.7843         7121     2620.04 
        3     3.17  2.99    6.7854   55.6806    2.2900         7375     1300.01 
        4     2.84  2.71    9.2371   35.8543    1.8651         7437      672.59 
        5     2.61  2.52   11.1873   26.4867    1.6374         7411      468.18 
        6     2.44  2.37   13.4611   18.9540    1.4163         7466      328.34 
        7     2.31  2.25   15.0322   15.0973    1.2920         7417      276.72 
        8     2.20  2.15   17.0601   12.7468    1.2548         7464      233.78 
        9     2.11  2.07   18.9416   10.2019    1.1512         7480      187.81 
       10     2.03  2.00   21.0732    9.1975    1.1768         3784      183.89 
++++++++++++++++++++++++++++++++++++++++++++++++++++++++++++++
   Job finished on 28- 4-2022   at  9: 8:34
   Elapsed time:      2531 seconds
++++++++++++++++++++++++++++++++++++++++++++++++++++++++++++++
C:\Users\rius\Desktop\Se_5lac_nodfcut>xlabsro_anom_1 5lac
============================================================
  === STRUCTURE SOLUTION BY abs(ro) DIRECT METHODS ===
  XLENS/22.1: The SDA Sm-FFT algorithm (17 Mar 2022)
  Copyright Prof. Jordi Rius
  Institut de Ciencia de Materials de Barcelona (CSIC)
  References: Rius J.    Acta Cryst (2020) A76 489-493
  Rius J. & Torrelles X. Acta Cryst (2021) A77 339-347
  Date is 28- 4-2022   at  8:26:23
============================================================


5lac P21212 L= 0.91841  (1.94A) 42.0%Solv 12Se Bessy(BL 14.2) 100K


    STARTING PHASES FROM MODULUS FUNCTION
    INPUT DATA ARE F
  DSANO (ANGS.):       2.5000
  DSFOU (ANGS.):       2.5000
  DSMIN (ANGS.):       1.9995
  N.CENTRIC REF:         5424
 ANOMALOUS DIFFRACTION RATIOS(GLOBAL):
  <|D|>/<F> (%,acen); <|F|>; <|D|>:    6.9630     32.2739      2.2472
  <F/sig(F)> :           58.8675
  <|D|/sig(D)>:           2.5086
 BIJVOET PAIRS FILTERING:
  BIJVOET PAIR REFL. (USED/READ/%):            31161     36943     84.35
  NUMBER WRONG BIJVOET PAIR REFL.,S,(%):               0      0.00
  NUM. OF E.s < ECUT,(%), ECUT:        1606      4.35      0.2500
  N.DF/s(DF) < DFCUT,(%),DFCUT:        4155     11.25      0.3750
  N. DF OUTLIERS,RMSCUT:                 21                4.2500
  CV(%) OF D> :      79.2771
  <r.m.sq.dev.> OF D.s         3.2244

    Rsigma(F) of equivalent reflections
    Rsig:    0.38194  Nref:     26512

    N. UNIQUE REFLECTIONS (measured,theory):       17946       21890


    INFORMATION OF DATA IN P1:
    MEAS. INTENSITIES (OBS+UNOBS)IN XLHEM.HKL=        71661
    NOT MEASURED INTENSITIES in XLUNMEAS.HKL=       10145
    FRACTION MEASURED INTENSITIES >DSFOU:     0.876
    HMAX=   37  KMAX=   44  LMAX=   23

    SCALE FACTOR=            0.461887181
    Bover (A**2)=            0.776453853
    R(Wilson)  =             9.95764446
    E2MEAN:  0.998051465

    GRID (ANGS.), NX, NY, NZ:  0.83  112  140   72
    NSETS, NCYCLES :    25    30
    XLIM FOR H REFLECTIONS =    1.00
    N.REFLECTIONS > XHLIM =     22528
    X"S MODIFIED BY MODULUS FUNCTION

    SEED=   0.0384620
    vector -u =:   1   0.21680   0.22867   0.82980  1.00
   0.8458     1     1    0.8334    0.0592    1884      52    0
   0.8303     1     2    0.8710    0.0430    1628      52    0
   0.8515     1     3    0.8530    0.0344    1751      52    0
   0.8443     1     4    0.8699    0.0301    1688      52    0
   0.8500     1     5    0.8544    0.0285    1723      52    0
   0.8426     1     6    0.8737    0.0224    1669      52    0
   0.8494     1     7    0.8603    0.0258    1689      52    0
   0.8432     1     8    0.8721    0.0208    1664      52    0
   0.8457     1     9    0.8596    0.0217    1688      52    0
   0.8405     1    10    0.8632    0.0165    1592      52    0
   0.8404     1    11    0.8606    0.0139    1693      52    0
   0.8352     1    12    0.8607    0.0123    1605      52    0
   0.8366     1    13    0.8910    0.0154    1657      52    0
   0.8577     1    14    0.9089    0.0097    1645      52    0
   0.8655     1    15    0.9113    0.0093    1769      52    0
   0.8661     1    16    0.9129    0.0105    1779      52    0
   0.8659     1    17    0.9109    0.0094    1780      52    0
   0.8658     1    18    0.9130    0.0093    1783      52    0
   0.8658     1    19    0.9116    0.0092    1775      52    0
   0.8661     1    20    0.9129    0.0095    1808      52    0
   0.8663     1    21    0.9110    0.0090    1755      52    0
   0.8656     1    22    0.9116    0.0090    1790      52    0
   0.8660     1    23    0.9111    0.0087    1731      52    0
   0.8658     1    24    0.9116    0.0087    1790      52    0
   0.8662     1    25    0.9112    0.0089    1774      52    0
   0.8659     1    26    0.9117    0.0093    1744      52    0
   0.8661     1    27    0.9103    0.0093    1773      52    0
   0.8657     1    28    0.9128    0.0094    1767      52    0
   0.8663     1    29    0.9108    0.0094    1776      52    0
   AAMAX= 3153.30347 AAMIN= -1068.42786
   30    0.9124   27.1600    378.58    2.6500    4.0000   1
   R1=     46.18 ( all E.s); AVSIN=     0.9405
  SET   CC      SEED    NCYC NITER
    RVAL(R1,ini,end) PKS(ini,end) RO/SIG
    1 0.9124  0.0384620   30    5      46.2  53.8  50.7    24    16   27.16

    SEED=   0.0769230
    vector -u =:   1   0.36489   0.10161   0.81714  1.00
   0.8464     2     1    0.8319    0.0207    1896      52    0
   0.8285     2     2    0.8668    0.0083    1603      52    0
   0.8505     2     3    0.8511    0.0057    1689      52    0
   0.8412     2     4    0.8680    0.0045    1667      52    0
   0.8508     2     5    0.8580    0.0052    1669      52    0
   0.8436     2     6    0.8705    0.0035    1672      52    0
   0.8476     2     7    0.8538    0.0038    1695      52    0
   0.8421     2     8    0.8656    0.0027    1642      52    0
   0.8446     2     9    0.8539    0.0026    1640      52    0
   0.8420     2    10    0.8660    0.0026    1637      52    0
   0.8431     2    11    0.8551    0.0027    1664      52    0
   0.8392     2    12    0.8636    0.0025    1617      52    0
   0.8420     2    13    0.8544    0.0019    1666      52    0
   0.8373     2    14    0.8695    0.0015    1629      52    0
   0.8477     2    15    0.8962    0.0007    1606      52    0
   0.8626     2    16    0.9083    0.0004    1757      52    0
   0.8647     2    17    0.9114    0.0006    1735      52    0
   0.8661     2    18    0.9132    0.0006    1802      52    0
   0.8659     2    19    0.9140    0.0005    1745      52    0
   0.8662     2    20    0.9123    0.0004    1843      52    0
   0.8661     2    21    0.9137    0.0005    1762      52    0
   0.8658     2    22    0.9126    0.0005    1809      52    0
   0.8662     2    23    0.9146    0.0004    1757      52    0
   AAMAX= 3321.84351 AAMIN= -1133.41028
   23    0.9146   20.4723    535.39    2.6500    4.0000   1
   R1=     46.15 ( all E.s); AVSIN=     0.9600
  SET   CC      SEED    NCYC NITER
    RVAL(R1,ini,end) PKS(ini,end) RO/SIG
    2 0.9146  0.0769230   23    5      46.2  54.7  51.3    23    16   20.47

    SEED=   0.1153850
    vector -u =:   1   0.49998   0.39021   0.52000  1.00
   0.8436     3     1    0.8297    0.0078    1852      52    1
   0.8282     3     2    0.8571    0.0021    1538      52    1
   0.8471     3     3    0.8561    0.0028    1619      52    1
   0.8435     3     4    0.8696    0.0013    1679      52    1
   0.8492     3     5    0.8595    0.0025    1738      52    1
   0.8405     3     6    0.8705    0.0019    1619      52    1
   0.8461     3     7    0.8586    0.0014    1637      52    1
   0.8396     3     8    0.8694    0.0013    1647      52    1
   0.8419     3     9    0.8608    0.0005    1628      52    1
   0.8443     3    10    0.9016    0.0003    1592      52    1
   0.8625     3    11    0.9095    0.0000    1723      52    1
   0.8639     3    12    0.9124    0.0000    1717      52    1
   0.8655     3    13    0.9115    0.0001    1784      52    1
   0.8645     3    14    0.9125    0.0000    1766      52    1
   0.8651     3    15    0.9111    0.0001    1778      52    1
   0.8647     3    16    0.9137    0.0000    1759      52    1
   0.8656     3    17    0.9120    0.0000    1731      52    1
   0.8649     3    18    0.9126    0.0001    1771      52    1
   0.8654     3    19    0.9121    0.0001    1735      52    1
   0.8653     3    20    0.9124    0.0000    1729      52    1
   0.8651     3    21    0.9129    0.0000    1733      52    1
   0.8653     3    22    0.9124    0.0001    1752      52    1
   0.8654     3    23    0.9122    0.0000    1738      52    1
   0.8656     3    24    0.9124    0.0000    1751      52    1
   0.8654     3    25    0.9116    0.0000    1721      52    1
   0.8654     3    26    0.9118    0.0000    1759      52    1
   0.8655     3    27    0.9115    0.0000    1723      52    1
   0.8655     3    28    0.9110    0.0001    1750      52    1
   0.8653     3    29    0.9120    0.0000    1772      52    1
   AAMAX= 3321.42358 AAMIN= -1072.76147
   30    0.9111   16.4539    655.72    2.6500    4.0000   1
   R1=     46.21 ( all E.s); AVSIN=     0.9508
  SET   CC      SEED    NCYC NITER
    RVAL(R1,ini,end) PKS(ini,end) RO/SIG
    3 0.9111  0.1153850   30    5      46.2  56.1  51.3    21    16   16.45

    SEED=   0.1538460
    vector -u =:   1   0.65675   0.62271   0.82334  1.00
   0.8454     4     1    0.8332    0.0050    1858      52    1
   0.8303     4     2    0.8712    0.0018    1589      52    1
   0.8547     4     3    0.8597    0.0013    1708      52    1
   0.8432     4     4    0.8671    0.0007    1598      52    1
   0.8494     4     5    0.8602    0.0009    1614      52    1
   0.8414     4     6    0.8654    0.0004    1653      52    1
   0.8473     4     7    0.8619    0.0007    1652      52    1
   0.8418     4     8    0.8637    0.0003    1615      52    1
   0.8427     4     9    0.8624    0.0004    1696      52    1
   0.8385     4    10    0.8612    0.0003    1633      52    1
   0.8377     4    11    0.8804    0.0004    1642      52    1
   0.8519     4    12    0.9090    0.0001    1660      52    1
   0.8649     4    13    0.9113    0.0000    1723      52    1
   0.8652     4    14    0.9117    0.0000    1750      52    1
   0.8660     4    15    0.9112    0.0000    1730      52    1
   0.8650     4    16    0.9133    0.0000    1777      52    1
   0.8664     4    17    0.9103    0.0000    1763      52    1
   0.8655     4    18    0.9115    0.0000    1756      52    1
   0.8655     4    19    0.9103    0.0000    1758      52    1
   0.8652     4    20    0.9125    0.0000    1776      52    1
   0.8659     4    21    0.9110    0.0000    1769      52    1
   0.8656     4    22    0.9129    0.0000    1715      52    1
   0.8660     4    23    0.9104    0.0000    1784      52    1
   0.8656     4    24    0.9122    0.0000    1712      52    1
   0.8659     4    25    0.9111    0.0000    1756      52    1
   0.8657     4    26    0.9109    0.0000    1737      52    1
   0.8656     4    27    0.9111    0.0000    1767      52    1
   0.8658     4    28    0.9108    0.0000    1693      52    1
   0.8653     4    29    0.9120    0.0000    1809      52    1
   AAMAX= 3314.92822 AAMIN= -1090.10059
   30    0.9107   14.1521    757.15    2.6500    4.0000   1
   R1=     46.11 ( all E.s); AVSIN=     0.9560
  SET   CC      SEED    NCYC NITER
    RVAL(R1,ini,end) PKS(ini,end) RO/SIG
    4 0.9107  0.1538460   30    5      46.1  57.7  51.1    21    16   14.15

    SEED=   0.1923080
    vector -u =:   1   0.87300   0.81655   0.52951  1.00
   0.8461     5     1    0.8296    0.0035    1877      52    1
   0.8291     5     2    0.8725    0.0014    1587      52    1
   0.8545     5     3    0.8635    0.0004    1728      52    1
   0.8474     5     4    0.8742    0.0004    1656      52    1
   0.8509     5     5    0.8640    0.0003    1673      52    1
   0.8473     5     6    0.8706    0.0003    1637      52    1
   0.8469     5     7    0.8634    0.0003    1581      52    1
   0.8427     5     8    0.8721    0.0002    1640      52    1
   0.8439     5     9    0.8607    0.0002    1645      52    1
   0.8405     5    10    0.8676    0.0002    1638      52    1
   0.8414     5    11    0.8779    0.0002    1607      52    1
   0.8536     5    12    0.9088    0.0000    1627      52    1
   0.8650     5    13    0.9081    0.0000    1709      52    1
   0.8656     5    14    0.9119    0.0000    1698      52    1
   0.8660     5    15    0.9108    0.0000    1723      52    1
   0.8656     5    16    0.9136    0.0000    1732      52    1
   0.8666     5    17    0.9108    0.0000    1718      52    1
   0.8662     5    18    0.9131    0.0000    1767      52    1
   0.8667     5    19    0.9109    0.0000    1732      52    1
   0.8663     5    20    0.9121    0.0000    1813      52    1
   0.8664     5    21    0.9118    0.0000    1727      52    1
   0.8666     5    22    0.9131    0.0000    1761      52    1
   0.8670     5    23    0.9126    0.0000    1755      52    1
   0.8667     5    24    0.9124    0.0000    1731      52    1
   0.8664     5    25    0.9121    0.0000    1719      52    1
   0.8666     5    26    0.9127    0.0000    1785      52    1
   0.8659     5    27    0.9132    0.0000    1721      52    1
   0.8667     5    28    0.9135    0.0000    1753      52    1
   0.8663     5    29    0.9137    0.0000    1723      52    1
   AAMAX= 3309.17139 AAMIN= -1125.59412
   30    0.9140   12.5102    846.50    2.6500    4.0000   1
   R1=     46.08 ( all E.s); AVSIN=     0.9740
  SET   CC      SEED    NCYC NITER
    RVAL(R1,ini,end) PKS(ini,end) RO/SIG
    5 0.9140  0.1923080   30    5      46.1  55.7  51.2    22    16   12.51

    SEED=   0.2307690
    vector -u =:   1   0.18504   0.40165   0.47330  1.00
   0.8464     6     1    0.8339    0.0024    1907      52    2
   0.8315     6     2    0.8750    0.0006    1588      52    2
   0.8555     6     3    0.8686    0.0002    1764      52    2
   0.8484     6     4    0.8791    0.0003    1718      52    2
   0.8536     6     5    0.8702    0.0001    1698      52    2
   0.8481     6     6    0.8717    0.0001    1653      52    2
   0.8479     6     7    0.8656    0.0002    1656      52    2
   0.8479     6     8    0.8725    0.0003    1629      52    2
   0.8468     6     9    0.8669    0.0001    1652      52    2
   0.8474     6    10    0.8691    0.0002    1661      52    2
   0.8441     6    11    0.8654    0.0001    1670      52    2
   0.8440     6    12    0.8630    0.0002    1650      52    2
   0.8393     6    13    0.8646    0.0001    1651      52    2
   0.8411     6    14    0.8615    0.0002    1662      52    2
   0.8375     6    15    0.8754    0.0001    1656      52    2
   0.8479     6    16    0.9073    0.0000    1591      52    2
   0.8638     6    17    0.9077    0.0000    1708      52    2
   0.8647     6    18    0.9127    0.0000    1757      52    2
   0.8653     6    19    0.9098    0.0000    1753      52    2
   0.8648     6    20    0.9115    0.0000    1776      52    2
   0.8658     6    21    0.9116    0.0000    1810      52    2
   0.8650     6    22    0.9123    0.0000    1757      52    2
   0.8660     6    23    0.9109    0.0000    1715      52    2
   0.8650     6    24    0.9125    0.0000    1769      52    2
   0.8656     6    25    0.9117    0.0000    1779      52    2
   0.8649     6    26    0.9127    0.0000    1713      52    2
   0.8654     6    27    0.9116    0.0000    1763      52    2
   0.8648     6    28    0.9115    0.0000    1745      52    2
   0.8651     6    29    0.9126    0.0000    1738      52    2
   AAMAX= 3468.72998 AAMIN= -1092.68359
   30    0.9118   11.9140    927.29    2.6500    4.0000   1
   R1=     46.23 ( all E.s); AVSIN=     0.9709
  SET   CC      SEED    NCYC NITER
    RVAL(R1,ini,end) PKS(ini,end) RO/SIG
    6 0.9118  0.2307690   30    5      46.2  55.0  50.9    24    16   11.91

    SEED=   0.2692310
    vector -u =:   1   0.63250   0.71194   0.75479  1.00
   0.8451     7     1    0.8254    0.0017    1796      52    2
   0.8270     7     2    0.8625    0.0004    1517      52    2
   0.8498     7     3    0.8484    0.0001    1665      52    2
   0.8403     7     4    0.8690    0.0001    1624      52    2
   0.8492     7     5    0.8635    0.0004    1680      52    2
   0.8454     7     6    0.8694    0.0001    1685      52    2
   0.8482     7     7    0.8610    0.0001    1633      52    2
   0.8415     7     8    0.8641    0.0001    1599      52    2
   0.8409     7     9    0.8638    0.0001    1643      52    2
   0.8402     7    10    0.8591    0.0000    1630      52    2
   0.8406     7    11    0.8851    0.0000    1591      52    2
   0.8568     7    12    0.9057    0.0000    1629      52    2
   0.8640     7    13    0.9109    0.0000    1711      52    2
   0.8655     7    14    0.9099    0.0000    1753      52    2
   0.8657     7    15    0.9117    0.0000    1826      52    2
   0.8657     7    16    0.9116    0.0000    1812      52    2
   0.8657     7    17    0.9119    0.0000    1804      52    2
   0.8659     7    18    0.9120    0.0000    1788      52    2
   0.8660     7    19    0.9116    0.0000    1776      52    2
   0.8661     7    20    0.9123    0.0000    1831      52    2
   0.8661     7    21    0.9132    0.0000    1785      52    2
   0.8663     7    22    0.9114    0.0000    1819      52    2
   0.8661     7    23    0.9115    0.0000    1782      52    2
   0.8663     7    24    0.9113    0.0000    1787      52    2
   0.8662     7    25    0.9122    0.0000    1769      52    2
   0.8662     7    26    0.9114    0.0000    1783      52    2
   0.8664     7    27    0.9129    0.0000    1750      52    2
   0.8663     7    28    0.9102    0.0000    1763      52    2
   0.8665     7    29    0.9124    0.0000    1752      52    2
   AAMAX= 3210.12842 AAMIN= -1179.26477
   30    0.9101   10.6102   1001.58    2.6500    4.0000   1
   R1=     46.07 ( all E.s); AVSIN=     0.9674
  SET   CC      SEED    NCYC NITER
    RVAL(R1,ini,end) PKS(ini,end) RO/SIG
    7 0.9101  0.2692310   30    5      46.1  55.2  50.8    21    16   10.61

    SEED=   0.3076920
    vector -u =:   1   0.25335   0.98420   0.46296  1.00
   0.8451     8     1    0.8320    0.0014    1842      52    2
   0.8309     8     2    0.8725    0.0002    1593      52    2
   0.8540     8     3    0.8640    0.0001    1669      52    2
   0.8471     8     4    0.8658    0.0002    1625      52    2
   0.8486     8     5    0.8637    0.0001    1636      52    2
   0.8444     8     6    0.8649    0.0002    1646      52    2
   0.8397     8     7    0.8599    0.0001    1639      52    2
   0.8432     8     8    0.8879    0.0000    1602      52    2
   0.8591     8     9    0.9078    0.0000    1656      52    2
   0.8644     8    10    0.9087    0.0000    1725      52    2
   0.8652     8    11    0.9112    0.0000    1756      52    2
   0.8658     8    12    0.9101    0.0000    1729      52    2
   0.8659     8    13    0.9122    0.0000    1739      52    2
   0.8663     8    14    0.9098    0.0000    1795      52    2
   0.8656     8    15    0.9125    0.0000    1744      52    2
   0.8660     8    16    0.9103    0.0000    1754      52    2
   0.8659     8    17    0.9122    0.0000    1714      52    2
   0.8658     8    18    0.9102    0.0000    1754      52    2
   0.8659     8    19    0.9119    0.0000    1702      52    2
   0.8660     8    20    0.9097    0.0000    1783      52    2
   0.8657     8    21    0.9127    0.0000    1709      52    2
   0.8662     8    22    0.9099    0.0000    1765      52    2
   0.8656     8    23    0.9117    0.0000    1706      52    2
   0.8659     8    24    0.9100    0.0000    1789      52    2
   0.8656     8    25    0.9113    0.0000    1736      52    2
   0.8658     8    26    0.9101    0.0000    1743      52    2
   0.8658     8    27    0.9116    0.0000    1701      52    2
   0.8660     8    28    0.9100    0.0000    1753      52    2
   0.8657     8    29    0.9116    0.0000    1724      52    2
   AAMAX= 3208.34619 AAMIN= -1073.87854
   30    0.9100   10.0461   1070.73    2.6500    4.0000   1
   R1=     46.11 ( all E.s); AVSIN=     0.9614
  SET   CC      SEED    NCYC NITER
    RVAL(R1,ini,end) PKS(ini,end) RO/SIG
    8 0.9100  0.3076920   30    5      46.1  57.0  51.2    21    16   10.05

    SEED=   0.3461540
    vector -u =:   1   0.08913   0.96328   0.46529  1.00
   0.8430     9     1    0.8188    0.0016    1827      52    2
   0.8208     9     2    0.8674    0.0000    1496      52    2
   0.8520     9     3    0.8623    0.0005    1702      52    2
   0.8450     9     4    0.8729    0.0001    1627      52    2
   0.8503     9     5    0.8606    0.0004    1688      52    2
   0.8424     9     6    0.8669    0.0000    1602      52    2
   0.8458     9     7    0.8624    0.0002    1693      52    2
   0.8411     9     8    0.8622    0.0000    1617      52    2
   0.8412     9     9    0.8873    0.0001    1626      52    2
   0.8578     9    10    0.9102    0.0000    1660      52    2
   0.8661     9    11    0.9110    0.0000    1748      52    2
   0.8660     9    12    0.9125    0.0000    1694      52    2
   0.8666     9    13    0.9118    0.0000    1796      52    2
   0.8660     9    14    0.9127    0.0000    1754      52    2
   0.8667     9    15    0.9128    0.0000    1754      52    2
   0.8664     9    16    0.9129    0.0000    1707      52    2
   0.8663     9    17    0.9134    0.0000    1795      52    2
   0.8663     9    18    0.9119    0.0000    1754      52    2
   0.8664     9    19    0.9138    0.0000    1736      52    2
   0.8662     9    20    0.9121    0.0000    1723      52    2
   0.8665     9    21    0.9140    0.0000    1758      52    2
   0.8664     9    22    0.9126    0.0000    1756      52    2
   0.8667     9    23    0.9141    0.0000    1764      52    2
   AAMAX= 3168.67725 AAMIN= -1112.89856
   23    0.9141    9.1473   1135.68    2.6500    4.0000   1
   R1=     46.15 ( all E.s); AVSIN=     0.9666
  SET   CC      SEED    NCYC NITER
    RVAL(R1,ini,end) PKS(ini,end) RO/SIG
    9 0.9141  0.3461540   23    5      46.1  54.7  50.9    21    16    9.15

    SEED=   0.3846150
    vector -u =:   1   0.17945   0.98992   0.77966  1.00
   0.8456    10     1    0.8286    0.0008    1829      52    3
   0.8278    10     2    0.8761    0.0000    1643      52    3
   0.8508    10     3    0.8686    0.0002    1710      52    3
   0.8447    10     4    0.8610    0.0000    1684      52    3
   0.8438    10     5    0.8654    0.0000    1631      52    3
   0.8440    10     6    0.8619    0.0000    1664      52    3
   0.8387    10     7    0.8624    0.0000    1616      52    3
   0.8452    10     8    0.9062    0.0000    1663      52    3
   0.8634    10     9    0.9111    0.0000    1743      52    3
   0.8657    10    10    0.9135    0.0000    1758      52    3
   0.8660    10    11    0.9116    0.0000    1749      52    3
   0.8659    10    12    0.9142    0.0000    1831      52    3
   AAMAX= 3193.95557 AAMIN= -1080.77246
   12    0.9142    9.1347   1197.11    2.6500    4.0000   1
   R1=     46.14 ( all E.s); AVSIN=     0.9632
  SET   CC      SEED    NCYC NITER
    RVAL(R1,ini,end) PKS(ini,end) RO/SIG
   10 0.9142  0.3846150   12    5      46.1  54.7  51.2    21    16    9.13

    SEED=   0.4230770
    vector -u =:   1   0.56780   0.28714   0.87787  1.00
   0.8460    11     1    0.8390    0.0006    1874      52    4
   0.8329    11     2    0.8701    0.0000    1655      52    4
   0.8537    11     3    0.8677    0.0001    1721      52    4
   0.8456    11     4    0.8698    0.0000    1681      52    4
   0.8513    11     5    0.8627    0.0001    1656      52    4
   0.8424    11     6    0.8650    0.0000    1626      52    4
   0.8447    11     7    0.8541    0.0000    1645      52    4
   0.8386    11     8    0.8879    0.0000    1609      52    4
   0.8572    11     9    0.8987    0.0000    1651      52    4
   0.8617    11    10    0.9075    0.0000    1737      52    4
   0.8643    11    11    0.9072    0.0000    1705      52    4
   0.8642    11    12    0.9112    0.0000    1745      52    4
   0.8648    11    13    0.9085    0.0000    1729      52    4
   0.8645    11    14    0.9112    0.0000    1739      52    4
   0.8652    11    15    0.9086    0.0000    1743      52    4
   0.8654    11    16    0.9093    0.0000    1744      52    4
   0.8646    11    17    0.9083    0.0000    1735      52    4
   0.8650    11    18    0.9085    0.0000    1744      52    4
   0.8647    11    19    0.9109    0.0000    1743      52    4
   0.8655    11    20    0.9076    0.0000    1713      52    4
   0.8648    11    21    0.9115    0.0000    1740      52    4
   0.8654    11    22    0.9083    0.0000    1756      52    4
   0.8648    11    23    0.9111    0.0000    1742      52    4
   0.8652    11    24    0.9083    0.0000    1707      52    4
   0.8646    11    25    0.9123    0.0000    1743      52    4
   0.8656    11    26    0.9076    0.0000    1734      52    4
   0.8646    11    27    0.9118    0.0000    1720      52    4
   0.8656    11    28    0.9085    0.0000    1745      52    4
   0.8649    11    29    0.9124    0.0000    1758      52    4
   AAMAX= 3557.18652 AAMIN= -1117.39160
   30    0.9075    8.7443   1255.54    2.6500    4.0000   1
   R1=     46.17 ( all E.s); AVSIN=     0.9733
  SET   CC      SEED    NCYC NITER
    RVAL(R1,ini,end) PKS(ini,end) RO/SIG
   11 0.9075  0.4230770   30    5      46.2  56.5  51.1    19    16    8.74

    SEED=   0.4615380
    vector -u =:   1   0.29555   0.71818   0.66547  1.00
   0.8452    12     1    0.8239    0.0004    1840      52    4
   0.8256    12     2    0.8675    0.0000    1586      52    4
   0.8546    12     3    0.8609    0.0001    1722      52    4
   0.8433    12     4    0.8705    0.0000    1666      52    4
   0.8486    12     5    0.8634    0.0000    1701      52    4
   0.8443    12     6    0.8712    0.0000    1647      52    4
   0.8471    12     7    0.8603    0.0000    1651      52    4
   0.8421    12     8    0.8685    0.0000    1651      52    4
   0.8456    12     9    0.8865    0.0000    1615      52    4
   0.8572    12    10    0.9092    0.0000    1668      52    4
   0.8651    12    11    0.9124    0.0000    1748      52    4
   0.8656    12    12    0.9135    0.0000    1781      52    4
   0.8664    12    13    0.9137    0.0000    1729      52    4
   0.8666    12    14    0.9139    0.0000    1775      52    4
   0.8663    12    15    0.9124    0.0000    1743      52    4
   0.8666    12    16    0.9140    0.0000    1791      52    4
   0.8662    12    17    0.9112    0.0000    1787      52    4
   0.8662    12    18    0.9145    0.0000    1791      52    4
   AAMAX= 3256.56201 AAMIN= -1070.62024
   18    0.9145    8.3114   1311.37    2.6500    4.0000   1
   R1=     46.11 ( all E.s); AVSIN=     0.9740
  SET   CC      SEED    NCYC NITER
    RVAL(R1,ini,end) PKS(ini,end) RO/SIG
   12 0.9145  0.4615380   18    5      46.1  54.6  51.2    25    16    8.31

    SEED=   0.5000000
    vector -u =:   1   0.40818   0.64452   0.97670  1.00
   0.8455    13     1    0.8348    0.0008    1853      52    5
   0.8320    13     2    0.8742    0.0001    1624      52    5
   0.8534    13     3    0.8593    0.0000    1723      52    5
   0.8453    13     4    0.8686    0.0001    1708      52    5
   0.8484    13     5    0.8615    0.0000    1699      52    5
   0.8441    13     6    0.8660    0.0000    1650      52    5
   0.8435    13     7    0.8541    0.0000    1649      52    5
   0.8388    13     8    0.8709    0.0000    1608      52    5
   0.8515    13     9    0.9021    0.0000    1591      52    5
   0.8625    13    10    0.9044    0.0000    1688      52    5
   0.8649    13    11    0.9124    0.0000    1718      52    5
   0.8653    13    12    0.9098    0.0000    1747      52    5
   0.8653    13    13    0.9118    0.0000    1776      52    5
   0.8651    13    14    0.9114    0.0000    1744      52    5
   0.8656    13    15    0.9114    0.0000    1748      52    5
   0.8652    13    16    0.9107    0.0000    1765      52    5
   0.8651    13    17    0.9121    0.0000    1806      52    5
   0.8658    13    18    0.9108    0.0000    1742      52    5
   0.8657    13    19    0.9129    0.0000    1770      52    5
   0.8659    13    20    0.9102    0.0000    1751      52    5
   0.8655    13    21    0.9126    0.0000    1804      52    5
   0.8658    13    22    0.9106    0.0000    1747      52    5
   0.8657    13    23    0.9139    0.0000    1793      52    5
   0.8658    13    24    0.9105    0.0000    1759      52    5
   0.8653    13    25    0.9128    0.0000    1763      52    5
   0.8657    13    26    0.9105    0.0000    1750      52    5
   0.8657    13    27    0.9125    0.0000    1750      52    5
   0.8659    13    28    0.9120    0.0000    1720      52    5
   0.8656    13    29    0.9128    0.0000    1760      52    5
   AAMAX= 3261.12354 AAMIN= -1100.75781
   30    0.9113    8.2123   1364.91    2.6500    4.0000   1
   R1=     46.19 ( all E.s); AVSIN=     0.9578
  SET   CC      SEED    NCYC NITER
    RVAL(R1,ini,end) PKS(ini,end) RO/SIG
   13 0.9113  0.5000000   30    5      46.2  56.4  51.4    22    16    8.21

    SEED=   0.5384620
    vector -u =:   1   0.94966   0.25920   0.88245  1.00
   0.8443    14     1    0.8266    0.0008    1790      52    5
   0.8292    14     2    0.8724    0.0000    1550      52    5
   0.8542    14     3    0.8648    0.0003    1630      52    5
   0.8445    14     4    0.8724    0.0000    1670      52    5
   0.8483    14     5    0.8694    0.0001    1666      52    5
   0.8447    14     6    0.8708    0.0000    1654      52    5
   0.8476    14     7    0.8649    0.0000    1673      52    5
   0.8434    14     8    0.8648    0.0000    1637      52    5
   0.8405    14     9    0.8595    0.0000    1607      52    5
   0.8396    14    10    0.8622    0.0000    1676      52    5
   0.8386    14    11    0.8772    0.0000    1581      52    5
   0.8550    14    12    0.9082    0.0000    1621      52    5
   0.8641    14    13    0.9138    0.0000    1720      52    5
   0.8657    14    14    0.9105    0.0000    1766      52    5
   0.8648    14    15    0.9151    0.0000    1782      52    5
   AAMAX= 3413.00317 AAMIN= -1051.66296
   15    0.9151    7.7698   1416.44    2.6500    4.0000   1
   R1=     46.17 ( all E.s); AVSIN=     0.9533
  SET   CC      SEED    NCYC NITER
    RVAL(R1,ini,end) PKS(ini,end) RO/SIG
   14 0.9151  0.5384620   15    5      46.2  54.3  51.1    22    16    7.77

    SEED=   0.5769230
    vector -u =:   1   0.96485   0.69098   0.90155  1.00
   0.8460    15     1    0.8335    0.0003    1861      52    6
   0.8312    15     2    0.8696    0.0000    1648      52    6
   0.8530    15     3    0.8596    0.0000    1697      52    6
   0.8453    15     4    0.8670    0.0000    1672      52    6
   0.8500    15     5    0.8578    0.0000    1646      52    6
   0.8429    15     6    0.8679    0.0000    1688      52    6
   0.8457    15     7    0.8614    0.0000    1695      52    6
   0.8389    15     8    0.8649    0.0000    1661      52    6
   0.8416    15     9    0.8662    0.0000    1699      52    6
   0.8402    15    10    0.8949    0.0000    1613      52    6
   0.8617    15    11    0.9065    0.0000    1650      52    6
   0.8644    15    12    0.9117    0.0000    1732      52    6
   0.8653    15    13    0.9100    0.0000    1754      52    6
   0.8651    15    14    0.9132    0.0000    1779      52    6
   0.8659    15    15    0.9096    0.0000    1776      52    6
   0.8651    15    16    0.9143    0.0000    1770      52    6
   AAMAX= 3407.63525 AAMIN= -1122.74280
   16    0.9143    7.4367   1466.09    2.6500    4.0000   1
   R1=     46.12 ( all E.s); AVSIN=     0.9758
  SET   CC      SEED    NCYC NITER
    RVAL(R1,ini,end) PKS(ini,end) RO/SIG
   15 0.9143  0.5769230   16    5      46.1  54.8  51.3    23    16    7.44

    SEED=   0.6153850
    vector -u =:   1   0.50225   0.38525   0.67117  1.00
   0.8451    16     1    0.8471    0.0004    1893      52    7
   0.8349    16     2    0.8790    0.0001    1654      52    7
   0.8565    16     3    0.8633    0.0001    1737      52    7
   0.8468    16     4    0.8728    0.0000    1671      52    7
   0.8509    16     5    0.8654    0.0000    1644      52    7
   0.8459    16     6    0.8681    0.0000    1648      52    7
   0.8465    16     7    0.8644    0.0000    1667      52    7
   0.8431    16     8    0.8624    0.0000    1668      52    7
   0.8407    16     9    0.8647    0.0000    1627      52    7
   0.8467    16    10    0.8974    0.0000    1644      52    7
   0.8627    16    11    0.9094    0.0000    1707      52    7
   0.8657    16    12    0.9108    0.0000    1750      52    7
   0.8655    16    13    0.9123    0.0000    1725      52    7
   0.8658    16    14    0.9117    0.0000    1793      52    7
   0.8658    16    15    0.9127    0.0000    1711      52    7
   0.8660    16    16    0.9135    0.0000    1762      52    7
   0.8660    16    17    0.9126    0.0000    1721      52    7
   0.8662    16    18    0.9149    0.0000    1752      52    7
   AAMAX= 3171.27954 AAMIN= -1068.02771
   18    0.9149    7.1327   1514.12    2.6500    4.0000   1
   R1=     46.15 ( all E.s); AVSIN=     0.9602
  SET   CC      SEED    NCYC NITER
    RVAL(R1,ini,end) PKS(ini,end) RO/SIG
   16 0.9149  0.6153850   18    5      46.1  54.4  51.0    20    16    7.13

    SEED=   0.6538460
    vector -u =:   1   0.60769   0.86450   0.81635  1.00
   0.8456    17     1    0.8290    0.0003    1859      52    8
   0.8232    17     2    0.8624    0.0001    1613      52    8
   0.8515    17     3    0.8513    0.0000    1728      52    8
   0.8420    17     4    0.8706    0.0000    1675      52    8
   0.8536    17     5    0.8623    0.0000    1714      52    8
   0.8450    17     6    0.8642    0.0000    1662      52    8
   0.8452    17     7    0.8568    0.0000    1638      52    8
   0.8398    17     8    0.8615    0.0000    1587      52    8
   0.8422    17     9    0.8861    0.0000    1560      52    8
   0.8582    17    10    0.9071    0.0000    1673      52    8
   0.8644    17    11    0.9103    0.0000    1704      52    8
   0.8650    17    12    0.9095    0.0000    1743      52    8
   0.8647    17    13    0.9112    0.0000    1745      52    8
   0.8657    17    14    0.9100    0.0000    1739      52    8
   0.8652    17    15    0.9116    0.0000    1751      52    8
   0.8656    17    16    0.9112    0.0000    1705      52    8
   0.8653    17    17    0.9103    0.0000    1756      52    8
   0.8660    17    18    0.9112    0.0000    1729      52    8
   0.8655    17    19    0.9104    0.0000    1754      52    8
   0.8662    17    20    0.9111    0.0000    1730      52    8
   0.8655    17    21    0.9106    0.0000    1761      52    8
   0.8663    17    22    0.9112    0.0000    1737      52    8
   0.8655    17    23    0.9109    0.0000    1748      52    8
   0.8664    17    24    0.9115    0.0000    1723      52    8
   0.8656    17    25    0.9107    0.0000    1756      52    8
   0.8664    17    26    0.9114    0.0000    1732      52    8
   0.8656    17    27    0.9106    0.0000    1764      52    8
   0.8664    17    28    0.9114    0.0000    1723      52    8
   0.8656    17    29    0.9106    0.0000    1765      52    8
   AAMAX= 3366.75537 AAMIN= -1057.95581
   30    0.9115    7.1875   1560.67    2.6500    4.0000   1
   R1=     46.10 ( all E.s); AVSIN=     0.9624
  SET   CC      SEED    NCYC NITER
    RVAL(R1,ini,end) PKS(ini,end) RO/SIG
   17 0.9115  0.6538460   30    5      46.1  55.9  51.1    20    16    7.19

    SEED=   0.6923080
    vector -u =:   1   0.33179   0.54915   0.80722  1.00
   0.8464    18     1    0.8307    0.0003    1920      52    8
   0.8288    18     2    0.8658    0.0000    1554      52    8
   0.8507    18     3    0.8598    0.0000    1709      52    8
   0.8459    18     4    0.8678    0.0000    1667      52    8
   0.8480    18     5    0.8624    0.0000    1672      52    8
   0.8444    18     6    0.8644    0.0000    1659      52    8
   0.8454    18     7    0.8617    0.0000    1656      52    8
   0.8446    18     8    0.8656    0.0000    1632      52    8
   0.8443    18     9    0.8575    0.0000    1639      52    8
   0.8412    18    10    0.8626    0.0000    1610      52    8
   0.8433    18    11    0.8606    0.0000    1628      52    8
   0.8398    18    12    0.8639    0.0000    1633      52    8
   0.8431    18    13    0.8919    0.0000    1650      52    8
   0.8597    18    14    0.9098    0.0000    1671      52    8
   0.8648    18    15    0.9106    0.0000    1756      52    8
   0.8656    18    16    0.9115    0.0000    1743      52    8
   0.8650    18    17    0.9112    0.0000    1769      52    8
   0.8659    18    18    0.9114    0.0000    1779      52    8
   0.8655    18    19    0.9118    0.0000    1760      52    8
   0.8658    18    20    0.9118    0.0000    1820      52    8
   0.8655    18    21    0.9111    0.0000    1760      52    8
   0.8658    18    22    0.9122    0.0000    1787      52    8
   0.8659    18    23    0.9115    0.0000    1726      52    8
   0.8664    18    24    0.9123    0.0000    1761      52    8
   0.8658    18    25    0.9132    0.0000    1782      52    8
   0.8663    18    26    0.9122    0.0000    1783      52    8
   0.8664    18    27    0.9126    0.0000    1758      52    8
   0.8660    18    28    0.9114    0.0000    1728      52    8
   0.8664    18    29    0.9130    0.0000    1771      52    8
   AAMAX= 3232.44971 AAMIN= -1076.11133
   30    0.9115    6.6509   1605.87    2.6500    4.0000   1
   R1=     46.07 ( all E.s); AVSIN=     0.9574
  SET   CC      SEED    NCYC NITER
    RVAL(R1,ini,end) PKS(ini,end) RO/SIG
   18 0.9115  0.6923080   30    5      46.1  55.0  51.3    20    16    6.65

    SEED=   0.7307690
    vector -u =:   1   0.72215   0.07219   0.83414  1.00
   0.8460    19     1    0.8226    0.0002    1940      52    8
   0.8240    19     2    0.8594    0.0000    1646      52    8
   0.8495    19     3    0.8521    0.0000    1741      52    8
   0.8444    19     4    0.8687    0.0000    1706      52    8
   0.8516    19     5    0.8616    0.0000    1634      52    8
   0.8445    19     6    0.8670    0.0000    1641      52    8
   0.8480    19     7    0.8566    0.0000    1706      52    8
   0.8408    19     8    0.8620    0.0000    1626      52    8
   0.8430    19     9    0.8551    0.0000    1710      52    8
   0.8406    19    10    0.8896    0.0000    1661      52    8
   0.8591    19    11    0.9058    0.0000    1654      52    8
   0.8639    19    12    0.9114    0.0000    1714      52    8
   0.8651    19    13    0.9122    0.0000    1709      52    8
   0.8655    19    14    0.9128    0.0000    1750      52    8
   0.8653    19    15    0.9120    0.0000    1761      52    8
   0.8658    19    16    0.9114    0.0000    1739      52    8
   0.8659    19    17    0.9113    0.0000    1742      52    8
   0.8653    19    18    0.9117    0.0000    1744      52    8
   0.8659    19    19    0.9123    0.0000    1750      52    8
   0.8656    19    20    0.9116    0.0000    1758      52    8
   0.8661    19    21    0.9127    0.0000    1750      52    8
   0.8655    19    22    0.9111    0.0000    1785      52    8
   0.8662    19    23    0.9127    0.0000    1731      52    8
   0.8656    19    24    0.9115    0.0000    1767      52    8
   0.8661    19    25    0.9123    0.0000    1702      52    8
   0.8655    19    26    0.9110    0.0000    1747      52    8
   0.8658    19    27    0.9130    0.0000    1697      52    8
   0.8657    19    28    0.9099    0.0000    1761      52    8
   0.8659    19    29    0.9125    0.0000    1714      52    8
   AAMAX= 3165.36694 AAMIN= -1104.66040
   30    0.9099    6.5664   1649.83    2.6500    4.0000   1
   R1=     46.20 ( all E.s); AVSIN=     0.9504
  SET   CC      SEED    NCYC NITER
    RVAL(R1,ini,end) PKS(ini,end) RO/SIG
   19 0.9099  0.7307690   30    5      46.2  55.9  51.3    22    16    6.57

    SEED=   0.7692310
    vector -u =:   1   0.83175   0.32486   0.52766  1.00
   0.8451    20     1    0.8287    0.0001    1874      52    8
   0.8277    20     2    0.8636    0.0000    1580      52    8
   0.8519    20     3    0.8548    0.0000    1686      52    8
   0.8452    20     4    0.8698    0.0000    1668      52    8
   0.8519    20     5    0.8612    0.0000    1682      52    8
   0.8439    20     6    0.8647    0.0000    1631      52    8
   0.8444    20     7    0.8569    0.0000    1608      52    8
   0.8386    20     8    0.8629    0.0000    1608      52    8
   0.8414    20     9    0.8872    0.0000    1574      52    8
   0.8564    20    10    0.9094    0.0000    1645      52    8
   0.8646    20    11    0.9088    0.0000    1752      52    8
   0.8654    20    12    0.9130    0.0000    1747      52    8
   0.8659    20    13    0.9098    0.0000    1782      52    8
   0.8648    20    14    0.9132    0.0000    1755      52    8
   0.8660    20    15    0.9090    0.0000    1789      52    8
   0.8651    20    16    0.9127    0.0000    1760      52    8
   0.8662    20    17    0.9094    0.0000    1781      52    8
   0.8654    20    18    0.9127    0.0000    1794      52    8
   0.8664    20    19    0.9094    0.0000    1745      52    8
   0.8653    20    20    0.9125    0.0000    1765      52    8
   0.8665    20    21    0.9095    0.0000    1755      52    8
   0.8654    20    22    0.9125    0.0000    1759      52    8
   0.8666    20    23    0.9097    0.0000    1737      52    8
   0.8655    20    24    0.9135    0.0000    1763      52    8
   0.8667    20    25    0.9097    0.0000    1741      52    8
   0.8654    20    26    0.9125    0.0000    1752      52    8
   0.8664    20    27    0.9095    0.0000    1761      52    8
   0.8658    20    28    0.9132    0.0000    1742      52    8
   0.8667    20    29    0.9089    0.0000    1760      52    8
   AAMAX= 3316.29150 AAMIN= -1212.34167
   30    0.9133    6.3157   1692.65    2.6500    4.0000   1
   R1=     46.16 ( all E.s); AVSIN=     0.9454
  SET   CC      SEED    NCYC NITER
    RVAL(R1,ini,end) PKS(ini,end) RO/SIG
   20 0.9133  0.7692310   30    5      46.2  56.7  51.4    23    16    6.32

    SEED=   0.8076920
    vector -u =:   1   0.70982   0.42673   0.52165  1.00
   0.8438    21     1    0.8256    0.0004    1802      52    8
   0.8288    21     2    0.8662    0.0000    1596      52    8
   0.8502    21     3    0.8629    0.0001    1684      52    8
   0.8466    21     4    0.8669    0.0000    1684      52    8
   0.8459    21     5    0.8709    0.0000    1690      52    8
   0.8468    21     6    0.8675    0.0000    1674      52    8
   0.8445    21     7    0.8660    0.0000    1662      52    8
   0.8433    21     8    0.8614    0.0000    1684      52    8
   0.8412    21     9    0.8773    0.0000    1722      52    8
   0.8536    21    10    0.9077    0.0000    1616      52    8
   0.8646    21    11    0.9130    0.0000    1757      52    8
   0.8659    21    12    0.9112    0.0000    1739      52    8
   0.8655    21    13    0.9126    0.0000    1789      52    8
   0.8655    21    14    0.9099    0.0000    1733      52    8
   0.8657    21    15    0.9125    0.0000    1762      52    8
   0.8657    21    16    0.9112    0.0000    1769      52    8
   0.8657    21    17    0.9127    0.0000    1770      52    8
   0.8660    21    18    0.9099    0.0000    1714      52    8
   0.8658    21    19    0.9121    0.0000    1753      52    8
   0.8659    21    20    0.9087    0.0000    1777      52    8
   0.8654    21    21    0.9110    0.0000    1737      52    8
   0.8658    21    22    0.9096    0.0000    1778      52    8
   0.8655    21    23    0.9124    0.0000    1787      52    8
   0.8658    21    24    0.9090    0.0000    1760      52    8
   0.8654    21    25    0.9120    0.0000    1771      52    8
   0.8661    21    26    0.9101    0.0000    1750      52    8
   0.8655    21    27    0.9120    0.0000    1771      52    8
   0.8660    21    28    0.9105    0.0000    1750      52    8
   0.8656    21    29    0.9117    0.0000    1744      52    8
   AAMAX= 3264.34912 AAMIN= -1102.46667
   30    0.9102    6.1355   1734.41    2.6500    4.0000   1
   R1=     46.15 ( all E.s); AVSIN=     0.9539
  SET   CC      SEED    NCYC NITER
    RVAL(R1,ini,end) PKS(ini,end) RO/SIG
   21 0.9102  0.8076920   30    5      46.1  56.0  51.2    22    16    6.14

    SEED=   0.8461540
    vector -u =:   1   0.41159   0.35646   0.75762  1.00
   0.8431    22     1    0.8249    0.0002    1841      52    8
   0.8226    22     2    0.8572    0.0000    1547      52    8
   0.8473    22     3    0.8568    0.0000    1659      52    8
   0.8439    22     4    0.8685    0.0000    1639      52    8
   0.8503    22     5    0.8567    0.0000    1703      52    8
   0.8416    22     6    0.8639    0.0000    1613      52    8
   0.8444    22     7    0.8542    0.0000    1646      52    8
   0.8404    22     8    0.8833    0.0000    1645      52    8
   0.8556    22     9    0.9112    0.0000    1677      52    8
   0.8650    22    10    0.9102    0.0000    1671      52    8
   0.8653    22    11    0.9136    0.0000    1736      52    8
   0.8661    22    12    0.9119    0.0000    1810      52    8
   0.8655    22    13    0.9127    0.0000    1788      52    8
   0.8659    22    14    0.9120    0.0000    1769      52    8
   0.8650    22    15    0.9139    0.0000    1779      52    8
   0.8664    22    16    0.9125    0.0000    1761      52    8
   0.8652    22    17    0.9130    0.0000    1794      52    8
   0.8663    22    18    0.9126    0.0000    1766      52    8
   0.8652    22    19    0.9125    0.0000    1749      52    8
   0.8661    22    20    0.9126    0.0000    1775      52    8
   0.8651    22    21    0.9124    0.0000    1781      52    8
   0.8662    22    22    0.9124    0.0000    1813      52    8
   0.8653    22    23    0.9124    0.0000    1752      52    8
   0.8662    22    24    0.9121    0.0000    1790      52    8
   0.8654    22    25    0.9131    0.0000    1737      52    8
   0.8665    22    26    0.9117    0.0000    1754      52    8
   0.8651    22    27    0.9130    0.0000    1758      52    8
   0.8662    22    28    0.9113    0.0000    1770      52    8
   0.8651    22    29    0.9132    0.0000    1770      52    8
   AAMAX= 3250.09888 AAMIN= -1050.15405
   30    0.9112    6.0631   1775.19    2.6500    4.0000   1
   R1=     46.19 ( all E.s); AVSIN=     0.9505
  SET   CC      SEED    NCYC NITER
    RVAL(R1,ini,end) PKS(ini,end) RO/SIG
   22 0.9112  0.8461540   30    5      46.2  55.6  51.4    20    16    6.06

    SEED=   0.8846150
    vector -u =:   1   0.98838   0.54035   0.68451  1.00
   0.8455    23     1    0.8345    0.0002    1835      52    8
   0.8282    23     2    0.8711    0.0000    1612      52    8
   0.8479    23     3    0.8595    0.0000    1674      52    8
   0.8393    23     4    0.8670    0.0000    1581      52    8
   0.8427    23     5    0.8566    0.0000    1642      52    8
   0.8371    23     6    0.8657    0.0000    1640      52    8
   0.8470    23     7    0.8993    0.0000    1580      52    8
   0.8621    23     8    0.9032    0.0000    1715      52    8
   0.8637    23     9    0.9108    0.0000    1719      52    8
   0.8649    23    10    0.9092    0.0000    1787      52    8
   0.8651    23    11    0.9115    0.0000    1774      52    8
   0.8653    23    12    0.9112    0.0000    1737      52    8
   0.8655    23    13    0.9118    0.0000    1774      52    8
   0.8654    23    14    0.9107    0.0000    1747      52    8
   0.8659    23    15    0.9130    0.0000    1799      52    8
   0.8656    23    16    0.9111    0.0000    1718      52    8
   0.8658    23    17    0.9125    0.0000    1770      52    8
   0.8656    23    18    0.9102    0.0000    1726      52    8
   0.8660    23    19    0.9123    0.0000    1795      52    8
   0.8655    23    20    0.9117    0.0000    1705      52    8
   0.8662    23    21    0.9124    0.0000    1801      52    8
   0.8655    23    22    0.9117    0.0000    1752      52    8
   0.8661    23    23    0.9120    0.0000    1803      52    8
   0.8654    23    24    0.9111    0.0000    1758      52    8
   0.8661    23    25    0.9113    0.0000    1799      52    8
   0.8653    23    26    0.9117    0.0000    1777      52    8
   0.8660    23    27    0.9108    0.0000    1753      52    8
   0.8652    23    28    0.9116    0.0000    1754      52    8
   0.8660    23    29    0.9106    0.0000    1778      52    8
   AAMAX= 3258.92139 AAMIN= -1105.94934
   30    0.9118    5.8033   1815.06    2.6500    4.0000   1
   R1=     46.06 ( all E.s); AVSIN=     0.9597
  SET   CC      SEED    NCYC NITER
    RVAL(R1,ini,end) PKS(ini,end) RO/SIG
   23 0.9118  0.8846150   30    5      46.1  54.7  51.0    22    16    5.80

    SEED=   0.9230770
    vector -u =:   1   0.49747   0.18485   0.28957  1.00
   0.8464    24     1    0.8489    0.0001    1915      52    8
   0.8366    24     2    0.8760    0.0000    1687      52    8
   0.8557    24     3    0.8642    0.0000    1744      52    8
   0.8474    24     4    0.8751    0.0000    1661      52    8
   0.8515    24     5    0.8687    0.0000    1652      52    8
   0.8469    24     6    0.8734    0.0000    1629      52    8
   0.8480    24     7    0.8645    0.0000    1688      52    8
   0.8423    24     8    0.8703    0.0000    1670      52    8
   0.8440    24     9    0.8607    0.0000    1624      52    8
   0.8396    24    10    0.8646    0.0000    1612      52    8
   0.8400    24    11    0.8619    0.0000    1674      52    8
   0.8413    24    12    0.8974    0.0000    1624      52    8
   0.8615    24    13    0.9086    0.0000    1688      52    8
   0.8648    24    14    0.9129    0.0000    1739      52    8
   0.8655    24    15    0.9112    0.0000    1810      52    8
   0.8651    24    16    0.9122    0.0000    1802      52    8
   0.8654    24    17    0.9122    0.0000    1737      52    8
   0.8649    24    18    0.9130    0.0000    1774      52    8
   0.8654    24    19    0.9118    0.0000    1778      52    8
   0.8648    24    20    0.9117    0.0000    1731      52    8
   0.8656    24    21    0.9122    0.0000    1783      52    8
   0.8655    24    22    0.9107    0.0000    1756      52    8
   0.8655    24    23    0.9118    0.0000    1746      52    8
   0.8653    24    24    0.9118    0.0000    1763      52    8
   0.8656    24    25    0.9118    0.0000    1748      52    8
   0.8656    24    26    0.9112    0.0000    1742      52    8
   0.8652    24    27    0.9114    0.0000    1763      52    8
   0.8656    24    28    0.9109    0.0000    1771      52    8
   0.8657    24    29    0.9120    0.0000    1802      52    8
   AAMAX= 3190.43896 AAMIN= -1136.77148
   30    0.9105    5.AVSIN   1854.07    2.6500    4.0000   1
   R1=     46.23 ( all E.s); AVSIN=     0.9580
  SET   CC      SEED    NCYC NITER
    RVAL(R1,ini,end) PKS(ini,end) RO/SIG
   24 0.9105  0.9230770   30    5      46.2  56.2  51.3    22    16    5.85

    SEED=   0.9615380
    vector -u =:   1   0.99216   0.03820   0.08153  1.00
   0.8460    25     1    0.8330    0.0001    1849      52    8
   0.8269    25     2    0.8691    0.0000    1643      52    8
   0.8438    25     3    0.8607    0.0000    1659      52    8
   0.8420    25     4    0.8739    0.0000    1677      52    8
   0.8464    25     5    0.8663    0.0000    1625      52    8
   0.8473    25     6    0.8694    0.0000    1643      52    8
   0.8445    25     7    0.8679    0.0000    1640      52    8
   0.8467    25     8    0.8627    0.0000    1685      52    8
   0.8388    25     9    0.8618    0.0000    1658      52    8
   0.8419    25    10    0.8825    0.0000    1609      52    8
   0.8550    25    11    0.9065    0.0000    1595      52    8
   0.8644    25    12    0.9122    0.0000    1729      52    8
   0.8649    25    13    0.9110    0.0000    1684      52    8
   0.8649    25    14    0.9110    0.0000    1695      52    8
   0.8650    25    15    0.9124    0.0000    1740      52    8
   0.8648    25    16    0.9112    0.0000    1728      52    8
   0.8656    25    17    0.9132    0.0000    1758      52    8
   0.8649    25    18    0.9117    0.0000    1699      52    8
   0.8655    25    19    0.9130    0.0000    1764      52    8
   0.8650    25    20    0.9122    0.0000    1704      52    8
   0.8655    25    21    0.9133    0.0000    1732      52    8
   0.8649    25    22    0.9125    0.0000    1755      52    8
   0.8654    25    23    0.9125    0.0000    1744      52    8
   0.8649    25    24    0.9127    0.0000    1759      52    8
   0.8656    25    25    0.9123    0.0000    1744      52    8
   0.8652    25    26    0.9112    0.0000    1700      52    8
   0.8658    25    27    0.9129    0.0000    1781      52    8
   0.8657    25    28    0.9117    0.0000    1783      52    8
   0.8657    25    29    0.9132    0.0000    1744      52    8
   AAMAX= 3438.10986 AAMIN= -1043.05322
   30    0.9114    5.7267   1892.27    2.6500    4.0000   1
   R1=     46.14 ( all E.s); AVSIN=     0.9557
  SET   CC      SEED    NCYC NITER
    RVAL(R1,ini,end) PKS(ini,end) RO/SIG
   25 0.9114  0.9615380   30    5      46.1  56.0  51.0    22    16    5.73

 SUMMARY OF SOLUTIONS:
  SET   CC      SEED    NCYC NITER     R1%   Rcc(1,end)   PKS(1,end) RO/SIG
    1 0.9124  0.0384620   30    5      46.2  53.8  50.7    24    16   27.16
    7 0.9101  0.2692310   30    5      46.1  55.2  50.8    21    16   10.61
    6 0.9118  0.2307690   30    5      46.2  55.0  50.9    24    16   11.91
    9 0.9141  0.3461540   23    5      46.1  54.7  50.9    21    16    9.15
   16 0.9149  0.6153850   18    5      46.1  54.4  51.0    20    16    7.13
   23 0.9118  0.8846150   30    5      46.1  54.7  51.0    22    16    5.80
   25 0.9114  0.9615380   30    5      46.1  56.0  51.0    22    16    5.73
   14 0.9151  0.5384620   15    5      46.2  54.3  51.1    22    16    7.77
   11 0.9075  0.4230770   30    5      46.2  56.5  51.1    19    16    8.74
   17 0.9115  0.6538460   30    5      46.1  55.9  51.1    20    16    7.19
    4 0.9107  0.1538460   30    5      46.1  57.7  51.1    21    16   14.15
   10 0.9142  0.3846150   12    5      46.1  54.7  51.2    21    16    9.13
   12 0.9145  0.4615380   18    5      46.1  54.6  51.2    25    16    8.31
    5 0.9140  0.1923080   30    5      46.1  55.7  51.2    22    16   12.51
   21 0.9102  0.8076920   30    5      46.1  56.0  51.2    22    16    6.14
    8 0.9100  0.3076920   30    5      46.1  57.0  51.2    21    16   10.05
   15 0.9143  0.5769230   16    5      46.1  54.8  51.3    23    16    7.44
   19 0.9099  0.7307690   30    5      46.2  55.9  51.3    22    16    6.57
   24 0.9105  0.9230770   30    5      46.2  56.2  51.3    22    16    5.85
   18 0.9115  0.6923080   30    5      46.1  55.0  51.3    20    16    6.65
    2 0.9146  0.0769230   23    5      46.2  54.7  51.3    23    16   20.47
    3 0.9111  0.1153850   30    5      46.2  56.1  51.3    21    16   16.45
   22 0.9112  0.8461540   30    5      46.2  55.6  51.4    20    16    6.06
   13 0.9113  0.5000000   30    5      46.2  56.4  51.4    22    16    8.21
   20 0.9133  0.7692310   30    5      46.2  56.7  51.4    23    16    6.32
TOTAL NUMBER OF CYCLES IS          665
--------------------------------------------------------------
=> Press <CR> to finish ...


C:\Users\rius\Desktop\Se_5lac_nodfcut>xlabsro_anom_1 5lac
