# Supplementary material for: Extending the novel |ρ|-based phasing algorithm to the solution of anomalous scattering substructures from SAD data of protein crystals
Source: Acta Crystallogr A Found Adv. 2022 Oct 10;78(Pt 6):473–81. doi: 10.1107/S2053273322008622 (PMC9624180; doi:10.1107/S2053273322008622)
Supplement: Supplementary file 1 [file a-78-00473-sup1.zip › ae5119_suppl_rev/DFCUT comparison rev/comp_4_5lac_25_dfcutzero_SG.LPT]

 ============================================================
   === STRUCTURE SOLUTION BY abs(ro) DIRECT METHODS === 
   XLENS/22.1: The SDA Sm-FFT algorithm (10 Mar 2022)
   Copyright Prof. Jordi Rius
   Institut de Ciencia de Materials de Barcelona (CSIC)
   References: Rius J. Acta Cryst (2020) A76 489-493 
   Rius J. & Torrelles X. Acta Cryst (2021) A77 339-347 
   Date is 28- 4-2022   at  7:59:38
 ============================================================

     CRYSTAL DATA:
     =============
     5lac P21212 L= 0.91841  (1.94A) 42.0%Solv 12Se Bessy(BL 14.2) 100K              

     A=  94.144      B= 111.353     C=  58.191
     ALPHA=   90.00  BETA=   90.00  GAMMA=   90.00

     VOLUME (A3)=     610028.88     DSANO=    2.500

     (SINT/L)2=   0.000028207*H2 +  0.000020162*K2 +  0.000073829*L2 +
                  0.000000000*HK +  0.000000000*HL +  0.000000000*KL

     BRAVAIS LATTICE IS  P  CENTRED AT:

       1)  0.000000       0.000000       0.000000

      SYMMETRY OPERATIONS: 

      R11  R12  R13     R21  R22  R23     R31  R32  R33    T1     T2     T3

  1)    1    0    0       0    1    0       0    0    1    0.00   0.00   0.00
  2)   -1    0    0       0   -1    0       0    0    1    0.00   0.00   0.00
  3)   -1    0    0       0    1    0       0    0   -1    0.50   0.50   0.00
  4)    1    0    0       0   -1    0       0    0   -1    0.50   0.50   0.00

     STRUCTURE TREATED AS NON-CENTROSYMMETRIC

     TYPE OF RADIATION IS X-RAYS

          UNIT CELL CONTENTS
      SYMBOL  ATOMIC_NUMBER    NUMBER IN CELL    TYPE    SCAT_POWER
        SE         34               52            1          34.00

     STARTING PHASES FROM MODULUS FUNCTION

--------------------------------------------------------------

     INTENSITY DATA INFORMATION:
     ==========================

     INPUT DATA ARE F
   DSANO (ANGS.):       2.5000
   DSFOU (ANGS.):       2.5000
   DSMIN (ANGS.):       1.9995
   N.CENTRIC REF:         5424
  ANOMALOUS DIFFRACTION RATIOS(GLOBAL):   
   <|D|>/<F> (%,acen); <|F|>; <|D|>:    6.9630     32.2739      2.2472
   <F/sig(F)> :           58.8675
   <|D|/sig(D)>:           2.5086

  ANOMALOUS DIFFRACTION RATIOS(SHELLS):   

      SHELL  DMEAN  DINF   <|D|>/<F> <F/sig(F)>  <|D|/sig(D)> NREFS

        1     6.02  4.78    6.2534  101.1974    4.5655         4840     2449.94
        2     4.18  3.80    4.7375   95.5340    3.1847         5177     3184.37
        3     3.52  3.32    5.3209   74.2267    2.5463         5272     2066.91
        4     3.15  3.01    6.9418   54.2913    2.2653         5377     1250.08
        5     2.90  2.80    8.6773   38.5531    1.9092         5437      736.36
        6     2.71  2.63   10.4533   30.2350    1.7448         5410      544.40
        7     2.56  2.50   11.6440   24.6671    1.5958         5430      434.53

  BIJVOET PAIRS FILTERING:
   BIJVOET PAIR REFL. (USED/READ/%):            35296     36943     95.54
   NUMBER WRONG BIJVOET PAIR REFL.,S,(%):               0      0.00
   NUM. OF E.s < ECUT,(%), ECUT:        1606      4.35      0.2500
   N.DF/s(DF) < DFCUT,(%),DFCUT:           0      0.00      0.0000
   N. DF OUTLIERS,RMSCUT:                 41                4.2500
   CV(%) OF D> :      89.7003
   <r.m.sq.dev.> OF D.s:        3.0306
--------------------------------------------------------------

     FORBIDDEN REFLECTIONS IN DATA FILE *.HKL:
     =========================================

    H    K    L        XO       DXO      NEQ
--------------------------------------------------------------

     Rsigma(F) of equivalent reflections
     Rsig:    0.42201  Nref:     33740

     ds_interval        Rsigma       Nref
     down to 2.10 A     0.40801      3180
     2.10-1.50 A        0.42865      6182
     1.50-1.20 A        0.42922      9576
     1.20-1.00 A        0.41873     14802

     N. UNIQUE REFLECTIONS (measured,theory):       18467       21890


     INFORMATION OF DATA IN P1:
     MEAS. INTENSITIES (OBS+UNOBS)IN XLHEM.HKL=        73745
     NOT MEASURED INTENSITIES in XLUNMEAS.HKL=        8061
     FRACTION MEASURED INTENSITIES >DSFOU:     0.901
     HMAX=   37  KMAX=   44  LMAX=   23


--------------------------------------------------------------

     SCALING OF MEASURED INTENSITIES:
     ================================


      SCALE FACTOR:        0.4640  F(EXP)/SK = F(ABS)
      B OVERALL   :        8.1131
      R(Wilson)   :        8.6378
      DSFOU       :        2.5000

      SHELL  DMEAN  DINF  SFC2/SFO2  Nref  f.unobs
        1     6.02  4.78   0.86059    9654  0.0000
        2     4.18  3.80   1.05771   10445  0.0000
        3     3.52  3.32   1.13169   10436  0.0000
        4     3.15  3.01   1.06036   10539  0.0000
        5     2.90  2.80   1.07113   10827  0.0000
        6     2.71  2.63   0.95319   10898  0.0000
        7     2.56  2.50   0.89668   10946  0.0000

 -------------------------------------------------------------

     DATA NORMALIZING:
     ================

     NUMBER OF INPUT REFLEXIONS =             73745
     F(ABS)  =  F(EXP) /          0.4640

     MAXIMUM         H         K         L
     INDICES        37        44        23

                   CENT    ACENT     HK0     0KL     H0L    REST
     </E2-1/>      0.968   0.736   1.000   1.000   1.000   0.928

      E2MEAN      :    0.996752

     <E**2> ACCORDING TO PARITY GROUPS ( D-SPACING > 1.000
        ALL     GGG     GGU     GUG     GUU     UGG     UGU     UUG     UUU
E^2   1.000   0.996   0.958   1.051   1.006   0.944   1.011   0.963   1.066
N     73745    8580    9172    8794    9452    8983    9568    9316    9880

--------------------------------------------------------------

     PHASE REFINEMENT DETAILS:
     ======================== 
    TOTAL N. OF E-VALUES =     73745
    D-SPACING CUT-OFF =    2.50
    <E>, <E2> =    0.8206  1.0000

    N. SETS AND CYCLES =       25     30
    XLIM FOR K REFLECTIONS =    0.00
    N.REFLECTIONS > XKLIM =     73745
    XLIM FOR H REFLECTIONS =    1.00
    N.REFLECTIONS > XHLIM =     23040
     X"S MODIFIED BY MODULUS FUNCTION
    N. ATOMS IN UNIT_CELL (NCELL)  =    52
    PIXELS(0); P_ATOMS(1); OMIT(2) =     1
    FRAC. RANDOMLY DELETED ATOMS = 0.000

    GRID SPACING IN ANGS. =    0.83
    N.GRID POINTS (XYZ) =    112   140    72
    ESD FACTOR FOR MASK DEFINITION =    2.65
    LOWER MASK VALUE =      0
    ESD FACT FOR PEAK ACCEPTANCE (ATOMS=1,2) =  4.00
    ESD FACTOR IN SEARCH (DIF.FOURIER) =  1.10

     vector -u =:   1   0.21680   0.22867   0.82980  1.00
    0.8434     1     1    0.8160    0.0616    2030      52    0
    0.8191     1     2    0.8577    0.0500    1669      52    0
    0.8488     1     3    0.8653    0.0416    1789      52    0
    0.8419     1     4    0.8651    0.0352    1791      52    0
    0.8424     1     5    0.8614    0.0303    1738      52    0
    0.8354     1     6    0.8625    0.0226    1723      52    0
    0.8344     1     7    0.8565    0.0214    1655      52    0
    0.8325     1     8    0.8952    0.0121    1606      52    0
    0.8565     1     9    0.9109    0.0124    1696      52    0
    0.8618     1    10    0.9121    0.0129    1757      52    0
    0.8608     1    11    0.9146    0.0120    1760      52    0
     vector -u =:   1   0.36489   0.10161   0.81714  1.00
     vector -u =:   1   0.49998   0.39021   0.52000  1.00
     vector -u =:   1   0.65675   0.62271   0.82334  1.00
     vector -u =:   1   0.87300   0.81655   0.52951  1.00
     vector -u =:   1   0.18504   0.40165   0.47330  1.00
     vector -u =:   1   0.63250   0.71194   0.75479  1.00
     vector -u =:   1   0.25335   0.98420   0.46296  1.00
     vector -u =:   1   0.08913   0.96328   0.46529  1.00
     vector -u =:   1   0.17945   0.98992   0.77966  1.00
     vector -u =:   1   0.56780   0.28714   0.87787  1.00
     vector -u =:   1   0.29555   0.71818   0.66547  1.00
     vector -u =:   1   0.40818   0.64452   0.97670  1.00
     vector -u =:   1   0.94966   0.25920   0.88245  1.00
     vector -u =:   1   0.96485   0.69098   0.90155  1.00
     vector -u =:   1   0.50225   0.38525   0.67117  1.00
     vector -u =:   1   0.60769   0.86450   0.81635  1.00
     vector -u =:   1   0.33179   0.54915   0.80722  1.00
     vector -u =:   1   0.72215   0.07219   0.83414  1.00
     vector -u =:   1   0.83175   0.32486   0.52766  1.00
     vector -u =:   1   0.70982   0.42673   0.52165  1.00
     vector -u =:   1   0.41159   0.35646   0.75762  1.00
     vector -u =:   1   0.98838   0.54035   0.68451  1.00
     vector -u =:   1   0.49747   0.18485   0.28957  1.00
     vector -u =:   1   0.99216   0.03820   0.08153  1.00

---------------------------------------------------------------

  SUMMARY OF SOLUTIONS:
   SET   CCH     SEED    NCYC NITER     R1%   Rcc(1,end)   PKS(1,end) RO/SIG  AVSIN
     9 0.9151  0.3461540   12    5      49.0  52.8  49.2    21    16    9.84 0.964
    20 0.9155  0.7692310    9    5      49.0  53.0  49.3    25    16    6.65 0.949
    18 0.9163  0.6923080   12    5      48.9  53.1  49.3    20    16    7.18 0.954
    19 0.9146  0.7307690    9    5      49.0  54.5  49.3    21    16    6.82 0.967
    16 0.9135  0.6153850   30    5      49.1  53.7  49.4    22    16    7.01 0.948
    22 0.9147  0.8461540   14    5      48.9  52.9  49.4    21    16    6.44 0.947
    12 0.9143  0.4615380   14    5      49.1  52.8  49.4    22    16    8.48 0.956
    11 0.9141  0.4230770   13    5      49.0  53.3  49.4    21    17    8.98 0.955
     3 0.9144  0.1153850   20    5      49.1  53.5  49.4    21    16   16.31 0.964
     2 0.9154  0.0769230   15    5      49.1  53.1  49.4    21    16   21.50 0.955
    10 0.9149  0.3846150   12    5      49.1  54.1  49.4    23    16    9.65 0.959
     6 0.9160  0.2307690   15    5      49.0  52.6  49.5    20    16   12.06 0.955
    14 0.9170  0.5384620   14    5      49.0  52.8  49.5    21    16    7.92 0.953
    17 0.9151  0.6538460   13    5      49.0  52.7  49.5    22    16    7.20 0.960
     8 0.9143  0.3076920   12    5      48.9  53.7  49.5    21    16   10.56 0.950
     5 0.9168  0.1923080   10    5      49.1  52.6  49.5    21    16   13.28 0.954
    23 0.9161  0.8846150   11    5      49.0  53.5  49.5    22    16    6.33 0.947
    24 0.9146  0.9230770   16    5      49.1  53.4  49.6    24    16    6.07 0.948
     4 0.9144  0.1538460   10    5      49.0  54.4  49.6    24    16   15.12 0.950
     7 0.9141  0.2692310   13    5      49.1  55.6  49.6    22    16   11.31 0.954
    25 0.9146  0.9615380    8    5      49.0  54.0  49.6    21    16    5.86 0.961
    15 0.9152  0.5769230   17    5      49.0  53.1  49.6    20    16    7.50 0.946
    21 0.9141  0.8076920   24    5      49.0  53.2  49.6    23    16    6.51 0.938
     1 0.9146  0.0384620   11    5      49.0  53.0  49.6    21    16   28.85 0.938
    13 0.9148  0.5000000   10    5      49.0  55.0  49.6    24    16    8.60 0.949
 TOTAL NUMBER OF CYCLES IS          344
------------------------------------------------------------------------------

  COPY OF FILE.CDR:
  ==== == =======

5lac P21212 L= 0.91841  (1.94A) 42.0%Solv 12Se Bessy(BL 14.2) 100K              
CELL                                                                            
94.144  111.353  58.191    90.000    90.000   90.000                            
ANOM                                                                            
2.5                                                                             
LATTICE                                                                         
P                                                                               
SYMM                                                                            
X,Y,Z                                                                           
-X,-Y,Z                                                                         
-X+1/2,Y+1/2,-Z                                                                 
X+1/2,-Y+1/2,-Z                                                                 
CONTENTS                                                                        
 SE                                                                             
 52                                                                             
&CONTROL IHKL=0,NSET=25,NCYCLE=30,RVMIN=1.,                                     
FSIGRO=2.65,FSIGDM=4.0,DELTLV=1.1,NITER=5,IFOUSG=1,                             
IBREAK=0,CCTLV=0.914,EHLIM=1.0,NSHELL=7,DFCUT=0.000,ECUT=0.25,                  
IABORT=0,ITEST=2,NEGSUP=1,iexcc=0/                                              
BINIT=0.0384620                                                                 
                                                                                
--------------------------------------------------------------                  
                                                                                
     INTENSITY DATA INFORMATION:                                                
     ==========================                                                 
                                                                                
     INPUT DATA ARE F                                                           
   DSANO (ANGS.):       1.0000                                                  
   DSFOU (ANGS.):       1.9995                                                  
   DSMIN (ANGS.):       1.9995                                                  
   N.CENTRIC REF:         8182                                                  
  ANOMALOUS DIFFRACTION RATIOS(GLOBAL):                                         
   <|DF|>/<F> (%,acen); <|F|>; <|DF|>:    9.6065     23.6210      2.2692        
   <F/sig(F)> :           37.5317                                               
   <|DF|/sig(DF)>:         1.9213                                               
                                                                                
  ANOMALOUS DIFFRACTION RATIOS(SHELLS):                                         
                                                                                
      SHELL  DMEAN  DINF  <|DF|>/<F> <F/sig(F)> <|DF|/sig(DF)> NREFS            
                                                                                
        1     5.43  4.31    5.7891  100.7616    4.2445         6735     2705.37 
        2     3.76  3.42    4.8984   84.7644    2.7843         7121     2620.04 
        3     3.17  2.99    6.7854   55.6806    2.2900         7375     1300.01 
        4     2.84  2.71    9.2371   35.8543    1.8651         7437      672.59 
        5     2.61  2.52   11.1873   26.4867    1.6374         7411      468.18 
        6     2.44  2.37   13.4611   18.9540    1.4163         7466      328.34 
        7     2.31  2.25   15.0322   15.0973    1.2920         7417      276.72 
        8     2.20  2.15   17.0601   12.7468    1.2548         7464      233.78 
        9     2.11  2.07   18.9416   10.2019    1.1512         7480      187.81 
       10     2.03  2.00   21.0732    9.1975    1.1768         3784      183.89 
++++++++++++++++++++++++++++++++++++++++++++++++++++++++++++++
   Job finished on 28- 4-2022   at  8:23:31
   Elapsed time:      1433 seconds
++++++++++++++++++++++++++++++++++++++++++++++++++++++++++++++
C:\Users\rius\Desktop\Se_5lac_nodfcut>xlabsro_anom_1 5lac
============================================================
  === STRUCTURE SOLUTION BY abs(ro) DIRECT METHODS ===
  XLENS/22.1: The SDA Sm-FFT algorithm (17 Mar 2022)
  Copyright Prof. Jordi Rius
  Institut de Ciencia de Materials de Barcelona (CSIC)
  References: Rius J.    Acta Cryst (2020) A76 489-493
  Rius J. & Torrelles X. Acta Cryst (2021) A77 339-347
  Date is 28- 4-2022   at  7:59:38
============================================================


5lac P21212 L= 0.91841  (1.94A) 42.0%Solv 12Se Bessy(BL 14.2) 100K


    STARTING PHASES FROM MODULUS FUNCTION
    INPUT DATA ARE F
  DSANO (ANGS.):       2.5000
  DSFOU (ANGS.):       2.5000
  DSMIN (ANGS.):       1.9995
  N.CENTRIC REF:         5424
 ANOMALOUS DIFFRACTION RATIOS(GLOBAL):
  <|D|>/<F> (%,acen); <|F|>; <|D|>:    6.9630     32.2739      2.2472
  <F/sig(F)> :           58.8675
  <|D|/sig(D)>:           2.5086
 BIJVOET PAIRS FILTERING:
  BIJVOET PAIR REFL. (USED/READ/%):            35296     36943     95.54
  NUMBER WRONG BIJVOET PAIR REFL.,S,(%):               0      0.00
  NUM. OF E.s < ECUT,(%), ECUT:        1606      4.35      0.2500
  N.DF/s(DF) < DFCUT,(%),DFCUT:           0      0.00      0.0000
  N. DF OUTLIERS,RMSCUT:                 41                4.2500
  CV(%) OF D> :      89.7003
  <r.m.sq.dev.> OF D.s         3.0306

    Rsigma(F) of equivalent reflections
    Rsig:    0.42201  Nref:     33740

    N. UNIQUE REFLECTIONS (measured,theory):       18467       21890


    INFORMATION OF DATA IN P1:
    MEAS. INTENSITIES (OBS+UNOBS)IN XLHEM.HKL=        73745
    NOT MEASURED INTENSITIES in XLUNMEAS.HKL=        8061
    FRACTION MEASURED INTENSITIES >DSFOU:     0.901
    HMAX=   37  KMAX=   44  LMAX=   23

    SCALE FACTOR=            0.464046329
    Bover (A**2)=            1.29812908
    R(Wilson)  =             8.63782024
    E2MEAN:  0.996751964

    GRID (ANGS.), NX, NY, NZ:  0.83  112  140   72
    NSETS, NCYCLES :    25    30
    XLIM FOR H REFLECTIONS =    1.00
    N.REFLECTIONS > XHLIM =     23040
    X"S MODIFIED BY MODULUS FUNCTION

    SEED=   0.0384620
    vector -u =:   1   0.21680   0.22867   0.82980  1.00
   0.8434     1     1    0.8160    0.0616    2030      52    0
   0.8191     1     2    0.8577    0.0500    1669      52    0
   0.8488     1     3    0.8653    0.0416    1789      52    0
   0.8419     1     4    0.8651    0.0352    1791      52    0
   0.8424     1     5    0.8614    0.0303    1738      52    0
   0.8354     1     6    0.8625    0.0226    1723      52    0
   0.8344     1     7    0.8565    0.0214    1655      52    0
   0.8325     1     8    0.8952    0.0121    1606      52    0
   0.8565     1     9    0.9109    0.0124    1696      52    0
   0.8618     1    10    0.9121    0.0129    1757      52    0
   0.8608     1    11    0.9146    0.0120    1760      52    0
   AAMAX= 3661.72363 AAMIN= -1146.67163
   11    0.9146   28.8463    384.04    2.6500    4.0000   1
   R1=     49.04 ( all E.s); AVSIN=     0.9380
  SET   CC      SEED    NCYC NITER
    RVAL(R1,ini,end) PKS(ini,end) RO/SIG
    1 0.9146  0.0384620   11    5      49.0  53.0  49.6    21    16   28.85

    SEED=   0.0769230
    vector -u =:   1   0.36489   0.10161   0.81714  1.00
   0.8440     2     1    0.8202    0.0211    2011      52    1
   0.8200     2     2    0.8603    0.0097    1616      52    1
   0.8458     2     3    0.8555    0.0097    1740      52    1
   0.8390     2     4    0.8669    0.0062    1745      52    1
   0.8431     2     5    0.8649    0.0063    1677      52    1
   0.8412     2     6    0.8660    0.0046    1730      52    1
   0.8414     2     7    0.8650    0.0045    1684      52    1
   0.8398     2     8    0.8701    0.0035    1703      52    1
   0.8395     2     9    0.8631    0.0038    1741      52    1
   0.8382     2    10    0.8634    0.0041    1732      52    1
   0.8351     2    11    0.8622    0.0035    1674      52    1
   0.8345     2    12    0.8688    0.0029    1737      52    1
   0.8341     2    13    0.8786    0.0027    1723      52    1
   0.8488     2    14    0.9107    0.0012    1671      52    1
   0.8608     2    15    0.9154    0.0013    1715      52    1
   AAMAX= 3915.62085 AAMIN= -1170.84070
   15    0.9154   21.5037    543.12    2.6500    4.0000   1
   R1=     49.07 ( all E.s); AVSIN=     0.9553
  SET   CC      SEED    NCYC NITER
    RVAL(R1,ini,end) PKS(ini,end) RO/SIG
    2 0.9154  0.0769230   15    5      49.1  53.1  49.4    21    16   21.50

    SEED=   0.1153850
    vector -u =:   1   0.49998   0.39021   0.52000  1.00
   0.8411     3     1    0.8210    0.0082    1926      52    2
   0.8197     3     2    0.8640    0.0029    1572      52    2
   0.8468     3     3    0.8522    0.0036    1702      52    2
   0.8368     3     4    0.8664    0.0015    1687      52    2
   0.8448     3     5    0.8662    0.0035    1707      52    2
   0.8381     3     6    0.8656    0.0016    1680      52    2
   0.8386     3     7    0.8647    0.0020    1718      52    2
   0.8384     3     8    0.8662    0.0012    1644      52    2
   0.8381     3     9    0.8675    0.0017    1679      52    2
   0.8398     3    10    0.8675    0.0011    1700      52    2
   0.8378     3    11    0.8618    0.0016    1727      52    2
   0.8370     3    12    0.8618    0.0011    1679      52    2
   0.8350     3    13    0.8609    0.0011    1728      52    2
   0.8349     3    14    0.8725    0.0006    1745      52    2
   0.8431     3    15    0.9052    0.0003    1678      52    2
   0.8592     3    16    0.9135    0.0001    1722      52    2
   0.8616     3    17    0.9131    0.0000    1734      52    2
   0.8610     3    18    0.9134    0.0001    1680      52    2
   0.8618     3    19    0.9124    0.0000    1739      52    2
   0.8611     3    20    0.9144    0.0001    1658      52    2
   AAMAX= 3549.48657 AAMIN= -1180.51172
   20    0.9144   16.3114    665.18    2.6500    4.0000   1
   R1=     49.06 ( all E.s); AVSIN=     0.9644
  SET   CC      SEED    NCYC NITER
    RVAL(R1,ini,end) PKS(ini,end) RO/SIG
    3 0.9144  0.1153850   20    5      49.1  53.5  49.4    21    16   16.31

    SEED=   0.1538460
    vector -u =:   1   0.65675   0.62271   0.82334  1.00
   0.8431     4     1    0.8161    0.0052    1965      52    3
   0.8198     4     2    0.8702    0.0012    1555      52    3
   0.8489     4     3    0.8542    0.0017    1730      52    3
   0.8368     4     4    0.8645    0.0010    1682      52    3
   0.8418     4     5    0.8643    0.0008    1714      52    3
   0.8389     4     6    0.8592    0.0006    1724      52    3
   0.8342     4     7    0.8640    0.0004    1650      52    3
   0.8375     4     8    0.8904    0.0003    1683      52    3
   0.8542     4     9    0.9124    0.0000    1667      52    3
   0.8612     4    10    0.9144    0.0000    1745      52    3
   AAMAX= 3977.71387 AAMIN= -1230.67468
   10    0.9144   15.1187    768.07    2.6500    4.0000   1
   R1=     49.05 ( all E.s); AVSIN=     0.9503
  SET   CC      SEED    NCYC NITER
    RVAL(R1,ini,end) PKS(ini,end) RO/SIG
    4 0.9144  0.1538460   10    5      49.0  54.4  49.6    24    16   15.12

    SEED=   0.1923080
    vector -u =:   1   0.87300   0.81655   0.52951  1.00
   0.8438     5     1    0.8228    0.0035    1980      52    4
   0.8210     5     2    0.8633    0.0015    1658      52    4
   0.8496     5     3    0.8533    0.0007    1786      52    4
   0.8388     5     4    0.8614    0.0004    1713      52    4
   0.8418     5     5    0.8674    0.0004    1706      52    4
   0.8392     5     6    0.8632    0.0002    1662      52    4
   0.8384     5     7    0.8700    0.0002    1692      52    4
   0.8377     5     8    0.8776    0.0004    1761      52    4
   0.8455     5     9    0.9111    0.0000    1639      52    4
   0.8611     5    10    0.9168    0.0000    1719      52    4
   AAMAX= 3789.04785 AAMIN= -1185.01550
   10    0.9168   13.2833    858.72    2.6500    4.0000   1
   R1=     49.05 ( all E.s); AVSIN=     0.9539
  SET   CC      SEED    NCYC NITER
    RVAL(R1,ini,end) PKS(ini,end) RO/SIG
    5 0.9168  0.1923080   10    5      49.1  52.6  49.5    21    16   13.28

    SEED=   0.2307690
    vector -u =:   1   0.18504   0.40165   0.47330  1.00
   0.8440     6     1    0.8186    0.0025    2002      52    5
   0.8186     6     2    0.8538    0.0005    1635      52    5
   0.8459     6     3    0.8616    0.0006    1722      52    5
   0.8380     6     4    0.8627    0.0000    1744      52    5
   0.8422     6     5    0.8663    0.0005    1729      52    5
   0.8397     6     6    0.8613    0.0001    1734      52    5
   0.8408     6     7    0.8665    0.0003    1740      52    5
   0.8404     6     8    0.8619    0.0000    1706      52    5
   0.8402     6     9    0.8629    0.0003    1729      52    5
   0.8375     6    10    0.8663    0.0001    1730      52    5
   0.8396     6    11    0.8624    0.0003    1742      52    5
   0.8360     6    12    0.8644    0.0001    1725      52    5
   0.8355     6    13    0.8709    0.0002    1688      52    5
   0.8440     6    14    0.9103    0.0000    1673      52    5
   0.8613     6    15    0.9160    0.0000    1649      52    5
   AAMAX= 3726.10645 AAMIN= -1295.64038
   15    0.9160   12.0628    940.67    2.6500    4.0000   1
   R1=     49.04 ( all E.s); AVSIN=     0.9552
  SET   CC      SEED    NCYC NITER
    RVAL(R1,ini,end) PKS(ini,end) RO/SIG
    6 0.9160  0.2307690   15    5      49.0  52.6  49.5    20    16   12.06

    SEED=   0.2692310
    vector -u =:   1   0.63250   0.71194   0.75479  1.00
   0.8426     7     1    0.8186    0.0018    1943      52    6
   0.8194     7     2    0.8644    0.0004    1572      52    6
   0.8474     7     3    0.8507    0.0003    1724      52    6
   0.8372     7     4    0.8592    0.0002    1676      52    6
   0.8432     7     5    0.8631    0.0002    1730      52    6
   0.8410     7     6    0.8662    0.0002    1745      52    6
   0.8409     7     7    0.8603    0.0001    1735      52    6
   0.8359     7     8    0.8631    0.0001    1649      52    6
   0.8357     7     9    0.8601    0.0001    1705      52    6
   0.8334     7    10    0.8631    0.0002    1653      52    6
   0.8321     7    11    0.8745    0.0000    1699      52    6
   0.8404     7    12    0.9041    0.0000    1592      52    6
   0.8599     7    13    0.9141    0.0000    1715      52    6
   AAMAX= 3838.38086 AAMIN= -1252.71619
   13    0.9141   11.3062   1016.04    2.6500    4.0000   1
   R1=     49.10 ( all E.s); AVSIN=     0.9538
  SET   CC      SEED    NCYC NITER
    RVAL(R1,ini,end) PKS(ini,end) RO/SIG
    7 0.9141  0.2692310   13    5      49.1  55.6  49.6    22    16   11.31

    SEED=   0.3076920
    vector -u =:   1   0.25335   0.98420   0.46296  1.00
   0.8428     8     1    0.8211    0.0016    1926      52    7
   0.8242     8     2    0.8679    0.0003    1605      52    7
   0.8496     8     3    0.8605    0.0004    1772      52    7
   0.8384     8     4    0.8697    0.0001    1679      52    7
   0.8462     8     5    0.8633    0.0004    1741      52    7
   0.8385     8     6    0.8699    0.0002    1669      52    7
   0.8423     8     7    0.8655    0.0001    1709      52    7
   0.8363     8     8    0.8643    0.0001    1744      52    7
   0.8352     8     9    0.8744    0.0001    1641      52    7
   0.8462     8    10    0.9103    0.0000    1602      52    7
   0.8600     8    11    0.9139    0.0000    1699      52    7
   0.8616     8    12    0.9143    0.0000    1723      52    7
   AAMAX= 3815.60938 AAMIN= -1123.04114
   12    0.9143   10.5574   1086.18    2.6500    4.0000   1
   R1=     48.93 ( all E.s); AVSIN=     0.9497
  SET   CC      SEED    NCYC NITER
    RVAL(R1,ini,end) PKS(ini,end) RO/SIG
    8 0.9143  0.3076920   12    5      48.9  53.7  49.5    21    16   10.56

    SEED=   0.3461540
    vector -u =:   1   0.08913   0.96328   0.46529  1.00
   0.8409     9     1    0.8068    0.0016    1948      52    8
   0.8139     9     2    0.8626    0.0000    1624      52    8
   0.8412     9     3    0.8499    0.0006    1706      52    8
   0.8375     9     4    0.8640    0.0000    1740      52    8
   0.8418     9     5    0.8632    0.0004    1734      52    8
   0.8391     9     6    0.8647    0.0000    1683      52    8
   0.8379     9     7    0.8639    0.0002    1709      52    8
   0.8372     9     8    0.8637    0.0000    1720      52    8
   0.8357     9     9    0.8908    0.0001    1659      52    8
   0.8532     9    10    0.9127    0.0000    1692      52    8
   0.8611     9    11    0.9139    0.0000    1665      52    8
   0.8614     9    12    0.9151    0.0000    1723      52    8
   AAMAX= 3838.10815 AAMIN= -1197.02075
   12    0.9151    9.8418   1152.07    2.6500    4.0000   1
   R1=     49.05 ( all E.s); AVSIN=     0.9640
  SET   CC      SEED    NCYC NITER
    RVAL(R1,ini,end) PKS(ini,end) RO/SIG
    9 0.9151  0.3461540   12    5      49.0  52.8  49.2    21    16    9.84

    SEED=   0.3846150
    vector -u =:   1   0.17945   0.98992   0.77966  1.00
   0.8431    10     1    0.8195    0.0008    1979      52    9
   0.8167    10     2    0.8629    0.0000    1638      52    9
   0.8420    10     3    0.8525    0.0002    1722      52    9
   0.8374    10     4    0.8603    0.0000    1726      52    9
   0.8396    10     5    0.8638    0.0001    1674      52    9
   0.8419    10     6    0.8639    0.0001    1709      52    9
   0.8388    10     7    0.8626    0.0000    1733      52    9
   0.8373    10     8    0.8642    0.0001    1631      52    9
   0.8360    10     9    0.8580    0.0000    1688      52    9
   0.8329    10    10    0.8643    0.0001    1685      52    9
   0.8385    10    11    0.9040    0.0000    1665      52    9
   0.8594    10    12    0.9149    0.0000    1690      52    9
   AAMAX= 3980.88916 AAMIN= -1167.34680
   12    0.9149    9.6471   1214.38    2.6500    4.0000   1
   R1=     49.08 ( all E.s); AVSIN=     0.9588
  SET   CC      SEED    NCYC NITER
    RVAL(R1,ini,end) PKS(ini,end) RO/SIG
   10 0.9149  0.3846150   12    5      49.1  54.1  49.4    23    16    9.65

    SEED=   0.4230770
    vector -u =:   1   0.56780   0.28714   0.87787  1.00
   0.8437    11     1    0.8255    0.0008    1975      52   10
   0.8231    11     2    0.8690    0.0000    1657      52   10
   0.8497    11     3    0.8579    0.0002    1772      52   10
   0.8385    11     4    0.8593    0.0000    1644      52   10
   0.8424    11     5    0.8615    0.0002    1735      52   10
   0.8389    11     6    0.8634    0.0001    1728      52   10
   0.8382    11     7    0.8598    0.0001    1708      52   10
   0.8348    11     8    0.8578    0.0000    1678      52   10
   0.8331    11     9    0.8702    0.0000    1682      52   10
   0.8399    11    10    0.9054    0.0000    1661      52   10
   0.8597    11    11    0.9132    0.0000    1748      52   10
   0.8608    11    12    0.9131    0.0000    1719      52   10
   0.8612    11    13    0.9141    0.0000    1742      52   10
   AAMAX= 3719.98096 AAMIN= -1147.20520
   13    0.9141    8.9838   1273.65    2.6500    4.0000   1
   R1=     48.98 ( all E.s); AVSIN=     0.9553
  SET   CC      SEED    NCYC NITER
    RVAL(R1,ini,end) PKS(ini,end) RO/SIG
   11 0.9141  0.4230770   13    5      49.0  53.3  49.4    21    17    8.98

    SEED=   0.4615380
    vector -u =:   1   0.29555   0.71818   0.66547  1.00
   0.8428    12     1    0.8129    0.0005    1981      52   11
   0.8152    12     2    0.8651    0.0002    1675      52   11
   0.8482    12     3    0.8495    0.0001    1786      52   11
   0.8382    12     4    0.8657    0.0001    1696      52   11
   0.8472    12     5    0.8610    0.0001    1750      52   11
   0.8391    12     6    0.8707    0.0001    1752      52   11
   0.8436    12     7    0.8649    0.0001    1674      52   11
   0.8415    12     8    0.8664    0.0001    1737      52   11
   0.8405    12     9    0.8632    0.0000    1729      52   11
   0.8394    12    10    0.8620    0.0000    1676      52   11
   0.8367    12    11    0.8640    0.0000    1669      52   11
   0.8383    12    12    0.8937    0.0000    1725      52   11
   0.8555    12    13    0.9122    0.0000    1742      52   11
   0.8609    12    14    0.9143    0.0000    1735      52   11
   AAMAX= 3740.41309 AAMIN= -1126.84485
   14    0.9143    8.4819   1330.28    2.6500    4.0000   1
   R1=     49.07 ( all E.s); AVSIN=     0.9562
  SET   CC      SEED    NCYC NITER
    RVAL(R1,ini,end) PKS(ini,end) RO/SIG
   12 0.9143  0.4615380   14    5      49.1  52.8  49.4    22    16    8.48

    SEED=   0.5000000
    vector -u =:   1   0.40818   0.64452   0.97670  1.00
   0.8431    13     1    0.8247    0.0009    1927      52   12
   0.8256    13     2    0.8703    0.0000    1599      52   12
   0.8501    13     3    0.8600    0.0002    1767      52   12
   0.8394    13     4    0.8638    0.0000    1689      52   12
   0.8431    13     5    0.8639    0.0001    1744      52   12
   0.8385    13     6    0.8641    0.0000    1697      52   12
   0.8376    13     7    0.8579    0.0000    1697      52   12
   0.8343    13     8    0.8933    0.0000    1700      52   12
   0.8544    13     9    0.9135    0.0000    1694      52   12
   0.8616    13    10    0.9148    0.0000    1756      52   12
   AAMAX= 3911.82227 AAMIN= -1235.68115
   10    0.9148    8.6004   1384.59    2.6500    4.0000   1
   R1=     48.97 ( all E.s); AVSIN=     0.9491
  SET   CC      SEED    NCYC NITER
    RVAL(R1,ini,end) PKS(ini,end) RO/SIG
   13 0.9148  0.5000000   10    5      49.0  55.0  49.6    24    16    8.60

    SEED=   0.5384620
    vector -u =:   1   0.94966   0.25920   0.88245  1.00
   0.8418    14     1    0.8286    0.0009    1940      52   13
   0.8257    14     2    0.8684    0.0000    1620      52   13
   0.8483    14     3    0.8620    0.0002    1777      52   13
   0.8367    14     4    0.8668    0.0000    1690      52   13
   0.8449    14     5    0.8590    0.0001    1662      52   13
   0.8378    14     6    0.8674    0.0000    1701      52   13
   0.8412    14     7    0.8642    0.0001    1725      52   13
   0.8375    14     8    0.8662    0.0000    1700      52   13
   0.8350    14     9    0.8669    0.0000    1688      52   13
   0.8314    14    10    0.8650    0.0000    1668      52   13
   0.8303    14    11    0.8651    0.0000    1565      52   13
   0.8362    14    12    0.9045    0.0000    1584      52   13
   0.8591    14    13    0.9126    0.0000    1707      52   13
   0.8621    14    14    0.9170    0.0000    1758      52   13
   AAMAX= 3747.68530 AAMIN= -1123.59241
   14    0.9170    7.9176   1436.86    2.6500    4.0000   1
   R1=     49.02 ( all E.s); AVSIN=     0.9530
  SET   CC      SEED    NCYC NITER
    RVAL(R1,ini,end) PKS(ini,end) RO/SIG
   14 0.9170  0.5384620   14    5      49.0  52.8  49.5    21    16    7.92

    SEED=   0.5769230
    vector -u =:   1   0.96485   0.69098   0.90155  1.00
   0.8436    15     1    0.8174    0.0004    2034      52   14
   0.8171    15     2    0.8625    0.0000    1687      52   14
   0.8484    15     3    0.8580    0.0001    1732      52   14
   0.8408    15     4    0.8591    0.0000    1782      52   14
   0.8433    15     5    0.8665    0.0000    1742      52   14
   0.8408    15     6    0.8631    0.0000    1766      52   14
   0.8393    15     7    0.8628    0.0000    1768      52   14
   0.8387    15     8    0.8617    0.0000    1675      52   14
   0.8364    15     9    0.8588    0.0000    1685      52   14
   0.8342    15    10    0.8624    0.0000    1717      52   14
   0.8330    15    11    0.8595    0.0000    1674      52   14
   0.8333    15    12    0.8864    0.0000    1635      52   14
   0.8508    15    13    0.9022    0.0000    1615      52   14
   0.8582    15    14    0.9088    0.0000    1691      52   14
   0.8600    15    15    0.9138    0.0000    1710      52   14
   0.8617    15    16    0.9129    0.0000    1676      52   14
   0.8616    15    17    0.9152    0.0000    1741      52   14
   AAMAX= 3770.59180 AAMIN= -1171.18274
   17    0.9152    7.4970   1487.21    2.6500    4.0000   1
   R1=     49.04 ( all E.s); AVSIN=     0.9461
  SET   CC      SEED    NCYC NITER
    RVAL(R1,ini,end) PKS(ini,end) RO/SIG
   15 0.9152  0.5769230   17    5      49.0  53.1  49.6    20    16    7.50

    SEED=   0.6153850
    vector -u =:   1   0.50225   0.38525   0.67117  1.00
   0.8428    16     1    0.8201    0.0005    1968      52   15
   0.8208    16     2    0.8717    0.0000    1683      52   15
   0.8487    16     3    0.8565    0.0001    1798      52   15
   0.8397    16     4    0.8661    0.0000    1776      52   15
   0.8419    16     5    0.8573    0.0001    1676      52   15
   0.8368    16     6    0.8644    0.0000    1693      52   15
   0.8394    16     7    0.8574    0.0000    1671      52   15
   0.8348    16     8    0.8924    0.0000    1693      52   15
   0.8532    16     9    0.9097    0.0000    1665      52   15
   0.8605    16    10    0.9124    0.0000    1704      52   15
   0.8616    16    11    0.9113    0.0000    1763      52   15
   0.8616    16    12    0.9110    0.0000    1711      52   15
   0.8608    16    13    0.9113    0.0000    1743      52   15
   0.8614    16    14    0.9117    0.0000    1654      52   15
   0.8608    16    15    0.9114    0.0000    1760      52   15
   0.8615    16    16    0.9125    0.0000    1715      52   15
   0.8606    16    17    0.9115    0.0000    1711      52   15
   0.8617    16    18    0.9116    0.0000    1711      52   15
   0.8608    16    19    0.9120    0.0000    1740      52   15
   0.8617    16    20    0.9132    0.0000    1713      52   15
   0.8614    16    21    0.9114    0.0000    1729      52   15
   0.8620    16    22    0.9133    0.0000    1754      52   15
   0.8614    16    23    0.9109    0.0000    1742      52   15
   0.8613    16    24    0.9132    0.0000    1728      52   15
   0.8610    16    25    0.9112    0.0000    1732      52   15
   0.8615    16    26    0.9128    0.0000    1695      52   15
   0.8609    16    27    0.9112    0.0000    1722      52   15
   0.8616    16    28    0.9134    0.0000    1762      52   15
   0.8611    16    29    0.9114    0.0000    1743      52   15
   AAMAX= 3385.12988 AAMIN= -1287.19836
   30    0.9135    7.0108   1535.92    2.6500    4.0000   1
   R1=     49.07 ( all E.s); AVSIN=     0.9476
  SET   CC      SEED    NCYC NITER
    RVAL(R1,ini,end) PKS(ini,end) RO/SIG
   16 0.9135  0.6153850   30    5      49.1  53.7  49.4    22    16    7.01

    SEED=   0.6538460
    vector -u =:   1   0.60769   0.86450   0.81635  1.00
   0.8433    17     1    0.8242    0.0004    2005      52   15
   0.8212    17     2    0.8668    0.0000    1589      52   15
   0.8477    17     3    0.8519    0.0001    1754      52   15
   0.8364    17     4    0.8684    0.0000    1783      52   15
   0.8460    17     5    0.8639    0.0001    1718      52   15
   0.8408    17     6    0.8688    0.0000    1704      52   15
   0.8418    17     7    0.8613    0.0000    1707      52   15
   0.8345    17     8    0.8612    0.0000    1714      52   15
   0.8346    17     9    0.8542    0.0000    1737      52   15
   0.8337    17    10    0.8874    0.0000    1688      52   15
   0.8533    17    11    0.9124    0.0000    1619      52   15
   0.8611    17    12    0.9129    0.0000    1750      52   15
   0.8613    17    13    0.9151    0.0000    1717      52   15
   AAMAX= 3862.56982 AAMIN= -1201.60852
   13    0.9151    7.1969   1583.13    2.6500    4.0000   1
   R1=     48.96 ( all E.s); AVSIN=     0.9605
  SET   CC      SEED    NCYC NITER
    RVAL(R1,ini,end) PKS(ini,end) RO/SIG
   17 0.9151  0.6538460   13    5      49.0  52.7  49.5    22    16    7.20

    SEED=   0.6923080
    vector -u =:   1   0.33179   0.54915   0.80722  1.00
   0.8440    18     1    0.8173    0.0004    2036      52   16
   0.8189    18     2    0.8563    0.0000    1676      52   16
   0.8450    18     3    0.8529    0.0001    1752      52   16
   0.8378    18     4    0.8601    0.0000    1690      52   16
   0.8445    18     5    0.8618    0.0000    1752      52   16
   0.8389    18     6    0.8614    0.0000    1721      52   16
   0.8392    18     7    0.8608    0.0000    1710      52   16
   0.8357    18     8    0.8592    0.0000    1725      52   16
   0.8350    18     9    0.8596    0.0000    1699      52   16
   0.8315    18    10    0.8669    0.0000    1691      52   16
   0.8390    18    11    0.9065    0.0000    1655      52   16
   0.8598    18    12    0.9163    0.0000    1733      52   16
   AAMAX= 3979.21143 AAMIN= -1230.14429
   12    0.9163    7.1821   1628.97    2.6500    4.0000   1
   R1=     48.95 ( all E.s); AVSIN=     0.9541
  SET   CC      SEED    NCYC NITER
    RVAL(R1,ini,end) PKS(ini,end) RO/SIG
   18 0.9163  0.6923080   12    5      48.9  53.1  49.3    20    16    7.18

    SEED=   0.7307690
    vector -u =:   1   0.72215   0.07219   0.83414  1.00
   0.8436    19     1    0.8175    0.0002    2045      52   17
   0.8189    19     2    0.8587    0.0000    1702      52   17
   0.8472    19     3    0.8553    0.0000    1779      52   17
   0.8402    19     4    0.8668    0.0000    1683      52   17
   0.8463    19     5    0.8650    0.0000    1716      52   17
   0.8403    19     6    0.8656    0.0000    1746      52   17
   0.8409    19     7    0.8695    0.0000    1702      52   17
   0.8393    19     8    0.8991    0.0000    1669      52   17
   0.8582    19     9    0.9146    0.0000    1736      52   17
   AAMAX= 3741.06909 AAMIN= -1279.57898
    9    0.9146    6.8220   1673.56    2.6500    4.0000   1
   R1=     49.00 ( all E.s); AVSIN=     0.9670
  SET   CC      SEED    NCYC NITER
    RVAL(R1,ini,end) PKS(ini,end) RO/SIG
   19 0.9146  0.7307690    9    5      49.0  54.5  49.3    21    16    6.82

    SEED=   0.7692310
    vector -u =:   1   0.83175   0.32486   0.52766  1.00
   0.8427    20     1    0.8120    0.0004    1963      52   18
   0.8154    20     2    0.8512    0.0000    1606      52   18
   0.8428    20     3    0.8520    0.0000    1713      52   18
   0.8364    20     4    0.8707    0.0000    1689      52   18
   0.8452    20     5    0.8586    0.0000    1695      52   18
   0.8364    20     6    0.8638    0.0000    1694      52   18
   0.8375    20     7    0.8649    0.0000    1707      52   18
   0.8382    20     8    0.8997    0.0000    1671      52   18
   0.8580    20     9    0.9155    0.0000    1704      52   18
   AAMAX= 4075.83813 AAMIN= -1157.40222
    9    0.9155    6.6523   1716.99    2.6500    4.0000   1
   R1=     49.04 ( all E.s); AVSIN=     0.9492
  SET   CC      SEED    NCYC NITER
    RVAL(R1,ini,end) PKS(ini,end) RO/SIG
   20 0.9155  0.7692310    9    5      49.0  53.0  49.3    25    16    6.65

    SEED=   0.8076920
    vector -u =:   1   0.70982   0.42673   0.52165  1.00
   0.8415    21     1    0.8187    0.0005    1924      52   19
   0.8223    21     2    0.8588    0.0000    1615      52   19
   0.8475    21     3    0.8588    0.0001    1791      52   19
   0.8398    21     4    0.8688    0.0000    1743      52   19
   0.8447    21     5    0.8578    0.0000    1698      52   19
   0.8400    21     6    0.8659    0.0000    1696      52   19
   0.8436    21     7    0.8666    0.0000    1704      52   19
   0.8395    21     8    0.8610    0.0000    1750      52   19
   0.8395    21     9    0.8669    0.0000    1755      52   19
   0.8393    21    10    0.8591    0.0000    1758      52   19
   0.8363    21    11    0.8598    0.0000    1695      52   19
   0.8364    21    12    0.8629    0.0000    1737      52   19
   0.8338    21    13    0.8598    0.0000    1673      52   19
   0.8316    21    14    0.8597    0.0000    1679      52   19
   0.8277    21    15    0.8650    0.0000    1650      52   19
   0.8326    21    16    0.8844    0.0000    1664      52   19
   0.8501    21    17    0.9113    0.0000    1630      52   19
   0.8605    21    18    0.9132    0.0000    1703      52   19
   0.8611    21    19    0.9120    0.0000    1745      52   19
   0.8607    21    20    0.9128    0.0000    1657      52   19
   0.8611    21    21    0.9124    0.0000    1785      52   19
   0.8610    21    22    0.9137    0.0000    1678      52   19
   0.8614    21    23    0.9130    0.0000    1710      52   19
   0.8612    21    24    0.9141    0.0000    1681      52   19
   AAMAX= 3817.32910 AAMIN= -1255.53174
   24    0.9141    6.5117   1759.35    2.6500    4.0000   1
   R1=     49.00 ( all E.s); AVSIN=     0.9377
  SET   CC      SEED    NCYC NITER
    RVAL(R1,ini,end) PKS(ini,end) RO/SIG
   21 0.9141  0.8076920   24    5      49.0  53.2  49.6    23    16    6.51

    SEED=   0.8461540
    vector -u =:   1   0.41159   0.35646   0.75762  1.00
   0.8409    22     1    0.8109    0.0003    1965      52   20
   0.8152    22     2    0.8598    0.0000    1668      52   20
   0.8461    22     3    0.8580    0.0001    1779      52   20
   0.8383    22     4    0.8649    0.0000    1727      52   20
   0.8440    22     5    0.8709    0.0000    1823      52   20
   0.8413    22     6    0.8668    0.0000    1737      52   20
   0.8386    22     7    0.8654    0.0000    1739      52   20
   0.8364    22     8    0.8664    0.0000    1696      52   20
   0.8371    22     9    0.8546    0.0000    1708      52   20
   0.8317    22    10    0.8661    0.0000    1715      52   20
   0.8347    22    11    0.8565    0.0000    1674      52   20
   0.8297    22    12    0.8726    0.0000    1669      52   20
   0.8344    22    13    0.8982    0.0000    1684      52   20
   0.8557    22    14    0.9147    0.0000    1767      52   20
   AAMAX= 3733.79346 AAMIN= -1167.79089
   14    0.9147    6.4443   1800.71    2.6500    4.0000   1
   R1=     48.93 ( all E.s); AVSIN=     0.9472
  SET   CC      SEED    NCYC NITER
    RVAL(R1,ini,end) PKS(ini,end) RO/SIG
   22 0.9147  0.8461540   14    5      48.9  52.9  49.4    21    16    6.44

    SEED=   0.8846150
    vector -u =:   1   0.98838   0.54035   0.68451  1.00
   0.8431    23     1    0.8218    0.0003    1941      52   21
   0.8175    23     2    0.8683    0.0000    1665      52   21
   0.8433    23     3    0.8576    0.0000    1713      52   21
   0.8350    23     4    0.8664    0.0000    1720      52   21
   0.8388    23     5    0.8667    0.0000    1677      52   21
   0.8352    23     6    0.8644    0.0000    1712      52   21
   0.8351    23     7    0.8614    0.0000    1737      52   21
   0.8319    23     8    0.8596    0.0000    1657      52   21
   0.8332    23     9    0.8711    0.0000    1661      52   21
   0.8403    23    10    0.9066    0.0000    1672      52   21
   0.8588    23    11    0.9161    0.0000    1701      52   21
   AAMAX= 3876.68774 AAMIN= -1126.19434
   11    0.9161    6.3274   1841.14    2.6500    4.0000   1
   R1=     49.04 ( all E.s); AVSIN=     0.9473
  SET   CC      SEED    NCYC NITER
    RVAL(R1,ini,end) PKS(ini,end) RO/SIG
   23 0.9161  0.8846150   11    5      49.0  53.5  49.5    22    16    6.33

    SEED=   0.9230770
    vector -u =:   1   0.49747   0.18485   0.28957  1.00
   0.8440    24     1    0.8234    0.0001    2022      52   22
   0.8244    24     2    0.8604    0.0000    1668      52   22
   0.8497    24     3    0.8531    0.0000    1742      52   22
   0.8384    24     4    0.8596    0.0000    1699      52   22
   0.8434    24     5    0.8660    0.0000    1737      52   22
   0.8413    24     6    0.8579    0.0000    1742      52   22
   0.8420    24     7    0.8650    0.0000    1720      52   22
   0.8394    24     8    0.8607    0.0000    1702      52   22
   0.8403    24     9    0.8626    0.0000    1698      52   22
   0.8375    24    10    0.8652    0.0000    1741      52   22
   0.8349    24    11    0.8539    0.0000    1685      52   22
   0.8303    24    12    0.8617    0.0000    1692      52   22
   0.8305    24    13    0.8699    0.0000    1711      52   22
   0.8431    24    14    0.9082    0.0000    1689      52   22
   0.8601    24    15    0.9138    0.0000    1750      52   22
   0.8609    24    16    0.9146    0.0000    1778      52   22
   AAMAX= 3690.25830 AAMIN= -1165.56079
   16    0.9146    6.0718   1880.70    2.6500    4.0000   1
   R1=     49.09 ( all E.s); AVSIN=     0.9482
  SET   CC      SEED    NCYC NITER
    RVAL(R1,ini,end) PKS(ini,end) RO/SIG
   24 0.9146  0.9230770   16    5      49.1  53.4  49.6    24    16    6.07

    SEED=   0.9615380
    vector -u =:   1   0.99216   0.03820   0.08153  1.00
   0.8435    25     1    0.8229    0.0001    2011      52   23
   0.8171    25     2    0.8617    0.0000    1632      52   23
   0.8419    25     3    0.8635    0.0000    1700      52   23
   0.8359    25     4    0.8678    0.0000    1699      52   23
   0.8359    25     5    0.8624    0.0000    1711      52   23
   0.8337    25     6    0.8667    0.0000    1684      52   23
   0.8389    25     7    0.9033    0.0000    1660      52   23
   0.8579    25     8    0.9146    0.0000    1667      52   23
   AAMAX= 3852.11548 AAMIN= -1196.10632
    8    0.9146    5.8622   1919.45    2.6500    4.0000   1
   R1=     49.02 ( all E.s); AVSIN=     0.9615
  SET   CC      SEED    NCYC NITER
    RVAL(R1,ini,end) PKS(ini,end) RO/SIG
   25 0.9146  0.9615380    8    5      49.0  54.0  49.6    21    16    5.86

 SUMMARY OF SOLUTIONS:
  SET   CC      SEED    NCYC NITER     R1%   Rcc(1,end)   PKS(1,end) RO/SIG
    9 0.9151  0.3461540   12    5      49.0  52.8  49.2    21    16    9.84
   20 0.9155  0.7692310    9    5      49.0  53.0  49.3    25    16    6.65
   18 0.9163  0.6923080   12    5      48.9  53.1  49.3    20    16    7.18
   19 0.9146  0.7307690    9    5      49.0  54.5  49.3    21    16    6.82
   16 0.9135  0.6153850   30    5      49.1  53.7  49.4    22    16    7.01
   22 0.9147  0.8461540   14    5      48.9  52.9  49.4    21    16    6.44
   12 0.9143  0.4615380   14    5      49.1  52.8  49.4    22    16    8.48
   11 0.9141  0.4230770   13    5      49.0  53.3  49.4    21    17    8.98
    3 0.9144  0.1153850   20    5      49.1  53.5  49.4    21    16   16.31
    2 0.9154  0.0769230   15    5      49.1  53.1  49.4    21    16   21.50
   10 0.9149  0.3846150   12    5      49.1  54.1  49.4    23    16    9.65
    6 0.9160  0.2307690   15    5      49.0  52.6  49.5    20    16   12.06
   14 0.9170  0.5384620   14    5      49.0  52.8  49.5    21    16    7.92
   17 0.9151  0.6538460   13    5      49.0  52.7  49.5    22    16    7.20
    8 0.9143  0.3076920   12    5      48.9  53.7  49.5    21    16   10.56
    5 0.9168  0.1923080   10    5      49.1  52.6  49.5    21    16   13.28
   23 0.9161  0.8846150   11    5      49.0  53.5  49.5    22    16    6.33
   24 0.9146  0.9230770   16    5      49.1  53.4  49.6    24    16    6.07
    4 0.9144  0.1538460   10    5      49.0  54.4  49.6    24    16   15.12
    7 0.9141  0.2692310   13    5      49.1  55.6  49.6    22    16   11.31
   25 0.9146  0.9615380    8    5      49.0  54.0  49.6    21    16    5.86
   15 0.9152  0.5769230   17    5      49.0  53.1  49.6    20    16    7.50
   21 0.9141  0.8076920   24    5      49.0  53.2  49.6    23    16    6.51
    1 0.9146  0.0384620   11    5      49.0  53.0  49.6    21    16   28.85
   13 0.9148  0.5000000   10    5      49.0  55.0  49.6    24    16    8.60
TOTAL NUMBER OF CYCLES IS          344
--------------------------------------------------------------
=> Press <CR> to finish ...
