# Supplementary material for: Extending the novel |ρ|-based phasing algorithm to the solution of anomalous scattering substructures from SAD data of protein crystals
Source: Acta Crystallogr A Found Adv. 2022 Oct 10;78(Pt 6):473–81. doi: 10.1107/S2053273322008622 (PMC9624180; doi:10.1107/S2053273322008622)
Supplement: Supplementary file 1 [file a-78-00473-sup1.zip › ae5119_suppl_rev/DFCUT comparison rev/comp_5_5iqy_25_dfcut450_P1.LPT]

 ============================================================
   === STRUCTURE SOLUTION BY abs(ro) DIRECT METHODS === 
   XLENS/22.1: The SDA Sm-FFT algorithm (10 Mar 2022)
   Copyright Prof. Jordi Rius
   Institut de Ciencia de Materials de Barcelona (CSIC)
   References: Rius J. Acta Cryst (2020) A76 489-493 
   Rius J. & Torrelles X. Acta Cryst (2021) A77 339-347 
   Date is 27- 4-2022   at 10:13: 0
 ============================================================

     CRYSTAL DATA:
     =============
     5iqy C2221 (20) L= 1.5418  (2.40) 55.69%Solv                                    

     A=  40.890      B= 132.080     C=  97.570
     ALPHA=   90.00  BETA=   90.00  GAMMA=   90.00

     VOLUME (A3)=     526949.25     DSANO=    3.000

     (SINT/L)2=   0.000149523*H2 +  0.000014331*K2 +  0.000026261*L2 +
                  0.000000000*HK +  0.000000000*HL +  0.000000000*KL

     BRAVAIS LATTICE IS  C  CENTRED AT:

       1)  0.000000       0.000000       0.000000
       2)  0.500000       0.500000       0.000000

      SYMMETRY OPERATIONS: 

      R11  R12  R13     R21  R22  R23     R31  R32  R33    T1     T2     T3

  1)    1    0    0       0    1    0       0    0    1    0.00   0.00   0.00
  2)   -1    0    0       0   -1    0       0    0    1    0.00   0.00   0.50
  3)   -1    0    0       0    1    0       0    0   -1    0.00   0.00   0.50
  4)    1    0    0       0   -1    0       0    0   -1    0.00   0.00   0.00

     STRUCTURE TREATED AS NON-CENTROSYMMETRIC

     TYPE OF RADIATION IS X-RAYS

          UNIT CELL CONTENTS
      SYMBOL  ATOMIC_NUMBER    NUMBER IN CELL    TYPE    SCAT_POWER
        I          53              208            1          53.00

     STARTING PHASES FROM MODULUS FUNCTION

--------------------------------------------------------------

     INTENSITY DATA INFORMATION:
     ==========================

     INPUT DATA ARE F**2
   DSANO (ANGS.):       3.0000
   DSFOU (ANGS.):       3.0000
   DSMIN (ANGS.):       2.4001
   N.CENTRIC REF:          952
  ANOMALOUS DIFFRACTION RATIOS(GLOBAL):   
   <|D|>/<F> (%,acen); <|F|>; <|D|>:    6.2379     55.0800      3.4358
   <I/sig(I)> :           36.5100
   <|D|/sig(D)>:           3.1328

  ANOMALOUS DIFFRACTION RATIOS(SHELLS):   
      SHELL  DMEAN  DINF  <|D|>/<F>  <I/sig(I)>  <|D|/sig(D)> NREFS
        1     7.23  5.74    9.9277   47.8179    6.8295          601     5593.09
        2     5.01  4.55    7.0819   44.0318    4.2764          654     5085.41
        3     4.23  3.98    5.0874   45.0096    3.1786          674     5824.96
        4     3.78  3.61    4.6222   40.4031    2.5473          669     4800.90
        5     3.48  3.36    4.9600   33.1878    2.1771          683     3286.70
        6     3.25  3.16    5.7199   25.6369    1.8117          666     2141.93
        7     3.07  3.00    6.1986   21.1703    1.5663          687     1640.00

  BIJVOET PAIRS FILTERING:
   BIJVOET PAIR REFL. (USED/READ/%):             3887      4635     83.86
   NUMBER WRONG BIJVOET PAIR REFL.,S,(%):               1      0.02
   NUM. OF E.s < ECUT,(%), ECUT:         237      5.11      0.2700
   N.DF/s(DF) < DFCUT,(%),DFCUT:         502     10.83      0.4500
   N. DF OUTLIERS,RMSCUT:                  8                4.2500
   CV(%) OF D> :      81.6598
   <r.m.sq.dev.> OF D.s:        4.9620
--------------------------------------------------------------

     FORBIDDEN REFLECTIONS IN DATA FILE *.HKL:
     =========================================

    H    K    L        XO       DXO      NEQ
--------------------------------------------------------------

     Rsigma(F) of equivalent reflections
     Rsig:    0.00000  Nref:         0

     ds_interval        Rsigma       Nref

     N. UNIQUE REFLECTIONS (measured,theory):        3903        5605


     INFORMATION OF DATA IN P1:
     MEAS. INTENSITIES (OBS+UNOBS)IN XLHEM.HKL=        15564
     NOT MEASURED INTENSITIES in XLUNMEAS.HKL=        4856
     FRACTION MEASURED INTENSITIES >DSFOU:     0.762
     HMAX=   13  KMAX=   44  LMAX=   32


--------------------------------------------------------------

     SCALING OF MEASURED INTENSITIES:
     ================================


      SCALE FACTOR:        0.9058  F(EXP)/SK = F(ABS)
      B OVERALL   :       45.4527
      R(Wilson)   :       20.4955
      DSFOU       :        3.0000

      SHELL  DMEAN  DINF  SFC2/SFO2  Nref  f.unobs
        1     7.23  5.74   0.84876    2161  0.0000
        2     5.01  4.55   0.97631    2286  0.0000
        3     4.23  3.98   1.13403    2301  0.0000
        4     3.78  3.61   1.20493    2273  0.0000
        5     3.48  3.36   1.12037    2290  0.0000
        6     3.25  3.16   1.02183    2140  0.0000
        7     3.07  3.00   0.77144    2113  0.0000

 -------------------------------------------------------------

     DATA NORMALIZING:
     ================

     NUMBER OF INPUT REFLEXIONS =             15564
     F(ABS)  =  F(EXP) /          0.9058

     MAXIMUM         H         K         L
     INDICES        13        43        32

                   CENT    ACENT     HK0     0KL     H0L    REST
     </E2-1/>      0.968   0.736   1.000   1.000   0.000   0.874

      E2MEAN      :    0.982433

     <E**2> ACCORDING TO PARITY GROUPS ( D-SPACING > 1.000
        ALL     GGG     GGU     GUG     GUU     UGG     UGU     UUG     UUU
E^2   1.000   1.032   0.966   0.000   0.000   0.000   0.000   1.027   0.977
N     15564    3556    3656       0       0       0       0    4092    4260

--------------------------------------------------------------

     PHASE REFINEMENT DETAILS:
     ======================== 
    TOTAL N. OF E-VALUES =     15564
    D-SPACING CUT-OFF =    3.00
    <E>, <E2> =    0.8369  1.0000

    N. SETS AND CYCLES =       25     50
    XLIM FOR K REFLECTIONS =    0.00
    N.REFLECTIONS > XKLIM =     15564
    XLIM FOR H REFLECTIONS =    1.00
    N.REFLECTIONS > XHLIM =      5132
     X"S MODIFIED BY MODULUS FUNCTION
    N. ATOMS IN UNIT_CELL (NCELL)  =   208
    PIXELS(0); P_ATOMS(1); OMIT(2) =     1
    FRAC. RANDOMLY DELETED ATOMS = 0.000

    GRID SPACING IN ANGS. =    1.00
    N.GRID POINTS (XYZ) =     40   128   100
    ESD FACTOR FOR MASK DEFINITION =    2.65
    LOWER MASK VALUE =      0
    ESD FACT FOR PEAK ACCEPTANCE (ATOMS=1,2) =  4.00
    ESD FACTOR IN SEARCH (DIF.FOURIER) =  1.10

     vector -u =:   1   0.21680   0.22867   0.82980  1.00
    0.8253     1     1    0.8340    0.0426     564     104    0
    0.8093     1     2    0.8629    0.0160     383     104    0
    0.8176     1     3    0.8656    0.0086     442     104    0
    0.8122     1     4    0.8629    0.0016     414     104    0
    0.8182     1     5    0.8644    0.0035     445     104    0
    0.8148     1     6    0.8644    0.0008     457     104    0
    0.8201     1     7    0.8649    0.0008     457     104    0
    0.8154     1     8    0.8640    0.0012     463     104    0
    0.8134     1     9    0.8591    0.0008     433     104    0
    0.8105     1    10    0.8632    0.0008     414     104    0
    0.8123     1    11    0.8601    0.0008     434     104    0
    0.8172     1    12    0.8645    0.0000     456     104    0
    0.8187     1    13    0.8658    0.0012     417     104    0
    0.8210     1    14    0.8647    0.0000     435     104    0
    0.8188     1    15    0.8633    0.0016     428     104    0
    0.8181     1    16    0.8636    0.0012     441     104    0
    0.8205     1    17    0.8649    0.0008     440     104    0
    0.8206     1    18    0.8643    0.0000     439     104    0
    0.8179     1    19    0.8634    0.0004     442     104    0
    0.8211     1    20    0.8650    0.0004     438     104    0
    0.8197     1    21    0.8612    0.0012     437     104    0
    0.8198     1    22    0.8627    0.0000     448     104    0
    0.8160     1    23    0.8641    0.0008     456     104    0
    0.8154     1    24    0.8602    0.0000     438     104    0
    0.8170     1    25    0.8590    0.0000     428     104    0
    0.8166     1    26    0.8624    0.0012     414     104    0
    0.8124     1    27    0.8638    0.0000     435     104    0
    0.8136     1    28    0.8607    0.0004     438     104    0
    0.8113     1    29    0.8619    0.0008     441     104    0
    0.8141     1    30    0.8624    0.0000     427     104    0
    0.8137     1    31    0.8648    0.0000     430     104    0
    0.8175     1    32    0.8654    0.0000     456     104    0
    0.8147     1    33    0.8617    0.0008     415     104    0
    0.8179     1    34    0.8641    0.0004     446     104    0
    0.8152     1    35    0.8604    0.0000     440     104    0
    0.8118     1    36    0.8633    0.0004     422     104    0
    0.8134     1    37    0.8623    0.0000     422     104    0
    0.8159     1    38    0.8598    0.0008     461     104    0
    0.8133     1    39    0.8615    0.0000     431     104    0
    0.8150     1    40    0.8621    0.0004     422     104    0
    0.8134     1    41    0.8609    0.0004     426     104    0
    0.8113     1    42    0.8581    0.0000     407     104    0
    0.8117     1    43    0.8620    0.0000     417     104    0
    0.8120     1    44    0.8567    0.0000     419     104    0
    0.8094     1    45    0.8609    0.0004     430     104    0
    0.8119     1    46    0.8608    0.0000     426     104    0
    0.8155     1    47    0.8633    0.0000     436     104    0
    0.8114     1    48    0.8631    0.0000     405     104    0
    0.8123     1    49    0.8582    0.0000     432     104    0
     vector -u =:   1   0.36489   0.10161   0.81714  1.00
     vector -u =:   1   0.49998   0.39021   0.52000  1.00
     vector -u =:   1   0.65675   0.62271   0.82334  1.00
     vector -u =:   1   0.87300   0.81655   0.52951  1.00
     vector -u =:   1   0.18504   0.40165   0.47330  1.00
     vector -u =:   1   0.63250   0.71194   0.75479  1.00
     vector -u =:   1   0.25335   0.98420   0.46296  1.00
     vector -u =:   1   0.08913   0.96328   0.46529  1.00
     vector -u =:   1   0.17945   0.98992   0.77966  1.00
     vector -u =:   1   0.56780   0.28714   0.87787  1.00
     vector -u =:   1   0.29555   0.71818   0.66547  1.00
     vector -u =:   1   0.40818   0.64452   0.97670  1.00
     vector -u =:   1   0.94966   0.25920   0.88245  1.00
     vector -u =:   1   0.96485   0.69098   0.90155  1.00
     vector -u =:   1   0.50225   0.38525   0.67117  1.00
     vector -u =:   1   0.60769   0.86450   0.81635  1.00
     vector -u =:   1   0.33179   0.54915   0.80722  1.00
     vector -u =:   1   0.72215   0.07219   0.83414  1.00
     vector -u =:   1   0.83175   0.32486   0.52766  1.00
     vector -u =:   1   0.70982   0.42673   0.52165  1.00
     vector -u =:   1   0.41159   0.35646   0.75762  1.00
     vector -u =:   1   0.98838   0.54035   0.68451  1.00
     vector -u =:   1   0.49747   0.18485   0.28957  1.00
     vector -u =:   1   0.99216   0.03820   0.08153  1.00

---------------------------------------------------------------

  SUMMARY OF SOLUTIONS:
   SET   CCH     SEED    NCYC NITER     R1%   Rcc(1,end)   PKS(1,end) RO/SIG  AVSIN
    15 0.8764  0.5769230   33    3      50.4  65.3  56.7   125   125    3.31 1.340
    22 0.8758  0.8461540   35    3      50.5  66.0  57.0   125   125    2.81 1.440
    16 0.8784  0.6153850   45    3      50.4  66.4  57.0   125   125    2.87 1.254
     9 0.8762  0.3461540   37    3      50.7  68.6  57.7   125   125    4.37 1.388
    18 0.8765  0.6923080   42    3      50.9  68.2  58.4   125   125    3.05 1.414
    11 0.8755  0.4230770   35    3      51.6  68.3  58.7   125   125    4.04 1.406
     3 0.8751  0.1153850   44    3      51.1  68.7  58.8   125   125    6.17 1.212
    24 0.8760  0.9230770   29    3      51.0  68.5  58.9   125   125    2.63 1.374
     7 0.8699  0.2692310   50    3      51.5  71.4  62.3   125   125    4.55 1.265
    23 0.8678  0.8846150   50    3      53.2  75.8  65.5   125   125    2.88 1.484
    20 0.8670  0.7692310   50    3      54.5  76.2  67.9   125   125    2.86 1.472
     5 0.8687  0.1923080   50    3      54.5  76.3  68.6   125   125    9.09 2.626
    13 0.8578  0.5000000   50    3      54.9  81.2  69.0   125   125    3.39 1.539
    14 0.8624  0.5384620   50    3      54.5  77.5  69.1   125   125    3.81 1.677
    10 0.8662  0.3846150   50    3      54.8  79.1  69.3   125   125    4.22 1.728
     8 0.8627  0.3076920   50    3      53.9  78.4  69.4   125   125    6.66 2.391
     6 0.8626  0.2307690   50    3      54.8  78.5  69.5   125   125    7.24 2.125
     4 0.8647  0.1538460   50    3      54.8  79.2  69.6   125   125    5.10 1.197
     2 0.8643  0.0769230   50    3      55.3  77.9  69.8   125   125    9.39 1.641
    12 0.8639  0.4615380   50    3      54.5  78.6  69.9   125   125    3.47 1.544
    21 0.8634  0.8076920   50    3      54.6  77.9  70.4   125   125    3.02 1.681
    25 0.8571  0.9615380   50    3      56.1  80.6  70.6   125   125    1.40 0.852
    17 0.8628  0.6538460   50    3      54.7  78.2  70.7   125   125    3.56 1.877
    19 0.8676  0.7307690   50    3      54.7  78.3  70.9   125   125    3.78 2.141
     1 0.8597  0.0384620   50    3      54.4  81.5  73.2   125   125   10.93 1.267
 TOTAL NUMBER OF CYCLES IS         1150
------------------------------------------------------------------------------

  COPY OF FILE.CDR:
  ==== == =======

5iqy C2221 (20) L= 1.5418  (2.40) 55.69%Solv                                    
CELL                                                                            
40.8899 132.0798 97.570    90.000    90.000   90.000                            
ANOM                                                                            
3.0                                                                             
LATTICE                                                                         
C                                                                               
SYMM                                                                            
X,Y,Z                                                                           
-X,-Y,Z+1/2                                                                     
-X,Y,-Z+1/2                                                                     
X,-Y,-Z                                                                         
CONTENTS                                                                        
 I                                                                              
 208                                                                            
&CONTROL IHKL=1,NSET=25,NCYCLE=50,RVMIN=1.,NEGSUP=1,                            
FSIGRO=2.65,FSIGDM=4.0,DELTLV=1.1,NITER=3,IFOUSG=0, ITEST=2,                    
IBREAK=0,,EHLIM=1.0,NSHELL=7,dfcut=0.45,Ecut=0.27,                              
CCTLV=0.875,IEXCC=0,IABORT=0/                                                   
3.0 (3.2)                                                                       
BINIT=0.0384620,CCTLV=0.8763,EXCC=0                                             
BINIT=0.1153850                                                                 
                                                                                
                                                                                
     INTENSITY DATA INFORMATION:                                                
     ==========================                                                 
                                                                                
     INPUT DATA ARE F**2                                                        
   DSANO (ANGS.):       1.0000                                                  
   DSFOU (ANGS.):       2.4001                                                  
   DSMIN (ANGS.):       2.4001                                                  
   N.CENTRIC REF:         1481                                                  
  ANOMALOUS DIFFRACTION RATIOS(GLOBAL):                                         
   <|DF|>/<F> (%,acen); <|F|>; <|DF|>:    7.4078     39.3088      2.9119        
   <I/sig(I)> :           23.4444                                               
   <|DF|/sig(DF)>:         2.1056                                               
                                                                                
  ANOMALOUS DIFFRACTION RATIOS(SHELLS):                                         
      SHELL  DMEAN  DINF  <|DF|>/<F> <I/sig(I)> <|DF|/sig(DF)> NREFS            
        1     6.51  5.17    9.6281   46.1219    6.3210          848     5238.23 
        2     4.52  4.10    5.6676   45.4931    3.5541          896     5658.11 
        3     3.81  3.58    4.6554   40.5322    2.5669          926     4938.11 
        4     3.41  3.26    5.1571   30.6038    2.0345          919     2904.89 
        5     3.13  3.02    6.1295   22.7366    1.6863          936     1798.49 
        6     2.93  2.85    6.9877   17.1046    1.3922          940     1247.87 
        7     2.77  2.70    8.2607   12.1239    1.1056          938      808.79 
        8     2.64  2.59   10.4861    9.3933    1.0097          939      611.91 
        9     2.53  2.49   12.8216    7.5080    0.9649          948      475.94 
       10     2.44  2.40   14.0227    6.4225    0.8995          931      406.70 
                                                                                
  FRIEDEL PAIRS FILTERING:                                                      
   PAIR NUM. (USED/READ/%):             7160      9231     77.56                
   NUMBER WRONG PAIRS,S,(%):              10      0.11                          
   NUM.SMALLER THAN ENH_min,(%):         307      3.33      0.2700              
   WITH SMALL DF, %PAIRS, DFCUT:        1738     18.83      0.4500              
   N. DF OUTLIERS,RMSCUT:                 16                4.2500              
   CV(%) OF DF> :      77.6330                                                  
   <r.m.sq.dev.> OF DF.s:        4.3455                                         
--------------------------------------------------------------                  
++++++++++++++++++++++++++++++++++++++++++++++++++++++++++++++
   Job finished on 27- 4-2022   at 10:42:53
   Elapsed time:      1793 seconds
++++++++++++++++++++++++++++++++++++++++++++++++++++++++++++++
C:\Users\rius\Desktop\5iqy_DFCUTzero>xlabsro_anom_1 5iqy
============================================================
  === STRUCTURE SOLUTION BY abs(ro) DIRECT METHODS ===
  XLENS/22.1: The SDA Sm-FFT algorithm (17 Mar 2022)
  Copyright Prof. Jordi Rius
  Institut de Ciencia de Materials de Barcelona (CSIC)
  References: Rius J.    Acta Cryst (2020) A76 489-493
  Rius J. & Torrelles X. Acta Cryst (2021) A77 339-347
  Date is 27- 4-2022   at 10:13: 0
============================================================


5iqy C2221 (20) L= 1.5418  (2.40) 55.69%Solv


    STARTING PHASES FROM MODULUS FUNCTION
    INPUT DATA ARE F**2
  DSANO (ANGS.):       3.0000
  DSFOU (ANGS.):       3.0000
  DSMIN (ANGS.):       2.4001
  N.CENTRIC REF:          952
 ANOMALOUS DIFFRACTION RATIOS(GLOBAL):
  <|D|>/<F> (%,acen); <|F|>; <|D|>:    6.2379     55.0800      3.4358
  <I/sig(I)> :           36.5100
  <|D|/sig(D)>:           3.1328
 BIJVOET PAIRS FILTERING:
  BIJVOET PAIR REFL. (USED/READ/%):             3887      4635     83.86
  NUMBER WRONG BIJVOET PAIR REFL.,S,(%):               1      0.02
  NUM. OF E.s < ECUT,(%), ECUT:         237      5.11      0.2700
  N.DF/s(DF) < DFCUT,(%),DFCUT:         502     10.83      0.4500
  N. DF OUTLIERS,RMSCUT:                  8                4.2500
  CV(%) OF D> :      81.6598
  <r.m.sq.dev.> OF D.s         4.9620

    Rsigma(F) of equivalent reflections
    Rsig:    0.00000  Nref:         0

    N. UNIQUE REFLECTIONS (measured,theory):        3903        5605


    INFORMATION OF DATA IN P1:
    MEAS. INTENSITIES (OBS+UNOBS)IN XLHEM.HKL=        15564
    NOT MEASURED INTENSITIES in XLUNMEAS.HKL=        4856
    FRACTION MEASURED INTENSITIES >DSFOU:     0.762
    HMAX=   13  KMAX=   44  LMAX=   32

    SCALE FACTOR=            0.905765235
    Bover (A**2)=            5.05026007
    R(Wilson)  =             20.4954510
    E2MEAN:  0.982432604

    GRID (ANGS.), NX, NY, NZ:  1.00   40  128  100
    NSETS, NCYCLES :    25    50
    XLIM FOR H REFLECTIONS =    1.00
    N.REFLECTIONS > XHLIM =      5132
    X"S MODIFIED BY MODULUS FUNCTION

    SEED=   0.0384620
    vector -u =:   1   0.21680   0.22867   0.82980  1.00
   0.8253     1     1    0.8340    0.0426     564     104    0
   0.8093     1     2    0.8629    0.0160     383     104    0
   0.8176     1     3    0.8656    0.0086     442     104    0
   0.8122     1     4    0.8629    0.0016     414     104    0
   0.8182     1     5    0.8644    0.0035     445     104    0
   0.8148     1     6    0.8644    0.0008     457     104    0
   0.8201     1     7    0.8649    0.0008     457     104    0
   0.8154     1     8    0.8640    0.0012     463     104    0
   0.8134     1     9    0.8591    0.0008     433     104    0
   0.8105     1    10    0.8632    0.0008     414     104    0
   0.8123     1    11    0.8601    0.0008     434     104    0
   0.8172     1    12    0.8645    0.0000     456     104    0
   0.8187     1    13    0.8658    0.0012     417     104    0
   0.8210     1    14    0.8647    0.0000     435     104    0
   0.8188     1    15    0.8633    0.0016     428     104    0
   0.8181     1    16    0.8636    0.0012     441     104    0
   0.8205     1    17    0.8649    0.0008     440     104    0
   0.8206     1    18    0.8643    0.0000     439     104    0
   0.8179     1    19    0.8634    0.0004     442     104    0
   0.8211     1    20    0.8650    0.0004     438     104    0
   0.8197     1    21    0.8612    0.0012     437     104    0
   0.8198     1    22    0.8627    0.0000     448     104    0
   0.8160     1    23    0.8641    0.0008     456     104    0
   0.8154     1    24    0.8602    0.0000     438     104    0
   0.8170     1    25    0.8590    0.0000     428     104    0
   0.8166     1    26    0.8624    0.0012     414     104    0
   0.8124     1    27    0.8638    0.0000     435     104    0
   0.8136     1    28    0.8607    0.0004     438     104    0
   0.8113     1    29    0.8619    0.0008     441     104    0
   0.8141     1    30    0.8624    0.0000     427     104    0
   0.8137     1    31    0.8648    0.0000     430     104    0
   0.8175     1    32    0.8654    0.0000     456     104    0
   0.8147     1    33    0.8617    0.0008     415     104    0
   0.8179     1    34    0.8641    0.0004     446     104    0
   0.8152     1    35    0.8604    0.0000     440     104    0
   0.8118     1    36    0.8633    0.0004     422     104    0
   0.8134     1    37    0.8623    0.0000     422     104    0
   0.8159     1    38    0.8598    0.0008     461     104    0
   0.8133     1    39    0.8615    0.0000     431     104    0
   0.8150     1    40    0.8621    0.0004     422     104    0
   0.8134     1    41    0.8609    0.0004     426     104    0
   0.8113     1    42    0.8581    0.0000     407     104    0
   0.8117     1    43    0.8620    0.0000     417     104    0
   0.8120     1    44    0.8567    0.0000     419     104    0
   0.8094     1    45    0.8609    0.0004     430     104    0
   0.8119     1    46    0.8608    0.0000     426     104    0
   0.8155     1    47    0.8633    0.0000     436     104    0
   0.8114     1    48    0.8631    0.0000     405     104    0
   0.8123     1    49    0.8582    0.0000     432     104    0
   AAMAX= 560.259705 AAMIN= -436.787842
   50    0.8597   10.9338    176.43    2.6500    4.0000   1
   R1=     54.45 ( all E.s); AVSIN=     1.2672
  SET   CC      SEED    NCYC NITER
    RVAL(R1,ini,end) PKS(ini,end) RO/SIG
    1 0.8597  0.0384620   50    3      54.4  81.5  73.2   125   125   10.93

    SEED=   0.0769230
    vector -u =:   1   0.36489   0.10161   0.81714  1.00
   0.8242     2     1    0.8392    0.0129     519     104    0
   0.8132     2     2    0.8628    0.0000     412     104    0
   0.8211     2     3    0.8667    0.0000     423     104    0
   0.8191     2     4    0.8656    0.0000     447     104    0
   0.8216     2     5    0.8631    0.0000     445     104    0
   0.8178     2     6    0.8668    0.0000     473     104    0
   0.8178     2     7    0.8667    0.0000     467     104    0
   0.8187     2     8    0.8636    0.0000     429     104    0
   0.8171     2     9    0.8580    0.0000     431     104    0
   0.8165     2    10    0.8620    0.0000     435     104    0
   0.8149     2    11    0.8627    0.0000     433     104    0
   0.8158     2    12    0.8586    0.0000     450     104    0
   0.8161     2    13    0.8643    0.0000     468     104    0
   0.8157     2    14    0.8585    0.0000     440     104    0
   0.8125     2    15    0.8607    0.0000     432     104    0
   0.8121     2    16    0.8647    0.0000     415     104    0
   0.8157     2    17    0.8605    0.0000     435     104    0
   0.8157     2    18    0.8645    0.0000     452     104    0
   0.8145     2    19    0.8642    0.0000     448     104    0
   0.8177     2    20    0.8612    0.0000     445     104    0
   0.8118     2    21    0.8584    0.0000     418     104    0
   0.8138     2    22    0.8591    0.0000     427     104    0
   0.8151     2    23    0.8668    0.0000     427     104    0
   0.8183     2    24    0.8648    0.0000     449     104    0
   0.8186     2    25    0.8670    0.0000     466     104    0
   0.8210     2    26    0.8631    0.0000     427     104    0
   0.8173     2    27    0.8659    0.0000     439     104    0
   0.8179     2    28    0.8651    0.0000     421     104    0
   0.8165     2    29    0.8589    0.0000     425     104    0
   0.8161     2    30    0.8622    0.0000     442     104    0
   0.8173     2    31    0.8589    0.0000     429     104    0
   0.8178     2    32    0.8623    0.0000     432     104    0
   0.8204     2    33    0.8649    0.0000     425     104    0
   0.8183     2    34    0.8649    0.0000     448     104    0
   0.8146     2    35    0.8657    0.0000     446     104    0
   0.8161     2    36    0.8618    0.0000     461     104    0
   0.8180     2    37    0.8658    0.0000     466     104    0
   0.8172     2    38    0.8638    0.0000     460     104    0
   0.8199     2    39    0.8622    0.0000     447     104    0
   0.8151     2    40    0.8698    0.0000     439     104    0
   0.8171     2    41    0.8662    0.0000     441     104    0
   0.8189     2    42    0.8621    0.0000     470     104    0
   0.8146     2    43    0.8670    0.0000     466     104    0
   0.8153     2    44    0.8690    0.0000     437     104    0
   0.8206     2    45    0.8647    0.0000     449     104    0
   0.8127     2    46    0.8649    0.0000     444     104    0
   0.8176     2    47    0.8618    0.0000     461     104    0
   0.8159     2    48    0.8672    0.0000     420     104    0
   0.8166     2    49    0.8567    0.0000     462     104    0
   AAMAX= 696.748169 AAMIN= -459.057434
   50    0.8643    9.3885    249.51    2.6500    4.0000   1
   R1=     55.33 ( all E.s); AVSIN=     1.6415
  SET   CC      SEED    NCYC NITER
    RVAL(R1,ini,end) PKS(ini,end) RO/SIG
    2 0.8643  0.0769230   50    3      55.3  77.9  69.8   125   125    9.39

    SEED=   0.1153850
    vector -u =:   1   0.49998   0.39021   0.52000  1.00
   0.8236     3     1    0.8347    0.0055     567     104    0
   0.8142     3     2    0.8692    0.0000     388     104    0
   0.8299     3     3    0.8644    0.0000     453     104    0
   0.8206     3     4    0.8672    0.0000     422     104    0
   0.8221     3     5    0.8628    0.0000     441     104    0
   0.8137     3     6    0.8628    0.0000     417     104    0
   0.8135     3     7    0.8628    0.0000     439     104    0
   0.8143     3     8    0.8607    0.0000     449     104    0
   0.8108     3     9    0.8598    0.0000     444     104    0
   0.8140     3    10    0.8640    0.0000     421     104    0
   0.8144     3    11    0.8661    0.0000     445     104    0
   0.8135     3    12    0.8606    0.0000     440     104    0
   0.8139     3    13    0.8614    0.0000     413     104    0
   0.8112     3    14    0.8604    0.0000     417     104    0
   0.8130     3    15    0.8580    0.0000     415     104    0
   0.8105     3    16    0.8624    0.0000     430     104    0
   0.8178     3    17    0.8627    0.0000     462     104    0
   0.8123     3    18    0.8645    0.0000     447     104    0
   0.8167     3    19    0.8629    0.0000     419     104    0
   0.8105     3    20    0.8635    0.0000     417     104    0
   0.8141     3    21    0.8586    0.0000     445     104    0
   0.8108     3    22    0.8586    0.0000     412     104    0
   0.8120     3    23    0.8638    0.0000     419     104    0
   0.8131     3    24    0.8634    0.0000     426     104    0
   0.8136     3    25    0.8585    0.0000     432     104    0
   0.8138     3    26    0.8596    0.0000     466     104    0
   0.8120     3    27    0.8619    0.0000     458     104    0
   0.8136     3    28    0.8576    0.0000     457     104    0
   0.8125     3    29    0.8663    0.0000     428     104    0
   0.8142     3    30    0.8587    0.0000     439     104    0
   0.8146     3    31    0.8622    0.0000     455     104    0
   0.8165     3    32    0.8621    0.0000     451     104    0
   0.8183     3    33    0.8647    0.0000     409     104    0
   0.8167     3    34    0.8636    0.0000     427     104    0
   0.8159     3    35    0.8629    0.0000     420     104    0
   0.8190     3    36    0.8660    0.0000     460     104    0
   0.8206     3    37    0.8644    0.0000     416     104    0
   0.8192     3    38    0.8602    0.0000     438     104    0
   0.8219     3    39    0.8619    0.0000     423     104    0
   0.8180     3    40    0.8698    0.0000     433     104    0
   0.8229     3    41    0.8711    0.0000     435     104    0
   0.8275     3    42    0.8731    0.0000     457     104    0
   0.8319     3    43    0.8739    0.0000     455     104    0
   0.8311     3    44    0.8751    0.0000     454     104    0
   AAMAX= 715.440491 AAMIN= -427.758667
   44    0.8751    6.1683    305.59    2.6500    4.0000   1
   R1=     51.11 ( all E.s); AVSIN=     1.2122
  SET   CC      SEED    NCYC NITER
    RVAL(R1,ini,end) PKS(ini,end) RO/SIG
    3 0.8751  0.1153850   44    3      51.1  68.7  58.8   125   125    6.17

    SEED=   0.1538460
    vector -u =:   1   0.65675   0.62271   0.82334  1.00
   0.8248     4     1    0.8397    0.0020     570     104    1
   0.8149     4     2    0.8652    0.0000     433     104    1
   0.8189     4     3    0.8674    0.0000     461     104    1
   0.8143     4     4    0.8612    0.0000     431     104    1
   0.8136     4     5    0.8653    0.0000     433     104    1
   0.8164     4     6    0.8615    0.0000     436     104    1
   0.8145     4     7    0.8571    0.0000     447     104    1
   0.8131     4     8    0.8670    0.0000     434     104    1
   0.8143     4     9    0.8615    0.0000     409     104    1
   0.8145     4    10    0.8664    0.0000     453     104    1
   0.8148     4    11    0.8616    0.0000     446     104    1
   0.8132     4    12    0.8617    0.0000     423     104    1
   0.8105     4    13    0.8596    0.0000     409     104    1
   0.8113     4    14    0.8595    0.0000     435     104    1
   0.8127     4    15    0.8630    0.0000     429     104    1
   0.8146     4    16    0.8628    0.0000     449     104    1
   0.8166     4    17    0.8613    0.0000     464     104    1
   0.8155     4    18    0.8625    0.0000     442     104    1
   0.8173     4    19    0.8678    0.0000     456     104    1
   0.8165     4    20    0.8624    0.0000     454     104    1
   0.8138     4    21    0.8665    0.0000     437     104    1
   0.8155     4    22    0.8648    0.0000     460     104    1
   0.8179     4    23    0.8626    0.0000     449     104    1
   0.8131     4    24    0.8656    0.0000     434     104    1
   0.8189     4    25    0.8655    0.0000     442     104    1
   0.8169     4    26    0.8634    0.0000     427     104    1
   0.8185     4    27    0.8641    0.0000     423     104    1
   0.8182     4    28    0.8629    0.0000     441     104    1
   0.8172     4    29    0.8637    0.0000     465     104    1
   0.8167     4    30    0.8596    0.0000     464     104    1
   0.8183     4    31    0.8636    0.0000     414     104    1
   0.8195     4    32    0.8614    0.0000     439     104    1
   0.8184     4    33    0.8670    0.0000     443     104    1
   0.8214     4    34    0.8660    0.0000     464     104    1
   0.8197     4    35    0.8594    0.0000     452     104    1
   0.8157     4    36    0.8665    0.0000     432     104    1
   0.8164     4    37    0.8620    0.0000     450     104    1
   0.8154     4    38    0.8673    0.0000     424     104    1
   0.8150     4    39    0.8618    0.0000     446     104    1
   0.8153     4    40    0.8619    0.0000     438     104    1
   0.8144     4    41    0.8589    0.0000     412     104    1
   0.8161     4    42    0.8549    0.0000     433     104    1
   0.8152     4    43    0.8666    0.0000     447     104    1
   0.8146     4    44    0.8607    0.0000     446     104    1
   0.8123     4    45    0.8583    0.0000     435     104    1
   0.8153     4    46    0.8598    0.0000     410     104    1
   0.8160     4    47    0.8584    0.0000     437     104    1
   0.8118     4    48    0.8588    0.0000     418     104    1
   0.8137     4    49    0.8630    0.0000     419     104    1
   AAMAX= 656.708923 AAMIN= -513.092896
   50    0.8647    5.0966    352.86    2.6500    4.0000   1
   R1=     54.85 ( all E.s); AVSIN=     1.1975
  SET   CC      SEED    NCYC NITER
    RVAL(R1,ini,end) PKS(ini,end) RO/SIG
    4 0.8647  0.1538460   50    3      54.8  79.2  69.6   125   125    5.10

    SEED=   0.1923080
    vector -u =:   1   0.87300   0.81655   0.52951  1.00
   0.8226     5     1    0.8292    0.0000     555     104    1
   0.8058     5     2    0.8696    0.0000     415     104    1
   0.8244     5     3    0.8587    0.0000     449     104    1
   0.8165     5     4    0.8597    0.0000     443     104    1
   0.8152     5     5    0.8659    0.0000     446     104    1
   0.8128     5     6    0.8627    0.0000     469     104    1
   0.8145     5     7    0.8599    0.0000     417     104    1
   0.8128     5     8    0.8667    0.0000     431     104    1
   0.8151     5     9    0.8630    0.0000     445     104    1
   0.8140     5    10    0.8638    0.0000     445     104    1
   0.8122     5    11    0.8600    0.0000     460     104    1
   0.8199     5    12    0.8628    0.0000     427     104    1
   0.8148     5    13    0.8658    0.0000     436     104    1
   0.8137     5    14    0.8600    0.0000     438     104    1
   0.8167     5    15    0.8650    0.0000     424     104    1
   0.8124     5    16    0.8585    0.0000     435     104    1
   0.8181     5    17    0.8631    0.0000     448     104    1
   0.8144     5    18    0.8646    0.0000     451     104    1
   0.8127     5    19    0.8659    0.0000     442     104    1
   0.8136     5    20    0.8592    0.0000     456     104    1
   0.8139     5    21    0.8613    0.0000     444     104    1
   0.8093     5    22    0.8590    0.0000     449     104    1
   0.8073     5    23    0.8581    0.0000     427     104    1
   0.8117     5    24    0.8634    0.0000     422     104    1
   0.8081     5    25    0.8607    0.0000     449     104    1
   0.8121     5    26    0.8615    0.0000     436     104    1
   0.8125     5    27    0.8641    0.0000     435     104    1
   0.8112     5    28    0.8672    0.0000     452     104    1
   0.8111     5    29    0.8647    0.0000     408     104    1
   0.8155     5    30    0.8616    0.0000     409     104    1
   0.8102     5    31    0.8578    0.0000     403     104    1
   0.8132     5    32    0.8642    0.0000     434     104    1
   0.8159     5    33    0.8629    0.0000     419     104    1
   0.8156     5    34    0.8587    0.0000     457     104    1
   0.8125     5    35    0.8641    0.0000     446     104    1
   0.8130     5    36    0.8614    0.0000     448     104    1
   0.8142     5    37    0.8611    0.0000     436     104    1
   0.8110     5    38    0.8648    0.0000     441     104    1
   0.8107     5    39    0.8625    0.0000     450     104    1
   0.8126     5    40    0.8639    0.0000     444     104    1
   0.8122     5    41    0.8604    0.0000     440     104    1
   0.8149     5    42    0.8632    0.0000     427     104    1
   0.8131     5    43    0.8679    0.0000     458     104    1
   0.8126     5    44    0.8648    0.0000     418     104    1
   0.8155     5    45    0.8618    0.0000     443     104    1
   0.8150     5    46    0.8641    0.0000     441     104    1
   0.8144     5    47    0.8682    0.0000     452     104    1
   0.8144     5    48    0.8644    0.0000     442     104    1
   0.8135     5    49    0.8645    0.0000     430     104    1
   AAMAX= 997.681946 AAMIN= -448.109863
   50    0.8687    9.0893    394.52    2.6500    4.0000   1
   R1=     54.46 ( all E.s); AVSIN=     2.6263
  SET   CC      SEED    NCYC NITER
    RVAL(R1,ini,end) PKS(ini,end) RO/SIG
    5 0.8687  0.1923080   50    3      54.5  76.3  68.6   125   125    9.09

    SEED=   0.2307690
    vector -u =:   1   0.18504   0.40165   0.47330  1.00
   0.8233     6     1    0.8377    0.0000     530     104    1
   0.8139     6     2    0.8654    0.0000     387     104    1
   0.8211     6     3    0.8627    0.0000     436     104    1
   0.8132     6     4    0.8678    0.0000     425     104    1
   0.8187     6     5    0.8598    0.0000     448     104    1
   0.8110     6     6    0.8585    0.0000     430     104    1
   0.8118     6     7    0.8652    0.0000     420     104    1
   0.8092     6     8    0.8627    0.0000     423     104    1
   0.8134     6     9    0.8592    0.0000     457     104    1
   0.8117     6    10    0.8618    0.0000     429     104    1
   0.8116     6    11    0.8591    0.0000     442     104    1
   0.8113     6    12    0.8644    0.0000     434     104    1
   0.8134     6    13    0.8611    0.0000     407     104    1
   0.8051     6    14    0.8604    0.0000     409     104    1
   0.8111     6    15    0.8587    0.0000     446     104    1
   0.8100     6    16    0.8612    0.0000     445     104    1
   0.8070     6    17    0.8610    0.0000     446     104    1
   0.8088     6    18    0.8601    0.0000     426     104    1
   0.8104     6    19    0.8593    0.0000     430     104    1
   0.8098     6    20    0.8616    0.0000     414     104    1
   0.8109     6    21    0.8631    0.0000     447     104    1
   0.8114     6    22    0.8581    0.0000     417     104    1
   0.8131     6    23    0.8623    0.0000     407     104    1
   0.8092     6    24    0.8616    0.0000     419     104    1
   0.8115     6    25    0.8626    0.0000     420     104    1
   0.8114     6    26    0.8653    0.0000     410     104    1
   0.8108     6    27    0.8631    0.0000     455     104    1
   0.8081     6    28    0.8642    0.0000     410     104    1
   0.8123     6    29    0.8639    0.0000     449     104    1
   0.8121     6    30    0.8606    0.0000     423     104    1
   0.8147     6    31    0.8640    0.0000     457     104    1
   0.8145     6    32    0.8689    0.0000     446     104    1
   0.8179     6    33    0.8624    0.0000     442     104    1
   0.8149     6    34    0.8601    0.0000     417     104    1
   0.8167     6    35    0.8608    0.0000     463     104    1
   0.8168     6    36    0.8647    0.0000     457     104    1
   0.8174     6    37    0.8661    0.0000     417     104    1
   0.8175     6    38    0.8653    0.0000     424     104    1
   0.8150     6    39    0.8599    0.0000     446     104    1
   0.8140     6    40    0.8621    0.0000     463     104    1
   0.8169     6    41    0.8635    0.0000     437     104    1
   0.8186     6    42    0.8637    0.0000     448     104    1
   0.8104     6    43    0.8649    0.0000     442     104    1
   0.8137     6    44    0.8651    0.0000     468     104    1
   0.8151     6    45    0.8671    0.0000     443     104    1
   0.8128     6    46    0.8642    0.0000     440     104    1
   0.8141     6    47    0.8621    0.0000     451     104    1
   0.8191     6    48    0.8654    0.0000     437     104    1
   0.8163     6    49    0.8632    0.0000     441     104    1
   AAMAX= 886.697144 AAMIN= -466.388580
   50    0.8626    7.2433    432.17    2.6500    4.0000   1
   R1=     54.80 ( all E.s); AVSIN=     2.1248
  SET   CC      SEED    NCYC NITER
    RVAL(R1,ini,end) PKS(ini,end) RO/SIG
    6 0.8626  0.2307690   50    3      54.8  78.5  69.5   125   125    7.24

    SEED=   0.2692310
    vector -u =:   1   0.63250   0.71194   0.75479  1.00
   0.8240     7     1    0.8515    0.0000     547     104    1
   0.8118     7     2    0.8625    0.0000     389     104    1
   0.8160     7     3    0.8690    0.0000     444     104    1
   0.8183     7     4    0.8660    0.0000     451     104    1
   0.8168     7     5    0.8680    0.0000     437     104    1
   0.8195     7     6    0.8645    0.0000     441     104    1
   0.8140     7     7    0.8644    0.0000     420     104    1
   0.8176     7     8    0.8632    0.0000     444     104    1
   0.8154     7     9    0.8647    0.0000     408     104    1
   0.8159     7    10    0.8661    0.0000     462     104    1
   0.8200     7    11    0.8636    0.0000     472     104    1
   0.8138     7    12    0.8640    0.0000     400     104    1
   0.8154     7    13    0.8627    0.0000     442     104    1
   0.8165     7    14    0.8655    0.0000     450     104    1
   0.8177     7    15    0.8619    0.0000     433     104    1
   0.8165     7    16    0.8667    0.0000     445     104    1
   0.8199     7    17    0.8607    0.0000     483     104    1
   0.8152     7    18    0.8634    0.0000     436     104    1
   0.8210     7    19    0.8675    0.0000     479     104    1
   0.8193     7    20    0.8596    0.0000     467     104    1
   0.8164     7    21    0.8636    0.0000     422     104    1
   0.8158     7    22    0.8637    0.0000     445     104    1
   0.8170     7    23    0.8635    0.0000     437     104    1
   0.8175     7    24    0.8624    0.0000     430     104    1
   0.8125     7    25    0.8667    0.0000     443     104    1
   0.8200     7    26    0.8626    0.0000     436     104    1
   0.8164     7    27    0.8640    0.0000     443     104    1
   0.8142     7    28    0.8628    0.0000     417     104    1
   0.8136     7    29    0.8609    0.0000     421     104    1
   0.8099     7    30    0.8606    0.0000     417     104    1
   0.8139     7    31    0.8667    0.0000     444     104    1
   0.8132     7    32    0.8641    0.0000     462     104    1
   0.8122     7    33    0.8596    0.0000     435     104    1
   0.8136     7    34    0.8624    0.0000     415     104    1
   0.8146     7    35    0.8587    0.0000     425     104    1
   0.8164     7    36    0.8608    0.0000     431     104    1
   0.8177     7    37    0.8655    0.0000     478     104    1
   0.8163     7    38    0.8642    0.0000     432     104    1
   0.8176     7    39    0.8638    0.0000     427     104    1
   0.8188     7    40    0.8615    0.0000     401     104    1
   0.8194     7    41    0.8597    0.0000     474     104    1
   0.8176     7    42    0.8636    0.0000     416     104    1
   0.8167     7    43    0.8643    0.0000     459     104    1
   0.8205     7    44    0.8664    0.0000     407     104    1
   0.8197     7    45    0.8665    0.0000     449     104    1
   0.8200     7    46    0.8704    0.0000     456     104    1
   0.8222     7    47    0.8621    0.0000     434     104    1
   0.8202     7    48    0.8688    0.0000     458     104    1
   0.8232     7    49    0.8685    0.0000     447     104    1
   AAMAX= 631.546814 AAMIN= -410.665344
   50    0.8699    4.5507    466.80    2.6500    4.0000   1
   R1=     51.52 ( all E.s); AVSIN=     1.2646
  SET   CC      SEED    NCYC NITER
    RVAL(R1,ini,end) PKS(ini,end) RO/SIG
    7 0.8699  0.2692310   50    3      51.5  71.4  62.3   125   125    4.55

    SEED=   0.3076920
    vector -u =:   1   0.25335   0.98420   0.46296  1.00
   0.8245     8     1    0.8377    0.0000     565     104    1
   0.8153     8     2    0.8709    0.0000     445     104    1
   0.8255     8     3    0.8644    0.0000     454     104    1
   0.8140     8     4    0.8668    0.0000     436     104    1
   0.8216     8     5    0.8669    0.0000     430     104    1
   0.8172     8     6    0.8660    0.0000     427     104    1
   0.8230     8     7    0.8634    0.0000     458     104    1
   0.8160     8     8    0.8642    0.0000     451     104    1
   0.8181     8     9    0.8663    0.0000     423     104    1
   0.8206     8    10    0.8658    0.0000     449     104    1
   0.8166     8    11    0.8633    0.0000     462     104    1
   0.8170     8    12    0.8620    0.0000     448     104    1
   0.8189     8    13    0.8624    0.0000     445     104    1
   0.8195     8    14    0.8644    0.0000     435     104    1
   0.8154     8    15    0.8614    0.0000     460     104    1
   0.8132     8    16    0.8637    0.0000     431     104    1
   0.8138     8    17    0.8653    0.0000     454     104    1
   0.8184     8    18    0.8645    0.0000     459     104    1
   0.8147     8    19    0.8567    0.0000     473     104    1
   0.8152     8    20    0.8630    0.0000     423     104    1
   0.8144     8    21    0.8613    0.0000     444     104    1
   0.8135     8    22    0.8677    0.0000     447     104    1
   0.8156     8    23    0.8635    0.0000     472     104    1
   0.8126     8    24    0.8663    0.0000     444     104    1
   0.8144     8    25    0.8652    0.0000     418     104    1
   0.8160     8    26    0.8641    0.0000     442     104    1
   0.8179     8    27    0.8633    0.0000     487     104    1
   0.8146     8    28    0.8692    0.0000     447     104    1
   0.8130     8    29    0.8614    0.0000     450     104    1
   0.8146     8    30    0.8606    0.0000     418     104    1
   0.8170     8    31    0.8622    0.0000     473     104    1
   0.8145     8    32    0.8621    0.0000     441     104    1
   0.8143     8    33    0.8596    0.0000     446     104    1
   0.8161     8    34    0.8624    0.0000     470     104    1
   0.8141     8    35    0.8611    0.0000     432     104    1
   0.8137     8    36    0.8632    0.0000     433     104    1
   0.8130     8    37    0.8607    0.0000     456     104    1
   0.8187     8    38    0.8657    0.0000     430     104    1
   0.8183     8    39    0.8623    0.0000     450     104    1
   0.8192     8    40    0.8623    0.0000     438     104    1
   0.8146     8    41    0.8613    0.0000     430     104    1
   0.8171     8    42    0.8617    0.0000     447     104    1
   0.8174     8    43    0.8634    0.0000     452     104    1
   0.8191     8    44    0.8609    0.0000     434     104    1
   0.8182     8    45    0.8662    0.0000     419     104    1
   0.8166     8    46    0.8594    0.0000     418     104    1
   0.8173     8    47    0.8645    0.0000     448     104    1
   0.8198     8    48    0.8599    0.0000     435     104    1
   0.8195     8    49    0.8646    0.0000     433     104    1
   AAMAX= 935.550842 AAMIN= -419.213470
   50    0.8627    6.6625    499.03    2.6500    4.0000   1
   R1=     53.91 ( all E.s); AVSIN=     2.3912
  SET   CC      SEED    NCYC NITER
    RVAL(R1,ini,end) PKS(ini,end) RO/SIG
    8 0.8627  0.3076920   50    3      53.9  78.4  69.4   125   125    6.66

    SEED=   0.3461540
    vector -u =:   1   0.08913   0.96328   0.46529  1.00
   0.8232     9     1    0.8384    0.0000     523     104    1
   0.8153     9     2    0.8689    0.0000     368     104    1
   0.8199     9     3    0.8671    0.0000     441     104    1
   0.8152     9     4    0.8625    0.0000     424     104    1
   0.8207     9     5    0.8629    0.0000     437     104    1
   0.8153     9     6    0.8647    0.0000     438     104    1
   0.8150     9     7    0.8598    0.0000     429     104    1
   0.8179     9     8    0.8681    0.0000     439     104    1
   0.8174     9     9    0.8640    0.0000     448     104    1
   0.8191     9    10    0.8673    0.0000     426     104    1
   0.8136     9    11    0.8639    0.0000     450     104    1
   0.8136     9    12    0.8647    0.0000     423     104    1
   0.8178     9    13    0.8642    0.0000     417     104    1
   0.8151     9    14    0.8624    0.0000     439     104    1
   0.8156     9    15    0.8658    0.0000     444     104    1
   0.8172     9    16    0.8581    0.0000     467     104    1
   0.8176     9    17    0.8642    0.0000     457     104    1
   0.8199     9    18    0.8606    0.0000     432     104    1
   0.8150     9    19    0.8670    0.0000     441     104    1
   0.8190     9    20    0.8578    0.0000     423     104    1
   0.8145     9    21    0.8690    0.0000     434     104    1
   0.8157     9    22    0.8590    0.0000     456     104    1
   0.8150     9    23    0.8627    0.0000     426     104    1
   0.8148     9    24    0.8624    0.0000     443     104    1
   0.8160     9    25    0.8678    0.0000     421     104    1
   0.8197     9    26    0.8658    0.0000     451     104    1
   0.8176     9    27    0.8642    0.0000     452     104    1
   0.8181     9    28    0.8642    0.0000     462     104    1
   0.8158     9    29    0.8665    0.0000     448     104    1
   0.8176     9    30    0.8669    0.0000     440     104    1
   0.8218     9    31    0.8613    0.0000     445     104    1
   0.8178     9    32    0.8684    0.0000     447     104    1
   0.8238     9    33    0.8660    0.0000     429     104    1
   0.8218     9    34    0.8683    0.0000     450     104    1
   0.8260     9    35    0.8687    0.0000     453     104    1
   0.8295     9    36    0.8728    0.0000     407     104    1
   0.8295     9    37    0.8762    0.0000     436     104    1
   AAMAX= 770.271790 AAMIN= -472.015442
   37    0.8762    4.3744    529.31    2.6500    4.0000   1
   R1=     50.71 ( all E.s); AVSIN=     1.3883
  SET   CC      SEED    NCYC NITER
    RVAL(R1,ini,end) PKS(ini,end) RO/SIG
    9 0.8762  0.3461540   37    3      50.7  68.6  57.7   125   125    4.37

    SEED=   0.3846150
    vector -u =:   1   0.17945   0.98992   0.77966  1.00
   0.8249    10     1    0.8401    0.0000     568     104    2
   0.8137    10     2    0.8629    0.0000     368     104    2
   0.8238    10     3    0.8654    0.0000     453     104    2
   0.8173    10     4    0.8684    0.0000     432     104    2
   0.8138    10     5    0.8634    0.0000     449     104    2
   0.8149    10     6    0.8626    0.0000     436     104    2
   0.8190    10     7    0.8636    0.0000     457     104    2
   0.8161    10     8    0.8654    0.0000     462     104    2
   0.8165    10     9    0.8596    0.0000     428     104    2
   0.8131    10    10    0.8589    0.0000     456     104    2
   0.8162    10    11    0.8622    0.0000     424     104    2
   0.8180    10    12    0.8652    0.0000     430     104    2
   0.8182    10    13    0.8605    0.0000     420     104    2
   0.8165    10    14    0.8602    0.0000     455     104    2
   0.8130    10    15    0.8619    0.0000     440     104    2
   0.8135    10    16    0.8677    0.0000     414     104    2
   0.8149    10    17    0.8642    0.0000     454     104    2
   0.8135    10    18    0.8674    0.0000     433     104    2
   0.8191    10    19    0.8575    0.0000     477     104    2
   0.8117    10    20    0.8576    0.0000     409     104    2
   0.8186    10    21    0.8552    0.0000     469     104    2
   0.8141    10    22    0.8647    0.0000     459     104    2
   0.8150    10    23    0.8592    0.0000     441     104    2
   0.8158    10    24    0.8635    0.0000     450     104    2
   0.8152    10    25    0.8567    0.0000     454     104    2
   0.8161    10    26    0.8629    0.0000     454     104    2
   0.8184    10    27    0.8599    0.0000     460     104    2
   0.8195    10    28    0.8623    0.0000     428     104    2
   0.8162    10    29    0.8638    0.0000     456     104    2
   0.8130    10    30    0.8616    0.0000     437     104    2
   0.8153    10    31    0.8571    0.0000     460     104    2
   0.8145    10    32    0.8599    0.0000     423     104    2
   0.8115    10    33    0.8591    0.0000     424     104    2
   0.8116    10    34    0.8609    0.0000     436     104    2
   0.8157    10    35    0.8587    0.0000     428     104    2
   0.8088    10    36    0.8631    0.0000     386     104    2
   0.8164    10    37    0.8591    0.0000     439     104    2
   0.8144    10    38    0.8602    0.0000     431     104    2
   0.8149    10    39    0.8638    0.0000     440     104    2
   0.8166    10    40    0.8623    0.0000     442     104    2
   0.8178    10    41    0.8607    0.0000     461     104    2
   0.8156    10    42    0.8570    0.0000     418     104    2
   0.8179    10    43    0.8591    0.0000     455     104    2
   0.8157    10    44    0.8612    0.0000     425     104    2
   0.8193    10    45    0.8622    0.0000     445     104    2
   0.8188    10    46    0.8625    0.0000     459     104    2
   0.8195    10    47    0.8616    0.0000     447     104    2
   0.8156    10    48    0.8669    0.0000     432     104    2
   0.8182    10    49    0.8621    0.0000     446     104    2
   AAMAX= 757.567627 AAMIN= -421.226379
   50    0.8662    4.2243    557.94    2.6500    4.0000   1
   R1=     54.79 ( all E.s); AVSIN=     1.7278
  SET   CC      SEED    NCYC NITER
    RVAL(R1,ini,end) PKS(ini,end) RO/SIG
   10 0.8662  0.3846150   50    3      54.8  79.1  69.3   125   125    4.22

    SEED=   0.4230770
    vector -u =:   1   0.56780   0.28714   0.87787  1.00
   0.8256    11     1    0.8506    0.0000     557     104    2
   0.8162    11     2    0.8708    0.0000     402     104    2
   0.8224    11     3    0.8654    0.0000     448     104    2
   0.8176    11     4    0.8681    0.0000     429     104    2
   0.8207    11     5    0.8625    0.0000     453     104    2
   0.8171    11     6    0.8636    0.0000     449     104    2
   0.8112    11     7    0.8655    0.0000     422     104    2
   0.8057    11     8    0.8632    0.0000     402     104    2
   0.8128    11     9    0.8618    0.0000     407     104    2
   0.8118    11    10    0.8640    0.0000     443     104    2
   0.8110    11    11    0.8646    0.0000     450     104    2
   0.8143    11    12    0.8633    0.0000     413     104    2
   0.8161    11    13    0.8701    0.0000     460     104    2
   0.8152    11    14    0.8649    0.0000     439     104    2
   0.8116    11    15    0.8641    0.0000     441     104    2
   0.8092    11    16    0.8640    0.0000     398     104    2
   0.8156    11    17    0.8559    0.0000     453     104    2
   0.8123    11    18    0.8615    0.0000     451     104    2
   0.8143    11    19    0.8631    0.0000     434     104    2
   0.8092    11    20    0.8650    0.0000     424     104    2
   0.8130    11    21    0.8572    0.0000     422     104    2
   0.8137    11    22    0.8651    0.0000     414     104    2
   0.8160    11    23    0.8618    0.0000     462     104    2
   0.8186    11    24    0.8615    0.0000     452     104    2
   0.8136    11    25    0.8643    0.0000     455     104    2
   0.8161    11    26    0.8637    0.0000     425     104    2
   0.8189    11    27    0.8592    0.0000     452     104    2
   0.8208    11    28    0.8655    0.0000     440     104    2
   0.8175    11    29    0.8621    0.0000     427     104    2
   0.8163    11    30    0.8630    0.0000     420     104    2
   0.8183    11    31    0.8678    0.0000     430     104    2
   0.8213    11    32    0.8676    0.0000     433     104    2
   0.8241    11    33    0.8691    0.0000     469     104    2
   0.8246    11    34    0.8686    0.0000     459     104    2
   0.8308    11    35    0.8755    0.0000     437     104    2
   AAMAX= 808.664185 AAMIN= -456.816742
   35    0.8755    4.0445    585.17    2.6500    4.0000   1
   R1=     51.57 ( all E.s); AVSIN=     1.4062
  SET   CC      SEED    NCYC NITER
    RVAL(R1,ini,end) PKS(ini,end) RO/SIG
   11 0.8755  0.4230770   35    3      51.6  68.3  58.7   125   125    4.04

    SEED=   0.4615380
    vector -u =:   1   0.29555   0.71818   0.66547  1.00
   0.8234    12     1    0.8371    0.0000     559     104    3
   0.8125    12     2    0.8656    0.0000     424     104    3
   0.8213    12     3    0.8688    0.0000     447     104    3
   0.8163    12     4    0.8639    0.0000     431     104    3
   0.8167    12     5    0.8650    0.0000     415     104    3
   0.8133    12     6    0.8647    0.0000     386     104    3
   0.8122    12     7    0.8662    0.0000     429     104    3
   0.8144    12     8    0.8661    0.0000     451     104    3
   0.8165    12     9    0.8671    0.0000     447     104    3
   0.8169    12    10    0.8669    0.0000     442     104    3
   0.8178    12    11    0.8638    0.0000     429     104    3
   0.8170    12    12    0.8659    0.0000     408     104    3
   0.8181    12    13    0.8626    0.0000     461     104    3
   0.8133    12    14    0.8600    0.0000     436     104    3
   0.8116    12    15    0.8685    0.0000     445     104    3
   0.8169    12    16    0.8653    0.0000     430     104    3
   0.8132    12    17    0.8637    0.0000     455     104    3
   0.8145    12    18    0.8635    0.0000     438     104    3
   0.8172    12    19    0.8608    0.0000     434     104    3
   0.8170    12    20    0.8653    0.0000     441     104    3
   0.8172    12    21    0.8643    0.0000     444     104    3
   0.8159    12    22    0.8628    0.0000     445     104    3
   0.8146    12    23    0.8679    0.0000     423     104    3
   0.8182    12    24    0.8641    0.0000     442     104    3
   0.8139    12    25    0.8628    0.0000     446     104    3
   0.8158    12    26    0.8631    0.0000     442     104    3
   0.8133    12    27    0.8633    0.0000     422     104    3
   0.8157    12    28    0.8634    0.0000     475     104    3
   0.8156    12    29    0.8590    0.0000     425     104    3
   0.8153    12    30    0.8638    0.0000     418     104    3
   0.8112    12    31    0.8616    0.0000     421     104    3
   0.8174    12    32    0.8607    0.0000     455     104    3
   0.8180    12    33    0.8587    0.0000     442     104    3
   0.8131    12    34    0.8625    0.0000     444     104    3
   0.8160    12    35    0.8585    0.0000     453     104    3
   0.8136    12    36    0.8651    0.0000     437     104    3
   0.8175    12    37    0.8643    0.0000     427     104    3
   0.8147    12    38    0.8628    0.0000     455     104    3
   0.8171    12    39    0.8565    0.0000     457     104    3
   0.8115    12    40    0.8644    0.0000     415     104    3
   0.8142    12    41    0.8669    0.0000     431     104    3
   0.8155    12    42    0.8655    0.0000     444     104    3
   0.8169    12    43    0.8651    0.0000     407     104    3
   0.8140    12    44    0.8710    0.0000     465     104    3
   0.8179    12    45    0.8639    0.0000     422     104    3
   0.8178    12    46    0.8609    0.0000     446     104    3
   0.8152    12    47    0.8678    0.0000     414     104    3
   0.8153    12    48    0.8645    0.0000     449     104    3
   0.8165    12    49    0.8631    0.0000     452     104    3
   AAMAX= 700.979248 AAMIN= -432.409180
   50    0.8639    3.4734    611.19    2.6500    4.0000   1
   R1=     54.49 ( all E.s); AVSIN=     1.5439
  SET   CC      SEED    NCYC NITER
    RVAL(R1,ini,end) PKS(ini,end) RO/SIG
   12 0.8639  0.4615380   50    3      54.5  78.6  69.9   125   125    3.47

    SEED=   0.5000000
    vector -u =:   1   0.40818   0.64452   0.97670  1.00
   0.8231    13     1    0.8224    0.0000     540     104    3
   0.8071    13     2    0.8678    0.0000     384     104    3
   0.8174    13     3    0.8634    0.0000     445     104    3
   0.8146    13     4    0.8644    0.0000     433     104    3
   0.8173    13     5    0.8577    0.0000     410     104    3
   0.8118    13     6    0.8681    0.0000     447     104    3
   0.8112    13     7    0.8588    0.0000     452     104    3
   0.8114    13     8    0.8620    0.0000     435     104    3
   0.8123    13     9    0.8607    0.0000     455     104    3
   0.8125    13    10    0.8637    0.0000     445     104    3
   0.8143    13    11    0.8617    0.0000     432     104    3
   0.8120    13    12    0.8616    0.0000     445     104    3
   0.8181    13    13    0.8655    0.0000     469     104    3
   0.8164    13    14    0.8639    0.0000     431     104    3
   0.8168    13    15    0.8617    0.0000     447     104    3
   0.8152    13    16    0.8634    0.0000     429     104    3
   0.8148    13    17    0.8655    0.0000     458     104    3
   0.8153    13    18    0.8634    0.0000     446     104    3
   0.8148    13    19    0.8601    0.0000     441     104    3
   0.8147    13    20    0.8604    0.0000     425     104    3
   0.8170    13    21    0.8673    0.0000     428     104    3
   0.8162    13    22    0.8570    0.0000     435     104    3
   0.8137    13    23    0.8638    0.0000     436     104    3
   0.8147    13    24    0.8635    0.0000     454     104    3
   0.8187    13    25    0.8592    0.0000     404     104    3
   0.8178    13    26    0.8624    0.0000     458     104    3
   0.8172    13    27    0.8642    0.0000     424     104    3
   0.8147    13    28    0.8600    0.0000     461     104    3
   0.8140    13    29    0.8637    0.0000     430     104    3
   0.8168    13    30    0.8627    0.0000     426     104    3
   0.8156    13    31    0.8648    0.0000     480     104    3
   0.8105    13    32    0.8581    0.0000     433     104    3
   0.8138    13    33    0.8585    0.0000     449     104    3
   0.8141    13    34    0.8606    0.0000     465     104    3
   0.8151    13    35    0.8643    0.0000     429     104    3
   0.8129    13    36    0.8655    0.0000     426     104    3
   0.8122    13    37    0.8666    0.0000     433     104    3
   0.8150    13    38    0.8594    0.0000     424     104    3
   0.8122    13    39    0.8627    0.0000     437     104    3
   0.8161    13    40    0.8648    0.0000     454     104    3
   0.8106    13    41    0.8640    0.0000     437     104    3
   0.8138    13    42    0.8632    0.0000     458     104    3
   0.8096    13    43    0.8590    0.0000     423     104    3
   0.8107    13    44    0.8608    0.0000     436     104    3
   0.8120    13    45    0.8610    0.0000     441     104    3
   0.8136    13    46    0.8620    0.0000     420     104    3
   0.8110    13    47    0.8627    0.0000     411     104    3
   0.8102    13    48    0.8691    0.0000     450     104    3
   0.8132    13    49    0.8582    0.0000     414     104    3
   AAMAX= 631.995850 AAMIN= -429.325317
   50    0.8578    3.3890    636.15    2.6500    4.0000   1
   R1=     54.91 ( all E.s); AVSIN=     1.5394
  SET   CC      SEED    NCYC NITER
    RVAL(R1,ini,end) PKS(ini,end) RO/SIG
   13 0.8578  0.5000000   50    3      54.9  81.2  69.0   125   125    3.39

    SEED=   0.5384620
    vector -u =:   1   0.94966   0.25920   0.88245  1.00
   0.8248    14     1    0.8408    0.0000     561     104    3
   0.8138    14     2    0.8741    0.0000     430     104    3
   0.8223    14     3    0.8648    0.0000     425     104    3
   0.8210    14     4    0.8646    0.0000     451     104    3
   0.8168    14     5    0.8640    0.0000     453     104    3
   0.8166    14     6    0.8617    0.0000     423     104    3
   0.8154    14     7    0.8651    0.0000     444     104    3
   0.8154    14     8    0.8616    0.0000     426     104    3
   0.8178    14     9    0.8674    0.0000     432     104    3
   0.8186    14    10    0.8636    0.0000     419     104    3
   0.8179    14    11    0.8576    0.0000     442     104    3
   0.8157    14    12    0.8615    0.0000     426     104    3
   0.8154    14    13    0.8586    0.0000     429     104    3
   0.8147    14    14    0.8606    0.0000     433     104    3
   0.8133    14    15    0.8634    0.0000     425     104    3
   0.8128    14    16    0.8649    0.0000     442     104    3
   0.8146    14    17    0.8638    0.0000     446     104    3
   0.8115    14    18    0.8663    0.0000     468     104    3
   0.8114    14    19    0.8644    0.0000     433     104    3
   0.8116    14    20    0.8656    0.0000     438     104    3
   0.8188    14    21    0.8641    0.0000     429     104    3
   0.8136    14    22    0.8644    0.0000     460     104    3
   0.8126    14    23    0.8668    0.0000     409     104    3
   0.8145    14    24    0.8599    0.0000     435     104    3
   0.8131    14    25    0.8628    0.0000     450     104    3
   0.8156    14    26    0.8620    0.0000     439     104    3
   0.8152    14    27    0.8624    0.0000     412     104    3
   0.8126    14    28    0.8570    0.0000     408     104    3
   0.8133    14    29    0.8605    0.0000     423     104    3
   0.8142    14    30    0.8605    0.0000     445     104    3
   0.8142    14    31    0.8580    0.0000     448     104    3
   0.8111    14    32    0.8692    0.0000     447     104    3
   0.8193    14    33    0.8643    0.0000     441     104    3
   0.8172    14    34    0.8624    0.0000     455     104    3
   0.8155    14    35    0.8626    0.0000     431     104    3
   0.8184    14    36    0.8671    0.0000     413     104    3
   0.8188    14    37    0.8618    0.0000     430     104    3
   0.8176    14    38    0.8619    0.0000     422     104    3
   0.8181    14    39    0.8662    0.0000     468     104    3
   0.8187    14    40    0.8628    0.0000     433     104    3
   0.8147    14    41    0.8593    0.0000     397     104    3
   0.8182    14    42    0.8645    0.0000     425     104    3
   0.8173    14    43    0.8626    0.0000     442     104    3
   0.8156    14    44    0.8609    0.0000     436     104    3
   0.8154    14    45    0.8633    0.0000     435     104    3
   0.8103    14    46    0.8560    0.0000     427     104    3
   0.8139    14    47    0.8655    0.0000     425     104    3
   0.8166    14    48    0.8672    0.0000     448     104    3
   0.8186    14    49    0.8617    0.0000     441     104    3
   AAMAX= 627.312988 AAMIN= -417.785706
   50    0.8624    3.8057    660.17    2.6500    4.0000   1
   R1=     54.55 ( all E.s); AVSIN=     1.6769
  SET   CC      SEED    NCYC NITER
    RVAL(R1,ini,end) PKS(ini,end) RO/SIG
   14 0.8624  0.5384620   50    3      54.5  77.5  69.1   125   125    3.81

    SEED=   0.5769230
    vector -u =:   1   0.96485   0.69098   0.90155  1.00
   0.8233    15     1    0.8323    0.0000     537     104    3
   0.8128    15     2    0.8623    0.0000     363     104    3
   0.8208    15     3    0.8623    0.0000     448     104    3
   0.8145    15     4    0.8680    0.0000     441     104    3
   0.8176    15     5    0.8634    0.0000     434     104    3
   0.8187    15     6    0.8604    0.0000     436     104    3
   0.8137    15     7    0.8622    0.0000     422     104    3
   0.8142    15     8    0.8657    0.0000     447     104    3
   0.8169    15     9    0.8625    0.0000     434     104    3
   0.8154    15    10    0.8616    0.0000     421     104    3
   0.8133    15    11    0.8632    0.0000     413     104    3
   0.8139    15    12    0.8630    0.0000     472     104    3
   0.8096    15    13    0.8602    0.0000     421     104    3
   0.8150    15    14    0.8652    0.0000     423     104    3
   0.8149    15    15    0.8633    0.0000     430     104    3
   0.8146    15    16    0.8622    0.0000     446     104    3
   0.8189    15    17    0.8630    0.0000     417     104    3
   0.8162    15    18    0.8643    0.0000     422     104    3
   0.8177    15    19    0.8634    0.0000     447     104    3
   0.8150    15    20    0.8657    0.0000     422     104    3
   0.8169    15    21    0.8650    0.0000     451     104    3
   0.8152    15    22    0.8657    0.0000     423     104    3
   0.8161    15    23    0.8602    0.0000     449     104    3
   0.8174    15    24    0.8650    0.0000     460     104    3
   0.8207    15    25    0.8640    0.0000     424     104    3
   0.8173    15    26    0.8666    0.0000     446     104    3
   0.8181    15    27    0.8661    0.0000     421     104    3
   0.8173    15    28    0.8635    0.0000     444     104    3
   0.8227    15    29    0.8689    0.0000     437     104    3
   0.8275    15    30    0.8712    0.0000     448     104    3
   0.8283    15    31    0.8721    0.0000     446     104    3
   0.8294    15    32    0.8748    0.0000     453     104    3
   0.8328    15    33    0.8764    0.0000     446     104    3
   AAMAX= 751.957520 AAMIN= -412.333374
   33    0.8764    3.3052    683.34    2.6500    4.0000   1
   R1=     50.43 ( all E.s); AVSIN=     1.3401
  SET   CC      SEED    NCYC NITER
    RVAL(R1,ini,end) PKS(ini,end) RO/SIG
   15 0.8764  0.5769230   33    3      50.4  65.3  56.7   125   125    3.31

    SEED=   0.6153850
    vector -u =:   1   0.50225   0.38525   0.67117  1.00
   0.8244    16     1    0.8420    0.0000     560     104    4
   0.8168    16     2    0.8696    0.0000     387     104    4
   0.8290    16     3    0.8611    0.0000     451     104    4
   0.8162    16     4    0.8666    0.0000     451     104    4
   0.8188    16     5    0.8611    0.0000     440     104    4
   0.8180    16     6    0.8688    0.0000     418     104    4
   0.8177    16     7    0.8634    0.0000     450     104    4
   0.8141    16     8    0.8642    0.0000     454     104    4
   0.8142    16     9    0.8595    0.0000     419     104    4
   0.8160    16    10    0.8653    0.0000     418     104    4
   0.8182    16    11    0.8602    0.0000     432     104    4
   0.8141    16    12    0.8639    0.0000     432     104    4
   0.8135    16    13    0.8588    0.0000     456     104    4
   0.8142    16    14    0.8660    0.0000     449     104    4
   0.8188    16    15    0.8682    0.0000     432     104    4
   0.8150    16    16    0.8631    0.0000     422     104    4
   0.8155    16    17    0.8610    0.0000     464     104    4
   0.8153    16    18    0.8622    0.0000     406     104    4
   0.8153    16    19    0.8646    0.0000     455     104    4
   0.8140    16    20    0.8663    0.0000     413     104    4
   0.8146    16    21    0.8618    0.0000     426     104    4
   0.8148    16    22    0.8671    0.0000     407     104    4
   0.8168    16    23    0.8637    0.0000     426     104    4
   0.8147    16    24    0.8666    0.0000     453     104    4
   0.8167    16    25    0.8626    0.0000     444     104    4
   0.8179    16    26    0.8673    0.0000     455     104    4
   0.8179    16    27    0.8656    0.0000     440     104    4
   0.8172    16    28    0.8621    0.0000     450     104    4
   0.8184    16    29    0.8657    0.0000     457     104    4
   0.8168    16    30    0.8637    0.0000     442     104    4
   0.8191    16    31    0.8683    0.0000     447     104    4
   0.8182    16    32    0.8657    0.0000     428     104    4
   0.8214    16    33    0.8596    0.0000     438     104    4
   0.8196    16    34    0.8646    0.0000     446     104    4
   0.8218    16    35    0.8632    0.0000     425     104    4
   0.8214    16    36    0.8688    0.0000     457     104    4
   0.8195    16    37    0.8677    0.0000     445     104    4
   0.8227    16    38    0.8696    0.0000     465     104    4
   0.8230    16    39    0.8668    0.0000     455     104    4
   0.8222    16    40    0.8647    0.0000     469     104    4
   0.8265    16    41    0.8654    0.0000     449     104    4
   0.8259    16    42    0.8709    0.0000     452     104    4
   0.8280    16    43    0.8719    0.0000     433     104    4
   0.8310    16    44    0.8704    0.0000     429     104    4
   0.8340    16    45    0.8784    0.0000     441     104    4
   AAMAX= 674.777466 AAMIN= -458.927399
   45    0.8784    2.8747    705.75    2.6500    4.0000   1
   R1=     50.45 ( all E.s); AVSIN=     1.2543
  SET   CC      SEED    NCYC NITER
    RVAL(R1,ini,end) PKS(ini,end) RO/SIG
   16 0.8784  0.6153850   45    3      50.4  66.4  57.0   125   125    2.87

    SEED=   0.6538460
    vector -u =:   1   0.60769   0.86450   0.81635  1.00
   0.8239    17     1    0.8378    0.0000     552     104    5
   0.8157    17     2    0.8671    0.0000     416     104    5
   0.8184    17     3    0.8646    0.0000     447     104    5
   0.8181    17     4    0.8617    0.0000     443     104    5
   0.8145    17     5    0.8591    0.0000     437     104    5
   0.8133    17     6    0.8669    0.0000     424     104    5
   0.8150    17     7    0.8692    0.0000     437     104    5
   0.8125    17     8    0.8643    0.0000     454     104    5
   0.8182    17     9    0.8618    0.0000     451     104    5
   0.8138    17    10    0.8613    0.0000     404     104    5
   0.8163    17    11    0.8614    0.0000     447     104    5
   0.8141    17    12    0.8640    0.0000     434     104    5
   0.8171    17    13    0.8587    0.0000     447     104    5
   0.8119    17    14    0.8563    0.0000     435     104    5
   0.8100    17    15    0.8622    0.0000     423     104    5
   0.8124    17    16    0.8630    0.0000     466     104    5
   0.8108    17    17    0.8583    0.0000     426     104    5
   0.8142    17    18    0.8688    0.0000     463     104    5
   0.8129    17    19    0.8608    0.0000     432     104    5
   0.8134    17    20    0.8607    0.0000     437     104    5
   0.8138    17    21    0.8607    0.0000     428     104    5
   0.8137    17    22    0.8627    0.0000     469     104    5
   0.8105    17    23    0.8666    0.0000     430     104    5
   0.8135    17    24    0.8627    0.0000     411     104    5
   0.8112    17    25    0.8662    0.0000     445     104    5
   0.8172    17    26    0.8651    0.0000     426     104    5
   0.8108    17    27    0.8590    0.0000     412     104    5
   0.8095    17    28    0.8595    0.0000     404     104    5
   0.8114    17    29    0.8572    0.0000     397     104    5
   0.8088    17    30    0.8590    0.0000     423     104    5
   0.8110    17    31    0.8580    0.0000     443     104    5
   0.8158    17    32    0.8612    0.0000     405     104    5
   0.8141    17    33    0.8623    0.0000     426     104    5
   0.8108    17    34    0.8602    0.0000     465     104    5
   0.8128    17    35    0.8561    0.0000     433     104    5
   0.8142    17    36    0.8584    0.0000     450     104    5
   0.8118    17    37    0.8635    0.0000     447     104    5
   0.8167    17    38    0.8615    0.0000     457     104    5
   0.8149    17    39    0.8577    0.0000     418     104    5
   0.8101    17    40    0.8607    0.0000     446     104    5
   0.8148    17    41    0.8619    0.0000     447     104    5
   0.8104    17    42    0.8584    0.0000     390     104    5
   0.8111    17    43    0.8623    0.0000     419     104    5
   0.8139    17    44    0.8606    0.0000     434     104    5
   0.8123    17    45    0.8663    0.0000     422     104    5
   0.8166    17    46    0.8611    0.0000     401     104    5
   0.8152    17    47    0.8618    0.0000     442     104    5
   0.8118    17    48    0.8649    0.0000     422     104    5
   0.8176    17    49    0.8607    0.0000     425     104    5
   AAMAX= 734.623535 AAMIN= -426.053223
   50    0.8628    3.5650    727.47    2.6500    4.0000   1
   R1=     54.69 ( all E.s); AVSIN=     1.8773
  SET   CC      SEED    NCYC NITER
    RVAL(R1,ini,end) PKS(ini,end) RO/SIG
   17 0.8628  0.6538460   50    3      54.7  78.2  70.7   125   125    3.56

    SEED=   0.6923080
    vector -u =:   1   0.33179   0.54915   0.80722  1.00
   0.8251    18     1    0.8459    0.0000     567     104    5
   0.8153    18     2    0.8710    0.0000     409     104    5
   0.8238    18     3    0.8652    0.0000     444     104    5
   0.8181    18     4    0.8687    0.0000     432     104    5
   0.8190    18     5    0.8620    0.0000     431     104    5
   0.8138    18     6    0.8656    0.0000     439     104    5
   0.8188    18     7    0.8627    0.0000     441     104    5
   0.8167    18     8    0.8630    0.0000     426     104    5
   0.8167    18     9    0.8647    0.0000     447     104    5
   0.8133    18    10    0.8675    0.0000     419     104    5
   0.8146    18    11    0.8570    0.0000     420     104    5
   0.8144    18    12    0.8645    0.0000     430     104    5
   0.8147    18    13    0.8617    0.0000     433     104    5
   0.8125    18    14    0.8649    0.0000     446     104    5
   0.8147    18    15    0.8633    0.0000     442     104    5
   0.8154    18    16    0.8610    0.0000     439     104    5
   0.8174    18    17    0.8637    0.0000     448     104    5
   0.8170    18    18    0.8632    0.0000     433     104    5
   0.8159    18    19    0.8644    0.0000     425     104    5
   0.8129    18    20    0.8586    0.0000     404     104    5
   0.8138    18    21    0.8606    0.0000     425     104    5
   0.8146    18    22    0.8608    0.0000     432     104    5
   0.8133    18    23    0.8591    0.0000     446     104    5
   0.8129    18    24    0.8617    0.0000     425     104    5
   0.8147    18    25    0.8637    0.0000     471     104    5
   0.8177    18    26    0.8593    0.0000     433     104    5
   0.8148    18    27    0.8662    0.0000     427     104    5
   0.8181    18    28    0.8638    0.0000     452     104    5
   0.8170    18    29    0.8571    0.0000     460     104    5
   0.8134    18    30    0.8611    0.0000     458     104    5
   0.8146    18    31    0.8600    0.0000     447     104    5
   0.8160    18    32    0.8609    0.0000     439     104    5
   0.8172    18    33    0.8599    0.0000     449     104    5
   0.8169    18    34    0.8633    0.0000     422     104    5
   0.8144    18    35    0.8663    0.0000     415     104    5
   0.8180    18    36    0.8612    0.0000     458     104    5
   0.8191    18    37    0.8643    0.0000     430     104    5
   0.8217    18    38    0.8635    0.0000     434     104    5
   0.8197    18    39    0.8620    0.0000     469     104    5
   0.8235    18    40    0.8662    0.0000     410     104    5
   0.8265    18    41    0.8657    0.0000     443     104    5
   0.8260    18    42    0.8765    0.0000     422     104    5
   AAMAX= 760.317078 AAMIN= -466.925385
   42    0.8765    3.0510    748.55    2.6500    4.0000   1
   R1=     50.89 ( all E.s); AVSIN=     1.4138
  SET   CC      SEED    NCYC NITER
    RVAL(R1,ini,end) PKS(ini,end) RO/SIG
   18 0.8765  0.6923080   42    3      50.9  68.2  58.4   125   125    3.05

    SEED=   0.7307690
    vector -u =:   1   0.72215   0.07219   0.83414  1.00
   0.8239    19     1    0.8456    0.0000     572     104    6
   0.8177    19     2    0.8699    0.0000     418     104    6
   0.8205    19     3    0.8634    0.0000     422     104    6
   0.8164    19     4    0.8627    0.0000     426     104    6
   0.8181    19     5    0.8660    0.0000     430     104    6
   0.8157    19     6    0.8647    0.0000     441     104    6
   0.8202    19     7    0.8647    0.0000     463     104    6
   0.8170    19     8    0.8663    0.0000     430     104    6
   0.8166    19     9    0.8646    0.0000     447     104    6
   0.8195    19    10    0.8630    0.0000     446     104    6
   0.8166    19    11    0.8623    0.0000     472     104    6
   0.8185    19    12    0.8620    0.0000     424     104    6
   0.8159    19    13    0.8637    0.0000     454     104    6
   0.8157    19    14    0.8643    0.0000     459     104    6
   0.8158    19    15    0.8653    0.0000     449     104    6
   0.8160    19    16    0.8651    0.0000     465     104    6
   0.8160    19    17    0.8612    0.0000     445     104    6
   0.8155    19    18    0.8624    0.0000     424     104    6
   0.8121    19    19    0.8675    0.0000     428     104    6
   0.8156    19    20    0.8576    0.0000     426     104    6
   0.8172    19    21    0.8650    0.0000     415     104    6
   0.8147    19    22    0.8655    0.0000     445     104    6
   0.8148    19    23    0.8618    0.0000     463     104    6
   0.8113    19    24    0.8619    0.0000     415     104    6
   0.8149    19    25    0.8650    0.0000     417     104    6
   0.8160    19    26    0.8639    0.0000     469     104    6
   0.8139    19    27    0.8690    0.0000     427     104    6
   0.8136    19    28    0.8646    0.0000     442     104    6
   0.8147    19    29    0.8648    0.0000     456     104    6
   0.8176    19    30    0.8572    0.0000     458     104    6
   0.8140    19    31    0.8671    0.0000     441     104    6
   0.8150    19    32    0.8598    0.0000     427     104    6
   0.8180    19    33    0.8638    0.0000     454     104    6
   0.8135    19    34    0.8664    0.0000     442     104    6
   0.8199    19    35    0.8663    0.0000     437     104    6
   0.8175    19    36    0.8656    0.0000     456     104    6
   0.8169    19    37    0.8627    0.0000     431     104    6
   0.8148    19    38    0.8617    0.0000     446     104    6
   0.8122    19    39    0.8610    0.0000     462     104    6
   0.8162    19    40    0.8627    0.0000     419     104    6
   0.8132    19    41    0.8672    0.0000     432     104    6
   0.8150    19    42    0.8673    0.0000     427     104    6
   0.8158    19    43    0.8620    0.0000     460     104    6
   0.8173    19    44    0.8657    0.0000     473     104    6
   0.8151    19    45    0.8626    0.0000     470     104    6
   0.8167    19    46    0.8608    0.0000     432     104    6
   0.8112    19    47    0.8615    0.0000     450     104    6
   0.8133    19    48    0.8624    0.0000     407     104    6
   0.8137    19    49    0.8648    0.0000     465     104    6
   AAMAX= 914.944885 AAMIN= -444.187012
   50    0.8676    3.7799    769.06    2.6500    4.0000   1
   R1=     54.75 ( all E.s); AVSIN=     2.1405
  SET   CC      SEED    NCYC NITER
    RVAL(R1,ini,end) PKS(ini,end) RO/SIG
   19 0.8676  0.7307690   50    3      54.7  78.3  70.9   125   125    3.78

    SEED=   0.7692310
    vector -u =:   1   0.83175   0.32486   0.52766  1.00
   0.8241    20     1    0.8381    0.0000     542     104    6
   0.8102    20     2    0.8648    0.0000     399     104    6
   0.8215    20     3    0.8684    0.0000     467     104    6
   0.8188    20     4    0.8630    0.0000     441     104    6
   0.8168    20     5    0.8676    0.0000     459     104    6
   0.8172    20     6    0.8659    0.0000     449     104    6
   0.8192    20     7    0.8658    0.0000     457     104    6
   0.8153    20     8    0.8677    0.0000     418     104    6
   0.8192    20     9    0.8666    0.0000     422     104    6
   0.8151    20    10    0.8659    0.0000     463     104    6
   0.8157    20    11    0.8647    0.0000     447     104    6
   0.8170    20    12    0.8646    0.0000     474     104    6
   0.8119    20    13    0.8623    0.0000     446     104    6
   0.8132    20    14    0.8619    0.0000     420     104    6
   0.8125    20    15    0.8670    0.0000     413     104    6
   0.8147    20    16    0.8577    0.0000     407     104    6
   0.8140    20    17    0.8628    0.0000     420     104    6
   0.8123    20    18    0.8588    0.0000     435     104    6
   0.8138    20    19    0.8615    0.0000     459     104    6
   0.8128    20    20    0.8595    0.0000     427     104    6
   0.8144    20    21    0.8582    0.0000     393     104    6
   0.8153    20    22    0.8549    0.0000     428     104    6
   0.8161    20    23    0.8615    0.0000     440     104    6
   0.8125    20    24    0.8602    0.0000     411     104    6
   0.8150    20    25    0.8588    0.0000     446     104    6
   0.8130    20    26    0.8607    0.0000     417     104    6
   0.8139    20    27    0.8596    0.0000     434     104    6
   0.8146    20    28    0.8634    0.0000     414     104    6
   0.8131    20    29    0.8612    0.0000     468     104    6
   0.8150    20    30    0.8601    0.0000     453     104    6
   0.8189    20    31    0.8644    0.0000     414     104    6
   0.8179    20    32    0.8602    0.0000     437     104    6
   0.8156    20    33    0.8655    0.0000     460     104    6
   0.8167    20    34    0.8579    0.0000     436     104    6
   0.8155    20    35    0.8633    0.0000     414     104    6
   0.8163    20    36    0.8573    0.0000     440     104    6
   0.8145    20    37    0.8637    0.0000     426     104    6
   0.8139    20    38    0.8639    0.0000     447     104    6
   0.8174    20    39    0.8555    0.0000     440     104    6
   0.8152    20    40    0.8608    0.0000     406     104    6
   0.8209    20    41    0.8569    0.0000     417     104    6
   0.8172    20    42    0.8583    0.0000     446     104    6
   0.8206    20    43    0.8639    0.0000     427     104    6
   0.8140    20    44    0.8588    0.0000     442     104    6
   0.8171    20    45    0.8666    0.0000     445     104    6
   0.8143    20    46    0.8638    0.0000     479     104    6
   0.8153    20    47    0.8594    0.0000     450     104    6
   0.8168    20    48    0.8685    0.0000     442     104    6
   0.8153    20    49    0.8645    0.0000     451     104    6
   AAMAX= 670.645874 AAMIN= -419.620453
   50    0.8670    2.8583    789.04    2.6500    4.0000   1
   R1=     54.50 ( all E.s); AVSIN=     1.4717
  SET   CC      SEED    NCYC NITER
    RVAL(R1,ini,end) PKS(ini,end) RO/SIG
   20 0.8670  0.7692310   50    3      54.5  76.2  67.9   125   125    2.86

    SEED=   0.8076920
    vector -u =:   1   0.70982   0.42673   0.52165  1.00
   0.8241    21     1    0.8421    0.0000     535     104    6
   0.8169    21     2    0.8641    0.0000     433     104    6
   0.8202    21     3    0.8637    0.0000     426     104    6
   0.8173    21     4    0.8673    0.0000     446     104    6
   0.8211    21     5    0.8636    0.0000     451     104    6
   0.8129    21     6    0.8620    0.0000     447     104    6
   0.8175    21     7    0.8660    0.0000     421     104    6
   0.8159    21     8    0.8602    0.0000     445     104    6
   0.8143    21     9    0.8660    0.0000     437     104    6
   0.8180    21    10    0.8645    0.0000     453     104    6
   0.8167    21    11    0.8616    0.0000     414     104    6
   0.8156    21    12    0.8611    0.0000     423     104    6
   0.8095    21    13    0.8625    0.0000     431     104    6
   0.8158    21    14    0.8582    0.0000     463     104    6
   0.8143    21    15    0.8619    0.0000     428     104    6
   0.8115    21    16    0.8647    0.0000     433     104    6
   0.8161    21    17    0.8653    0.0000     441     104    6
   0.8132    21    18    0.8632    0.0000     438     104    6
   0.8147    21    19    0.8650    0.0000     432     104    6
   0.8170    21    20    0.8683    0.0000     432     104    6
   0.8170    21    21    0.8617    0.0000     433     104    6
   0.8135    21    22    0.8624    0.0000     444     104    6
   0.8153    21    23    0.8636    0.0000     431     104    6
   0.8170    21    24    0.8617    0.0000     459     104    6
   0.8181    21    25    0.8617    0.0000     411     104    6
   0.8156    21    26    0.8609    0.0000     413     104    6
   0.8166    21    27    0.8641    0.0000     431     104    6
   0.8158    21    28    0.8627    0.0000     415     104    6
   0.8162    21    29    0.8622    0.0000     444     104    6
   0.8149    21    30    0.8596    0.0000     443     104    6
   0.8175    21    31    0.8554    0.0000     451     104    6
   0.8159    21    32    0.8641    0.0000     445     104    6
   0.8169    21    33    0.8598    0.0000     469     104    6
   0.8157    21    34    0.8609    0.0000     432     104    6
   0.8166    21    35    0.8678    0.0000     409     104    6
   0.8177    21    36    0.8631    0.0000     471     104    6
   0.8148    21    37    0.8621    0.0000     410     104    6
   0.8183    21    38    0.8649    0.0000     427     104    6
   0.8143    21    39    0.8618    0.0000     452     104    6
   0.8153    21    40    0.8633    0.0000     424     104    6
   0.8164    21    41    0.8640    0.0000     439     104    6
   0.8148    21    42    0.8650    0.0000     456     104    6
   0.8133    21    43    0.8619    0.0000     430     104    6
   0.8164    21    44    0.8637    0.0000     428     104    6
   0.8183    21    45    0.8609    0.0000     448     104    6
   0.8186    21    46    0.8645    0.0000     429     104    6
   0.8194    21    47    0.8608    0.0000     439     104    6
   0.8152    21    48    0.8614    0.0000     478     104    6
   0.8158    21    49    0.8627    0.0000     400     104    6
   AAMAX= 680.915527 AAMIN= -487.764740
   50    0.8634    3.0160    808.52    2.6500    4.0000   1
   R1=     54.59 ( all E.s); AVSIN=     1.6808
  SET   CC      SEED    NCYC NITER
    RVAL(R1,ini,end) PKS(ini,end) RO/SIG
   21 0.8634  0.8076920   50    3      54.6  77.9  70.4   125   125    3.02

    SEED=   0.8461540
    vector -u =:   1   0.41159   0.35646   0.75762  1.00
   0.8239    22     1    0.8462    0.0000     536     104    6
   0.8190    22     2    0.8707    0.0000     370     104    6
   0.8226    22     3    0.8681    0.0000     435     104    6
   0.8186    22     4    0.8705    0.0000     448     104    6
   0.8183    22     5    0.8633    0.0000     445     104    6
   0.8142    22     6    0.8663    0.0000     434     104    6
   0.8172    22     7    0.8652    0.0000     444     104    6
   0.8170    22     8    0.8630    0.0000     442     104    6
   0.8144    22     9    0.8601    0.0000     438     104    6
   0.8140    22    10    0.8621    0.0000     414     104    6
   0.8181    22    11    0.8626    0.0000     450     104    6
   0.8129    22    12    0.8604    0.0000     435     104    6
   0.8122    22    13    0.8607    0.0000     432     104    6
   0.8106    22    14    0.8603    0.0000     415     104    6
   0.8138    22    15    0.8565    0.0000     423     104    6
   0.8090    22    16    0.8624    0.0000     428     104    6
   0.8156    22    17    0.8615    0.0000     437     104    6
   0.8141    22    18    0.8614    0.0000     453     104    6
   0.8125    22    19    0.8624    0.0000     433     104    6
   0.8144    22    20    0.8626    0.0000     430     104    6
   0.8179    22    21    0.8611    0.0000     445     104    6
   0.8201    22    22    0.8621    0.0000     475     104    6
   0.8156    22    23    0.8632    0.0000     459     104    6
   0.8188    22    24    0.8659    0.0000     453     104    6
   0.8163    22    25    0.8665    0.0000     454     104    6
   0.8180    22    26    0.8680    0.0000     446     104    6
   0.8195    22    27    0.8651    0.0000     458     104    6
   0.8194    22    28    0.8644    0.0000     444     104    6
   0.8270    22    29    0.8675    0.0000     413     104    6
   0.8261    22    30    0.8665    0.0000     467     104    6
   0.8259    22    31    0.8706    0.0000     448     104    6
   0.8297    22    32    0.8698    0.0000     431     104    6
   0.8291    22    33    0.8710    0.0000     454     104    6
   0.8294    22    34    0.8692    0.0000     462     104    6
   0.8355    22    35    0.8758    0.0000     449     104    6
   AAMAX= 863.829163 AAMIN= -494.731781
   35    0.8758    2.8106    827.54    2.6500    4.0000   1
   R1=     50.48 ( all E.s); AVSIN=     1.4395
  SET   CC      SEED    NCYC NITER
    RVAL(R1,ini,end) PKS(ini,end) RO/SIG
   22 0.8758  0.8461540   35    3      50.5  66.0  57.0   125   125    2.81

    SEED=   0.8846150
    vector -u =:   1   0.98838   0.54035   0.68451  1.00
   0.8233    23     1    0.8458    0.0000     523     104    7
   0.8147    23     2    0.8674    0.0000     419     104    7
   0.8197    23     3    0.8636    0.0000     440     104    7
   0.8166    23     4    0.8653    0.0000     417     104    7
   0.8177    23     5    0.8633    0.0000     447     104    7
   0.8197    23     6    0.8618    0.0000     438     104    7
   0.8141    23     7    0.8641    0.0000     426     104    7
   0.8137    23     8    0.8613    0.0000     460     104    7
   0.8133    23     9    0.8638    0.0000     447     104    7
   0.8122    23    10    0.8651    0.0000     439     104    7
   0.8150    23    11    0.8589    0.0000     452     104    7
   0.8105    23    12    0.8664    0.0000     415     104    7
   0.8113    23    13    0.8630    0.0000     461     104    7
   0.8120    23    14    0.8656    0.0000     427     104    7
   0.8175    23    15    0.8615    0.0000     440     104    7
   0.8164    23    16    0.8626    0.0000     498     104    7
   0.8123    23    17    0.8654    0.0000     415     104    7
   0.8144    23    18    0.8641    0.0000     452     104    7
   0.8100    23    19    0.8681    0.0000     453     104    7
   0.8121    23    20    0.8651    0.0000     427     104    7
   0.8087    23    21    0.8616    0.0000     441     104    7
   0.8118    23    22    0.8643    0.0000     435     104    7
   0.8102    23    23    0.8613    0.0000     440     104    7
   0.8093    23    24    0.8580    0.0000     450     104    7
   0.8163    23    25    0.8572    0.0000     421     104    7
   0.8122    23    26    0.8629    0.0000     435     104    7
   0.8154    23    27    0.8634    0.0000     445     104    7
   0.8123    23    28    0.8604    0.0000     453     104    7
   0.8091    23    29    0.8629    0.0000     424     104    7
   0.8130    23    30    0.8605    0.0000     441     104    7
   0.8093    23    31    0.8588    0.0000     439     104    7
   0.8113    23    32    0.8646    0.0000     424     104    7
   0.8069    23    33    0.8580    0.0000     455     104    7
   0.8100    23    34    0.8609    0.0000     422     104    7
   0.8096    23    35    0.8632    0.0000     460     104    7
   0.8116    23    36    0.8580    0.0000     446     104    7
   0.8116    23    37    0.8555    0.0000     424     104    7
   0.8133    23    38    0.8652    0.0000     439     104    7
   0.8128    23    39    0.8595    0.0000     443     104    7
   0.8116    23    40    0.8653    0.0000     414     104    7
   0.8183    23    41    0.8619    0.0000     433     104    7
   0.8145    23    42    0.8641    0.0000     454     104    7
   0.8129    23    43    0.8610    0.0000     424     104    7
   0.8121    23    44    0.8612    0.0000     420     104    7
   0.8137    23    45    0.8653    0.0000     388     104    7
   0.8165    23    46    0.8616    0.0000     470     104    7
   0.8187    23    47    0.8671    0.0000     442     104    7
   0.8188    23    48    0.8650    0.0000     433     104    7
   0.8178    23    49    0.8693    0.0000     438     104    7
   AAMAX= 709.779907 AAMIN= -411.234741
   50    0.8678    2.8777    846.14    2.6500    4.0000   1
   R1=     53.18 ( all E.s); AVSIN=     1.4842
  SET   CC      SEED    NCYC NITER
    RVAL(R1,ini,end) PKS(ini,end) RO/SIG
   23 0.8678  0.8846150   50    3      53.2  75.8  65.5   125   125    2.88

    SEED=   0.9230770
    vector -u =:   1   0.49747   0.18485   0.28957  1.00
   0.8241    24     1    0.8455    0.0000     562     104    7
   0.8153    24     2    0.8697    0.0000     417     104    7
   0.8269    24     3    0.8628    0.0000     436     104    7
   0.8163    24     4    0.8678    0.0000     411     104    7
   0.8166    24     5    0.8645    0.0000     457     104    7
   0.8149    24     6    0.8635    0.0000     436     104    7
   0.8170    24     7    0.8644    0.0000     442     104    7
   0.8170    24     8    0.8675    0.0000     434     104    7
   0.8207    24     9    0.8616    0.0000     456     104    7
   0.8180    24    10    0.8641    0.0000     452     104    7
   0.8125    24    11    0.8649    0.0000     441     104    7
   0.8161    24    12    0.8616    0.0000     469     104    7
   0.8151    24    13    0.8697    0.0000     447     104    7
   0.8159    24    14    0.8658    0.0000     440     104    7
   0.8167    24    15    0.8593    0.0000     457     104    7
   0.8140    24    16    0.8629    0.0000     441     104    7
   0.8158    24    17    0.8646    0.0000     459     104    7
   0.8162    24    18    0.8657    0.0000     460     104    7
   0.8130    24    19    0.8615    0.0000     409     104    7
   0.8120    24    20    0.8643    0.0000     442     104    7
   0.8144    24    21    0.8632    0.0000     429     104    7
   0.8159    24    22    0.8650    0.0000     442     104    7
   0.8166    24    23    0.8680    0.0000     444     104    7
   0.8173    24    24    0.8680    0.0000     422     104    7
   0.8217    24    25    0.8683    0.0000     431     104    7
   0.8255    24    26    0.8654    0.0000     461     104    7
   0.8257    24    27    0.8656    0.0000     421     104    7
   0.8250    24    28    0.8714    0.0000     465     104    7
   0.8296    24    29    0.8760    0.0000     417     104    7
   AAMAX= 646.262451 AAMIN= -420.032684
   29    0.8760    2.6317    864.33    2.6500    4.0000   1
   R1=     51.01 ( all E.s); AVSIN=     1.3739
  SET   CC      SEED    NCYC NITER
    RVAL(R1,ini,end) PKS(ini,end) RO/SIG
   24 0.8760  0.9230770   29    3      51.0  68.5  58.9   125   125    2.63

    SEED=   0.9615380
    vector -u =:   1   0.99216   0.03820   0.08153  1.00
   0.8254    25     1    0.8383    0.0000     558     104    8
   0.8129    25     2    0.8611    0.0000     384     104    8
   0.8140    25     3    0.8632    0.0000     422     104    8
   0.8074    25     4    0.8632    0.0000     425     104    8
   0.8084    25     5    0.8576    0.0000     418     104    8
   0.8081    25     6    0.8607    0.0000     407     104    8
   0.8037    25     7    0.8580    0.0000     424     104    8
   0.8063    25     8    0.8589    0.0000     405     104    8
   0.8080    25     9    0.8638    0.0000     426     104    8
   0.8059    25    10    0.8598    0.0000     437     104    8
   0.8069    25    11    0.8545    0.0000     455     104    8
   0.8085    25    12    0.8613    0.0000     432     104    8
   0.8056    25    13    0.8619    0.0000     426     104    8
   0.8055    25    14    0.8610    0.0000     400     104    8
   0.8028    25    15    0.8530    0.0000     402     104    8
   0.8044    25    16    0.8611    0.0000     396     104    8
   0.8070    25    17    0.8598    0.0000     425     104    8
   0.8083    25    18    0.8610    0.0000     405     104    8
   0.8077    25    19    0.8569    0.0000     433     104    8
   0.8053    25    20    0.8636    0.0000     438     104    8
   0.8073    25    21    0.8665    0.0000     455     104    8
   0.8047    25    22    0.8564    0.0000     425     104    8
   0.8073    25    23    0.8576    0.0000     415     104    8
   0.8044    25    24    0.8593    0.0000     402     104    8
   0.8039    25    25    0.8618    0.0000     427     104    8
   0.8038    25    26    0.8583    0.0000     406     104    8
   0.8042    25    27    0.8630    0.0000     410     104    8
   0.8045    25    28    0.8590    0.0000     397     104    8
   0.8059    25    29    0.8605    0.0000     452     104    8
   0.8055    25    30    0.8643    0.0000     450     104    8
   0.8005    25    31    0.8608    0.0000     413     104    8
   0.8058    25    32    0.8601    0.0000     414     104    8
   0.8094    25    33    0.8565    0.0000     424     104    8
   0.8016    25    34    0.8635    0.0000     401     104    8
   0.8049    25    35    0.8622    0.0000     419     104    8
   0.8028    25    36    0.8585    0.0000     452     104    8
   0.8042    25    37    0.8576    0.0000     438     104    8
   0.8046    25    38    0.8542    0.0000     385     104    8
   0.8043    25    39    0.8574    0.0000     394     104    8
   0.8034    25    40    0.8607    0.0000     438     104    8
   0.8041    25    41    0.8624    0.0000     395     104    8
   0.8082    25    42    0.8570    0.0000     469     104    8
   0.8066    25    43    0.8589    0.0000     434     104    8
   0.8058    25    44    0.8573    0.0000     406     104    8
   0.8043    25    45    0.8641    0.0000     418     104    8
   0.8031    25    46    0.8621    0.0000     410     104    8
   0.8045    25    47    0.8580    0.0000     400     104    8
   0.8042    25    48    0.8625    0.0000     402     104    8
   0.8023    25    49    0.8611    0.0000     428     104    8
   AAMAX= 439.382172 AAMIN= -435.058899
   50    0.8571    1.3950    882.15    2.6500    4.0000   1
   R1=     56.11 ( all E.s); AVSIN=     0.8521
  SET   CC      SEED    NCYC NITER
    RVAL(R1,ini,end) PKS(ini,end) RO/SIG
   25 0.8571  0.9615380   50    3      56.1  80.6  70.6   125   125    1.40

 SUMMARY OF SOLUTIONS:
  SET   CC      SEED    NCYC NITER     R1%   Rcc(1,end)   PKS(1,end) RO/SIG
   15 0.8764  0.5769230   33    3      50.4  65.3  56.7   125   125    3.31
   22 0.8758  0.8461540   35    3      50.5  66.0  57.0   125   125    2.81
   16 0.8784  0.6153850   45    3      50.4  66.4  57.0   125   125    2.87
    9 0.8762  0.3461540   37    3      50.7  68.6  57.7   125   125    4.37
   18 0.8765  0.6923080   42    3      50.9  68.2  58.4   125   125    3.05
   11 0.8755  0.4230770   35    3      51.6  68.3  58.7   125   125    4.04
    3 0.8751  0.1153850   44    3      51.1  68.7  58.8   125   125    6.17
   24 0.8760  0.9230770   29    3      51.0  68.5  58.9   125   125    2.63
    7 0.8699  0.2692310   50    3      51.5  71.4  62.3   125   125    4.55
   23 0.8678  0.8846150   50    3      53.2  75.8  65.5   125   125    2.88
   20 0.8670  0.7692310   50    3      54.5  76.2  67.9   125   125    2.86
    5 0.8687  0.1923080   50    3      54.5  76.3  68.6   125   125    9.09
   13 0.8578  0.5000000   50    3      54.9  81.2  69.0   125   125    3.39
   14 0.8624  0.5384620   50    3      54.5  77.5  69.1   125   125    3.81
   10 0.8662  0.3846150   50    3      54.8  79.1  69.3   125   125    4.22
    8 0.8627  0.3076920   50    3      53.9  78.4  69.4   125   125    6.66
    6 0.8626  0.2307690   50    3      54.8  78.5  69.5   125   125    7.24
    4 0.8647  0.1538460   50    3      54.8  79.2  69.6   125   125    5.10
    2 0.8643  0.0769230   50    3      55.3  77.9  69.8   125   125    9.39
   12 0.8639  0.4615380   50    3      54.5  78.6  69.9   125   125    3.47
   21 0.8634  0.8076920   50    3      54.6  77.9  70.4   125   125    3.02
   25 0.8571  0.9615380   50    3      56.1  80.6  70.6   125   125    1.40
   17 0.8628  0.6538460   50    3      54.7  78.2  70.7   125   125    3.56
   19 0.8676  0.7307690   50    3      54.7  78.3  70.9   125   125    3.78
    1 0.8597  0.0384620   50    3      54.4  81.5  73.2   125   125   10.93
TOTAL NUMBER OF CYCLES IS         1150
--------------------------------------------------------------
=> Press <CR> to finish ...
