# Supplementary material for: Extending the novel |ρ|-based phasing algorithm to the solution of anomalous scattering substructures from SAD data of protein crystals
Source: Acta Crystallogr A Found Adv. 2022 Oct 10;78(Pt 6):473–81. doi: 10.1107/S2053273322008622 (PMC9624180; doi:10.1107/S2053273322008622)
Supplement: Supplementary file 1 [file a-78-00473-sup1.zip › ae5119_suppl_rev/DFCUT comparison rev/comp_5_5iqy_25_dfcutzero_P1.LPT]

 ============================================================
   === STRUCTURE SOLUTION BY abs(ro) DIRECT METHODS === 
   XLENS/22.1: The SDA Sm-FFT algorithm (10 Mar 2022)
   Copyright Prof. Jordi Rius
   Institut de Ciencia de Materials de Barcelona (CSIC)
   References: Rius J. Acta Cryst (2020) A76 489-493 
   Rius J. & Torrelles X. Acta Cryst (2021) A77 339-347 
   Date is 27- 4-2022   at 10:53:23
 ============================================================

     CRYSTAL DATA:
     =============
     5iqy C2221 (20) L= 1.5418  (2.40) 55.69%Solv                                    

     A=  40.890      B= 132.080     C=  97.570
     ALPHA=   90.00  BETA=   90.00  GAMMA=   90.00

     VOLUME (A3)=     526949.25     DSANO=    3.000

     (SINT/L)2=   0.000149523*H2 +  0.000014331*K2 +  0.000026261*L2 +
                  0.000000000*HK +  0.000000000*HL +  0.000000000*KL

     BRAVAIS LATTICE IS  C  CENTRED AT:

       1)  0.000000       0.000000       0.000000
       2)  0.500000       0.500000       0.000000

      SYMMETRY OPERATIONS: 

      R11  R12  R13     R21  R22  R23     R31  R32  R33    T1     T2     T3

  1)    1    0    0       0    1    0       0    0    1    0.00   0.00   0.00
  2)   -1    0    0       0   -1    0       0    0    1    0.00   0.00   0.50
  3)   -1    0    0       0    1    0       0    0   -1    0.00   0.00   0.50
  4)    1    0    0       0   -1    0       0    0   -1    0.00   0.00   0.00

     STRUCTURE TREATED AS NON-CENTROSYMMETRIC

     TYPE OF RADIATION IS X-RAYS

          UNIT CELL CONTENTS
      SYMBOL  ATOMIC_NUMBER    NUMBER IN CELL    TYPE    SCAT_POWER
        I          53              208            1          53.00

     STARTING PHASES FROM MODULUS FUNCTION

--------------------------------------------------------------

     INTENSITY DATA INFORMATION:
     ==========================

     INPUT DATA ARE F**2
   DSANO (ANGS.):       3.0000
   DSFOU (ANGS.):       3.0000
   DSMIN (ANGS.):       2.4001
   N.CENTRIC REF:          952
  ANOMALOUS DIFFRACTION RATIOS(GLOBAL):   
   <|D|>/<F> (%,acen); <|F|>; <|D|>:    6.2379     55.0800      3.4358
   <I/sig(I)> :           36.5100
   <|D|/sig(D)>:           3.1328

  ANOMALOUS DIFFRACTION RATIOS(SHELLS):   
      SHELL  DMEAN  DINF  <|D|>/<F>  <I/sig(I)>  <|D|/sig(D)> NREFS
        1     7.23  5.74    9.9277   47.8179    6.8295          601     5593.09
        2     5.01  4.55    7.0819   44.0318    4.2764          654     5085.41
        3     4.23  3.98    5.0874   45.0096    3.1786          674     5824.96
        4     3.78  3.61    4.6222   40.4031    2.5473          669     4800.90
        5     3.48  3.36    4.9600   33.1878    2.1771          683     3286.70
        6     3.25  3.16    5.7199   25.6369    1.8117          666     2141.93
        7     3.07  3.00    6.1986   21.1703    1.5663          687     1640.00

  BIJVOET PAIRS FILTERING:
   BIJVOET PAIR REFL. (USED/READ/%):             4387      4635     94.65
   NUMBER WRONG BIJVOET PAIR REFL.,S,(%):               1      0.02
   NUM. OF E.s < ECUT,(%), ECUT:         237      5.11      0.2700
   N.DF/s(DF) < DFCUT,(%),DFCUT:           0      0.00      0.0000
   N. DF OUTLIERS,RMSCUT:                 10                4.2500
   CV(%) OF D> :      92.0380
   <r.m.sq.dev.> OF D.s:        4.6716
--------------------------------------------------------------

     FORBIDDEN REFLECTIONS IN DATA FILE *.HKL:
     =========================================

    H    K    L        XO       DXO      NEQ
--------------------------------------------------------------

     Rsigma(F) of equivalent reflections
     Rsig:    0.00000  Nref:         0

     ds_interval        Rsigma       Nref

     N. UNIQUE REFLECTIONS (measured,theory):        4403        5605


     INFORMATION OF DATA IN P1:
     MEAS. INTENSITIES (OBS+UNOBS)IN XLHEM.HKL=        17564
     NOT MEASURED INTENSITIES in XLUNMEAS.HKL=        2856
     FRACTION MEASURED INTENSITIES >DSFOU:     0.860
     HMAX=   13  KMAX=   44  LMAX=   32


--------------------------------------------------------------

     SCALING OF MEASURED INTENSITIES:
     ================================


      SCALE FACTOR:        0.9058  F(EXP)/SK = F(ABS)
      B OVERALL   :       49.1292
      R(Wilson)   :       17.2529
      DSFOU       :        3.0000

      SHELL  DMEAN  DINF  SFC2/SFO2  Nref  f.unobs
        1     7.23  5.74   0.86333    2205  0.0000
        2     5.01  4.55   0.97278    2454  0.0000
        3     4.23  3.98   1.12518    2533  0.0000
        4     3.78  3.61   1.18905    2553  0.0000
        5     3.48  3.36   1.10302    2630  0.0000
        6     3.25  3.16   1.02071    2548  0.0000
        7     3.07  3.00   0.79049    2641  0.0000

 -------------------------------------------------------------

     DATA NORMALIZING:
     ================

     NUMBER OF INPUT REFLEXIONS =             17564
     F(ABS)  =  F(EXP) /          0.9058

     MAXIMUM         H         K         L
     INDICES        13        43        32

                   CENT    ACENT     HK0     0KL     H0L    REST
     </E2-1/>      0.968   0.736   1.000   1.000   0.000   0.952

      E2MEAN      :    0.985372

     <E**2> ACCORDING TO PARITY GROUPS ( D-SPACING > 1.000
        ALL     GGG     GGU     GUG     GUU     UGG     UGU     UUG     UUU
E^2   1.000   1.049   0.960   0.000   0.000   0.000   0.000   1.028   0.968
N     17564    3972    4164       0       0       0       0    4600    4828

--------------------------------------------------------------

     PHASE REFINEMENT DETAILS:
     ======================== 
    TOTAL N. OF E-VALUES =     17564
    D-SPACING CUT-OFF =    3.00
    <E>, <E2> =    0.7969  1.0000

    N. SETS AND CYCLES =       25     50
    XLIM FOR K REFLECTIONS =    0.00
    N.REFLECTIONS > XKLIM =     17564
    XLIM FOR H REFLECTIONS =    1.00
    N.REFLECTIONS > XHLIM =      5696
     X"S MODIFIED BY MODULUS FUNCTION
    N. ATOMS IN UNIT_CELL (NCELL)  =   208
    PIXELS(0); P_ATOMS(1); OMIT(2) =     1
    FRAC. RANDOMLY DELETED ATOMS = 0.000

    GRID SPACING IN ANGS. =    1.00
    N.GRID POINTS (XYZ) =     40   128   100
    ESD FACTOR FOR MASK DEFINITION =    2.65
    LOWER MASK VALUE =      0
    ESD FACT FOR PEAK ACCEPTANCE (ATOMS=1,2) =  4.00
    ESD FACTOR IN SEARCH (DIF.FOURIER) =  1.10

     vector -u =:   1   0.21680   0.22867   0.82980  1.00
    0.8189     1     1    0.8346    0.0508     595     104    0
    0.7986     1     2    0.8699    0.0117     412     104    0
    0.8137     1     3    0.8659    0.0105     479     104    0
    0.8037     1     4    0.8659    0.0039     459     104    0
    0.8077     1     5    0.8605    0.0047     467     104    0
    0.8039     1     6    0.8672    0.0020     455     104    0
    0.8066     1     7    0.8636    0.0039     486     104    0
    0.8035     1     8    0.8639    0.0020     480     104    0
    0.8073     1     9    0.8616    0.0004     460     104    0
    0.8052     1    10    0.8662    0.0020     470     104    0
    0.8064     1    11    0.8610    0.0016     459     104    0
    0.8041     1    12    0.8616    0.0023     473     104    0
    0.8038     1    13    0.8629    0.0008     498     104    0
    0.8007     1    14    0.8592    0.0012     460     104    0
    0.8049     1    15    0.8661    0.0012     469     104    0
    0.8043     1    16    0.8637    0.0004     511     104    0
    0.8022     1    17    0.8640    0.0004     467     104    0
    0.8016     1    18    0.8654    0.0027     474     104    0
    0.8065     1    19    0.8637    0.0020     459     104    0
    0.8047     1    20    0.8582    0.0004     471     104    0
    0.8017     1    21    0.8615    0.0008     467     104    0
    0.8043     1    22    0.8624    0.0004     469     104    0
    0.8045     1    23    0.8640    0.0023     459     104    0
    0.8022     1    24    0.8591    0.0016     485     104    0
    0.8044     1    25    0.8626    0.0020     467     104    0
    0.8016     1    26    0.8654    0.0012     475     104    0
    0.8032     1    27    0.8606    0.0008     459     104    0
    0.8019     1    28    0.8655    0.0004     477     104    0
    0.8030     1    29    0.8641    0.0004     469     104    0
    0.8026     1    30    0.8603    0.0004     453     104    0
    0.8025     1    31    0.8613    0.0000     467     104    0
    0.8022     1    32    0.8616    0.0012     469     104    0
    0.8052     1    33    0.8624    0.0008     450     104    0
    0.8015     1    34    0.8602    0.0004     479     104    0
    0.8040     1    35    0.8570    0.0008     471     104    0
    0.8026     1    36    0.8583    0.0004     449     104    0
    0.8005     1    37    0.8634    0.0008     446     104    0
    0.8028     1    38    0.8601    0.0004     476     104    0
    0.8034     1    39    0.8636    0.0000     444     104    0
    0.8045     1    40    0.8594    0.0004     469     104    0
    0.8021     1    41    0.8637    0.0000     466     104    0
    0.8073     1    42    0.8561    0.0000     463     104    0
    0.8060     1    43    0.8611    0.0008     442     104    0
    0.8057     1    44    0.8637    0.0000     492     104    0
    0.8093     1    45    0.8667    0.0000     468     104    0
    0.8093     1    46    0.8675    0.0012     475     104    0
    0.8123     1    47    0.8641    0.0008     442     104    0
    0.8128     1    48    0.8671    0.0000     451     104    0
    0.8135     1    49    0.8684    0.0000     481     104    0
     vector -u =:   1   0.36489   0.10161   0.81714  1.00
     vector -u =:   1   0.49998   0.39021   0.52000  1.00
     vector -u =:   1   0.65675   0.62271   0.82334  1.00
     vector -u =:   1   0.87300   0.81655   0.52951  1.00
     vector -u =:   1   0.18504   0.40165   0.47330  1.00
     vector -u =:   1   0.63250   0.71194   0.75479  1.00
     vector -u =:   1   0.25335   0.98420   0.46296  1.00
     vector -u =:   1   0.08913   0.96328   0.46529  1.00
     vector -u =:   1   0.17945   0.98992   0.77966  1.00
     vector -u =:   1   0.56780   0.28714   0.87787  1.00
     vector -u =:   1   0.29555   0.71818   0.66547  1.00
     vector -u =:   1   0.40818   0.64452   0.97670  1.00
     vector -u =:   1   0.94966   0.25920   0.88245  1.00
     vector -u =:   1   0.96485   0.69098   0.90155  1.00
     vector -u =:   1   0.50225   0.38525   0.67117  1.00
     vector -u =:   1   0.60769   0.86450   0.81635  1.00
     vector -u =:   1   0.33179   0.54915   0.80722  1.00
     vector -u =:   1   0.72215   0.07219   0.83414  1.00
     vector -u =:   1   0.83175   0.32486   0.52766  1.00
     vector -u =:   1   0.70982   0.42673   0.52165  1.00
     vector -u =:   1   0.41159   0.35646   0.75762  1.00
     vector -u =:   1   0.98838   0.54035   0.68451  1.00
     vector -u =:   1   0.49747   0.18485   0.28957  1.00
     vector -u =:   1   0.99216   0.03820   0.08153  1.00

---------------------------------------------------------------

  SUMMARY OF SOLUTIONS:
   SET   CCH     SEED    NCYC NITER     R1%   Rcc(1,end)   PKS(1,end) RO/SIG  AVSIN
    22 0.8788  0.8461540   44    3      54.9  64.3  53.6   125   125    2.92 1.258s
     7 0.8765  0.2692310   47    3      54.5  63.9  54.8   125   125    4.55 1.169s
    11 0.8770  0.4230770   45    3      55.3  64.6  56.3   125   125    3.92 1.449s
     4 0.8768  0.1538460   49    3      55.5  66.7  56.7   125   125    6.61 1.321s
     6 0.8753  0.2307690   31    3      55.5  66.8  57.0   125   125    5.40 1.344s
    13 0.8760  0.5000000   46    3      55.4  66.3  57.0   125   125    3.69 1.306s
    12 0.8753  0.4615380   33    3      55.8  67.4  57.0   125   125    3.73 1.316s
    18 0.8763  0.6923080   38    3      55.9  66.7  57.2   125   125    3.68 1.421s
    20 0.8756  0.7692310   36    3      55.8  67.9  57.4   125   125    3.06 1.447s
    23 0.8757  0.8846150   45    3      56.4  68.0  58.9   125   125    3.00 1.309s
    24 0.8775  0.9230770   49    3      56.4  66.4  59.7   125   125    2.87 1.329s
    15 0.8758  0.5769230   49    3      56.3  69.1  60.5   125   125    3.43 1.361s
     8 0.8752  0.3076920   36    3      55.7  70.1  60.8   125   125    5.09 1.225s
     1 0.8671  0.0384620   50    3      57.0  70.6  61.4   125   125   15.76 1.607
     3 0.8670  0.1153850   50    3      58.6  74.6  65.8   125   125    9.38 1.672
    14 0.8648  0.5384620   50    3      59.4  75.5  68.6   125   125    5.45 2.583
    10 0.8603  0.3846150   50    3      58.8  77.7  68.6   125   125    6.10 2.361
    17 0.8602  0.6538460   50    3      58.7  78.5  69.0   125   125    3.59 1.681
    21 0.8614  0.8076920   50    3      59.7  76.3  69.3   125   125    3.80 2.037
     9 0.8574  0.3461540   50    3      59.2  78.5  69.4   125   125    5.89 1.871
    16 0.8644  0.6153850   50    3      59.6  77.3  69.7   125   125    4.71 2.173
    25 0.8615  0.9615380   50    3      59.6  78.3  69.8   125   125    3.01 1.589
    19 0.8572  0.7307690   50    3      59.1  81.3  70.4   125   125    3.76 2.084
     5 0.8586  0.1923080   50    3      59.7  78.9  70.6   125   125    8.37 2.019
     2 0.8581  0.0769230   50    3      59.6  77.9  70.7   125   125   12.08 2.027
 TOTAL NUMBER OF CYCLES IS         1148
------------------------------------------------------------------------------

  COPY OF FILE.CDR:
  ==== == =======

5iqy C2221 (20) L= 1.5418  (2.40) 55.69%Solv                                    
CELL                                                                            
40.8899 132.0798 97.570    90.000    90.000   90.000                            
ANOM                                                                            
3.0                                                                             
LATTICE                                                                         
C                                                                               
SYMM                                                                            
X,Y,Z                                                                           
-X,-Y,Z+1/2                                                                     
-X,Y,-Z+1/2                                                                     
X,-Y,-Z                                                                         
CONTENTS                                                                        
 I                                                                              
 208                                                                            
&CONTROL IHKL=1,NSET=25,NCYCLE=50,RVMIN=1000.,NEGSUP=1,binit= 0.8461540,                           
FSIGRO=2.65,FSIGDM=4.0,DELTLV=1.1,NITER=3,IFOUSG=0, ITEST=2,                    
IBREAK=0,,EHLIM=1.0,NSHELL=7,dfcut=0.00,Ecut=0.27,                              
CCTLV=0.875,IEXCC=0,IABORT=0/                                                   
3.0 (3.2)                                                                       
BINIT=0.0384620,CCTLV=0.8763,EXCC=0                                             
BINIT=0.1153850                                                                 
                                                                                
                                                                                
     INTENSITY DATA INFORMATION:                                                
     ==========================                                                 
                                                                                
     INPUT DATA ARE F**2                                                        
   DSANO (ANGS.):       1.0000                                                  
   DSFOU (ANGS.):       2.4001                                                  
   DSMIN (ANGS.):       2.4001                                                  
   N.CENTRIC REF:         1481                                                  
  ANOMALOUS DIFFRACTION RATIOS(GLOBAL):                                         
   <|DF|>/<F> (%,acen); <|F|>; <|DF|>:    7.4078     39.3088      2.9119        
   <I/sig(I)> :           23.4444                                               
   <|DF|/sig(DF)>:         2.1056                                               
                                                                                
  ANOMALOUS DIFFRACTION RATIOS(SHELLS):                                         
      SHELL  DMEAN  DINF  <|DF|>/<F> <I/sig(I)> <|DF|/sig(DF)> NREFS            
        1     6.51  5.17    9.6281   46.1219    6.3210          848     5238.23 
        2     4.52  4.10    5.6676   45.4931    3.5541          896     5658.11 
        3     3.81  3.58    4.6554   40.5322    2.5669          926     4938.11 
        4     3.41  3.26    5.1571   30.6038    2.0345          919     2904.89 
        5     3.13  3.02    6.1295   22.7366    1.6863          936     1798.49 
        6     2.93  2.85    6.9877   17.1046    1.3922          940     1247.87 
        7     2.77  2.70    8.2607   12.1239    1.1056          938      808.79 
        8     2.64  2.59   10.4861    9.3933    1.0097          939      611.91 
        9     2.53  2.49   12.8216    7.5080    0.9649          948      475.94 
       10     2.44  2.40   14.0227    6.4225    0.8995          931      406.70 
                                                                                
  FRIEDEL PAIRS FILTERING:                                                      
   PAIR NUM. (USED/READ/%):             7160      9231     77.56                
   NUMBER WRONG PAIRS,S,(%):              10      0.11                          
   NUM.SMALLER THAN ENH_min,(%):         307      3.33      0.2700              
   WITH SMALL DF, %PAIRS, DFCUT:        1738     18.83      0.4500              
   N. DF OUTLIERS,RMSCUT:                 16                4.2500              
   CV(%) OF DF> :      77.6330                                                  
   <r.m.sq.dev.> OF DF.s:        4.3455                                         
--------------------------------------------------------------                  
++++++++++++++++++++++++++++++++++++++++++++++++++++++++++++++
   Job finished on 27- 4-2022   at 11:22:48
   Elapsed time:      1765 seconds
++++++++++++++++++++++++++++++++++++++++++++++++++++++++++++++
C:\Users\rius\Desktop\5iqy_DFCUTzero>xlabsro_anom_1 5iqy
============================================================
  === STRUCTURE SOLUTION BY abs(ro) DIRECT METHODS ===
  XLENS/22.1: The SDA Sm-FFT algorithm (17 Mar 2022)
  Copyright Prof. Jordi Rius
  Institut de Ciencia de Materials de Barcelona (CSIC)
  References: Rius J.    Acta Cryst (2020) A76 489-493
  Rius J. & Torrelles X. Acta Cryst (2021) A77 339-347
  Date is 27- 4-2022   at 10:53:23
============================================================


5iqy C2221 (20) L= 1.5418  (2.40) 55.69%Solv


    STARTING PHASES FROM MODULUS FUNCTION
    INPUT DATA ARE F**2
  DSANO (ANGS.):       3.0000
  DSFOU (ANGS.):       3.0000
  DSMIN (ANGS.):       2.4001
  N.CENTRIC REF:          952
 ANOMALOUS DIFFRACTION RATIOS(GLOBAL):
  <|D|>/<F> (%,acen); <|F|>; <|D|>:    6.2379     55.0800      3.4358
  <I/sig(I)> :           36.5100
  <|D|/sig(D)>:           3.1328
 BIJVOET PAIRS FILTERING:
  BIJVOET PAIR REFL. (USED/READ/%):             4387      4635     94.65
  NUMBER WRONG BIJVOET PAIR REFL.,S,(%):               1      0.02
  NUM. OF E.s < ECUT,(%), ECUT:         237      5.11      0.2700
  N.DF/s(DF) < DFCUT,(%),DFCUT:           0      0.00      0.0000
  N. DF OUTLIERS,RMSCUT:                 10                4.2500
  CV(%) OF D> :      92.0380
  <r.m.sq.dev.> OF D.s         4.6716

    Rsigma(F) of equivalent reflections
    Rsig:    0.00000  Nref:         0

    N. UNIQUE REFLECTIONS (measured,theory):        4403        5605


    INFORMATION OF DATA IN P1:
    MEAS. INTENSITIES (OBS+UNOBS)IN XLHEM.HKL=        17564
    NOT MEASURED INTENSITIES in XLUNMEAS.HKL=        2856
    FRACTION MEASURED INTENSITIES >DSFOU:     0.860
    HMAX=   13  KMAX=   44  LMAX=   32

    SCALE FACTOR=            0.905786633
    Bover (A**2)=            5.45878696
    R(Wilson)  =             17.2528877
    E2MEAN:  0.985371888

    GRID (ANGS.), NX, NY, NZ:  1.00   40  128  100
    NSETS, NCYCLES :    25    50
    XLIM FOR H REFLECTIONS =    1.00
    N.REFLECTIONS > XHLIM =      5696
    X"S MODIFIED BY MODULUS FUNCTION

    SEED=   0.0384620
    vector -u =:   1   0.21680   0.22867   0.82980  1.00
   0.8189     1     1    0.8346    0.0508     595     104    0
   0.7986     1     2    0.8699    0.0117     412     104    0
   0.8137     1     3    0.8659    0.0105     479     104    0
   0.8037     1     4    0.8659    0.0039     459     104    0
   0.8077     1     5    0.8605    0.0047     467     104    0
   0.8039     1     6    0.8672    0.0020     455     104    0
   0.8066     1     7    0.8636    0.0039     486     104    0
   0.8035     1     8    0.8639    0.0020     480     104    0
   0.8073     1     9    0.8616    0.0004     460     104    0
   0.8052     1    10    0.8662    0.0020     470     104    0
   0.8064     1    11    0.8610    0.0016     459     104    0
   0.8041     1    12    0.8616    0.0023     473     104    0
   0.8038     1    13    0.8629    0.0008     498     104    0
   0.8007     1    14    0.8592    0.0012     460     104    0
   0.8049     1    15    0.8661    0.0012     469     104    0
   0.8043     1    16    0.8637    0.0004     511     104    0
   0.8022     1    17    0.8640    0.0004     467     104    0
   0.8016     1    18    0.8654    0.0027     474     104    0
   0.8065     1    19    0.8637    0.0020     459     104    0
   0.8047     1    20    0.8582    0.0004     471     104    0
   0.8017     1    21    0.8615    0.0008     467     104    0
   0.8043     1    22    0.8624    0.0004     469     104    0
   0.8045     1    23    0.8640    0.0023     459     104    0
   0.8022     1    24    0.8591    0.0016     485     104    0
   0.8044     1    25    0.8626    0.0020     467     104    0
   0.8016     1    26    0.8654    0.0012     475     104    0
   0.8032     1    27    0.8606    0.0008     459     104    0
   0.8019     1    28    0.8655    0.0004     477     104    0
   0.8030     1    29    0.8641    0.0004     469     104    0
   0.8026     1    30    0.8603    0.0004     453     104    0
   0.8025     1    31    0.8613    0.0000     467     104    0
   0.8022     1    32    0.8616    0.0012     469     104    0
   0.8052     1    33    0.8624    0.0008     450     104    0
   0.8015     1    34    0.8602    0.0004     479     104    0
   0.8040     1    35    0.8570    0.0008     471     104    0
   0.8026     1    36    0.8583    0.0004     449     104    0
   0.8005     1    37    0.8634    0.0008     446     104    0
   0.8028     1    38    0.8601    0.0004     476     104    0
   0.8034     1    39    0.8636    0.0000     444     104    0
   0.8045     1    40    0.8594    0.0004     469     104    0
   0.8021     1    41    0.8637    0.0000     466     104    0
   0.8073     1    42    0.8561    0.0000     463     104    0
   0.8060     1    43    0.8611    0.0008     442     104    0
   0.8057     1    44    0.8637    0.0000     492     104    0
   0.8093     1    45    0.8667    0.0000     468     104    0
   0.8093     1    46    0.8675    0.0012     475     104    0
   0.8123     1    47    0.8641    0.0008     442     104    0
   0.8128     1    48    0.8671    0.0000     451     104    0
   0.8135     1    49    0.8684    0.0000     481     104    0
   AAMAX= 1065.05701 AAMIN= -493.905579
   50    0.8671   15.7606    187.42    2.6500    4.0000   1
   R1=     57.03 ( all E.s); AVSIN=     1.6074
  SET   CC      SEED    NCYC NITER
    RVAL(R1,ini,end) PKS(ini,end) RO/SIG
    1 0.8671  0.0384620   50    3      57.0  70.6  61.4   125   125   15.76

    SEED=   0.0769230
    vector -u =:   1   0.36489   0.10161   0.81714  1.00
   0.8173     2     1    0.8487    0.0184     571     104    0
   0.8028     2     2    0.8679    0.0000     436     104    0
   0.8155     2     3    0.8625    0.0008     483     104    0
   0.8043     2     4    0.8657    0.0000     443     104    0
   0.8058     2     5    0.8643    0.0008     454     104    0
   0.8096     2     6    0.8622    0.0000     458     104    0
   0.8072     2     7    0.8630    0.0008     453     104    0
   0.8068     2     8    0.8618    0.0000     486     104    0
   0.8057     2     9    0.8657    0.0000     454     104    0
   0.8036     2    10    0.8632    0.0000     474     104    0
   0.8068     2    11    0.8619    0.0000     475     104    0
   0.8056     2    12    0.8649    0.0000     437     104    0
   0.8059     2    13    0.8610    0.0000     462     104    0
   0.8062     2    14    0.8590    0.0000     453     104    0
   0.8063     2    15    0.8584    0.0000     473     104    0
   0.8064     2    16    0.8625    0.0000     493     104    0
   0.8078     2    17    0.8616    0.0000     452     104    0
   0.8023     2    18    0.8630    0.0000     438     104    0
   0.8039     2    19    0.8601    0.0000     466     104    0
   0.8038     2    20    0.8690    0.0000     459     104    0
   0.8105     2    21    0.8605    0.0000     459     104    0
   0.8040     2    22    0.8615    0.0000     456     104    0
   0.8062     2    23    0.8661    0.0000     440     104    0
   0.8072     2    24    0.8634    0.0000     469     104    0
   0.8058     2    25    0.8601    0.0000     452     104    0
   0.8056     2    26    0.8642    0.0000     458     104    0
   0.8099     2    27    0.8672    0.0000     463     104    0
   0.8080     2    28    0.8680    0.0000     501     104    0
   0.8072     2    29    0.8632    0.0000     475     104    0
   0.8024     2    30    0.8592    0.0000     496     104    0
   0.8051     2    31    0.8584    0.0000     456     104    0
   0.8050     2    32    0.8609    0.0000     470     104    0
   0.8021     2    33    0.8635    0.0000     433     104    0
   0.8060     2    34    0.8583    0.0000     468     104    0
   0.7986     2    35    0.8617    0.0000     478     104    0
   0.8017     2    36    0.8591    0.0000     465     104    0
   0.8062     2    37    0.8654    0.0000     449     104    0
   0.8050     2    38    0.8639    0.0000     451     104    0
   0.8036     2    39    0.8638    0.0000     464     104    0
   0.8081     2    40    0.8621    0.0000     476     104    0
   0.8005     2    41    0.8638    0.0000     460     104    0
   0.8056     2    42    0.8634    0.0000     476     104    0
   0.8021     2    43    0.8678    0.0000     452     104    0
   0.8050     2    44    0.8614    0.0000     449     104    0
   0.8030     2    45    0.8602    0.0000     467     104    0
   0.8048     2    46    0.8630    0.0000     462     104    0
   0.8040     2    47    0.8628    0.0000     501     104    0
   0.8029     2    48    0.8631    0.0000     459     104    0
   0.8027     2    49    0.8584    0.0000     476     104    0
   AAMAX= 1001.09448 AAMIN= -492.681244
   50    0.8581   12.0826    265.06    2.6500    4.0000   1
   R1=     59.57 ( all E.s); AVSIN=     2.0272
  SET   CC      SEED    NCYC NITER
    RVAL(R1,ini,end) PKS(ini,end) RO/SIG
    2 0.8581  0.0769230   50    3      59.6  77.9  70.7   125   125   12.08

    SEED=   0.1153850
    vector -u =:   1   0.49998   0.39021   0.52000  1.00
   0.8173     3     1    0.8304    0.0047     664     104    0
   0.7932     3     2    0.8747    0.0000     398     104    0
   0.8130     3     3    0.8639    0.0000     523     104    0
   0.8076     3     4    0.8653    0.0000     447     104    0
   0.8092     3     5    0.8650    0.0000     446     104    0
   0.8040     3     6    0.8638    0.0000     492     104    0
   0.8099     3     7    0.8627    0.0000     484     104    0
   0.8042     3     8    0.8659    0.0000     447     104    0
   0.8043     3     9    0.8622    0.0000     448     104    0
   0.8012     3    10    0.8638    0.0000     426     104    0
   0.8035     3    11    0.8612    0.0000     443     104    0
   0.7986     3    12    0.8603    0.0000     487     104    0
   0.7998     3    13    0.8628    0.0000     503     104    0
   0.8031     3    14    0.8597    0.0000     432     104    0
   0.8042     3    15    0.8576    0.0000     456     104    0
   0.8023     3    16    0.8618    0.0000     459     104    0
   0.8065     3    17    0.8641    0.0000     465     104    0
   0.8041     3    18    0.8537    0.0000     439     104    0
   0.8009     3    19    0.8566    0.0000     477     104    0
   0.8004     3    20    0.8556    0.0000     433     104    0
   0.8033     3    21    0.8639    0.0000     458     104    0
   0.8021     3    22    0.8643    0.0000     473     104    0
   0.8006     3    23    0.8641    0.0000     485     104    0
   0.8058     3    24    0.8604    0.0000     491     104    0
   0.8011     3    25    0.8604    0.0000     466     104    0
   0.8029     3    26    0.8600    0.0000     473     104    0
   0.8028     3    27    0.8613    0.0000     493     104    0
   0.8051     3    28    0.8655    0.0000     470     104    0
   0.8039     3    29    0.8647    0.0000     420     104    0
   0.8044     3    30    0.8615    0.0000     470     104    0
   0.8055     3    31    0.8605    0.0000     449     104    0
   0.8051     3    32    0.8630    0.0000     474     104    0
   0.8050     3    33    0.8551    0.0000     434     104    0
   0.8041     3    34    0.8634    0.0000     488     104    0
   0.8042     3    35    0.8618    0.0000     507     104    0
   0.8038     3    36    0.8642    0.0000     476     104    0
   0.8050     3    37    0.8652    0.0000     456     104    0
   0.8064     3    38    0.8607    0.0000     469     104    0
   0.8054     3    39    0.8638    0.0000     453     104    0
   0.8027     3    40    0.8641    0.0000     476     104    0
   0.8071     3    41    0.8657    0.0000     463     104    0
   0.8063     3    42    0.8646    0.0000     507     104    0
   0.8042     3    43    0.8683    0.0000     472     104    0
   0.8068     3    44    0.8614    0.0000     498     104    0
   0.8064     3    45    0.8665    0.0000     489     104    0
   0.8068     3    46    0.8631    0.0000     475     104    0
   0.8035     3    47    0.8623    0.0000     447     104    0
   0.8085     3    48    0.8653    0.0000     458     104    0
   0.8069     3    49    0.8592    0.0000     469     104    0
   AAMAX= 1079.29541 AAMIN= -506.885834
   50    0.8670    9.3800    324.62    2.6500    4.0000   1
   R1=     58.56 ( all E.s); AVSIN=     1.6718
  SET   CC      SEED    NCYC NITER
    RVAL(R1,ini,end) PKS(ini,end) RO/SIG
    3 0.8670  0.1153850   50    3      58.6  74.6  65.8   125   125    9.38

    SEED=   0.1538460
    vector -u =:   1   0.65675   0.62271   0.82334  1.00
   0.8181     4     1    0.8445    0.0031     590     104    0
   0.7970     4     2    0.8662    0.0000     438     104    0
   0.8072     4     3    0.8600    0.0000     481     104    0
   0.8057     4     4    0.8623    0.0000     450     104    0
   0.8093     4     5    0.8621    0.0000     482     104    0
   0.8059     4     6    0.8625    0.0000     470     104    0
   0.8052     4     7    0.8652    0.0000     481     104    0
   0.8070     4     8    0.8630    0.0000     451     104    0
   0.8076     4     9    0.8645    0.0000     482     104    0
   0.8041     4    10    0.8679    0.0000     468     104    0
   0.8072     4    11    0.8633    0.0000     480     104    0
   0.8031     4    12    0.8652    0.0000     440     104    0
   0.8099     4    13    0.8646    0.0000     455     104    0
   0.8080     4    14    0.8676    0.0000     490     104    0
   0.8089     4    15    0.8645    0.0000     486     104    0
   0.8077     4    16    0.8676    0.0000     451     104    0
   0.8061     4    17    0.8701    0.0000     470     104    0
   0.8067     4    18    0.8599    0.0000     478     104    0
   0.8041     4    19    0.8619    0.0000     478     104    0
   0.8061     4    20    0.8674    0.0000     472     104    0
   0.8064     4    21    0.8613    0.0000     462     104    0
   0.8060     4    22    0.8637    0.0000     478     104    0
   0.8056     4    23    0.8614    0.0000     461     104    0
   0.8045     4    24    0.8619    0.0000     467     104    0
   0.8021     4    25    0.8610    0.0000     481     104    0
   0.8058     4    26    0.8609    0.0000     457     104    0
   0.8061     4    27    0.8600    0.0000     475     104    0
   0.8031     4    28    0.8651    0.0000     473     104    0
   0.8033     4    29    0.8623    0.0000     463     104    0
   0.8057     4    30    0.8618    0.0000     492     104    0
   0.8003     4    31    0.8633    0.0000     450     104    0
   0.8042     4    32    0.8584    0.0000     457     104    0
   0.8018     4    33    0.8650    0.0000     454     104    0
   0.8059     4    34    0.8602    0.0000     500     104    0
   0.8039     4    35    0.8606    0.0000     460     104    0
   0.8055     4    36    0.8579    0.0000     459     104    0
   0.8052     4    37    0.8587    0.0000     497     104    0
   0.8052     4    38    0.8681    0.0000     467     104    0
   0.8075     4    39    0.8608    0.0000     466     104    0
   0.8072     4    40    0.8654    0.0000     491     104    0
   0.8052     4    41    0.8621    0.0000     460     104    0
   0.8075     4    42    0.8611    0.0000     487     104    0
   0.8096     4    43    0.8660    0.0000     449     104    0
   0.8126     4    44    0.8669    0.0000     483     104    0
   0.8144     4    45    0.8626    0.0000     439     104    0
   0.8170     4    46    0.8705    0.0000     473     104    0
   0.8180     4    47    0.8705    0.0000     474     104    0
   0.8240     4    48    0.8747    0.0000     474     104    0
   0.8193     4    49    0.8768    0.0000     446     104    0
   AAMAX= 1008.64746 AAMIN= -515.754028
   49    0.8768    6.6112    374.84    2.6500    4.0000   1
   R1=     55.48 ( all E.s); AVSIN=     1.3212
  SET   CC      SEED    NCYC NITER
    RVAL(R1,ini,end) PKS(ini,end) RO/SIG
    4 0.8768  0.1538460   49    3      55.5  66.7  56.7   125   125    6.61

    SEED=   0.1923080
    vector -u =:   1   0.87300   0.81655   0.52951  1.00
   0.8161     5     1    0.8219    0.0008     604     104    1
   0.7916     5     2    0.8680    0.0000     430     104    1
   0.8067     5     3    0.8614    0.0000     486     104    1
   0.8014     5     4    0.8649    0.0000     455     104    1
   0.8083     5     5    0.8607    0.0000     465     104    1
   0.8041     5     6    0.8653    0.0000     455     104    1
   0.8057     5     7    0.8649    0.0000     489     104    1
   0.8042     5     8    0.8633    0.0000     481     104    1
   0.8069     5     9    0.8640    0.0000     457     104    1
   0.8044     5    10    0.8626    0.0000     468     104    1
   0.8069     5    11    0.8653    0.0000     474     104    1
   0.8028     5    12    0.8649    0.0000     469     104    1
   0.8071     5    13    0.8621    0.0000     471     104    1
   0.8047     5    14    0.8601    0.0000     446     104    1
   0.8100     5    15    0.8623    0.0000     448     104    1
   0.8068     5    16    0.8560    0.0000     493     104    1
   0.8067     5    17    0.8637    0.0000     463     104    1
   0.8058     5    18    0.8635    0.0000     490     104    1
   0.8064     5    19    0.8636    0.0000     459     104    1
   0.8068     5    20    0.8622    0.0000     504     104    1
   0.8061     5    21    0.8660    0.0000     468     104    1
   0.8097     5    22    0.8626    0.0000     468     104    1
   0.8073     5    23    0.8599    0.0000     460     104    1
   0.8064     5    24    0.8592    0.0000     479     104    1
   0.8065     5    25    0.8607    0.0000     445     104    1
   0.8024     5    26    0.8652    0.0000     494     104    1
   0.8074     5    27    0.8629    0.0000     473     104    1
   0.8065     5    28    0.8602    0.0000     448     104    1
   0.8086     5    29    0.8627    0.0000     460     104    1
   0.8041     5    30    0.8648    0.0000     447     104    1
   0.8084     5    31    0.8645    0.0000     451     104    1
   0.8074     5    32    0.8580    0.0000     485     104    1
   0.8034     5    33    0.8630    0.0000     473     104    1
   0.8015     5    34    0.8583    0.0000     463     104    1
   0.8005     5    35    0.8587    0.0000     454     104    1
   0.8009     5    36    0.8577    0.0000     474     104    1
   0.8024     5    37    0.8572    0.0000     453     104    1
   0.7985     5    38    0.8586    0.0000     470     104    1
   0.8041     5    39    0.8623    0.0000     432     104    1
   0.8030     5    40    0.8589    0.0000     432     104    1
   0.8047     5    41    0.8571    0.0000     498     104    1
   0.8049     5    42    0.8615    0.0000     453     104    1
   0.8017     5    43    0.8659    0.0000     468     104    1
   0.8041     5    44    0.8614    0.0000     438     104    1
   0.8057     5    45    0.8639    0.0000     481     104    1
   0.8096     5    46    0.8591    0.0000     503     104    1
   0.8060     5    47    0.8603    0.0000     485     104    1
   0.8071     5    48    0.8640    0.0000     447     104    1
   0.8051     5    49    0.8636    0.0000     456     104    1
   AAMAX= 1142.26270 AAMIN= -494.434448
   50    0.8586    8.3699    419.09    2.6500    4.0000   1
   R1=     59.73 ( all E.s); AVSIN=     2.0190
  SET   CC      SEED    NCYC NITER
    RVAL(R1,ini,end) PKS(ini,end) RO/SIG
    5 0.8586  0.1923080   50    3      59.7  78.9  70.6   125   125    8.37

    SEED=   0.2307690
    vector -u =:   1   0.18504   0.40165   0.47330  1.00
   0.8166     6     1    0.8437    0.0004     552     104    1
   0.8013     6     2    0.8651    0.0000     394     104    1
   0.8086     6     3    0.8626    0.0000     442     104    1
   0.8013     6     4    0.8621    0.0000     465     104    1
   0.8101     6     5    0.8578    0.0000     475     104    1
   0.8047     6     6    0.8610    0.0000     438     104    1
   0.8073     6     7    0.8627    0.0000     470     104    1
   0.8021     6     8    0.8652    0.0000     457     104    1
   0.8061     6     9    0.8614    0.0000     486     104    1
   0.8053     6    10    0.8681    0.0000     463     104    1
   0.8043     6    11    0.8620    0.0000     468     104    1
   0.8032     6    12    0.8621    0.0000     469     104    1
   0.8098     6    13    0.8633    0.0000     474     104    1
   0.8017     6    14    0.8633    0.0000     474     104    1
   0.8006     6    15    0.8639    0.0000     506     104    1
   0.8042     6    16    0.8614    0.0000     492     104    1
   0.8050     6    17    0.8679    0.0000     480     104    1
   0.8029     6    18    0.8633    0.0000     488     104    1
   0.8021     6    19    0.8637    0.0000     462     104    1
   0.8036     6    20    0.8627    0.0000     478     104    1
   0.8072     6    21    0.8656    0.0000     478     104    1
   0.8068     6    22    0.8585    0.0000     462     104    1
   0.8068     6    23    0.8648    0.0000     486     104    1
   0.8063     6    24    0.8604    0.0000     447     104    1
   0.8065     6    25    0.8635    0.0000     461     104    1
   0.8057     6    26    0.8631    0.0000     455     104    1
   0.8083     6    27    0.8691    0.0000     475     104    1
   0.8124     6    28    0.8662    0.0000     468     104    1
   0.8198     6    29    0.8718    0.0000     479     104    1
   0.8198     6    30    0.8699    0.0000     461     104    1
   0.8233     6    31    0.8753    0.0000     480     104    1
   AAMAX= 847.721802 AAMIN= -536.318604
   31    0.8753    5.3985    459.09    2.6500    4.0000   1
   R1=     55.55 ( all E.s); AVSIN=     1.3443
  SET   CC      SEED    NCYC NITER
    RVAL(R1,ini,end) PKS(ini,end) RO/SIG
    6 0.8753  0.2307690   31    3      55.5  66.8  57.0   125   125    5.40

    SEED=   0.2692310
    vector -u =:   1   0.63250   0.71194   0.75479  1.00
   0.8167     7     1    0.8497    0.0000     560     104    2
   0.8015     7     2    0.8646    0.0000     381     104    2
   0.8119     7     3    0.8621    0.0000     491     104    2
   0.8046     7     4    0.8674    0.0000     467     104    2
   0.8065     7     5    0.8587    0.0000     486     104    2
   0.8049     7     6    0.8638    0.0000     461     104    2
   0.8068     7     7    0.8630    0.0000     488     104    2
   0.8060     7     8    0.8614    0.0000     464     104    2
   0.8057     7     9    0.8629    0.0000     469     104    2
   0.8057     7    10    0.8636    0.0000     444     104    2
   0.8057     7    11    0.8613    0.0000     505     104    2
   0.8052     7    12    0.8615    0.0000     461     104    2
   0.8053     7    13    0.8641    0.0000     480     104    2
   0.8034     7    14    0.8637    0.0000     457     104    2
   0.8063     7    15    0.8588    0.0000     467     104    2
   0.8017     7    16    0.8634    0.0000     465     104    2
   0.8048     7    17    0.8632    0.0000     485     104    2
   0.8045     7    18    0.8662    0.0000     438     104    2
   0.8080     7    19    0.8661    0.0000     447     104    2
   0.8051     7    20    0.8648    0.0000     461     104    2
   0.8082     7    21    0.8643    0.0000     469     104    2
   0.8067     7    22    0.8618    0.0000     490     104    2
   0.8058     7    23    0.8564    0.0000     479     104    2
   0.8051     7    24    0.8622    0.0000     440     104    2
   0.8097     7    25    0.8638    0.0000     459     104    2
   0.8015     7    26    0.8628    0.0000     462     104    2
   0.8085     7    27    0.8600    0.0000     484     104    2
   0.8078     7    28    0.8614    0.0000     494     104    2
   0.8103     7    29    0.8658    0.0000     464     104    2
   0.8084     7    30    0.8603    0.0000     460     104    2
   0.8043     7    31    0.8672    0.0000     471     104    2
   0.8068     7    32    0.8632    0.0000     501     104    2
   0.8067     7    33    0.8679    0.0000     471     104    2
   0.8071     7    34    0.8666    0.0000     479     104    2
   0.8122     7    35    0.8618    0.0000     471     104    2
   0.8073     7    36    0.8596    0.0000     463     104    2
   0.8067     7    37    0.8622    0.0000     450     104    2
   0.8098     7    38    0.8615    0.0000     451     104    2
   0.8155     7    39    0.8646    0.0000     485     104    2
   0.8159     7    40    0.8671    0.0000     486     104    2
   0.8188     7    41    0.8683    0.0000     473     104    2
   0.8190     7    42    0.8701    0.0000     496     104    2
   0.8254     7    43    0.8694    0.0000     454     104    2
   0.8246     7    44    0.8713    0.0000     508     104    2
   0.8259     7    45    0.8711    0.0000     462     104    2
   0.8221     7    46    0.8705    0.0000     471     104    2
   0.8251     7    47    0.8765    0.0000     455     104    2
   AAMAX= 854.212036 AAMIN= -531.534302
   47    0.8765    4.5468    495.88    2.6500    4.0000   1
   R1=     54.46 ( all E.s); AVSIN=     1.1690
  SET   CC      SEED    NCYC NITER
    RVAL(R1,ini,end) PKS(ini,end) RO/SIG
    7 0.8765  0.2692310   47    3      54.5  63.9  54.8   125   125    4.55

    SEED=   0.3076920
    vector -u =:   1   0.25335   0.98420   0.46296  1.00
   0.8178     8     1    0.8402    0.0000     610     104    3
   0.7949     8     2    0.8637    0.0000     389     104    3
   0.8115     8     3    0.8657    0.0000     475     104    3
   0.8083     8     4    0.8613    0.0000     452     104    3
   0.8076     8     5    0.8650    0.0000     498     104    3
   0.8025     8     6    0.8626    0.0000     450     104    3
   0.8076     8     7    0.8632    0.0000     482     104    3
   0.8091     8     8    0.8676    0.0000     452     104    3
   0.8033     8     9    0.8608    0.0000     516     104    3
   0.8034     8    10    0.8617    0.0000     486     104    3
   0.8021     8    11    0.8611    0.0000     469     104    3
   0.8053     8    12    0.8610    0.0000     477     104    3
   0.8054     8    13    0.8632    0.0000     510     104    3
   0.8023     8    14    0.8638    0.0000     469     104    3
   0.8041     8    15    0.8660    0.0000     489     104    3
   0.8058     8    16    0.8632    0.0000     490     104    3
   0.8081     8    17    0.8613    0.0000     478     104    3
   0.8052     8    18    0.8663    0.0000     476     104    3
   0.8042     8    19    0.8651    0.0000     472     104    3
   0.8044     8    20    0.8664    0.0000     449     104    3
   0.8069     8    21    0.8605    0.0000     464     104    3
   0.8038     8    22    0.8653    0.0000     461     104    3
   0.8043     8    23    0.8661    0.0000     473     104    3
   0.8054     8    24    0.8629    0.0000     495     104    3
   0.8060     8    25    0.8667    0.0000     452     104    3
   0.8067     8    26    0.8671    0.0000     454     104    3
   0.8058     8    27    0.8662    0.0000     476     104    3
   0.8065     8    28    0.8601    0.0000     503     104    3
   0.8080     8    29    0.8652    0.0000     478     104    3
   0.8055     8    30    0.8641    0.0000     474     104    3
   0.8087     8    31    0.8684    0.0000     472     104    3
   0.8115     8    32    0.8635    0.0000     457     104    3
   0.8093     8    33    0.8626    0.0000     483     104    3
   0.8127     8    34    0.8718    0.0000     463     104    3
   0.8158     8    35    0.8635    0.0000     466     104    3
   0.8145     8    36    0.8752    0.0000     458     104    3
   AAMAX= 873.584412 AAMIN= -529.892944
   36    0.8752    5.0919    530.11    2.6500    4.0000   1
   R1=     55.72 ( all E.s); AVSIN=     1.2247
  SET   CC      SEED    NCYC NITER
    RVAL(R1,ini,end) PKS(ini,end) RO/SIG
    8 0.8752  0.3076920   36    3      55.7  70.1  60.8   125   125    5.09

    SEED=   0.3461540
    vector -u =:   1   0.08913   0.96328   0.46529  1.00
   0.8162     9     1    0.8534    0.0000     545     104    4
   0.8001     9     2    0.8659    0.0000     404     104    4
   0.8084     9     3    0.8658    0.0000     474     104    4
   0.8057     9     4    0.8675    0.0000     456     104    4
   0.8084     9     5    0.8617    0.0000     481     104    4
   0.8005     9     6    0.8591    0.0000     455     104    4
   0.8054     9     7    0.8598    0.0000     487     104    4
   0.8013     9     8    0.8625    0.0000     449     104    4
   0.8018     9     9    0.8604    0.0000     459     104    4
   0.8047     9    10    0.8607    0.0000     484     104    4
   0.8030     9    11    0.8650    0.0000     461     104    4
   0.8038     9    12    0.8619    0.0000     466     104    4
   0.8007     9    13    0.8649    0.0000     475     104    4
   0.8049     9    14    0.8630    0.0000     438     104    4
   0.8056     9    15    0.8616    0.0000     483     104    4
   0.8029     9    16    0.8640    0.0000     472     104    4
   0.8103     9    17    0.8660    0.0000     458     104    4
   0.8061     9    18    0.8628    0.0000     507     104    4
   0.8065     9    19    0.8658    0.0000     449     104    4
   0.8085     9    20    0.8626    0.0000     454     104    4
   0.8050     9    21    0.8625    0.0000     485     104    4
   0.8063     9    22    0.8633    0.0000     462     104    4
   0.8029     9    23    0.8628    0.0000     502     104    4
   0.8050     9    24    0.8651    0.0000     430     104    4
   0.8034     9    25    0.8600    0.0000     458     104    4
   0.8054     9    26    0.8617    0.0000     460     104    4
   0.8053     9    27    0.8631    0.0000     473     104    4
   0.8044     9    28    0.8652    0.0000     494     104    4
   0.8065     9    29    0.8629    0.0000     446     104    4
   0.8085     9    30    0.8618    0.0000     496     104    4
   0.8050     9    31    0.8612    0.0000     494     104    4
   0.8024     9    32    0.8598    0.0000     445     104    4
   0.8057     9    33    0.8660    0.0000     486     104    4
   0.8054     9    34    0.8628    0.0000     480     104    4
   0.8055     9    35    0.8629    0.0000     461     104    4
   0.8070     9    36    0.8625    0.0000     498     104    4
   0.8056     9    37    0.8670    0.0000     484     104    4
   0.8099     9    38    0.8605    0.0000     457     104    4
   0.8044     9    39    0.8626    0.0000     483     104    4
   0.8102     9    40    0.8640    0.0000     469     104    4
   0.8079     9    41    0.8598    0.0000     478     104    4
   0.8089     9    42    0.8647    0.0000     440     104    4
   0.8055     9    43    0.8652    0.0000     466     104    4
   0.8080     9    44    0.8647    0.0000     473     104    4
   0.8081     9    45    0.8652    0.0000     467     104    4
   0.8089     9    46    0.8652    0.0000     478     104    4
   0.8088     9    47    0.8662    0.0000     432     104    4
   0.8079     9    48    0.8626    0.0000     454     104    4
   0.8112     9    49    0.8582    0.0000     472     104    4
   AAMAX= 1165.18945 AAMIN= -547.564819
   50    0.8574    5.8860    562.27    2.6500    4.0000   1
   R1=     59.23 ( all E.s); AVSIN=     1.8705
  SET   CC      SEED    NCYC NITER
    RVAL(R1,ini,end) PKS(ini,end) RO/SIG
    9 0.8574  0.3461540   50    3      59.2  78.5  69.4   125   125    5.89

    SEED=   0.3846150
    vector -u =:   1   0.17945   0.98992   0.77966  1.00
   0.8187    10     1    0.8454    0.0000     609     104    4
   0.8007    10     2    0.8667    0.0000     440     104    4
   0.8107    10     3    0.8669    0.0000     510     104    4
   0.8089    10     4    0.8631    0.0000     474     104    4
   0.8069    10     5    0.8602    0.0000     500     104    4
   0.8062    10     6    0.8621    0.0000     458     104    4
   0.8060    10     7    0.8610    0.0000     466     104    4
   0.8064    10     8    0.8598    0.0000     475     104    4
   0.8003    10     9    0.8611    0.0000     439     104    4
   0.8022    10    10    0.8632    0.0000     488     104    4
   0.8001    10    11    0.8656    0.0000     486     104    4
   0.8008    10    12    0.8610    0.0000     463     104    4
   0.8027    10    13    0.8585    0.0000     487     104    4
   0.8009    10    14    0.8601    0.0000     462     104    4
   0.8036    10    15    0.8616    0.0000     467     104    4
   0.8015    10    16    0.8615    0.0000     435     104    4
   0.8055    10    17    0.8624    0.0000     464     104    4
   0.8043    10    18    0.8647    0.0000     483     104    4
   0.8036    10    19    0.8582    0.0000     443     104    4
   0.8061    10    20    0.8602    0.0000     473     104    4
   0.8036    10    21    0.8559    0.0000     509     104    4
   0.7999    10    22    0.8613    0.0000     454     104    4
   0.8006    10    23    0.8641    0.0000     451     104    4
   0.8035    10    24    0.8574    0.0000     466     104    4
   0.8026    10    25    0.8599    0.0000     465     104    4
   0.8067    10    26    0.8622    0.0000     493     104    4
   0.8057    10    27    0.8618    0.0000     480     104    4
   0.8065    10    28    0.8611    0.0000     489     104    4
   0.8020    10    29    0.8675    0.0000     448     104    4
   0.8072    10    30    0.8635    0.0000     503     104    4
   0.8023    10    31    0.8606    0.0000     452     104    4
   0.8034    10    32    0.8613    0.0000     452     104    4
   0.8001    10    33    0.8619    0.0000     470     104    4
   0.8039    10    34    0.8597    0.0000     468     104    4
   0.8036    10    35    0.8609    0.0000     454     104    4
   0.8022    10    36    0.8624    0.0000     448     104    4
   0.8037    10    37    0.8565    0.0000     466     104    4
   0.8061    10    38    0.8679    0.0000     446     104    4
   0.8048    10    39    0.8586    0.0000     474     104    4
   0.8025    10    40    0.8647    0.0000     452     104    4
   0.8053    10    41    0.8636    0.0000     454     104    4
   0.8050    10    42    0.8624    0.0000     486     104    4
   0.8061    10    43    0.8614    0.0000     459     104    4
   0.8060    10    44    0.8614    0.0000     475     104    4
   0.8063    10    45    0.8651    0.0000     438     104    4
   0.8049    10    46    0.8629    0.0000     464     104    4
   0.8066    10    47    0.8612    0.0000     498     104    4
   0.8069    10    48    0.8612    0.0000     478     104    4
   0.8078    10    49    0.8619    0.0000     464     104    4
   AAMAX= 1039.11084 AAMIN= -489.546722
   50    0.8603    6.1006    592.68    2.6500    4.0000   1
   R1=     58.82 ( all E.s); AVSIN=     2.3606
  SET   CC      SEED    NCYC NITER
    RVAL(R1,ini,end) PKS(ini,end) RO/SIG
   10 0.8603  0.3846150   50    3      58.8  77.7  68.6   125   125    6.10

    SEED=   0.4230770
    vector -u =:   1   0.56780   0.28714   0.87787  1.00
   0.8189    11     1    0.8441    0.0000     614     104    4
   0.7995    11     2    0.8689    0.0000     436     104    4
   0.8129    11     3    0.8640    0.0000     473     104    4
   0.8043    11     4    0.8649    0.0000     483     104    4
   0.8103    11     5    0.8593    0.0000     454     104    4
   0.8027    11     6    0.8599    0.0000     456     104    4
   0.8058    11     7    0.8667    0.0000     478     104    4
   0.8066    11     8    0.8645    0.0000     453     104    4
   0.8045    11     9    0.8611    0.0000     459     104    4
   0.8027    11    10    0.8634    0.0000     456     104    4
   0.8070    11    11    0.8604    0.0000     462     104    4
   0.8045    11    12    0.8647    0.0000     446     104    4
   0.8074    11    13    0.8572    0.0000     498     104    4
   0.8046    11    14    0.8609    0.0000     468     104    4
   0.8058    11    15    0.8597    0.0000     463     104    4
   0.8008    11    16    0.8619    0.0000     459     104    4
   0.8026    11    17    0.8665    0.0000     478     104    4
   0.8025    11    18    0.8631    0.0000     449     104    4
   0.8022    11    19    0.8623    0.0000     471     104    4
   0.8022    11    20    0.8652    0.0000     486     104    4
   0.8016    11    21    0.8583    0.0000     470     104    4
   0.8045    11    22    0.8623    0.0000     463     104    4
   0.8078    11    23    0.8623    0.0000     492     104    4
   0.8037    11    24    0.8632    0.0000     482     104    4
   0.8064    11    25    0.8583    0.0000     488     104    4
   0.8003    11    26    0.8632    0.0000     437     104    4
   0.8064    11    27    0.8644    0.0000     479     104    4
   0.8075    11    28    0.8638    0.0000     437     104    4
   0.8046    11    29    0.8639    0.0000     453     104    4
   0.8044    11    30    0.8616    0.0000     477     104    4
   0.8054    11    31    0.8591    0.0000     488     104    4
   0.8041    11    32    0.8560    0.0000     449     104    4
   0.8043    11    33    0.8622    0.0000     470     104    4
   0.8047    11    34    0.8627    0.0000     466     104    4
   0.8063    11    35    0.8654    0.0000     468     104    4
   0.8082    11    36    0.8559    0.0000     487     104    4
   0.8029    11    37    0.8639    0.0000     474     104    4
   0.8032    11    38    0.8606    0.0000     461     104    4
   0.8018    11    39    0.8614    0.0000     455     104    4
   0.8068    11    40    0.8648    0.0000     499     104    4
   0.8040    11    41    0.8647    0.0000     431     104    4
   0.8121    11    42    0.8664    0.0000     468     104    4
   0.8122    11    43    0.8677    0.0000     458     104    4
   0.8177    11    44    0.8677    0.0000     469     104    4
   0.8191    11    45    0.8770    0.0000     459     104    4
   AAMAX= 973.096863 AAMIN= -507.898132
   45    0.8770    3.9219    621.61    2.6500    4.0000   1
   R1=     55.29 ( all E.s); AVSIN=     1.4494
  SET   CC      SEED    NCYC NITER
    RVAL(R1,ini,end) PKS(ini,end) RO/SIG
   11 0.8770  0.4230770   45    3      55.3  64.6  56.3   125   125    3.92

    SEED=   0.4615380
    vector -u =:   1   0.29555   0.71818   0.66547  1.00
   0.8162    12     1    0.8429    0.0000     582     104    5
   0.8026    12     2    0.8739    0.0000     397     104    5
   0.8142    12     3    0.8615    0.0000     473     104    5
   0.8018    12     4    0.8676    0.0000     449     104    5
   0.8060    12     5    0.8626    0.0000     470     104    5
   0.8025    12     6    0.8623    0.0000     457     104    5
   0.8029    12     7    0.8590    0.0000     475     104    5
   0.8023    12     8    0.8628    0.0000     444     104    5
   0.8072    12     9    0.8611    0.0000     486     104    5
   0.8022    12    10    0.8568    0.0000     437     104    5
   0.8016    12    11    0.8653    0.0000     455     104    5
   0.8050    12    12    0.8613    0.0000     484     104    5
   0.8037    12    13    0.8564    0.0000     454     104    5
   0.8032    12    14    0.8609    0.0000     477     104    5
   0.8027    12    15    0.8620    0.0000     480     104    5
   0.8067    12    16    0.8627    0.0000     476     104    5
   0.7997    12    17    0.8611    0.0000     472     104    5
   0.8043    12    18    0.8612    0.0000     474     104    5
   0.8077    12    19    0.8641    0.0000     480     104    5
   0.8031    12    20    0.8611    0.0000     490     104    5
   0.8067    12    21    0.8633    0.0000     456     104    5
   0.8042    12    22    0.8594    0.0000     490     104    5
   0.8056    12    23    0.8612    0.0000     448     104    5
   0.8055    12    24    0.8564    0.0000     438     104    5
   0.8068    12    25    0.8603    0.0000     464     104    5
   0.8081    12    26    0.8632    0.0000     468     104    5
   0.8072    12    27    0.8621    0.0000     475     104    5
   0.8073    12    28    0.8636    0.0000     468     104    5
   0.8094    12    29    0.8630    0.0000     452     104    5
   0.8141    12    30    0.8729    0.0000     468     104    5
   0.8176    12    31    0.8696    0.0000     438     104    5
   0.8176    12    32    0.8718    0.0000     471     104    5
   0.8220    12    33    0.8753    0.0000     472     104    5
   AAMAX= 1013.75269 AAMIN= -557.994751
   33    0.8753    3.7279    649.25    2.6500    4.0000   1
   R1=     55.81 ( all E.s); AVSIN=     1.3164
  SET   CC      SEED    NCYC NITER
    RVAL(R1,ini,end) PKS(ini,end) RO/SIG
   12 0.8753  0.4615380   33    3      55.8  67.4  57.0   125   125    3.73

    SEED=   0.5000000
    vector -u =:   1   0.40818   0.64452   0.97670  1.00
   0.8165    13     1    0.8348    0.0000     560     104    6
   0.7963    13     2    0.8640    0.0000     421     104    6
   0.8072    13     3    0.8620    0.0000     475     104    6
   0.8040    13     4    0.8605    0.0000     456     104    6
   0.8017    13     5    0.8588    0.0000     446     104    6
   0.8009    13     6    0.8600    0.0000     475     104    6
   0.8072    13     7    0.8656    0.0000     471     104    6
   0.8044    13     8    0.8580    0.0000     477     104    6
   0.8036    13     9    0.8624    0.0000     475     104    6
   0.8066    13    10    0.8573    0.0000     453     104    6
   0.8059    13    11    0.8605    0.0000     454     104    6
   0.8037    13    12    0.8606    0.0000     470     104    6
   0.8035    13    13    0.8641    0.0000     474     104    6
   0.8066    13    14    0.8590    0.0000     480     104    6
   0.8064    13    15    0.8654    0.0000     508     104    6
   0.8090    13    16    0.8637    0.0000     451     104    6
   0.8101    13    17    0.8605    0.0000     455     104    6
   0.8050    13    18    0.8632    0.0000     461     104    6
   0.8096    13    19    0.8661    0.0000     450     104    6
   0.8069    13    20    0.8600    0.0000     505     104    6
   0.8054    13    21    0.8651    0.0000     466     104    6
   0.8061    13    22    0.8640    0.0000     461     104    6
   0.8050    13    23    0.8630    0.0000     457     104    6
   0.8053    13    24    0.8663    0.0000     469     104    6
   0.8071    13    25    0.8613    0.0000     486     104    6
   0.8071    13    26    0.8637    0.0000     502     104    6
   0.8057    13    27    0.8630    0.0000     442     104    6
   0.8056    13    28    0.8629    0.0000     476     104    6
   0.8070    13    29    0.8614    0.0000     485     104    6
   0.8037    13    30    0.8615    0.0000     464     104    6
   0.8068    13    31    0.8611    0.0000     467     104    6
   0.8049    13    32    0.8597    0.0000     447     104    6
   0.8063    13    33    0.8620    0.0000     473     104    6
   0.8069    13    34    0.8627    0.0000     435     104    6
   0.8056    13    35    0.8619    0.0000     455     104    6
   0.8014    13    36    0.8659    0.0000     474     104    6
   0.8093    13    37    0.8617    0.0000     470     104    6
   0.8070    13    38    0.8623    0.0000     470     104    6
   0.8052    13    39    0.8652    0.0000     470     104    6
   0.8067    13    40    0.8653    0.0000     469     104    6
   0.8060    13    41    0.8681    0.0000     448     104    6
   0.8117    13    42    0.8643    0.0000     443     104    6
   0.8097    13    43    0.8698    0.0000     467     104    6
   0.8165    13    44    0.8732    0.0000     453     104    6
   0.8201    13    45    0.8727    0.0000     480     104    6
   0.8218    13    46    0.8760    0.0000     456     104    6
   AAMAX= 979.967102 AAMIN= -575.158386
   46    0.8760    3.6918    675.76    2.6500    4.0000   1
   R1=     55.37 ( all E.s); AVSIN=     1.3061
  SET   CC      SEED    NCYC NITER
    RVAL(R1,ini,end) PKS(ini,end) RO/SIG
   13 0.8760  0.5000000   46    3      55.4  66.3  57.0   125   125    3.69

    SEED=   0.5384620
    vector -u =:   1   0.94966   0.25920   0.88245  1.00
   0.8182    14     1    0.8416    0.0000     607     104    7
   0.7962    14     2    0.8700    0.0000     438     104    7
   0.8063    14     3    0.8610    0.0000     472     104    7
   0.8050    14     4    0.8681    0.0000     427     104    7
   0.8066    14     5    0.8614    0.0000     501     104    7
   0.8047    14     6    0.8716    0.0000     448     104    7
   0.8073    14     7    0.8579    0.0000     461     104    7
   0.8057    14     8    0.8702    0.0000     452     104    7
   0.8078    14     9    0.8639    0.0000     494     104    7
   0.8073    14    10    0.8643    0.0000     461     104    7
   0.8057    14    11    0.8631    0.0000     459     104    7
   0.8082    14    12    0.8599    0.0000     477     104    7
   0.8055    14    13    0.8650    0.0000     473     104    7
   0.8071    14    14    0.8615    0.0000     480     104    7
   0.8074    14    15    0.8606    0.0000     457     104    7
   0.8020    14    16    0.8568    0.0000     473     104    7
   0.8037    14    17    0.8584    0.0000     448     104    7
   0.8080    14    18    0.8619    0.0000     488     104    7
   0.8061    14    19    0.8622    0.0000     448     104    7
   0.8068    14    20    0.8629    0.0000     489     104    7
   0.8066    14    21    0.8577    0.0000     485     104    7
   0.8044    14    22    0.8601    0.0000     485     104    7
   0.8005    14    23    0.8562    0.0000     477     104    7
   0.8031    14    24    0.8623    0.0000     468     104    7
   0.8052    14    25    0.8598    0.0000     464     104    7
   0.8074    14    26    0.8614    0.0000     474     104    7
   0.8031    14    27    0.8633    0.0000     459     104    7
   0.8048    14    28    0.8624    0.0000     479     104    7
   0.8066    14    29    0.8624    0.0000     455     104    7
   0.8062    14    30    0.8623    0.0000     468     104    7
   0.8067    14    31    0.8615    0.0000     468     104    7
   0.8051    14    32    0.8577    0.0000     439     104    7
   0.8083    14    33    0.8605    0.0000     439     104    7
   0.8081    14    34    0.8666    0.0000     477     104    7
   0.8063    14    35    0.8626    0.0000     451     104    7
   0.8085    14    36    0.8641    0.0000     499     104    7
   0.8066    14    37    0.8613    0.0000     465     104    7
   0.8070    14    38    0.8652    0.0000     472     104    7
   0.8084    14    39    0.8640    0.0000     495     104    7
   0.8060    14    40    0.8607    0.0000     473     104    7
   0.8070    14    41    0.8674    0.0000     461     104    7
   0.8082    14    42    0.8649    0.0000     488     104    7
   0.8073    14    43    0.8615    0.0000     470     104    7
   0.8078    14    44    0.8628    0.0000     469     104    7
   0.8041    14    45    0.8637    0.0000     490     104    7
   0.8092    14    46    0.8619    0.0000     519     104    7
   0.8092    14    47    0.8643    0.0000     479     104    7
   0.8083    14    48    0.8603    0.0000     459     104    7
   0.8066    14    49    0.8625    0.0000     487     104    7
   AAMAX= 1312.41504 AAMIN= -500.665771
   50    0.8648    5.4511    701.27    2.6500    4.0000   1
   R1=     59.36 ( all E.s); AVSIN=     2.5831
  SET   CC      SEED    NCYC NITER
    RVAL(R1,ini,end) PKS(ini,end) RO/SIG
   14 0.8648  0.5384620   50    3      59.4  75.5  68.6   125   125    5.45

    SEED=   0.5769230
    vector -u =:   1   0.96485   0.69098   0.90155  1.00
   0.8170    15     1    0.8392    0.0000     584     104    7
   0.7977    15     2    0.8716    0.0000     410     104    7
   0.8144    15     3    0.8637    0.0000     463     104    7
   0.8069    15     4    0.8661    0.0000     462     104    7
   0.8048    15     5    0.8628    0.0000     474     104    7
   0.8066    15     6    0.8652    0.0000     461     104    7
   0.8082    15     7    0.8622    0.0000     464     104    7
   0.8038    15     8    0.8639    0.0000     475     104    7
   0.8069    15     9    0.8664    0.0000     432     104    7
   0.8085    15    10    0.8624    0.0000     453     104    7
   0.8042    15    11    0.8626    0.0000     473     104    7
   0.8043    15    12    0.8642    0.0000     448     104    7
   0.8055    15    13    0.8612    0.0000     472     104    7
   0.8029    15    14    0.8631    0.0000     474     104    7
   0.8029    15    15    0.8568    0.0000     459     104    7
   0.8019    15    16    0.8607    0.0000     445     104    7
   0.8048    15    17    0.8597    0.0000     462     104    7
   0.8034    15    18    0.8656    0.0000     475     104    7
   0.8067    15    19    0.8595    0.0000     511     104    7
   0.8030    15    20    0.8640    0.0000     469     104    7
   0.8048    15    21    0.8647    0.0000     514     104    7
   0.8032    15    22    0.8626    0.0000     457     104    7
   0.8072    15    23    0.8619    0.0000     479     104    7
   0.8037    15    24    0.8660    0.0000     492     104    7
   0.8041    15    25    0.8624    0.0000     456     104    7
   0.8059    15    26    0.8624    0.0000     455     104    7
   0.8055    15    27    0.8608    0.0000     439     104    7
   0.8059    15    28    0.8619    0.0000     458     104    7
   0.8108    15    29    0.8674    0.0000     479     104    7
   0.8076    15    30    0.8654    0.0000     449     104    7
   0.8056    15    31    0.8612    0.0000     466     104    7
   0.8067    15    32    0.8605    0.0000     473     104    7
   0.8085    15    33    0.8648    0.0000     495     104    7
   0.8054    15    34    0.8614    0.0000     478     104    7
   0.8103    15    35    0.8571    0.0000     461     104    7
   0.8052    15    36    0.8594    0.0000     491     104    7
   0.8067    15    37    0.8644    0.0000     442     104    7
   0.8095    15    38    0.8602    0.0000     488     104    7
   0.8067    15    39    0.8638    0.0000     497     104    7
   0.8057    15    40    0.8606    0.0000     479     104    7
   0.8034    15    41    0.8630    0.0000     451     104    7
   0.8073    15    42    0.8646    0.0000     468     104    7
   0.8068    15    43    0.8634    0.0000     460     104    7
   0.8090    15    44    0.8641    0.0000     463     104    7
   0.8147    15    45    0.8674    0.0000     486     104    7
   0.8149    15    46    0.8660    0.0000     462     104    7
   0.8200    15    47    0.8691    0.0000     463     104    7
   0.8191    15    48    0.8724    0.0000     463     104    7
   0.8241    15    49    0.8758    0.0000     500     104    7
   AAMAX= 958.578430 AAMIN= -508.413300
   49    0.8758    3.4314    725.87    2.6500    4.0000   1
   R1=     56.25 ( all E.s); AVSIN=     1.3609
  SET   CC      SEED    NCYC NITER
    RVAL(R1,ini,end) PKS(ini,end) RO/SIG
   15 0.8758  0.5769230   49    3      56.3  69.1  60.5   125   125    3.43

    SEED=   0.6153850
    vector -u =:   1   0.50225   0.38525   0.67117  1.00
   0.8182    16     1    0.8466    0.0000     631     104    8
   0.7988    16     2    0.8701    0.0000     432     104    8
   0.8110    16     3    0.8655    0.0000     474     104    8
   0.8040    16     4    0.8694    0.0000     475     104    8
   0.8130    16     5    0.8622    0.0000     479     104    8
   0.8047    16     6    0.8608    0.0000     460     104    8
   0.8038    16     7    0.8640    0.0000     487     104    8
   0.8030    16     8    0.8628    0.0000     482     104    8
   0.8076    16     9    0.8624    0.0000     466     104    8
   0.8054    16    10    0.8607    0.0000     496     104    8
   0.8034    16    11    0.8608    0.0000     493     104    8
   0.8036    16    12    0.8677    0.0000     448     104    8
   0.8056    16    13    0.8609    0.0000     477     104    8
   0.8060    16    14    0.8658    0.0000     488     104    8
   0.8093    16    15    0.8643    0.0000     508     104    8
   0.8049    16    16    0.8616    0.0000     492     104    8
   0.8043    16    17    0.8617    0.0000     477     104    8
   0.8079    16    18    0.8648    0.0000     499     104    8
   0.8064    16    19    0.8643    0.0000     475     104    8
   0.8083    16    20    0.8624    0.0000     459     104    8
   0.8052    16    21    0.8636    0.0000     487     104    8
   0.8040    16    22    0.8649    0.0000     476     104    8
   0.8059    16    23    0.8608    0.0000     465     104    8
   0.8053    16    24    0.8605    0.0000     461     104    8
   0.8007    16    25    0.8658    0.0000     470     104    8
   0.8039    16    26    0.8654    0.0000     461     104    8
   0.8083    16    27    0.8623    0.0000     448     104    8
   0.8059    16    28    0.8619    0.0000     470     104    8
   0.8041    16    29    0.8668    0.0000     492     104    8
   0.8022    16    30    0.8604    0.0000     454     104    8
   0.8061    16    31    0.8654    0.0000     480     104    8
   0.8029    16    32    0.8630    0.0000     450     104    8
   0.8026    16    33    0.8587    0.0000     458     104    8
   0.8034    16    34    0.8607    0.0000     451     104    8
   0.8055    16    35    0.8605    0.0000     463     104    8
   0.8021    16    36    0.8631    0.0000     458     104    8
   0.8047    16    37    0.8617    0.0000     466     104    8
   0.8028    16    38    0.8588    0.0000     468     104    8
   0.8048    16    39    0.8679    0.0000     489     104    8
   0.8019    16    40    0.8645    0.0000     482     104    8
   0.8040    16    41    0.8631    0.0000     456     104    8
   0.8044    16    42    0.8633    0.0000     461     104    8
   0.8070    16    43    0.8634    0.0000     450     104    8
   0.8031    16    44    0.8644    0.0000     455     104    8
   0.8066    16    45    0.8605    0.0000     465     104    8
   0.8045    16    46    0.8642    0.0000     477     104    8
   0.8017    16    47    0.8639    0.0000     478     104    8
   0.8075    16    48    0.8592    0.0000     474     104    8
   0.8054    16    49    0.8650    0.0000     488     104    8
   AAMAX= 1029.20557 AAMIN= -510.716248
   50    0.8644    4.7146    749.67    2.6500    4.0000   1
   R1=     59.59 ( all E.s); AVSIN=     2.1727
  SET   CC      SEED    NCYC NITER
    RVAL(R1,ini,end) PKS(ini,end) RO/SIG
   16 0.8644  0.6153850   50    3      59.6  77.3  69.7   125   125    4.71

    SEED=   0.6538460
    vector -u =:   1   0.60769   0.86450   0.81635  1.00
   0.8172    17     1    0.8425    0.0000     560     104    8
   0.7972    17     2    0.8626    0.0000     408     104    8
   0.8091    17     3    0.8583    0.0000     451     104    8
   0.8017    17     4    0.8611    0.0000     462     104    8
   0.8050    17     5    0.8644    0.0000     490     104    8
   0.8035    17     6    0.8580    0.0000     435     104    8
   0.8081    17     7    0.8602    0.0000     474     104    8
   0.8024    17     8    0.8629    0.0000     442     104    8
   0.8028    17     9    0.8613    0.0000     462     104    8
   0.8013    17    10    0.8662    0.0000     475     104    8
   0.8033    17    11    0.8598    0.0000     454     104    8
   0.8000    17    12    0.8610    0.0000     468     104    8
   0.8032    17    13    0.8672    0.0000     460     104    8
   0.8010    17    14    0.8633    0.0000     447     104    8
   0.8058    17    15    0.8660    0.0000     457     104    8
   0.8032    17    16    0.8605    0.0000     512     104    8
   0.8040    17    17    0.8620    0.0000     443     104    8
   0.8020    17    18    0.8619    0.0000     488     104    8
   0.8060    17    19    0.8614    0.0000     480     104    8
   0.8023    17    20    0.8558    0.0000     464     104    8
   0.8007    17    21    0.8638    0.0000     458     104    8
   0.8035    17    22    0.8665    0.0000     467     104    8
   0.8016    17    23    0.8614    0.0000     451     104    8
   0.8032    17    24    0.8595    0.0000     433     104    8
   0.8047    17    25    0.8649    0.0000     493     104    8
   0.8048    17    26    0.8619    0.0000     503     104    8
   0.8026    17    27    0.8653    0.0000     458     104    8
   0.8011    17    28    0.8595    0.0000     449     104    8
   0.7991    17    29    0.8630    0.0000     484     104    8
   0.8019    17    30    0.8630    0.0000     429     104    8
   0.8010    17    31    0.8611    0.0000     461     104    8
   0.8032    17    32    0.8576    0.0000     425     104    8
   0.7995    17    33    0.8625    0.0000     472     104    8
   0.8038    17    34    0.8631    0.0000     451     104    8
   0.8013    17    35    0.8631    0.0000     472     104    8
   0.8050    17    36    0.8604    0.0000     433     104    8
   0.8024    17    37    0.8623    0.0000     473     104    8
   0.8028    17    38    0.8636    0.0000     448     104    8
   0.8050    17    39    0.8649    0.0000     457     104    8
   0.8054    17    40    0.8630    0.0000     453     104    8
   0.8075    17    41    0.8657    0.0000     480     104    8
   0.8038    17    42    0.8595    0.0000     442     104    8
   0.8041    17    43    0.8638    0.0000     463     104    8
   0.8046    17    44    0.8582    0.0000     460     104    8
   0.8013    17    45    0.8656    0.0000     478     104    8
   0.8054    17    46    0.8605    0.0000     455     104    8
   0.8038    17    47    0.8649    0.0000     496     104    8
   0.8097    17    48    0.8671    0.0000     476     104    8
   0.8073    17    49    0.8640    0.0000     472     104    8
   AAMAX= 927.998718 AAMIN= -561.485168
   50    0.8602    3.5916    772.74    2.6500    4.0000   1
   R1=     58.66 ( all E.s); AVSIN=     1.6813
  SET   CC      SEED    NCYC NITER
    RVAL(R1,ini,end) PKS(ini,end) RO/SIG
   17 0.8602  0.6538460   50    3      58.7  78.5  69.0   125   125    3.59

    SEED=   0.6923080
    vector -u =:   1   0.33179   0.54915   0.80722  1.00
   0.8184    18     1    0.8437    0.0000     605     104    8
   0.8020    18     2    0.8653    0.0000     417     104    8
   0.8102    18     3    0.8642    0.0000     458     104    8
   0.8058    18     4    0.8627    0.0000     476     104    8
   0.8032    18     5    0.8620    0.0000     477     104    8
   0.8048    18     6    0.8615    0.0000     481     104    8
   0.8006    18     7    0.8614    0.0000     503     104    8
   0.8012    18     8    0.8574    0.0000     459     104    8
   0.8024    18     9    0.8666    0.0000     469     104    8
   0.8033    18    10    0.8611    0.0000     489     104    8
   0.7988    18    11    0.8601    0.0000     483     104    8
   0.8044    18    12    0.8584    0.0000     459     104    8
   0.8017    18    13    0.8633    0.0000     461     104    8
   0.8012    18    14    0.8598    0.0000     480     104    8
   0.8017    18    15    0.8653    0.0000     448     104    8
   0.8064    18    16    0.8586    0.0000     465     104    8
   0.8022    18    17    0.8621    0.0000     455     104    8
   0.8039    18    18    0.8635    0.0000     510     104    8
   0.8051    18    19    0.8614    0.0000     451     104    8
   0.8074    18    20    0.8650    0.0000     498     104    8
   0.8049    18    21    0.8627    0.0000     479     104    8
   0.8035    18    22    0.8628    0.0000     469     104    8
   0.8028    18    23    0.8584    0.0000     445     104    8
   0.8025    18    24    0.8623    0.0000     463     104    8
   0.8058    18    25    0.8666    0.0000     464     104    8
   0.8064    18    26    0.8609    0.0000     501     104    8
   0.8075    18    27    0.8606    0.0000     497     104    8
   0.8050    18    28    0.8653    0.0000     443     104    8
   0.8066    18    29    0.8659    0.0000     463     104    8
   0.8060    18    30    0.8631    0.0000     483     104    8
   0.8081    18    31    0.8667    0.0000     481     104    8
   0.8096    18    32    0.8629    0.0000     524     104    8
   0.8086    18    33    0.8601    0.0000     480     104    8
   0.8092    18    34    0.8656    0.0000     461     104    8
   0.8130    18    35    0.8666    0.0000     475     104    8
   0.8174    18    36    0.8646    0.0000     500     104    8
   0.8152    18    37    0.8686    0.0000     466     104    8
   0.8169    18    38    0.8763    0.0000     456     104    8
   AAMAX= 1120.64478 AAMIN= -517.786865
   38    0.8763    3.6759    795.14    2.6500    4.0000   1
   R1=     55.85 ( all E.s); AVSIN=     1.4208
  SET   CC      SEED    NCYC NITER
    RVAL(R1,ini,end) PKS(ini,end) RO/SIG
   18 0.8763  0.6923080   38    3      55.9  66.7  57.2   125   125    3.68

    SEED=   0.7307690
    vector -u =:   1   0.72215   0.07219   0.83414  1.00
   0.8170    19     1    0.8422    0.0000     618     104    9
   0.7937    19     2    0.8652    0.0000     400     104    9
   0.8102    19     3    0.8631    0.0000     461     104    9
   0.8056    19     4    0.8668    0.0000     456     104    9
   0.8078    19     5    0.8587    0.0000     456     104    9
   0.8057    19     6    0.8665    0.0000     468     104    9
   0.8070    19     7    0.8557    0.0000     482     104    9
   0.8049    19     8    0.8616    0.0000     456     104    9
   0.8003    19     9    0.8574    0.0000     463     104    9
   0.8053    19    10    0.8630    0.0000     468     104    9
   0.7990    19    11    0.8586    0.0000     429     104    9
   0.7990    19    12    0.8642    0.0000     479     104    9
   0.8029    19    13    0.8598    0.0000     462     104    9
   0.8057    19    14    0.8659    0.0000     477     104    9
   0.8029    19    15    0.8644    0.0000     477     104    9
   0.8060    19    16    0.8642    0.0000     456     104    9
   0.8046    19    17    0.8624    0.0000     505     104    9
   0.8050    19    18    0.8628    0.0000     453     104    9
   0.8041    19    19    0.8629    0.0000     473     104    9
   0.8004    19    20    0.8624    0.0000     492     104    9
   0.8049    19    21    0.8635    0.0000     463     104    9
   0.8037    19    22    0.8630    0.0000     435     104    9
   0.8075    19    23    0.8620    0.0000     510     104    9
   0.8026    19    24    0.8601    0.0000     477     104    9
   0.8053    19    25    0.8595    0.0000     462     104    9
   0.8020    19    26    0.8585    0.0000     462     104    9
   0.7997    19    27    0.8616    0.0000     438     104    9
   0.8005    19    28    0.8616    0.0000     455     104    9
   0.8004    19    29    0.8602    0.0000     463     104    9
   0.8021    19    30    0.8601    0.0000     453     104    9
   0.8012    19    31    0.8621    0.0000     478     104    9
   0.7996    19    32    0.8630    0.0000     477     104    9
   0.7997    19    33    0.8616    0.0000     445     104    9
   0.8015    19    34    0.8554    0.0000     461     104    9
   0.8032    19    35    0.8614    0.0000     440     104    9
   0.7994    19    36    0.8610    0.0000     458     104    9
   0.8032    19    37    0.8652    0.0000     502     104    9
   0.8047    19    38    0.8654    0.0000     476     104    9
   0.8063    19    39    0.8593    0.0000     479     104    9
   0.8034    19    40    0.8595    0.0000     460     104    9
   0.8052    19    41    0.8632    0.0000     463     104    9
   0.8016    19    42    0.8645    0.0000     478     104    9
   0.8066    19    43    0.8601    0.0000     456     104    9
   0.8006    19    44    0.8570    0.0000     456     104    9
   0.8011    19    45    0.8548    0.0000     473     104    9
   0.8026    19    46    0.8649    0.0000     458     104    9
   0.8060    19    47    0.8577    0.0000     452     104    9
   0.8008    19    48    0.8629    0.0000     432     104    9
   0.8044    19    49    0.8616    0.0000     444     104    9
   AAMAX= 993.187500 AAMIN= -519.761230
   50    0.8572    3.7572    816.92    2.6500    4.0000   1
   R1=     59.14 ( all E.s); AVSIN=     2.0840
  SET   CC      SEED    NCYC NITER
    RVAL(R1,ini,end) PKS(ini,end) RO/SIG
   19 0.8572  0.7307690   50    3      59.1  81.3  70.4   125   125    3.76

    SEED=   0.7692310
    vector -u =:   1   0.83175   0.32486   0.52766  1.00
   0.8177    20     1    0.8390    0.0000     577     104    9
   0.7988    20     2    0.8693    0.0000     410     104    9
   0.8063    20     3    0.8648    0.0000     472     104    9
   0.8052    20     4    0.8599    0.0000     473     104    9
   0.8028    20     5    0.8629    0.0000     502     104    9
   0.8034    20     6    0.8623    0.0000     469     104    9
   0.8051    20     7    0.8636    0.0000     465     104    9
   0.8016    20     8    0.8657    0.0000     476     104    9
   0.8077    20     9    0.8628    0.0000     509     104    9
   0.8061    20    10    0.8624    0.0000     460     104    9
   0.8070    20    11    0.8648    0.0000     474     104    9
   0.8049    20    12    0.8653    0.0000     471     104    9
   0.8043    20    13    0.8606    0.0000     465     104    9
   0.8037    20    14    0.8610    0.0000     487     104    9
   0.8021    20    15    0.8593    0.0000     481     104    9
   0.8013    20    16    0.8618    0.0000     476     104    9
   0.8013    20    17    0.8597    0.0000     458     104    9
   0.8047    20    18    0.8637    0.0000     462     104    9
   0.8029    20    19    0.8622    0.0000     476     104    9
   0.8015    20    20    0.8618    0.0000     467     104    9
   0.8013    20    21    0.8648    0.0000     470     104    9
   0.7961    20    22    0.8657    0.0000     447     104    9
   0.8049    20    23    0.8667    0.0000     488     104    9
   0.8015    20    24    0.8623    0.0000     455     104    9
   0.8027    20    25    0.8630    0.0000     461     104    9
   0.8033    20    26    0.8623    0.0000     459     104    9
   0.8018    20    27    0.8644    0.0000     460     104    9
   0.8016    20    28    0.8640    0.0000     495     104    9
   0.8030    20    29    0.8654    0.0000     458     104    9
   0.8055    20    30    0.8648    0.0000     469     104    9
   0.8102    20    31    0.8603    0.0000     439     104    9
   0.8083    20    32    0.8635    0.0000     473     104    9
   0.8123    20    33    0.8702    0.0000     448     104    9
   0.8147    20    34    0.8648    0.0000     490     104    9
   0.8225    20    35    0.8689    0.0000     473     104    9
   0.8203    20    36    0.8756    0.0000     477     104    9
   AAMAX= 872.261902 AAMIN= -568.291077
   36    0.8756    3.0564    838.14    2.6500    4.0000   1
   R1=     55.81 ( all E.s); AVSIN=     1.4466
  SET   CC      SEED    NCYC NITER
    RVAL(R1,ini,end) PKS(ini,end) RO/SIG
   20 0.8756  0.7692310   36    3      55.8  67.9  57.4   125   125    3.06

    SEED=   0.8076920
    vector -u =:   1   0.70982   0.42673   0.52165  1.00
   0.8175    21     1    0.8467    0.0000     571     104   10
   0.8054    21     2    0.8692    0.0000     444     104   10
   0.8082    21     3    0.8633    0.0000     470     104   10
   0.8048    21     4    0.8639    0.0000     460     104   10
   0.8051    21     5    0.8589    0.0000     427     104   10
   0.8048    21     6    0.8605    0.0000     470     104   10
   0.8024    21     7    0.8632    0.0000     479     104   10
   0.8023    21     8    0.8614    0.0000     475     104   10
   0.8051    21     9    0.8615    0.0000     455     104   10
   0.8043    21    10    0.8586    0.0000     486     104   10
   0.8006    21    11    0.8628    0.0000     489     104   10
   0.8081    21    12    0.8616    0.0000     459     104   10
   0.8071    21    13    0.8639    0.0000     471     104   10
   0.8054    21    14    0.8631    0.0000     492     104   10
   0.8049    21    15    0.8590    0.0000     489     104   10
   0.8048    21    16    0.8609    0.0000     494     104   10
   0.8032    21    17    0.8593    0.0000     479     104   10
   0.8028    21    18    0.8608    0.0000     470     104   10
   0.8019    21    19    0.8600    0.0000     457     104   10
   0.8018    21    20    0.8578    0.0000     478     104   10
   0.8006    21    21    0.8665    0.0000     450     104   10
   0.8071    21    22    0.8597    0.0000     479     104   10
   0.8040    21    23    0.8657    0.0000     454     104   10
   0.8072    21    24    0.8587    0.0000     478     104   10
   0.8025    21    25    0.8656    0.0000     475     104   10
   0.8071    21    26    0.8642    0.0000     456     104   10
   0.8048    21    27    0.8643    0.0000     452     104   10
   0.8072    21    28    0.8654    0.0000     471     104   10
   0.8037    21    29    0.8650    0.0000     478     104   10
   0.8079    21    30    0.8610    0.0000     509     104   10
   0.8037    21    31    0.8685    0.0000     475     104   10
   0.8088    21    32    0.8635    0.0000     436     104   10
   0.8060    21    33    0.8611    0.0000     467     104   10
   0.8066    21    34    0.8634    0.0000     464     104   10
   0.8095    21    35    0.8617    0.0000     459     104   10
   0.8067    21    36    0.8643    0.0000     459     104   10
   0.8061    21    37    0.8625    0.0000     465     104   10
   0.8011    21    38    0.8657    0.0000     496     104   10
   0.8070    21    39    0.8649    0.0000     494     104   10
   0.8078    21    40    0.8624    0.0000     463     104   10
   0.8058    21    41    0.8612    0.0000     484     104   10
   0.8043    21    42    0.8626    0.0000     479     104   10
   0.8023    21    43    0.8599    0.0000     439     104   10
   0.8035    21    44    0.8593    0.0000     438     104   10
   0.8038    21    45    0.8582    0.0000     482     104   10
   0.8051    21    46    0.8593    0.0000     451     104   10
   0.8022    21    47    0.8641    0.0000     484     104   10
   0.8039    21    48    0.8599    0.0000     457     104   10
   0.8090    21    49    0.8615    0.0000     454     104   10
   AAMAX= 1107.74695 AAMIN= -530.492188
   50    0.8614    3.8034    858.83    2.6500    4.0000   1
   R1=     59.70 ( all E.s); AVSIN=     2.0367
  SET   CC      SEED    NCYC NITER
    RVAL(R1,ini,end) PKS(ini,end) RO/SIG
   21 0.8614  0.8076920   50    3      59.7  76.3  69.3   125   125    3.80

    SEED=   0.8461540
    vector -u =:   1   0.41159   0.35646   0.75762  1.00
   0.8173    22     1    0.8506    0.0000     560     104   10
   0.8007    22     2    0.8666    0.0000     421     104   10
   0.8112    22     3    0.8596    0.0000     485     104   10
   0.8029    22     4    0.8625    0.0000     458     104   10
   0.8074    22     5    0.8627    0.0000     484     104   10
   0.8040    22     6    0.8609    0.0000     474     104   10
   0.8021    22     7    0.8626    0.0000     469     104   10
   0.8092    22     8    0.8632    0.0000     479     104   10
   0.8069    22     9    0.8631    0.0000     491     104   10
   0.8044    22    10    0.8645    0.0000     455     104   10
   0.8087    22    11    0.8620    0.0000     473     104   10
   0.8047    22    12    0.8595    0.0000     481     104   10
   0.8044    22    13    0.8622    0.0000     502     104   10
   0.8063    22    14    0.8575    0.0000     470     104   10
   0.8041    22    15    0.8621    0.0000     490     104   10
   0.8075    22    16    0.8599    0.0000     511     104   10
   0.8030    22    17    0.8611    0.0000     478     104   10
   0.8074    22    18    0.8574    0.0000     480     104   10
   0.8046    22    19    0.8637    0.0000     444     104   10
   0.8054    22    20    0.8616    0.0000     486     104   10
   0.8055    22    21    0.8643    0.0000     499     104   10
   0.8033    22    22    0.8661    0.0000     426     104   10
   0.8062    22    23    0.8617    0.0000     480     104   10
   0.8076    22    24    0.8616    0.0000     473     104   10
   0.8068    22    25    0.8663    0.0000     503     104   10
   0.8094    22    26    0.8623    0.0000     459     104   10
   0.8087    22    27    0.8642    0.0000     488     104   10
   0.8075    22    28    0.8617    0.0000     511     104   10
   0.8074    22    29    0.8658    0.0000     508     104   10
   0.8056    22    30    0.8594    0.0000     482     104   10
   0.8043    22    31    0.8630    0.0000     497     104   10
   0.8047    22    32    0.8601    0.0000     459     104   10
   0.8067    22    33    0.8663    0.0000     455     104   10
   0.8054    22    34    0.8632    0.0000     481     104   10
   0.8095    22    35    0.8599    0.0000     479     104   10
   0.8060    22    36    0.8634    0.0000     482     104   10
   0.8075    22    37    0.8656    0.0000     461     104   10
   0.8085    22    38    0.8640    0.0000     476     104   10
   0.8122    22    39    0.8665    0.0000     468     104   10
   0.8132    22    40    0.8678    0.0000     473     104   10
   0.8202    22    41    0.8709    0.0000     456     104   10
   0.8207    22    42    0.8679    0.0000     451     104   10
   0.8214    22    43    0.8694    0.0000     485     104   10
   0.8213    22    44    0.8788    0.0000     459     104   10
   AAMAX= 1075.58203 AAMIN= -488.537292
   44    0.8788    2.9153    879.04    2.6500    4.0000   1
   R1=     54.87 ( all E.s); AVSIN=     1.2581
  SET   CC      SEED    NCYC NITER
    RVAL(R1,ini,end) PKS(ini,end) RO/SIG
   22 0.8788  0.8461540   44    3      54.9  64.3  53.6   125   125    2.92

    SEED=   0.8846150
    vector -u =:   1   0.98838   0.54035   0.68451  1.00
   0.8160    23     1    0.8529    0.0000     549     104   11
   0.8022    23     2    0.8706    0.0000     414     104   11
   0.8101    23     3    0.8637    0.0000     495     104   11
   0.8037    23     4    0.8622    0.0000     490     104   11
   0.8049    23     5    0.8635    0.0000     445     104   11
   0.7988    23     6    0.8635    0.0000     474     104   11
   0.8014    23     7    0.8604    0.0000     467     104   11
   0.8011    23     8    0.8656    0.0000     424     104   11
   0.8023    23     9    0.8631    0.0000     464     104   11
   0.7999    23    10    0.8580    0.0000     457     104   11
   0.8026    23    11    0.8635    0.0000     450     104   11
   0.8036    23    12    0.8552    0.0000     472     104   11
   0.8031    23    13    0.8611    0.0000     500     104   11
   0.8012    23    14    0.8589    0.0000     453     104   11
   0.8028    23    15    0.8630    0.0000     455     104   11
   0.8029    23    16    0.8601    0.0000     466     104   11
   0.8035    23    17    0.8593    0.0000     467     104   11
   0.8027    23    18    0.8628    0.0000     474     104   11
   0.8014    23    19    0.8609    0.0000     436     104   11
   0.8041    23    20    0.8638    0.0000     453     104   11
   0.8042    23    21    0.8593    0.0000     454     104   11
   0.8060    23    22    0.8587    0.0000     466     104   11
   0.8028    23    23    0.8584    0.0000     446     104   11
   0.8045    23    24    0.8615    0.0000     445     104   11
   0.8019    23    25    0.8641    0.0000     452     104   11
   0.8041    23    26    0.8585    0.0000     457     104   11
   0.8042    23    27    0.8630    0.0000     473     104   11
   0.8021    23    28    0.8636    0.0000     477     104   11
   0.8021    23    29    0.8642    0.0000     473     104   11
   0.8026    23    30    0.8626    0.0000     492     104   11
   0.8074    23    31    0.8644    0.0000     518     104   11
   0.8058    23    32    0.8595    0.0000     472     104   11
   0.8024    23    33    0.8585    0.0000     477     104   11
   0.8044    23    34    0.8632    0.0000     466     104   11
   0.8024    23    35    0.8599    0.0000     465     104   11
   0.7997    23    36    0.8644    0.0000     485     104   11
   0.8054    23    37    0.8642    0.0000     455     104   11
   0.8062    23    38    0.8583    0.0000     487     104   11
   0.8050    23    39    0.8645    0.0000     488     104   11
   0.8056    23    40    0.8579    0.0000     462     104   11
   0.8093    23    41    0.8653    0.0000     451     104   11
   0.8092    23    42    0.8648    0.0000     483     104   11
   0.8103    23    43    0.8650    0.0000     467     104   11
   0.8154    23    44    0.8684    0.0000     477     104   11
   0.8166    23    45    0.8757    0.0000     481     104   11
   AAMAX= 978.900940 AAMIN= -501.211151
   45    0.8757    2.9963    898.79    2.6500    4.0000   1
   R1=     56.36 ( all E.s); AVSIN=     1.3089
  SET   CC      SEED    NCYC NITER
    RVAL(R1,ini,end) PKS(ini,end) RO/SIG
   23 0.8757  0.8846150   45    3      56.4  68.0  58.9   125   125    3.00

    SEED=   0.9230770
    vector -u =:   1   0.49747   0.18485   0.28957  1.00
   0.8178    24     1    0.8419    0.0000     614     104   12
   0.8012    24     2    0.8691    0.0000     417     104   12
   0.8132    24     3    0.8610    0.0000     482     104   12
   0.8086    24     4    0.8642    0.0000     497     104   12
   0.8090    24     5    0.8605    0.0000     475     104   12
   0.8019    24     6    0.8647    0.0000     460     104   12
   0.8075    24     7    0.8624    0.0000     476     104   12
   0.8075    24     8    0.8618    0.0000     449     104   12
   0.8054    24     9    0.8662    0.0000     462     104   12
   0.8069    24    10    0.8695    0.0000     467     104   12
   0.8064    24    11    0.8639    0.0000     455     104   12
   0.8056    24    12    0.8607    0.0000     441     104   12
   0.8061    24    13    0.8628    0.0000     450     104   12
   0.8055    24    14    0.8615    0.0000     425     104   12
   0.8082    24    15    0.8613    0.0000     458     104   12
   0.8023    24    16    0.8639    0.0000     456     104   12
   0.8062    24    17    0.8613    0.0000     476     104   12
   0.8076    24    18    0.8597    0.0000     489     104   12
   0.8026    24    19    0.8600    0.0000     445     104   12
   0.8056    24    20    0.8576    0.0000     466     104   12
   0.8013    24    21    0.8663    0.0000     421     104   12
   0.8124    24    22    0.8608    0.0000     481     104   12
   0.8084    24    23    0.8654    0.0000     464     104   12
   0.8093    24    24    0.8578    0.0000     470     104   12
   0.8076    24    25    0.8587    0.0000     481     104   12
   0.8076    24    26    0.8641    0.0000     481     104   12
   0.8058    24    27    0.8628    0.0000     492     104   12
   0.8040    24    28    0.8655    0.0000     512     104   12
   0.8074    24    29    0.8595    0.0000     466     104   12
   0.8027    24    30    0.8644    0.0000     470     104   12
   0.8039    24    31    0.8665    0.0000     451     104   12
   0.8056    24    32    0.8686    0.0000     467     104   12
   0.8085    24    33    0.8665    0.0000     469     104   12
   0.8077    24    34    0.8579    0.0000     499     104   12
   0.8055    24    35    0.8688    0.0000     442     104   12
   0.8072    24    36    0.8618    0.0000     464     104   12
   0.8084    24    37    0.8626    0.0000     477     104   12
   0.8069    24    38    0.8635    0.0000     506     104   12
   0.8078    24    39    0.8640    0.0000     496     104   12
   0.8071    24    40    0.8633    0.0000     468     104   12
   0.8076    24    41    0.8640    0.0000     457     104   12
   0.8045    24    42    0.8586    0.0000     477     104   12
   0.8091    24    43    0.8645    0.0000     453     104   12
   0.8099    24    44    0.8640    0.0000     501     104   12
   0.8105    24    45    0.8665    0.0000     462     104   12
   0.8129    24    46    0.8716    0.0000     454     104   12
   0.8167    24    47    0.8712    0.0000     504     104   12
   0.8176    24    48    0.8738    0.0000     486     104   12
   0.8191    24    49    0.8775    0.0000     449     104   12
   AAMAX= 1058.27148 AAMIN= -489.515015
   49    0.8775    2.8671    918.12    2.6500    4.0000   1
   R1=     56.44 ( all E.s); AVSIN=     1.3292
  SET   CC      SEED    NCYC NITER
    RVAL(R1,ini,end) PKS(ini,end) RO/SIG
   24 0.8775  0.9230770   49    3      56.4  66.4  59.7   125   125    2.87

    SEED=   0.9615380
    vector -u =:   1   0.99216   0.03820   0.08153  1.00
   0.8190    25     1    0.8480    0.0000     611     104   13
   0.7994    25     2    0.8646    0.0000     430     104   13
   0.8041    25     3    0.8615    0.0000     468     104   13
   0.8005    25     4    0.8620    0.0000     429     104   13
   0.7981    25     5    0.8536    0.0000     463     104   13
   0.7994    25     6    0.8648    0.0000     422     104   13
   0.7984    25     7    0.8588    0.0000     460     104   13
   0.7993    25     8    0.8658    0.0000     452     104   13
   0.7969    25     9    0.8584    0.0000     433     104   13
   0.7937    25    10    0.8599    0.0000     461     104   13
   0.7945    25    11    0.8569    0.0000     455     104   13
   0.7978    25    12    0.8615    0.0000     462     104   13
   0.8007    25    13    0.8581    0.0000     458     104   13
   0.7973    25    14    0.8597    0.0000     469     104   13
   0.7989    25    15    0.8561    0.0000     461     104   13
   0.7951    25    16    0.8607    0.0000     446     104   13
   0.7937    25    17    0.8571    0.0000     470     104   13
   0.7953    25    18    0.8578    0.0000     463     104   13
   0.8001    25    19    0.8616    0.0000     470     104   13
   0.8001    25    20    0.8606    0.0000     454     104   13
   0.7965    25    21    0.8676    0.0000     446     104   13
   0.8009    25    22    0.8577    0.0000     457     104   13
   0.8013    25    23    0.8627    0.0000     464     104   13
   0.7998    25    24    0.8609    0.0000     457     104   13
   0.7974    25    25    0.8608    0.0000     466     104   13
   0.7987    25    26    0.8569    0.0000     461     104   13
   0.8005    25    27    0.8618    0.0000     437     104   13
   0.7987    25    28    0.8574    0.0000     446     104   13
   0.7971    25    29    0.8602    0.0000     470     104   13
   0.8005    25    30    0.8583    0.0000     454     104   13
   0.8011    25    31    0.8605    0.0000     459     104   13
   0.8008    25    32    0.8619    0.0000     466     104   13
   0.8027    25    33    0.8574    0.0000     488     104   13
   0.8015    25    34    0.8619    0.0000     444     104   13
   0.8058    25    35    0.8580    0.0000     471     104   13
   0.8013    25    36    0.8578    0.0000     471     104   13
   0.8070    25    37    0.8577    0.0000     489     104   13
   0.8022    25    38    0.8598    0.0000     484     104   13
   0.8001    25    39    0.8596    0.0000     465     104   13
   0.7991    25    40    0.8618    0.0000     462     104   13
   0.8020    25    41    0.8612    0.0000     466     104   13
   0.7971    25    42    0.8610    0.0000     438     104   13
   0.8047    25    43    0.8577    0.0000     463     104   13
   0.8026    25    44    0.8601    0.0000     463     104   13
   0.8006    25    45    0.8603    0.0000     430     104   13
   0.7994    25    46    0.8606    0.0000     465     104   13
   0.7999    25    47    0.8619    0.0000     469     104   13
   0.8039    25    48    0.8593    0.0000     481     104   13
   0.8003    25    49    0.8648    0.0000     457     104   13
   AAMAX= 919.169495 AAMIN= -564.941711
   50    0.8615    3.0078    937.05    2.6500    4.0000   1
   R1=     59.62 ( all E.s); AVSIN=     1.5889
  SET   CC      SEED    NCYC NITER
    RVAL(R1,ini,end) PKS(ini,end) RO/SIG
   25 0.8615  0.9615380   50    3      59.6  78.3  69.8   125   125    3.01

 SUMMARY OF SOLUTIONS:
  SET   CC      SEED    NCYC NITER     R1%   Rcc(1,end)   PKS(1,end) RO/SIG
   22 0.8788  0.8461540   44    3      54.9  64.3  53.6   125   125    2.92
    7 0.8765  0.2692310   47    3      54.5  63.9  54.8   125   125    4.55
   11 0.8770  0.4230770   45    3      55.3  64.6  56.3   125   125    3.92
    4 0.8768  0.1538460   49    3      55.5  66.7  56.7   125   125    6.61
    6 0.8753  0.2307690   31    3      55.5  66.8  57.0   125   125    5.40
   13 0.8760  0.5000000   46    3      55.4  66.3  57.0   125   125    3.69
   12 0.8753  0.4615380   33    3      55.8  67.4  57.0   125   125    3.73
   18 0.8763  0.6923080   38    3      55.9  66.7  57.2   125   125    3.68
   20 0.8756  0.7692310   36    3      55.8  67.9  57.4   125   125    3.06
   23 0.8757  0.8846150   45    3      56.4  68.0  58.9   125   125    3.00
   24 0.8775  0.9230770   49    3      56.4  66.4  59.7   125   125    2.87
   15 0.8758  0.5769230   49    3      56.3  69.1  60.5   125   125    3.43
    8 0.8752  0.3076920   36    3      55.7  70.1  60.8   125   125    5.09
    1 0.8671  0.0384620   50    3      57.0  70.6  61.4   125   125   15.76
    3 0.8670  0.1153850   50    3      58.6  74.6  65.8   125   125    9.38
   14 0.8648  0.5384620   50    3      59.4  75.5  68.6   125   125    5.45
   10 0.8603  0.3846150   50    3      58.8  77.7  68.6   125   125    6.10
   17 0.8602  0.6538460   50    3      58.7  78.5  69.0   125   125    3.59
   21 0.8614  0.8076920   50    3      59.7  76.3  69.3   125   125    3.80
    9 0.8574  0.3461540   50    3      59.2  78.5  69.4   125   125    5.89
   16 0.8644  0.6153850   50    3      59.6  77.3  69.7   125   125    4.71
   25 0.8615  0.9615380   50    3      59.6  78.3  69.8   125   125    3.01
   19 0.8572  0.7307690   50    3      59.1  81.3  70.4   125   125    3.76
    5 0.8586  0.1923080   50    3      59.7  78.9  70.6   125   125    8.37
    2 0.8581  0.0769230   50    3      59.6  77.9  70.7   125   125   12.08
TOTAL NUMBER OF CYCLES IS         1148
--------------------------------------------------------------
=> Press <CR> to finish ...
