# Supplementary material for: Extending the novel |ρ|-based phasing algorithm to the solution of anomalous scattering substructures from SAD data of protein crystals
Source: Acta Crystallogr A Found Adv. 2022 Oct 10;78(Pt 6):473–81. doi: 10.1107/S2053273322008622 (PMC9624180; doi:10.1107/S2053273322008622)
Supplement: Supplementary file 1 [file a-78-00473-sup1.zip › ae5119_suppl_rev/DFCUT comparison rev/comp_6_3k9g_25_dfcut375_P1.LPT]

 ============================================================
   === STRUCTURE SOLUTION BY abs(ro) DIRECT METHODS === 
   XLENS/22.1: The SDA Sm-FFT algorithm (10 Mar 2022)
   Copyright Prof. Jordi Rius
   Institut de Ciencia de Materials de Barcelona (CSIC)
   References: Rius J. Acta Cryst (2020) A76 489-493 
   Rius J. & Torrelles X. Acta Cryst (2021) A77 339-347 
   Date is 27- 4-2022   at 12: 1:25
 ============================================================

     CRYSTAL DATA:
     =============
     3k9g P43212 (96) L= 1.5418  (2.25) Sv=51.3% 12I-x8=96                           

     A=  55.810      B=  55.810     C= 200.900
     ALPHA=   90.00  BETA=   90.00  GAMMA=   90.00

     VOLUME (A3)=     625754.50     DSANO=    2.900

     (SINT/L)2=   0.000080263*H2 +  0.000080263*K2 +  0.000006194*L2 +
                  0.000000000*HK +  0.000000000*HL +  0.000000000*KL

     BRAVAIS LATTICE IS  P  CENTRED AT:

       1)  0.000000       0.000000       0.000000

      SYMMETRY OPERATIONS: 

      R11  R12  R13     R21  R22  R23     R31  R32  R33    T1     T2     T3

  1)    1    0    0       0    1    0       0    0    1    0.00   0.00   0.00
  2)    0   -1    0       1    0    0       0    0    1    0.50   0.50   0.75
  3)   -1    0    0       0   -1    0       0    0    1    0.00   0.00   0.50
  4)    0    1    0      -1    0    0       0    0    1    0.50   0.50   0.25
  5)    1    0    0       0   -1    0       0    0   -1    0.50   0.50   0.25
  6)    0    1    0       1    0    0       0    0   -1    0.00   0.00   0.00
  7)   -1    0    0       0    1    0       0    0   -1    0.50   0.50   0.75
  8)    0   -1    0      -1    0    0       0    0   -1    0.00   0.00   0.50

     STRUCTURE TREATED AS NON-CENTROSYMMETRIC

     TYPE OF RADIATION IS X-RAYS

          UNIT CELL CONTENTS
      SYMBOL  ATOMIC_NUMBER    NUMBER IN CELL    TYPE    SCAT_POWER
        I          53               96            1          53.00

     STARTING PHASES FROM MODULUS FUNCTION

--------------------------------------------------------------

     INTENSITY DATA INFORMATION:
     ==========================

     INPUT DATA ARE F**2
   DSANO (ANGS.):       2.9000
   DSFOU (ANGS.):       2.9000
   DSMIN (ANGS.):       2.2499
   N.CENTRIC REF:         1847
  ANOMALOUS DIFFRACTION RATIOS(GLOBAL):   
   <|D|>/<F> (%,acen); <|F|>; <|D|>:    4.3332    387.1127     16.7745
   <I/sig(I)> :           52.8747
   <|D|/sig(D)>:           2.6760

  ANOMALOUS DIFFRACTION RATIOS(SHELLS):   
      SHELL  DMEAN  DINF  <|D|>/<F>  <I/sig(I)>  <|D|/sig(D)> NREFS
        1     6.99  5.55    4.9227   76.6910    4.4325          668   312954.81
        2     4.85  4.40    4.1520   76.5611    3.9444          811   317206.38
        3     4.09  3.85    3.3578   72.7347    3.1483          839   314554.25
        4     3.65  3.49    3.3647   58.2200    2.4513          843   225861.36
        5     3.36  3.24    4.4319   40.6322    2.0567          850   140469.80
        6     3.14  3.05    5.1093   30.8088    1.7536          864    94703.50
        7     2.97  2.90    6.6583   21.6564    1.4121          859    61218.96

  BIJVOET PAIRS FILTERING:
   BIJVOET PAIR REFL. (USED/READ/%):             4949      5738     86.25
   NUMBER WRONG BIJVOET PAIR REFL.,S,(%):               4      0.07
   NUM. OF E.s < ECUT,(%), ECUT:         244      4.25      0.2500
   N.DF/s(DF) < DFCUT,(%),DFCUT:         541      9.43      0.3750
   N. DF OUTLIERS,RMSCUT:                  0                4.2500
   CV(%) OF D> :      65.7261
   <r.m.sq.dev.> OF D.s:       21.6007
--------------------------------------------------------------

     FORBIDDEN REFLECTIONS IN DATA FILE *.HKL:
     =========================================

    H    K    L        XO       DXO      NEQ
--------------------------------------------------------------

     Rsigma(F) of equivalent reflections
     Rsig:    0.00000  Nref:         0

     ds_interval        Rsigma       Nref

     N. UNIQUE REFLECTIONS (measured,theory):        5011        7720


     INFORMATION OF DATA IN P1:
     MEAS. INTENSITIES (OBS+UNOBS)IN XLHEM.HKL=        39664
     NOT MEASURED INTENSITIES in XLUNMEAS.HKL=       14073
     FRACTION MEASURED INTENSITIES >DSFOU:     0.738
     HMAX=   19  KMAX=   19  LMAX=   69


--------------------------------------------------------------

     SCALING OF MEASURED INTENSITIES:
     ================================


      SCALE FACTOR:        3.0782  F(EXP)/SK = F(ABS)
      B OVERALL   :       19.8224
      R(Wilson)   :       16.6345
      DSFOU       :        2.9000

      SHELL  DMEAN  DINF  SFC2/SFO2  Nref  f.unobs
        1     6.99  5.55   0.90239    4821  0.0000
        2     4.85  4.40   0.91923    5993  0.0000
        3     4.09  3.85   1.11219    6039  0.0000
        4     3.65  3.49   1.21628    5774  0.0000
        5     3.36  3.24   1.12134    5869  0.0000
        6     3.14  3.05   0.95787    5771  0.0000
        7     2.97  2.90   0.82970    5397  0.0000

 -------------------------------------------------------------

     DATA NORMALIZING:
     ================

     NUMBER OF INPUT REFLEXIONS =             39664
     F(ABS)  =  F(EXP) /          3.0782

     MAXIMUM         H         K         L
     INDICES        19        19        69

                   CENT    ACENT     HK0     0KL     H0L    REST
     </E2-1/>      0.968   0.736   1.000   1.000   1.000   0.856

      E2MEAN      :    0.998182

     <E**2> ACCORDING TO PARITY GROUPS ( D-SPACING > 1.000
        ALL     GGG     GGU     GUG     GUU     UGG     UGU     UUG     UUU
E^2   1.000   0.954   1.031   0.995   0.964   0.995   0.964   1.060   1.038
N     39664    4265    4379    5314    5252    5314    5252    4864    5024

--------------------------------------------------------------

     PHASE REFINEMENT DETAILS:
     ======================== 
    TOTAL N. OF E-VALUES =     39664
    D-SPACING CUT-OFF =    2.90
    <E>, <E2> =    0.8449  1.0000

    N. SETS AND CYCLES =       25     55
    XLIM FOR K REFLECTIONS =    0.00
    N.REFLECTIONS > XKLIM =     39664
    XLIM FOR H REFLECTIONS =    1.00
    N.REFLECTIONS > XHLIM =     13984
     X"S MODIFIED BY MODULUS FUNCTION
    N. ATOMS IN UNIT_CELL (NCELL)  =    96
    PIXELS(0); P_ATOMS(1); OMIT(2) =     1
    FRAC. RANDOMLY DELETED ATOMS = 0.000

    GRID SPACING IN ANGS. =    0.97
    N.GRID POINTS (XYZ) =     60    60   216
    ESD FACTOR FOR MASK DEFINITION =    2.65
    LOWER MASK VALUE =      0
    ESD FACT FOR PEAK ACCEPTANCE (ATOMS=1,2) =  4.00
    ESD FACTOR IN SEARCH (DIF.FOURIER) =  1.10

     vector -u =:   1   0.21680   0.22867   0.82980  1.00
    0.8237     1     1    0.8277    0.0746    1628      96    0
    0.8059     1     2    0.8605    0.0150    1147      96    0
    0.8170     1     3    0.8507    0.0140    1237      96    0
    0.8128     1     4    0.8575    0.0044    1262      96    0
    0.8156     1     5    0.8572    0.0113    1240      96    0
    0.8111     1     6    0.8547    0.0060    1209      96    0
    0.8134     1     7    0.8532    0.0089    1202      96    0
    0.8153     1     8    0.8608    0.0073    1198      96    0
    0.8169     1     9    0.8589    0.0100    1235      96    0
    0.8160     1    10    0.8578    0.0071    1204      96    0
    0.8162     1    11    0.8584    0.0081    1237      96    0
    0.8159     1    12    0.8584    0.0072    1256      96    0
    0.8162     1    13    0.8612    0.0108    1271      96    0
    0.8154     1    14    0.8612    0.0082    1227      96    0
    0.8150     1    15    0.8580    0.0095    1216      96    0
    0.8088     1    16    0.8613    0.0062    1245      96    0
    0.8113     1    17    0.8564    0.0078    1208      96    0
    0.8136     1    18    0.8549    0.0058    1247      96    0
    0.8098     1    19    0.8578    0.0059    1205      96    0
    0.8103     1    20    0.8558    0.0054    1225      96    0
    0.8122     1    21    0.8548    0.0062    1255      96    0
    0.8091     1    22    0.8542    0.0039    1263      96    0
    0.8114     1    23    0.8565    0.0055    1182      96    0
    0.8109     1    24    0.8547    0.0062    1204      96    0
    0.8071     1    25    0.8539    0.0041    1206      96    0
    0.8094     1    26    0.8560    0.0036    1213      96    0
    0.8072     1    27    0.8555    0.0031    1206      96    0
    0.8074     1    28    0.8555    0.0030    1239      96    0
    0.8059     1    29    0.8540    0.0024    1191      96    0
    0.8061     1    30    0.8553    0.0030    1189      96    0
    0.8060     1    31    0.8568    0.0030    1179      96    0
    0.8092     1    32    0.8567    0.0033    1217      96    0
    0.8091     1    33    0.8525    0.0040    1228      96    0
    0.8074     1    34    0.8550    0.0031    1229      96    0
    0.8102     1    35    0.8557    0.0041    1218      96    0
    0.8084     1    36    0.8570    0.0053    1250      96    0
    0.8095     1    37    0.8586    0.0035    1246      96    0
    0.8143     1    38    0.8567    0.0071    1225      96    0
    0.8164     1    39    0.8557    0.0071    1251      96    0
    0.8143     1    40    0.8567    0.0066    1256      96    0
    0.8122     1    41    0.8543    0.0069    1276      96    0
    0.8133     1    42    0.8557    0.0051    1234      96    0
    0.8108     1    43    0.8544    0.0046    1229      96    0
    0.8107     1    44    0.8566    0.0048    1225      96    0
    0.8113     1    45    0.8540    0.0041    1171      96    0
    0.8115     1    46    0.8634    0.0030    1184      96    0
    0.8155     1    47    0.8646    0.0024    1215      96    0
    0.8203     1    48    0.8685    0.0015    1192      96    0
    0.8245     1    49    0.8720    0.0017    1241      96    0
     vector -u =:   1   0.36489   0.10161   0.81714  1.00
     vector -u =:   1   0.49998   0.39021   0.52000  1.00
     vector -u =:   1   0.65675   0.62271   0.82334  1.00
     vector -u =:   1   0.87300   0.81655   0.52951  1.00
     vector -u =:   1   0.18504   0.40165   0.47330  1.00
     vector -u =:   1   0.63250   0.71194   0.75479  1.00
     vector -u =:   1   0.25335   0.98420   0.46296  1.00
     vector -u =:   1   0.08913   0.96328   0.46529  1.00
     vector -u =:   1   0.17945   0.98992   0.77966  1.00
     vector -u =:   1   0.56780   0.28714   0.87787  1.00
     vector -u =:   1   0.29555   0.71818   0.66547  1.00
     vector -u =:   1   0.40818   0.64452   0.97670  1.00
     vector -u =:   1   0.94966   0.25920   0.88245  1.00
     vector -u =:   1   0.96485   0.69098   0.90155  1.00
     vector -u =:   1   0.50225   0.38525   0.67117  1.00
     vector -u =:   1   0.60769   0.86450   0.81635  1.00
     vector -u =:   1   0.33179   0.54915   0.80722  1.00
     vector -u =:   1   0.72215   0.07219   0.83414  1.00
     vector -u =:   1   0.83175   0.32486   0.52766  1.00
     vector -u =:   1   0.70982   0.42673   0.52165  1.00
     vector -u =:   1   0.41159   0.35646   0.75762  1.00
     vector -u =:   1   0.98838   0.54035   0.68451  1.00
     vector -u =:   1   0.49747   0.18485   0.28957  1.00
     vector -u =:   1   0.99216   0.03820   0.08153  1.00

---------------------------------------------------------------

  SUMMARY OF SOLUTIONS:
   SET   CCH     SEED    NCYC NITER     R1%   Rcc(1,end)   PKS(1,end) RO/SIG  AVSIN
     4 0.8737  0.1538460   28    5      49.8  69.5  59.3   115   115   10.28 1.306
     7 0.8760  0.2692310   27    5      49.7  69.7  59.5   115   115    7.47 1.335
     9 0.8758  0.3461540   32    5      50.0  69.8  59.7   115   115    6.80 1.358
    19 0.8717  0.7307690   40    5      49.9  70.6  60.3   115   115    4.43 1.317
     1 0.8720  0.0384620   49    5      50.2  71.2  60.8   115   115   20.33 1.394
    20 0.8707  0.7692310   28    5      50.1  72.8  61.0   115   115    4.24 1.393
    21 0.8730  0.8076920   32    5      50.2  70.6  61.2   115   115    4.39 1.363
     3 0.8741  0.1153850   48    5      50.3  71.8  61.4   115   115   11.72 1.367
     6 0.8706  0.2307690   39    5      50.4  71.2  61.5   115   115    9.25 1.446
    12 0.8703  0.4615380   47    5      50.5  73.8  61.8   115   115    6.46 1.418
    15 0.8702  0.5769230   42    5      51.6  73.2  64.7   115   115    6.04 1.691
    14 0.8533  0.5384620   55    5      55.8  85.9  75.8   115   115    8.64 2.971
    22 0.8499  0.8461540   55    5      57.9  88.0  79.6   115   115    2.57 1.011
    10 0.8490  0.3846150   55    5      57.6  88.6  80.9   115   115    3.44 0.855
     5 0.8485  0.1923080   55    5      58.0  88.5  81.0   115   115    5.02 0.902
    24 0.8512  0.9230770   55    5      58.0  88.3  81.1   115   115    2.15 0.851
    23 0.8511  0.8846150   55    5      57.9  87.4  81.2   115   115    2.50 0.954
    25 0.8519  0.9615380   55    5      58.0  86.9  81.2   115   115    2.22 0.904
    13 0.8549  0.5000000   55    5      57.8  87.9  81.3   115   115    3.29 0.905
    11 0.8496  0.4230770   55    5      57.9  89.2  81.6   115   115    3.24 1.002
    17 0.8526  0.6538460   55    5      58.5  93.5  83.2   115   115   -2.81 0.788
     2 0.8529  0.0769230   55    5      58.4  93.7  83.9   115   115   -8.58 0.719
    18 0.8493  0.6923080   55    5      58.4  94.5  85.8   115   115   -2.54 0.839
    16 0.8503  0.6153850   55    5      58.7  93.7  85.9   115   115   -2.78 0.833
     8 0.8510  0.3076920   55    5      58.8  95.9  87.1   115   115   -3.92 0.806
 TOTAL NUMBER OF CYCLES IS         1182
------------------------------------------------------------------------------

  COPY OF FILE.CDR:
  ==== == =======

3k9g P43212 (96) L= 1.5418  (2.25) Sv=51.3% 12I-x8=96                           
CELL                                                                            
55.8100 55.8100 200.90   90.000    90.000   90.000                              
ANOM                                                                            
2.9                                                                             
LATTICE                                                                         
P                                                                               
SYMMETRY                                                                        
 X,  Y, Z                                                                       
-Y+1/2, X+1/2, Z+3/4                                                            
-X,-Y, Z+1/2                                                                    
 Y+1/2,-X+1/2, Z+1/4                                                            
 X+1/2,-Y+1/2,-Z+1/4                                                            
 Y, X,-Z                                                                        
-X+1/2, Y+1/2, -Z+3/4                                                           
-Y,-X,-Z+1/2                                                                    
CONTENTS                                                                        
 I                                                                              
 96                                                                             
&CONTROL IHKL=1,NSET=25,NCYCLE=55,RVMIN=1.,                                     
FSIGRO=2.65,FSIGDM=4.0,DELTLV=1.1,NITER=5,IFOUSG=0,itest=2,negsup=1,            
IBREAK=0,CCTLV=1.00,EHLIM=1.0,NSHELL=7,dfcut=0.375,ecut=0.25,iexcc=0,           
CCTLV=0.87,IABORT=0/                                                            
++++++++++++++++++++++++++++++++++++++++++++++++++++++++++++++
   Job finished on 27- 4-2022   at 12:50:41
   Elapsed time:      2956 seconds
++++++++++++++++++++++++++++++++++++++++++++++++++++++++++++++

C:\Users\rius\Desktop\3k9g_DFCUTzero>xlabsro_anom_1 3k9g
============================================================
  === STRUCTURE SOLUTION BY abs(ro) DIRECT METHODS ===
  XLENS/22.1: The SDA Sm-FFT algorithm (17 Mar 2022)
  Copyright Prof. Jordi Rius
  Institut de Ciencia de Materials de Barcelona (CSIC)
  References: Rius J.    Acta Cryst (2020) A76 489-493
  Rius J. & Torrelles X. Acta Cryst (2021) A77 339-347
  Date is 27- 4-2022   at 12: 1:25
============================================================


3k9g P43212 (96) L= 1.5418  (2.25) Sv=51.3% 12I-x8=96


    STARTING PHASES FROM MODULUS FUNCTION
    INPUT DATA ARE F**2
  DSANO (ANGS.):       2.9000
  DSFOU (ANGS.):       2.9000
  DSMIN (ANGS.):       2.2499
  N.CENTRIC REF:         1847
 ANOMALOUS DIFFRACTION RATIOS(GLOBAL):
  <|D|>/<F> (%,acen); <|F|>; <|D|>:    4.3332    387.1127     16.7745
  <I/sig(I)> :           52.8747
  <|D|/sig(D)>:           2.6760
 BIJVOET PAIRS FILTERING:
  BIJVOET PAIR REFL. (USED/READ/%):             4949      5738     86.25
  NUMBER WRONG BIJVOET PAIR REFL.,S,(%):               4      0.07
  NUM. OF E.s < ECUT,(%), ECUT:         244      4.25      0.2500
  N.DF/s(DF) < DFCUT,(%),DFCUT:         541      9.43      0.3750
  N. DF OUTLIERS,RMSCUT:                  0                4.2500
  CV(%) OF D> :      65.7261
  <r.m.sq.dev.> OF D.s        21.6007

    Rsigma(F) of equivalent reflections
    Rsig:    0.00000  Nref:         0

    N. UNIQUE REFLECTIONS (measured,theory):        5011        7720


    INFORMATION OF DATA IN P1:
    MEAS. INTENSITIES (OBS+UNOBS)IN XLHEM.HKL=        39664
    NOT MEASURED INTENSITIES in XLUNMEAS.HKL=       14073
    FRACTION MEASURED INTENSITIES >DSFOU:     0.738
    HMAX=   19  KMAX=   19  LMAX=   69

    SCALE FACTOR=            3.07817507
    Bover (A**2)=            2.35695291
    R(Wilson)  =             16.6345234
    E2MEAN:  0.998182058

    GRID (ANGS.), NX, NY, NZ:  0.97   60   60  216
    NSETS, NCYCLES :    25    55
    XLIM FOR H REFLECTIONS =    1.00
    N.REFLECTIONS > XHLIM =     13984
    X"S MODIFIED BY MODULUS FUNCTION

    SEED=   0.0384620
    vector -u =:   1   0.21680   0.22867   0.82980  1.00
   0.8237     1     1    0.8277    0.0746    1628      96    0
   0.8059     1     2    0.8605    0.0150    1147      96    0
   0.8170     1     3    0.8507    0.0140    1237      96    0
   0.8128     1     4    0.8575    0.0044    1262      96    0
   0.8156     1     5    0.8572    0.0113    1240      96    0
   0.8111     1     6    0.8547    0.0060    1209      96    0
   0.8134     1     7    0.8532    0.0089    1202      96    0
   0.8153     1     8    0.8608    0.0073    1198      96    0
   0.8169     1     9    0.8589    0.0100    1235      96    0
   0.8160     1    10    0.8578    0.0071    1204      96    0
   0.8162     1    11    0.8584    0.0081    1237      96    0
   0.8159     1    12    0.8584    0.0072    1256      96    0
   0.8162     1    13    0.8612    0.0108    1271      96    0
   0.8154     1    14    0.8612    0.0082    1227      96    0
   0.8150     1    15    0.8580    0.0095    1216      96    0
   0.8088     1    16    0.8613    0.0062    1245      96    0
   0.8113     1    17    0.8564    0.0078    1208      96    0
   0.8136     1    18    0.8549    0.0058    1247      96    0
   0.8098     1    19    0.8578    0.0059    1205      96    0
   0.8103     1    20    0.8558    0.0054    1225      96    0
   0.8122     1    21    0.8548    0.0062    1255      96    0
   0.8091     1    22    0.8542    0.0039    1263      96    0
   0.8114     1    23    0.8565    0.0055    1182      96    0
   0.8109     1    24    0.8547    0.0062    1204      96    0
   0.8071     1    25    0.8539    0.0041    1206      96    0
   0.8094     1    26    0.8560    0.0036    1213      96    0
   0.8072     1    27    0.8555    0.0031    1206      96    0
   0.8074     1    28    0.8555    0.0030    1239      96    0
   0.8059     1    29    0.8540    0.0024    1191      96    0
   0.8061     1    30    0.8553    0.0030    1189      96    0
   0.8060     1    31    0.8568    0.0030    1179      96    0
   0.8092     1    32    0.8567    0.0033    1217      96    0
   0.8091     1    33    0.8525    0.0040    1228      96    0
   0.8074     1    34    0.8550    0.0031    1229      96    0
   0.8102     1    35    0.8557    0.0041    1218      96    0
   0.8084     1    36    0.8570    0.0053    1250      96    0
   0.8095     1    37    0.8586    0.0035    1246      96    0
   0.8143     1    38    0.8567    0.0071    1225      96    0
   0.8164     1    39    0.8557    0.0071    1251      96    0
   0.8143     1    40    0.8567    0.0066    1256      96    0
   0.8122     1    41    0.8543    0.0069    1276      96    0
   0.8133     1    42    0.8557    0.0051    1234      96    0
   0.8108     1    43    0.8544    0.0046    1229      96    0
   0.8107     1    44    0.8566    0.0048    1225      96    0
   0.8113     1    45    0.8540    0.0041    1171      96    0
   0.8115     1    46    0.8634    0.0030    1184      96    0
   0.8155     1    47    0.8646    0.0024    1215      96    0
   0.8203     1    48    0.8685    0.0015    1192      96    0
   0.8245     1    49    0.8720    0.0017    1241      96    0
   AAMAX= 1525.82959 AAMIN= -717.196655
   49    0.8720   20.3340    281.65    2.6500    4.0000   1
   R1=     50.24 ( all E.s); AVSIN=     1.3941
  SET   CC      SEED    NCYC NITER
    RVAL(R1,ini,end) PKS(ini,end) RO/SIG
    1 0.8720  0.0384620   49    5      50.2  71.2  60.8   115   115   20.33

    SEED=   0.0769230
    vector -u =:   1   0.36489   0.10161   0.81714  1.00
   0.8224     2     1    0.8193    0.0230    1584      96    1
   0.8035     2     2    0.8683    0.0004    1144      96    1
   0.8242     2     3    0.8530    0.0057    1297      96    1
   0.8152     2     4    0.8609    0.0015    1217      96    1
   0.8208     2     5    0.8573    0.0036    1232      96    1
   0.8122     2     6    0.8572    0.0017    1238      96    1
   0.8107     2     7    0.8531    0.0012    1184      96    1
   0.8110     2     8    0.8567    0.0004    1191      96    1
   0.8063     2     9    0.8524    0.0012    1216      96    1
   0.8070     2    10    0.8588    0.0001    1146      96    1
   0.8103     2    11    0.8508    0.0010    1216      96    1
   0.8073     2    12    0.8532    0.0000    1216      96    1
   0.8102     2    13    0.8565    0.0001    1217      96    1
   0.8097     2    14    0.8544    0.0000    1239      96    1
   0.8093     2    15    0.8559    0.0000    1174      96    1
   0.8094     2    16    0.8583    0.0010    1185      96    1
   0.8096     2    17    0.8526    0.0005    1196      96    1
   0.8054     2    18    0.8527    0.0000    1214      96    1
   0.8069     2    19    0.8524    0.0000    1219      96    1
   0.8072     2    20    0.8556    0.0003    1197      96    1
   0.8080     2    21    0.8511    0.0001    1176      96    1
   0.8078     2    22    0.8528    0.0000    1224      96    1
   0.8083     2    23    0.8528    0.0003    1231      96    1
   0.8069     2    24    0.8525    0.0000    1231      96    1
   0.8060     2    25    0.8522    0.0000    1200      96    1
   0.8026     2    26    0.8522    0.0000    1173      96    1
   0.8008     2    27    0.8495    0.0000    1157      96    1
   0.7981     2    28    0.8496    0.0000    1185      96    1
   0.7995     2    29    0.8521    0.0000    1128      96    1
   0.8012     2    30    0.8497    0.0000    1203      96    1
   0.7983     2    31    0.8522    0.0000    1170      96    1
   0.7992     2    32    0.8507    0.0000    1161      96    1
   0.7988     2    33    0.8494    0.0000    1172      96    1
   0.8019     2    34    0.8506    0.0000    1161      96    1
   0.7999     2    35    0.8515    0.0000    1171      96    1
   0.7988     2    36    0.8492    0.0000    1174      96    1
   0.7988     2    37    0.8537    0.0000    1199      96    1
   0.8010     2    38    0.8493    0.0000    1170      96    1
   0.7967     2    39    0.8532    0.0000    1190      96    1
   0.7997     2    40    0.8510    0.0000    1186      96    1
   0.7995     2    41    0.8505    0.0000    1186      96    1
   0.8007     2    42    0.8518    0.0000    1173      96    1
   0.7984     2    43    0.8524    0.0000    1166      96    1
   0.7996     2    44    0.8519    0.0000    1169      96    1
   0.7977     2    45    0.8521    0.0000    1145      96    1
   0.7965     2    46    0.8535    0.0000    1154      96    1
   0.7987     2    47    0.8525    0.0000    1129      96    1
   0.8012     2    48    0.8510    0.0000    1179      96    1
   0.7989     2    49    0.8546    0.0000    1189      96    1
   0.8002     2    50    0.8501    0.0000    1168      96    1
   0.8000     2    51    0.8516    0.0000    1173      96    1
   0.7993     2    52    0.8545    0.0000    1179      96    1
   0.7999     2    53    0.8493    0.0000    1165      96    1
   0.7990     2    54    0.8501    0.0000    1148      96    1
   AAMAX= 731.202698 AAMIN= -751.366699
   55    0.8529   -8.5774    398.32    2.6500    4.0000  -1
   R1=     58.37 ( all E.s); AVSIN=     0.7194
  SET   CC      SEED    NCYC NITER
    RVAL(R1,ini,end) PKS(ini,end) RO/SIG
    2 0.8529  0.0769230   55    5      58.4  93.7  83.9   115   115   -8.58

    SEED=   0.1153850
    vector -u =:   1   0.49998   0.39021   0.52000  1.00
   0.8219     3     1    0.8384    0.0138    1528      96    1
   0.8121     3     2    0.8649    0.0000    1197      96    1
   0.8233     3     3    0.8592    0.0023    1241      96    1
   0.8141     3     4    0.8574    0.0001    1239      96    1
   0.8165     3     5    0.8588    0.0009    1233      96    1
   0.8097     3     6    0.8570    0.0000    1190      96    1
   0.8129     3     7    0.8570    0.0004    1240      96    1
   0.8090     3     8    0.8551    0.0000    1210      96    1
   0.8097     3     9    0.8551    0.0003    1225      96    1
   0.8084     3    10    0.8558    0.0000    1206      96    1
   0.8124     3    11    0.8557    0.0001    1239      96    1
   0.8088     3    12    0.8548    0.0000    1172      96    1
   0.8103     3    13    0.8562    0.0001    1184      96    1
   0.8070     3    14    0.8516    0.0000    1198      96    1
   0.8048     3    15    0.8529    0.0000    1164      96    1
   0.8074     3    16    0.8538    0.0000    1224      96    1
   0.8077     3    17    0.8558    0.0000    1206      96    1
   0.8077     3    18    0.8549    0.0000    1211      96    1
   0.8085     3    19    0.8565    0.0000    1215      96    1
   0.8108     3    20    0.8565    0.0000    1196      96    1
   0.8101     3    21    0.8543    0.0000    1235      96    1
   0.8107     3    22    0.8546    0.0000    1232      96    1
   0.8101     3    23    0.8534    0.0000    1221      96    1
   0.8095     3    24    0.8550    0.0000    1225      96    1
   0.8070     3    25    0.8533    0.0000    1192      96    1
   0.8081     3    26    0.8548    0.0000    1250      96    1
   0.8086     3    27    0.8542    0.0000    1219      96    1
   0.8058     3    28    0.8559    0.0001    1195      96    1
   0.8089     3    29    0.8537    0.0000    1191      96    1
   0.8084     3    30    0.8556    0.0000    1213      96    1
   0.8086     3    31    0.8555    0.0000    1212      96    1
   0.8062     3    32    0.8531    0.0000    1209      96    1
   0.8055     3    33    0.8542    0.0000    1186      96    1
   0.8062     3    34    0.8507    0.0000    1189      96    1
   0.8054     3    35    0.8534    0.0000    1188      96    1
   0.8084     3    36    0.8555    0.0000    1190      96    1
   0.8077     3    37    0.8543    0.0000    1183      96    1
   0.8092     3    38    0.8551    0.0000    1188      96    1
   0.8086     3    39    0.8540    0.0000    1170      96    1
   0.8071     3    40    0.8611    0.0000    1227      96    1
   0.8089     3    41    0.8574    0.0000    1223      96    1
   0.8100     3    42    0.8561    0.0000    1213      96    1
   0.8103     3    43    0.8553    0.0000    1236      96    1
   0.8121     3    44    0.8579    0.0000    1256      96    1
   0.8139     3    45    0.8586    0.0000    1213      96    1
   0.8141     3    46    0.8668    0.0000    1184      96    1
   0.8188     3    47    0.8690    0.0000    1216      96    1
   0.8221     3    48    0.8741    0.0000    1301      96    1
   AAMAX= 1368.81458 AAMIN= -744.781799
   48    0.8741   11.7178    487.84    2.6500    4.0000   1
   R1=     50.32 ( all E.s); AVSIN=     1.3674
  SET   CC      SEED    NCYC NITER
    RVAL(R1,ini,end) PKS(ini,end) RO/SIG
    3 0.8741  0.1153850   48    5      50.3  71.8  61.4   115   115   11.72

    SEED=   0.1538460
    vector -u =:   1   0.65675   0.62271   0.82334  1.00
   0.8222     4     1    0.8325    0.0084    1525      96    2
   0.8093     4     2    0.8664    0.0000    1161      96    2
   0.8239     4     3    0.8533    0.0013    1291      96    2
   0.8171     4     4    0.8621    0.0000    1256      96    2
   0.8168     4     5    0.8569    0.0006    1209      96    2
   0.8138     4     6    0.8567    0.0000    1171      96    2
   0.8153     4     7    0.8570    0.0000    1256      96    2
   0.8137     4     8    0.8541    0.0000    1176      96    2
   0.8146     4     9    0.8557    0.0000    1207      96    2
   0.8131     4    10    0.8567    0.0000    1251      96    2
   0.8132     4    11    0.8525    0.0000    1198      96    2
   0.8101     4    12    0.8564    0.0000    1196      96    2
   0.8111     4    13    0.8534    0.0000    1207      96    2
   0.8084     4    14    0.8569    0.0000    1212      96    2
   0.8075     4    15    0.8539    0.0000    1154      96    2
   0.8093     4    16    0.8534    0.0000    1190      96    2
   0.8101     4    17    0.8533    0.0000    1292      96    2
   0.8072     4    18    0.8540    0.0000    1204      96    2
   0.8091     4    19    0.8539    0.0000    1253      96    2
   0.8071     4    20    0.8541    0.0000    1222      96    2
   0.8077     4    21    0.8553    0.0000    1149      96    2
   0.8085     4    22    0.8564    0.0000    1153      96    2
   0.8098     4    23    0.8574    0.0000    1178      96    2
   0.8136     4    24    0.8579    0.0000    1247      96    2
   0.8156     4    25    0.8605    0.0000    1267      96    2
   0.8148     4    26    0.8670    0.0000    1231      96    2
   0.8204     4    27    0.8689    0.0000    1266      96    2
   0.8248     4    28    0.8737    0.0000    1240      96    2
   AAMAX= 1434.87756 AAMIN= -767.892334
   28    0.8737   10.2819    563.30    2.6500    4.0000   1
   R1=     49.83 ( all E.s); AVSIN=     1.3058
  SET   CC      SEED    NCYC NITER
    RVAL(R1,ini,end) PKS(ini,end) RO/SIG
    4 0.8737  0.1538460   28    5      49.8  69.5  59.3   115   115   10.28

    SEED=   0.1923080
    vector -u =:   1   0.87300   0.81655   0.52951  1.00
   0.8217     5     1    0.8292    0.0051    1548      96    3
   0.8093     5     2    0.8613    0.0000    1178      96    3
   0.8236     5     3    0.8544    0.0001    1301      96    3
   0.8130     5     4    0.8579    0.0000    1213      96    3
   0.8152     5     5    0.8553    0.0000    1252      96    3
   0.8132     5     6    0.8594    0.0000    1192      96    3
   0.8178     5     7    0.8562    0.0000    1240      96    3
   0.8113     5     8    0.8583    0.0000    1212      96    3
   0.8118     5     9    0.8555    0.0000    1203      96    3
   0.8102     5    10    0.8573    0.0000    1209      96    3
   0.8134     5    11    0.8558    0.0000    1195      96    3
   0.8105     5    12    0.8567    0.0000    1232      96    3
   0.8118     5    13    0.8534    0.0000    1224      96    3
   0.8091     5    14    0.8561    0.0000    1253      96    3
   0.8088     5    15    0.8552    0.0000    1212      96    3
   0.8029     5    16    0.8544    0.0000    1176      96    3
   0.8027     5    17    0.8540    0.0000    1218      96    3
   0.8025     5    18    0.8521    0.0000    1203      96    3
   0.8044     5    19    0.8524    0.0000    1218      96    3
   0.8043     5    20    0.8539    0.0000    1256      96    3
   0.8031     5    21    0.8496    0.0000    1166      96    3
   0.7997     5    22    0.8518    0.0000    1183      96    3
   0.7991     5    23    0.8518    0.0000    1186      96    3
   0.8017     5    24    0.8538    0.0000    1172      96    3
   0.8004     5    25    0.8498    0.0000    1155      96    3
   0.7996     5    26    0.8508    0.0000    1186      96    3
   0.7989     5    27    0.8483    0.0000    1135      96    3
   0.8008     5    28    0.8515    0.0000    1177      96    3
   0.7996     5    29    0.8487    0.0000    1195      96    3
   0.7998     5    30    0.8519    0.0000    1163      96    3
   0.8000     5    31    0.8500    0.0000    1186      96    3
   0.8001     5    32    0.8498    0.0000    1118      96    3
   0.7973     5    33    0.8484    0.0000    1169      96    3
   0.7986     5    34    0.8486    0.0000    1177      96    3
   0.7996     5    35    0.8527    0.0000    1160      96    3
   0.7983     5    36    0.8512    0.0000    1204      96    3
   0.7984     5    37    0.8505    0.0000    1174      96    3
   0.7979     5    38    0.8502    0.0000    1154      96    3
   0.7994     5    39    0.8511    0.0000    1151      96    3
   0.7995     5    40    0.8504    0.0000    1188      96    3
   0.7984     5    41    0.8514    0.0000    1181      96    3
   0.8006     5    42    0.8542    0.0000    1141      96    3
   0.8002     5    43    0.8504    0.0000    1167      96    3
   0.8003     5    44    0.8498    0.0000    1162      96    3
   0.7984     5    45    0.8539    0.0000    1139      96    3
   0.7997     5    46    0.8519    0.0000    1162      96    3
   0.7986     5    47    0.8524    0.0000    1158      96    3
   0.7983     5    48    0.8519    0.0000    1102      96    3
   0.7988     5    49    0.8501    0.0000    1175      96    3
   0.8004     5    50    0.8477    0.0000    1167      96    3
   0.7980     5    51    0.8476    0.0000    1148      96    3
   0.8003     5    52    0.8514    0.0000    1151      96    3
   0.7982     5    53    0.8505    0.0000    1126      96    3
   0.7979     5    54    0.8533    0.0000    1148      96    3
   AAMAX= 722.389587 AAMIN= -704.131714
   55    0.8485    5.0204    629.79    2.6500    4.0000   1
   R1=     58.03 ( all E.s); AVSIN=     0.9016
  SET   CC      SEED    NCYC NITER
    RVAL(R1,ini,end) PKS(ini,end) RO/SIG
    5 0.8485  0.1923080   55    5      58.0  88.5  81.0   115   115    5.02

    SEED=   0.2307690
    vector -u =:   1   0.18504   0.40165   0.47330  1.00
   0.8243     6     1    0.8344    0.0040    1597      96    3
   0.8139     6     2    0.8680    0.0000    1166      96    3
   0.8261     6     3    0.8613    0.0003    1356      96    3
   0.8181     6     4    0.8624    0.0000    1278      96    3
   0.8191     6     5    0.8570    0.0000    1308      96    3
   0.8141     6     6    0.8560    0.0000    1211      96    3
   0.8152     6     7    0.8547    0.0000    1213      96    3
   0.8125     6     8    0.8551    0.0000    1254      96    3
   0.8106     6     9    0.8567    0.0000    1207      96    3
   0.8126     6    10    0.8547    0.0000    1274      96    3
   0.8100     6    11    0.8542    0.0000    1245      96    3
   0.8097     6    12    0.8548    0.0000    1209      96    3
   0.8122     6    13    0.8498    0.0000    1241      96    3
   0.8067     6    14    0.8569    0.0000    1193      96    3
   0.8108     6    15    0.8539    0.0000    1217      96    3
   0.8070     6    16    0.8568    0.0000    1247      96    3
   0.8088     6    17    0.8546    0.0000    1203      96    3
   0.8104     6    18    0.8586    0.0000    1196      96    3
   0.8120     6    19    0.8554    0.0000    1186      96    3
   0.8135     6    20    0.8581    0.0000    1183      96    3
   0.8112     6    21    0.8584    0.0000    1198      96    3
   0.8134     6    22    0.8600    0.0000    1232      96    3
   0.8134     6    23    0.8567    0.0000    1222      96    3
   0.8141     6    24    0.8542    0.0000    1184      96    3
   0.8137     6    25    0.8561    0.0000    1239      96    3
   0.8133     6    26    0.8554    0.0000    1270      96    3
   0.8115     6    27    0.8547    0.0000    1236      96    3
   0.8130     6    28    0.8579    0.0000    1202      96    3
   0.8127     6    29    0.8575    0.0000    1220      96    3
   0.8108     6    30    0.8548    0.0000    1219      96    3
   0.8109     6    31    0.8574    0.0000    1202      96    3
   0.8110     6    32    0.8563    0.0000    1208      96    3
   0.8105     6    33    0.8586    0.0000    1176      96    3
   0.8105     6    34    0.8586    0.0000    1238      96    3
   0.8104     6    35    0.8541    0.0000    1213      96    3
   0.8141     6    36    0.8602    0.0000    1254      96    3
   0.8138     6    37    0.8625    0.0000    1233      96    3
   0.8171     6    38    0.8643    0.0000    1268      96    3
   0.8190     6    39    0.8706    0.0000    1221      96    3
   AAMAX= 1498.86731 AAMIN= -783.422729
   39    0.8706    9.2450    689.90    2.6500    4.0000   1
   R1=     50.39 ( all E.s); AVSIN=     1.4457
  SET   CC      SEED    NCYC NITER
    RVAL(R1,ini,end) PKS(ini,end) RO/SIG
    6 0.8706  0.2307690   39    5      50.4  71.2  61.5   115   115    9.25

    SEED=   0.2692310
    vector -u =:   1   0.63250   0.71194   0.75479  1.00
   0.8237     7     1    0.8265    0.0030    1634      96    4
   0.8046     7     2    0.8647    0.0000    1167      96    4
   0.8247     7     3    0.8530    0.0000    1250      96    4
   0.8126     7     4    0.8597    0.0000    1187      96    4
   0.8151     7     5    0.8587    0.0000    1278      96    4
   0.8136     7     6    0.8564    0.0000    1223      96    4
   0.8132     7     7    0.8560    0.0000    1195      96    4
   0.8107     7     8    0.8542    0.0000    1166      96    4
   0.8092     7     9    0.8538    0.0000    1230      96    4
   0.8101     7    10    0.8584    0.0000    1224      96    4
   0.8092     7    11    0.8524    0.0000    1224      96    4
   0.8103     7    12    0.8559    0.0000    1184      96    4
   0.8117     7    13    0.8558    0.0000    1215      96    4
   0.8108     7    14    0.8542    0.0000    1236      96    4
   0.8097     7    15    0.8567    0.0000    1237      96    4
   0.8134     7    16    0.8538    0.0000    1229      96    4
   0.8117     7    17    0.8566    0.0000    1201      96    4
   0.8117     7    18    0.8574    0.0000    1217      96    4
   0.8116     7    19    0.8563    0.0000    1206      96    4
   0.8130     7    20    0.8588    0.0000    1241      96    4
   0.8111     7    21    0.8565    0.0000    1227      96    4
   0.8102     7    22    0.8516    0.0000    1275      96    4
   0.8118     7    23    0.8577    0.0000    1208      96    4
   0.8119     7    24    0.8623    0.0000    1213      96    4
   0.8169     7    25    0.8675    0.0000    1272      96    4
   0.8207     7    26    0.8695    0.0000    1251      96    4
   0.8238     7    27    0.8760    0.0000    1229      96    4
   AAMAX= 1412.16016 AAMIN= -800.078003
   27    0.8760    7.4670    745.17    2.6500    4.0000   1
   R1=     49.70 ( all E.s); AVSIN=     1.3348
  SET   CC      SEED    NCYC NITER
    RVAL(R1,ini,end) PKS(ini,end) RO/SIG
    7 0.8760  0.2692310   27    5      49.7  69.7  59.5   115   115    7.47

    SEED=   0.3076920
    vector -u =:   1   0.25335   0.98420   0.46296  1.00
   0.8242     8     1    0.8308    0.0023    1655      96    5
   0.8048     8     2    0.8625    0.0000    1140      96    5
   0.8177     8     3    0.8595    0.0000    1204      96    5
   0.8130     8     4    0.8613    0.0000    1170      96    5
   0.8129     8     5    0.8596    0.0000    1243      96    5
   0.8098     8     6    0.8525    0.0000    1233      96    5
   0.8121     8     7    0.8554    0.0000    1225      96    5
   0.8083     8     8    0.8540    0.0000    1232      96    5
   0.8102     8     9    0.8521    0.0000    1232      96    5
   0.8048     8    10    0.8518    0.0000    1206      96    5
   0.8051     8    11    0.8522    0.0000    1194      96    5
   0.8048     8    12    0.8583    0.0000    1196      96    5
   0.8054     8    13    0.8515    0.0000    1239      96    5
   0.8033     8    14    0.8549    0.0000    1193      96    5
   0.8025     8    15    0.8528    0.0000    1203      96    5
   0.8048     8    16    0.8532    0.0000    1200      96    5
   0.8036     8    17    0.8486    0.0000    1206      96    5
   0.8024     8    18    0.8521    0.0000    1198      96    5
   0.8000     8    19    0.8535    0.0000    1159      96    5
   0.8000     8    20    0.8527    0.0000    1181      96    5
   0.8008     8    21    0.8514    0.0000    1186      96    5
   0.7987     8    22    0.8510    0.0000    1172      96    5
   0.8003     8    23    0.8507    0.0000    1184      96    5
   0.7973     8    24    0.8479    0.0000    1179      96    5
   0.7986     8    25    0.8497    0.0000    1172      96    5
   0.7989     8    26    0.8523    0.0000    1139      96    5
   0.7979     8    27    0.8491    0.0000    1173      96    5
   0.7985     8    28    0.8512    0.0000    1162      96    5
   0.7986     8    29    0.8485    0.0000    1183      96    5
   0.8004     8    30    0.8545    0.0000    1168      96    5
   0.7989     8    31    0.8519    0.0000    1184      96    5
   0.7986     8    32    0.8497    0.0000    1174      96    5
   0.8007     8    33    0.8507    0.0000    1169      96    5
   0.8028     8    34    0.8494    0.0000    1193      96    5
   0.7991     8    35    0.8525    0.0000    1168      96    5
   0.7987     8    36    0.8498    0.0000    1177      96    5
   0.7971     8    37    0.8523    0.0000    1173      96    5
   0.7998     8    38    0.8495    0.0000    1171      96    5
   0.7985     8    39    0.8521    0.0000    1110      96    5
   0.7975     8    40    0.8502    0.0000    1179      96    5
   0.8001     8    41    0.8541    0.0000    1164      96    5
   0.8005     8    42    0.8536    0.0000    1226      96    5
   0.7985     8    43    0.8514    0.0000    1203      96    5
   0.8003     8    44    0.8496    0.0000    1162      96    5
   0.7983     8    45    0.8506    0.0000    1107      96    5
   0.7983     8    46    0.8505    0.0000    1143      96    5
   0.7969     8    47    0.8503    0.0000    1178      96    5
   0.7983     8    48    0.8477    0.0000    1155      96    5
   0.8007     8    49    0.8506    0.0000    1157      96    5
   0.7976     8    50    0.8538    0.0000    1196      96    5
   0.7978     8    51    0.8517    0.0000    1164      96    5
   0.7968     8    52    0.8518    0.0000    1191      96    5
   0.7976     8    53    0.8524    0.0000    1224      96    5
   0.7991     8    54    0.8536    0.0000    1157      96    5
   AAMAX= 672.636047 AAMIN= -687.666199
   55    0.8510   -3.9154    796.64    2.6500    4.0000  -1
   R1=     58.84 ( all E.s); AVSIN=     0.8056
  SET   CC      SEED    NCYC NITER
    RVAL(R1,ini,end) PKS(ini,end) RO/SIG
    8 0.8510  0.3076920   55    5      58.8  95.9  87.1   115   115   -3.92

    SEED=   0.3461540
    vector -u =:   1   0.08913   0.96328   0.46529  1.00
   0.8226     9     1    0.8298    0.0015    1601      96    5
   0.8048     9     2    0.8594    0.0000    1108      96    5
   0.8201     9     3    0.8567    0.0000    1300      96    5
   0.8124     9     4    0.8575    0.0000    1171      96    5
   0.8161     9     5    0.8561    0.0000    1242      96    5
   0.8120     9     6    0.8573    0.0000    1240      96    5
   0.8141     9     7    0.8561    0.0000    1236      96    5
   0.8110     9     8    0.8556    0.0000    1216      96    5
   0.8100     9     9    0.8568    0.0000    1248      96    5
   0.8111     9    10    0.8539    0.0000    1225      96    5
   0.8095     9    11    0.8571    0.0000    1214      96    5
   0.8104     9    12    0.8565    0.0000    1225      96    5
   0.8090     9    13    0.8505    0.0000    1265      96    5
   0.8096     9    14    0.8557    0.0000    1259      96    5
   0.8105     9    15    0.8571    0.0000    1256      96    5
   0.8132     9    16    0.8595    0.0000    1206      96    5
   0.8140     9    17    0.8585    0.0000    1210      96    5
   0.8145     9    18    0.8535    0.0000    1223      96    5
   0.8131     9    19    0.8565    0.0000    1184      96    5
   0.8137     9    20    0.8561    0.0000    1244      96    5
   0.8113     9    21    0.8570    0.0000    1229      96    5
   0.8110     9    22    0.8521    0.0000    1318      96    5
   0.8088     9    23    0.8557    0.0000    1166      96    5
   0.8108     9    24    0.8569    0.0000    1193      96    5
   0.8119     9    25    0.8570    0.0000    1233      96    5
   0.8124     9    26    0.8535    0.0000    1259      96    5
   0.8097     9    27    0.8589    0.0000    1227      96    5
   0.8140     9    28    0.8633    0.0000    1212      96    5
   0.8153     9    29    0.8599    0.0000    1211      96    5
   0.8179     9    30    0.8680    0.0000    1253      96    5
   0.8231     9    31    0.8679    0.0000    1263      96    5
   0.8249     9    32    0.8758    0.0000    1288      96    5
   AAMAX= 1382.34656 AAMIN= -693.802734
   32    0.8758    6.8046    844.97    2.6500    4.0000   1
   R1=     50.00 ( all E.s); AVSIN=     1.3582
  SET   CC      SEED    NCYC NITER
    RVAL(R1,ini,end) PKS(ini,end) RO/SIG
    9 0.8758  0.3461540   32    5      50.0  69.8  59.7   115   115    6.80

    SEED=   0.3846150
    vector -u =:   1   0.17945   0.98992   0.77966  1.00
   0.8223    10     1    0.8312    0.0006    1555      96    6
   0.8040    10     2    0.8584    0.0000    1108      96    6
   0.8111    10     3    0.8582    0.0000    1243      96    6
   0.8073    10     4    0.8548    0.0000    1237      96    6
   0.8049    10     5    0.8556    0.0000    1267      96    6
   0.8059    10     6    0.8552    0.0000    1150      96    6
   0.8050    10     7    0.8525    0.0000    1216      96    6
   0.8061    10     8    0.8534    0.0000    1211      96    6
   0.8013    10     9    0.8531    0.0000    1175      96    6
   0.8028    10    10    0.8512    0.0000    1216      96    6
   0.8025    10    11    0.8521    0.0000    1201      96    6
   0.8063    10    12    0.8540    0.0000    1224      96    6
   0.8022    10    13    0.8542    0.0000    1230      96    6
   0.8003    10    14    0.8514    0.0000    1187      96    6
   0.8021    10    15    0.8517    0.0000    1152      96    6
   0.7998    10    16    0.8525    0.0000    1210      96    6
   0.7989    10    17    0.8478    0.0000    1197      96    6
   0.7985    10    18    0.8515    0.0000    1188      96    6
   0.7977    10    19    0.8496    0.0000    1100      96    6
   0.7991    10    20    0.8480    0.0000    1186      96    6
   0.7984    10    21    0.8511    0.0000    1167      96    6
   0.7979    10    22    0.8509    0.0000    1187      96    6
   0.7989    10    23    0.8525    0.0000    1148      96    6
   0.7988    10    24    0.8513    0.0000    1198      96    6
   0.8007    10    25    0.8507    0.0000    1182      96    6
   0.7978    10    26    0.8527    0.0000    1192      96    6
   0.7977    10    27    0.8502    0.0000    1181      96    6
   0.7992    10    28    0.8504    0.0000    1148      96    6
   0.7970    10    29    0.8504    0.0000    1164      96    6
   0.7995    10    30    0.8497    0.0000    1157      96    6
   0.7990    10    31    0.8519    0.0000    1186      96    6
   0.7986    10    32    0.8490    0.0000    1166      96    6
   0.7994    10    33    0.8510    0.0000    1162      96    6
   0.8000    10    34    0.8500    0.0000    1198      96    6
   0.7979    10    35    0.8531    0.0000    1219      96    6
   0.8008    10    36    0.8510    0.0000    1195      96    6
   0.7967    10    37    0.8505    0.0000    1150      96    6
   0.7966    10    38    0.8522    0.0000    1177      96    6
   0.7981    10    39    0.8525    0.0000    1125      96    6
   0.7983    10    40    0.8508    0.0000    1204      96    6
   0.7969    10    41    0.8497    0.0000    1119      96    6
   0.7963    10    42    0.8498    0.0000    1162      96    6
   0.7977    10    43    0.8515    0.0000    1164      96    6
   0.8009    10    44    0.8502    0.0000    1161      96    6
   0.7986    10    45    0.8481    0.0000    1186      96    6
   0.7976    10    46    0.8512    0.0000    1196      96    6
   0.7982    10    47    0.8516    0.0000    1174      96    6
   0.7982    10    48    0.8483    0.0000    1241      96    6
   0.7972    10    49    0.8481    0.0000    1161      96    6
   0.8017    10    50    0.8496    0.0000    1149      96    6
   0.7996    10    51    0.8486    0.0000    1181      96    6
   0.8015    10    52    0.8505    0.0000    1199      96    6
   0.8012    10    53    0.8526    0.0000    1222      96    6
   0.7997    10    54    0.8502    0.0000    1256      96    6
   AAMAX= 710.083984 AAMIN= -699.400269
   55    0.8490    3.4385    890.68    2.6500    4.0000   1
   R1=     57.60 ( all E.s); AVSIN=     0.8549
  SET   CC      SEED    NCYC NITER
    RVAL(R1,ini,end) PKS(ini,end) RO/SIG
   10 0.8490  0.3846150   55    5      57.6  88.6  80.9   115   115    3.44

    SEED=   0.4230770
    vector -u =:   1   0.56780   0.28714   0.87787  1.00
   0.8232    11     1    0.8331    0.0008    1581      96    6
   0.8091    11     2    0.8643    0.0000    1128      96    6
   0.8216    11     3    0.8581    0.0000    1246      96    6
   0.8116    11     4    0.8617    0.0000    1229      96    6
   0.8189    11     5    0.8568    0.0000    1182      96    6
   0.8137    11     6    0.8570    0.0000    1200      96    6
   0.8142    11     7    0.8594    0.0000    1181      96    6
   0.8119    11     8    0.8577    0.0000    1198      96    6
   0.8126    11     9    0.8550    0.0000    1210      96    6
   0.8117    11    10    0.8573    0.0000    1251      96    6
   0.8146    11    11    0.8549    0.0000    1266      96    6
   0.8127    11    12    0.8568    0.0000    1201      96    6
   0.8125    11    13    0.8553    0.0000    1206      96    6
   0.8111    11    14    0.8560    0.0000    1213      96    6
   0.8102    11    15    0.8541    0.0000    1192      96    6
   0.8064    11    16    0.8502    0.0000    1206      96    6
   0.8066    11    17    0.8513    0.0000    1223      96    6
   0.8031    11    18    0.8503    0.0000    1200      96    6
   0.8037    11    19    0.8544    0.0000    1205      96    6
   0.8065    11    20    0.8530    0.0000    1201      96    6
   0.8050    11    21    0.8504    0.0000    1193      96    6
   0.8045    11    22    0.8508    0.0000    1211      96    6
   0.8055    11    23    0.8522    0.0000    1214      96    6
   0.8063    11    24    0.8530    0.0000    1220      96    6
   0.8075    11    25    0.8525    0.0000    1184      96    6
   0.8004    11    26    0.8516    0.0000    1161      96    6
   0.8027    11    27    0.8511    0.0000    1194      96    6
   0.8008    11    28    0.8527    0.0000    1200      96    6
   0.8002    11    29    0.8522    0.0000    1167      96    6
   0.7986    11    30    0.8526    0.0000    1138      96    6
   0.7997    11    31    0.8500    0.0000    1213      96    6
   0.8012    11    32    0.8510    0.0000    1204      96    6
   0.7990    11    33    0.8517    0.0000    1205      96    6
   0.7994    11    34    0.8502    0.0000    1181      96    6
   0.7995    11    35    0.8522    0.0000    1168      96    6
   0.7981    11    36    0.8519    0.0000    1181      96    6
   0.7996    11    37    0.8490    0.0000    1178      96    6
   0.7977    11    38    0.8500    0.0000    1134      96    6
   0.8004    11    39    0.8516    0.0000    1198      96    6
   0.7956    11    40    0.8495    0.0000    1157      96    6
   0.8008    11    41    0.8506    0.0000    1167      96    6
   0.7970    11    42    0.8529    0.0000    1179      96    6
   0.8013    11    43    0.8517    0.0000    1158      96    6
   0.7975    11    44    0.8511    0.0000    1177      96    6
   0.7982    11    45    0.8529    0.0000    1225      96    6
   0.7992    11    46    0.8484    0.0000    1177      96    6
   0.7975    11    47    0.8518    0.0000    1141      96    6
   0.7980    11    48    0.8481    0.0000    1177      96    6
   0.7996    11    49    0.8518    0.0000    1194      96    6
   0.8004    11    50    0.8524    0.0000    1164      96    6
   0.7993    11    51    0.8502    0.0000    1219      96    6
   0.7985    11    52    0.8514    0.0000    1155      96    6
   0.7983    11    53    0.8480    0.0000    1136      96    6
   0.7997    11    54    0.8502    0.0000    1236      96    6
   AAMAX= 723.798706 AAMIN= -705.314697
   55    0.8496    3.2380    934.16    2.6500    4.0000   1
   R1=     57.89 ( all E.s); AVSIN=     1.0019
  SET   CC      SEED    NCYC NITER
    RVAL(R1,ini,end) PKS(ini,end) RO/SIG
   11 0.8496  0.4230770   55    5      57.9  89.2  81.6   115   115    3.24

    SEED=   0.4615380
    vector -u =:   1   0.29555   0.71818   0.66547  1.00
   0.8239    12     1    0.8374    0.0004    1594      96    6
   0.8119    12     2    0.8646    0.0000    1136      96    6
   0.8257    12     3    0.8615    0.0000    1247      96    6
   0.8155    12     4    0.8598    0.0000    1253      96    6
   0.8214    12     5    0.8573    0.0000    1292      96    6
   0.8167    12     6    0.8600    0.0000    1248      96    6
   0.8178    12     7    0.8588    0.0000    1251      96    6
   0.8141    12     8    0.8561    0.0000    1224      96    6
   0.8147    12     9    0.8561    0.0000    1191      96    6
   0.8110    12    10    0.8515    0.0000    1212      96    6
   0.8114    12    11    0.8531    0.0000    1226      96    6
   0.8112    12    12    0.8562    0.0000    1170      96    6
   0.8083    12    13    0.8562    0.0000    1243      96    6
   0.8090    12    14    0.8566    0.0000    1193      96    6
   0.8111    12    15    0.8582    0.0000    1231      96    6
   0.8109    12    16    0.8552    0.0000    1231      96    6
   0.8077    12    17    0.8543    0.0000    1216      96    6
   0.8082    12    18    0.8545    0.0000    1191      96    6
   0.8084    12    19    0.8533    0.0000    1214      96    6
   0.8065    12    20    0.8565    0.0000    1196      96    6
   0.8088    12    21    0.8566    0.0000    1182      96    6
   0.8113    12    22    0.8566    0.0000    1240      96    6
   0.8089    12    23    0.8547    0.0000    1193      96    6
   0.8112    12    24    0.8554    0.0000    1246      96    6
   0.8087    12    25    0.8546    0.0000    1223      96    6
   0.8099    12    26    0.8566    0.0000    1206      96    6
   0.8072    12    27    0.8565    0.0000    1220      96    6
   0.8112    12    28    0.8552    0.0000    1206      96    6
   0.8087    12    29    0.8545    0.0000    1207      96    6
   0.8103    12    30    0.8578    0.0000    1192      96    6
   0.8085    12    31    0.8561    0.0000    1227      96    6
   0.8077    12    32    0.8556    0.0000    1201      96    6
   0.8099    12    33    0.8526    0.0000    1186      96    6
   0.8083    12    34    0.8574    0.0000    1197      96    6
   0.8115    12    35    0.8554    0.0000    1231      96    6
   0.8100    12    36    0.8581    0.0000    1194      96    6
   0.8122    12    37    0.8535    0.0000    1277      96    6
   0.8072    12    38    0.8572    0.0000    1205      96    6
   0.8102    12    39    0.8519    0.0000    1231      96    6
   0.8071    12    40    0.8560    0.0000    1168      96    6
   0.8093    12    41    0.8534    0.0000    1232      96    6
   0.8060    12    42    0.8569    0.0000    1196      96    6
   0.8102    12    43    0.8542    0.0000    1141      96    6
   0.8093    12    44    0.8570    0.0000    1247      96    6
   0.8112    12    45    0.8609    0.0000    1203      96    6
   0.8137    12    46    0.8659    0.0000    1248      96    6
   0.8200    12    47    0.8703    0.0000    1266      96    6
   AAMAX= 1547.94128 AAMIN= -714.542664
   47    0.8703    6.4620    975.71    2.6500    4.0000   1
   R1=     50.45 ( all E.s); AVSIN=     1.4184
  SET   CC      SEED    NCYC NITER
    RVAL(R1,ini,end) PKS(ini,end) RO/SIG
   12 0.8703  0.4615380   47    5      50.5  73.8  61.8   115   115    6.46

    SEED=   0.5000000
    vector -u =:   1   0.40818   0.64452   0.97670  1.00
   0.8213    13     1    0.8239    0.0000    1513      96    7
   0.8069    13     2    0.8650    0.0000    1131      96    7
   0.8266    13     3    0.8574    0.0000    1245      96    7
   0.8157    13     4    0.8589    0.0000    1216      96    7
   0.8202    13     5    0.8539    0.0000    1230      96    7
   0.8142    13     6    0.8602    0.0000    1262      96    7
   0.8159    13     7    0.8552    0.0000    1257      96    7
   0.8118    13     8    0.8538    0.0000    1192      96    7
   0.8150    13     9    0.8571    0.0000    1144      96    7
   0.8109    13    10    0.8557    0.0000    1290      96    7
   0.8120    13    11    0.8566    0.0000    1222      96    7
   0.8104    13    12    0.8561    0.0000    1266      96    7
   0.8094    13    13    0.8556    0.0000    1170      96    7
   0.8091    13    14    0.8536    0.0000    1210      96    7
   0.8090    13    15    0.8554    0.0000    1243      96    7
   0.8077    13    16    0.8534    0.0000    1194      96    7
   0.8096    13    17    0.8537    0.0000    1174      96    7
   0.8091    13    18    0.8535    0.0000    1248      96    7
   0.8102    13    19    0.8559    0.0000    1229      96    7
   0.8100    13    20    0.8576    0.0000    1194      96    7
   0.8116    13    21    0.8553    0.0000    1224      96    7
   0.8095    13    22    0.8566    0.0000    1180      96    7
   0.8101    13    23    0.8525    0.0000    1249      96    7
   0.8067    13    24    0.8569    0.0000    1203      96    7
   0.8104    13    25    0.8542    0.0000    1204      96    7
   0.8076    13    26    0.8541    0.0000    1222      96    7
   0.8087    13    27    0.8564    0.0000    1230      96    7
   0.8073    13    28    0.8538    0.0000    1239      96    7
   0.8066    13    29    0.8547    0.0000    1175      96    7
   0.8064    13    30    0.8537    0.0000    1229      96    7
   0.8057    13    31    0.8518    0.0000    1230      96    7
   0.8066    13    32    0.8540    0.0000    1183      96    7
   0.8065    13    33    0.8515    0.0000    1147      96    7
   0.8060    13    34    0.8525    0.0000    1210      96    7
   0.8054    13    35    0.8526    0.0000    1211      96    7
   0.8029    13    36    0.8564    0.0000    1228      96    7
   0.8077    13    37    0.8522    0.0000    1252      96    7
   0.8040    13    38    0.8494    0.0000    1200      96    7
   0.8025    13    39    0.8519    0.0000    1220      96    7
   0.8059    13    40    0.8529    0.0000    1181      96    7
   0.8036    13    41    0.8530    0.0000    1174      96    7
   0.8029    13    42    0.8528    0.0000    1227      96    7
   0.8024    13    43    0.8515    0.0000    1170      96    7
   0.8019    13    44    0.8520    0.0000    1199      96    7
   0.8010    13    45    0.8543    0.0000    1186      96    7
   0.8018    13    46    0.8498    0.0000    1165      96    7
   0.8004    13    47    0.8501    0.0000    1138      96    7
   0.8004    13    48    0.8507    0.0000    1133      96    7
   0.8006    13    49    0.8483    0.0000    1188      96    7
   0.8012    13    50    0.8501    0.0000    1192      96    7
   0.7988    13    51    0.8508    0.0000    1141      96    7
   0.7993    13    52    0.8518    0.0000    1165      96    7
   0.7982    13    53    0.8522    0.0000    1136      96    7
   0.7992    13    54    0.8487    0.0000    1175      96    7
   AAMAX= 753.427856 AAMIN= -716.423157
   55    0.8549    3.2912   1015.55    2.6500    4.0000   1
   R1=     57.82 ( all E.s); AVSIN=     0.9048
  SET   CC      SEED    NCYC NITER
    RVAL(R1,ini,end) PKS(ini,end) RO/SIG
   13 0.8549  0.5000000   55    5      57.8  87.9  81.3   115   115    3.29

    SEED=   0.5384620
    vector -u =:   1   0.94966   0.25920   0.88245  1.00
   0.8209    14     1    0.8233    0.0000    1530      96    7
   0.8063    14     2    0.8623    0.0000    1117      96    7
   0.8216    14     3    0.8572    0.0000    1249      96    7
   0.8136    14     4    0.8569    0.0000    1175      96    7
   0.8159    14     5    0.8567    0.0000    1237      96    7
   0.8139    14     6    0.8598    0.0000    1274      96    7
   0.8135    14     7    0.8588    0.0000    1232      96    7
   0.8107    14     8    0.8593    0.0000    1216      96    7
   0.8127    14     9    0.8578    0.0000    1249      96    7
   0.8097    14    10    0.8555    0.0000    1247      96    7
   0.8117    14    11    0.8566    0.0000    1219      96    7
   0.8122    14    12    0.8618    0.0000    1215      96    7
   0.8128    14    13    0.8563    0.0000    1150      96    7
   0.8119    14    14    0.8589    0.0000    1230      96    7
   0.8100    14    15    0.8559    0.0000    1246      96    7
   0.8112    14    16    0.8579    0.0000    1207      96    7
   0.8121    14    17    0.8557    0.0000    1220      96    7
   0.8112    14    18    0.8552    0.0000    1241      96    7
   0.8144    14    19    0.8585    0.0000    1238      96    7
   0.8132    14    20    0.8547    0.0000    1248      96    7
   0.8116    14    21    0.8575    0.0000    1233      96    7
   0.8116    14    22    0.8548    0.0000    1245      96    7
   0.8105    14    23    0.8563    0.0000    1230      96    7
   0.8107    14    24    0.8577    0.0000    1201      96    7
   0.8111    14    25    0.8573    0.0000    1229      96    7
   0.8096    14    26    0.8563    0.0000    1263      96    7
   0.8122    14    27    0.8566    0.0000    1185      96    7
   0.8087    14    28    0.8569    0.0000    1180      96    7
   0.8081    14    29    0.8564    0.0000    1199      96    7
   0.8104    14    30    0.8526    0.0000    1214      96    7
   0.8118    14    31    0.8546    0.0000    1251      96    7
   0.8127    14    32    0.8519    0.0000    1240      96    7
   0.8092    14    33    0.8530    0.0000    1225      96    7
   0.8097    14    34    0.8554    0.0000    1204      96    7
   0.8082    14    35    0.8543    0.0000    1186      96    7
   0.8097    14    36    0.8529    0.0000    1279      96    7
   0.8077    14    37    0.8562    0.0000    1195      96    7
   0.8071    14    38    0.8535    0.0000    1211      96    7
   0.8114    14    39    0.8557    0.0000    1211      96    7
   0.8094    14    40    0.8567    0.0000    1193      96    7
   0.8148    14    41    0.8554    0.0000    1222      96    7
   0.8112    14    42    0.8543    0.0000    1243      96    7
   0.8089    14    43    0.8552    0.0000    1263      96    7
   0.8086    14    44    0.8557    0.0000    1186      96    7
   0.8124    14    45    0.8524    0.0000    1235      96    7
   0.8103    14    46    0.8561    0.0000    1225      96    7
   0.8113    14    47    0.8543    0.0000    1219      96    7
   0.8119    14    48    0.8537    0.0000    1190      96    7
   0.8101    14    49    0.8565    0.0000    1248      96    7
   0.8078    14    50    0.8549    0.0000    1186      96    7
   0.8093    14    51    0.8554    0.0000    1189      96    7
   0.8070    14    52    0.8563    0.0000    1169      96    7
   0.8101    14    53    0.8548    0.0000    1252      96    7
   0.8081    14    54    0.8543    0.0000    1212      96    7
   AAMAX= 1732.66504 AAMIN= -729.465820
   55    0.8533    8.6405   1053.86    2.6500    4.0000   1
   R1=     55.79 ( all E.s); AVSIN=     2.9711
  SET   CC      SEED    NCYC NITER
    RVAL(R1,ini,end) PKS(ini,end) RO/SIG
   14 0.8533  0.5384620   55    5      55.8  85.9  75.8   115   115    8.64

    SEED=   0.5769230
    vector -u =:   1   0.96485   0.69098   0.90155  1.00
   0.8223    15     1    0.8299    0.0000    1502      96    7
   0.8087    15     2    0.8660    0.0000    1126      96    7
   0.8230    15     3    0.8551    0.0000    1272      96    7
   0.8138    15     4    0.8601    0.0000    1243      96    7
   0.8163    15     5    0.8533    0.0000    1180      96    7
   0.8134    15     6    0.8564    0.0000    1201      96    7
   0.8135    15     7    0.8558    0.0000    1228      96    7
   0.8120    15     8    0.8572    0.0000    1197      96    7
   0.8122    15     9    0.8541    0.0000    1222      96    7
   0.8083    15    10    0.8579    0.0000    1221      96    7
   0.8095    15    11    0.8547    0.0000    1156      96    7
   0.8102    15    12    0.8541    0.0000    1209      96    7
   0.8078    15    13    0.8544    0.0000    1235      96    7
   0.8094    15    14    0.8563    0.0000    1197      96    7
   0.8087    15    15    0.8538    0.0000    1269      96    7
   0.8073    15    16    0.8530    0.0000    1224      96    7
   0.8095    15    17    0.8567    0.0000    1245      96    7
   0.8088    15    18    0.8575    0.0000    1217      96    7
   0.8088    15    19    0.8537    0.0000    1255      96    7
   0.8096    15    20    0.8554    0.0000    1190      96    7
   0.8091    15    21    0.8585    0.0000    1184      96    7
   0.8106    15    22    0.8540    0.0000    1254      96    7
   0.8084    15    23    0.8537    0.0000    1216      96    7
   0.8091    15    24    0.8531    0.0000    1224      96    7
   0.8065    15    25    0.8522    0.0000    1202      96    7
   0.8030    15    26    0.8526    0.0000    1149      96    7
   0.8069    15    27    0.8528    0.0000    1228      96    7
   0.8078    15    28    0.8521    0.0000    1266      96    7
   0.8074    15    29    0.8545    0.0000    1217      96    7
   0.8067    15    30    0.8507    0.0000    1190      96    7
   0.8050    15    31    0.8562    0.0000    1181      96    7
   0.8079    15    32    0.8536    0.0000    1142      96    7
   0.8090    15    33    0.8511    0.0000    1268      96    7
   0.8047    15    34    0.8496    0.0000    1207      96    7
   0.8054    15    35    0.8512    0.0000    1205      96    7
   0.8060    15    36    0.8522    0.0000    1215      96    7
   0.8050    15    37    0.8542    0.0000    1171      96    7
   0.8049    15    38    0.8540    0.0000    1220      96    7
   0.8065    15    39    0.8555    0.0000    1205      96    7
   0.8099    15    40    0.8553    0.0000    1241      96    7
   0.8131    15    41    0.8637    0.0000    1215      96    7
   0.8179    15    42    0.8702    0.0000    1294      96    7
   AAMAX= 1437.13733 AAMIN= -737.524658
   42    0.8702    6.0420   1090.81    2.6500    4.0000   1
   R1=     51.57 ( all E.s); AVSIN=     1.6915
  SET   CC      SEED    NCYC NITER
    RVAL(R1,ini,end) PKS(ini,end) RO/SIG
   15 0.8702  0.5769230   42    5      51.6  73.2  64.7   115   115    6.04

    SEED=   0.6153850
    vector -u =:   1   0.50225   0.38525   0.67117  1.00
   0.8243    16     1    0.8356    0.0000    1654      96    8
   0.8109    16     2    0.8643    0.0000    1188      96    8
   0.8253    16     3    0.8564    0.0000    1294      96    8
   0.8144    16     4    0.8606    0.0000    1199      96    8
   0.8197    16     5    0.8572    0.0000    1227      96    8
   0.8135    16     6    0.8577    0.0000    1248      96    8
   0.8124    16     7    0.8561    0.0000    1212      96    8
   0.8110    16     8    0.8589    0.0000    1238      96    8
   0.8123    16     9    0.8557    0.0000    1244      96    8
   0.8093    16    10    0.8545    0.0000    1169      96    8
   0.8116    16    11    0.8547    0.0000    1236      96    8
   0.8080    16    12    0.8561    0.0000    1184      96    8
   0.8089    16    13    0.8547    0.0000    1165      96    8
   0.8078    16    14    0.8530    0.0000    1192      96    8
   0.8103    16    15    0.8559    0.0000    1195      96    8
   0.8093    16    16    0.8538    0.0000    1152      96    8
   0.8096    16    17    0.8523    0.0000    1217      96    8
   0.8061    16    18    0.8544    0.0000    1241      96    8
   0.8069    16    19    0.8514    0.0000    1229      96    8
   0.8056    16    20    0.8559    0.0000    1166      96    8
   0.8057    16    21    0.8529    0.0000    1240      96    8
   0.8057    16    22    0.8536    0.0000    1198      96    8
   0.8006    16    23    0.8523    0.0000    1188      96    8
   0.8022    16    24    0.8518    0.0000    1181      96    8
   0.8021    16    25    0.8523    0.0000    1176      96    8
   0.8006    16    26    0.8522    0.0000    1118      96    8
   0.7996    16    27    0.8518    0.0000    1168      96    8
   0.8016    16    28    0.8532    0.0000    1185      96    8
   0.8002    16    29    0.8524    0.0000    1208      96    8
   0.7987    16    30    0.8523    0.0000    1154      96    8
   0.7991    16    31    0.8515    0.0000    1186      96    8
   0.8005    16    32    0.8517    0.0000    1146      96    8
   0.7965    16    33    0.8526    0.0000    1161      96    8
   0.7990    16    34    0.8534    0.0000    1196      96    8
   0.7969    16    35    0.8510    0.0000    1175      96    8
   0.7984    16    36    0.8499    0.0000    1201      96    8
   0.7991    16    37    0.8525    0.0000    1183      96    8
   0.8005    16    38    0.8473    0.0000    1190      96    8
   0.7957    16    39    0.8471    0.0000    1181      96    8
   0.8003    16    40    0.8476    0.0000    1142      96    8
   0.8009    16    41    0.8523    0.0000    1165      96    8
   0.7981    16    42    0.8528    0.0000    1160      96    8
   0.7972    16    43    0.8497    0.0000    1176      96    8
   0.7973    16    44    0.8530    0.0000    1150      96    8
   0.8012    16    45    0.8489    0.0000    1168      96    8
   0.7974    16    46    0.8526    0.0000    1173      96    8
   0.8001    16    47    0.8528    0.0000    1177      96    8
   0.7977    16    48    0.8504    0.0000    1206      96    8
   0.7982    16    49    0.8531    0.0000    1169      96    8
   0.7972    16    50    0.8478    0.0000    1193      96    8
   0.8004    16    51    0.8517    0.0000    1176      96    8
   0.7971    16    52    0.8560    0.0000    1160      96    8
   0.7993    16    53    0.8500    0.0000    1184      96    8
   0.7987    16    54    0.8508    0.0000    1180      96    8
   AAMAX= 711.633728 AAMIN= -739.197205
   55    0.8503   -2.7831   1126.56    2.6500    4.0000  -1
   R1=     58.71 ( all E.s); AVSIN=     0.8326
  SET   CC      SEED    NCYC NITER
    RVAL(R1,ini,end) PKS(ini,end) RO/SIG
   16 0.8503  0.6153850   55    5      58.7  93.7  85.9   115   115   -2.78

    SEED=   0.6538460
    vector -u =:   1   0.60769   0.86450   0.81635  1.00
   0.8221    17     1    0.8231    0.0000    1494      96    8
   0.8065    17     2    0.8629    0.0000    1139      96    8
   0.8216    17     3    0.8541    0.0000    1269      96    8
   0.8139    17     4    0.8592    0.0000    1227      96    8
   0.8180    17     5    0.8608    0.0000    1266      96    8
   0.8162    17     6    0.8574    0.0000    1252      96    8
   0.8162    17     7    0.8552    0.0000    1279      96    8
   0.8131    17     8    0.8607    0.0000    1239      96    8
   0.8186    17     9    0.8593    0.0000    1266      96    8
   0.8162    17    10    0.8579    0.0000    1264      96    8
   0.8149    17    11    0.8590    0.0000    1240      96    8
   0.8117    17    12    0.8562    0.0000    1202      96    8
   0.8127    17    13    0.8570    0.0000    1236      96    8
   0.8109    17    14    0.8552    0.0000    1174      96    8
   0.8113    17    15    0.8560    0.0000    1220      96    8
   0.8112    17    16    0.8540    0.0000    1236      96    8
   0.8131    17    17    0.8572    0.0000    1204      96    8
   0.8084    17    18    0.8549    0.0000    1237      96    8
   0.8083    17    19    0.8539    0.0000    1228      96    8
   0.8093    17    20    0.8546    0.0000    1202      96    8
   0.8076    17    21    0.8543    0.0000    1209      96    8
   0.8052    17    22    0.8539    0.0000    1222      96    8
   0.8063    17    23    0.8515    0.0000    1216      96    8
   0.8068    17    24    0.8553    0.0000    1204      96    8
   0.8059    17    25    0.8542    0.0000    1241      96    8
   0.8057    17    26    0.8534    0.0000    1224      96    8
   0.8015    17    27    0.8522    0.0000    1175      96    8
   0.8006    17    28    0.8514    0.0000    1141      96    8
   0.8021    17    29    0.8528    0.0000    1157      96    8
   0.8015    17    30    0.8548    0.0000    1197      96    8
   0.8012    17    31    0.8506    0.0000    1192      96    8
   0.8019    17    32    0.8502    0.0000    1201      96    8
   0.8000    17    33    0.8497    0.0000    1161      96    8
   0.7994    17    34    0.8496    0.0000    1148      96    8
   0.7977    17    35    0.8515    0.0000    1157      96    8
   0.7998    17    36    0.8511    0.0000    1132      96    8
   0.7998    17    37    0.8542    0.0000    1136      96    8
   0.7987    17    38    0.8529    0.0000    1187      96    8
   0.8014    17    39    0.8499    0.0000    1164      96    8
   0.7998    17    40    0.8530    0.0000    1179      96    8
   0.7978    17    41    0.8512    0.0000    1142      96    8
   0.7997    17    42    0.8490    0.0000    1149      96    8
   0.7987    17    43    0.8498    0.0000    1148      96    8
   0.7987    17    44    0.8486    0.0000    1142      96    8
   0.7986    17    45    0.8487    0.0000    1201      96    8
   0.7995    17    46    0.8504    0.0000    1160      96    8
   0.7986    17    47    0.8498    0.0000    1177      96    8
   0.7975    17    48    0.8523    0.0000    1160      96    8
   0.7986    17    49    0.8521    0.0000    1179      96    8
   0.8001    17    50    0.8536    0.0000    1154      96    8
   0.8020    17    51    0.8505    0.0000    1193      96    8
   0.8002    17    52    0.8515    0.0000    1176      96    8
   0.7982    17    53    0.8510    0.0000    1140      96    8
   0.7982    17    54    0.8507    0.0000    1168      96    8
   AAMAX= 709.312744 AAMIN= -735.297241
   55    0.8526   -2.8144   1161.21    2.6500    4.0000  -1
   R1=     58.53 ( all E.s); AVSIN=     0.7881
  SET   CC      SEED    NCYC NITER
    RVAL(R1,ini,end) PKS(ini,end) RO/SIG
   17 0.8526  0.6538460   55    5      58.5  93.5  83.2   115   115   -2.81

    SEED=   0.6923080
    vector -u =:   1   0.33179   0.54915   0.80722  1.00
   0.8231    18     1    0.8319    0.0000    1578      96    8
   0.8117    18     2    0.8626    0.0000    1142      96    8
   0.8238    18     3    0.8549    0.0000    1241      96    8
   0.8155    18     4    0.8593    0.0000    1218      96    8
   0.8172    18     5    0.8565    0.0000    1160      96    8
   0.8145    18     6    0.8608    0.0000    1256      96    8
   0.8191    18     7    0.8567    0.0000    1251      96    8
   0.8125    18     8    0.8600    0.0000    1204      96    8
   0.8145    18     9    0.8547    0.0000    1207      96    8
   0.8124    18    10    0.8558    0.0000    1257      96    8
   0.8128    18    11    0.8571    0.0000    1194      96    8
   0.8135    18    12    0.8550    0.0000    1246      96    8
   0.8146    18    13    0.8593    0.0000    1208      96    8
   0.8137    18    14    0.8598    0.0000    1245      96    8
   0.8138    18    15    0.8538    0.0000    1249      96    8
   0.8126    18    16    0.8578    0.0000    1216      96    8
   0.8163    18    17    0.8559    0.0000    1249      96    8
   0.8108    18    18    0.8588    0.0000    1203      96    8
   0.8137    18    19    0.8585    0.0000    1201      96    8
   0.8100    18    20    0.8570    0.0000    1262      96    8
   0.8123    18    21    0.8531    0.0000    1230      96    8
   0.8111    18    22    0.8572    0.0000    1171      96    8
   0.8122    18    23    0.8564    0.0000    1252      96    8
   0.8090    18    24    0.8549    0.0000    1245      96    8
   0.8089    18    25    0.8547    0.0000    1202      96    8
   0.8053    18    26    0.8508    0.0000    1130      96    8
   0.8062    18    27    0.8549    0.0000    1220      96    8
   0.8065    18    28    0.8519    0.0000    1173      96    8
   0.8087    18    29    0.8520    0.0000    1212      96    8
   0.8056    18    30    0.8564    0.0000    1131      96    8
   0.8091    18    31    0.8542    0.0000    1224      96    8
   0.8040    18    32    0.8531    0.0000    1254      96    8
   0.8042    18    33    0.8505    0.0000    1185      96    8
   0.8024    18    34    0.8533    0.0000    1111      96    8
   0.8038    18    35    0.8541    0.0000    1198      96    8
   0.8043    18    36    0.8520    0.0000    1177      96    8
   0.8021    18    37    0.8526    0.0000    1214      96    8
   0.8049    18    38    0.8533    0.0000    1246      96    8
   0.8034    18    39    0.8549    0.0000    1188      96    8
   0.8046    18    40    0.8515    0.0000    1172      96    8
   0.8035    18    41    0.8519    0.0000    1217      96    8
   0.8032    18    42    0.8508    0.0000    1142      96    8
   0.8006    18    43    0.8515    0.0000    1179      96    8
   0.8016    18    44    0.8477    0.0000    1223      96    8
   0.7976    18    45    0.8492    0.0000    1203      96    8
   0.7984    18    46    0.8504    0.0000    1163      96    8
   0.7996    18    47    0.8510    0.0000    1156      96    8
   0.7991    18    48    0.8498    0.0000    1173      96    8
   0.7997    18    49    0.8512    0.0000    1217      96    8
   0.7994    18    50    0.8512    0.0000    1171      96    8
   0.7995    18    51    0.8511    0.0000    1159      96    8
   0.7995    18    52    0.8485    0.0000    1164      96    8
   0.8011    18    53    0.8514    0.0000    1151      96    8
   0.8007    18    54    0.8527    0.0000    1162      96    8
   AAMAX= 691.797485 AAMIN= -735.297974
   55    0.8493   -2.5435   1194.85    2.6500    4.0000  -1
   R1=     58.43 ( all E.s); AVSIN=     0.8392
  SET   CC      SEED    NCYC NITER
    RVAL(R1,ini,end) PKS(ini,end) RO/SIG
   18 0.8493  0.6923080   55    5      58.4  94.5  85.8   115   115   -2.54

    SEED=   0.7307690
    vector -u =:   1   0.72215   0.07219   0.83414  1.00
   0.8230    19     1    0.8364    0.0000    1551      96    8
   0.8118    19     2    0.8594    0.0000    1151      96    8
   0.8195    19     3    0.8574    0.0000    1252      96    8
   0.8129    19     4    0.8576    0.0000    1232      96    8
   0.8178    19     5    0.8568    0.0000    1248      96    8
   0.8122    19     6    0.8562    0.0000    1209      96    8
   0.8135    19     7    0.8574    0.0000    1221      96    8
   0.8109    19     8    0.8578    0.0000    1230      96    8
   0.8124    19     9    0.8559    0.0000    1207      96    8
   0.8084    19    10    0.8560    0.0000    1207      96    8
   0.8114    19    11    0.8548    0.0000    1204      96    8
   0.8097    19    12    0.8549    0.0000    1174      96    8
   0.8106    19    13    0.8532    0.0000    1191      96    8
   0.8100    19    14    0.8577    0.0000    1246      96    8
   0.8104    19    15    0.8543    0.0000    1199      96    8
   0.8095    19    16    0.8533    0.0000    1191      96    8
   0.8096    19    17    0.8545    0.0000    1254      96    8
   0.8095    19    18    0.8562    0.0000    1170      96    8
   0.8138    19    19    0.8541    0.0000    1207      96    8
   0.8117    19    20    0.8599    0.0000    1266      96    8
   0.8132    19    21    0.8547    0.0000    1254      96    8
   0.8118    19    22    0.8525    0.0000    1198      96    8
   0.8110    19    23    0.8562    0.0000    1296      96    8
   0.8122    19    24    0.8587    0.0000    1243      96    8
   0.8106    19    25    0.8537    0.0000    1235      96    8
   0.8100    19    26    0.8551    0.0000    1135      96    8
   0.8117    19    27    0.8575    0.0000    1192      96    8
   0.8094    19    28    0.8551    0.0000    1152      96    8
   0.8071    19    29    0.8549    0.0000    1150      96    8
   0.8085    19    30    0.8507    0.0000    1203      96    8
   0.8084    19    31    0.8542    0.0000    1186      96    8
   0.8057    19    32    0.8520    0.0000    1198      96    8
   0.8036    19    33    0.8529    0.0000    1176      96    8
   0.8038    19    34    0.8557    0.0000    1240      96    8
   0.8058    19    35    0.8565    0.0000    1214      96    8
   0.8068    19    36    0.8559    0.0000    1215      96    8
   0.8087    19    37    0.8565    0.0000    1175      96    8
   0.8126    19    38    0.8650    0.0000    1252      96    8
   0.8208    19    39    0.8689    0.0000    1237      96    8
   0.8241    19    40    0.8717    0.0000    1228      96    8
   AAMAX= 1458.78638 AAMIN= -773.606079
   40    0.8717    4.4303   1227.57    2.6500    4.0000   1
   R1=     49.86 ( all E.s); AVSIN=     1.3167
  SET   CC      SEED    NCYC NITER
    RVAL(R1,ini,end) PKS(ini,end) RO/SIG
   19 0.8717  0.7307690   40    5      49.9  70.6  60.3   115   115    4.43

    SEED=   0.7692310
    vector -u =:   1   0.83175   0.32486   0.52766  1.00
   0.8216    20     1    0.8178    0.0000    1530      96    9
   0.8054    20     2    0.8617    0.0000    1123      96    9
   0.8226    20     3    0.8526    0.0000    1267      96    9
   0.8125    20     4    0.8592    0.0000    1151      96    9
   0.8184    20     5    0.8615    0.0000    1148      96    9
   0.8140    20     6    0.8576    0.0000    1273      96    9
   0.8130    20     7    0.8561    0.0000    1251      96    9
   0.8140    20     8    0.8581    0.0000    1230      96    9
   0.8122    20     9    0.8554    0.0000    1207      96    9
   0.8113    20    10    0.8557    0.0000    1201      96    9
   0.8122    20    11    0.8587    0.0000    1191      96    9
   0.8108    20    12    0.8595    0.0000    1256      96    9
   0.8117    20    13    0.8573    0.0000    1253      96    9
   0.8083    20    14    0.8542    0.0000    1220      96    9
   0.8098    20    15    0.8566    0.0000    1176      96    9
   0.8105    20    16    0.8558    0.0000    1224      96    9
   0.8106    20    17    0.8549    0.0000    1221      96    9
   0.8084    20    18    0.8554    0.0000    1219      96    9
   0.8092    20    19    0.8570    0.0000    1216      96    9
   0.8088    20    20    0.8530    0.0000    1214      96    9
   0.8070    20    21    0.8514    0.0000    1182      96    9
   0.8063    20    22    0.8528    0.0000    1168      96    9
   0.8085    20    23    0.8579    0.0000    1237      96    9
   0.8111    20    24    0.8573    0.0000    1188      96    9
   0.8123    20    25    0.8607    0.0000    1214      96    9
   0.8153    20    26    0.8655    0.0000    1222      96    9
   0.8199    20    27    0.8694    0.0000    1249      96    9
   0.8217    20    28    0.8707    0.0000    1259      96    9
   AAMAX= 1344.05579 AAMIN= -654.331177
   28    0.8707    4.2428   1259.44    2.6500    4.0000   1
   R1=     50.09 ( all E.s); AVSIN=     1.3931
  SET   CC      SEED    NCYC NITER
    RVAL(R1,ini,end) PKS(ini,end) RO/SIG
   20 0.8707  0.7692310   28    5      50.1  72.8  61.0   115   115    4.24

    SEED=   0.8076920
    vector -u =:   1   0.70982   0.42673   0.52165  1.00
   0.8217    21     1    0.8360    0.0000    1549      96   10
   0.8096    21     2    0.8662    0.0000    1115      96   10
   0.8216    21     3    0.8602    0.0000    1293      96   10
   0.8176    21     4    0.8581    0.0000    1208      96   10
   0.8146    21     5    0.8574    0.0000    1265      96   10
   0.8127    21     6    0.8584    0.0000    1230      96   10
   0.8144    21     7    0.8559    0.0000    1277      96   10
   0.8133    21     8    0.8592    0.0000    1242      96   10
   0.8134    21     9    0.8576    0.0000    1216      96   10
   0.8086    21    10    0.8580    0.0000    1232      96   10
   0.8133    21    11    0.8584    0.0000    1218      96   10
   0.8098    21    12    0.8559    0.0000    1234      96   10
   0.8158    21    13    0.8553    0.0000    1277      96   10
   0.8097    21    14    0.8544    0.0000    1238      96   10
   0.8101    21    15    0.8579    0.0000    1156      96   10
   0.8132    21    16    0.8551    0.0000    1174      96   10
   0.8126    21    17    0.8545    0.0000    1230      96   10
   0.8121    21    18    0.8525    0.0000    1231      96   10
   0.8122    21    19    0.8547    0.0000    1220      96   10
   0.8093    21    20    0.8559    0.0000    1153      96   10
   0.8116    21    21    0.8559    0.0000    1182      96   10
   0.8108    21    22    0.8565    0.0000    1238      96   10
   0.8102    21    23    0.8553    0.0000    1198      96   10
   0.8113    21    24    0.8556    0.0000    1200      96   10
   0.8130    21    25    0.8568    0.0000    1244      96   10
   0.8128    21    26    0.8589    0.0000    1270      96   10
   0.8107    21    27    0.8574    0.0000    1177      96   10
   0.8107    21    28    0.8573    0.0000    1213      96   10
   0.8115    21    29    0.8611    0.0000    1231      96   10
   0.8155    21    30    0.8691    0.0000    1203      96   10
   0.8211    21    31    0.8691    0.0000    1266      96   10
   0.8243    21    32    0.8730    0.0000    1260      96   10
   AAMAX= 1351.82715 AAMIN= -720.126770
   32    0.8730    4.3891   1290.53    2.6500    4.0000   1
   R1=     50.16 ( all E.s); AVSIN=     1.3629
  SET   CC      SEED    NCYC NITER
    RVAL(R1,ini,end) PKS(ini,end) RO/SIG
   21 0.8730  0.8076920   32    5      50.2  70.6  61.2   115   115    4.39

    SEED=   0.8461540
    vector -u =:   1   0.41159   0.35646   0.75762  1.00
   0.8223    22     1    0.8303    0.0000    1568      96   11
   0.8077    22     2    0.8623    0.0000    1078      96   11
   0.8198    22     3    0.8574    0.0000    1258      96   11
   0.8143    22     4    0.8608    0.0000    1202      96   11
   0.8193    22     5    0.8580    0.0000    1298      96   11
   0.8131    22     6    0.8569    0.0000    1224      96   11
   0.8149    22     7    0.8560    0.0000    1183      96   11
   0.8118    22     8    0.8574    0.0000    1179      96   11
   0.8108    22     9    0.8560    0.0000    1177      96   11
   0.8103    22    10    0.8558    0.0000    1242      96   11
   0.8130    22    11    0.8587    0.0000    1207      96   11
   0.8128    22    12    0.8572    0.0000    1283      96   11
   0.8125    22    13    0.8533    0.0000    1273      96   11
   0.8104    22    14    0.8528    0.0000    1250      96   11
   0.8086    22    15    0.8545    0.0000    1186      96   11
   0.8093    22    16    0.8527    0.0000    1203      96   11
   0.8090    22    17    0.8534    0.0000    1165      96   11
   0.8079    22    18    0.8546    0.0000    1220      96   11
   0.8093    22    19    0.8542    0.0000    1197      96   11
   0.8064    22    20    0.8523    0.0000    1195      96   11
   0.8069    22    21    0.8569    0.0000    1195      96   11
   0.8073    22    22    0.8502    0.0000    1266      96   11
   0.8050    22    23    0.8545    0.0000    1181      96   11
   0.8051    22    24    0.8517    0.0000    1210      96   11
   0.8038    22    25    0.8529    0.0000    1227      96   11
   0.8031    22    26    0.8502    0.0000    1181      96   11
   0.8020    22    27    0.8516    0.0000    1135      96   11
   0.8030    22    28    0.8524    0.0000    1159      96   11
   0.7994    22    29    0.8521    0.0000    1165      96   11
   0.8022    22    30    0.8534    0.0000    1243      96   11
   0.8012    22    31    0.8508    0.0000    1202      96   11
   0.8006    22    32    0.8518    0.0000    1154      96   11
   0.8006    22    33    0.8551    0.0000    1164      96   11
   0.8019    22    34    0.8495    0.0000    1188      96   11
   0.7987    22    35    0.8527    0.0000    1192      96   11
   0.7992    22    36    0.8514    0.0000    1206      96   11
   0.7974    22    37    0.8524    0.0000    1149      96   11
   0.7963    22    38    0.8479    0.0000    1170      96   11
   0.7995    22    39    0.8500    0.0000    1153      96   11
   0.7984    22    40    0.8478    0.0000    1173      96   11
   0.7983    22    41    0.8540    0.0000    1163      96   11
   0.7973    22    42    0.8499    0.0000    1165      96   11
   0.7989    22    43    0.8497    0.0000    1167      96   11
   0.7982    22    44    0.8516    0.0000    1156      96   11
   0.7998    22    45    0.8479    0.0000    1182      96   11
   0.7974    22    46    0.8499    0.0000    1183      96   11
   0.7977    22    47    0.8468    0.0000    1188      96   11
   0.7977    22    48    0.8502    0.0000    1151      96   11
   0.7968    22    49    0.8503    0.0000    1162      96   11
   0.7988    22    50    0.8515    0.0000    1163      96   11
   0.7967    22    51    0.8499    0.0000    1145      96   11
   0.7965    22    52    0.8521    0.0000    1180      96   11
   0.7977    22    53    0.8492    0.0000    1134      96   11
   0.7975    22    54    0.8528    0.0000    1163      96   11
   AAMAX= 722.707581 AAMIN= -707.841614
   55    0.8499    2.5692   1320.88    2.6500    4.0000   1
   R1=     57.87 ( all E.s); AVSIN=     1.0106
  SET   CC      SEED    NCYC NITER
    RVAL(R1,ini,end) PKS(ini,end) RO/SIG
   22 0.8499  0.8461540   55    5      57.9  88.0  79.6   115   115    2.57

    SEED=   0.8846150
    vector -u =:   1   0.98838   0.54035   0.68451  1.00
   0.8225    23     1    0.8363    0.0000    1550      96   11
   0.8092    23     2    0.8596    0.0000    1088      96   11
   0.8115    23     3    0.8545    0.0000    1190      96   11
   0.8095    23     4    0.8581    0.0000    1210      96   11
   0.8080    23     5    0.8546    0.0000    1200      96   11
   0.8056    23     6    0.8543    0.0000    1249      96   11
   0.8046    23     7    0.8533    0.0000    1140      96   11
   0.8048    23     8    0.8543    0.0000    1176      96   11
   0.8037    23     9    0.8547    0.0000    1172      96   11
   0.8019    23    10    0.8509    0.0000    1135      96   11
   0.8034    23    11    0.8532    0.0000    1174      96   11
   0.8040    23    12    0.8537    0.0000    1160      96   11
   0.8036    23    13    0.8529    0.0000    1195      96   11
   0.8048    23    14    0.8523    0.0000    1184      96   11
   0.8036    23    15    0.8528    0.0000    1184      96   11
   0.8031    23    16    0.8508    0.0000    1185      96   11
   0.8006    23    17    0.8512    0.0000    1165      96   11
   0.7993    23    18    0.8502    0.0000    1242      96   11
   0.8011    23    19    0.8535    0.0000    1168      96   11
   0.7978    23    20    0.8530    0.0000    1180      96   11
   0.7982    23    21    0.8482    0.0000    1176      96   11
   0.8000    23    22    0.8512    0.0000    1187      96   11
   0.7997    23    23    0.8490    0.0000    1171      96   11
   0.8010    23    24    0.8517    0.0000    1168      96   11
   0.7994    23    25    0.8496    0.0000    1169      96   11
   0.7991    23    26    0.8481    0.0000    1194      96   11
   0.7973    23    27    0.8515    0.0000    1188      96   11
   0.8002    23    28    0.8522    0.0000    1183      96   11
   0.7981    23    29    0.8525    0.0000    1187      96   11
   0.7984    23    30    0.8505    0.0000    1190      96   11
   0.7978    23    31    0.8492    0.0000    1190      96   11
   0.7983    23    32    0.8490    0.0000    1230      96   11
   0.7965    23    33    0.8517    0.0000    1163      96   11
   0.7958    23    34    0.8513    0.0000    1163      96   11
   0.7990    23    35    0.8497    0.0000    1171      96   11
   0.7983    23    36    0.8489    0.0000    1150      96   11
   0.7969    23    37    0.8539    0.0000    1216      96   11
   0.8002    23    38    0.8479    0.0000    1148      96   11
   0.7975    23    39    0.8501    0.0000    1205      96   11
   0.7970    23    40    0.8522    0.0000    1156      96   11
   0.7991    23    41    0.8538    0.0000    1224      96   11
   0.7992    23    42    0.8526    0.0000    1175      96   11
   0.7992    23    43    0.8530    0.0000    1190      96   11
   0.7981    23    44    0.8492    0.0000    1116      96   11
   0.8002    23    45    0.8511    0.0000    1164      96   11
   0.8005    23    46    0.8519    0.0000    1126      96   11
   0.7995    23    47    0.8514    0.0000    1136      96   11
   0.8007    23    48    0.8481    0.0000    1170      96   11
   0.7986    23    49    0.8514    0.0000    1116      96   11
   0.7979    23    50    0.8509    0.0000    1193      96   11
   0.7986    23    51    0.8512    0.0000    1158      96   11
   0.8008    23    52    0.8501    0.0000    1171      96   11
   0.7985    23    53    0.8504    0.0000    1145      96   11
   0.7979    23    54    0.8498    0.0000    1171      96   11
   AAMAX= 784.506775 AAMIN= -718.784058
   55    0.8511    2.4963   1350.55    2.6500    4.0000   1
   R1=     57.86 ( all E.s); AVSIN=     0.9537
  SET   CC      SEED    NCYC NITER
    RVAL(R1,ini,end) PKS(ini,end) RO/SIG
   23 0.8511  0.8846150   55    5      57.9  87.4  81.2   115   115    2.50

    SEED=   0.9230770
    vector -u =:   1   0.49747   0.18485   0.28957  1.00
   0.8227    24     1    0.8380    0.0000    1581      96   11
   0.8103    24     2    0.8620    0.0000    1148      96   11
   0.8208    24     3    0.8607    0.0000    1236      96   11
   0.8125    24     4    0.8616    0.0000    1234      96   11
   0.8180    24     5    0.8554    0.0000    1232      96   11
   0.8126    24     6    0.8583    0.0000    1224      96   11
   0.8147    24     7    0.8563    0.0000    1227      96   11
   0.8098    24     8    0.8611    0.0000    1191      96   11
   0.8115    24     9    0.8518    0.0000    1215      96   11
   0.8116    24    10    0.8558    0.0000    1246      96   11
   0.8090    24    11    0.8528    0.0000    1224      96   11
   0.8099    24    12    0.8568    0.0000    1216      96   11
   0.8115    24    13    0.8537    0.0000    1231      96   11
   0.8070    24    14    0.8540    0.0000    1218      96   11
   0.8064    24    15    0.8523    0.0000    1136      96   11
   0.8069    24    16    0.8537    0.0000    1191      96   11
   0.8056    24    17    0.8533    0.0000    1162      96   11
   0.8022    24    18    0.8552    0.0000    1206      96   11
   0.8027    24    19    0.8499    0.0000    1179      96   11
   0.7999    24    20    0.8493    0.0000    1133      96   11
   0.8005    24    21    0.8513    0.0000    1198      96   11
   0.7994    24    22    0.8498    0.0000    1178      96   11
   0.8007    24    23    0.8511    0.0000    1200      96   11
   0.7996    24    24    0.8506    0.0000    1145      96   11
   0.7987    24    25    0.8492    0.0000    1207      96   11
   0.7977    24    26    0.8505    0.0000    1129      96   11
   0.8000    24    27    0.8506    0.0000    1217      96   11
   0.8002    24    28    0.8491    0.0000    1188      96   11
   0.7975    24    29    0.8495    0.0000    1153      96   11
   0.7965    24    30    0.8508    0.0000    1165      96   11
   0.7970    24    31    0.8510    0.0000    1207      96   11
   0.7999    24    32    0.8531    0.0000    1131      96   11
   0.8023    24    33    0.8507    0.0000    1200      96   11
   0.7961    24    34    0.8518    0.0000    1138      96   11
   0.8000    24    35    0.8530    0.0000    1201      96   11
   0.7982    24    36    0.8489    0.0000    1176      96   11
   0.7973    24    37    0.8521    0.0000    1153      96   11
   0.8005    24    38    0.8525    0.0000    1165      96   11
   0.7984    24    39    0.8540    0.0000    1176      96   11
   0.7954    24    40    0.8526    0.0000    1178      96   11
   0.7988    24    41    0.8520    0.0000    1205      96   11
   0.7981    24    42    0.8496    0.0000    1202      96   11
   0.7986    24    43    0.8520    0.0000    1168      96   11
   0.7973    24    44    0.8509    0.0000    1203      96   11
   0.7998    24    45    0.8513    0.0000    1207      96   11
   0.7973    24    46    0.8488    0.0000    1124      96   11
   0.7970    24    47    0.8500    0.0000    1146      96   11
   0.7972    24    48    0.8517    0.0000    1189      96   11
   0.8001    24    49    0.8501    0.0000    1184      96   11
   0.7998    24    50    0.8496    0.0000    1164      96   11
   0.7999    24    51    0.8489    0.0000    1151      96   11
   0.7980    24    52    0.8486    0.0000    1167      96   11
   0.7998    24    53    0.8517    0.0000    1145      96   11
   0.7991    24    54    0.8514    0.0000    1133      96   11
   AAMAX= 720.597900 AAMIN= -699.314331
   55    0.8512    2.1463   1379.58    2.6500    4.0000   1
   R1=     58.00 ( all E.s); AVSIN=     0.8513
  SET   CC      SEED    NCYC NITER
    RVAL(R1,ini,end) PKS(ini,end) RO/SIG
   24 0.8512  0.9230770   55    5      58.0  88.3  81.1   115   115    2.15

    SEED=   0.9615380
    vector -u =:   1   0.99216   0.03820   0.08153  1.00
   0.8217    25     1    0.8297    0.0000    1537      96   11
   0.8031    25     2    0.8547    0.0000    1034      96   11
   0.8090    25     3    0.8549    0.0000    1212      96   11
   0.8070    25     4    0.8525    0.0000    1223      96   11
   0.8055    25     5    0.8550    0.0000    1212      96   11
   0.8034    25     6    0.8535    0.0000    1197      96   11
   0.8003    25     7    0.8530    0.0000    1202      96   11
   0.8039    25     8    0.8518    0.0000    1215      96   11
   0.7988    25     9    0.8508    0.0000    1146      96   11
   0.8001    25    10    0.8511    0.0000    1160      96   11
   0.7998    25    11    0.8530    0.0000    1193      96   11
   0.7989    25    12    0.8512    0.0000    1207      96   11
   0.7966    25    13    0.8516    0.0000    1181      96   11
   0.7987    25    14    0.8511    0.0000    1183      96   11
   0.8005    25    15    0.8524    0.0000    1131      96   11
   0.7979    25    16    0.8526    0.0000    1155      96   11
   0.8003    25    17    0.8509    0.0000    1158      96   11
   0.7987    25    18    0.8517    0.0000    1191      96   11
   0.7998    25    19    0.8528    0.0000    1213      96   11
   0.7973    25    20    0.8523    0.0000    1177      96   11
   0.7992    25    21    0.8493    0.0000    1149      96   11
   0.8002    25    22    0.8510    0.0000    1177      96   11
   0.7973    25    23    0.8503    0.0000    1226      96   11
   0.8002    25    24    0.8519    0.0000    1177      96   11
   0.7982    25    25    0.8463    0.0000    1170      96   11
   0.7996    25    26    0.8516    0.0000    1158      96   11
   0.7988    25    27    0.8530    0.0000    1198      96   11
   0.7992    25    28    0.8527    0.0000    1136      96   11
   0.7979    25    29    0.8516    0.0000    1164      96   11
   0.8002    25    30    0.8523    0.0000    1195      96   11
   0.7972    25    31    0.8497    0.0000    1165      96   11
   0.7978    25    32    0.8492    0.0000    1238      96   11
   0.7982    25    33    0.8511    0.0000    1164      96   11
   0.7980    25    34    0.8502    0.0000    1141      96   11
   0.7987    25    35    0.8519    0.0000    1076      96   11
   0.7990    25    36    0.8476    0.0000    1195      96   11
   0.7989    25    37    0.8511    0.0000    1172      96   11
   0.7972    25    38    0.8503    0.0000    1186      96   11
   0.7981    25    39    0.8515    0.0000    1140      96   11
   0.7980    25    40    0.8504    0.0000    1164      96   11
   0.7991    25    41    0.8518    0.0000    1139      96   11
   0.8011    25    42    0.8542    0.0000    1115      96   11
   0.7992    25    43    0.8510    0.0000    1171      96   11
   0.8015    25    44    0.8509    0.0000    1146      96   11
   0.7974    25    45    0.8529    0.0000    1153      96   11
   0.7984    25    46    0.8494    0.0000    1178      96   11
   0.8010    25    47    0.8515    0.0000    1167      96   11
   0.7988    25    48    0.8502    0.0000    1189      96   11
   0.7986    25    49    0.8540    0.0000    1164      96   11
   0.8024    25    50    0.8519    0.0000    1172      96   11
   0.8005    25    51    0.8448    0.0000    1129      96   11
   0.8010    25    52    0.8515    0.0000    1173      96   11
   0.7984    25    53    0.8493    0.0000    1146      96   11
   0.7991    25    54    0.8504    0.0000    1155      96   11
   AAMAX= 698.443420 AAMIN= -682.212280
   55    0.8519    2.2221   1408.02    2.6500    4.0000   1
   R1=     58.02 ( all E.s); AVSIN=     0.9039
  SET   CC      SEED    NCYC NITER
    RVAL(R1,ini,end) PKS(ini,end) RO/SIG
   25 0.8519  0.9615380   55    5      58.0  86.9  81.2   115   115    2.22

 SUMMARY OF SOLUTIONS:
  SET   CC      SEED    NCYC NITER     R1%   Rcc(1,end)   PKS(1,end) RO/SIG
    4 0.8737  0.1538460   28    5      49.8  69.5  59.3   115   115   10.28
    7 0.8760  0.2692310   27    5      49.7  69.7  59.5   115   115    7.47
    9 0.8758  0.3461540   32    5      50.0  69.8  59.7   115   115    6.80
   19 0.8717  0.7307690   40    5      49.9  70.6  60.3   115   115    4.43
    1 0.8720  0.0384620   49    5      50.2  71.2  60.8   115   115   20.33
   20 0.8707  0.7692310   28    5      50.1  72.8  61.0   115   115    4.24
   21 0.8730  0.8076920   32    5      50.2  70.6  61.2   115   115    4.39
    3 0.8741  0.1153850   48    5      50.3  71.8  61.4   115   115   11.72
    6 0.8706  0.2307690   39    5      50.4  71.2  61.5   115   115    9.25
   12 0.8703  0.4615380   47    5      50.5  73.8  61.8   115   115    6.46
   15 0.8702  0.5769230   42    5      51.6  73.2  64.7   115   115    6.04
   14 0.8533  0.5384620   55    5      55.8  85.9  75.8   115   115    8.64
   22 0.8499  0.8461540   55    5      57.9  88.0  79.6   115   115    2.57
   10 0.8490  0.3846150   55    5      57.6  88.6  80.9   115   115    3.44
    5 0.8485  0.1923080   55    5      58.0  88.5  81.0   115   115    5.02
   24 0.8512  0.9230770   55    5      58.0  88.3  81.1   115   115    2.15
   23 0.8511  0.8846150   55    5      57.9  87.4  81.2   115   115    2.50
   25 0.8519  0.9615380   55    5      58.0  86.9  81.2   115   115    2.22
   13 0.8549  0.5000000   55    5      57.8  87.9  81.3   115   115    3.29
   11 0.8496  0.4230770   55    5      57.9  89.2  81.6   115   115    3.24
   17 0.8526  0.6538460   55    5      58.5  93.5  83.2   115   115   -2.81
    2 0.8529  0.0769230   55    5      58.4  93.7  83.9   115   115   -8.58
   18 0.8493  0.6923080   55    5      58.4  94.5  85.8   115   115   -2.54
   16 0.8503  0.6153850   55    5      58.7  93.7  85.9   115   115   -2.78
    8 0.8510  0.3076920   55    5      58.8  95.9  87.1   115   115   -3.92
TOTAL NUMBER OF CYCLES IS         1182
--------------------------------------------------------------
=> Press <CR> to finish ...
