# Supplementary material for: Extending the novel |ρ|-based phasing algorithm to the solution of anomalous scattering substructures from SAD data of protein crystals
Source: Acta Crystallogr A Found Adv. 2022 Oct 10;78(Pt 6):473–81. doi: 10.1107/S2053273322008622 (PMC9624180; doi:10.1107/S2053273322008622)
Supplement: Supplementary file 1 [file a-78-00473-sup1.zip › ae5119_suppl_rev/DFCUT comparison rev/comp_6_3k9g_25_dfcutzero_P1.LPT]

 ============================================================
   === STRUCTURE SOLUTION BY abs(ro) DIRECT METHODS === 
   XLENS/22.1: The SDA Sm-FFT algorithm (10 Mar 2022)
   Copyright Prof. Jordi Rius
   Institut de Ciencia de Materials de Barcelona (CSIC)
   References: Rius J. Acta Cryst (2020) A76 489-493 
   Rius J. & Torrelles X. Acta Cryst (2021) A77 339-347 
   Date is 26- 4-2022   at 11:59: 2
 ============================================================

     CRYSTAL DATA:
     =============
     3k9g P43212 (96) L= 1.5418  (2.25) Sv=51.3% 12I-x8=96                           

     A=  55.810      B=  55.810     C= 200.900
     ALPHA=   90.00  BETA=   90.00  GAMMA=   90.00

     VOLUME (A3)=     625754.50     DSANO=    2.900

     (SINT/L)2=   0.000080263*H2 +  0.000080263*K2 +  0.000006194*L2 +
                  0.000000000*HK +  0.000000000*HL +  0.000000000*KL

     BRAVAIS LATTICE IS  P  CENTRED AT:

       1)  0.000000       0.000000       0.000000

      SYMMETRY OPERATIONS: 

      R11  R12  R13     R21  R22  R23     R31  R32  R33    T1     T2     T3

  1)    1    0    0       0    1    0       0    0    1    0.00   0.00   0.00
  2)    0   -1    0       1    0    0       0    0    1    0.50   0.50   0.75
  3)   -1    0    0       0   -1    0       0    0    1    0.00   0.00   0.50
  4)    0    1    0      -1    0    0       0    0    1    0.50   0.50   0.25
  5)    1    0    0       0   -1    0       0    0   -1    0.50   0.50   0.25
  6)    0    1    0       1    0    0       0    0   -1    0.00   0.00   0.00
  7)   -1    0    0       0    1    0       0    0   -1    0.50   0.50   0.75
  8)    0   -1    0      -1    0    0       0    0   -1    0.00   0.00   0.50

     STRUCTURE TREATED AS NON-CENTROSYMMETRIC

     TYPE OF RADIATION IS X-RAYS

          UNIT CELL CONTENTS
      SYMBOL  ATOMIC_NUMBER    NUMBER IN CELL    TYPE    SCAT_POWER
        I          53               96            1          53.00

     STARTING PHASES FROM MODULUS FUNCTION

--------------------------------------------------------------

     INTENSITY DATA INFORMATION:
     ==========================

     INPUT DATA ARE F**2
   DSANO (ANGS.):       2.9000
   DSFOU (ANGS.):       2.9000
   DSMIN (ANGS.):       2.2499
   N.CENTRIC REF:         1847
  ANOMALOUS DIFFRACTION RATIOS(GLOBAL):   
   <|D|>/<F> (%,acen); <|F|>; <|D|>:    4.3332    387.1127     16.7745
   <I/sig(I)> :           52.8747
   <|D|/sig(D)>:           2.6760

  ANOMALOUS DIFFRACTION RATIOS(SHELLS):   
      SHELL  DMEAN  DINF  <|D|>/<F>  <I/sig(I)>  <|D|/sig(D)> NREFS
        1     6.99  5.55    4.9227   76.6910    4.4325          668   312954.81
        2     4.85  4.40    4.1520   76.5611    3.9444          811   317206.38
        3     4.09  3.85    3.3578   72.7347    3.1483          839   314554.25
        4     3.65  3.49    3.3647   58.2200    2.4513          843   225861.36
        5     3.36  3.24    4.4319   40.6322    2.0567          850   140469.80
        6     3.14  3.05    5.1093   30.8088    1.7536          864    94703.50
        7     2.97  2.90    6.6583   21.6564    1.4121          859    61218.96

  BIJVOET PAIRS FILTERING:
   BIJVOET PAIR REFL. (USED/READ/%):             5487      5738     95.63
   NUMBER WRONG BIJVOET PAIR REFL.,S,(%):               4      0.07
   NUM. OF E.s < ECUT,(%), ECUT:         244      4.25      0.2500
   N.DF/s(DF) < DFCUT,(%),DFCUT:           0      0.00      0.0000
   N. DF OUTLIERS,RMSCUT:                  3                4.2500
   CV(%) OF D> :      75.2331
   <r.m.sq.dev.> OF D.s:       20.5927
--------------------------------------------------------------

     FORBIDDEN REFLECTIONS IN DATA FILE *.HKL:
     =========================================

    H    K    L        XO       DXO      NEQ
--------------------------------------------------------------

     Rsigma(F) of equivalent reflections
     Rsig:    0.00000  Nref:         0

     ds_interval        Rsigma       Nref

     N. UNIQUE REFLECTIONS (measured,theory):        5549        7720


     INFORMATION OF DATA IN P1:
     MEAS. INTENSITIES (OBS+UNOBS)IN XLHEM.HKL=        43968
     NOT MEASURED INTENSITIES in XLUNMEAS.HKL=        9769
     FRACTION MEASURED INTENSITIES >DSFOU:     0.818
     HMAX=   19  KMAX=   19  LMAX=   69


--------------------------------------------------------------

     SCALING OF MEASURED INTENSITIES:
     ================================


      SCALE FACTOR:        3.0882  F(EXP)/SK = F(ABS)
      B OVERALL   :       22.8760
      R(Wilson)   :       15.6022
      DSFOU       :        2.9000

      SHELL  DMEAN  DINF  SFC2/SFO2  Nref  f.unobs
        1     6.99  5.55   0.92747    4981  0.0000
        2     4.85  4.40   0.89583    6193  0.0000
        3     4.09  3.85   1.10092    6511  0.0000
        4     3.65  3.49   1.23000    6510  0.0000
        5     3.36  3.24   1.09628    6541  0.0000
        6     3.14  3.05   0.95381    6675  0.0000
        7     2.97  2.90   0.85002    6557  0.0000

 -------------------------------------------------------------

     DATA NORMALIZING:
     ================

     NUMBER OF INPUT REFLEXIONS =             43968
     F(ABS)  =  F(EXP) /          3.0882

     MAXIMUM         H         K         L
     INDICES        19        19        69

                   CENT    ACENT     HK0     0KL     H0L    REST
     </E2-1/>      0.968   0.736   1.000   1.000   1.000   0.927

      E2MEAN      :    0.999811

     <E**2> ACCORDING TO PARITY GROUPS ( D-SPACING > 1.000
        ALL     GGG     GGU     GUG     GUU     UGG     UGU     UUG     UUU
E^2   1.000   0.971   1.048   1.001   0.961   1.001   0.961   1.032   1.032
N     43968    4665    4819    5858    5848    5858    5848    5456    5616

--------------------------------------------------------------

     PHASE REFINEMENT DETAILS:
     ======================== 
    TOTAL N. OF E-VALUES =     43968
    D-SPACING CUT-OFF =    2.90
    <E>, <E2> =    0.8103  1.0000

    N. SETS AND CYCLES =       25     55
    XLIM FOR K REFLECTIONS =    0.00
    N.REFLECTIONS > XKLIM =     43968
    XLIM FOR H REFLECTIONS =    1.00
    N.REFLECTIONS > XHLIM =     15224
     X"S MODIFIED BY MODULUS FUNCTION
    N. ATOMS IN UNIT_CELL (NCELL)  =    96
    PIXELS(0); P_ATOMS(1); OMIT(2) =     1
    FRAC. RANDOMLY DELETED ATOMS = 0.000

    GRID SPACING IN ANGS. =    0.97
    N.GRID POINTS (XYZ) =     60    60   216
    ESD FACTOR FOR MASK DEFINITION =    2.65
    LOWER MASK VALUE =      0
    ESD FACT FOR PEAK ACCEPTANCE (ATOMS=1,2) =  4.00
    ESD FACTOR IN SEARCH (DIF.FOURIER) =  1.10

     vector -u =:   1   0.21680   0.22867   0.82980  1.00
    0.8170     1     1    0.8275    0.0809    1690      96    0
    0.7941     1     2    0.8607    0.0230    1153      96    0
    0.8141     1     3    0.8494    0.0292    1278      96    0
    0.8065     1     4    0.8586    0.0174    1271      96    0
    0.8131     1     5    0.8578    0.0221    1336      96    0
    0.8071     1     6    0.8600    0.0168    1261      96    0
    0.8108     1     7    0.8611    0.0213    1335      96    0
    0.8086     1     8    0.8623    0.0150    1279      96    0
    0.8109     1     9    0.8578    0.0171    1345      96    0
    0.8061     1    10    0.8602    0.0161    1276      96    0
    0.8090     1    11    0.8561    0.0145    1323      96    0
    0.8047     1    12    0.8626    0.0170    1254      96    0
    0.8064     1    13    0.8557    0.0140    1331      96    0
    0.8036     1    14    0.8570    0.0125    1288      96    0
    0.8042     1    15    0.8542    0.0132    1316      96    0
    0.8029     1    16    0.8598    0.0136    1259      96    0
    0.8089     1    17    0.8589    0.0143    1308      96    0
    0.8067     1    18    0.8573    0.0134    1280      96    0
    0.8067     1    19    0.8563    0.0131    1341      96    0
    0.8058     1    20    0.8578    0.0139    1316      96    0
    0.8061     1    21    0.8616    0.0136    1266      96    0
    0.8056     1    22    0.8582    0.0123    1334      96    0
    0.8073     1    23    0.8593    0.0158    1253      96    0
    0.8076     1    24    0.8589    0.0143    1298      96    0
    0.8084     1    25    0.8589    0.0156    1321      96    0
    0.8091     1    26    0.8557    0.0157    1292      96    0
    0.8060     1    27    0.8577    0.0138    1322      96    0
    0.8067     1    28    0.8606    0.0152    1329      96    0
    0.8095     1    29    0.8586    0.0163    1326      96    0
    0.8060     1    30    0.8582    0.0140    1304      96    0
    0.8063     1    31    0.8570    0.0113    1300      96    0
    0.8037     1    32    0.8575    0.0126    1282      96    0
    0.8058     1    33    0.8564    0.0123    1337      96    0
    0.8055     1    34    0.8553    0.0138    1321      96    0
    0.8053     1    35    0.8597    0.0116    1329      96    0
    0.8030     1    36    0.8549    0.0131    1314      96    0
    0.8036     1    37    0.8575    0.0117    1284      96    0
    0.8073     1    38    0.8588    0.0141    1333      96    0
    0.8052     1    39    0.8578    0.0139    1332      96    0
    0.8036     1    40    0.8558    0.0103    1282      96    0
    0.8015     1    41    0.8577    0.0099    1307      96    0
    0.8066     1    42    0.8574    0.0109    1287      96    0
    0.8040     1    43    0.8566    0.0095    1287      96    0
    0.8055     1    44    0.8568    0.0100    1292      96    0
    0.8030     1    45    0.8571    0.0081    1269      96    0
    0.8034     1    46    0.8552    0.0100    1288      96    0
    0.8031     1    47    0.8622    0.0059    1255      96    0
    0.8052     1    48    0.8624    0.0059    1289      96    0
    0.8080     1    49    0.8694    0.0030    1314      96    0
    0.8123     1    50    0.8709    0.0057    1304      96    0
     vector -u =:   1   0.36489   0.10161   0.81714  1.00
     vector -u =:   1   0.49998   0.39021   0.52000  1.00
     vector -u =:   1   0.65675   0.62271   0.82334  1.00
     vector -u =:   1   0.87300   0.81655   0.52951  1.00
     vector -u =:   1   0.18504   0.40165   0.47330  1.00
     vector -u =:   1   0.63250   0.71194   0.75479  1.00
     vector -u =:   1   0.25335   0.98420   0.46296  1.00
     vector -u =:   1   0.08913   0.96328   0.46529  1.00
     vector -u =:   1   0.17945   0.98992   0.77966  1.00
     vector -u =:   1   0.56780   0.28714   0.87787  1.00
     vector -u =:   1   0.29555   0.71818   0.66547  1.00
     vector -u =:   1   0.40818   0.64452   0.97670  1.00
     vector -u =:   1   0.94966   0.25920   0.88245  1.00
     vector -u =:   1   0.96485   0.69098   0.90155  1.00
     vector -u =:   1   0.50225   0.38525   0.67117  1.00
     vector -u =:   1   0.60769   0.86450   0.81635  1.00
     vector -u =:   1   0.33179   0.54915   0.80722  1.00
     vector -u =:   1   0.72215   0.07219   0.83414  1.00
     vector -u =:   1   0.83175   0.32486   0.52766  1.00
     vector -u =:   1   0.70982   0.42673   0.52165  1.00
     vector -u =:   1   0.41159   0.35646   0.75762  1.00
     vector -u =:   1   0.98838   0.54035   0.68451  1.00
     vector -u =:   1   0.49747   0.18485   0.28957  1.00
     vector -u =:   1   0.99216   0.03820   0.08153  1.00

---------------------------------------------------------------

  SUMMARY OF SOLUTIONS:
   SET   CCH     SEED    NCYC NITER     R1%   Rcc(1,end)   PKS(1,end) RO/SIG  AVSIN
    13 0.8623  0.5000000   55    5      56.6  77.7  42.8   115   115   14.01 4.607 n
    22 0.8574  0.8461540   55    5      57.8  80.7  55.5   115   115    9.94 4.163 n
    17 0.8577  0.6538460   55    5      58.2  80.9  58.5   115   115   11.12 4.069 n
     4 0.8717  0.1538460   25    5      55.1  70.0  59.7+  115   115   11.82 1.404
    20 0.8701  0.7692310   41    5      54.9  69.6  60.0+  115   115    5.17 1.408
     8 0.8739  0.3076920   55    5      55.0  68.4  60.0+  115   115    8.11 1.371
    16 0.8724  0.6153850   39    5      55.2  69.9  60.1+  115   115    5.66 1.388
     3 0.8548  0.1153850   55    5      58.2  83.2  60.2   115   115   26.26 3.985 n
     5 0.8719  0.1923080   28    5      55.0  70.5  60.3+  115   115   10.10 1.337
    14 0.8708  0.5384620   37    5      55.2  71.3  60.3+  115   115    6.08 1.364
     2 0.8749  0.0769230   43    5      55.1  68.3  60.5+  115   115   14.45 1.325
    23 0.8726  0.8846150   41    5      55.1  70.8  60.6+  115   115    4.80 1.383
    24 0.8710  0.9230770   53    5      55.3  72.0  60.8+  115   115    4.77 1.443
    10 0.8733  0.3846150   36    5      55.3  70.4  60.8+  115   115    7.82 1.412
     1 0.8709  0.0384620   50    5      55.2  71.9  60.9+  115   115   21.44 1.402
     7 0.8704  0.2692310   49    5      55.2  70.3  60.9+  115   115    8.60 1.312
    11 0.8712  0.4230770   27    5      55.1  71.4  61.0+  115   115    6.68 1.370
     9 0.8718  0.3461540   27    5      55.1  70.5  61.1+  115   115    7.49 1.426
     6 0.8708  0.2307690   28    5      55.3  71.4  61.1+  115   115    9.42 1.420
    21 0.8725  0.8076920   40    5      55.4  71.3  61.6+  115   115    5.05 1.407
    18 0.8710  0.6923080   49    5      55.4  71.5  61.8+  115   115    5.71 1.391
    15 0.8710  0.5769230   33    5      55.4  71.9  61.9+  115   115    5.94 1.442
    25 0.8708  0.9615380   44    5      56.0  72.2  63.1+  115   115    5.09 1.561
    12 0.8704  0.4615380   31    5      56.1  71.3  63.6+  115   115    6.84 1.302
    19 0.8608  0.7307690   55    5      59.4  81.9  70.8   115   115    9.52 3.361 n
 TOTAL NUMBER OF CYCLES IS         1051
------------------------------------------------------------------------------

  COPY OF FILE.CDR:
  ==== == =======

3k9g P43212 (96) L= 1.5418  (2.25) Sv=51.3% 12I-x8=96                           
CELL                                                                            
55.8100 55.8100 200.90   90.000    90.000   90.000                              
ANOM                                                                            
2.9                                                                             
LATTICE                                                                         
P                                                                               
SYMMETRY                                                                        
 X,  Y, Z                                                                       
-Y+1/2, X+1/2, Z+3/4                                                            
-X,-Y, Z+1/2                                                                    
 Y+1/2,-X+1/2, Z+1/4                                                            
 X+1/2,-Y+1/2,-Z+1/4                                                            
 Y, X,-Z                                                                        
-X+1/2, Y+1/2, -Z+3/4                                                           
-Y,-X,-Z+1/2                                                                    
CONTENTS                                                                        
 I                                                                              
 96                                                                             
&CONTROL IHKL=1,NSET=25,NCYCLE=55,RVMIN=1.,                                     
FSIGRO=2.65,FSIGDM=4.0,DELTLV=1.1,NITER=5,IFOUSG=0,itest=2,negsup=1,            
IBREAK=0,CCTLV=1.00,EHLIM=1.0,NSHELL=7,dfcut=0.0,ecut=0.25,iexcc=0,             
CCTLV=0.87,IABORT=0/                                                            
++++++++++++++++++++++++++++++++++++++++++++++++++++++++++++++
   Job finished on 26- 4-2022   at 12:45: 6
   Elapsed time:      2764 seconds
++++++++++++++++++++++++++++++++++++++++++++++++++++++++++++++

C:\Users\rius\Documents\Lahey-Fujitsu Fortran>cd C:\Users\rius\Desktop\3k9g_DFCUTzero

C:\Users\rius\Desktop\3k9g_DFCUTzero>xlabsro_anom_1 3k9g
============================================================
  === STRUCTURE SOLUTION BY abs(ro) DIRECT METHODS ===
  XLENS/22.1: The SDA Sm-FFT algorithm (17 Mar 2022)
  Copyright Prof. Jordi Rius
  Institut de Ciencia de Materials de Barcelona (CSIC)
  References: Rius J.    Acta Cryst (2020) A76 489-493
  Rius J. & Torrelles X. Acta Cryst (2021) A77 339-347
  Date is 26- 4-2022   at 11:59: 2
============================================================


3k9g P43212 (96) L= 1.5418  (2.25) Sv=51.3% 12I-x8=96


    STARTING PHASES FROM MODULUS FUNCTION
    INPUT DATA ARE F**2
  DSANO (ANGS.):       2.9000
  DSFOU (ANGS.):       2.9000
  DSMIN (ANGS.):       2.2499
  N.CENTRIC REF:         1847
 ANOMALOUS DIFFRACTION RATIOS(GLOBAL):
  <|D|>/<F> (%,acen); <|F|>; <|D|>:    4.3332    387.1127     16.7745
  <I/sig(I)> :           52.8747
  <|D|/sig(D)>:           2.6760
 BIJVOET PAIRS FILTERING:
  BIJVOET PAIR REFL. (USED/READ/%):             5487      5738     95.63
  NUMBER WRONG BIJVOET PAIR REFL.,S,(%):               4      0.07
  NUM. OF E.s < ECUT,(%), ECUT:         244      4.25      0.2500
  N.DF/s(DF) < DFCUT,(%),DFCUT:           0      0.00      0.0000
  N. DF OUTLIERS,RMSCUT:                  3                4.2500
  CV(%) OF D> :      75.2331
  <r.m.sq.dev.> OF D.s        20.5927

    Rsigma(F) of equivalent reflections
    Rsig:    0.00000  Nref:         0

    N. UNIQUE REFLECTIONS (measured,theory):        5549        7720


    INFORMATION OF DATA IN P1:
    MEAS. INTENSITIES (OBS+UNOBS)IN XLHEM.HKL=        43968
    NOT MEASURED INTENSITIES in XLUNMEAS.HKL=        9769
    FRACTION MEASURED INTENSITIES >DSFOU:     0.818
    HMAX=   19  KMAX=   19  LMAX=   69

    SCALE FACTOR=            3.08818555
    Bover (A**2)=            2.72013164
    R(Wilson)  =             15.6021633
    E2MEAN:  0.999810874

    GRID (ANGS.), NX, NY, NZ:  0.97   60   60  216
    NSETS, NCYCLES :    25    55
    XLIM FOR H REFLECTIONS =    1.00
    N.REFLECTIONS > XHLIM =     15224
    X"S MODIFIED BY MODULUS FUNCTION

    SEED=   0.0384620
    vector -u =:   1   0.21680   0.22867   0.82980  1.00
   0.8170     1     1    0.8275    0.0809    1690      96    0
   0.7941     1     2    0.8607    0.0230    1153      96    0
   0.8141     1     3    0.8494    0.0292    1278      96    0
   0.8065     1     4    0.8586    0.0174    1271      96    0
   0.8131     1     5    0.8578    0.0221    1336      96    0
   0.8071     1     6    0.8600    0.0168    1261      96    0
   0.8108     1     7    0.8611    0.0213    1335      96    0
   0.8086     1     8    0.8623    0.0150    1279      96    0
   0.8109     1     9    0.8578    0.0171    1345      96    0
   0.8061     1    10    0.8602    0.0161    1276      96    0
   0.8090     1    11    0.8561    0.0145    1323      96    0
   0.8047     1    12    0.8626    0.0170    1254      96    0
   0.8064     1    13    0.8557    0.0140    1331      96    0
   0.8036     1    14    0.8570    0.0125    1288      96    0
   0.8042     1    15    0.8542    0.0132    1316      96    0
   0.8029     1    16    0.8598    0.0136    1259      96    0
   0.8089     1    17    0.8589    0.0143    1308      96    0
   0.8067     1    18    0.8573    0.0134    1280      96    0
   0.8067     1    19    0.8563    0.0131    1341      96    0
   0.8058     1    20    0.8578    0.0139    1316      96    0
   0.8061     1    21    0.8616    0.0136    1266      96    0
   0.8056     1    22    0.8582    0.0123    1334      96    0
   0.8073     1    23    0.8593    0.0158    1253      96    0
   0.8076     1    24    0.8589    0.0143    1298      96    0
   0.8084     1    25    0.8589    0.0156    1321      96    0
   0.8091     1    26    0.8557    0.0157    1292      96    0
   0.8060     1    27    0.8577    0.0138    1322      96    0
   0.8067     1    28    0.8606    0.0152    1329      96    0
   0.8095     1    29    0.8586    0.0163    1326      96    0
   0.8060     1    30    0.8582    0.0140    1304      96    0
   0.8063     1    31    0.8570    0.0113    1300      96    0
   0.8037     1    32    0.8575    0.0126    1282      96    0
   0.8058     1    33    0.8564    0.0123    1337      96    0
   0.8055     1    34    0.8553    0.0138    1321      96    0
   0.8053     1    35    0.8597    0.0116    1329      96    0
   0.8030     1    36    0.8549    0.0131    1314      96    0
   0.8036     1    37    0.8575    0.0117    1284      96    0
   0.8073     1    38    0.8588    0.0141    1333      96    0
   0.8052     1    39    0.8578    0.0139    1332      96    0
   0.8036     1    40    0.8558    0.0103    1282      96    0
   0.8015     1    41    0.8577    0.0099    1307      96    0
   0.8066     1    42    0.8574    0.0109    1287      96    0
   0.8040     1    43    0.8566    0.0095    1287      96    0
   0.8055     1    44    0.8568    0.0100    1292      96    0
   0.8030     1    45    0.8571    0.0081    1269      96    0
   0.8034     1    46    0.8552    0.0100    1288      96    0
   0.8031     1    47    0.8622    0.0059    1255      96    0
   0.8052     1    48    0.8624    0.0059    1289      96    0
   0.8080     1    49    0.8694    0.0030    1314      96    0
   0.8123     1    50    0.8709    0.0057    1304      96    0
   AAMAX= 1683.09949 AAMIN= -860.650635
   50    0.8709   21.4450    296.54    2.6500    4.0000   1
   R1=     55.23 ( all E.s); AVSIN=     1.4016
  SET   CC      SEED    NCYC NITER
    RVAL(R1,ini,end) PKS(ini,end) RO/SIG
    1 0.8709  0.0384620   50    5      55.2  71.9  60.9   115   115   21.44

    SEED=   0.0769230
    vector -u =:   1   0.36489   0.10161   0.81714  1.00
   0.8156     2     1    0.8099    0.0291    1737      96    1
   0.7923     2     2    0.8569    0.0023    1091      96    1
   0.8155     2     3    0.8577    0.0077    1318      96    1
   0.8078     2     4    0.8584    0.0046    1290      96    1
   0.8111     2     5    0.8573    0.0057    1311      96    1
   0.8068     2     6    0.8594    0.0040    1276      96    1
   0.8088     2     7    0.8602    0.0062    1349      96    1
   0.8069     2     8    0.8607    0.0027    1326      96    1
   0.8082     2     9    0.8591    0.0049    1293      96    1
   0.8058     2    10    0.8606    0.0031    1292      96    1
   0.8094     2    11    0.8592    0.0049    1301      96    1
   0.8079     2    12    0.8571    0.0031    1262      96    1
   0.8092     2    13    0.8615    0.0035    1303      96    1
   0.8078     2    14    0.8604    0.0027    1343      96    1
   0.8094     2    15    0.8582    0.0042    1296      96    1
   0.8053     2    16    0.8604    0.0026    1293      96    1
   0.8066     2    17    0.8615    0.0042    1301      96    1
   0.8070     2    18    0.8591    0.0028    1295      96    1
   0.8108     2    19    0.8598    0.0041    1337      96    1
   0.8069     2    20    0.8564    0.0023    1304      96    1
   0.8040     2    21    0.8575    0.0024    1256      96    1
   0.8054     2    22    0.8570    0.0023    1285      96    1
   0.8073     2    23    0.8572    0.0035    1277      96    1
   0.8069     2    24    0.8602    0.0032    1323      96    1
   0.8083     2    25    0.8540    0.0028    1338      96    1
   0.8048     2    26    0.8605    0.0027    1275      96    1
   0.8092     2    27    0.8545    0.0030    1330      96    1
   0.8018     2    28    0.8600    0.0019    1314      96    1
   0.8052     2    29    0.8568    0.0035    1318      96    1
   0.8014     2    30    0.8570    0.0027    1271      96    1
   0.8058     2    31    0.8596    0.0028    1308      96    1
   0.8047     2    32    0.8574    0.0026    1347      96    1
   0.8048     2    33    0.8586    0.0031    1273      96    1
   0.8063     2    34    0.8610    0.0031    1325      96    1
   0.8052     2    35    0.8563    0.0018    1265      96    1
   0.8022     2    36    0.8573    0.0019    1304      96    1
   0.8030     2    37    0.8524    0.0013    1247      96    1
   0.8005     2    38    0.8542    0.0012    1280      96    1
   0.8042     2    39    0.8563    0.0010    1275      96    1
   0.8041     2    40    0.8597    0.0009    1269      96    1
   0.8048     2    41    0.8621    0.0008    1308      96    1
   0.8061     2    42    0.8682    0.0004    1261      96    1
   0.8101     2    43    0.8749    0.0000    1340      96    1
   AAMAX= 1573.99780 AAMIN= -788.261230
   43    0.8749   14.4451    419.36    2.6500    4.0000   1
   R1=     55.07 ( all E.s); AVSIN=     1.3249
  SET   CC      SEED    NCYC NITER
    RVAL(R1,ini,end) PKS(ini,end) RO/SIG
    2 0.8749  0.0769230   43    5      55.1  68.3  60.5   115   115   14.45

    SEED=   0.1153850
    vector -u =:   1   0.49998   0.39021   0.52000  1.00
   0.8150     3     1    0.8294    0.0170    1633      96    2
   0.7985     3     2    0.8660    0.0003    1168      96    2
   0.8180     3     3    0.8582    0.0041    1399      96    2
   0.8093     3     4    0.8640    0.0019    1316      96    2
   0.8127     3     5    0.8630    0.0026    1337      96    2
   0.8069     3     6    0.8617    0.0017    1319      96    2
   0.8103     3     7    0.8633    0.0018    1351      96    2
   0.8084     3     8    0.8595    0.0009    1336      96    2
   0.8077     3     9    0.8575    0.0019    1340      96    2
   0.8045     3    10    0.8580    0.0013    1304      96    2
   0.8059     3    11    0.8560    0.0022    1265      96    2
   0.8047     3    12    0.8552    0.0013    1300      96    2
   0.8092     3    13    0.8588    0.0017    1300      96    2
   0.8075     3    14    0.8600    0.0019    1233      96    2
   0.8061     3    15    0.8610    0.0012    1355      96    2
   0.8086     3    16    0.8619    0.0013    1278      96    2
   0.8061     3    17    0.8596    0.0018    1304      96    2
   0.8056     3    18    0.8567    0.0015    1271      96    2
   0.8044     3    19    0.8560    0.0018    1275      96    2
   0.8043     3    20    0.8567    0.0015    1305      96    2
   0.8046     3    21    0.8601    0.0009    1311      96    2
   0.8066     3    22    0.8591    0.0021    1299      96    2
   0.8066     3    23    0.8592    0.0017    1276      96    2
   0.8082     3    24    0.8596    0.0014    1295      96    2
   0.8078     3    25    0.8611    0.0015    1264      96    2
   0.8062     3    26    0.8594    0.0014    1277      96    2
   0.8059     3    27    0.8574    0.0013    1332      96    2
   0.8052     3    28    0.8594    0.0017    1395      96    2
   0.8063     3    29    0.8597    0.0008    1295      96    2
   0.8074     3    30    0.8609    0.0018    1316      96    2
   0.8087     3    31    0.8604    0.0017    1329      96    2
   0.8091     3    32    0.8590    0.0015    1312      96    2
   0.8079     3    33    0.8623    0.0022    1324      96    2
   0.8091     3    34    0.8609    0.0022    1317      96    2
   0.8068     3    35    0.8610    0.0018    1266      96    2
   0.8101     3    36    0.8612    0.0012    1276      96    2
   0.8090     3    37    0.8573    0.0018    1303      96    2
   0.8080     3    38    0.8584    0.0012    1308      96    2
   0.8073     3    39    0.8576    0.0014    1324      96    2
   0.8075     3    40    0.8590    0.0019    1328      96    2
   0.8082     3    41    0.8601    0.0017    1288      96    2
   0.8094     3    42    0.8581    0.0013    1303      96    2
   0.8075     3    43    0.8583    0.0014    1301      96    2
   0.8055     3    44    0.8590    0.0014    1287      96    2
   0.8067     3    45    0.8615    0.0013    1310      96    2
   0.8087     3    46    0.8609    0.0021    1342      96    2
   0.8058     3    47    0.8581    0.0010    1359      96    2
   0.8054     3    48    0.8594    0.0009    1351      96    2
   0.8064     3    49    0.8587    0.0006    1356      96    2
   0.8058     3    50    0.8607    0.0008    1325      96    2
   0.8054     3    51    0.8558    0.0012    1304      96    2
   0.8066     3    52    0.8600    0.0009    1323      96    2
   0.8062     3    53    0.8547    0.0013    1313      96    2
   0.8058     3    54    0.8604    0.0009    1297      96    2
   AAMAX= 2822.28198 AAMIN= -837.300598
   55    0.8548   26.2603    513.61    2.6500    4.0000   1
   R1=     58.21 ( all E.s); AVSIN=     3.9846
  SET   CC      SEED    NCYC NITER
    RVAL(R1,ini,end) PKS(ini,end) RO/SIG
    3 0.8548  0.1153850   55    5      58.2  83.2  60.2   115   115   26.26

    SEED=   0.1538460
    vector -u =:   1   0.65675   0.62271   0.82334  1.00
   0.8154     4     1    0.8334    0.0123    1579      96    2
   0.7987     4     2    0.8643    0.0000    1195      96    2
   0.8149     4     3    0.8594    0.0019    1305      96    2
   0.8092     4     4    0.8638    0.0005    1270      96    2
   0.8095     4     5    0.8569    0.0009    1363      96    2
   0.8069     4     6    0.8608    0.0009    1243      96    2
   0.8110     4     7    0.8573    0.0006    1358      96    2
   0.8046     4     8    0.8600    0.0006    1285      96    2
   0.8103     4     9    0.8564    0.0008    1325      96    2
   0.8061     4    10    0.8608    0.0003    1222      96    2
   0.8101     4    11    0.8619    0.0006    1355      96    2
   0.8075     4    12    0.8577    0.0005    1303      96    2
   0.8078     4    13    0.8585    0.0005    1305      96    2
   0.8064     4    14    0.8586    0.0001    1300      96    2
   0.8081     4    15    0.8603    0.0005    1324      96    2
   0.8068     4    16    0.8585    0.0004    1306      96    2
   0.8065     4    17    0.8578    0.0003    1293      96    2
   0.8050     4    18    0.8589    0.0003    1269      96    2
   0.8072     4    19    0.8593    0.0003    1298      96    2
   0.8039     4    20    0.8589    0.0003    1298      96    2
   0.8081     4    21    0.8564    0.0003    1297      96    2
   0.8062     4    22    0.8573    0.0001    1331      96    2
   0.8058     4    23    0.8659    0.0000    1276      96    2
   0.8095     4    24    0.8668    0.0000    1295      96    2
   0.8120     4    25    0.8717    0.0000    1337      96    2
   AAMAX= 1835.89185 AAMIN= -849.260864
   25    0.8717   11.8209    593.07    2.6500    4.0000   1
   R1=     55.05 ( all E.s); AVSIN=     1.4042
  SET   CC      SEED    NCYC NITER
    RVAL(R1,ini,end) PKS(ini,end) RO/SIG
    4 0.8717  0.1538460   25    5      55.1  70.0  59.7   115   115   11.82

    SEED=   0.1923080
    vector -u =:   1   0.87300   0.81655   0.52951  1.00
   0.8148     5     1    0.8229    0.0099    1665      96    3
   0.7937     5     2    0.8635    0.0000    1139      96    3
   0.8155     5     3    0.8585    0.0014    1361      96    3
   0.8044     5     4    0.8638    0.0000    1299      96    3
   0.8114     5     5    0.8560    0.0008    1344      96    3
   0.8074     5     6    0.8572    0.0000    1326      96    3
   0.8108     5     7    0.8575    0.0003    1242      96    3
   0.8093     5     8    0.8602    0.0000    1256      96    3
   0.8098     5     9    0.8545    0.0001    1323      96    3
   0.8062     5    10    0.8574    0.0003    1286      96    3
   0.8053     5    11    0.8575    0.0000    1269      96    3
   0.8016     5    12    0.8583    0.0000    1281      96    3
   0.8057     5    13    0.8586    0.0001    1309      96    3
   0.8045     5    14    0.8576    0.0000    1258      96    3
   0.8055     5    15    0.8588    0.0000    1290      96    3
   0.8033     5    16    0.8565    0.0000    1295      96    3
   0.8022     5    17    0.8582    0.0000    1316      96    3
   0.8050     5    18    0.8522    0.0000    1284      96    3
   0.8001     5    19    0.8569    0.0000    1317      96    3
   0.8042     5    20    0.8548    0.0000    1311      96    3
   0.8035     5    21    0.8563    0.0000    1293      96    3
   0.8040     5    22    0.8545    0.0000    1368      96    3
   0.8030     5    23    0.8593    0.0000    1260      96    3
   0.8037     5    24    0.8563    0.0000    1368      96    3
   0.8037     5    25    0.8597    0.0000    1285      96    3
   0.8060     5    26    0.8654    0.0000    1260      96    3
   0.8115     5    27    0.8694    0.0000    1332      96    3
   0.8132     5    28    0.8719    0.0000    1298      96    3
   AAMAX= 1769.23755 AAMIN= -841.074158
   28    0.8719   10.0982    663.07    2.6500    4.0000   1
   R1=     55.03 ( all E.s); AVSIN=     1.3369
  SET   CC      SEED    NCYC NITER
    RVAL(R1,ini,end) PKS(ini,end) RO/SIG
    5 0.8719  0.1923080   28    5      55.0  70.5  60.3   115   115   10.10

    SEED=   0.2307690
    vector -u =:   1   0.18504   0.40165   0.47330  1.00
   0.8178     6     1    0.8286    0.0055    1733      96    4
   0.7986     6     2    0.8676    0.0000    1230      96    4
   0.8199     6     3    0.8580    0.0010    1366      96    4
   0.8116     6     4    0.8619    0.0000    1296      96    4
   0.8131     6     5    0.8608    0.0004    1307      96    4
   0.8102     6     6    0.8611    0.0000    1280      96    4
   0.8129     6     7    0.8568    0.0001    1280      96    4
   0.8087     6     8    0.8609    0.0001    1269      96    4
   0.8097     6     9    0.8577    0.0001    1363      96    4
   0.8067     6    10    0.8634    0.0001    1335      96    4
   0.8083     6    11    0.8585    0.0000    1289      96    4
   0.8071     6    12    0.8608    0.0001    1257      96    4
   0.8101     6    13    0.8593    0.0001    1296      96    4
   0.8058     6    14    0.8593    0.0000    1368      96    4
   0.8057     6    15    0.8564    0.0000    1311      96    4
   0.8037     6    16    0.8580    0.0000    1261      96    4
   0.8095     6    17    0.8589    0.0001    1292      96    4
   0.8050     6    18    0.8581    0.0000    1366      96    4
   0.8041     6    19    0.8586    0.0000    1271      96    4
   0.8054     6    20    0.8573    0.0000    1316      96    4
   0.8054     6    21    0.8601    0.0000    1316      96    4
   0.8082     6    22    0.8569    0.0001    1342      96    4
   0.8030     6    23    0.8566    0.0000    1286      96    4
   0.8042     6    24    0.8588    0.0000    1296      96    4
   0.8050     6    25    0.8616    0.0000    1243      96    4
   0.8042     6    26    0.8602    0.0000    1300      96    4
   0.8083     6    27    0.8653    0.0000    1290      96    4
   0.8105     6    28    0.8708    0.0000    1297      96    4
   AAMAX= 1754.04932 AAMIN= -838.559509
   28    0.8708    9.4165    726.34    2.6500    4.0000   1
   R1=     55.30 ( all E.s); AVSIN=     1.4204
  SET   CC      SEED    NCYC NITER
    RVAL(R1,ini,end) PKS(ini,end) RO/SIG
    6 0.8708  0.2307690   28    5      55.3  71.4  61.1   115   115    9.42

    SEED=   0.2692310
    vector -u =:   1   0.63250   0.71194   0.75479  1.00
   0.8175     7     1    0.8265    0.0040    1721      96    5
   0.7969     7     2    0.8663    0.0000    1194      96    5
   0.8191     7     3    0.8587    0.0004    1384      96    5
   0.8111     7     4    0.8627    0.0000    1306      96    5
   0.8130     7     5    0.8523    0.0000    1310      96    5
   0.8080     7     6    0.8620    0.0000    1334      96    5
   0.8097     7     7    0.8603    0.0000    1358      96    5
   0.8092     7     8    0.8640    0.0000    1379      96    5
   0.8094     7     9    0.8582    0.0000    1319      96    5
   0.8091     7    10    0.8594    0.0000    1371      96    5
   0.8092     7    11    0.8567    0.0000    1281      96    5
   0.8051     7    12    0.8589    0.0000    1371      96    5
   0.8058     7    13    0.8588    0.0000    1290      96    5
   0.8049     7    14    0.8576    0.0000    1317      96    5
   0.8064     7    15    0.8594    0.0000    1280      96    5
   0.8079     7    16    0.8555    0.0000    1302      96    5
   0.8043     7    17    0.8578    0.0000    1273      96    5
   0.8070     7    18    0.8593    0.0000    1326      96    5
   0.8083     7    19    0.8555    0.0000    1308      96    5
   0.8071     7    20    0.8572    0.0000    1289      96    5
   0.8057     7    21    0.8594    0.0000    1309      96    5
   0.8080     7    22    0.8583    0.0000    1332      96    5
   0.8078     7    23    0.8580    0.0000    1357      96    5
   0.8071     7    24    0.8602    0.0000    1339      96    5
   0.8094     7    25    0.8586    0.0000    1322      96    5
   0.8052     7    26    0.8602    0.0000    1328      96    5
   0.8111     7    27    0.8572    0.0000    1332      96    5
   0.8053     7    28    0.8606    0.0000    1288      96    5
   0.8079     7    29    0.8611    0.0000    1297      96    5
   0.8070     7    30    0.8596    0.0000    1282      96    5
   0.8054     7    31    0.8573    0.0000    1290      96    5
   0.8067     7    32    0.8612    0.0000    1341      96    5
   0.8072     7    33    0.8616    0.0000    1310      96    5
   0.8104     7    34    0.8569    0.0000    1292      96    5
   0.8067     7    35    0.8567    0.0000    1360      96    5
   0.8071     7    36    0.8541    0.0000    1327      96    5
   0.8056     7    37    0.8567    0.0000    1308      96    5
   0.8052     7    38    0.8563    0.0000    1343      96    5
   0.8042     7    39    0.8581    0.0000    1318      96    5
   0.8070     7    40    0.8558    0.0000    1298      96    5
   0.8052     7    41    0.8573    0.0000    1296      96    5
   0.8053     7    42    0.8563    0.0000    1328      96    5
   0.8058     7    43    0.8564    0.0000    1282      96    5
   0.8025     7    44    0.8564    0.0000    1295      96    5
   0.8048     7    45    0.8543    0.0000    1311      96    5
   0.8042     7    46    0.8593    0.0000    1264      96    5
   0.8051     7    47    0.8614    0.0000    1317      96    5
   0.8068     7    48    0.8648    0.0000    1255      96    5
   0.8125     7    49    0.8704    0.0000    1356      96    5
   AAMAX= 1777.85742 AAMIN= -817.028137
   49    0.8704    8.5952    784.53    2.6500    4.0000   1
   R1=     55.17 ( all E.s); AVSIN=     1.3119
  SET   CC      SEED    NCYC NITER
    RVAL(R1,ini,end) PKS(ini,end) RO/SIG
    7 0.8704  0.2692310   49    5      55.2  70.3  60.9   115   115    8.60

    SEED=   0.3076920
    vector -u =:   1   0.25335   0.98420   0.46296  1.00
   0.8182     8     1    0.8279    0.0030    1714      96    6
   0.7926     8     2    0.8603    0.0000    1200      96    6
   0.8063     8     3    0.8594    0.0000    1283      96    6
   0.8020     8     4    0.8618    0.0000    1303      96    6
   0.8019     8     5    0.8565    0.0000    1316      96    6
   0.8013     8     6    0.8611    0.0000    1225      96    6
   0.8021     8     7    0.8563    0.0000    1237      96    6
   0.8040     8     8    0.8535    0.0000    1328      96    6
   0.8061     8     9    0.8573    0.0000    1273      96    6
   0.8051     8    10    0.8553    0.0000    1299      96    6
   0.8052     8    11    0.8554    0.0000    1280      96    6
   0.8015     8    12    0.8574    0.0000    1259      96    6
   0.8033     8    13    0.8562    0.0000    1320      96    6
   0.8019     8    14    0.8558    0.0000    1259      96    6
   0.8039     8    15    0.8565    0.0000    1297      96    6
   0.8024     8    16    0.8600    0.0000    1276      96    6
   0.8066     8    17    0.8585    0.0000    1286      96    6
   0.8040     8    18    0.8598    0.0000    1257      96    6
   0.8050     8    19    0.8607    0.0000    1311      96    6
   0.8061     8    20    0.8574    0.0000    1325      96    6
   0.8068     8    21    0.8563    0.0000    1314      96    6
   0.8039     8    22    0.8588    0.0000    1251      96    6
   0.8028     8    23    0.8595    0.0000    1244      96    6
   0.8093     8    24    0.8596    0.0000    1290      96    6
   0.8060     8    25    0.8593    0.0000    1297      96    6
   0.8088     8    26    0.8548    0.0000    1328      96    6
   0.8066     8    27    0.8583    0.0000    1321      96    6
   0.8038     8    28    0.8565    0.0000    1314      96    6
   0.8048     8    29    0.8543    0.0000    1291      96    6
   0.8015     8    30    0.8589    0.0000    1309      96    6
   0.8049     8    31    0.8562    0.0000    1273      96    6
   0.8035     8    32    0.8583    0.0000    1307      96    6
   0.8044     8    33    0.8579    0.0000    1290      96    6
   0.8021     8    34    0.8538    0.0000    1304      96    6
   0.8009     8    35    0.8568    0.0000    1257      96    6
   0.8021     8    36    0.8557    0.0000    1287      96    6
   0.8064     8    37    0.8545    0.0000    1304      96    6
   0.8052     8    38    0.8578    0.0000    1342      96    6
   0.8022     8    39    0.8535    0.0000    1278      96    6
   0.8031     8    40    0.8569    0.0000    1315      96    6
   0.8030     8    41    0.8592    0.0000    1324      96    6
   0.8049     8    42    0.8566    0.0000    1312      96    6
   0.8074     8    43    0.8593    0.0000    1314      96    6
   0.8054     8    44    0.8553    0.0000    1356      96    6
   0.8016     8    45    0.8571    0.0000    1321      96    6
   0.8058     8    46    0.8577    0.0000    1337      96    6
   0.8078     8    47    0.8545    0.0000    1293      96    6
   0.8069     8    48    0.8551    0.0000    1307      96    6
   0.8048     8    49    0.8551    0.0000    1277      96    6
   0.8060     8    50    0.8584    0.0000    1336      96    6
   0.8023     8    51    0.8543    0.0000    1289      96    6
   0.8033     8    52    0.8573    0.0000    1309      96    6
   0.8044     8    53    0.8614    0.0000    1303      96    6
   0.8051     8    54    0.8669    0.0000    1284      96    6
   AAMAX= 1721.89172 AAMIN= -934.592529
   55    0.8739    8.1065    838.70    2.6500    4.0000   1
   R1=     55.02 ( all E.s); AVSIN=     1.3709
  SET   CC      SEED    NCYC NITER
    RVAL(R1,ini,end) PKS(ini,end) RO/SIG
    8 0.8739  0.3076920   55    5      55.0  68.4  60.0   115   115    8.11

    SEED=   0.3461540
    vector -u =:   1   0.08913   0.96328   0.46529  1.00
   0.8153     9     1    0.8148    0.0026    1618      96    7
   0.7958     9     2    0.8602    0.0000    1159      96    7
   0.8098     9     3    0.8545    0.0000    1293      96    7
   0.8069     9     4    0.8623    0.0000    1318      96    7
   0.8113     9     5    0.8561    0.0000    1275      96    7
   0.8043     9     6    0.8605    0.0000    1248      96    7
   0.8085     9     7    0.8565    0.0000    1344      96    7
   0.8034     9     8    0.8577    0.0000    1274      96    7
   0.8037     9     9    0.8586    0.0000    1300      96    7
   0.8037     9    10    0.8590    0.0000    1307      96    7
   0.8075     9    11    0.8565    0.0000    1322      96    7
   0.8031     9    12    0.8585    0.0000    1263      96    7
   0.8087     9    13    0.8582    0.0000    1259      96    7
   0.8061     9    14    0.8614    0.0000    1316      96    7
   0.8090     9    15    0.8587    0.0000    1270      96    7
   0.8060     9    16    0.8580    0.0000    1285      96    7
   0.8070     9    17    0.8611    0.0000    1274      96    7
   0.8081     9    18    0.8561    0.0000    1338      96    7
   0.8069     9    19    0.8584    0.0000    1295      96    7
   0.8081     9    20    0.8581    0.0000    1295      96    7
   0.8054     9    21    0.8567    0.0000    1309      96    7
   0.8040     9    22    0.8559    0.0000    1289      96    7
   0.8066     9    23    0.8592    0.0000    1272      96    7
   0.8061     9    24    0.8608    0.0000    1289      96    7
   0.8076     9    25    0.8618    0.0000    1311      96    7
   0.8082     9    26    0.8685    0.0000    1275      96    7
   0.8112     9    27    0.8718    0.0000    1264      96    7
   AAMAX= 1736.74377 AAMIN= -855.628784
   27    0.8718    7.4890    889.57    2.6500    4.0000   1
   R1=     55.07 ( all E.s); AVSIN=     1.4262
  SET   CC      SEED    NCYC NITER
    RVAL(R1,ini,end) PKS(ini,end) RO/SIG
    9 0.8718  0.3461540   27    5      55.1  70.5  61.1   115   115    7.49

    SEED=   0.3846150
    vector -u =:   1   0.17945   0.98992   0.77966  1.00
   0.8151    10     1    0.8302    0.0019    1604      96    8
   0.7947    10     2    0.8621    0.0000    1127      96    8
   0.8072    10     3    0.8557    0.0000    1304      96    8
   0.8041    10     4    0.8586    0.0000    1290      96    8
   0.8030    10     5    0.8560    0.0000    1307      96    8
   0.7988    10     6    0.8554    0.0000    1297      96    8
   0.8023    10     7    0.8564    0.0000    1238      96    8
   0.8004    10     8    0.8593    0.0000    1269      96    8
   0.7986    10     9    0.8569    0.0000    1278      96    8
   0.7977    10    10    0.8551    0.0000    1249      96    8
   0.7965    10    11    0.8559    0.0000    1268      96    8
   0.7993    10    12    0.8580    0.0000    1213      96    8
   0.7987    10    13    0.8550    0.0000    1220      96    8
   0.8014    10    14    0.8567    0.0000    1281      96    8
   0.7981    10    15    0.8546    0.0000    1271      96    8
   0.7994    10    16    0.8527    0.0000    1306      96    8
   0.7969    10    17    0.8531    0.0000    1250      96    8
   0.7971    10    18    0.8571    0.0000    1314      96    8
   0.7983    10    19    0.8558    0.0000    1253      96    8
   0.7985    10    20    0.8571    0.0000    1292      96    8
   0.7999    10    21    0.8537    0.0000    1299      96    8
   0.7996    10    22    0.8557    0.0000    1319      96    8
   0.8026    10    23    0.8524    0.0000    1289      96    8
   0.7980    10    24    0.8538    0.0000    1303      96    8
   0.7999    10    25    0.8534    0.0000    1246      96    8
   0.8018    10    26    0.8568    0.0000    1331      96    8
   0.8021    10    27    0.8568    0.0000    1288      96    8
   0.8041    10    28    0.8552    0.0000    1280      96    8
   0.8026    10    29    0.8543    0.0000    1311      96    8
   0.8040    10    30    0.8568    0.0000    1278      96    8
   0.8027    10    31    0.8556    0.0000    1329      96    8
   0.8000    10    32    0.8543    0.0000    1282      96    8
   0.8034    10    33    0.8587    0.0000    1338      96    8
   0.8027    10    34    0.8612    0.0000    1272      96    8
   0.8056    10    35    0.8659    0.0000    1262      96    8
   0.8097    10    36    0.8733    0.0000    1311      96    8
   AAMAX= 2026.13562 AAMIN= -821.676697
   36    0.8733    7.8232    937.68    2.6500    4.0000   1
   R1=     55.27 ( all E.s); AVSIN=     1.4116
  SET   CC      SEED    NCYC NITER
    RVAL(R1,ini,end) PKS(ini,end) RO/SIG
   10 0.8733  0.3846150   36    5      55.3  70.4  60.8   115   115    7.82

    SEED=   0.4230770
    vector -u =:   1   0.56780   0.28714   0.87787  1.00
   0.8163    11     1    0.8204    0.0019    1745      96    9
   0.7949    11     2    0.8645    0.0000    1130      96    9
   0.8187    11     3    0.8570    0.0000    1342      96    9
   0.8057    11     4    0.8640    0.0000    1240      96    9
   0.8091    11     5    0.8583    0.0000    1328      96    9
   0.8051    11     6    0.8613    0.0000    1281      96    9
   0.8090    11     7    0.8596    0.0000    1338      96    9
   0.8097    11     8    0.8567    0.0000    1302      96    9
   0.8078    11     9    0.8568    0.0000    1295      96    9
   0.8043    11    10    0.8636    0.0000    1295      96    9
   0.8073    11    11    0.8575    0.0000    1317      96    9
   0.8058    11    12    0.8587    0.0000    1270      96    9
   0.8077    11    13    0.8581    0.0000    1334      96    9
   0.8075    11    14    0.8590    0.0000    1294      96    9
   0.8038    11    15    0.8578    0.0000    1290      96    9
   0.8051    11    16    0.8559    0.0000    1276      96    9
   0.8062    11    17    0.8570    0.0000    1327      96    9
   0.8052    11    18    0.8540    0.0000    1307      96    9
   0.8054    11    19    0.8573    0.0000    1317      96    9
   0.8062    11    20    0.8581    0.0000    1283      96    9
   0.8054    11    21    0.8555    0.0000    1272      96    9
   0.8040    11    22    0.8571    0.0000    1283      96    9
   0.8075    11    23    0.8608    0.0000    1265      96    9
   0.8059    11    24    0.8614    0.0000    1284      96    9
   0.8075    11    25    0.8660    0.0000    1302      96    9
   0.8109    11    26    0.8672    0.0000    1308      96    9
   0.8117    11    27    0.8712    0.0000    1321      96    9
   AAMAX= 1866.61230 AAMIN= -847.829285
   27    0.8712    6.6790    983.45    2.6500    4.0000   1
   R1=     55.06 ( all E.s); AVSIN=     1.3703
  SET   CC      SEED    NCYC NITER
    RVAL(R1,ini,end) PKS(ini,end) RO/SIG
   11 0.8712  0.4230770   27    5      55.1  71.4  61.0   115   115    6.68

    SEED=   0.4615380
    vector -u =:   1   0.29555   0.71818   0.66547  1.00
   0.8172    12     1    0.8311    0.0013    1701      96   10
   0.8001    12     2    0.8641    0.0000    1171      96   10
   0.8152    12     3    0.8586    0.0000    1373      96   10
   0.8067    12     4    0.8622    0.0000    1310      96   10
   0.8116    12     5    0.8535    0.0000    1392      96   10
   0.8048    12     6    0.8611    0.0000    1296      96   10
   0.8071    12     7    0.8554    0.0000    1315      96   10
   0.8058    12     8    0.8601    0.0000    1291      96   10
   0.8075    12     9    0.8565    0.0000    1362      96   10
   0.8064    12    10    0.8578    0.0000    1324      96   10
   0.8096    12    11    0.8584    0.0000    1322      96   10
   0.8061    12    12    0.8557    0.0000    1292      96   10
   0.8044    12    13    0.8586    0.0000    1363      96   10
   0.8051    12    14    0.8561    0.0000    1317      96   10
   0.8038    12    15    0.8568    0.0000    1310      96   10
   0.8081    12    16    0.8587    0.0000    1273      96   10
   0.8060    12    17    0.8559    0.0000    1309      96   10
   0.8027    12    18    0.8594    0.0000    1258      96   10
   0.8069    12    19    0.8586    0.0000    1296      96   10
   0.8067    12    20    0.8588    0.0000    1276      96   10
   0.8061    12    21    0.8552    0.0000    1311      96   10
   0.8028    12    22    0.8579    0.0000    1336      96   10
   0.8017    12    23    0.8546    0.0000    1285      96   10
   0.8045    12    24    0.8566    0.0000    1280      96   10
   0.8036    12    25    0.8551    0.0000    1311      96   10
   0.8051    12    26    0.8547    0.0000    1307      96   10
   0.8026    12    27    0.8538    0.0000    1334      96   10
   0.8039    12    28    0.8556    0.0000    1323      96   10
   0.8043    12    29    0.8585    0.0000    1324      96   10
   0.8034    12    30    0.8640    0.0000    1310      96   10
   0.8079    12    31    0.8704    0.0000    1276      96   10
   AAMAX= 1825.74390 AAMIN= -800.281555
   31    0.8704    6.8361   1027.16    2.6500    4.0000   1
   R1=     56.07 ( all E.s); AVSIN=     1.3023
  SET   CC      SEED    NCYC NITER
    RVAL(R1,ini,end) PKS(ini,end) RO/SIG
   12 0.8704  0.4615380   31    5      56.1  71.3  63.6   115   115    6.84

    SEED=   0.5000000
    vector -u =:   1   0.40818   0.64452   0.97670  1.00
   0.8150    13     1    0.8240    0.0001    1624      96   11
   0.7965    13     2    0.8629    0.0000    1178      96   11
   0.8128    13     3    0.8553    0.0000    1349      96   11
   0.8063    13     4    0.8615    0.0000    1289      96   11
   0.8110    13     5    0.8572    0.0000    1372      96   11
   0.8067    13     6    0.8584    0.0000    1249      96   11
   0.8052    13     7    0.8589    0.0000    1302      96   11
   0.8061    13     8    0.8576    0.0000    1340      96   11
   0.8053    13     9    0.8543    0.0000    1339      96   11
   0.8029    13    10    0.8580    0.0000    1269      96   11
   0.8050    13    11    0.8587    0.0000    1318      96   11
   0.8058    13    12    0.8582    0.0000    1270      96   11
   0.8077    13    13    0.8555    0.0000    1305      96   11
   0.8050    13    14    0.8635    0.0000    1288      96   11
   0.8102    13    15    0.8566    0.0000    1326      96   11
   0.8069    13    16    0.8608    0.0000    1308      96   11
   0.8079    13    17    0.8571    0.0000    1306      96   11
   0.8072    13    18    0.8604    0.0000    1330      96   11
   0.8057    13    19    0.8617    0.0000    1258      96   11
   0.8104    13    20    0.8612    0.0000    1334      96   11
   0.8098    13    21    0.8618    0.0000    1356      96   11
   0.8084    13    22    0.8608    0.0000    1327      96   11
   0.8063    13    23    0.8602    0.0000    1276      96   11
   0.8071    13    24    0.8588    0.0000    1304      96   11
   0.8058    13    25    0.8584    0.0000    1309      96   11
   0.8059    13    26    0.8582    0.0000    1280      96   11
   0.8064    13    27    0.8576    0.0000    1312      96   11
   0.8069    13    28    0.8573    0.0000    1382      96   11
   0.8055    13    29    0.8590    0.0000    1314      96   11
   0.8053    13    30    0.8548    0.0000    1319      96   11
   0.8053    13    31    0.8573    0.0000    1342      96   11
   0.8055    13    32    0.8564    0.0000    1318      96   11
   0.8049    13    33    0.8590    0.0000    1344      96   11
   0.8051    13    34    0.8564    0.0000    1284      96   11
   0.8038    13    35    0.8610    0.0000    1320      96   11
   0.8060    13    36    0.8611    0.0000    1288      96   11
   0.8067    13    37    0.8601    0.0000    1265      96   11
   0.8063    13    38    0.8564    0.0000    1270      96   11
   0.8055    13    39    0.8589    0.0000    1291      96   11
   0.8066    13    40    0.8577    0.0000    1319      96   11
   0.8065    13    41    0.8564    0.0000    1313      96   11
   0.8056    13    42    0.8585    0.0000    1303      96   11
   0.8063    13    43    0.8569    0.0000    1365      96   11
   0.8071    13    44    0.8559    0.0000    1279      96   11
   0.8054    13    45    0.8626    0.0000    1347      96   11
   0.8092    13    46    0.8541    0.0000    1258      96   11
   0.8066    13    47    0.8608    0.0000    1302      96   11
   0.8080    13    48    0.8588    0.0000    1284      96   11
   0.8069    13    49    0.8584    0.0000    1256      96   11
   0.8069    13    50    0.8599    0.0000    1303      96   11
   0.8080    13    51    0.8600    0.0000    1304      96   11
   0.8086    13    52    0.8602    0.0000    1305      96   11
   0.8094    13    53    0.8604    0.0000    1325      96   11
   0.8094    13    54    0.8573    0.0000    1340      96   11
   AAMAX= 3318.19238 AAMIN= -807.122192
   55    0.8623   14.0120   1069.08    2.6500    4.0000   1
   R1=     56.61 ( all E.s); AVSIN=     4.6072
  SET   CC      SEED    NCYC NITER
    RVAL(R1,ini,end) PKS(ini,end) RO/SIG
   13 0.8623  0.5000000   55    5      56.6  77.7  42.8   115   115   14.01

    SEED=   0.5384620
    vector -u =:   1   0.94966   0.25920   0.88245  1.00
   0.8140    14     1    0.8185    0.0005    1672      96   11
   0.7930    14     2    0.8605    0.0000    1222      96   11
   0.8171    14     3    0.8560    0.0000    1327      96   11
   0.8062    14     4    0.8615    0.0000    1256      96   11
   0.8093    14     5    0.8540    0.0000    1339      96   11
   0.8064    14     6    0.8609    0.0000    1262      96   11
   0.8099    14     7    0.8556    0.0000    1271      96   11
   0.8049    14     8    0.8583    0.0000    1250      96   11
   0.8074    14     9    0.8556    0.0000    1305      96   11
   0.8082    14    10    0.8620    0.0000    1322      96   11
   0.8121    14    11    0.8548    0.0000    1326      96   11
   0.8072    14    12    0.8588    0.0000    1321      96   11
   0.8090    14    13    0.8526    0.0000    1321      96   11
   0.8058    14    14    0.8615    0.0000    1280      96   11
   0.8106    14    15    0.8594    0.0000    1294      96   11
   0.8061    14    16    0.8578    0.0000    1351      96   11
   0.8082    14    17    0.8604    0.0000    1322      96   11
   0.8053    14    18    0.8601    0.0000    1291      96   11
   0.8078    14    19    0.8605    0.0000    1320      96   11
   0.8079    14    20    0.8589    0.0000    1290      96   11
   0.8069    14    21    0.8603    0.0000    1301      96   11
   0.8073    14    22    0.8580    0.0000    1327      96   11
   0.8075    14    23    0.8588    0.0000    1307      96   11
   0.8068    14    24    0.8582    0.0000    1350      96   11
   0.8078    14    25    0.8550    0.0000    1312      96   11
   0.8055    14    26    0.8563    0.0000    1302      96   11
   0.8039    14    27    0.8589    0.0000    1310      96   11
   0.8059    14    28    0.8563    0.0000    1312      96   11
   0.8027    14    29    0.8566    0.0000    1290      96   11
   0.8040    14    30    0.8560    0.0000    1272      96   11
   0.8013    14    31    0.8567    0.0000    1249      96   11
   0.8038    14    32    0.8546    0.0000    1294      96   11
   0.8001    14    33    0.8544    0.0000    1324      96   11
   0.8021    14    34    0.8564    0.0000    1298      96   11
   0.8007    14    35    0.8614    0.0000    1278      96   11
   0.8055    14    36    0.8611    0.0000    1303      96   11
   0.8075    14    37    0.8708    0.0000    1265      96   11
   AAMAX= 1682.80640 AAMIN= -880.789917
   37    0.8708    6.0762   1109.42    2.6500    4.0000   1
   R1=     55.18 ( all E.s); AVSIN=     1.3640
  SET   CC      SEED    NCYC NITER
    RVAL(R1,ini,end) PKS(ini,end) RO/SIG
   14 0.8708  0.5384620   37    5      55.2  71.3  60.3   115   115    6.08

    SEED=   0.5769230
    vector -u =:   1   0.96485   0.69098   0.90155  1.00
   0.8155    15     1    0.8251    0.0004    1594      96   12
   0.7981    15     2    0.8645    0.0000    1187      96   12
   0.8187    15     3    0.8607    0.0000    1362      96   12
   0.8075    15     4    0.8608    0.0000    1286      96   12
   0.8076    15     5    0.8594    0.0000    1292      96   12
   0.8081    15     6    0.8575    0.0000    1298      96   12
   0.8034    15     7    0.8573    0.0000    1354      96   12
   0.8041    15     8    0.8563    0.0000    1341      96   12
   0.8021    15     9    0.8591    0.0000    1354      96   12
   0.8054    15    10    0.8589    0.0000    1328      96   12
   0.8041    15    11    0.8558    0.0000    1278      96   12
   0.8023    15    12    0.8558    0.0000    1329      96   12
   0.8026    15    13    0.8553    0.0000    1307      96   12
   0.8018    15    14    0.8570    0.0000    1295      96   12
   0.8025    15    15    0.8580    0.0000    1286      96   12
   0.8036    15    16    0.8552    0.0000    1301      96   12
   0.8047    15    17    0.8570    0.0000    1295      96   12
   0.8054    15    18    0.8551    0.0000    1327      96   12
   0.8041    15    19    0.8584    0.0000    1289      96   12
   0.8045    15    20    0.8563    0.0000    1277      96   12
   0.8048    15    21    0.8564    0.0000    1301      96   12
   0.8041    15    22    0.8614    0.0000    1348      96   12
   0.8092    15    23    0.8554    0.0000    1305      96   12
   0.8055    15    24    0.8589    0.0000    1287      96   12
   0.8064    15    25    0.8576    0.0000    1330      96   12
   0.8031    15    26    0.8572    0.0000    1295      96   12
   0.8059    15    27    0.8563    0.0000    1279      96   12
   0.8011    15    28    0.8550    0.0000    1336      96   12
   0.8028    15    29    0.8538    0.0000    1261      96   12
   0.8018    15    30    0.8572    0.0000    1275      96   12
   0.8028    15    31    0.8623    0.0000    1270      96   12
   0.8061    15    32    0.8676    0.0000    1309      96   12
   0.8100    15    33    0.8710    0.0000    1303      96   12
   AAMAX= 1809.87756 AAMIN= -826.512634
   33    0.8710    5.9402   1148.34    2.6500    4.0000   1
   R1=     55.43 ( all E.s); AVSIN=     1.4421
  SET   CC      SEED    NCYC NITER
    RVAL(R1,ini,end) PKS(ini,end) RO/SIG
   15 0.8710  0.5769230   33    5      55.4  71.9  61.9   115   115    5.94

    SEED=   0.6153850
    vector -u =:   1   0.50225   0.38525   0.67117  1.00
   0.8183    16     1    0.8257    0.0005    1759      96   13
   0.7983    16     2    0.8611    0.0000    1202      96   13
   0.8151    16     3    0.8598    0.0000    1333      96   13
   0.8099    16     4    0.8630    0.0000    1318      96   13
   0.8127    16     5    0.8582    0.0000    1302      96   13
   0.8101    16     6    0.8641    0.0000    1304      96   13
   0.8133    16     7    0.8618    0.0000    1304      96   13
   0.8078    16     8    0.8604    0.0000    1306      96   13
   0.8109    16     9    0.8640    0.0000    1338      96   13
   0.8096    16    10    0.8606    0.0000    1347      96   13
   0.8108    16    11    0.8610    0.0000    1355      96   13
   0.8112    16    12    0.8606    0.0000    1296      96   13
   0.8064    16    13    0.8630    0.0000    1317      96   13
   0.8105    16    14    0.8611    0.0000    1319      96   13
   0.8100    16    15    0.8556    0.0000    1325      96   13
   0.8062    16    16    0.8589    0.0000    1257      96   13
   0.8070    16    17    0.8567    0.0000    1314      96   13
   0.8083    16    18    0.8580    0.0000    1248      96   13
   0.8069    16    19    0.8594    0.0000    1343      96   13
   0.8091    16    20    0.8608    0.0000    1308      96   13
   0.8080    16    21    0.8607    0.0000    1327      96   13
   0.8060    16    22    0.8573    0.0000    1300      96   13
   0.8058    16    23    0.8607    0.0000    1284      96   13
   0.8067    16    24    0.8590    0.0000    1326      96   13
   0.8023    16    25    0.8560    0.0000    1321      96   13
   0.8025    16    26    0.8543    0.0000    1324      96   13
   0.8029    16    27    0.8568    0.0000    1332      96   13
   0.8034    16    28    0.8575    0.0000    1267      96   13
   0.8036    16    29    0.8560    0.0000    1335      96   13
   0.8054    16    30    0.8597    0.0000    1291      96   13
   0.8021    16    31    0.8529    0.0000    1263      96   13
   0.8031    16    32    0.8563    0.0000    1352      96   13
   0.8031    16    33    0.8547    0.0000    1346      96   13
   0.8021    16    34    0.8557    0.0000    1251      96   13
   0.8014    16    35    0.8550    0.0000    1298      96   13
   0.8021    16    36    0.8575    0.0000    1264      96   13
   0.8034    16    37    0.8588    0.0000    1306      96   13
   0.8068    16    38    0.8670    0.0000    1296      96   13
   0.8109    16    39    0.8724    0.0000    1303      96   13
   AAMAX= 1646.56519 AAMIN= -863.101135
   39    0.8724    5.6567   1185.98    2.6500    4.0000   1
   R1=     55.20 ( all E.s); AVSIN=     1.3882
  SET   CC      SEED    NCYC NITER
    RVAL(R1,ini,end) PKS(ini,end) RO/SIG
   16 0.8724  0.6153850   39    5      55.2  69.9  60.1   115   115    5.66

    SEED=   0.6538460
    vector -u =:   1   0.60769   0.86450   0.81635  1.00
   0.8152    17     1    0.8260    0.0000    1627      96   14
   0.7982    17     2    0.8626    0.0000    1142      96   14
   0.8148    17     3    0.8598    0.0000    1344      96   14
   0.8091    17     4    0.8639    0.0000    1348      96   14
   0.8115    17     5    0.8603    0.0000    1373      96   14
   0.8097    17     6    0.8613    0.0000    1327      96   14
   0.8080    17     7    0.8594    0.0000    1307      96   14
   0.8084    17     8    0.8579    0.0000    1273      96   14
   0.8076    17     9    0.8583    0.0000    1278      96   14
   0.8098    17    10    0.8594    0.0000    1330      96   14
   0.8102    17    11    0.8590    0.0000    1287      96   14
   0.8062    17    12    0.8580    0.0000    1303      96   14
   0.8074    17    13    0.8573    0.0000    1315      96   14
   0.8066    17    14    0.8570    0.0000    1266      96   14
   0.8082    17    15    0.8574    0.0000    1316      96   14
   0.8077    17    16    0.8555    0.0000    1260      96   14
   0.8064    17    17    0.8562    0.0000    1298      96   14
   0.8074    17    18    0.8596    0.0000    1297      96   14
   0.8056    17    19    0.8605    0.0000    1287      96   14
   0.8070    17    20    0.8605    0.0000    1291      96   14
   0.8068    17    21    0.8572    0.0000    1323      96   14
   0.8027    17    22    0.8615    0.0000    1309      96   14
   0.8062    17    23    0.8595    0.0000    1315      96   14
   0.8055    17    24    0.8549    0.0000    1270      96   14
   0.8030    17    25    0.8575    0.0000    1344      96   14
   0.8058    17    26    0.8581    0.0000    1302      96   14
   0.8068    17    27    0.8569    0.0000    1290      96   14
   0.8099    17    28    0.8581    0.0000    1295      96   14
   0.8060    17    29    0.8565    0.0000    1279      96   14
   0.8081    17    30    0.8565    0.0000    1352      96   14
   0.8067    17    31    0.8612    0.0000    1322      96   14
   0.8059    17    32    0.8576    0.0000    1312      96   14
   0.8058    17    33    0.8620    0.0000    1299      96   14
   0.8060    17    34    0.8579    0.0000    1324      96   14
   0.8075    17    35    0.8568    0.0000    1262      96   14
   0.8070    17    36    0.8564    0.0000    1314      96   14
   0.8087    17    37    0.8572    0.0000    1305      96   14
   0.8046    17    38    0.8554    0.0000    1322      96   14
   0.8052    17    39    0.8542    0.0000    1326      96   14
   0.8039    17    40    0.8572    0.0000    1280      96   14
   0.8059    17    41    0.8554    0.0000    1267      96   14
   0.8031    17    42    0.8578    0.0000    1271      96   14
   0.8031    17    43    0.8575    0.0000    1276      96   14
   0.8037    17    44    0.8564    0.0000    1308      96   14
   0.8031    17    45    0.8516    0.0000    1313      96   14
   0.8028    17    46    0.8564    0.0000    1264      96   14
   0.8066    17    47    0.8586    0.0000    1300      96   14
   0.8029    17    48    0.8590    0.0000    1311      96   14
   0.8045    17    49    0.8585    0.0000    1343      96   14
   0.8054    17    50    0.8592    0.0000    1295      96   14
   0.8073    17    51    0.8599    0.0000    1291      96   14
   0.8061    17    52    0.8573    0.0000    1299      96   14
   0.8064    17    53    0.8568    0.0000    1304      96   14
   0.8059    17    54    0.8561    0.0000    1371      96   14
   AAMAX= 2984.72290 AAMIN= -901.748291
   55    0.8577   11.1162   1222.47    2.6500    4.0000   1
   R1=     58.15 ( all E.s); AVSIN=     4.0689
  SET   CC      SEED    NCYC NITER
    RVAL(R1,ini,end) PKS(ini,end) RO/SIG
   17 0.8577  0.6538460   55    5      58.2  80.9  58.5   115   115   11.12

    SEED=   0.6923080
    vector -u =:   1   0.33179   0.54915   0.80722  1.00
   0.8165    18     1    0.8162    0.0000    1744      96   14
   0.7953    18     2    0.8598    0.0000    1120      96   14
   0.8166    18     3    0.8562    0.0000    1328      96   14
   0.8056    18     4    0.8575    0.0000    1320      96   14
   0.8095    18     5    0.8594    0.0000    1347      96   14
   0.8060    18     6    0.8591    0.0000    1314      96   14
   0.8099    18     7    0.8588    0.0000    1294      96   14
   0.8082    18     8    0.8575    0.0000    1288      96   14
   0.8074    18     9    0.8583    0.0000    1294      96   14
   0.8064    18    10    0.8581    0.0000    1348      96   14
   0.8057    18    11    0.8604    0.0000    1302      96   14
   0.8073    18    12    0.8574    0.0000    1312      96   14
   0.8065    18    13    0.8616    0.0000    1296      96   14
   0.8059    18    14    0.8593    0.0000    1323      96   14
   0.8052    18    15    0.8610    0.0000    1303      96   14
   0.8096    18    16    0.8602    0.0000    1304      96   14
   0.8072    18    17    0.8569    0.0000    1295      96   14
   0.8074    18    18    0.8573    0.0000    1235      96   14
   0.8080    18    19    0.8557    0.0000    1360      96   14
   0.8075    18    20    0.8578    0.0000    1279      96   14
   0.8080    18    21    0.8560    0.0000    1311      96   14
   0.8052    18    22    0.8598    0.0000    1310      96   14
   0.8081    18    23    0.8549    0.0000    1277      96   14
   0.8034    18    24    0.8595    0.0000    1296      96   14
   0.8040    18    25    0.8553    0.0000    1303      96   14
   0.8017    18    26    0.8606    0.0000    1313      96   14
   0.8037    18    27    0.8612    0.0000    1318      96   14
   0.8045    18    28    0.8584    0.0000    1327      96   14
   0.8014    18    29    0.8539    0.0000    1335      96   14
   0.8006    18    30    0.8586    0.0000    1326      96   14
   0.8042    18    31    0.8573    0.0000    1271      96   14
   0.8049    18    32    0.8594    0.0000    1329      96   14
   0.8009    18    33    0.8571    0.0000    1274      96   14
   0.8042    18    34    0.8547    0.0000    1258      96   14
   0.8024    18    35    0.8587    0.0000    1250      96   14
   0.8067    18    36    0.8579    0.0000    1329      96   14
   0.8079    18    37    0.8593    0.0000    1305      96   14
   0.8052    18    38    0.8552    0.0000    1310      96   14
   0.8037    18    39    0.8532    0.0000    1280      96   14
   0.8035    18    40    0.8544    0.0000    1309      96   14
   0.8014    18    41    0.8535    0.0000    1330      96   14
   0.8002    18    42    0.8579    0.0000    1277      96   14
   0.8056    18    43    0.8540    0.0000    1333      96   14
   0.8012    18    44    0.8536    0.0000    1303      96   14
   0.8020    18    45    0.8553    0.0000    1249      96   14
   0.8057    18    46    0.8575    0.0000    1304      96   14
   0.8062    18    47    0.8634    0.0000    1279      96   14
   0.8081    18    48    0.8683    0.0000    1276      96   14
   0.8094    18    49    0.8710    0.0000    1290      96   14
   AAMAX= 1988.08911 AAMIN= -796.390381
   49    0.8710    5.7086   1257.89    2.6500    4.0000   1
   R1=     55.39 ( all E.s); AVSIN=     1.3915
  SET   CC      SEED    NCYC NITER
    RVAL(R1,ini,end) PKS(ini,end) RO/SIG
   18 0.8710  0.6923080   49    5      55.4  71.5  61.8   115   115    5.71

    SEED=   0.7307690
    vector -u =:   1   0.72215   0.07219   0.83414  1.00
   0.8162    19     1    0.8319    0.0000    1625      96   15
   0.7978    19     2    0.8614    0.0000    1189      96   15
   0.8171    19     3    0.8588    0.0000    1374      96   15
   0.8083    19     4    0.8595    0.0000    1308      96   15
   0.8113    19     5    0.8579    0.0000    1311      96   15
   0.8093    19     6    0.8604    0.0000    1313      96   15
   0.8094    19     7    0.8588    0.0000    1311      96   15
   0.8078    19     8    0.8573    0.0000    1340      96   15
   0.8085    19     9    0.8593    0.0000    1348      96   15
   0.8079    19    10    0.8619    0.0000    1262      96   15
   0.8114    19    11    0.8608    0.0000    1291      96   15
   0.8086    19    12    0.8592    0.0000    1301      96   15
   0.8095    19    13    0.8560    0.0000    1310      96   15
   0.8073    19    14    0.8626    0.0000    1312      96   15
   0.8120    19    15    0.8599    0.0000    1305      96   15
   0.8079    19    16    0.8599    0.0000    1347      96   15
   0.8127    19    17    0.8596    0.0000    1331      96   15
   0.8112    19    18    0.8595    0.0000    1326      96   15
   0.8089    19    19    0.8558    0.0000    1277      96   15
   0.8103    19    20    0.8591    0.0000    1250      96   15
   0.8095    19    21    0.8588    0.0000    1244      96   15
   0.8080    19    22    0.8582    0.0000    1274      96   15
   0.8079    19    23    0.8594    0.0000    1252      96   15
   0.8054    19    24    0.8606    0.0000    1288      96   15
   0.8078    19    25    0.8635    0.0000    1344      96   15
   0.8102    19    26    0.8577    0.0000    1321      96   15
   0.8069    19    27    0.8586    0.0000    1356      96   15
   0.8075    19    28    0.8575    0.0000    1316      96   15
   0.8060    19    29    0.8604    0.0000    1319      96   15
   0.8086    19    30    0.8585    0.0000    1321      96   15
   0.8035    19    31    0.8574    0.0000    1293      96   15
   0.8049    19    32    0.8571    0.0000    1281      96   15
   0.8079    19    33    0.8580    0.0000    1355      96   15
   0.8044    19    34    0.8607    0.0000    1283      96   15
   0.8082    19    35    0.8588    0.0000    1279      96   15
   0.8088    19    36    0.8571    0.0000    1330      96   15
   0.8080    19    37    0.8587    0.0000    1265      96   15
   0.8069    19    38    0.8600    0.0000    1325      96   15
   0.8098    19    39    0.8577    0.0000    1323      96   15
   0.8082    19    40    0.8587    0.0000    1312      96   15
   0.8069    19    41    0.8578    0.0000    1341      96   15
   0.8074    19    42    0.8602    0.0000    1318      96   15
   0.8089    19    43    0.8598    0.0000    1341      96   15
   0.8076    19    44    0.8581    0.0000    1328      96   15
   0.8057    19    45    0.8582    0.0000    1314      96   15
   0.8063    19    46    0.8597    0.0000    1299      96   15
   0.8059    19    47    0.8565    0.0000    1304      96   15
   0.8063    19    48    0.8598    0.0000    1323      96   15
   0.8060    19    49    0.8564    0.0000    1281      96   15
   0.8058    19    50    0.8581    0.0000    1302      96   15
   0.8057    19    51    0.8609    0.0000    1329      96   15
   0.8084    19    52    0.8551    0.0000    1324      96   15
   0.8055    19    53    0.8619    0.0000    1283      96   15
   0.8076    19    54    0.8591    0.0000    1321      96   15
   AAMAX= 2894.08618 AAMIN= -789.792725
   55    0.8608    9.5211   1292.35    2.6500    4.0000   1
   R1=     59.37 ( all E.s); AVSIN=     3.3607
  SET   CC      SEED    NCYC NITER
    RVAL(R1,ini,end) PKS(ini,end) RO/SIG
   19 0.8608  0.7307690   55    5      59.4  81.9  70.8   115   115    9.52

    SEED=   0.7692310
    vector -u =:   1   0.83175   0.32486   0.52766  1.00
   0.8150    20     1    0.8120    0.0000    1625      96   15
   0.7921    20     2    0.8597    0.0000    1136      96   15
   0.8149    20     3    0.8601    0.0000    1298      96   15
   0.8099    20     4    0.8622    0.0000    1311      96   15
   0.8107    20     5    0.8609    0.0000    1295      96   15
   0.8074    20     6    0.8615    0.0000    1287      96   15
   0.8107    20     7    0.8572    0.0000    1313      96   15
   0.8034    20     8    0.8593    0.0000    1305      96   15
   0.8078    20     9    0.8582    0.0000    1269      96   15
   0.8037    20    10    0.8575    0.0000    1298      96   15
   0.8040    20    11    0.8564    0.0000    1293      96   15
   0.8032    20    12    0.8571    0.0000    1308      96   15
   0.8047    20    13    0.8607    0.0000    1223      96   15
   0.8058    20    14    0.8563    0.0000    1257      96   15
   0.8052    20    15    0.8585    0.0000    1335      96   15
   0.8041    20    16    0.8552    0.0000    1321      96   15
   0.8038    20    17    0.8574    0.0000    1272      96   15
   0.8029    20    18    0.8592    0.0000    1217      96   15
   0.8055    20    19    0.8555    0.0000    1271      96   15
   0.8065    20    20    0.8598    0.0000    1277      96   15
   0.8076    20    21    0.8553    0.0000    1320      96   15
   0.8076    20    22    0.8593    0.0000    1271      96   15
   0.8051    20    23    0.8567    0.0000    1341      96   15
   0.8091    20    24    0.8571    0.0000    1281      96   15
   0.8048    20    25    0.8536    0.0000    1308      96   15
   0.8034    20    26    0.8562    0.0000    1239      96   15
   0.8043    20    27    0.8585    0.0000    1335      96   15
   0.8054    20    28    0.8565    0.0000    1328      96   15
   0.8058    20    29    0.8592    0.0000    1301      96   15
   0.8084    20    30    0.8593    0.0000    1324      96   15
   0.8058    20    31    0.8572    0.0000    1292      96   15
   0.8046    20    32    0.8543    0.0000    1243      96   15
   0.8015    20    33    0.8598    0.0000    1300      96   15
   0.8002    20    34    0.8524    0.0000    1285      96   15
   0.8019    20    35    0.8518    0.0000    1283      96   15
   0.8004    20    36    0.8546    0.0000    1257      96   15
   0.8031    20    37    0.8558    0.0000    1328      96   15
   0.8072    20    38    0.8548    0.0000    1279      96   15
   0.8070    20    39    0.8638    0.0000    1257      96   15
   0.8078    20    40    0.8672    0.0000    1274      96   15
   0.8137    20    41    0.8701    0.0000    1292      96   15
   AAMAX= 1888.66821 AAMIN= -886.966553
   41    0.8701    5.1731   1325.91    2.6500    4.0000   1
   R1=     54.94 ( all E.s); AVSIN=     1.4083
  SET   CC      SEED    NCYC NITER
    RVAL(R1,ini,end) PKS(ini,end) RO/SIG
   20 0.8701  0.7692310   41    5      54.9  69.6  60.0   115   115    5.17

    SEED=   0.8076920
    vector -u =:   1   0.70982   0.42673   0.52165  1.00
   0.8144    21     1    0.8270    0.0000    1570      96   16
   0.7975    21     2    0.8637    0.0000    1171      96   16
   0.8147    21     3    0.8543    0.0000    1368      96   16
   0.8069    21     4    0.8644    0.0000    1250      96   16
   0.8114    21     5    0.8583    0.0000    1352      96   16
   0.8064    21     6    0.8602    0.0000    1303      96   16
   0.8100    21     7    0.8579    0.0000    1310      96   16
   0.8089    21     8    0.8584    0.0000    1335      96   16
   0.8077    21     9    0.8546    0.0000    1328      96   16
   0.8042    21    10    0.8606    0.0000    1254      96   16
   0.8067    21    11    0.8596    0.0000    1286      96   16
   0.8054    21    12    0.8582    0.0000    1246      96   16
   0.8053    21    13    0.8565    0.0000    1299      96   16
   0.8066    21    14    0.8582    0.0000    1343      96   16
   0.8083    21    15    0.8598    0.0000    1319      96   16
   0.8083    21    16    0.8587    0.0000    1348      96   16
   0.8069    21    17    0.8588    0.0000    1340      96   16
   0.8073    21    18    0.8572    0.0000    1342      96   16
   0.8080    21    19    0.8550    0.0000    1306      96   16
   0.8071    21    20    0.8583    0.0000    1289      96   16
   0.8057    21    21    0.8576    0.0000    1320      96   16
   0.8025    21    22    0.8599    0.0000    1298      96   16
   0.8061    21    23    0.8568    0.0000    1339      96   16
   0.8048    21    24    0.8568    0.0000    1262      96   16
   0.8080    21    25    0.8577    0.0000    1291      96   16
   0.8051    21    26    0.8610    0.0000    1262      96   16
   0.8055    21    27    0.8578    0.0000    1273      96   16
   0.8048    21    28    0.8575    0.0000    1280      96   16
   0.8055    21    29    0.8575    0.0000    1314      96   16
   0.8085    21    30    0.8580    0.0000    1297      96   16
   0.8055    21    31    0.8553    0.0000    1273      96   16
   0.8042    21    32    0.8582    0.0000    1287      96   16
   0.8075    21    33    0.8552    0.0000    1299      96   16
   0.8047    21    34    0.8555    0.0000    1257      96   16
   0.8055    21    35    0.8609    0.0000    1279      96   16
   0.8052    21    36    0.8579    0.0000    1242      96   16
   0.8076    21    37    0.8634    0.0000    1281      96   16
   0.8111    21    38    0.8649    0.0000    1297      96   16
   0.8088    21    39    0.8687    0.0000    1327      96   16
   0.8134    21    40    0.8725    0.0000    1346      96   16
   AAMAX= 1849.56018 AAMIN= -812.142334
   40    0.8725    5.0474   1358.64    2.6500    4.0000   1
   R1=     55.36 ( all E.s); AVSIN=     1.4070
  SET   CC      SEED    NCYC NITER
    RVAL(R1,ini,end) PKS(ini,end) RO/SIG
   21 0.8725  0.8076920   40    5      55.4  71.3  61.6   115   115    5.05

    SEED=   0.8461540
    vector -u =:   1   0.41159   0.35646   0.75762  1.00
   0.8150    22     1    0.8299    0.0000    1599      96   17
   0.7987    22     2    0.8643    0.0000    1186      96   17
   0.8151    22     3    0.8609    0.0000    1359      96   17
   0.8122    22     4    0.8602    0.0000    1368      96   17
   0.8093    22     5    0.8623    0.0000    1305      96   17
   0.8070    22     6    0.8596    0.0000    1296      96   17
   0.8084    22     7    0.8578    0.0000    1348      96   17
   0.8032    22     8    0.8597    0.0000    1323      96   17
   0.8076    22     9    0.8582    0.0000    1325      96   17
   0.8068    22    10    0.8584    0.0000    1299      96   17
   0.8079    22    11    0.8583    0.0000    1300      96   17
   0.8049    22    12    0.8595    0.0000    1303      96   17
   0.8056    22    13    0.8609    0.0000    1325      96   17
   0.8063    22    14    0.8592    0.0000    1294      96   17
   0.8079    22    15    0.8587    0.0000    1308      96   17
   0.8067    22    16    0.8580    0.0000    1312      96   17
   0.8073    22    17    0.8574    0.0000    1333      96   17
   0.8045    22    18    0.8591    0.0000    1297      96   17
   0.8054    22    19    0.8623    0.0000    1306      96   17
   0.8085    22    20    0.8582    0.0000    1308      96   17
   0.8069    22    21    0.8609    0.0000    1320      96   17
   0.8109    22    22    0.8588    0.0000    1288      96   17
   0.8059    22    23    0.8596    0.0000    1249      96   17
   0.8118    22    24    0.8577    0.0000    1341      96   17
   0.8062    22    25    0.8602    0.0000    1333      96   17
   0.8051    22    26    0.8564    0.0000    1253      96   17
   0.8030    22    27    0.8628    0.0000    1295      96   17
   0.8072    22    28    0.8558    0.0000    1300      96   17
   0.8041    22    29    0.8592    0.0000    1283      96   17
   0.8048    22    30    0.8613    0.0000    1317      96   17
   0.8070    22    31    0.8572    0.0000    1407      96   17
   0.8060    22    32    0.8615    0.0000    1245      96   17
   0.8060    22    33    0.8579    0.0000    1335      96   17
   0.8072    22    34    0.8588    0.0000    1253      96   17
   0.8075    22    35    0.8586    0.0000    1313      96   17
   0.8084    22    36    0.8580    0.0000    1334      96   17
   0.8076    22    37    0.8609    0.0000    1347      96   17
   0.8078    22    38    0.8562    0.0000    1239      96   17
   0.8074    22    39    0.8623    0.0000    1252      96   17
   0.8080    22    40    0.8589    0.0000    1303      96   17
   0.8057    22    41    0.8596    0.0000    1322      96   17
   0.8062    22    42    0.8592    0.0000    1332      96   17
   0.8073    22    43    0.8568    0.0000    1355      96   17
   0.8055    22    44    0.8591    0.0000    1299      96   17
   0.8046    22    45    0.8575    0.0000    1322      96   17
   0.8033    22    46    0.8567    0.0000    1291      96   17
   0.8065    22    47    0.8553    0.0000    1319      96   17
   0.8058    22    48    0.8564    0.0000    1285      96   17
   0.8070    22    49    0.8578    0.0000    1358      96   17
   0.8080    22    50    0.8586    0.0000    1289      96   17
   0.8061    22    51    0.8598    0.0000    1260      96   17
   0.8087    22    52    0.8584    0.0000    1294      96   17
   0.8054    22    53    0.8599    0.0000    1284      96   17
   0.8071    22    54    0.8587    0.0000    1355      96   17
   AAMAX= 2930.74194 AAMIN= -802.454895
   55    0.8574    9.9416   1390.60    2.6500    4.0000   1
   R1=     57.75 ( all E.s); AVSIN=     4.1630
  SET   CC      SEED    NCYC NITER
    RVAL(R1,ini,end) PKS(ini,end) RO/SIG
   22 0.8574  0.8461540   55    5      57.8  80.7  55.5   115   115    9.94

    SEED=   0.8846150
    vector -u =:   1   0.98838   0.54035   0.68451  1.00
   0.8157    23     1    0.8366    0.0000    1599      96   17
   0.7958    23     2    0.8597    0.0000    1186      96   17
   0.8050    23     3    0.8602    0.0000    1247      96   17
   0.8032    23     4    0.8558    0.0000    1299      96   17
   0.8012    23     5    0.8590    0.0000    1319      96   17
   0.7997    23     6    0.8569    0.0000    1314      96   17
   0.7977    23     7    0.8547    0.0000    1248      96   17
   0.7986    23     8    0.8542    0.0000    1302      96   17
   0.7979    23     9    0.8523    0.0000    1286      96   17
   0.7969    23    10    0.8549    0.0000    1277      96   17
   0.7981    23    11    0.8544    0.0000    1288      96   17
   0.8018    23    12    0.8572    0.0000    1290      96   17
   0.8015    23    13    0.8541    0.0000    1299      96   17
   0.8029    23    14    0.8585    0.0000    1268      96   17
   0.8029    23    15    0.8533    0.0000    1258      96   17
   0.8050    23    16    0.8560    0.0000    1331      96   17
   0.8039    23    17    0.8563    0.0000    1307      96   17
   0.8058    23    18    0.8598    0.0000    1343      96   17
   0.8042    23    19    0.8559    0.0000    1341      96   17
   0.8041    23    20    0.8566    0.0000    1257      96   17
   0.8039    23    21    0.8601    0.0000    1286      96   17
   0.8047    23    22    0.8575    0.0000    1265      96   17
   0.8049    23    23    0.8584    0.0000    1298      96   17
   0.8056    23    24    0.8586    0.0000    1312      96   17
   0.8048    23    25    0.8587    0.0000    1280      96   17
   0.8088    23    26    0.8585    0.0000    1335      96   17
   0.8064    23    27    0.8565    0.0000    1304      96   17
   0.8058    23    28    0.8601    0.0000    1287      96   17
   0.8087    23    29    0.8613    0.0000    1364      96   17
   0.8060    23    30    0.8565    0.0000    1273      96   17
   0.8045    23    31    0.8555    0.0000    1319      96   17
   0.8061    23    32    0.8571    0.0000    1313      96   17
   0.8049    23    33    0.8556    0.0000    1291      96   17
   0.8045    23    34    0.8575    0.0000    1283      96   17
   0.8041    23    35    0.8586    0.0000    1275      96   17
   0.8073    23    36    0.8586    0.0000    1358      96   17
   0.8056    23    37    0.8580    0.0000    1314      96   17
   0.8054    23    38    0.8594    0.0000    1274      96   17
   0.8057    23    39    0.8635    0.0000    1346      96   17
   0.8085    23    40    0.8646    0.0000    1308      96   17
   0.8133    23    41    0.8726    0.0000    1286      96   17
   AAMAX= 1833.50842 AAMIN= -791.055542
   41    0.8726    4.7986   1421.85    2.6500    4.0000   1
   R1=     55.13 ( all E.s); AVSIN=     1.3834
  SET   CC      SEED    NCYC NITER
    RVAL(R1,ini,end) PKS(ini,end) RO/SIG
   23 0.8726  0.8846150   41    5      55.1  70.8  60.6   115   115    4.80

    SEED=   0.9230770
    vector -u =:   1   0.49747   0.18485   0.28957  1.00
   0.8159    24     1    0.8138    0.0000    1728      96   18
   0.7938    24     2    0.8648    0.0000    1142      96   18
   0.8202    24     3    0.8563    0.0000    1373      96   18
   0.8095    24     4    0.8620    0.0000    1287      96   18
   0.8143    24     5    0.8552    0.0000    1360      96   18
   0.8057    24     6    0.8612    0.0000    1302      96   18
   0.8096    24     7    0.8629    0.0000    1356      96   18
   0.8109    24     8    0.8588    0.0000    1346      96   18
   0.8081    24     9    0.8588    0.0000    1295      96   18
   0.8080    24    10    0.8589    0.0000    1261      96   18
   0.8099    24    11    0.8616    0.0000    1291      96   18
   0.8077    24    12    0.8606    0.0000    1331      96   18
   0.8099    24    13    0.8567    0.0000    1294      96   18
   0.8083    24    14    0.8605    0.0000    1296      96   18
   0.8091    24    15    0.8587    0.0000    1289      96   18
   0.8061    24    16    0.8588    0.0000    1314      96   18
   0.8044    24    17    0.8606    0.0000    1316      96   18
   0.8083    24    18    0.8581    0.0000    1302      96   18
   0.8078    24    19    0.8579    0.0000    1298      96   18
   0.8059    24    20    0.8575    0.0000    1287      96   18
   0.8066    24    21    0.8600    0.0000    1285      96   18
   0.8012    24    22    0.8566    0.0000    1323      96   18
   0.8029    24    23    0.8565    0.0000    1276      96   18
   0.8058    24    24    0.8554    0.0000    1297      96   18
   0.8023    24    25    0.8539    0.0000    1270      96   18
   0.8023    24    26    0.8572    0.0000    1286      96   18
   0.8040    24    27    0.8528    0.0000    1295      96   18
   0.8005    24    28    0.8580    0.0000    1286      96   18
   0.8031    24    29    0.8561    0.0000    1305      96   18
   0.8039    24    30    0.8570    0.0000    1280      96   18
   0.8013    24    31    0.8546    0.0000    1292      96   18
   0.8004    24    32    0.8569    0.0000    1273      96   18
   0.8032    24    33    0.8580    0.0000    1297      96   18
   0.8039    24    34    0.8578    0.0000    1278      96   18
   0.8058    24    35    0.8624    0.0000    1324      96   18
   0.8093    24    36    0.8604    0.0000    1299      96   18
   0.8059    24    37    0.8573    0.0000    1354      96   18
   0.8074    24    38    0.8586    0.0000    1305      96   18
   0.8057    24    39    0.8599    0.0000    1329      96   18
   0.8057    24    40    0.8567    0.0000    1292      96   18
   0.8045    24    41    0.8568    0.0000    1350      96   18
   0.8059    24    42    0.8576    0.0000    1306      96   18
   0.8066    24    43    0.8558    0.0000    1331      96   18
   0.8105    24    44    0.8570    0.0000    1310      96   18
   0.8041    24    45    0.8552    0.0000    1288      96   18
   0.8039    24    46    0.8574    0.0000    1265      96   18
   0.8039    24    47    0.8535    0.0000    1309      96   18
   0.8019    24    48    0.8587    0.0000    1241      96   18
   0.8029    24    49    0.8565    0.0000    1328      96   18
   0.8038    24    50    0.8562    0.0000    1331      96   18
   0.8021    24    51    0.8606    0.0000    1288      96   18
   0.8065    24    52    0.8643    0.0000    1293      96   18
   0.8105    24    53    0.8710    0.0000    1283      96   18
   AAMAX= 1668.05737 AAMIN= -888.169861
   53    0.8710    4.7670   1452.38    2.6500    4.0000   1
   R1=     55.29 ( all E.s); AVSIN=     1.4428
  SET   CC      SEED    NCYC NITER
    RVAL(R1,ini,end) PKS(ini,end) RO/SIG
   24 0.8710  0.9230770   53    5      55.3  72.0  60.8   115   115    4.77

    SEED=   0.9615380
    vector -u =:   1   0.99216   0.03820   0.08153  1.00
   0.8145    25     1    0.8335    0.0000    1569      96   19
   0.7923    25     2    0.8608    0.0000    1170      96   19
   0.8042    25     3    0.8598    0.0000    1321      96   19
   0.8005    25     4    0.8561    0.0000    1262      96   19
   0.7990    25     5    0.8535    0.0000    1309      96   19
   0.7989    25     6    0.8536    0.0000    1294      96   19
   0.7954    25     7    0.8561    0.0000    1341      96   19
   0.7957    25     8    0.8559    0.0000    1213      96   19
   0.7925    25     9    0.8533    0.0000    1244      96   19
   0.7964    25    10    0.8527    0.0000    1269      96   19
   0.7919    25    11    0.8510    0.0000    1281      96   19
   0.7941    25    12    0.8508    0.0000    1220      96   19
   0.7975    25    13    0.8530    0.0000    1236      96   19
   0.7955    25    14    0.8522    0.0000    1261      96   19
   0.7960    25    15    0.8513    0.0000    1261      96   19
   0.7958    25    16    0.8524    0.0000    1271      96   19
   0.8000    25    17    0.8563    0.0000    1298      96   19
   0.7979    25    18    0.8539    0.0000    1255      96   19
   0.7990    25    19    0.8514    0.0000    1223      96   19
   0.7991    25    20    0.8552    0.0000    1265      96   19
   0.8030    25    21    0.8558    0.0000    1302      96   19
   0.8051    25    22    0.8549    0.0000    1324      96   19
   0.8036    25    23    0.8578    0.0000    1276      96   19
   0.8037    25    24    0.8542    0.0000    1312      96   19
   0.8038    25    25    0.8583    0.0000    1244      96   19
   0.8058    25    26    0.8589    0.0000    1248      96   19
   0.8081    25    27    0.8572    0.0000    1281      96   19
   0.8066    25    28    0.8582    0.0000    1287      96   19
   0.8061    25    29    0.8560    0.0000    1286      96   19
   0.8042    25    30    0.8595    0.0000    1296      96   19
   0.8071    25    31    0.8563    0.0000    1296      96   19
   0.8078    25    32    0.8593    0.0000    1284      96   19
   0.8072    25    33    0.8593    0.0000    1301      96   19
   0.8075    25    34    0.8574    0.0000    1316      96   19
   0.8063    25    35    0.8581    0.0000    1344      96   19
   0.8076    25    36    0.8567    0.0000    1336      96   19
   0.8037    25    37    0.8575    0.0000    1304      96   19
   0.8063    25    38    0.8527    0.0000    1261      96   19
   0.8039    25    39    0.8570    0.0000    1292      96   19
   0.8049    25    40    0.8559    0.0000    1326      96   19
   0.8039    25    41    0.8595    0.0000    1300      96   19
   0.8061    25    42    0.8611    0.0000    1267      96   19
   0.8082    25    43    0.8654    0.0000    1356      96   19
   0.8097    25    44    0.8708    0.0000    1305      96   19
   AAMAX= 1975.43555 AAMIN= -1011.36267
   44    0.8708    5.0892   1482.29    2.6500    4.0000   1
   R1=     56.02 ( all E.s); AVSIN=     1.5608
  SET   CC      SEED    NCYC NITER
    RVAL(R1,ini,end) PKS(ini,end) RO/SIG
   25 0.8708  0.9615380   44    5      56.0  72.2  63.1   115   115    5.09

 SUMMARY OF SOLUTIONS:
  SET   CC      SEED    NCYC NITER     R1%   Rcc(1,end)   PKS(1,end) RO/SIG
   13 0.8623  0.5000000   55    5      56.6  77.7  42.8   115   115   14.01
   22 0.8574  0.8461540   55    5      57.8  80.7  55.5   115   115    9.94
   17 0.8577  0.6538460   55    5      58.2  80.9  58.5   115   115   11.12
    4 0.8717  0.1538460   25    5      55.1  70.0  59.7   115   115   11.82
   20 0.8701  0.7692310   41    5      54.9  69.6  60.0   115   115    5.17
    8 0.8739  0.3076920   55    5      55.0  68.4  60.0   115   115    8.11
   16 0.8724  0.6153850   39    5      55.2  69.9  60.1   115   115    5.66
    3 0.8548  0.1153850   55    5      58.2  83.2  60.2   115   115   26.26
    5 0.8719  0.1923080   28    5      55.0  70.5  60.3   115   115   10.10
   14 0.8708  0.5384620   37    5      55.2  71.3  60.3   115   115    6.08
    2 0.8749  0.0769230   43    5      55.1  68.3  60.5   115   115   14.45
   23 0.8726  0.8846150   41    5      55.1  70.8  60.6   115   115    4.80
   24 0.8710  0.9230770   53    5      55.3  72.0  60.8   115   115    4.77
   10 0.8733  0.3846150   36    5      55.3  70.4  60.8   115   115    7.82
    1 0.8709  0.0384620   50    5      55.2  71.9  60.9   115   115   21.44
    7 0.8704  0.2692310   49    5      55.2  70.3  60.9   115   115    8.60
   11 0.8712  0.4230770   27    5      55.1  71.4  61.0   115   115    6.68
    9 0.8718  0.3461540   27    5      55.1  70.5  61.1   115   115    7.49
    6 0.8708  0.2307690   28    5      55.3  71.4  61.1   115   115    9.42
   21 0.8725  0.8076920   40    5      55.4  71.3  61.6   115   115    5.05
   18 0.8710  0.6923080   49    5      55.4  71.5  61.8   115   115    5.71
   15 0.8710  0.5769230   33    5      55.4  71.9  61.9   115   115    5.94
   25 0.8708  0.9615380   44    5      56.0  72.2  63.1   115   115    5.09
   12 0.8704  0.4615380   31    5      56.1  71.3  63.6   115   115    6.84
   19 0.8608  0.7307690   55    5      59.4  81.9  70.8   115   115    9.52
TOTAL NUMBER OF CYCLES IS         1051
--------------------------------------------------------------
=> Press <CR> to finish ...


C:\Users\rius\Desktop\3k9g_DFCUTzero>
