# Supplementary material for: Extending the novel |ρ|-based phasing algorithm to the solution of anomalous scattering substructures from SAD data of protein crystals
Source: Acta Crystallogr A Found Adv. 2022 Oct 10;78(Pt 6):473–81. doi: 10.1107/S2053273322008622 (PMC9624180; doi:10.1107/S2053273322008622)
Supplement: Supplementary file 1 [file a-78-00473-sup1.zip › ae5119_suppl_rev/DFCUT comparison rev/comp_7_3km3_25_dfcut375_SG.LPT]

 ============================================================
   STRUCTURE SOLUTION BY abs(ro) - DIRECT METHODS 
   XLENS/22.2 (220318) version: with SAD-Sm FFT algorithm
   Copyright Prof. Jordi Rius
   Institut de Ciencia de Materials de Barcelona (CSIC)
   References: Rius J. Acta Cryst (2020) A76 489-493 
   Rius J. & Torrelles X. Acta Cryst (2021) A77 339-347 
   Date is  6- 7-2022   at  9: 4: 3
 ============================================================

     CRYSTAL DATA:
     =============
     3km3 R3  L= 1.5418  (2.25) Sv=42% 16I-x9=144                                    

     A=  84.660      B=  84.660     C= 140.740
     ALPHA=   90.00  BETA=   90.00  GAMMA=  120.00

     VOLUME (A3)=     873584.12     DSANO=    2.800

     (SINT/L)2=   0.000046507*H2 +  0.000046507*K2 +  0.000012621*L2 +
                  0.000046507*HK +  0.000000000*HL +  0.000000000*KL

     BRAVAIS LATTICE IS  R  CENTRED AT:

       1)  0.000000       0.000000       0.000000
       2)  0.666667       0.333333       0.333333
       3)  0.333333       0.666667       0.666667

      SYMMETRY OPERATIONS: 

      R11  R12  R13     R21  R22  R23     R31  R32  R33    T1     T2     T3

  1)    1    0    0       0    1    0       0    0    1    0.00   0.00   0.00
  2)    0   -1    0       1   -1    0       0    0    1    0.00   0.00   0.00
  3)   -1    1    0      -1    0    0       0    0    1    0.00   0.00   0.00

     STRUCTURE TREATED AS NON-CENTROSYMMETRIC

     TYPE OF RADIATION IS X-RAYS

          UNIT CELL CONTENTS
      SYMBOL  ATOMIC_NUMBER    NUMBER IN CELL    TYPE    SCAT_POWER
        I          53              117            1          53.00

     STARTING PHASES FROM MODULUS FUNCTION

--------------------------------------------------------------

     INTENSITY DATA INFORMATION:
     ==========================

     INPUT DATA ARE F
   DSANO (ANGS.):       2.8000
   DSFOU (ANGS.):       2.8000
   DSMIN (ANGS.):       2.1001
   N.CENTRIC REF:            0
  ANOMALOUS DIFFRACTION RATIOS(GLOBAL):   
   <|D|>/<F> (%,acen); <|F|>; <|D|>:    3.6055    889.5228     32.0714
   <F/sig(F)> :           70.4912
   <|D|/sig(D)>:           1.5969

  ANOMALOUS DIFFRACTION RATIOS(SHELLS):   

      SHELL  DMEAN  DINF   <|D|>/<F> <F/sig(F)>  <|D|/sig(D)> NREFS

        1     6.75  5.36    3.9309   98.2434    2.6012         1241  1329074.25
        2     4.68  4.25    2.9275  103.1175    2.1300         1317  1929583.38
        3     3.95  3.71    3.0289   85.7391    1.7092         1318  1505020.62
        4     3.53  3.37    3.3595   68.2329    1.4384         1328  1069464.88
        5     3.24  3.13    3.5436   58.7409    1.2435         1333   836562.75
        6     3.03  2.95    4.4165   45.1396    1.1086         1310   532588.88
        7     2.87  2.80    5.3027   36.1292    1.0136         1328   378215.06

  BIJVOET PAIRS FILTERING:
   BIJVOET PAIR REFL. (USED/READ/%):             7252      9175     79.04
   NUMBER WRONG BIJVOET PAIR REFL.,S,(%):               0      0.00
   NUM. OF E.s < ECUT,(%), ECUT:         540      5.89      0.2500
   N.DF/s(DF) < DFCUT,(%),DFCUT:        1383     15.07      0.3750
   N. DF OUTLIERS,RMSCUT:                  0                4.2500
   CV(%) OF D> :      63.3307
   <r.m.sq.dev.> OF D.s:       43.7445
--------------------------------------------------------------

     FORBIDDEN REFLECTIONS IN DATA FILE *.HKL:
     =========================================

    H    K    L        XO       DXO      NEQ
--------------------------------------------------------------

     Rsigma(F) of equivalent reflections
     Rsig:    0.00000  Nref:         0

     ds_interval        Rsigma       Nref

     N. UNIQUE REFLECTIONS (measured,theory):        7252       12053


     INFORMATION OF DATA IN P1:
     MEAS. INTENSITIES (OBS+UNOBS)IN XLHEM.HKL=        21734
     NOT MEASURED INTENSITIES in XLUNMEAS.HKL=        6044
     FRACTION MEASURED INTENSITIES >DSFOU:     0.782
     HMAX=   30  KMAX=   30  LMAX=   50


--------------------------------------------------------------

     SCALING OF MEASURED INTENSITIES:
     ================================


      SCALE FACTOR:        7.8391  F(EXP)/SK = F(ABS)
      B OVERALL   :        6.1823
      R(Wilson)   :        7.6700
      DSFOU       :        2.8000

      SHELL  DMEAN  DINF  SFC2/SFO2  Nref  f.unobs
        1     6.75  5.36   0.93201    3251  0.0000
        2     4.68  4.25   0.98107    3405  0.0000
        3     3.95  3.71   1.05661    3270  0.0000
        4     3.53  3.37   1.03192    3139  0.0000
        5     3.24  3.13   1.15344    3039  0.0000
        6     3.03  2.95   1.01912    2899  0.0000
        7     2.87  2.80   0.85329    2731  0.0000

 -------------------------------------------------------------

     DATA NORMALIZING:
     ================

     NUMBER OF INPUT REFLEXIONS =             21734
     F(ABS)  =  F(EXP) /          7.8391

     MAXIMUM         H         K         L
     INDICES        30        30        50

                   CENT    ACENT     HK0     0KL     H0L    REST
     </E2-1/>      0.968   0.736   0.877   0.877   0.880   0.871

      E2MEAN      :    0.998779

     <E**2> ACCORDING TO PARITY GROUPS ( D-SPACING > 1.000
        ALL     GGG     GGU     GUG     GUU     UGG     UGU     UUG     UUU
E^2   1.000   0.960   1.035   0.986   1.016   0.986   1.016   0.986   1.016
N     21734    2720    2658    2711    2741    2711    2741    2711    2741

--------------------------------------------------------------

     PHASE REFINEMENT DETAILS:
     ======================== 
    TOTAL N. OF E-VALUES =     21734
    D-SPACING CUT-OFF =    2.80
    <E>, <E2> =    0.8456  1.0000

    N. SETS AND CYCLES =       25    150
    EKLIM FOR K REFLECTIONS =    0.00
    N.REFLECTIONS > EKLIM =     21734
    EHLIM FOR H REFLECTIONS =    1.00
    N.REFLECTIONS > EHLIM =      7200
     X"S MODIFIED BY MODULUS FUNCTION
    N. ATOMS IN UNIT_CELL (NCELL)  =   117
    PIXELS(0); P_ATOMS(1); OMIT(2) =     1
    FRAC. RANDOMLY DELETED ATOMS = 0.000

    GRID SPACING IN ANGS. =    0.93
    N.GRID POINTS (XYZ) =     96    96   144
    ESD FACTOR FOR MASK DEFINITION =    2.65
    LOWER MASK VALUE =      0
    ESD FACT FOR PEAK ACCEPTANCE (ATOMS=1,2) =  4.00
    ESD FACTOR IN SEARCH (DIF.FOURIER) =  1.10

     vector -u =:   1   0.21655   0.06634   0.72313  1.00
    0.8421     1     1    0.8388    0.0118     867      39    0
    0.8218     1     2    0.8650    0.0005     658      39    0
    0.8271     1     3    0.8567    0.0005     664      39    0
    0.8221     1     4    0.8589    0.0000     649      39    0
    0.8221     1     5    0.8642    0.0000     644      39    0
    0.8214     1     6    0.8593    0.0000     668      39    0
    0.8243     1     7    0.8594    0.0005     680      39    0
    0.8230     1     8    0.8616    0.0007     672      39    0
    0.8222     1     9    0.8604    0.0005     675      39    0
    0.8245     1    10    0.8615    0.0000     669      39    0
    0.8241     1    11    0.8582    0.0005     676      39    0
    0.8213     1    12    0.8607    0.0000     640      39    0
    0.8227     1    13    0.8607    0.0002     689      39    0
    0.8226     1    14    0.8600    0.0000     664      39    0
    0.8218     1    15    0.8576    0.0000     653      39    0
    0.8202     1    16    0.8574    0.0005     636      39    0
    0.8241     1    17    0.8581    0.0000     675      39    0
    0.8211     1    18    0.8559    0.0000     620      39    0
    0.8205     1    19    0.8581    0.0000     661      39    0
    0.8233     1    20    0.8648    0.0002     685      39    0
    0.8243     1    21    0.8574    0.0002     673      39    0
    0.8220     1    22    0.8596    0.0000     654      39    0
    0.8227     1    23    0.8656    0.0000     657      39    0
    0.8305     1    24    0.8614    0.0005     665      39    0
    0.8311     1    25    0.8708    0.0000     668      39    0
    0.8318     1    26    0.8751    0.0000     659      39    0
     vector -u =:   1   0.36495   0.14392   0.83752  1.00
     vector -u =:   1   0.49975   0.19120   0.18759  1.00
     vector -u =:   1   0.65687   0.75075   0.41427  1.00
     vector -u =:   1   0.87282   0.57748   0.49416  1.00
     vector -u =:   1   0.18517   0.48427   0.69170  1.00
     vector -u =:   1   0.63238   0.58919   0.77173  1.00
     vector -u =:   1   0.25356   0.12431   0.55185  1.00
     vector -u =:   1   0.08906   0.92725   0.20596  1.00
     vector -u =:   1   0.17975   0.17212   0.55250  1.00
     vector -u =:   1   0.56773   0.21881   0.50680  1.00
     vector -u =:   1   0.29597   0.01621   0.99759  1.00
     vector -u =:   1   0.40818   0.64452   0.97670  1.00
     vector -u =:   1   0.94933   0.79985   0.20458  1.00
     vector -u =:   1   0.96496   0.85302   0.12345  1.00
     vector -u =:   1   0.50183   0.01897   0.37305  1.00
     vector -u =:   1   0.60787   0.04782   0.03064  1.00
     vector -u =:   1   0.33147   0.31490   0.37402  1.00
     vector -u =:   1   0.72255   0.52032   0.47163  1.00
     vector -u =:   1   0.83147   0.97740   0.63925  1.00
     vector -u =:   1   0.71019   0.82559   0.68337  1.00
     vector -u =:   1   0.41137   0.17629   0.07545  1.00
     vector -u =:   1   0.98893   0.33800   0.08118  1.00
     vector -u =:   1   0.49739   0.11353   0.45568  1.00
     vector -u =:   1   0.99283   0.02514   0.45993  1.00

---------------------------------------------------------------

  SUMMARY OF SOLUTIONS:
   SET   CCh     SEED    NCYC NITER   Rcc(1,end)  PKS(1,end)  R1%  AVSIN  ROSIG
     4 0.8788  0.1538462   10   10    77.3  65.0    29    18  52.2 1.210   19.1
    22 0.8750  0.8461538   30   10    73.7  66.0    30    18  52.0 1.178   18.9
     5 0.8791  0.1923077   29   10    73.9  66.3    26    17  51.7 1.198   22.3
     9 0.8755  0.3461539   27   10    78.4  66.9    27    17  52.0 1.278   19.1
    18 0.8734  0.6923077   31   10    78.9  66.9    32    17  52.1 1.256   19.9
    20 0.8720  0.7692308   25   10    77.6  67.2    29    17  51.9 1.147   21.0
    11 0.8760  0.4230769   24   10    79.1  67.4    27    17  51.9 1.213   21.6
    14 0.8721  0.5384616   17   10    77.9  67.4    29    16  51.9 0.856   17.2
     2 0.8728  0.0769231   24   10    73.9  67.9    28    17  51.6 1.206   18.5
     7 0.8752  0.2692308   29   10    78.9  68.1    27    16  52.1 1.238   21.0
    19 0.8732  0.7307693   15   10    77.7  68.3    33    17  52.1 1.237   22.0
    23 0.8747  0.8846154   19   10    75.3  68.5    28    16  52.0 1.179   18.1
     1 0.8751  0.0384615   26   10    73.8  68.6    28    16  52.4 1.184   20.9
    25 0.8722  0.9615385   36   10    75.9  68.6    32    17  52.1 1.165   19.8
    24 0.8731  0.9230769   22   10    79.8  69.9    28    16  52.5 1.155   23.4
    13 0.8730  0.5000000   15   10    77.0  70.2    33    18  52.3 1.199   20.6
    17 0.8726  0.6538462   14   10    80.7  71.4    33    17  53.1 1.025   21.3
    15 0.8726  0.5769231   11   10    80.3  74.4    33    17  52.8 1.343   24.0
    21 0.8540  0.8076923  150   10    94.6  82.4    47    17  57.1 0.759   13.4
     6 0.8557  0.2307692  150   10    99.3  84.2    47    17  56.8 0.695  -12.1
    10 0.8556  0.3846154  150   10    94.7  85.7    47    17  57.4 1.341   15.0
     8 0.8572  0.3076923  150   10    98.3  86.1    48    16  57.7 0.735  -12.7
    12 0.8577  0.4615385  150   10    94.9  86.2    47    17  57.1 0.770   13.0
    16 0.8582  0.6153846  150   10    95.4  86.6    45    17  57.7 1.120   13.1
     3 0.8568  0.1153846  150   10    92.3  86.9    47    17  56.7 1.559   16.5
 TOTAL NUMBER OF CYCLES IS         1454
------------------------------------------------------------------------------

  COPY OF FILE.CDR:
  ==== == =======

3km3 R3  L= 1.5418  (2.25) Sv=42% 16I-x9=144                                    
CELL                                                                            
84.6600  84.6600  140.74   90.000    90.000   120.000                           
ANOM                                                                            
2.8                                                                             
LATTICE                                                                         
R                                                                               
SYMMETRY                                                                        
 X, Y, Z                                                                        
-Y, X-Y, Z                                                                      
-X+Y,-X, Z                                                                      
CONTENTS                                                                        
 I                                                                              
 117                                                                            
&CONTROL IHKL=0,NSET=25,NCYCLE=150,RVMIN=1.,IEXCC=0,                            
FSIGRO=2.65,FSIGDM=4.0,DELTLV=1.1,NITER=10,IFOUSG=1,itest=2,                    
IBREAK=0,CCTLV=0.872,EHLIM=1.0,NSHELL=7,DFCUT=0.375,ECUT=0.25,                  
IABORT=0/                                                                       
--------------------------------------------------------------                  
                                                                                
     INTENSITY DATA INFORMATION:                                                
     ==========================                                                 
                                                                                
     INPUT DATA ARE F                                                           
   DSANO (ANGS.):       1.0000                                                  
   DSFOU (ANGS.):       2.1001                                                  
   DSMIN (ANGS.):       2.1001                                                  
   N.CENTRIC REF:            0                                                  
  ANOMALOUS DIFFRACTION RATIOS(GLOBAL):                                         
   <|D|>/<F> (%,acen); <|F|>; <|D|>:    5.8406    565.5051     33.0286          
   <F/sig(F)> :           38.9060                                               
   <|D|/sig(D)>:           1.1460                                               
                                                                                
  ANOMALOUS DIFFRACTION RATIOS(SHELLS):                                         
                                                                                
      SHELL  DMEAN  DINF   <|D|>/<F> <F/sig(F)>  <|D|/sig(D)> NREFS             
                                                                                
        1     5.50  4.37    3.4285  101.1686    2.4096         2362  1617631.25 
        2     3.82  3.47    3.1068   80.6167    1.6287         2453  1390041.75 
        3     3.22  3.03    3.6404   56.8027    1.2188         2414   787542.25 
        4     2.88  2.75    5.4158   35.8840    1.0325         2460   376873.72 
        5     2.65  2.55    7.8056   22.9391    0.9146         2450   210580.88 
        6     2.47  2.40    9.1721   17.9968    0.8490         2387   159721.84 
        7     2.34  2.28   11.6281   13.1934    0.7986         2339   116673.24 
        8     2.23  2.18   10.5920   12.8597    0.7537         2419   122378.80 
        9     2.14  2.10   15.6883    8.3603    0.7151         2389    78058.09 
                                                                                
  BIJVOET PAIRS FILTERING:                                                      
   BIJVOET PAIR REFL. (USED/READ/%):            15683     21673     72.36       
   NUMBER WRONG BIJVOET PAIR REFL.,S,(%):               0      0.00             
   NUM. OF E.s < ECUT,(%), ECUT:        1131      5.22      0.2500              
   N.DF/s(DF) < DFCUT,(%),DFCUT:        4858     22.41      0.3750              
   N. DF OUTLIERS,RMSCUT:                  1                4.2500              
   CV(%) OF D> :      63.1930                                                   
   <r.m.sq.dev.> OF D.s:       48.8176                                          
++++++++++++++++++++++++++++++++++++++++++++++++++++++++++++++
   Job finished on  6- 7-2022   at 10:48: 1
   Elapsed time:      6238 seconds
++++++++++++++++++++++++++++++++++++++++++++++++++++++++++++++
