# Supplementary material for: Extending the novel |ρ|-based phasing algorithm to the solution of anomalous scattering substructures from SAD data of protein crystals
Source: Acta Crystallogr A Found Adv. 2022 Oct 10;78(Pt 6):473–81. doi: 10.1107/S2053273322008622 (PMC9624180; doi:10.1107/S2053273322008622)
Supplement: Supplementary file 1 [file a-78-00473-sup1.zip › ae5119_suppl_rev/DFCUT comparison rev/comp_7_3km3_25_dfcutzero_SG.LPT]

 ============================================================
   STRUCTURE SOLUTION BY abs(ro) - DIRECT METHODS 
   XLENS/22.2 (220318) version: with SAD-Sm FFT algorithm
   Copyright Prof. Jordi Rius
   Institut de Ciencia de Materials de Barcelona (CSIC)
   References: Rius J. Acta Cryst (2020) A76 489-493 
   Rius J. & Torrelles X. Acta Cryst (2021) A77 339-347 
   Date is  6- 7-2022   at 15:24:40
 ============================================================

     CRYSTAL DATA:
     =============
     3km3 R3  L= 1.5418  (2.25) Sv=42% 16I-x9=144                                    

     A=  84.660      B=  84.660     C= 140.740
     ALPHA=   90.00  BETA=   90.00  GAMMA=  120.00

     VOLUME (A3)=     873584.12     DSANO=    2.800

     (SINT/L)2=   0.000046507*H2 +  0.000046507*K2 +  0.000012621*L2 +
                  0.000046507*HK +  0.000000000*HL +  0.000000000*KL

     BRAVAIS LATTICE IS  R  CENTRED AT:

       1)  0.000000       0.000000       0.000000
       2)  0.666667       0.333333       0.333333
       3)  0.333333       0.666667       0.666667

      SYMMETRY OPERATIONS: 

      R11  R12  R13     R21  R22  R23     R31  R32  R33    T1     T2     T3

  1)    1    0    0       0    1    0       0    0    1    0.00   0.00   0.00
  2)    0   -1    0       1   -1    0       0    0    1    0.00   0.00   0.00
  3)   -1    1    0      -1    0    0       0    0    1    0.00   0.00   0.00

     STRUCTURE TREATED AS NON-CENTROSYMMETRIC

     TYPE OF RADIATION IS X-RAYS

          UNIT CELL CONTENTS
      SYMBOL  ATOMIC_NUMBER    NUMBER IN CELL    TYPE    SCAT_POWER
        I          53              117            1          53.00

     STARTING PHASES FROM MODULUS FUNCTION

--------------------------------------------------------------

     INTENSITY DATA INFORMATION:
     ==========================

     INPUT DATA ARE F
   DSANO (ANGS.):       2.8000
   DSFOU (ANGS.):       2.8000
   DSMIN (ANGS.):       2.1001
   N.CENTRIC REF:            0
  ANOMALOUS DIFFRACTION RATIOS(GLOBAL):   
   <|D|>/<F> (%,acen); <|F|>; <|D|>:    3.6055    889.5228     32.0714
   <F/sig(F)> :           70.4912
   <|D|/sig(D)>:           1.5969

  ANOMALOUS DIFFRACTION RATIOS(SHELLS):   

      SHELL  DMEAN  DINF   <|D|>/<F> <F/sig(F)>  <|D|/sig(D)> NREFS

        1     6.75  5.36    3.9309   98.2434    2.6012         1241  1329074.25
        2     4.68  4.25    2.9275  103.1175    2.1300         1317  1929583.38
        3     3.95  3.71    3.0289   85.7391    1.7092         1318  1505020.62
        4     3.53  3.37    3.3595   68.2329    1.4384         1328  1069464.88
        5     3.24  3.13    3.5436   58.7409    1.2435         1333   836562.75
        6     3.03  2.95    4.4165   45.1396    1.1086         1310   532588.88
        7     2.87  2.80    5.3027   36.1292    1.0136         1328   378215.06

  BIJVOET PAIRS FILTERING:
   BIJVOET PAIR REFL. (USED/READ/%):             8634      9175     94.10
   NUMBER WRONG BIJVOET PAIR REFL.,S,(%):               0      0.00
   NUM. OF E.s < ECUT,(%), ECUT:         540      5.89      0.2500
   N.DF/s(DF) < DFCUT,(%),DFCUT:           0      0.00      0.0000
   N. DF OUTLIERS,RMSCUT:                  1                4.2500
   CV(%) OF D> :      77.4706
   <r.m.sq.dev.> OF D.s:       40.1518
--------------------------------------------------------------

     FORBIDDEN REFLECTIONS IN DATA FILE *.HKL:
     =========================================

    H    K    L        XO       DXO      NEQ
--------------------------------------------------------------

     Rsigma(F) of equivalent reflections
     Rsig:    0.00000  Nref:         0

     ds_interval        Rsigma       Nref

     N. UNIQUE REFLECTIONS (measured,theory):        8634       12053


     INFORMATION OF DATA IN P1:
     MEAS. INTENSITIES (OBS+UNOBS)IN XLHEM.HKL=        25874
     NOT MEASURED INTENSITIES in XLUNMEAS.HKL=        1904
     FRACTION MEASURED INTENSITIES >DSFOU:     0.931
     HMAX=   30  KMAX=   30  LMAX=   50


--------------------------------------------------------------

     SCALING OF MEASURED INTENSITIES:
     ================================


      SCALE FACTOR:        7.8035  F(EXP)/SK = F(ABS)
      B OVERALL   :       10.5224
      R(Wilson)   :        7.2353
      DSFOU       :        2.8000

      SHELL  DMEAN  DINF  SFC2/SFO2  Nref  f.unobs
        1     6.75  5.36   0.94649    3492  0.0000
        2     4.68  4.25   0.96779    3750  0.0000
        3     3.95  3.71   1.04700    3766  0.0000
        4     3.53  3.37   1.03149    3781  0.0000
        5     3.24  3.13   1.15255    3787  0.0000
        6     3.03  2.95   1.02381    3664  0.0000
        7     2.87  2.80   0.85666    3634  0.0000

 -------------------------------------------------------------

     DATA NORMALIZING:
     ================

     NUMBER OF INPUT REFLEXIONS =             25874
     F(ABS)  =  F(EXP) /          7.8035

     MAXIMUM         H         K         L
     INDICES        30        30        50

                   CENT    ACENT     HK0     0KL     H0L    REST
     </E2-1/>      0.968   0.736   0.975   0.975   0.983   0.977

      E2MEAN      :    0.998408

     <E**2> ACCORDING TO PARITY GROUPS ( D-SPACING > 1.000
        ALL     GGG     GGU     GUG     GUU     UGG     UGU     UUG     UUU
E^2   1.000   0.985   1.009   0.981   1.021   0.981   1.021   0.981   1.021
N     25874    3181    3244    3254    3229    3254    3229    3254    3229

--------------------------------------------------------------

     PHASE REFINEMENT DETAILS:
     ======================== 
    TOTAL N. OF E-VALUES =     25874
    D-SPACING CUT-OFF =    2.80
    <E>, <E2> =    0.7919  1.0000

    N. SETS AND CYCLES =       25     50
    EKLIM FOR K REFLECTIONS =    0.00
    N.REFLECTIONS > EKLIM =     25874
    EHLIM FOR H REFLECTIONS =    1.00
    N.REFLECTIONS > EHLIM =      8226
     X"S MODIFIED BY MODULUS FUNCTION
    N. ATOMS IN UNIT_CELL (NCELL)  =   117
    PIXELS(0); P_ATOMS(1); OMIT(2) =     1
    FRAC. RANDOMLY DELETED ATOMS = 0.000

    GRID SPACING IN ANGS. =    0.93
    N.GRID POINTS (XYZ) =     96    96   144
    ESD FACTOR FOR MASK DEFINITION =    2.65
    LOWER MASK VALUE =      0
    ESD FACT FOR PEAK ACCEPTANCE (ATOMS=1,2) =  4.00
    ESD FACTOR IN SEARCH (DIF.FOURIER) =  1.10

     vector -u =:   1   0.21655   0.06634   0.72313  1.00
    0.8380     1     1    0.8384    0.0201     938      39    0
    0.8072     1     2    0.8699    0.0027     685      39    0
    0.8254     1     3    0.8609    0.0027     744      39    0
    0.8147     1     4    0.8659    0.0018     717      39    0
    0.8190     1     5    0.8594    0.0014     740      39    0
    0.8113     1     6    0.8621    0.0014     727      39    0
    0.8161     1     7    0.8607    0.0016     766      39    0
    0.8117     1     8    0.8574    0.0007     724      39    0
    0.8145     1     9    0.8580    0.0007     736      39    0
    0.8085     1    10    0.8613    0.0007     726      39    0
    0.8152     1    11    0.8609    0.0002     708      39    0
    0.8142     1    12    0.8605    0.0016     738      39    0
    0.8115     1    13    0.8593    0.0007     706      39    0
    0.8133     1    14    0.8550    0.0009     723      39    0
    0.8127     1    15    0.8571    0.0011     709      39    0
    0.8093     1    16    0.8566    0.0009     686      39    0
    0.8101     1    17    0.8601    0.0009     742      39    0
    0.8098     1    18    0.8631    0.0007     731      39    0
    0.8114     1    19    0.8633    0.0005     757      39    0
    0.8106     1    20    0.8570    0.0009     752      39    0
    0.8110     1    21    0.8594    0.0000     719      39    0
    0.8085     1    22    0.8590    0.0002     704      39    0
    0.8132     1    23    0.8552    0.0011     723      39    0
    0.8123     1    24    0.8589    0.0007     719      39    0
    0.8115     1    25    0.8620    0.0002     698      39    0
    0.8132     1    26    0.8638    0.0007     719      39    0
    0.8174     1    27    0.8653    0.0000     717      39    0
    0.8213     1    28    0.8733    0.0007     725      39    0
     vector -u =:   1   0.36495   0.14392   0.83752  1.00
     vector -u =:   1   0.49975   0.19120   0.18759  1.00
     vector -u =:   1   0.65687   0.75075   0.41427  1.00
     vector -u =:   1   0.87282   0.57748   0.49416  1.00
     vector -u =:   1   0.18517   0.48427   0.69170  1.00
     vector -u =:   1   0.63238   0.58919   0.77173  1.00
     vector -u =:   1   0.25356   0.12431   0.55185  1.00
     vector -u =:   1   0.08906   0.92725   0.20596  1.00
     vector -u =:   1   0.17975   0.17212   0.55250  1.00
     vector -u =:   1   0.56773   0.21881   0.50680  1.00
     vector -u =:   1   0.29597   0.01621   0.99759  1.00
     vector -u =:   1   0.40818   0.64452   0.97670  1.00
     vector -u =:   1   0.94933   0.79985   0.20458  1.00
     vector -u =:   1   0.96496   0.85302   0.12345  1.00
     vector -u =:   1   0.50183   0.01897   0.37305  1.00
     vector -u =:   1   0.60787   0.04782   0.03064  1.00
     vector -u =:   1   0.33147   0.31490   0.37402  1.00
     vector -u =:   1   0.72255   0.52032   0.47163  1.00
     vector -u =:   1   0.83147   0.97740   0.63925  1.00
     vector -u =:   1   0.71019   0.82559   0.68337  1.00
     vector -u =:   1   0.41137   0.17629   0.07545  1.00
     vector -u =:   1   0.98893   0.33800   0.08118  1.00
     vector -u =:   1   0.49739   0.11353   0.45568  1.00
     vector -u =:   1   0.99283   0.02514   0.45993  1.00

---------------------------------------------------------------

  SUMMARY OF SOLUTIONS:
   SET   CCh     SEED    NCYC NITER   Rcc(1,end)  PKS(1,end)  R1%  AVSIN  ROSIG
    18 0.8723  0.6923077   36   10    76.5  68.3    28    17  60.7 1.226   20.8
    10 0.8758  0.3846154   42   10    73.3  68.3    25    16  60.2 1.090   19.4
     1 0.8733  0.0384615   28   10    77.4  68.4    29    16  61.0 1.108   22.7
    16 0.8763  0.6153846   26   10    75.1  68.6    25    16  61.1 1.148   22.4
     3 0.8732  0.1153846   24   10    75.9  69.1    30    17  60.3 1.176   21.4
    25 0.8776  0.9615385   18   10    74.5  69.4    29    16  60.6 1.081   20.9
     8 0.8720  0.3076923   17   10    80.9  70.1    25    16  60.9 0.866   20.7
    20 0.8758  0.7692308   20   10    75.4  70.1    25    16  60.6 1.144   21.8
    19 0.8742  0.7307693   20   10    78.3  70.4    32    16  60.6 1.180   21.0
     7 0.8732  0.2692308   39   10    77.4  70.4    27    16  60.6 1.147   20.3
    22 0.8737  0.8461538   15   10    74.7  70.7    31    17  61.7 1.024   23.6
     6 0.8749  0.2307692   18   10    77.8  71.0    27    17  60.9 1.226   22.9
    12 0.8759  0.4615385   12   10    75.3  71.3    26    16  60.6 0.931   18.8
     5 0.8726  0.1923077   32   10    76.6  71.3    28    17  60.7 1.075   17.9
    13 0.8728  0.5000000   45   10    76.0  71.3    27    16  61.1 1.060   21.0
    21 0.8730  0.8076923   26   10    76.0  71.5    29    16  61.2 1.036   19.3
    17 0.8723  0.6538462   13   10    79.2  71.7    28    17  61.2 1.115   22.3
     4 0.8744  0.1538462   21   10    77.0  71.7    26    16  60.5 0.861   20.1
    24 0.8752  0.9230769   21   10    78.5  71.7    26    16  61.0 1.191   19.7
    15 0.8729  0.5769231   27   10    76.0  71.7    29    17  60.7 1.202   22.0
    14 0.8749  0.5384616   12   10    76.2  72.1    28    16  60.7 1.054   21.5
    11 0.8722  0.4230769   25   10    76.5  73.1    30    17  61.6 1.029   23.3
     9 0.8743  0.3461539   31   10    77.9  73.5    31    17  62.3 1.029   23.2
     2 0.8723  0.0769231   25   10    78.7  76.0    29    16  61.9 1.187   21.0
    23 0.8533  0.8846154   50   10    97.1  87.0    47    17  66.0 1.072   13.3
 TOTAL NUMBER OF CYCLES IS          643
------------------------------------------------------------------------------

  COPY OF FILE.CDR:
  ==== == =======

3km3 R3  L= 1.5418  (2.25) Sv=42% 16I-x9=144                                    
CELL                                                                            
84.6600  84.6600  140.74   90.000    90.000   120.000                           
ANOM                                                                            
2.8                                                                             
LATTICE                                                                         
R                                                                               
SYMMETRY                                                                        
 X, Y, Z                                                                        
-Y, X-Y, Z                                                                      
-X+Y,-X, Z                                                                      
CONTENTS                                                                        
 I                                                                              
 117                                                                            
&CONTROL IHKL=0,NSET=25,NCYCLE=50,RVMIN=1.,IEXCC=0,                             
FSIGRO=2.65,FSIGDM=4.0,DELTLV=1.1,NITER=10,IFOUSG=1,itest=2,                    
IBREAK=0,CCTLV=0.872,EHLIM=1.0,NSHELL=7,DFCUT=0.000,ECUT=0.25,                  
IABORT=0/                                                                       
--------------------------------------------------------------                  
                                                                                
     INTENSITY DATA INFORMATION:                                                
     ==========================                                                 
                                                                                
     INPUT DATA ARE F                                                           
   DSANO (ANGS.):       1.0000                                                  
   DSFOU (ANGS.):       2.1001                                                  
   DSMIN (ANGS.):       2.1001                                                  
   N.CENTRIC REF:            0                                                  
  ANOMALOUS DIFFRACTION RATIOS(GLOBAL):                                         
   <|D|>/<F> (%,acen); <|F|>; <|D|>:    5.8406    565.5051     33.0286          
   <F/sig(F)> :           38.9060                                               
   <|D|/sig(D)>:           1.1460                                               
                                                                                
  ANOMALOUS DIFFRACTION RATIOS(SHELLS):                                         
                                                                                
      SHELL  DMEAN  DINF   <|D|>/<F> <F/sig(F)>  <|D|/sig(D)> NREFS             
                                                                                
        1     5.50  4.37    3.4285  101.1686    2.4096         2362  1617631.25 
        2     3.82  3.47    3.1068   80.6167    1.6287         2453  1390041.75 
        3     3.22  3.03    3.6404   56.8027    1.2188         2414   787542.25 
        4     2.88  2.75    5.4158   35.8840    1.0325         2460   376873.72 
        5     2.65  2.55    7.8056   22.9391    0.9146         2450   210580.88 
        6     2.47  2.40    9.1721   17.9968    0.8490         2387   159721.84 
        7     2.34  2.28   11.6281   13.1934    0.7986         2339   116673.24 
        8     2.23  2.18   10.5920   12.8597    0.7537         2419   122378.80 
        9     2.14  2.10   15.6883    8.3603    0.7151         2389    78058.09 
                                                                                
  BIJVOET PAIRS FILTERING:                                                      
   BIJVOET PAIR REFL. (USED/READ/%):            15683     21673     72.36       
   NUMBER WRONG BIJVOET PAIR REFL.,S,(%):               0      0.00             
   NUM. OF E.s < ECUT,(%), ECUT:        1131      5.22      0.2500              
   N.DF/s(DF) < DFCUT,(%),DFCUT:        4858     22.41      0.3750              
   N. DF OUTLIERS,RMSCUT:                  1                4.2500              
   CV(%) OF D> :      63.1930                                                   
   <r.m.sq.dev.> OF D.s:       48.8176                                          
++++++++++++++++++++++++++++++++++++++++++++++++++++++++++++++
   Job finished on  6- 7-2022   at 16:14:37
   Elapsed time:      2997 seconds
++++++++++++++++++++++++++++++++++++++++++++++++++++++++++++++
