# Supplementary material for: Extending the novel |ρ|-based phasing algorithm to the solution of anomalous scattering substructures from SAD data of protein crystals
Source: Acta Crystallogr A Found Adv. 2022 Oct 10;78(Pt 6):473–81. doi: 10.1107/S2053273322008622 (PMC9624180; doi:10.1107/S2053273322008622)
Supplement: Supplementary file 1 [file a-78-00473-sup1.zip › ae5119_suppl_rev/DFCUT comparison rev/comp_8_3men_25_dfcut375_SG.LPT]

 ============================================================
   STRUCTURE SOLUTION BY abs(ro) - DIRECT METHODS 
   XLENS/22.2 (220318) version: with SAD-Sm FFT algorithm
   Copyright Prof. Jordi Rius
   Institut de Ciencia de Materials de Barcelona (CSIC)
   References: Rius J. Acta Cryst (2020) A76 489-493 
   Rius J. & Torrelles X. Acta Cryst (2021) A77 339-347 
   Date is 14- 7-2022   at 11: 4: 8
 ============================================================

     CRYSTAL DATA:
     =============
     3menL P212121 L= 1.5418  (2.1) Sv=43% 24I-x4=96                                 

     A=  45.700      B= 162.120     C= 173.070
     ALPHA=   90.00  BETA=   90.00  GAMMA=   90.00

     VOLUME (A3)=    1282255.63     DSANO=    3.000

     (SINT/L)2=   0.000119704*H2 +  0.000009512*K2 +  0.000008346*L2 +
                  0.000000000*HK +  0.000000000*HL +  0.000000000*KL

     BRAVAIS LATTICE IS  P  CENTRED AT:

       1)  0.000000       0.000000       0.000000

      SYMMETRY OPERATIONS: 

      R11  R12  R13     R21  R22  R23     R31  R32  R33    T1     T2     T3

  1)    1    0    0       0    1    0       0    0    1    0.00   0.00   0.00
  2)   -1    0    0       0   -1    0       0    0    1    0.50   0.00   0.50
  3)    1    0    0       0   -1    0       0    0   -1    0.50   0.50   0.00
  4)   -1    0    0       0    1    0       0    0   -1    0.00   0.50   0.50

     STRUCTURE TREATED AS NON-CENTROSYMMETRIC

     TYPE OF RADIATION IS X-RAYS

          UNIT CELL CONTENTS
      SYMBOL  ATOMIC_NUMBER    NUMBER IN CELL    TYPE    SCAT_POWER
        I          53              144            1          53.00

     STARTING PHASES FROM MODULUS FUNCTION

--------------------------------------------------------------

     INTENSITY DATA INFORMATION:
     ==========================

     INPUT DATA ARE F
   DSANO (ANGS.):       3.0000
   DSFOU (ANGS.):       3.0000
   DSMIN (ANGS.):       2.2000
   N.CENTRIC REF:         3708
  ANOMALOUS DIFFRACTION RATIOS(GLOBAL):   
   <|D|>/<F> (%,acen); <|F|>; <|D|>:    4.6587    654.1797     30.4763
   <F/sig(F)> :           61.1661
   <|D|/sig(D)>:           1.7136

  ANOMALOUS DIFFRACTION RATIOS(SHELLS):   

      SHELL  DMEAN  DINF   <|D|>/<F> <F/sig(F)>  <|D|/sig(D)> NREFS

        1     7.23  5.74    5.0696   87.6149    2.8781         3010   710005.88
        2     5.01  4.55    4.5322   76.6992    2.2138         3248   688858.88
        3     4.23  3.98    3.7652   77.6952    1.8657         3330   819283.81
        4     3.78  3.61    3.9088   65.8007    1.5724         3336   663770.56
        5     3.48  3.36    4.4173   53.3859    1.3695         3334   526184.25
        6     3.25  3.16    5.3701   40.1235    1.1708         3359   362102.06
        7     3.07  3.00    6.5991   30.2292    1.0607         3360   243878.11

  BIJVOET PAIRS FILTERING:
   BIJVOET PAIR REFL. (USED/READ/%):            18410     22977     80.12
   NUMBER WRONG BIJVOET PAIR REFL.,S,(%):               0      0.00
   NUM. OF E.s < ECUT,(%), ECUT:        1193      5.19      0.2500
   N.DF/s(DF) < DFCUT,(%),DFCUT:        3373     14.68      0.3750
   N. DF OUTLIERS,RMSCUT:                  1                4.2500
   CV(%) OF D> :      63.8216
   <r.m.sq.dev.> OF D.s:       41.2740
--------------------------------------------------------------

     FORBIDDEN REFLECTIONS IN DATA FILE *.HKL:
     =========================================

    H    K    L        XO       DXO      NEQ
--------------------------------------------------------------

     Rsigma(F) of equivalent reflections
     Rsig:    0.00000  Nref:         0

     ds_interval        Rsigma       Nref

     N. UNIQUE REFLECTIONS (measured,theory):       18474       26796


     INFORMATION OF DATA IN P1:
     MEAS. INTENSITIES (OBS+UNOBS)IN XLHEM.HKL=        73704
     NOT MEASURED INTENSITIES in XLUNMEAS.HKL=       25778
     FRACTION MEASURED INTENSITIES >DSFOU:     0.741
     HMAX=   15  KMAX=   54  LMAX=   57


--------------------------------------------------------------

     SCALING OF MEASURED INTENSITIES:
     ================================


      SCALE FACTOR:        3.8355  F(EXP)/SK = F(ABS)
      B OVERALL   :        6.8492
      R(Wilson)   :       15.9299
      DSFOU       :        3.0000

      SHELL  DMEAN  DINF  SFC2/SFO2  Nref  f.unobs
        1     7.23  5.74   0.86700   10521  0.0000
        2     5.01  4.55   0.97318   10909  0.0000
        3     4.23  3.98   1.12682   11054  0.0000
        4     3.78  3.61   1.21414   10896  0.0000
        5     3.48  3.36   1.08988   10477  0.0000
        6     3.25  3.16   0.93827   10071  0.0000
        7     3.07  3.00   0.84713    9776  0.0000

 -------------------------------------------------------------

     DATA NORMALIZING:
     ================

     NUMBER OF INPUT REFLEXIONS =             73704
     F(ABS)  =  F(EXP) /          3.8355

     MAXIMUM         H         K         L
     INDICES        15        53        57

                   CENT    ACENT     HK0     0KL     H0L    REST
     </E2-1/>      0.968   0.736   1.000   1.000   1.000   0.875

      E2MEAN      :    1.000299

     <E**2> ACCORDING TO PARITY GROUPS ( D-SPACING > 1.000
        ALL     GGG     GGU     GUG     GUU     UGG     UGU     UUG     UUU
E^2   1.000   0.993   0.906   0.993   0.977   1.026   1.023   1.035   1.035
N     73704    8468    8773    8687    8896    9456    9784    9720    9920

--------------------------------------------------------------

     PHASE REFINEMENT DETAILS:
     ======================== 
    TOTAL N. OF E-VALUES =     73704
    D-SPACING CUT-OFF =    3.00
    <E>, <E2> =    0.8442  1.0000

    N. SETS AND CYCLES =       25    100
    EKLIM FOR K REFLECTIONS =    0.00
    N.REFLECTIONS > EKLIM =     73704
    EHLIM FOR H REFLECTIONS =    1.00
    N.REFLECTIONS > EHLIM =     23912
     X"S MODIFIED BY MODULUS FUNCTION
    N. ATOMS IN UNIT_CELL (NCELL)  =   144
    PIXELS(0); P_ATOMS(1); OMIT(2) =     1
    FRAC. RANDOMLY DELETED ATOMS = 0.000

    GRID SPACING IN ANGS. =    1.00
    N.GRID POINTS (XYZ) =     48   160   168
    ESD FACTOR FOR MASK DEFINITION =    2.65
    LOWER MASK VALUE =      0
    ESD FACT FOR PEAK ACCEPTANCE (ATOMS=1,2) =  4.00
    ESD FACTOR IN SEARCH (DIF.FOURIER) =  1.10


---------------------------------------------------------------

  SUMMARY OF SOLUTIONS:
   SET   CCh     SEED    NCYC NITER   Rcc(1,end)  PKS(1,end)  R1%  AVSIN  ROSIG
     9 0.8795  0.3461539   35    5    64.8  55.2    74    43  48.3 1.015   20.9
     1 0.8795  0.0384615   99    5    64.3  56.1    80    43  48.4 1.059   20.6
    21 0.8784  0.8076923   20    5    66.4  57.1    85    43  48.6 1.080   21.5
     2 0.8666  0.0769231  100    5    76.0  58.1   105    43  49.0 1.162   26.5
     8 0.8502  0.3076923  100    5    92.9  85.1   159    43  55.8 1.740   41.3
    19 0.8502  0.7307693  100    5    95.2  85.2   166    43  56.8 1.824   46.5
     3 0.8498  0.1153846  100    5    94.3  86.3   162    43  57.0 1.791   42.7
    17 0.8498  0.6538462  100    5    96.9  86.5   164    43  57.0 1.669   45.6
    10 0.8501  0.3846154  100    5    97.3  87.5   167    43  57.2 1.753   46.2
    14 0.8495  0.5384616  100    5    95.3  87.8   167    43  57.2 1.648   38.4
    24 0.8450  0.9230769  100    5    94.0  87.9   169    43  57.1 1.438   29.4
    15 0.8511  0.5769231  100    5    97.2  88.2   169    43  57.3 1.680   46.1
     7 0.8531  0.2692308  100    5    95.3  88.4   163    43  57.9 1.200   45.6
     5 0.8505  0.1923077  100    5    96.4  88.4   165    43  57.3 1.924   42.6
    12 0.8472  0.4615385  100    5    96.3  88.6   166    43  57.8 0.759   14.9
     4 0.8490  0.1538462  100    5   102.8  88.6   164    43  57.4 1.758   43.9
    18 0.8517  0.6923077  100    5    98.5  88.6   165    43  57.2 1.574   45.5
    13 0.8504  0.5000000  100    5    98.0  88.8   167    43  57.3 1.886   43.3
    20 0.8490  0.7692308  100    5    99.5  89.2   168    43  57.4 1.821   47.1
    25 0.8495  0.9615385  100    5    97.0  89.5   168    43  58.0 1.664   48.8
    16 0.8550  0.6153846  100    5    96.5  89.9   163    43  57.5 1.777   47.1
     6 0.8522  0.2307692  100    5    93.6  90.2   169    43  57.0 2.104   48.7
    22 0.8499  0.8461538  100    5    97.3  90.7   166    43  57.3 1.770   43.8
    23 0.8456  0.8846154  100    5    97.8  90.8   167    43  58.3 0.674   14.5
    11 0.8522  0.4230769  100    5    96.7  91.6   167    43  57.5 1.913   45.8
 TOTAL NUMBER OF CYCLES IS         2354
------------------------------------------------------------------------------

  COPY OF FILE.CDR:
  ==== == =======

3menL P212121 L= 1.5418  (2.1) Sv=43% 24I-x4=96                                 
CELL                                                                            
45.7000 162.1200  173.0700   90.000    90.000   90.000                          
ANOM                                                                            
3.0                                                                             
LATTICE                                                                         
P                                                                               
SYMMETRY                                                                        
X,  Y,  Z                                                                       
-X+1/2,  -Y,  Z+1/2                                                             
X+1/2,  -Y+1/2,  -Z                                                             
-X,  Y+1/2,  -Z+1/2                                                             
CONTENTS                                                                        
 I                                                                              
 144                                                                            
&CONTROL IHKL=0,NSET=25,NCYCLE=100,RVMIN=1.,IEXCC=0,                            
FSIGRO=2.65,FSIGDM=4.0,DELTLV=1.1,NITER=5,IFOUSG=1,                             
IBREAK=0,CCTLV=0.878,NSHELL=7,DFCUT=0.375,ECUT=0.25,                            
IABORT=0,IPHASE=1/                                                              
                                                                                
                                                                                
                                                                                
                                                                                
                                                                                
                                                                                
++++++++++++++++++++++++++++++++++++++++++++++++++++++++++++++
   Job finished on 14- 7-2022   at 15:18:31
   Elapsed time:     15263 seconds
++++++++++++++++++++++++++++++++++++++++++++++++++++++++++++++
