# Supplementary material for: Extending the novel |ρ|-based phasing algorithm to the solution of anomalous scattering substructures from SAD data of protein crystals
Source: Acta Crystallogr A Found Adv. 2022 Oct 10;78(Pt 6):473–81. doi: 10.1107/S2053273322008622 (PMC9624180; doi:10.1107/S2053273322008622)
Supplement: Supplementary file 1 [file a-78-00473-sup1.zip › ae5119_suppl_rev/DFCUT comparison rev/comp_8_3men_25_dfcutzero_SG.LPT]

 ============================================================
   STRUCTURE SOLUTION BY abs(ro) - DIRECT METHODS 
   XLENS/22.2 (220318) version: with SAD-Sm FFT algorithm
   Copyright Prof. Jordi Rius
   Institut de Ciencia de Materials de Barcelona (CSIC)
   References: Rius J. Acta Cryst (2020) A76 489-493 
   Rius J. & Torrelles X. Acta Cryst (2021) A77 339-347 
   Date is 14- 7-2022   at  8:49:46
 ============================================================

     CRYSTAL DATA:
     =============
     3menL P212121 L= 1.5418  (2.1) Sv=43% 24I-x4=96                                 

     A=  45.700      B= 162.120     C= 173.070
     ALPHA=   90.00  BETA=   90.00  GAMMA=   90.00

     VOLUME (A3)=    1282255.63     DSANO=    3.000

     (SINT/L)2=   0.000119704*H2 +  0.000009512*K2 +  0.000008346*L2 +
                  0.000000000*HK +  0.000000000*HL +  0.000000000*KL

     BRAVAIS LATTICE IS  P  CENTRED AT:

       1)  0.000000       0.000000       0.000000

      SYMMETRY OPERATIONS: 

      R11  R12  R13     R21  R22  R23     R31  R32  R33    T1     T2     T3

  1)    1    0    0       0    1    0       0    0    1    0.00   0.00   0.00
  2)   -1    0    0       0   -1    0       0    0    1    0.50   0.00   0.50
  3)    1    0    0       0   -1    0       0    0   -1    0.50   0.50   0.00
  4)   -1    0    0       0    1    0       0    0   -1    0.00   0.50   0.50

     STRUCTURE TREATED AS NON-CENTROSYMMETRIC

     TYPE OF RADIATION IS X-RAYS

          UNIT CELL CONTENTS
      SYMBOL  ATOMIC_NUMBER    NUMBER IN CELL    TYPE    SCAT_POWER
        I          53              144            1          53.00

     STARTING PHASES FROM MODULUS FUNCTION

--------------------------------------------------------------

     INTENSITY DATA INFORMATION:
     ==========================

     INPUT DATA ARE F
   DSANO (ANGS.):       3.0000
   DSFOU (ANGS.):       3.0000
   DSMIN (ANGS.):       2.2000
   N.CENTRIC REF:         3708
  ANOMALOUS DIFFRACTION RATIOS(GLOBAL):   
   <|D|>/<F> (%,acen); <|F|>; <|D|>:    4.6587    654.1797     30.4763
   <F/sig(F)> :           61.1661
   <|D|/sig(D)>:           1.7136

  ANOMALOUS DIFFRACTION RATIOS(SHELLS):   

      SHELL  DMEAN  DINF   <|D|>/<F> <F/sig(F)>  <|D|/sig(D)> NREFS

        1     7.23  5.74    5.0696   87.6149    2.8781         3010   710005.88
        2     5.01  4.55    4.5322   76.6992    2.2138         3248   688858.88
        3     4.23  3.98    3.7652   77.6952    1.8657         3330   819283.81
        4     3.78  3.61    3.9088   65.8007    1.5724         3336   663770.56
        5     3.48  3.36    4.4173   53.3859    1.3695         3334   526184.25
        6     3.25  3.16    5.3701   40.1235    1.1708         3359   362102.06
        7     3.07  3.00    6.5991   30.2292    1.0607         3360   243878.11

  BIJVOET PAIRS FILTERING:
   BIJVOET PAIR REFL. (USED/READ/%):            21780     22977     94.79
   NUMBER WRONG BIJVOET PAIR REFL.,S,(%):               0      0.00
   NUM. OF E.s < ECUT,(%), ECUT:        1193      5.19      0.2500
   N.DF/s(DF) < DFCUT,(%),DFCUT:           0      0.00      0.0000
   N. DF OUTLIERS,RMSCUT:                  4                4.2500
   CV(%) OF D> :      77.1675
   <r.m.sq.dev.> OF D.s:       38.0160
--------------------------------------------------------------

     FORBIDDEN REFLECTIONS IN DATA FILE *.HKL:
     =========================================

    H    K    L        XO       DXO      NEQ
--------------------------------------------------------------

     Rsigma(F) of equivalent reflections
     Rsig:    0.00000  Nref:         0

     ds_interval        Rsigma       Nref

     N. UNIQUE REFLECTIONS (measured,theory):       21844       26796


     INFORMATION OF DATA IN P1:
     MEAS. INTENSITIES (OBS+UNOBS)IN XLHEM.HKL=        87184
     NOT MEASURED INTENSITIES in XLUNMEAS.HKL=       12298
     FRACTION MEASURED INTENSITIES >DSFOU:     0.876
     HMAX=   15  KMAX=   54  LMAX=   57


--------------------------------------------------------------

     SCALING OF MEASURED INTENSITIES:
     ================================


      SCALE FACTOR:        3.7501  F(EXP)/SK = F(ABS)
      B OVERALL   :       10.4605
      R(Wilson)   :       12.9046
      DSFOU       :        3.0000

      SHELL  DMEAN  DINF  SFC2/SFO2  Nref  f.unobs
        1     7.23  5.74   0.88017   11433  0.0000
        2     5.01  4.55   0.97638   12313  0.0000
        3     4.23  3.98   1.11007   12622  0.0000
        4     3.78  3.61   1.19380   12752  0.0000
        5     3.48  3.36   1.07982   12669  0.0000
        6     3.25  3.16   0.94180   12639  0.0000
        7     3.07  3.00   0.86343   12756  0.0000

 -------------------------------------------------------------

     DATA NORMALIZING:
     ================

     NUMBER OF INPUT REFLEXIONS =             87184
     F(ABS)  =  F(EXP) /          3.7501

     MAXIMUM         H         K         L
     INDICES        15        53        57

                   CENT    ACENT     HK0     0KL     H0L    REST
     </E2-1/>      0.968   0.736   1.000   1.000   1.000   0.975

      E2MEAN      :    1.000235

     <E**2> ACCORDING TO PARITY GROUPS ( D-SPACING > 1.000
        ALL     GGG     GGU     GUG     GUU     UGG     UGU     UUG     UUU
E^2   1.000   0.996   0.908   0.985   0.968   1.021   1.040   1.038   1.031
N     87184   10028   10381   10343   10648   11204   11392   11476   11712

--------------------------------------------------------------

     PHASE REFINEMENT DETAILS:
     ======================== 
    TOTAL N. OF E-VALUES =     87184
    D-SPACING CUT-OFF =    3.00
    <E>, <E2> =    0.7937  1.0000

    N. SETS AND CYCLES =       25     55
    EKLIM FOR K REFLECTIONS =    0.00
    N.REFLECTIONS > EKLIM =     87184
    EHLIM FOR H REFLECTIONS =    1.00
    N.REFLECTIONS > EHLIM =     27364
     X"S MODIFIED BY MODULUS FUNCTION
    N. ATOMS IN UNIT_CELL (NCELL)  =   144
    PIXELS(0); P_ATOMS(1); OMIT(2) =     1
    FRAC. RANDOMLY DELETED ATOMS = 0.000

    GRID SPACING IN ANGS. =    1.00
    N.GRID POINTS (XYZ) =     48   160   168
    ESD FACTOR FOR MASK DEFINITION =    2.65
    LOWER MASK VALUE =      0
    ESD FACT FOR PEAK ACCEPTANCE (ATOMS=1,2) =  4.00
    ESD FACTOR IN SEARCH (DIF.FOURIER) =  1.10

     vector -u =:   1   0.21655   0.06634   0.72313  1.00
     vector -u =:   1   0.36495   0.14392   0.83752  1.00
     vector -u =:   1   0.49975   0.19120   0.18759  1.00
     vector -u =:   1   0.65687   0.75075   0.41427  1.00
     vector -u =:   1   0.87282   0.57748   0.49416  1.00
     vector -u =:   1   0.18517   0.48427   0.69170  1.00
     vector -u =:   1   0.63238   0.58919   0.77173  1.00
     vector -u =:   1   0.25356   0.12431   0.55185  1.00
     vector -u =:   1   0.08906   0.92725   0.20596  1.00
     vector -u =:   1   0.17975   0.17212   0.55250  1.00
     vector -u =:   1   0.56773   0.21881   0.50680  1.00
     vector -u =:   1   0.29597   0.01621   0.99759  1.00
     vector -u =:   1   0.40818   0.64452   0.97670  1.00
     vector -u =:   1   0.94933   0.79985   0.20458  1.00
     vector -u =:   1   0.96496   0.85302   0.12345  1.00
     vector -u =:   1   0.50183   0.01897   0.37305  1.00
     vector -u =:   1   0.60787   0.04782   0.03064  1.00
     vector -u =:   1   0.33147   0.31490   0.37402  1.00
     vector -u =:   1   0.72255   0.52032   0.47163  1.00
     vector -u =:   1   0.83147   0.97740   0.63925  1.00
     vector -u =:   1   0.71019   0.82559   0.68337  1.00
     vector -u =:   1   0.41137   0.17629   0.07545  1.00
     vector -u =:   1   0.98893   0.33800   0.08118  1.00
     vector -u =:   1   0.49739   0.11353   0.45568  1.00
     vector -u =:   1   0.99283   0.02514   0.45993  1.00

---------------------------------------------------------------

  SUMMARY OF SOLUTIONS:
   SET   CCh     SEED    NCYC NITER   Rcc(1,end)  PKS(1,end)  R1%  AVSIN  ROSIG
    24 0.8795  0.9230769   48    5    64.1  57.7    76    43  56.4 1.073   24.0
    23 0.8795  0.8846154   37    5    64.1  57.9    78    43  56.3 1.039   23.1
     8 0.8794  0.3076923   55    5    64.3  57.9    81    43  56.4 1.050   23.1
     9 0.8786  0.3461539   50    5    66.6  57.9    76    43  56.3 1.040   22.7
    17 0.8811  0.6538462   50    5    64.3  58.1    78    43  56.5 1.084   23.5
     4 0.8796  0.1538462   55    5    64.5  58.1    73    44  56.5 1.094   23.7
    21 0.8801  0.8076923   49    5    64.3  58.2    77    43  56.4 1.061   23.6
    13 0.8788  0.5000000   34    5    64.9  58.3    79    43  56.5 1.049   23.8
     3 0.8793  0.1153846   42    5    64.6  58.5    83    43  56.4 1.076   25.0
     2 0.8795  0.0769231   25    5    66.5  58.5    74    43  56.4 1.077   22.9
    19 0.8798  0.7307693   30    5    65.1  58.8    81    43  56.5 1.076   25.7
    12 0.8495  0.4615385   55    5   101.1  88.3   170    43  64.8 2.053   55.9
    16 0.8539  0.6153846   55    5    99.9  89.7   170    43  65.1 2.016   61.9
     7 0.8489  0.2692308   55    5   100.3  90.2   164    43  64.9 1.772   53.9
    10 0.8500  0.3846154   55    5    98.6  90.2   167    43  65.5 1.805   57.7
     5 0.8516  0.1923077   55    5   100.8  90.8   168    43  65.5 1.956   57.6
    15 0.8515  0.5769231   55    5   104.7  90.8   169    43  65.6 1.718   56.2
    25 0.8507  0.9615385   55    5   103.8  91.0   165    43  65.5 1.970   62.1
    20 0.8509  0.7692308   55    5   106.6  91.4   168    43  65.5 1.920   60.5
    11 0.8510  0.4230769   55    5   104.9  91.6   167    43  66.0 1.768   58.8
    22 0.8503  0.8461538   55    5   103.6  92.3   163    43  65.3 1.983   60.5
     1 0.8493  0.0384615   55    5   103.7  92.4   163    43  65.8 1.668   60.8
    14 0.8531  0.5384616   55    5   102.7  92.5   167    43  65.2 1.887   60.3
     6 0.8514  0.2307692   55    5    99.0  92.7   161    43  65.3 2.008   60.2
    18 0.8473  0.6923077   55    5   104.8  93.1   165    43  65.7 1.765   58.3
 TOTAL NUMBER OF CYCLES IS         1245
------------------------------------------------------------------------------

  COPY OF FILE.CDR:
  ==== == =======

3menL P212121 L= 1.5418  (2.1) Sv=43% 24I-x4=96                                 
CELL                                                                            
45.7000 162.1200  173.0700   90.000    90.000   90.000                          
ANOM                                                                            
3.0                                                                             
LATTICE                                                                         
P                                                                               
SYMMETRY                                                                        
X,  Y,  Z                                                                       
-X+1/2,  -Y,  Z+1/2                                                             
X+1/2,  -Y+1/2,  -Z                                                             
-X,  Y+1/2,  -Z+1/2                                                             
CONTENTS                                                                        
 I                                                                              
 144                                                                            
&CONTROL IHKL=0,NSET=25,NCYCLE=55,RVMIN=1.,IEXCC=0,                             
FSIGRO=2.65,FSIGDM=4.0,DELTLV=1.1,NITER=5,IFOUSG=1,itest=2,                     
IBREAK=0,CCTLV=0.878,NSHELL=7,DFCUT=0.000,ECUT=0.25,                            
IABORT=0,IPHASE=1/                                                              
                                                                                
                                                                                
                                                                                
                                                                                
                                                                                
                                                                                
++++++++++++++++++++++++++++++++++++++++++++++++++++++++++++++
   Job finished on 14- 7-2022   at 10:18:18
   Elapsed time:      5312 seconds
++++++++++++++++++++++++++++++++++++++++++++++++++++++++++++++
