# Supplementary material for: Extending the novel |ρ|-based phasing algorithm to the solution of anomalous scattering substructures from SAD data of protein crystals
Source: Acta Crystallogr A Found Adv. 2022 Oct 10;78(Pt 6):473–81. doi: 10.1107/S2053273322008622 (PMC9624180; doi:10.1107/S2053273322008622)
Supplement: Supplementary file 1 [file a-78-00473-sup1.zip › ae5119_suppl_rev/DFCUT comparison rev/comp_9_2g4h_25_dfcut750_SG.LPT]

 ============================================================
   === STRUCTURE SOLUTION BY abs(ro) DIRECT METHODS === 
   XLENS/22.1: The SDA Sm-FFT algorithm (10 Mar 2022)
   Copyright Prof. Jordi Rius
   Institut de Ciencia de Materials de Barcelona (CSIC)
   References: Rius J. Acta Cryst (2020) A76 489-493 
   Rius J. & Torrelles X. Acta Cryst (2021) A77 339-347 
   Date is 19- 4-2022   at 20: 4:32
 ============================================================

     CRYSTAL DATA:
     =============
     2g4h F432 (96) L= 2.00  (2.00 A) (9Cd+2Cl)*24 apoferritin                       

     A= 182.160      B= 182.160     C= 182.160
     ALPHA=   90.00  BETA=   90.00  GAMMA=   90.00

     VOLUME (A3)=    6044482.00     DSANO=    2.900

     (SINT/L)2=   0.000007534*H2 +  0.000007534*K2 +  0.000007534*L2 +
                  0.000000000*HK +  0.000000000*HL +  0.000000000*KL

     BRAVAIS LATTICE IS  F  CENTRED AT:

       1)  0.000000       0.000000       0.000000
       2)  0.000000       0.500000       0.500000
       3)  0.500000       0.000000       0.500000
       4)  0.500000       0.500000       0.000000

      SYMMETRY OPERATIONS: 

      R11  R12  R13     R21  R22  R23     R31  R32  R33    T1     T2     T3

  1)    1    0    0       0    1    0       0    0    1    0.00   0.00   0.00
  2)   -1    0    0       0   -1    0       0    0    1    0.00   0.00   0.00
  3)   -1    0    0       0    1    0       0    0   -1    0.00   0.00   0.00
  4)    1    0    0       0   -1    0       0    0   -1    0.00   0.00   0.00
  5)    0    0    1       1    0    0       0    1    0    0.00   0.00   0.00
  6)    0    0    1      -1    0    0       0   -1    0    0.00   0.00   0.00
  7)    0    0   -1      -1    0    0       0    1    0    0.00   0.00   0.00
  8)    0    0   -1       1    0    0       0   -1    0    0.00   0.00   0.00
  9)    0    1    0       0    0    1       1    0    0    0.00   0.00   0.00
 10)    0   -1    0       0    0    1      -1    0    0    0.00   0.00   0.00
 11)    0    1    0       0    0   -1      -1    0    0    0.00   0.00   0.00
 12)    0   -1    0       0    0   -1       1    0    0    0.00   0.00   0.00
 13)    0    1    0       1    0    0       0    0   -1    0.00   0.00   0.00
 14)    0   -1    0      -1    0    0       0    0   -1    0.00   0.00   0.00
 15)    0    1    0      -1    0    0       0    0    1    0.00   0.00   0.00
 16)    0   -1    0       1    0    0       0    0    1    0.00   0.00   0.00
 17)    1    0    0       0    0    1       0   -1    0    0.00   0.00   0.00
 18)   -1    0    0       0    0    1       0    1    0    0.00   0.00   0.00
 19)   -1    0    0       0    0   -1       0   -1    0    0.00   0.00   0.00
 20)    1    0    0       0    0   -1       0    1    0    0.00   0.00   0.00
 21)    0    0    1       0    1    0      -1    0    0    0.00   0.00   0.00
 22)    0    0    1       0   -1    0       1    0    0    0.00   0.00   0.00
 23)    0    0   -1       0    1    0       1    0    0    0.00   0.00   0.00
 24)    0    0   -1       0   -1    0      -1    0    0    0.00   0.00   0.00

     STRUCTURE TREATED AS NON-CENTROSYMMETRIC

     TYPE OF RADIATION IS X-RAYS

          UNIT CELL CONTENTS
      SYMBOL  ATOMIC_NUMBER    NUMBER IN CELL    TYPE    SCAT_POWER
        CD         48              206            1          48.00

     STARTING PHASES FROM MODULUS FUNCTION

--------------------------------------------------------------

     INTENSITY DATA INFORMATION:
     ==========================

     INPUT DATA ARE F
   DSANO (ANGS.):       2.9000
   DSFOU (ANGS.):       2.9000
   DSMIN (ANGS.):       2.0006
   N.CENTRIC REF:         1452
  ANOMALOUS DIFFRACTION RATIOS(GLOBAL):   
   <|D|>/<F> (%,acen); <|F|>; <|D|>:    1.4123   2324.2112     32.8248
   <F/sig(F)> :          348.5880
   <|D|/sig(D)>:           3.7121

  ANOMALOUS DIFFRACTION RATIOS(SHELLS):   

      SHELL  DMEAN  DINF   <|D|>/<F> <F/sig(F)>  <|D|/sig(D)> NREFS

        1     6.99  5.55    1.8500  431.9370    6.7408          576  9877313.00
        2     4.85  4.40    1.5063  442.4315    5.2615          654 10587087.00
        3     4.09  3.85    1.2690  418.8765    4.1253          679 10703177.00
        4     3.65  3.49    1.1402  366.1801    3.0949          683  8553170.00
        5     3.36  3.24    1.3212  311.3719    2.8261          683  5713273.50
        6     3.14  3.05    1.4015  266.3245    2.4694          701  4045520.50
        7     2.97  2.90    1.4560  225.6750    2.0826          700  3001053.50

  BIJVOET PAIRS FILTERING:
   BIJVOET PAIR REFL. (USED/READ/%):             3686      4676     78.83
   NUMBER WRONG BIJVOET PAIR REFL.,S,(%):               0      0.00
   NUM. OF E.s < ECUT,(%), ECUT:         301      6.44      0.2500
   N.DF/s(DF) < DFCUT,(%),DFCUT:         688     14.71      0.7500
   N. DF OUTLIERS,RMSCUT:                  1                4.2500
   CV(%) OF D> :      72.2018
   <r.m.sq.dev.> OF D.s:       47.2839
--------------------------------------------------------------

     FORBIDDEN REFLECTIONS IN DATA FILE *.HKL:
     =========================================

    H    K    L        XO       DXO      NEQ
--------------------------------------------------------------

     Rsigma(F) of equivalent reflections
     Rsig:    0.00000  Nref:         0

     ds_interval        Rsigma       Nref

     N. UNIQUE REFLECTIONS (measured,theory):        3686        6182


     INFORMATION OF DATA IN P1:
     MEAS. INTENSITIES (OBS+UNOBS)IN XLHEM.HKL=        88464
     NOT MEASURED INTENSITIES in XLUNMEAS.HKL=       41361
     FRACTION MEASURED INTENSITIES >DSFOU:     0.681
     HMAX=   62  KMAX=   62  LMAX=   62


--------------------------------------------------------------

     SCALING OF MEASURED INTENSITIES:
     ================================


      SCALE FACTOR:       11.3215  F(EXP)/SK = F(ABS)
      B OVERALL   :       33.6476
      R(Wilson)   :        1.8587
      DSFOU       :        2.9000

      SHELL  DMEAN  DINF  SFC2/SFO2  Nref  f.unobs
        1     6.99  5.55   0.97897   11832  0.0000
        2     4.85  4.40   0.97978   12936  0.0000
        3     4.09  3.85   1.01066   13632  0.0000
        4     3.65  3.49   1.09906   12696  0.0000
        5     3.36  3.24   0.99195   12840  0.0000
        6     3.14  3.05   0.95349   12480  0.0000
        7     2.97  2.90   0.99236   12048  0.0000

 -------------------------------------------------------------

     DATA NORMALIZING:
     ================

     NUMBER OF INPUT REFLEXIONS =             88464
     F(ABS)  =  F(EXP) /         11.3215

     MAXIMUM         H         K         L
     INDICES        62        62        62

                   CENT    ACENT     HK0     0KL     H0L    REST
     </E2-1/>      0.968   0.736   0.000   0.000   0.000   0.877

      E2MEAN      :    0.984008

     <E**2> ACCORDING TO PARITY GROUPS ( D-SPACING > 1.000
        ALL     GGG     GGU     GUG     GUU     UGG     UGU     UUG     UUU
E^2   1.000   0.964   0.000   0.000   0.000   0.000   0.000   0.000   1.032
N     88464   41952       0       0       0       0       0       0   46512

--------------------------------------------------------------

     PHASE REFINEMENT DETAILS:
     ======================== 
    TOTAL N. OF E-VALUES =     88464
    D-SPACING CUT-OFF =    2.90
    <E>, <E2> =    0.8425  1.0000

    N. SETS AND CYCLES =       25     50
    XLIM FOR K REFLECTIONS =    0.00
    N.REFLECTIONS > XKLIM =     88464
    XLIM FOR H REFLECTIONS =    1.00
    N.REFLECTIONS > XHLIM =     28296
     X"S MODIFIED BY MODULUS FUNCTION
    N. ATOMS IN UNIT_CELL (NCELL)  =   206
    PIXELS(0); P_ATOMS(1); OMIT(2) =     1
    FRAC. RANDOMLY DELETED ATOMS = 0.000

    GRID SPACING IN ANGS. =    0.97
    N.GRID POINTS (XYZ) =    192   192   192
    ESD FACTOR FOR MASK DEFINITION =    2.65
    LOWER MASK VALUE =      0
    ESD FACT FOR PEAK ACCEPTANCE (ATOMS=1,2) =  4.00
    ESD FACTOR IN SEARCH (DIF.FOURIER) =  1.10

     vector -u =:   1   0.21680   0.22867   0.82980  1.00
    0.8098     1     1    0.6648    0.0724    2959      51    0
    0.7905     1     2    0.6927    0.0953    1663      51    0
    0.8138     1     3    0.6921    0.0875    1995      51    0
    0.8025     1     4    0.7166    0.0969    1836      51    0
    0.8098     1     5    0.7250    0.0829    1889      51    0
    0.8073     1     6    0.7556    0.0838    1884      51    0
    0.8114     1     7    0.7584    0.0728    1912      51    0
    0.8112     1     8    0.7788    0.0712    1969      51    0
    0.8153     1     9    0.7899    0.0658    2075      51    0
    0.8161     1    10    0.7991    0.0659    2102      51    0
    0.8181     1    11    0.8008    0.0653    2153      51    0
    0.8194     1    12    0.8038    0.0668    2147      51    0
    0.8188     1    13    0.7966    0.0655    2150      51    0
    0.8208     1    14    0.8027    0.0670    2132      51    0
    0.8230     1    15    0.7972    0.0661    2262      51    0
    0.8246     1    16    0.8033    0.0700    2229      51    0
    0.8241     1    17    0.8033    0.0689    2270      51    0
    0.8245     1    18    0.8051    0.0708    2232      51    0
    0.8258     1    19    0.8015    0.0700    2279      51    0
    0.8234     1    20    0.8145    0.0709    2227      51    0
    0.8177     1    21    0.8647    0.0715    2242      51    0
    0.8109     1    22    0.8744    0.0622    2250      51    0
    0.8038     1    23    0.8581    0.0618    2228      51    0
    0.8063     1    24    0.8626    0.0663    2241      51    0
    0.8093     1    25    0.8668    0.0666    2296      51    0
    0.8112     1    26    0.8700    0.0650    2253      51    0
    0.8105     1    27    0.8656    0.0637    2246      51    0
    0.8097     1    28    0.8632    0.0648    2271      51    0
    0.8097     1    29    0.8641    0.0657    2294      51    0
    0.8108     1    30    0.8644    0.0631    2294      51    0
    0.8112     1    31    0.8668    0.0653    2304      51    0
    0.8109     1    32    0.8682    0.0643    2243      51    0
    0.8108     1    33    0.8677    0.0638    2192      51    0
    0.8123     1    34    0.8658    0.0640    2263      51    0
    0.8121     1    35    0.8667    0.0627    2237      51    0
    0.8101     1    36    0.8666    0.0632    2296      51    0
    0.8116     1    37    0.8638    0.0639    2282      51    0
    0.8090     1    38    0.8671    0.0643    2289      51    0
    0.8129     1    39    0.8671    0.0632    2225      51    0
    0.8116     1    40    0.8646    0.0643    2188      51    0
    0.8113     1    41    0.8655    0.0650    2216      51    0
    0.8112     1    42    0.8670    0.0637    2309      51    0
    0.8124     1    43    0.8672    0.0634    2273      51    0
    0.8133     1    44    0.8695    0.0621    2220      51    0
    0.8134     1    45    0.8724    0.0613    2224      51    0
    0.8128     1    46    0.8676    0.0611    2227      51    0
    0.8152     1    47    0.8714    0.0609    2241      51    0
    0.8115     1    48    0.8662    0.0622    2218      51    0
    0.8130     1    49    0.8718    0.0619    2240      51    0
     vector -u =:   1   0.36543   0.50664   0.26378  1.00
     vector -u =:   1   0.49998   0.39021   0.52000  1.00
     vector -u =:   1   0.65734   0.23562   0.32990  1.00
     vector -u =:   1   0.87300   0.81655   0.52951  1.00
     vector -u =:   1   0.18569   0.80306   0.09279  1.00
     vector -u =:   1   0.63250   0.71194   0.75479  1.00
     vector -u =:   1   0.25407   0.46074   0.62065  1.00
     vector -u =:   1   0.08913   0.96328   0.46529  1.00
     vector -u =:   1   0.18021   0.45255   0.75883  1.00
     vector -u =:   1   0.56780   0.28714   0.87787  1.00
     vector -u =:   1   0.29640   0.31439   0.01061  1.00
     vector -u =:   1   0.40818   0.64452   0.97670  1.00
     vector -u =:   1   0.94966   0.25920   0.88245  1.00
     vector -u =:   1   0.96582   0.06887   0.06823  1.00
     vector -u =:   1   0.50225   0.38525   0.67117  1.00
     vector -u =:   1   0.60868   0.84265   0.99170  1.00
     vector -u =:   1   0.33179   0.54915   0.80722  1.00
     vector -u =:   1   0.72329   0.34236   0.28731  1.00
     vector -u =:   1   0.83175   0.32486   0.52766  1.00
     vector -u =:   1   0.71106   0.78349   0.62816  1.00
     vector -u =:   1   0.41159   0.35646   0.75762  1.00
     vector -u =:   1   0.98972   0.47822   0.48646  1.00

    SEED=   0.8846160
    vector -u =:   1   0.98972   0.47822   0.48646  1.00
   0.8098    23     1    0.6612    0.0000    2922      51    0
   0.7850    23     2    0.6786    0.0000    1916      51    0
   0.8023    23     3    0.6950    0.0000    1917      51    0
   0.8073    23     4    0.7149    0.0000    1957      51    0
   0.8116    23     5    0.7449    0.0000    1997      51    0
   0.8163    23     6    0.7757    0.0000    2182      51    0
   0.8241    23     7    0.7929    0.0000    2304      51    0
   0.8236    23     8    0.8197    0.0000    2388      51    0
   0.8232    23     9    0.8411    0.0001    2397      51    0
   0.8157    23    10    0.8681    0.0001    2457      51    0
   0.8137    23    11    0.8743    0.0000    2546      51    0
   0.8151    23    12    0.8752    0.0000    2474      51    0
   0.8190    23    13    0.8762    0.0000    2480      51    0
   0.8198    23    14    0.8774    0.0000    2438      51    0
   0.8215    23    15    0.8755    0.0000    2531      51    0
   0.8195    23    16    0.8782    0.0000    2465      51    0
   0.8221    23    17    0.8759    0.0000    2514      51    0
   0.8203    23    18    0.8775    0.0000    2425      51    0
   0.8214    23    19    0.8783    0.0000    2471      51    0
   0.8221    23    20    0.8775    0.0000    2459      51    0
   0.8204    23    21    0.8762    0.0000    2461      51    0
   0.8204    23    22    0.8785    0.0000    2438      51    0
   0.8214    23    23    0.8760    0.0000    2472      51    0
   0.8201    23    24    0.8777    0.0000    2437      51    0
   0.8208    23    25    0.8756    0.0000    2434      51    0
   0.8197    23    26    0.8778    0.0000    2456      51    0
   0.8206    23    27    0.8755    0.0000    2466      51    0
   0.8191    23    28    0.8763    0.0000    2432      51    0
   0.8197    23    29    0.8762    0.0000    2483      51    0
   0.8193    23    30    0.8757    0.0000    2466      51    0
   0.8196    23    31    0.8769    0.0000    2526      51    0
   0.8197    23    32    0.8758    0.0000    2498      51    0
   0.8196    23    33    0.8774    0.0000    2509      51    0
   0.8217    23    34    0.8763    0.0000    2426      51    0
   0.8195    23    35    0.8768    0.0000    2484      51    0
   0.8209    23    36    0.8771    0.0000    2509      51    0
   0.8207    23    37    0.8772    0.0000    2478      51    0
   0.8209    23    38    0.8771    0.0000    2499      51    0
   0.8204    23    39    0.8768    0.0000    2453      51    0
   0.8203    23    40    0.8767    0.0000    2427      51    0
   0.8193    23    41    0.8774    0.0000    2443      51    0
   0.8204    23    42    0.8768    0.0000    2464      51    0
   0.8198    23    43    0.8782    0.0000    2449      51    0
   0.8210    23    44    0.8760    0.0000    2480      51    0
   0.8192    23    45    0.8775    0.0000    2461      51    0
   0.8208    23    46    0.8762    0.0000    2431      51    0
   0.8198    23    47    0.8780    0.0000    2482      51    0
   0.8209    23    48    0.8759    0.0000    2480      51    0
   0.8194    23    49    0.8775    0.0000    2491      51    0
   AAMAX= 7066.03809 AAMIN= -1734.18420
   50    0.8208    7.8324   2016.37    2.6500    4.0000   1
   R1=     48.79 ( all E.s); AVSIN=     0.9355
  SET   CC      SEED    NCYC NITER
    RVAL(R1,ini,end) PKS(ini,end) RO/SIG
   23 0.8208  0.8846160   50    5      48.8  62.8  57.1     7     5    7.83	
   
     vector -u =:   1   0.49747   0.18485   0.28957  1.00
     vector -u =:   1   0.99351   0.01272   0.26626  1.00

---------------------------------------------------------------

  SUMMARY OF SOLUTIONS:
   SET   CCK     SEED    NCYC NITER     R1%   Rcc(1,end)   PKS(1,end) RO/SIG  AVSIN
    23 0.8208  0.8846160   50    5      48.8  62.8  57.1     7     5    7.83 0.936
    18 0.8202  0.6923080   50    5      48.8  62.9  57.1     7     5    8.94 0.935
    17 0.8195  0.6538470   50    5      48.8  61.7  57.1     6     5    9.27 0.937
     1 0.8125  0.0384620   50    5      49.0  92.8  58.6    11     5   37.66 0.975
     3 0.8226  0.1153850   50    5      49.9  64.8  60.9     7     4   21.66 0.940
    14 0.8196  0.5384620   50    5      49.9  60.0  60.9     6     4   10.09 0.940
    12 0.8224  0.4615390   50    5      49.9  64.7  61.0     7     4   10.98 0.941
     5 0.8200  0.1923080   50    5      49.9  60.6  61.0     6     4   16.57 0.941
     7 0.8205  0.2692310   50    5      49.9  61.1  61.0     6     4   14.50 0.941
     8 0.8220  0.3076930   50    5      49.9  62.9  61.0     7     4   13.17 0.941
     6 0.8208  0.2307700   50    5      49.9  64.5  61.0     7     4   15.22 0.943
    16 0.8221  0.6153850   50    5      49.9  60.1  61.0     5     4    9.40 0.940
    11 0.8223  0.4230770   50    5      49.9  60.4  61.0     6     4   11.39 0.940
    20 0.8230  0.7692310   50    5      49.9  64.7  61.0     7     4    8.42 0.944
    13 0.8216  0.5000000   50    5      49.9  59.4  61.0     6     4   10.53 0.937
    25 0.8219  0.9615390   50    5      49.9  65.1  61.0     7     4    7.49 0.940
    22 0.8214  0.8461540   50    5      49.9  59.5  61.0     6     4    8.02 0.939
    15 0.8212  0.5769240   50    5      49.9  60.7  61.0     5     4    9.87 0.939
    21 0.8219  0.8076930   50    5      49.9  60.2  61.0     6     4    8.03 0.940
     9 0.8212  0.3461540   50    5      49.9  62.9  61.0     6     4   12.58 0.941
     4 0.8221  0.1538470   50    5      49.9  62.0  61.0     6     4   18.58 0.942
    10 0.8205  0.3846160   50    5      49.9  61.6  61.0     7     4   11.77 0.941
    24 0.8231  0.9230770   50    5      49.9  60.1  61.0     5     4    7.72 0.939
    19 0.8223  0.7307700   50    5      49.9  63.4  61.0     6     4    8.70 0.942
     2 0.8199  0.0769240   50    5      49.9  63.7  61.0     7     4   26.78 0.942
 TOTAL NUMBER OF CYCLES IS         1250
------------------------------------------------------------------------------

  COPY OF FILE.CDR:
  ==== == =======

2g4h F432 (96) L= 2.00  (2.00 A) (9Cd+2Cl)*24 apoferritin                       
CELL                                                                            
  182.160  182.160  182.160  90.00  90.00  90.00                                
ANOM                                                                            
2.9                                                                             
LATTICE                                                                         
F                                                                               
SYMM                                                                            
 X,Y,Z                                                                          
-X,-Y,Z                                                                         
-X,Y,-Z                                                                         
X,-Y,-Z                                                                         
Z,X,Y                                                                           
Z,-X,-Y                                                                         
-Z,-X,Y                                                                         
-Z,X,-Y                                                                         
Y,Z,X                                                                           
-Y,Z,-X                                                                         
Y,-Z,-X                                                                         
-Y,-Z,X                                                                         
Y,X,-Z                                                                          
-Y,-X,-Z                                                                        
Y,-X,Z                                                                          
-Y,X,Z                                                                          
X,Z,-Y                                                                          
-X,Z,Y                                                                          
-X,-Z,-Y                                                                        
X,-Z,Y                                                                          
Z,Y,-X                                                                          
Z,-Y,X                                                                          
-Z,Y,X                                                                          
-Z,-Y,-X                                                                        
CONTENTS                                                                        
 CD                                                                             
 206                                                                            
&CONTROL IHKL=0,NSET=25,BINIT=0.0384620,NCYCLE=50,dFcut=0.75,ECUT=0.25,         
RVMIN=1.,FSIGRO=2.65,FSIGDM=4.0,DELTLV=1.1,NITER=5,IFOUSG=1,ITEST=2,            
IBREAK=0,CCTLV=1.00,EHLIM=1.00,dsfou=1.00,NEGSUP=1,NSHELL=7,iabort=0/           
                                                                                
--------------------------------------------------------------                  
                                                                                
     INTENSITY DATA INFORMATION:                                                
     ==========================                                                 
                                                                                
     INPUT DATA ARE F                                                           
   DSANO (ANGS.):       1.0000                                                  
   DSFOU (ANGS.):       2.0006                                                  
   DSMIN (ANGS.):       2.0006                                                  
   N.CENTRIC REF:         3078                                                  
  ANOMALOUS DIFFRACTION RATIOS(GLOBAL):                                         
   <|DF|>/<F> (%,acen); <|F|>; <|DF|>:    1.5899   1295.3584     20.5947        
   <F/sig(F)> :          170.6227                                               
   <|DF|/sig(DF)>:         1.7531                                               
                                                                                
  ANOMALOUS DIFFRACTION RATIOS(SHELLS):                                         
                                                                                
      SHELL  DMEAN  DINF  <|DF|>/<F> <F/sig(F)> <|DF|/sig(DF)> NREFS            
                                                                                
        1     5.43  4.31    1.6370  438.9229    5.8847         1324 10316392.00 
        2     3.76  3.42    1.2163  379.1855    3.4584         1451  9154064.00 
        3     3.18  2.99    1.3865  273.3039    2.4999         1481  4296161.00 
        4     2.84  2.71    1.4649  197.8212    1.7872         1506  2465392.25 
        5     2.61  2.52    1.5617  150.1486    1.3695         1510  1627968.25 
        6     2.44  2.37    1.6127  111.7106    1.0032         1522  1165470.50 
        7     2.31  2.25    1.6978   84.9209    0.7846         1522   891046.38 
        8     2.20  2.15    1.8272   60.0535    0.5825         1553   645560.00 
        9     2.11  2.07    2.3400   39.3423    0.4715         1514   425637.31 
       10     2.03  2.00    3.0855   23.3854    0.3740         1558   251039.20 
                                                                                
  FRIEDEL PAIRS FILTERING:                                                      
   PAIR NUM. (USED/READ/%):             7560     14941     50.60                
   NUMBER WRONG PAIRS,S,(%):               0      0.00                          
   NUM.SMALLER THAN ENH_min,(%):         947      6.34      0.2500              
   WITH SMALL DF, %PAIRS, DFCUT:        6423     42.99      0.7500              
   N. DF OUTLIERS,RMSCUT:                 11                4.2500              
   CV(%) OF DF> :      72.3994                                                  
   <r.m.sq.dev.> OF DF.s:       38.1670                                         
--------------------------------------------------------------                  
PDB references: anomalous substructures of                                      
apoferritin, 2g4h, r2g4hsf;                                                     
concanavalin A, 2g4i, r2g4isf;                                                  
glucose isomerase, 2g4j, r2g4jsf;                                               
human ADP-ribosylhydrolase 3, 2g4k, r2g4ksf;                                    
lysozyme, pH 4.5, 2g4p, r2g4psf; pH 8.0, 2g4q, r2g4qsf;                         
hydroxynitrile lyase, 2g4l, r2g4lsf;                                            
insulin, 2g4m, r2g4msf;                                                         
a-�lactalbumin, 2g4n, r2g4nsf;                                                  
3-isopropylmalate dehydrogenase, 2g4o, r2g4osf; MogA, 2g4p, r2g4psf;            
NBR1 PB1, 2g4s, r2g4ssf;                                                        
porcine pancreatic elastase, Na form, 2g4t, r2g4tsf; Ca form, 2g4u, r2g4usf;    
proteinase K, 2g4v, 2g4vsf;                                                     
ribonuclease A, C2, 2g4w, r2g4wsf; P3221, 2g4x, r2g4xsf;                        
thaumatin, 2g4y, r2g4ysf;                                                       
thermolysin, 2g4z, r2g4zsf;                                                     
titin-(A168-A169), 2ill, r2illsf;                                               
trypsin, P1, 2g51, r2g51sf; P21, 2g52, r2g52sf; P3121, 2g54, r2g55sf            
                                                                                
On the routine use of soft X-rays in macromolecular crystallography. Part IV. Ef
Christoph Mueller-Dieckmann 1, Santosh Panjikar, Andrea Schmidt, Simone Mueller,
Affiliations expand                                                             
PMID: 17327674 DOI: 10.1107/S0907444906055624                                   
++++++++++++++++++++++++++++++++++++++++++++++++++++++++++++++
   Job finished on 20- 4-2022   at  6:16:57
   Elapsed time:    -49655 seconds
++++++++++++++++++++++++++++++++++++++++++++++++++++++++++++++
