# Supplementary material for: Extending the novel |ρ|-based phasing algorithm to the solution of anomalous scattering substructures from SAD data of protein crystals
Source: Acta Crystallogr A Found Adv. 2022 Oct 10;78(Pt 6):473–81. doi: 10.1107/S2053273322008622 (PMC9624180; doi:10.1107/S2053273322008622)
Supplement: Supplementary file 1 [file a-78-00473-sup1.zip › ae5119_suppl_rev/DFCUT comparison rev/comp_9_2g4h_25_dfcutzero_SG.LPT]

 ============================================================
   === STRUCTURE SOLUTION BY abs(ro) DIRECT METHODS === 
   XLENS/22.1: The SDA Sm-FFT algorithm (10 Mar 2022)
   Copyright Prof. Jordi Rius
   Institut de Ciencia de Materials de Barcelona (CSIC)
   References: Rius J. Acta Cryst (2020) A76 489-493 
   Rius J. & Torrelles X. Acta Cryst (2021) A77 339-347 
   Date is  4- 5-2022   at 15:55:42
 ============================================================

     CRYSTAL DATA:
     =============
     2g4h F432 (96) L= 2.00  (2.00 A) (9Cd+2Cl)*24 apoferritin                       

     A= 182.160      B= 182.160     C= 182.160
     ALPHA=   90.00  BETA=   90.00  GAMMA=   90.00

     VOLUME (A3)=    6044482.00     DSANO=    2.900

     (SINT/L)2=   0.000007534*H2 +  0.000007534*K2 +  0.000007534*L2 +
                  0.000000000*HK +  0.000000000*HL +  0.000000000*KL

     BRAVAIS LATTICE IS  F  CENTRED AT:

       1)  0.000000       0.000000       0.000000
       2)  0.000000       0.500000       0.500000
       3)  0.500000       0.000000       0.500000
       4)  0.500000       0.500000       0.000000

      SYMMETRY OPERATIONS: 

      R11  R12  R13     R21  R22  R23     R31  R32  R33    T1     T2     T3

  1)    1    0    0       0    1    0       0    0    1    0.00   0.00   0.00
  2)   -1    0    0       0   -1    0       0    0    1    0.00   0.00   0.00
  3)   -1    0    0       0    1    0       0    0   -1    0.00   0.00   0.00
  4)    1    0    0       0   -1    0       0    0   -1    0.00   0.00   0.00
  5)    0    0    1       1    0    0       0    1    0    0.00   0.00   0.00
  6)    0    0    1      -1    0    0       0   -1    0    0.00   0.00   0.00
  7)    0    0   -1      -1    0    0       0    1    0    0.00   0.00   0.00
  8)    0    0   -1       1    0    0       0   -1    0    0.00   0.00   0.00
  9)    0    1    0       0    0    1       1    0    0    0.00   0.00   0.00
 10)    0   -1    0       0    0    1      -1    0    0    0.00   0.00   0.00
 11)    0    1    0       0    0   -1      -1    0    0    0.00   0.00   0.00
 12)    0   -1    0       0    0   -1       1    0    0    0.00   0.00   0.00
 13)    0    1    0       1    0    0       0    0   -1    0.00   0.00   0.00
 14)    0   -1    0      -1    0    0       0    0   -1    0.00   0.00   0.00
 15)    0    1    0      -1    0    0       0    0    1    0.00   0.00   0.00
 16)    0   -1    0       1    0    0       0    0    1    0.00   0.00   0.00
 17)    1    0    0       0    0    1       0   -1    0    0.00   0.00   0.00
 18)   -1    0    0       0    0    1       0    1    0    0.00   0.00   0.00
 19)   -1    0    0       0    0   -1       0   -1    0    0.00   0.00   0.00
 20)    1    0    0       0    0   -1       0    1    0    0.00   0.00   0.00
 21)    0    0    1       0    1    0      -1    0    0    0.00   0.00   0.00
 22)    0    0    1       0   -1    0       1    0    0    0.00   0.00   0.00
 23)    0    0   -1       0    1    0       1    0    0    0.00   0.00   0.00
 24)    0    0   -1       0   -1    0      -1    0    0    0.00   0.00   0.00

     STRUCTURE TREATED AS NON-CENTROSYMMETRIC

     TYPE OF RADIATION IS X-RAYS

          UNIT CELL CONTENTS
      SYMBOL  ATOMIC_NUMBER    NUMBER IN CELL    TYPE    SCAT_POWER
        CD         48              206            1          48.00

     STARTING PHASES FROM MODULUS FUNCTION

--------------------------------------------------------------

     INTENSITY DATA INFORMATION:
     ==========================

     INPUT DATA ARE F
   DSANO (ANGS.):       2.9000
   DSFOU (ANGS.):       2.9000
   DSMIN (ANGS.):       2.0006
   N.CENTRIC REF:         1452
  ANOMALOUS DIFFRACTION RATIOS(GLOBAL):   
   <|D|>/<F> (%,acen); <|F|>; <|D|>:    1.4123   2324.2112     32.8248
   <F/sig(F)> :          348.5880
   <|D|/sig(D)>:           3.7121

  ANOMALOUS DIFFRACTION RATIOS(SHELLS):   

      SHELL  DMEAN  DINF   <|D|>/<F> <F/sig(F)>  <|D|/sig(D)> NREFS

        1     6.99  5.55    1.8500  431.9370    6.7408          576  9877313.00
        2     4.85  4.40    1.5063  442.4315    5.2615          654 10587087.00
        3     4.09  3.85    1.2690  418.8765    4.1253          679 10703177.00
        4     3.65  3.49    1.1402  366.1801    3.0949          683  8553170.00
        5     3.36  3.24    1.3212  311.3719    2.8261          683  5713273.50
        6     3.14  3.05    1.4015  266.3245    2.4694          701  4045520.50
        7     2.97  2.90    1.4560  225.6750    2.0826          700  3001053.50

  BIJVOET PAIRS FILTERING:
   BIJVOET PAIR REFL. (USED/READ/%):             4371      4676     93.48
   NUMBER WRONG BIJVOET PAIR REFL.,S,(%):               0      0.00
   NUM. OF E.s < ECUT,(%), ECUT:         301      6.44      0.2500
   N.DF/s(DF) < DFCUT,(%),DFCUT:           0      0.00      0.0000
   N. DF OUTLIERS,RMSCUT:                  4                4.2500
   CV(%) OF D> :      86.0889
   <r.m.sq.dev.> OF D.s:       43.4495
--------------------------------------------------------------

     FORBIDDEN REFLECTIONS IN DATA FILE *.HKL:
     =========================================

    H    K    L        XO       DXO      NEQ
--------------------------------------------------------------

     Rsigma(F) of equivalent reflections
     Rsig:    0.00000  Nref:         0

     ds_interval        Rsigma       Nref

     N. UNIQUE REFLECTIONS (measured,theory):        4371        6182


     INFORMATION OF DATA IN P1:
     MEAS. INTENSITIES (OBS+UNOBS)IN XLHEM.HKL=       104904
     NOT MEASURED INTENSITIES in XLUNMEAS.HKL=       24921
     FRACTION MEASURED INTENSITIES >DSFOU:     0.808
     HMAX=   62  KMAX=   62  LMAX=   62


--------------------------------------------------------------

     SCALING OF MEASURED INTENSITIES:
     ================================


      SCALE FACTOR:       10.8846  F(EXP)/SK = F(ABS)
      B OVERALL   :       36.3791
      R(Wilson)   :        2.5711
      DSFOU       :        2.9000

      SHELL  DMEAN  DINF  SFC2/SFO2  Nref  f.unobs
        1     6.99  5.55   1.02760   13056  0.0000
        2     4.85  4.40   0.95306   14424  0.0000
        3     4.09  3.85   0.95943   15192  0.0000
        4     3.65  3.49   1.10890   15360  0.0000
        5     3.36  3.24   0.98104   15528  0.0000
        6     3.14  3.05   0.96652   15744  0.0000
        7     2.97  2.90   1.01217   15600  0.0000

 -------------------------------------------------------------

     DATA NORMALIZING:
     ================

     NUMBER OF INPUT REFLEXIONS =            104904
     F(ABS)  =  F(EXP) /         10.8846

     MAXIMUM         H         K         L
     INDICES        62        62        62

                   CENT    ACENT     HK0     0KL     H0L    REST
     </E2-1/>      0.968   0.736   0.000   0.000   0.000   0.978

      E2MEAN      :    0.986273

     <E**2> ACCORDING TO PARITY GROUPS ( D-SPACING > 1.000
        ALL     GGG     GGU     GUG     GUU     UGG     UGU     UUG     UUU
E^2   1.000   0.951   0.000   0.000   0.000   0.000   0.000   0.000   1.046
N    104904   50664       0       0       0       0       0       0   54240

--------------------------------------------------------------

     PHASE REFINEMENT DETAILS:
     ======================== 
    TOTAL N. OF E-VALUES =    104904
    D-SPACING CUT-OFF =    2.90
    <E>, <E2> =    0.7903  1.0000

    N. SETS AND CYCLES =       25     50
    XLIM FOR K REFLECTIONS =    0.00
    N.REFLECTIONS > XKLIM =    104904
    XLIM FOR H REFLECTIONS =    1.00
    N.REFLECTIONS > XHLIM =     32184
     X"S MODIFIED BY MODULUS FUNCTION
    N. ATOMS IN UNIT_CELL (NCELL)  =   206
    PIXELS(0); P_ATOMS(1); OMIT(2) =     1
    FRAC. RANDOMLY DELETED ATOMS = 0.000

    GRID SPACING IN ANGS. =    0.97
    N.GRID POINTS (XYZ) =    192   192   192
    ESD FACTOR FOR MASK DEFINITION =    2.65
    LOWER MASK VALUE =      0
    ESD FACT FOR PEAK ACCEPTANCE (ATOMS=1,2) =  4.00
    ESD FACTOR IN SEARCH (DIF.FOURIER) =  1.10

     vector -u =:   1   0.21680   0.22867   0.82980  1.00
    0.8034     1     1    0.6449    0.0838    3096      51    0
    0.7900     1     2    0.6877    0.1145    1966      51    0
    0.7957     1     3    0.7089    0.1043    2112      51    0
    0.7966     1     4    0.7351    0.0999    2184      51    0
    0.7964     1     5    0.7390    0.0949    2054      51    0
    0.7977     1     6    0.7506    0.0965    2090      51    0
    0.7992     1     7    0.7591    0.0880    2123      51    0
    0.7948     1     8    0.7563    0.0900    2012      51    0
    0.7970     1     9    0.7777    0.0879    2038      51    0
    0.8026     1    10    0.7984    0.0874    2108      51    0
    0.8075     1    11    0.8193    0.0836    2212      51    0
    0.8125     1    12    0.8328    0.0804    2300      51    0
    0.8106     1    13    0.8554    0.0806    2297      51    0
    0.8132     1    14    0.8694    0.0741    2296      51    0
    0.8147     1    15    0.8733    0.0744    2328      51    0
    0.8124     1    16    0.8617    0.0713    2271      51    0
    0.8095     1    17    0.8569    0.0756    2334      51    0
    0.7984     1    18    0.8531    0.0816    2257      51    0
    0.7907     1    19    0.8556    0.0815    2120      51    0
    0.7904     1    20    0.8563    0.0818    2086      51    0
    0.7896     1    21    0.8605    0.0823    2101      51    0
    0.7919     1    22    0.8597    0.0805    2098      51    0
    0.7907     1    23    0.8642    0.0804    2119      51    0
    0.7926     1    24    0.8646    0.0800    2140      51    0
    0.7924     1    25    0.8666    0.0807    2154      51    0
    0.7944     1    26    0.8638    0.0792    2123      51    0
    0.7922     1    27    0.8653    0.0796    2100      51    0
    0.7939     1    28    0.8667    0.0791    2147      51    0
    0.7939     1    29    0.8655    0.0777    2179      51    0
    0.7950     1    30    0.8678    0.0778    2144      51    0
    0.7953     1    31    0.8707    0.0780    2095      51    0
    0.7984     1    32    0.8722    0.0757    2152      51    0
    0.8001     1    33    0.8737    0.0758    2190      51    0
    0.8023     1    34    0.8756    0.0735    2088      51    0
    0.8037     1    35    0.8760    0.0734    2196      51    0
    0.8039     1    36    0.8763    0.0726    2167      51    0
    0.8047     1    37    0.8760    0.0727    2140      51    0
    0.8051     1    38    0.8748    0.0725    2176      51    0
    0.8037     1    39    0.8752    0.0733    2172      51    0
    0.8050     1    40    0.8764    0.0734    2184      51    0
    0.8056     1    41    0.8769    0.0741    2179      51    0
    0.8054     1    42    0.8775    0.0726    2187      51    0
    0.8066     1    43    0.8772    0.0726    2172      51    0
    0.8055     1    44    0.8772    0.0722    2159      51    0
    0.8057     1    45    0.8782    0.0728    2179      51    0
    0.8065     1    46    0.8762    0.0718    2160      51    0
    0.8052     1    47    0.8783    0.0728    2205      51    0
    0.8070     1    48    0.8770    0.0735    2198      51    0
    0.8060     1    49    0.8788    0.0729    2186      51    0
     vector -u =:   1   0.36543   0.50664   0.26378  1.00
     vector -u =:   1   0.49998   0.39021   0.52000  1.00
     vector -u =:   1   0.65734   0.23562   0.32990  1.00
     vector -u =:   1   0.87300   0.81655   0.52951  1.00
     vector -u =:   1   0.18569   0.80306   0.09279  1.00
     vector -u =:   1   0.63250   0.71194   0.75479  1.00
     vector -u =:   1   0.25407   0.46074   0.62065  1.00
     vector -u =:   1   0.08913   0.96328   0.46529  1.00
     vector -u =:   1   0.18021   0.45255   0.75883  1.00
     vector -u =:   1   0.56780   0.28714   0.87787  1.00
     vector -u =:   1   0.29640   0.31439   0.01061  1.00
     vector -u =:   1   0.40818   0.64452   0.97670  1.00
     vector -u =:   1   0.94966   0.25920   0.88245  1.00
     vector -u =:   1   0.96582   0.06887   0.06823  1.00
     vector -u =:   1   0.50225   0.38525   0.67117  1.00
     vector -u =:   1   0.60868   0.84265   0.99170  1.00
     vector -u =:   1   0.33179   0.54915   0.80722  1.00
     vector -u =:   1   0.72329   0.34236   0.28731  1.00
     vector -u =:   1   0.83175   0.32486   0.52766  1.00
     vector -u =:   1   0.71106   0.78349   0.62816  1.00
     vector -u =:   1   0.41159   0.35646   0.75762  1.00
     vector -u =:   1   0.98972   0.47822   0.48646  1.00
     vector -u =:   1   0.49747   0.18485   0.28957  1.00
     vector -u =:   1   0.99351   0.01272   0.26626  1.00

---------------------------------------------------------------

  SUMMARY OF SOLUTIONS:
   SET   CCH     SEED    NCYC NITER     R1%   Rcc(1,end)   PKS(1,end) RO/SIG  AVSIN
    12 0.8717  0.4615390   50    5      56.2  61.9  59.4     6     5   11.27 0.920
    13 0.8724  0.5000000   50    5      56.1  61.2  59.4     6     5   11.16 0.921
    24 0.8715  0.9230770   50    5      56.1  61.2  59.4     6     5    8.07 0.921
     9 0.8746  0.3461540   50    5      56.2  62.5  59.4     6     5   13.64 0.921
     6 0.8742  0.2307700   50    5      56.2  61.3  59.4     5     5   16.18 0.920
     1 0.8771  0.0384620   50    5      56.2  63.0  59.4     6     5   39.04 0.920
    16 0.8732  0.6153850   50    5      56.2  62.7  59.4     6     5   10.55 0.921
     8 0.8739  0.3076930   50    5      56.2  61.4  59.4     5     5   13.99 0.921
     3 0.8732  0.1153850   50    5      56.2  62.3  59.4     6     5   22.91 0.921
     5 0.8764  0.1923080   50    5      56.2  61.8  59.4     5     5   17.36 0.918
    22 0.8749  0.8461540   50    5      56.2  61.8  59.4     5     5    8.35 0.920
    10 0.8714  0.3846160   50    5      56.2  62.3  59.4     5     5   12.60 0.920
    19 0.8737  0.7307700   50    5      56.2  62.2  59.4     6     5    9.04 0.920
    23 0.8707  0.8846160   50    5      56.2  62.0  59.4     5     5    8.22 0.919
    21 0.8717  0.8076930   50    5      56.2  61.6  59.4     6     5    8.61 0.922
    14 0.8732  0.5384620   50    5      56.2  62.0  59.4     5     5   10.37 0.921
    11 0.8738  0.4230770   50    5      56.2  62.2  59.4     5     5   11.73 0.917
     7 0.8715  0.2692310   50    5      57.2  61.2  63.2     5     4   14.74 0.921
    25 0.8740  0.9615390   50    5      57.2  61.1  63.2     5     4    7.77 0.921
    17 0.8736  0.6538470   50    5      57.2  61.3  63.2     5     4    9.49 0.921
     2 0.8715  0.0769240   50    5      57.2  61.5  63.2     6     4   28.13 0.921
    20 0.8731  0.7692310   50    5      57.2  61.1  63.2     5     4    8.77 0.920
    18 0.8727  0.6923080   50    5      57.2  61.4  63.2     5     4    9.39 0.922
     4 0.8750  0.1538470   50    5      57.2  61.9  63.2     5     4   19.66 0.921
    15 0.8770  0.5769240   50    5      57.2  62.1  63.3     6     4   10.50 0.921
 TOTAL NUMBER OF CYCLES IS         1250
------------------------------------------------------------------------------

  COPY OF FILE.CDR:
  ==== == =======

2g4h F432 (96) L= 2.00  (2.00 A) (9Cd+2Cl)*24 apoferritin                       
CELL                                                                            
  182.160  182.160  182.160  90.00  90.00  90.00                                
ANOM                                                                            
2.9                                                                             
LATTICE                                                                         
F                                                                               
SYMM                                                                            
 X,Y,Z                                                                          
-X,-Y,Z                                                                         
-X,Y,-Z                                                                         
X,-Y,-Z                                                                         
Z,X,Y                                                                           
Z,-X,-Y                                                                         
-Z,-X,Y                                                                         
-Z,X,-Y                                                                         
Y,Z,X                                                                           
-Y,Z,-X                                                                         
Y,-Z,-X                                                                         
-Y,-Z,X                                                                         
Y,X,-Z                                                                          
-Y,-X,-Z                                                                        
Y,-X,Z                                                                          
-Y,X,Z                                                                          
X,Z,-Y                                                                          
-X,Z,Y                                                                          
-X,-Z,-Y                                                                        
X,-Z,Y                                                                          
Z,Y,-X                                                                          
Z,-Y,X                                                                          
-Z,Y,X                                                                          
-Z,-Y,-X                                                                        
CONTENTS                                                                        
 CD                                                                             
 206                                                                            
&CONTROL IHKL=0,NSET=25,BINIT=0.0384620,NCYCLE=50,dFcut=0.00,ECUT=0.25,         
RVMIN=1.0,FSIGRO=2.65,FSIGDM=4.0,DELTLV=1.1,NITER=5,IFOUSG=1,ITEST=2,           
IBREAK=0,CCTLV=1.00,EHLIM=1.00,dsfou=1.00,NEGSUP=1,NSHELL=7,iabort=0,           
CCTLV=1.000,IEXCC=0/                                                            
                                                                                
--------------------------------------------------------------                  
                                                                                
     INTENSITY DATA INFORMATION:                                                
     ==========================                                                 
                                                                                
     INPUT DATA ARE F                                                           
   DSANO (ANGS.):       1.0000                                                  
   DSFOU (ANGS.):       2.0006                                                  
   DSMIN (ANGS.):       2.0006                                                  
   N.CENTRIC REF:         3078                                                  
  ANOMALOUS DIFFRACTION RATIOS(GLOBAL):                                         
   <|DF|>/<F> (%,acen); <|F|>; <|DF|>:    1.5899   1295.3584     20.5947        
   <F/sig(F)> :          170.6227                                               
   <|DF|/sig(DF)>:         1.7531                                               
                                                                                
  ANOMALOUS DIFFRACTION RATIOS(SHELLS):                                         
                                                                                
      SHELL  DMEAN  DINF  <|DF|>/<F> <F/sig(F)> <|DF|/sig(DF)> NREFS            
                                                                                
        1     5.43  4.31    1.6370  438.9229    5.8847         1324 10316392.00 
        2     3.76  3.42    1.2163  379.1855    3.4584         1451  9154064.00 
        3     3.18  2.99    1.3865  273.3039    2.4999         1481  4296161.00 
        4     2.84  2.71    1.4649  197.8212    1.7872         1506  2465392.25 
        5     2.61  2.52    1.5617  150.1486    1.3695         1510  1627968.25 
        6     2.44  2.37    1.6127  111.7106    1.0032         1522  1165470.50 
        7     2.31  2.25    1.6978   84.9209    0.7846         1522   891046.38 
        8     2.20  2.15    1.8272   60.0535    0.5825         1553   645560.00 
        9     2.11  2.07    2.3400   39.3423    0.4715         1514   425637.31 
       10     2.03  2.00    3.0855   23.3854    0.3740         1558   251039.20 
                                                                                
  FRIEDEL PAIRS FILTERING:                                                      
   PAIR NUM. (USED/READ/%):             7560     14941     50.60                
   NUMBER WRONG PAIRS,S,(%):               0      0.00                          
   NUM.SMALLER THAN ENH_min,(%):         947      6.34      0.2500              
   WITH SMALL DF, %PAIRS, DFCUT:        6423     42.99      0.7500              
   N. DF OUTLIERS,RMSCUT:                 11                4.2500              
   CV(%) OF DF> :      72.3994                                                  
   <r.m.sq.dev.> OF DF.s:       38.1670                                         
                                                                                
                                                                                
++++++++++++++++++++++++++++++++++++++++++++++++++++++++++++++
   Job finished on  5- 5-2022   at  2: 9:19
   Elapsed time:    -49583 seconds
++++++++++++++++++++++++++++++++++++++++++++++++++++++++++++++
C:\Users\rius\Documents\Lahey-Fujitsu Fortran>cd C:\Users\rius\Desktop\2g4h_dfcutzero

C:\Users\rius\Desktop\2g4h_dfcutzero>xlabsro_anom_1 2g4h
============================================================
  === STRUCTURE SOLUTION BY abs(ro) DIRECT METHODS ===
  XLENS/22.1: The SDA Sm-FFT algorithm (17 Mar 2022)
  Copyright Prof. Jordi Rius
  Institut de Ciencia de Materials de Barcelona (CSIC)
  References: Rius J.    Acta Cryst (2020) A76 489-493
  Rius J. & Torrelles X. Acta Cryst (2021) A77 339-347
  Date is  4- 5-2022   at 15:55:42
============================================================


2g4h F432 (96) L= 2.00  (2.00 A) (9Cd+2Cl)*24 apoferritin


    STARTING PHASES FROM MODULUS FUNCTION
    INPUT DATA ARE F
  DSANO (ANGS.):       2.9000
  DSFOU (ANGS.):       2.9000
  DSMIN (ANGS.):       2.0006
  N.CENTRIC REF:         1452
 ANOMALOUS DIFFRACTION RATIOS(GLOBAL):
  <|D|>/<F> (%,acen); <|F|>; <|D|>:    1.4123   2324.2112     32.8248
  <F/sig(F)> :          348.5880
  <|D|/sig(D)>:           3.7121
 BIJVOET PAIRS FILTERING:
  BIJVOET PAIR REFL. (USED/READ/%):             4371      4676     93.48
  NUMBER WRONG BIJVOET PAIR REFL.,S,(%):               0      0.00
  NUM. OF E.s < ECUT,(%), ECUT:         301      6.44      0.2500
  N.DF/s(DF) < DFCUT,(%),DFCUT:           0      0.00      0.0000
  N. DF OUTLIERS,RMSCUT:                  4                4.2500
  CV(%) OF D> :      86.0889
  <r.m.sq.dev.> OF D.s        43.4495

    Rsigma(F) of equivalent reflections
    Rsig:    0.00000  Nref:         0

    N. UNIQUE REFLECTIONS (measured,theory):        4371        6182


    INFORMATION OF DATA IN P1:
    MEAS. INTENSITIES (OBS+UNOBS)IN XLHEM.HKL=       104904
    NOT MEASURED INTENSITIES in XLUNMEAS.HKL=       24921
    FRACTION MEASURED INTENSITIES >DSFOU:     0.808
    HMAX=   62  KMAX=   62  LMAX=   62

    SCALE FACTOR=            10.8845940
    Bover (A**2)=            4.32566643
    R(Wilson)  =             2.57110763
    E2MEAN:  0.986273468

    GRID (ANGS.), NX, NY, NZ:  0.97  192  192  192
    NSETS, NCYCLES :    25    50
    XLIM FOR H REFLECTIONS =    1.00
    N.REFLECTIONS > XHLIM =     32184
    X"S MODIFIED BY MODULUS FUNCTION

    SEED=   0.0384620
    vector -u =:   1   0.21680   0.22867   0.82980  1.00
   0.8034     1     1    0.6449    0.0838    3096      51    0
   0.7900     1     2    0.6877    0.1145    1966      51    0
   0.7957     1     3    0.7089    0.1043    2112      51    0
   0.7966     1     4    0.7351    0.0999    2184      51    0
   0.7964     1     5    0.7390    0.0949    2054      51    0
   0.7977     1     6    0.7506    0.0965    2090      51    0
   0.7992     1     7    0.7591    0.0880    2123      51    0
   0.7948     1     8    0.7563    0.0900    2012      51    0
   0.7970     1     9    0.7777    0.0879    2038      51    0
   0.8026     1    10    0.7984    0.0874    2108      51    0
   0.8075     1    11    0.8193    0.0836    2212      51    0
   0.8125     1    12    0.8328    0.0804    2300      51    0
   0.8106     1    13    0.8554    0.0806    2297      51    0
   0.8132     1    14    0.8694    0.0741    2296      51    0
   0.8147     1    15    0.8733    0.0744    2328      51    0
   0.8124     1    16    0.8617    0.0713    2271      51    0
   0.8095     1    17    0.8569    0.0756    2334      51    0
   0.7984     1    18    0.8531    0.0816    2257      51    0
   0.7907     1    19    0.8556    0.0815    2120      51    0
   0.7904     1    20    0.8563    0.0818    2086      51    0
   0.7896     1    21    0.8605    0.0823    2101      51    0
   0.7919     1    22    0.8597    0.0805    2098      51    0
   0.7907     1    23    0.8642    0.0804    2119      51    0
   0.7926     1    24    0.8646    0.0800    2140      51    0
   0.7924     1    25    0.8666    0.0807    2154      51    0
   0.7944     1    26    0.8638    0.0792    2123      51    0
   0.7922     1    27    0.8653    0.0796    2100      51    0
   0.7939     1    28    0.8667    0.0791    2147      51    0
   0.7939     1    29    0.8655    0.0777    2179      51    0
   0.7950     1    30    0.8678    0.0778    2144      51    0
   0.7953     1    31    0.8707    0.0780    2095      51    0
   0.7984     1    32    0.8722    0.0757    2152      51    0
   0.8001     1    33    0.8737    0.0758    2190      51    0
   0.8023     1    34    0.8756    0.0735    2088      51    0
   0.8037     1    35    0.8760    0.0734    2196      51    0
   0.8039     1    36    0.8763    0.0726    2167      51    0
   0.8047     1    37    0.8760    0.0727    2140      51    0
   0.8051     1    38    0.8748    0.0725    2176      51    0
   0.8037     1    39    0.8752    0.0733    2172      51    0
   0.8050     1    40    0.8764    0.0734    2184      51    0
   0.8056     1    41    0.8769    0.0741    2179      51    0
   0.8054     1    42    0.8775    0.0726    2187      51    0
   0.8066     1    43    0.8772    0.0726    2172      51    0
   0.8055     1    44    0.8772    0.0722    2159      51    0
   0.8057     1    45    0.8782    0.0728    2179      51    0
   0.8065     1    46    0.8762    0.0718    2160      51    0
   0.8052     1    47    0.8783    0.0728    2205      51    0
   0.8070     1    48    0.8770    0.0735    2198      51    0
   0.8060     1    49    0.8788    0.0729    2186      51    0
   AAMAX= 9125.77148 AAMIN= -2349.24731
   50    0.8771   39.0379    458.04    2.6500    4.0000   1
   R1=     56.15 ( all E.s); AVSIN=     0.9205
  SET   CC      SEED    NCYC NITER
    RVAL(R1,ini,end) PKS(ini,end) RO/SIG
    1 0.8771  0.0384620   50    5      56.2  63.0  59.4     6     5   39.04

    SEED=   0.0769240
    vector -u =:   1   0.36543   0.50664   0.26378  1.00
   0.8038     2     1    0.6483    0.0198    3070      51    0
   0.7895     2     2    0.7104    0.0426    2070      51    0
   0.8041     2     3    0.7163    0.0337    2290      51    0
   0.7931     2     4    0.7421    0.0353    2014      51    0
   0.7999     2     5    0.7591    0.0316    2225      51    0
   0.7974     2     6    0.7838    0.0314    2096      51    0
   0.7994     2     7    0.8048    0.0320    2211      51    0
   0.7996     2     8    0.8504    0.0316    2235      51    0
   0.8090     2     9    0.8362    0.0256    2339      51    0
   0.7944     2    10    0.8575    0.0327    2194      51    0
   0.7928     2    11    0.8608    0.0316    2202      51    0
   0.7946     2    12    0.8664    0.0310    2263      51    0
   0.7978     2    13    0.8700    0.0306    2214      51    0
   0.8029     2    14    0.8679    0.0298    2283      51    0
   0.8047     2    15    0.8706    0.0294    2292      51    0
   0.8071     2    16    0.8695    0.0299    2237      51    0
   0.8061     2    17    0.8704    0.0278    2241      51    0
   0.8071     2    18    0.8687    0.0299    2231      51    0
   0.8059     2    19    0.8710    0.0289    2304      51    0
   0.8078     2    20    0.8702    0.0284    2265      51    0
   0.8067     2    21    0.8716    0.0285    2255      51    0
   0.8079     2    22    0.8700    0.0284    2289      51    0
   0.8066     2    23    0.8706    0.0284    2267      51    0
   0.8072     2    24    0.8688    0.0288    2246      51    0
   0.8062     2    25    0.8702    0.0285    2225      51    0
   0.8065     2    26    0.8711    0.0289    2216      51    0
   0.8077     2    27    0.8716    0.0275    2240      51    0
   0.8078     2    28    0.8706    0.0276    2275      51    0
   0.8074     2    29    0.8708    0.0286    2243      51    0
   0.8074     2    30    0.8710    0.0280    2286      51    0
   0.8078     2    31    0.8713    0.0279    2294      51    0
   0.8074     2    32    0.8704    0.0279    2253      51    0
   0.8069     2    33    0.8695    0.0285    2269      51    0
   0.8062     2    34    0.8716    0.0284    2252      51    0
   0.8076     2    35    0.8704    0.0279    2225      51    0
   0.8067     2    36    0.8706    0.0280    2247      51    0
   0.8070     2    37    0.8698    0.0283    2242      51    0
   0.8061     2    38    0.8704    0.0283    2245      51    0
   0.8069     2    39    0.8710    0.0281    2223      51    0
   0.8067     2    40    0.8701    0.0275    2241      51    0
   0.8066     2    41    0.8697    0.0293    2208      51    0
   0.8064     2    42    0.8700    0.0295    2235      51    0
   0.8061     2    43    0.8699    0.0293    2198      51    0
   0.8057     2    44    0.8707    0.0285    2298      51    0
   0.8069     2    45    0.8701    0.0287    2201      51    0
   0.8065     2    46    0.8705    0.0287    2241      51    0
   0.8071     2    47    0.8698    0.0280    2233      51    0
   0.8063     2    48    0.8708    0.0298    2286      51    0
   0.8075     2    49    0.8705    0.0276    2262      51    0
   AAMAX= 9288.06152 AAMIN= -2221.53955
   50    0.8715   28.1279    647.77    2.6500    4.0000   1
   R1=     57.21 ( all E.s); AVSIN=     0.9211
  SET   CC      SEED    NCYC NITER
    RVAL(R1,ini,end) PKS(ini,end) RO/SIG
    2 0.8715  0.0769240   50    5      57.2  61.5  63.2     6     4   28.13

    SEED=   0.1153850
    vector -u =:   1   0.49998   0.39021   0.52000  1.00
   0.8049     3     1    0.6506    0.0094    3168      51    0
   0.7782     3     2    0.6832    0.0283    1898      51    0
   0.7902     3     3    0.7032    0.0215    2126      51    0
   0.7904     3     4    0.7396    0.0188    2132      51    0
   0.7940     3     5    0.7555    0.0162    2183      51    0
   0.7964     3     6    0.7515    0.0167    2111      51    0
   0.7940     3     7    0.7639    0.0164    2024      51    0
   0.7911     3     8    0.7860    0.0148    2038      51    0
   0.8000     3     9    0.8148    0.0145    2150      51    0
   0.8028     3    10    0.8430    0.0128    2310      51    0
   0.8031     3    11    0.8506    0.0101    2314      51    0
   0.7957     3    12    0.8613    0.0094    2304      51    0
   0.7963     3    13    0.8668    0.0084    2367      51    0
   0.7983     3    14    0.8693    0.0076    2331      51    0
   0.8045     3    15    0.8719    0.0068    2330      51    0
   0.8066     3    16    0.8720    0.0062    2373      51    0
   0.8069     3    17    0.8724    0.0068    2328      51    0
   0.8065     3    18    0.8729    0.0059    2304      51    0
   0.8082     3    19    0.8715    0.0060    2358      51    0
   0.8066     3    20    0.8742    0.0055    2391      51    0
   0.8086     3    21    0.8721    0.0059    2340      51    0
   0.8068     3    22    0.8731    0.0055    2346      51    0
   0.8075     3    23    0.8728    0.0058    2341      51    0
   0.8078     3    24    0.8729    0.0057    2399      51    0
   0.8074     3    25    0.8730    0.0059    2339      51    0
   0.8070     3    26    0.8724    0.0053    2351      51    0
   0.8070     3    27    0.8732    0.0062    2363      51    0
   0.8070     3    28    0.8728    0.0056    2389      51    0
   0.8076     3    29    0.8728    0.0059    2340      51    0
   0.8071     3    30    0.8736    0.0055    2470      51    0
   0.8080     3    31    0.8723    0.0062    2391      51    0
   0.8071     3    32    0.8736    0.0057    2370      51    0
   0.8077     3    33    0.8731    0.0060    2386      51    0
   0.8067     3    34    0.8732    0.0057    2380      51    0
   0.8074     3    35    0.8730    0.0053    2370      51    0
   0.8065     3    36    0.8732    0.0054    2398      51    0
   0.8076     3    37    0.8728    0.0059    2349      51    0
   0.8066     3    38    0.8732    0.0057    2350      51    0
   0.8076     3    39    0.8729    0.0059    2355      51    0
   0.8071     3    40    0.8728    0.0059    2343      51    0
   0.8076     3    41    0.8731    0.0057    2292      51    0
   0.8067     3    42    0.8732    0.0056    2351      51    0
   0.8078     3    43    0.8729    0.0062    2369      51    0
   0.8067     3    44    0.8731    0.0057    2369      51    0
   0.8078     3    45    0.8729    0.0057    2368      51    0
   0.8072     3    46    0.8729    0.0060    2382      51    0
   0.8076     3    47    0.8732    0.0055    2394      51    0
   0.8069     3    48    0.8730    0.0057    2378      51    0
   0.8077     3    49    0.8730    0.0058    2371      51    0
   AAMAX= 9260.61523 AAMIN= -2137.97339
   50    0.8732   22.9082    793.32    2.6500    4.0000   1
   R1=     56.15 ( all E.s); AVSIN=     0.9208
  SET   CC      SEED    NCYC NITER
    RVAL(R1,ini,end) PKS(ini,end) RO/SIG
    3 0.8732  0.1153850   50    5      56.2  62.3  59.4     6     5   22.91

    SEED=   0.1538470
    vector -u =:   1   0.65734   0.23562   0.32990  1.00
   0.8044     4     1    0.6681    0.0064    3117      51    0
   0.7869     4     2    0.6987    0.0121    2132      51    0
   0.8008     4     3    0.6936    0.0110    2251      51    0
   0.7963     4     4    0.7333    0.0107    2133      51    0
   0.7994     4     5    0.7290    0.0090    2171      51    0
   0.7966     4     6    0.7464    0.0089    2177      51    0
   0.8012     4     7    0.7630    0.0063    2271      51    0
   0.8000     4     8    0.8116    0.0066    2298      51    0
   0.8038     4     9    0.8191    0.0059    2389      51    0
   0.8032     4    10    0.8357    0.0056    2337      51    0
   0.8081     4    11    0.8452    0.0039    2397      51    0
   0.7987     4    12    0.8640    0.0042    2339      51    0
   0.7987     4    13    0.8664    0.0017    2386      51    0
   0.8000     4    14    0.8690    0.0015    2360      51    0
   0.8033     4    15    0.8712    0.0015    2339      51    0
   0.8064     4    16    0.8718    0.0015    2359      51    0
   0.8075     4    17    0.8724    0.0015    2330      51    0
   0.8071     4    18    0.8718    0.0015    2322      51    0
   0.8077     4    19    0.8719    0.0015    2337      51    0
   0.8070     4    20    0.8720    0.0015    2325      51    0
   0.8077     4    21    0.8719    0.0015    2328      51    0
   0.8070     4    22    0.8721    0.0015    2305      51    0
   0.8078     4    23    0.8744    0.0015    2328      51    0
   0.8084     4    24    0.8751    0.0015    2313      51    0
   0.8089     4    25    0.8744    0.0015    2354      51    0
   0.8083     4    26    0.8751    0.0015    2322      51    0
   0.8090     4    27    0.8745    0.0015    2335      51    0
   0.8084     4    28    0.8747    0.0015    2299      51    0
   0.8089     4    29    0.8744    0.0015    2320      51    0
   0.8085     4    30    0.8748    0.0015    2300      51    0
   0.8090     4    31    0.8748    0.0015    2330      51    0
   0.8087     4    32    0.8749    0.0015    2340      51    0
   0.8094     4    33    0.8747    0.0015    2384      51    0
   0.8087     4    34    0.8747    0.0015    2359      51    0
   0.8088     4    35    0.8746    0.0015    2348      51    0
   0.8085     4    36    0.8747    0.0015    2388      51    0
   0.8088     4    37    0.8743    0.0015    2403      51    0
   0.8077     4    38    0.8739    0.0015    2347      51    0
   0.8085     4    39    0.8742    0.0015    2333      51    0
   0.8081     4    40    0.8751    0.0015    2364      51    0
   0.8093     4    41    0.8744    0.0015    2384      51    0
   0.8079     4    42    0.8747    0.0015    2360      51    0
   0.8090     4    43    0.8744    0.0015    2388      51    0
   0.8080     4    44    0.8747    0.0015    2377      51    0
   0.8089     4    45    0.8746    0.0015    2357      51    0
   0.8082     4    46    0.8745    0.0015    2332      51    0
   0.8089     4    47    0.8746    0.0015    2350      51    0
   0.8081     4    48    0.8746    0.0015    2356      51    0
   0.8090     4    49    0.8747    0.0015    2371      51    0
   AAMAX= 9282.30957 AAMIN= -2337.76221
   50    0.8750   19.6578    916.03    2.6500    4.0000   1
   R1=     57.20 ( all E.s); AVSIN=     0.9210
  SET   CC      SEED    NCYC NITER
    RVAL(R1,ini,end) PKS(ini,end) RO/SIG
    4 0.8750  0.1538470   50    5      57.2  61.9  63.2     5     4   19.66

    SEED=   0.1923080
    vector -u =:   1   0.87300   0.81655   0.52951  1.00
   0.8031     5     1    0.6658    0.0060    3047      51    0
   0.7870     5     2    0.7045    0.0080    2107      51    0
   0.7992     5     3    0.6996    0.0068    2300      51    0
   0.7963     5     4    0.7299    0.0060    2171      51    0
   0.7986     5     5    0.7579    0.0055    2208      51    0
   0.7980     5     6    0.7644    0.0047    2234      51    0
   0.8001     5     7    0.7883    0.0046    2215      51    0
   0.7964     5     8    0.8157    0.0041    2161      51    0
   0.7991     5     9    0.8097    0.0028    2133      51    0
   0.8041     5    10    0.8245    0.0033    2245      51    0
   0.8078     5    11    0.8332    0.0028    2375      51    0
   0.8086     5    12    0.8347    0.0024    2364      51    0
   0.8042     5    13    0.8494    0.0027    2296      51    0
   0.8013     5    14    0.8607    0.0023    2348      51    0
   0.8032     5    15    0.8666    0.0015    2363      51    0
   0.8053     5    16    0.8719    0.0014    2404      51    0
   0.8089     5    17    0.8717    0.0014    2413      51    0
   0.8087     5    18    0.8748    0.0014    2397      51    0
   0.8096     5    19    0.8736    0.0014    2427      51    0
   0.8088     5    20    0.8746    0.0011    2393      51    0
   0.8091     5    21    0.8740    0.0011    2421      51    0
   0.8082     5    22    0.8747    0.0011    2300      51    0
   0.8085     5    23    0.8734    0.0012    2402      51    0
   0.8075     5    24    0.8748    0.0013    2291      51    0
   0.8080     5    25    0.8756    0.0014    2341      51    0
   0.8089     5    26    0.8748    0.0013    2357      51    0
   0.8079     5    27    0.8747    0.0013    2364      51    0
   0.8088     5    28    0.8750    0.0014    2315      51    0
   0.8087     5    29    0.8753    0.0014    2365      51    0
   0.8092     5    30    0.8743    0.0013    2374      51    0
   0.8084     5    31    0.8746    0.0013    2382      51    0
   0.8091     5    32    0.8741    0.0013    2339      51    0
   0.8086     5    33    0.8747    0.0014    2352      51    0
   0.8090     5    34    0.8741    0.0014    2327      51    0
   0.8090     5    35    0.8760    0.0014    2311      51    0
   0.8096     5    36    0.8762    0.0012    2414      51    0
   0.8099     5    37    0.8759    0.0013    2406      51    0
   0.8097     5    38    0.8763    0.0014    2405      51    0
   0.8103     5    39    0.8755    0.0013    2388      51    0
   0.8093     5    40    0.8765    0.0013    2385      51    0
   0.8098     5    41    0.8753    0.0015    2347      51    0
   0.8088     5    42    0.8768    0.0014    2376      51    0
   0.8100     5    43    0.8754    0.0013    2417      51    0
   0.8093     5    44    0.8768    0.0014    2339      51    0
   0.8103     5    45    0.8750    0.0013    2376      51    0
   0.8092     5    46    0.8763    0.0014    2322      51    0
   0.8100     5    47    0.8747    0.0014    2342      51    0
   0.8092     5    48    0.8763    0.0015    2307      51    0
   0.8097     5    49    0.8749    0.0014    2409      51    0
   AAMAX= 9223.12109 AAMIN= -2261.06152
   50    0.8764   17.3567   1024.03    2.6500    4.0000   1
   R1=     56.16 ( all E.s); AVSIN=     0.9180
  SET   CC      SEED    NCYC NITER
    RVAL(R1,ini,end) PKS(ini,end) RO/SIG
    5 0.8764  0.1923080   50    5      56.2  61.8  59.4     5     5   17.36

    SEED=   0.2307700
    vector -u =:   1   0.18569   0.80306   0.09279  1.00
   0.8043     6     1    0.6654    0.0055    3102      51    0
   0.7869     6     2    0.6945    0.0055    2116      51    0
   0.7981     6     3    0.6966    0.0044    2216      51    0
   0.7934     6     4    0.7295    0.0041    2129      51    0
   0.8019     6     5    0.7494    0.0032    2265      51    0
   0.7984     6     6    0.7549    0.0029    2200      51    0
   0.8001     6     7    0.7704    0.0030    2186      51    0
   0.8064     6     8    0.7930    0.0031    2232      51    0
   0.8086     6     9    0.8349    0.0018    2316      51    0
   0.8108     6    10    0.8558    0.0012    2400      51    0
   0.7988     6    11    0.8621    0.0019    2296      51    0
   0.8013     6    12    0.8672    0.0014    2324      51    0
   0.8056     6    13    0.8695    0.0012    2324      51    0
   0.8068     6    14    0.8695    0.0013    2364      51    0
   0.8059     6    15    0.8734    0.0012    2322      51    0
   0.8083     6    16    0.8713    0.0013    2349      51    0
   0.8070     6    17    0.8730    0.0012    2344      51    0
   0.8082     6    18    0.8710    0.0013    2368      51    0
   0.8069     6    19    0.8732    0.0013    2372      51    0
   0.8088     6    20    0.8701    0.0013    2326      51    0
   0.8069     6    21    0.8723    0.0013    2387      51    0
   0.8082     6    22    0.8708    0.0012    2361      51    0
   0.8071     6    23    0.8725    0.0013    2390      51    0
   0.8085     6    24    0.8709    0.0011    2368      51    0
   0.8075     6    25    0.8721    0.0012    2364      51    0
   0.8084     6    26    0.8707    0.0012    2311      51    0
   0.8078     6    27    0.8720    0.0012    2422      51    0
   0.8088     6    28    0.8717    0.0011    2351      51    0
   0.8078     6    29    0.8736    0.0011    2321      51    0
   0.8092     6    30    0.8736    0.0012    2312      51    0
   0.8085     6    31    0.8741    0.0011    2314      51    0
   0.8090     6    32    0.8735    0.0011    2364      51    0
   0.8082     6    33    0.8741    0.0011    2369      51    0
   0.8091     6    34    0.8737    0.0011    2354      51    0
   0.8089     6    35    0.8739    0.0011    2374      51    0
   0.8094     6    36    0.8739    0.0011    2340      51    0
   0.8088     6    37    0.8743    0.0011    2353      51    0
   0.8094     6    38    0.8744    0.0011    2358      51    0
   0.8091     6    39    0.8743    0.0011    2395      51    0
   0.8095     6    40    0.8740    0.0011    2425      51    0
   0.8088     6    41    0.8744    0.0011    2340      51    0
   0.8095     6    42    0.8737    0.0011    2379      51    0
   0.8089     6    43    0.8741    0.0011    2390      51    0
   0.8097     6    44    0.8737    0.0011    2353      51    0
   0.8090     6    45    0.8744    0.0011    2400      51    0
   0.8093     6    46    0.8736    0.0011    2346      51    0
   0.8088     6    47    0.8747    0.0011    2345      51    0
   0.8096     6    48    0.8737    0.0011    2389      51    0
   0.8085     6    49    0.8740    0.0011    2327      51    0
   AAMAX= 9279.23438 AAMIN= -2124.86548
   50    0.8742   16.1752   1121.70    2.6500    4.0000   1
   R1=     56.16 ( all E.s); AVSIN=     0.9200
  SET   CC      SEED    NCYC NITER
    RVAL(R1,ini,end) PKS(ini,end) RO/SIG
    6 0.8742  0.2307700   50    5      56.2  61.3  59.4     5     5   16.18

    SEED=   0.2692310
    vector -u =:   1   0.63250   0.71194   0.75479  1.00
   0.8026     7     1    0.6661    0.0053    3074      51    0
   0.7856     7     2    0.6941    0.0037    2126      51    0
   0.7965     7     3    0.7018    0.0030    2168      51    0
   0.7947     7     4    0.7340    0.0027    2133      51    0
   0.7948     7     5    0.7462    0.0029    2201      51    0
   0.7988     7     6    0.7466    0.0022    2243      51    0
   0.7984     7     7    0.7557    0.0022    2136      51    0
   0.8004     7     8    0.7650    0.0018    2220      51    0
   0.7998     7     9    0.7720    0.0022    2197      51    0
   0.8008     7    10    0.7836    0.0016    2189      51    0
   0.8008     7    11    0.8023    0.0014    2214      51    0
   0.8027     7    12    0.8185    0.0017    2233      51    0
   0.8067     7    13    0.8388    0.0016    2340      51    0
   0.8077     7    14    0.8523    0.0016    2382      51    0
   0.7980     7    15    0.8633    0.0017    2315      51    0
   0.7960     7    16    0.8644    0.0012    2336      51    0
   0.7978     7    17    0.8677    0.0012    2391      51    0
   0.8033     7    18    0.8685    0.0012    2388      51    0
   0.8054     7    19    0.8716    0.0011    2350      51    0
   0.8074     7    20    0.8711    0.0011    2258      51    0
   0.8073     7    21    0.8720    0.0011    2372      51    0
   0.8079     7    22    0.8710    0.0011    2313      51    0
   0.8072     7    23    0.8718    0.0011    2367      51    0
   0.8076     7    24    0.8707    0.0011    2378      51    0
   0.8070     7    25    0.8715    0.0011    2355      51    0
   0.8074     7    26    0.8710    0.0011    2381      51    0
   0.8070     7    27    0.8719    0.0011    2319      51    0
   0.8077     7    28    0.8709    0.0011    2385      51    0
   0.8070     7    29    0.8714    0.0011    2313      51    0
   0.8072     7    30    0.8707    0.0011    2339      51    0
   0.8068     7    31    0.8718    0.0011    2326      51    0
   0.8074     7    32    0.8708    0.0011    2354      51    0
   0.8067     7    33    0.8719    0.0011    2371      51    0
   0.8074     7    34    0.8705    0.0011    2349      51    0
   0.8065     7    35    0.8719    0.0011    2354      51    0
   0.8077     7    36    0.8705    0.0011    2350      51    0
   0.8066     7    37    0.8719    0.0011    2337      51    0
   0.8076     7    38    0.8704    0.0011    2333      51    0
   0.8064     7    39    0.8720    0.0011    2346      51    0
   0.8076     7    40    0.8703    0.0011    2360      51    0
   0.8064     7    41    0.8716    0.0011    2321      51    0
   0.8075     7    42    0.8708    0.0011    2365      51    0
   0.8068     7    43    0.8718    0.0011    2308      51    0
   0.8074     7    44    0.8714    0.0011    2308      51    0
   0.8069     7    45    0.8716    0.0011    2325      51    0
   0.8073     7    46    0.8713    0.0011    2339      51    0
   0.8073     7    47    0.8721    0.0011    2310      51    0
   0.8074     7    48    0.8715    0.0011    2322      51    0
   0.8074     7    49    0.8720    0.0011    2318      51    0
   AAMAX= 9269.46875 AAMIN= -2087.48486
   50    0.8715   14.7350   1211.53    2.6500    4.0000   1
   R1=     57.21 ( all E.s); AVSIN=     0.9210
  SET   CC      SEED    NCYC NITER
    RVAL(R1,ini,end) PKS(ini,end) RO/SIG
    7 0.8715  0.2692310   50    5      57.2  61.2  63.2     5     4   14.74

    SEED=   0.3076930
    vector -u =:   1   0.25407   0.46074   0.62065  1.00
   0.8035     8     1    0.6638    0.0047    3058      51    0
   0.7844     8     2    0.6855    0.0027    2083      51    0
   0.7945     8     3    0.7042    0.0021    2137      51    0
   0.7947     8     4    0.7309    0.0014    2241      51    0
   0.7989     8     5    0.7444    0.0009    2208      51    0
   0.7989     8     6    0.7512    0.0011    2190      51    0
   0.7986     8     7    0.7704    0.0011    2195      51    0
   0.7997     8     8    0.8101    0.0010    2272      51    0
   0.8077     8     9    0.8198    0.0014    2286      51    0
   0.8096     8    10    0.8374    0.0015    2404      51    0
   0.8033     8    11    0.8654    0.0015    2230      51    0
   0.7974     8    12    0.8646    0.0013    2355      51    0
   0.8018     8    13    0.8653    0.0011    2372      51    0
   0.8039     8    14    0.8718    0.0011    2401      51    0
   0.8080     8    15    0.8703    0.0011    2303      51    0
   0.8075     8    16    0.8728    0.0011    2371      51    0
   0.8090     8    17    0.8704    0.0011    2371      51    0
   0.8076     8    18    0.8725    0.0011    2380      51    0
   0.8085     8    19    0.8710    0.0011    2369      51    0
   0.8081     8    20    0.8718    0.0011    2366      51    0
   0.8082     8    21    0.8711    0.0011    2381      51    0
   0.8075     8    22    0.8717    0.0011    2347      51    0
   0.8084     8    23    0.8711    0.0011    2351      51    0
   0.8076     8    24    0.8718    0.0011    2330      51    0
   0.8084     8    25    0.8714    0.0011    2339      51    0
   0.8076     8    26    0.8721    0.0011    2336      51    0
   0.8084     8    27    0.8716    0.0011    2354      51    0
   0.8078     8    28    0.8721    0.0011    2338      51    0
   0.8086     8    29    0.8716    0.0011    2371      51    0
   0.8079     8    30    0.8721    0.0011    2345      51    0
   0.8082     8    31    0.8715    0.0011    2345      51    0
   0.8078     8    32    0.8715    0.0011    2396      51    0
   0.8078     8    33    0.8719    0.0011    2388      51    0
   0.8083     8    34    0.8732    0.0011    2365      51    0
   0.8084     8    35    0.8733    0.0011    2402      51    0
   0.8085     8    36    0.8731    0.0010    2324      51    0
   0.8086     8    37    0.8742    0.0011    2350      51    0
   0.8090     8    38    0.8733    0.0010    2385      51    0
   0.8083     8    39    0.8739    0.0010    2371      51    0
   0.8091     8    40    0.8735    0.0010    2303      51    0
   0.8084     8    41    0.8740    0.0011    2365      51    0
   0.8091     8    42    0.8732    0.0010    2331      51    0
   0.8089     8    43    0.8742    0.0010    2283      51    0
   0.8093     8    44    0.8736    0.0010    2323      51    0
   0.8086     8    45    0.8737    0.0011    2341      51    0
   0.8089     8    46    0.8739    0.0010    2363      51    0
   0.8088     8    47    0.8744    0.0010    2335      51    0
   0.8102     8    48    0.8740    0.0009    2441      51    0
   0.8091     8    49    0.8744    0.0010    2332      51    0
   AAMAX= 9344.75586 AAMIN= -2213.09717
   50    0.8739   13.9938   1295.15    2.6500    4.0000   1
   R1=     56.15 ( all E.s); AVSIN=     0.9206
  SET   CC      SEED    NCYC NITER
    RVAL(R1,ini,end) PKS(ini,end) RO/SIG
    8 0.8739  0.3076930   50    5      56.2  61.4  59.4     5     5   13.99

    SEED=   0.3461540
    vector -u =:   1   0.08913   0.96328   0.46529  1.00
   0.8044     9     1    0.6684    0.0042    3150      51    0
   0.7893     9     2    0.6930    0.0014    2182      51    0
   0.8007     9     3    0.7302    0.0014    2220      51    0
   0.7950     9     4    0.7346    0.0012    2188      51    0
   0.8022     9     5    0.7382    0.0012    2216      51    0
   0.7972     9     6    0.7406    0.0010    2161      51    0
   0.8018     9     7    0.7544    0.0008    2254      51    0
   0.8000     9     8    0.7757    0.0011    2202      51    0
   0.8069     9     9    0.8067    0.0004    2243      51    0
   0.8094     9    10    0.8282    0.0005    2399      51    0
   0.8124     9    11    0.8586    0.0004    2462      51    0
   0.8026     9    12    0.8695    0.0008    2351      51    0
   0.7968     9    13    0.8652    0.0011    2374      51    0
   0.7987     9    14    0.8670    0.0010    2334      51    0
   0.8005     9    15    0.8686    0.0010    2379      51    0
   0.8037     9    16    0.8715    0.0009    2367      51    0
   0.8068     9    17    0.8727    0.0008    2307      51    0
   0.8078     9    18    0.8732    0.0007    2409      51    0
   0.8083     9    19    0.8740    0.0006    2355      51    0
   0.8092     9    20    0.8743    0.0006    2362      51    0
   0.8089     9    21    0.8743    0.0005    2315      51    0
   0.8095     9    22    0.8743    0.0005    2341      51    0
   0.8095     9    23    0.8745    0.0005    2357      51    0
   0.8095     9    24    0.8746    0.0005    2316      51    0
   0.8095     9    25    0.8740    0.0005    2309      51    0
   0.8086     9    26    0.8744    0.0005    2361      51    0
   0.8095     9    27    0.8736    0.0006    2377      51    0
   0.8084     9    28    0.8743    0.0007    2309      51    0
   0.8094     9    29    0.8734    0.0006    2335      51    0
   0.8081     9    30    0.8745    0.0006    2300      51    0
   0.8094     9    31    0.8733    0.0006    2322      51    0
   0.8080     9    32    0.8745    0.0007    2355      51    0
   0.8093     9    33    0.8734    0.0006    2355      51    0
   0.8083     9    34    0.8742    0.0007    2363      51    0
   0.8096     9    35    0.8733    0.0006    2329      51    0
   0.8081     9    36    0.8745    0.0007    2351      51    0
   0.8095     9    37    0.8733    0.0006    2344      51    0
   0.8080     9    38    0.8745    0.0006    2345      51    0
   0.8094     9    39    0.8734    0.0006    2368      51    0
   0.8083     9    40    0.8744    0.0006    2376      51    0
   0.8091     9    41    0.8740    0.0006    2342      51    0
   0.8087     9    42    0.8744    0.0006    2324      51    0
   0.8091     9    43    0.8741    0.0006    2331      51    0
   0.8088     9    44    0.8743    0.0006    2333      51    0
   0.8091     9    45    0.8744    0.0006    2327      51    0
   0.8094     9    46    0.8745    0.0006    2379      51    0
   0.8095     9    47    0.8746    0.0006    2312      51    0
   0.8095     9    48    0.8748    0.0006    2376      51    0
   0.8098     9    49    0.8737    0.0006    2325      51    0
   AAMAX= 9525.74023 AAMIN= -2241.19141
   50    0.8746   13.6413   1373.68    2.6500    4.0000   1
   R1=     56.16 ( all E.s); AVSIN=     0.9209
  SET   CC      SEED    NCYC NITER
    RVAL(R1,ini,end) PKS(ini,end) RO/SIG
    9 0.8746  0.3461540   50    5      56.2  62.5  59.4     6     5   13.64

    SEED=   0.3846160
    vector -u =:   1   0.18021   0.45255   0.75883  1.00
   0.8030    10     1    0.6670    0.0043    3093      51    0
   0.7865    10     2    0.6907    0.0011    2082      51    0
   0.7964    10     3    0.7074    0.0007    2209      51    0
   0.7966    10     4    0.7317    0.0006    2219      51    0
   0.7991    10     5    0.7430    0.0005    2230      51    0
   0.7994    10     6    0.7556    0.0005    2205      51    0
   0.7987    10     7    0.7686    0.0007    2221      51    0
   0.7983    10     8    0.7776    0.0010    2206      51    0
   0.7967    10     9    0.8022    0.0014    2138      51    0
   0.7996    10    10    0.7982    0.0015    2179      51    0
   0.8014    10    11    0.8014    0.0016    2224      51    0
   0.7996    10    12    0.7991    0.0015    2171      51    0
   0.7994    10    13    0.8001    0.0015    2169      51    0
   0.7987    10    14    0.7988    0.0014    2250      51    0
   0.7986    10    15    0.8011    0.0014    2212      51    0
   0.7988    10    16    0.8046    0.0014    2241      51    0
   0.8014    10    17    0.8218    0.0014    2262      51    0
   0.7997    10    18    0.8497    0.0015    2275      51    0
   0.7951    10    19    0.8606    0.0010    2331      51    0
   0.7958    10    20    0.8656    0.0011    2364      51    0
   0.7971    10    21    0.8665    0.0010    2350      51    0
   0.7982    10    22    0.8675    0.0011    2365      51    0
   0.8007    10    23    0.8692    0.0010    2329      51    0
   0.8055    10    24    0.8709    0.0008    2353      51    0
   0.8066    10    25    0.8719    0.0005    2355      51    0
   0.8086    10    26    0.8711    0.0005    2384      51    0
   0.8078    10    27    0.8718    0.0004    2376      51    0
   0.8091    10    28    0.8714    0.0004    2374      51    0
   0.8082    10    29    0.8719    0.0004    2389      51    0
   0.8087    10    30    0.8711    0.0004    2353      51    0
   0.8079    10    31    0.8721    0.0005    2349      51    0
   0.8088    10    32    0.8713    0.0004    2360      51    0
   0.8081    10    33    0.8717    0.0004    2406      51    0
   0.8087    10    34    0.8709    0.0004    2319      51    0
   0.8075    10    35    0.8719    0.0004    2388      51    0
   0.8084    10    36    0.8712    0.0005    2387      51    0
   0.8075    10    37    0.8720    0.0004    2363      51    0
   0.8082    10    38    0.8713    0.0004    2378      51    0
   0.8077    10    39    0.8723    0.0005    2365      51    0
   0.8083    10    40    0.8712    0.0005    2378      51    0
   0.8078    10    41    0.8721    0.0004    2346      51    0
   0.8082    10    42    0.8714    0.0005    2377      51    0
   0.8075    10    43    0.8722    0.0004    2363      51    0
   0.8082    10    44    0.8713    0.0005    2397      51    0
   0.8076    10    45    0.8719    0.0005    2357      51    0
   0.8081    10    46    0.8710    0.0007    2410      51    0
   0.8072    10    47    0.8720    0.0004    2394      51    0
   0.8083    10    48    0.8720    0.0004    2336      51    0
   0.8085    10    49    0.8723    0.0005    2422      51    0
   AAMAX= 9451.67969 AAMIN= -2040.42053
   50    0.8714   12.6039   1447.96    2.6500    4.0000   1
   R1=     56.16 ( all E.s); AVSIN=     0.9200
  SET   CC      SEED    NCYC NITER
    RVAL(R1,ini,end) PKS(ini,end) RO/SIG
   10 0.8714  0.3846160   50    5      56.2  62.3  59.4     5     5   12.60

    SEED=   0.4230770
    vector -u =:   1   0.56780   0.28714   0.87787  1.00
   0.8028    11     1    0.6650    0.0037    3136      51    0
   0.7842    11     2    0.6810    0.0007    2049      51    0
   0.7946    11     3    0.6997    0.0008    2187      51    0
   0.7923    11     4    0.7326    0.0007    2083      51    0
   0.8005    11     5    0.7639    0.0005    2250      51    0
   0.7999    11     6    0.7785    0.0003    2254      51    0
   0.8073    11     7    0.8057    0.0003    2315      51    0
   0.8111    11     8    0.8294    0.0000    2349      51    0
   0.8045    11     9    0.8543    0.0006    2389      51    0
   0.7988    11    10    0.8632    0.0008    2391      51    0
   0.8007    11    11    0.8666    0.0008    2376      51    0
   0.8048    11    12    0.8703    0.0006    2364      51    0
   0.8070    11    13    0.8710    0.0005    2357      51    0
   0.8081    11    14    0.8707    0.0005    2312      51    0
   0.8073    11    15    0.8714    0.0005    2338      51    0
   0.8080    11    16    0.8716    0.0004    2339      51    0
   0.8077    11    17    0.8721    0.0004    2309      51    0
   0.8086    11    18    0.8730    0.0004    2297      51    0
   0.8078    11    19    0.8737    0.0004    2403      51    0
   0.8087    11    20    0.8735    0.0004    2330      51    0
   0.8086    11    21    0.8736    0.0004    2345      51    0
   0.8092    11    22    0.8734    0.0004    2327      51    0
   0.8087    11    23    0.8741    0.0004    2350      51    0
   0.8096    11    24    0.8735    0.0004    2319      51    0
   0.8092    11    25    0.8741    0.0004    2368      51    0
   0.8097    11    26    0.8733    0.0004    2339      51    0
   0.8093    11    27    0.8738    0.0004    2349      51    0
   0.8095    11    28    0.8732    0.0004    2314      51    0
   0.8092    11    29    0.8736    0.0004    2365      51    0
   0.8091    11    30    0.8725    0.0004    2330      51    0
   0.8085    11    31    0.8740    0.0004    2298      51    0
   0.8095    11    32    0.8729    0.0004    2314      51    0
   0.8085    11    33    0.8741    0.0004    2332      51    0
   0.8093    11    34    0.8724    0.0004    2357      51    0
   0.8082    11    35    0.8742    0.0004    2311      51    0
   0.8093    11    36    0.8732    0.0004    2362      51    0
   0.8091    11    37    0.8744    0.0004    2339      51    0
   0.8097    11    38    0.8730    0.0004    2374      51    0
   0.8090    11    39    0.8749    0.0004    2323      51    0
   0.8097    11    40    0.8734    0.0004    2412      51    0
   0.8093    11    41    0.8745    0.0004    2319      51    0
   0.8096    11    42    0.8736    0.0004    2400      51    0
   0.8090    11    43    0.8742    0.0004    2243      51    0
   0.8094    11    44    0.8734    0.0004    2403      51    0
   0.8090    11    45    0.8740    0.0004    2279      51    0
   0.8097    11    46    0.8734    0.0004    2380      51    0
   0.8090    11    47    0.8741    0.0004    2333      51    0
   0.8096    11    48    0.8733    0.0004    2347      51    0
   0.8088    11    49    0.8734    0.0004    2312      51    0
   AAMAX= 9226.83398 AAMIN= -2308.35205
   50    0.8738   11.7251   1518.53    2.6500    4.0000   1
   R1=     56.17 ( all E.s); AVSIN=     0.9174
  SET   CC      SEED    NCYC NITER
    RVAL(R1,ini,end) PKS(ini,end) RO/SIG
   11 0.8738  0.4230770   50    5      56.2  62.2  59.4     5     5   11.73

    SEED=   0.4615390
    vector -u =:   1   0.29640   0.31439   0.01061  1.00
   0.8038    12     1    0.6637    0.0033    3161      51    0
   0.7843    12     2    0.6851    0.0004    2120      51    0
   0.7964    12     3    0.7033    0.0006    2140      51    0
   0.7953    12     4    0.7373    0.0006    2229      51    0
   0.8019    12     5    0.7531    0.0006    2308      51    0
   0.8026    12     6    0.7731    0.0003    2217      51    0
   0.8095    12     7    0.8017    0.0005    2246      51    0
   0.8103    12     8    0.8296    0.0001    2450      51    0
   0.8062    12     9    0.8516    0.0003    2404      51    0
   0.7960    12    10    0.8616    0.0006    2310      51    0
   0.7949    12    11    0.8651    0.0007    2339      51    0
   0.8000    12    12    0.8682    0.0006    2344      51    0
   0.8034    12    13    0.8699    0.0005    2328      51    0
   0.8070    12    14    0.8710    0.0004    2382      51    0
   0.8076    12    15    0.8709    0.0004    2371      51    0
   0.8082    12    16    0.8715    0.0004    2272      51    0
   0.8080    12    17    0.8713    0.0004    2313      51    0
   0.8084    12    18    0.8713    0.0004    2375      51    0
   0.8079    12    19    0.8704    0.0004    2352      51    0
   0.8070    12    20    0.8714    0.0004    2389      51    0
   0.8079    12    21    0.8704    0.0004    2311      51    0
   0.8080    12    22    0.8718    0.0004    2374      51    0
   0.8082    12    23    0.8701    0.0004    2333      51    0
   0.8079    12    24    0.8718    0.0004    2348      51    0
   0.8083    12    25    0.8705    0.0004    2345      51    0
   0.8077    12    26    0.8714    0.0004    2335      51    0
   0.8080    12    27    0.8702    0.0004    2343      51    0
   0.8074    12    28    0.8717    0.0004    2311      51    0
   0.8083    12    29    0.8706    0.0004    2392      51    0
   0.8077    12    30    0.8718    0.0004    2377      51    0
   0.8084    12    31    0.8703    0.0004    2358      51    0
   0.8076    12    32    0.8716    0.0004    2360      51    0
   0.8085    12    33    0.8705    0.0004    2377      51    0
   0.8078    12    34    0.8713    0.0004    2342      51    0
   0.8080    12    35    0.8713    0.0004    2361      51    0
   0.8079    12    36    0.8716    0.0004    2382      51    0
   0.8083    12    37    0.8713    0.0004    2398      51    0
   0.8078    12    38    0.8720    0.0004    2397      51    0
   0.8085    12    39    0.8709    0.0004    2402      51    0
   0.8079    12    40    0.8723    0.0004    2357      51    0
   0.8086    12    41    0.8709    0.0004    2369      51    0
   0.8075    12    42    0.8717    0.0004    2347      51    0
   0.8083    12    43    0.8709    0.0004    2358      51    0
   0.8076    12    44    0.8712    0.0004    2340      51    0
   0.8080    12    45    0.8708    0.0004    2419      51    0
   0.8076    12    46    0.8709    0.0004    2342      51    0
   0.8077    12    47    0.8712    0.0004    2387      51    0
   0.8079    12    48    0.8713    0.0004    2376      51    0
   0.8088    12    49    0.8713    0.0004    2316      51    0
   AAMAX= 9186.90039 AAMIN= -2258.86426
   50    0.8717   11.2726   1585.96    2.6500    4.0000   1
   R1=     56.15 ( all E.s); AVSIN=     0.9202
  SET   CC      SEED    NCYC NITER
    RVAL(R1,ini,end) PKS(ini,end) RO/SIG
   12 0.8717  0.4615390   50    5      56.2  61.9  59.4     6     5   11.27

    SEED=   0.5000000
    vector -u =:   1   0.40818   0.64452   0.97670  1.00
   0.8024    13     1    0.6654    0.0030    3011      51    0
   0.7838    13     2    0.6963    0.0004    1976      51    0
   0.7957    13     3    0.7160    0.0004    2209      51    0
   0.7948    13     4    0.7425    0.0002    2237      51    0
   0.8020    13     5    0.7434    0.0004    2232      51    0
   0.8019    13     6    0.7624    0.0003    2206      51    0
   0.8088    13     7    0.8004    0.0002    2346      51    0
   0.8103    13     8    0.8242    0.0001    2470      51    0
   0.8051    13     9    0.8583    0.0000    2444      51    0
   0.7959    13    10    0.8642    0.0005    2340      51    0
   0.7965    13    11    0.8684    0.0004    2354      51    0
   0.7970    13    12    0.8678    0.0004    2366      51    0
   0.7973    13    13    0.8679    0.0004    2374      51    0
   0.7982    13    14    0.8683    0.0004    2413      51    0
   0.7997    13    15    0.8688    0.0004    2389      51    0
   0.8014    13    16    0.8697    0.0004    2398      51    0
   0.8064    13    17    0.8713    0.0004    2379      51    0
   0.8083    13    18    0.8713    0.0004    2362      51    0
   0.8079    13    19    0.8715    0.0004    2371      51    0
   0.8080    13    20    0.8712    0.0004    2402      51    0
   0.8076    13    21    0.8716    0.0004    2385      51    0
   0.8079    13    22    0.8715    0.0004    2354      51    0
   0.8081    13    23    0.8716    0.0004    2326      51    0
   0.8077    13    24    0.8724    0.0004    2368      51    0
   0.8082    13    25    0.8719    0.0004    2393      51    0
   0.8082    13    26    0.8718    0.0004    2365      51    0
   0.8079    13    27    0.8719    0.0004    2368      51    0
   0.8079    13    28    0.8724    0.0004    2370      51    0
   0.8084    13    29    0.8712    0.0004    2384      51    0
   0.8074    13    30    0.8720    0.0004    2324      51    0
   0.8087    13    31    0.8714    0.0004    2330      51    0
   0.8078    13    32    0.8721    0.0004    2329      51    0
   0.8086    13    33    0.8715    0.0004    2357      51    0
   0.8080    13    34    0.8727    0.0004    2328      51    0
   0.8085    13    35    0.8718    0.0004    2381      51    0
   0.8085    13    36    0.8725    0.0004    2370      51    0
   0.8087    13    37    0.8717    0.0004    2367      51    0
   0.8082    13    38    0.8726    0.0004    2354      51    0
   0.8090    13    39    0.8720    0.0004    2386      51    0
   0.8085    13    40    0.8725    0.0004    2363      51    0
   0.8090    13    41    0.8719    0.0004    2393      51    0
   0.8083    13    42    0.8723    0.0004    2354      51    0
   0.8090    13    43    0.8716    0.0004    2405      51    0
   0.8078    13    44    0.8723    0.0004    2370      51    0
   0.8090    13    45    0.8708    0.0004    2420      51    0
   0.8076    13    46    0.8720    0.0004    2362      51    0
   0.8090    13    47    0.8713    0.0004    2384      51    0
   0.8080    13    48    0.8719    0.0004    2336      51    0
   0.8087    13    49    0.8716    0.0004    2373      51    0
   AAMAX= 9392.15430 AAMIN= -2267.92163
   50    0.8724   11.1563   1650.63    2.6500    4.0000   1
   R1=     56.14 ( all E.s); AVSIN=     0.9208
  SET   CC      SEED    NCYC NITER
    RVAL(R1,ini,end) PKS(ini,end) RO/SIG
   13 0.8724  0.5000000   50    5      56.1  61.2  59.4     6     5   11.16

    SEED=   0.5384620
    vector -u =:   1   0.94966   0.25920   0.88245  1.00
   0.8028    14     1    0.6661    0.0026    3059      51    0
   0.7866    14     2    0.7055    0.0001    2088      51    0
   0.7989    14     3    0.7185    0.0001    2218      51    0
   0.7961    14     4    0.7399    0.0001    2198      51    0
   0.7980    14     5    0.7353    0.0002    2199      51    0
   0.7983    14     6    0.7628    0.0005    2166      51    0
   0.8040    14     7    0.7834    0.0001    2238      51    0
   0.8108    14     8    0.8116    0.0001    2435      51    0
   0.8116    14     9    0.8330    0.0000    2434      51    0
   0.8031    14    10    0.8566    0.0003    2319      51    0
   0.7976    14    11    0.8621    0.0005    2357      51    0
   0.7974    14    12    0.8670    0.0004    2378      51    0
   0.8014    14    13    0.8717    0.0004    2418      51    0
   0.8068    14    14    0.8726    0.0003    2375      51    0
   0.8074    14    15    0.8739    0.0002    2351      51    0
   0.8088    14    16    0.8733    0.0002    2370      51    0
   0.8077    14    17    0.8743    0.0002    2373      51    0
   0.8089    14    18    0.8731    0.0001    2401      51    0
   0.8083    14    19    0.8743    0.0001    2315      51    0
   0.8089    14    20    0.8734    0.0001    2406      51    0
   0.8084    14    21    0.8741    0.0001    2370      51    0
   0.8090    14    22    0.8731    0.0001    2353      51    0
   0.8081    14    23    0.8748    0.0002    2351      51    0
   0.8089    14    24    0.8734    0.0001    2381      51    0
   0.8081    14    25    0.8745    0.0001    2359      51    0
   0.8086    14    26    0.8729    0.0001    2437      51    0
   0.8071    14    27    0.8747    0.0002    2355      51    0
   0.8090    14    28    0.8733    0.0001    2387      51    0
   0.8077    14    29    0.8746    0.0002    2365      51    0
   0.8086    14    30    0.8738    0.0001    2401      51    0
   0.8085    14    31    0.8744    0.0002    2457      51    0
   0.8091    14    32    0.8738    0.0001    2403      51    0
   0.8082    14    33    0.8741    0.0001    2336      51    0
   0.8085    14    34    0.8732    0.0001    2406      51    0
   0.8080    14    35    0.8745    0.0002    2344      51    0
   0.8089    14    36    0.8733    0.0001    2352      51    0
   0.8080    14    37    0.8746    0.0002    2390      51    0
   0.8090    14    38    0.8730    0.0001    2365      51    0
   0.8080    14    39    0.8746    0.0002    2376      51    0
   0.8088    14    40    0.8732    0.0001    2378      51    0
   0.8081    14    41    0.8747    0.0002    2390      51    0
   0.8089    14    42    0.8731    0.0001    2367      51    0
   0.8081    14    43    0.8746    0.0002    2371      51    0
   0.8089    14    44    0.8734    0.0001    2378      51    0
   0.8082    14    45    0.8749    0.0001    2382      51    0
   0.8092    14    46    0.8730    0.0001    2395      51    0
   0.8080    14    47    0.8747    0.0002    2406      51    0
   0.8090    14    48    0.8734    0.0001    2385      51    0
   0.8084    14    49    0.8748    0.0001    2398      51    0
   AAMAX= 9150.69531 AAMIN= -2142.19824
   50    0.8732   10.3690   1712.87    2.6500    4.0000   1
   R1=     56.16 ( all E.s); AVSIN=     0.9206
  SET   CC      SEED    NCYC NITER
    RVAL(R1,ini,end) PKS(ini,end) RO/SIG
   14 0.8732  0.5384620   50    5      56.2  62.0  59.4     5     5   10.37

    SEED=   0.5769240
    vector -u =:   1   0.96582   0.06887   0.06823  1.00
   0.8033    15     1    0.6667    0.0019    3087      51    0
   0.7871    15     2    0.6929    0.0000    2152      51    0
   0.7980    15     3    0.7040    0.0002    2177      51    0
   0.7939    15     4    0.7425    0.0002    2144      51    0
   0.8007    15     5    0.7564    0.0002    2251      51    0
   0.7988    15     6    0.7743    0.0000    2275      51    0
   0.8020    15     7    0.7995    0.0002    2251      51    0
   0.8018    15     8    0.8079    0.0006    2238      51    0
   0.8064    15     9    0.8060    0.0006    2348      51    0
   0.8060    15    10    0.8232    0.0002    2342      51    0
   0.8099    15    11    0.8311    0.0001    2427      51    0
   0.8091    15    12    0.8472    0.0002    2377      51    0
   0.7997    15    13    0.8597    0.0003    2360      51    0
   0.7966    15    14    0.8701    0.0004    2306      51    0
   0.8019    15    15    0.8718    0.0002    2421      51    0
   0.8069    15    16    0.8757    0.0001    2349      51    0
   0.8088    15    17    0.8755    0.0001    2391      51    0
   0.8092    15    18    0.8764    0.0001    2378      51    0
   0.8100    15    19    0.8757    0.0001    2420      51    0
   0.8095    15    20    0.8767    0.0001    2340      51    0
   0.8101    15    21    0.8764    0.0001    2435      51    0
   0.8101    15    22    0.8764    0.0001    2358      51    0
   0.8100    15    23    0.8763    0.0001    2320      51    0
   0.8100    15    24    0.8766    0.0001    2384      51    0
   0.8103    15    25    0.8758    0.0001    2363      51    0
   0.8096    15    26    0.8768    0.0001    2384      51    0
   0.8105    15    27    0.8758    0.0001    2412      51    0
   0.8097    15    28    0.8769    0.0001    2363      51    0
   0.8105    15    29    0.8759    0.0001    2369      51    0
   0.8097    15    30    0.8770    0.0001    2388      51    0
   0.8104    15    31    0.8759    0.0001    2354      51    0
   0.8099    15    32    0.8769    0.0001    2378      51    0
   0.8105    15    33    0.8757    0.0001    2365      51    0
   0.8097    15    34    0.8771    0.0001    2395      51    0
   0.8107    15    35    0.8758    0.0001    2376      51    0
   0.8096    15    36    0.8768    0.0001    2436      51    0
   0.8104    15    37    0.8755    0.0001    2394      51    0
   0.8096    15    38    0.8770    0.0001    2387      51    0
   0.8104    15    39    0.8756    0.0001    2362      51    0
   0.8098    15    40    0.8767    0.0001    2385      51    0
   0.8104    15    41    0.8758    0.0001    2347      51    0
   0.8098    15    42    0.8767    0.0001    2333      51    0
   0.8104    15    43    0.8754    0.0001    2355      51    0
   0.8095    15    44    0.8765    0.0001    2312      51    0
   0.8099    15    45    0.8756    0.0001    2321      51    0
   0.8091    15    46    0.8768    0.0001    2368      51    0
   0.8103    15    47    0.8755    0.0001    2354      51    0
   0.8091    15    48    0.8768    0.0001    2341      51    0
   0.8103    15    49    0.8754    0.0001    2377      51    0
   AAMAX= 9555.31445 AAMIN= -2046.80347
   50    0.8770   10.4993   1772.92    2.6500    4.0000   1
   R1=     57.22 ( all E.s); AVSIN=     0.9212
  SET   CC      SEED    NCYC NITER
    RVAL(R1,ini,end) PKS(ini,end) RO/SIG
   15 0.8770  0.5769240   50    5      57.2  62.1  63.3     6     4   10.50

    SEED=   0.6153850
    vector -u =:   1   0.50225   0.38525   0.67117  1.00
   0.8031    16     1    0.6650    0.0015    3113      51    0
   0.7829    16     2    0.6833    0.0000    2045      51    0
   0.7924    16     3    0.6993    0.0000    2229      51    0
   0.7914    16     4    0.7341    0.0001    2154      51    0
   0.7958    16     5    0.7417    0.0000    2256      51    0
   0.7959    16     6    0.7614    0.0000    2253      51    0
   0.7993    16     7    0.7773    0.0001    2210      51    0
   0.8042    16     8    0.8020    0.0000    2302      51    0
   0.8068    16     9    0.8161    0.0003    2343      51    0
   0.8102    16    10    0.8234    0.0001    2401      51    0
   0.8050    16    11    0.8513    0.0001    2305      51    0
   0.8010    16    12    0.8691    0.0004    2337      51    0
   0.7954    16    13    0.8657    0.0005    2277      51    0
   0.7974    16    14    0.8673    0.0003    2387      51    0
   0.7976    16    15    0.8689    0.0003    2363      51    0
   0.8005    16    16    0.8707    0.0003    2377      51    0
   0.8060    16    17    0.8723    0.0002    2355      51    0
   0.8075    16    18    0.8722    0.0002    2315      51    0
   0.8074    16    19    0.8726    0.0001    2286      51    0
   0.8070    16    20    0.8727    0.0001    2356      51    0
   0.8076    16    21    0.8733    0.0001    2295      51    0
   0.8078    16    22    0.8739    0.0001    2347      51    0
   0.8081    16    23    0.8734    0.0001    2323      51    0
   0.8078    16    24    0.8735    0.0001    2360      51    0
   0.8085    16    25    0.8736    0.0001    2344      51    0
   0.8082    16    26    0.8736    0.0001    2326      51    0
   0.8088    16    27    0.8727    0.0001    2408      51    0
   0.8079    16    28    0.8736    0.0001    2355      51    0
   0.8088    16    29    0.8730    0.0001    2353      51    0
   0.8079    16    30    0.8739    0.0001    2382      51    0
   0.8089    16    31    0.8727    0.0001    2397      51    0
   0.8076    16    32    0.8731    0.0001    2417      51    0
   0.8084    16    33    0.8725    0.0001    2399      51    0
   0.8076    16    34    0.8735    0.0001    2405      51    0
   0.8089    16    35    0.8726    0.0001    2355      51    0
   0.8077    16    36    0.8738    0.0001    2410      51    0
   0.8092    16    37    0.8726    0.0001    2369      51    0
   0.8078    16    38    0.8733    0.0001    2435      51    0
   0.8089    16    39    0.8731    0.0001    2374      51    0
   0.8080    16    40    0.8736    0.0001    2398      51    0
   0.8088    16    41    0.8722    0.0001    2393      51    0
   0.8077    16    42    0.8732    0.0001    2315      51    0
   0.8086    16    43    0.8727    0.0001    2394      51    0
   0.8078    16    44    0.8733    0.0001    2333      51    0
   0.8089    16    45    0.8728    0.0001    2381      51    0
   0.8077    16    46    0.8733    0.0001    2352      51    0
   0.8089    16    47    0.8728    0.0001    2399      51    0
   0.8077    16    48    0.8733    0.0001    2313      51    0
   0.8088    16    49    0.8731    0.0001    2366      51    0
   AAMAX= 9696.61914 AAMIN= -2108.62842
   50    0.8732   10.5519   1831.01    2.6500    4.0000   1
   R1=     56.15 ( all E.s); AVSIN=     0.9211
  SET   CC      SEED    NCYC NITER
    RVAL(R1,ini,end) PKS(ini,end) RO/SIG
   16 0.8732  0.6153850   50    5      56.2  62.7  59.4     6     5   10.55

    SEED=   0.6538470
    vector -u =:   1   0.60868   0.84265   0.99170  1.00
   0.8039    17     1    0.6659    0.0011    3112      51    0
   0.7854    17     2    0.6824    0.0000    2066      51    0
   0.7952    17     3    0.7014    0.0000    2143      51    0
   0.7942    17     4    0.7373    0.0000    2143      51    0
   0.8015    17     5    0.7517    0.0000    2246      51    0
   0.7984    17     6    0.7534    0.0000    2211      51    0
   0.7996    17     7    0.7534    0.0003    2172      51    0
   0.7949    17     8    0.7507    0.0008    2135      51    0
   0.7953    17     9    0.7666    0.0008    2072      51    0
   0.7979    17    10    0.7854    0.0008    2137      51    0
   0.8073    17    11    0.8055    0.0004    2265      51    0
   0.8106    17    12    0.8279    0.0002    2369      51    0
   0.8111    17    13    0.8460    0.0002    2514      51    0
   0.8016    17    14    0.8556    0.0003    2367      51    0
   0.7979    17    15    0.8590    0.0004    2388      51    0
   0.7993    17    16    0.8665    0.0003    2326      51    0
   0.8048    17    17    0.8687    0.0002    2333      51    0
   0.8057    17    18    0.8700    0.0001    2381      51    0
   0.8067    17    19    0.8726    0.0001    2353      51    0
   0.8080    17    20    0.8734    0.0001    2407      51    0
   0.8083    17    21    0.8736    0.0001    2382      51    0
   0.8082    17    22    0.8737    0.0001    2363      51    0
   0.8085    17    23    0.8736    0.0001    2346      51    0
   0.8080    17    24    0.8732    0.0001    2334      51    0
   0.8082    17    25    0.8740    0.0001    2377      51    0
   0.8084    17    26    0.8724    0.0001    2387      51    0
   0.8074    17    27    0.8747    0.0001    2394      51    0
   0.8091    17    28    0.8729    0.0001    2386      51    0
   0.8083    17    29    0.8751    0.0001    2433      51    0
   0.8097    17    30    0.8730    0.0001    2339      51    0
   0.8083    17    31    0.8743    0.0001    2384      51    0
   0.8086    17    32    0.8732    0.0001    2363      51    0
   0.8081    17    33    0.8745    0.0001    2380      51    0
   0.8093    17    34    0.8731    0.0001    2316      51    0
   0.8082    17    35    0.8740    0.0001    2443      51    0
   0.8088    17    36    0.8724    0.0001    2313      51    0
   0.8072    17    37    0.8731    0.0001    2377      51    0
   0.8081    17    38    0.8733    0.0001    2325      51    0
   0.8079    17    39    0.8739    0.0001    2396      51    0
   0.8086    17    40    0.8737    0.0001    2319      51    0
   0.8084    17    41    0.8739    0.0001    2337      51    0
   0.8083    17    42    0.8735    0.0001    2372      51    0
   0.8080    17    43    0.8740    0.0001    2412      51    0
   0.8087    17    44    0.8733    0.0001    2395      51    0
   0.8083    17    45    0.8735    0.0001    2371      51    0
   0.8079    17    46    0.8737    0.0001    2329      51    0
   0.8084    17    47    0.8734    0.0001    2398      51    0
   0.8084    17    48    0.8736    0.0001    2394      51    0
   0.8085    17    49    0.8733    0.0001    2342      51    0
   AAMAX= 9258.92480 AAMIN= -2260.64795
   50    0.8736    9.4884   1887.31    2.6500    4.0000   1
   R1=     57.20 ( all E.s); AVSIN=     0.9206
  SET   CC      SEED    NCYC NITER
    RVAL(R1,ini,end) PKS(ini,end) RO/SIG
   17 0.8736  0.6538470   50    5      57.2  61.3  63.2     5     4    9.49

    SEED=   0.6923080
    vector -u =:   1   0.33179   0.54915   0.80722  1.00
   0.8027    18     1    0.6657    0.0009    3063      51    0
   0.7865    18     2    0.6939    0.0000    2004      51    0
   0.7975    18     3    0.6993    0.0001    2143      51    0
   0.7945    18     4    0.7384    0.0001    2172      51    0
   0.7982    18     5    0.7389    0.0002    2171      51    0
   0.7972    18     6    0.7570    0.0001    2193      51    0
   0.8003    18     7    0.7847    0.0001    2301      51    0
   0.8021    18     8    0.8027    0.0004    2200      51    0
   0.8042    18     9    0.7992    0.0004    2271      51    0
   0.8029    18    10    0.8118    0.0003    2355      51    0
   0.8068    18    11    0.8165    0.0002    2356      51    0
   0.8089    18    12    0.8368    0.0000    2316      51    0
   0.8089    18    13    0.8478    0.0001    2410      51    0
   0.7999    18    14    0.8614    0.0003    2308      51    0
   0.7959    18    15    0.8638    0.0003    2367      51    0
   0.7981    18    16    0.8646    0.0002    2315      51    0
   0.8025    18    17    0.8702    0.0002    2370      51    0
   0.8074    18    18    0.8700    0.0001    2338      51    0
   0.8072    18    19    0.8720    0.0001    2389      51    0
   0.8087    18    20    0.8699    0.0001    2370      51    0
   0.8073    18    21    0.8716    0.0001    2381      51    0
   0.8085    18    22    0.8702    0.0001    2384      51    0
   0.8075    18    23    0.8706    0.0001    2415      51    0
   0.8078    18    24    0.8709    0.0001    2412      51    0
   0.8079    18    25    0.8707    0.0001    2357      51    0
   0.8072    18    26    0.8717    0.0001    2356      51    0
   0.8082    18    27    0.8709    0.0001    2338      51    0
   0.8073    18    28    0.8715    0.0001    2375      51    0
   0.8080    18    29    0.8704    0.0001    2373      51    0
   0.8070    18    30    0.8711    0.0001    2392      51    0
   0.8082    18    31    0.8702    0.0001    2420      51    0
   0.8074    18    32    0.8716    0.0001    2393      51    0
   0.8082    18    33    0.8705    0.0001    2371      51    0
   0.8074    18    34    0.8710    0.0001    2292      51    0
   0.8082    18    35    0.8727    0.0001    2449      51    0
   0.8083    18    36    0.8736    0.0001    2353      51    0
   0.8090    18    37    0.8732    0.0001    2403      51    0
   0.8086    18    38    0.8735    0.0001    2390      51    0
   0.8093    18    39    0.8736    0.0001    2358      51    0
   0.8090    18    40    0.8733    0.0001    2375      51    0
   0.8086    18    41    0.8738    0.0001    2426      51    0
   0.8089    18    42    0.8732    0.0001    2378      51    0
   0.8086    18    43    0.8735    0.0001    2359      51    0
   0.8090    18    44    0.8727    0.0001    2376      51    0
   0.8085    18    45    0.8738    0.0001    2381      51    0
   0.8092    18    46    0.8730    0.0001    2387      51    0
   0.8085    18    47    0.8736    0.0001    2418      51    0
   0.8090    18    48    0.8728    0.0001    2368      51    0
   0.8081    18    49    0.8742    0.0001    2395      51    0
   AAMAX= 9360.50586 AAMIN= -2165.61304
   50    0.8727    9.3924   1941.97    2.6500    4.0000   1
   R1=     57.20 ( all E.s); AVSIN=     0.9219
  SET   CC      SEED    NCYC NITER
    RVAL(R1,ini,end) PKS(ini,end) RO/SIG
   18 0.8727  0.6923080   50    5      57.2  61.4  63.2     5     4    9.39

    SEED=   0.7307700
    vector -u =:   1   0.72329   0.34236   0.28731  1.00
   0.8051    19     1    0.6639    0.0005    3125      51    0
   0.7862    19     2    0.6815    0.0000    2149      51    0
   0.7961    19     3    0.6891    0.0000    2103      51    0
   0.7880    19     4    0.7132    0.0000    2065      51    0
   0.7965    19     5    0.7388    0.0000    2252      51    0
   0.7955    19     6    0.7545    0.0001    2243      51    0
   0.7998    19     7    0.7631    0.0001    2213      51    0
   0.7978    19     8    0.7772    0.0003    2188      51    0
   0.8005    19     9    0.7838    0.0007    2182      51    0
   0.7983    19    10    0.7997    0.0007    2137      51    0
   0.7993    19    11    0.8085    0.0006    2224      51    0
   0.8010    19    12    0.8227    0.0006    2308      51    0
   0.8044    19    13    0.8334    0.0005    2332      51    0
   0.8085    19    14    0.8443    0.0003    2451      51    0
   0.8127    19    15    0.8482    0.0001    2523      51    0
   0.8102    19    16    0.8457    0.0001    2440      51    0
   0.7979    19    17    0.8597    0.0004    2295      51    0
   0.7968    19    18    0.8672    0.0001    2390      51    0
   0.8000    19    19    0.8683    0.0001    2386      51    0
   0.8043    19    20    0.8720    0.0001    2380      51    0
   0.8072    19    21    0.8723    0.0001    2347      51    0
   0.8074    19    22    0.8732    0.0001    2390      51    0
   0.8081    19    23    0.8718    0.0001    2338      51    0
   0.8068    19    24    0.8738    0.0001    2348      51    0
   0.8084    19    25    0.8724    0.0001    2346      51    0
   0.8078    19    26    0.8735    0.0001    2378      51    0
   0.8083    19    27    0.8725    0.0001    2390      51    0
   0.8075    19    28    0.8736    0.0001    2422      51    0
   0.8082    19    29    0.8723    0.0001    2405      51    0
   0.8074    19    30    0.8735    0.0001    2359      51    0
   0.8081    19    31    0.8727    0.0001    2348      51    0
   0.8076    19    32    0.8736    0.0001    2387      51    0
   0.8083    19    33    0.8727    0.0001    2328      51    0
   0.8079    19    34    0.8736    0.0001    2380      51    0
   0.8084    19    35    0.8728    0.0001    2340      51    0
   0.8080    19    36    0.8739    0.0001    2400      51    0
   0.8086    19    37    0.8729    0.0001    2352      51    0
   0.8078    19    38    0.8735    0.0001    2375      51    0
   0.8083    19    39    0.8728    0.0001    2345      51    0
   0.8079    19    40    0.8736    0.0001    2360      51    0
   0.8084    19    41    0.8725    0.0001    2322      51    0
   0.8071    19    42    0.8739    0.0001    2391      51    0
   0.8082    19    43    0.8726    0.0001    2354      51    0
   0.8072    19    44    0.8736    0.0001    2358      51    0
   0.8085    19    45    0.8731    0.0001    2324      51    0
   0.8074    19    46    0.8739    0.0001    2364      51    0
   0.8087    19    47    0.8732    0.0001    2348      51    0
   0.8076    19    48    0.8736    0.0001    2400      51    0
   0.8088    19    49    0.8732    0.0001    2360      51    0
   AAMAX= 9348.43652 AAMIN= -2377.07129
   50    0.8737    9.0401   1995.14    2.6500    4.0000   1
   R1=     56.16 ( all E.s); AVSIN=     0.9199
  SET   CC      SEED    NCYC NITER
    RVAL(R1,ini,end) PKS(ini,end) RO/SIG
   19 0.8737  0.7307700   50    5      56.2  62.2  59.4     6     5    9.04

    SEED=   0.7692310
    vector -u =:   1   0.83175   0.32486   0.52766  1.00
   0.8033    20     1    0.6672    0.0004    3068      51    0
   0.7869    20     2    0.7044    0.0000    2058      51    0
   0.7985    20     3    0.6974    0.0000    2244      51    0
   0.7931    20     4    0.7322    0.0000    2137      51    0
   0.8000    20     5    0.7380    0.0000    2234      51    0
   0.7983    20     6    0.7560    0.0000    2248      51    0
   0.8055    20     7    0.7794    0.0000    2259      51    0
   0.8101    20     8    0.8143    0.0000    2407      51    0
   0.8101    20     9    0.8358    0.0000    2439      51    0
   0.8068    20    10    0.8564    0.0001    2419      51    0
   0.8025    20    11    0.8681    0.0002    2394      51    0
   0.8056    20    12    0.8700    0.0001    2328      51    0
   0.8064    20    13    0.8743    0.0001    2339      51    0
   0.8093    20    14    0.8726    0.0001    2409      51    0
   0.8080    20    15    0.8746    0.0001    2338      51    0
   0.8094    20    16    0.8725    0.0001    2355      51    0
   0.8080    20    17    0.8745    0.0001    2373      51    0
   0.8092    20    18    0.8732    0.0001    2395      51    0
   0.8080    20    19    0.8740    0.0001    2375      51    0
   0.8088    20    20    0.8731    0.0001    2356      51    0
   0.8081    20    21    0.8739    0.0001    2393      51    0
   0.8085    20    22    0.8726    0.0001    2306      51    0
   0.8080    20    23    0.8747    0.0001    2290      51    0
   0.8094    20    24    0.8722    0.0001    2310      51    0
   0.8081    20    25    0.8744    0.0001    2406      51    0
   0.8087    20    26    0.8726    0.0001    2362      51    0
   0.8080    20    27    0.8747    0.0001    2371      51    0
   0.8091    20    28    0.8730    0.0001    2358      51    0
   0.8083    20    29    0.8742    0.0001    2387      51    0
   0.8093    20    30    0.8727    0.0001    2374      51    0
   0.8080    20    31    0.8736    0.0001    2323      51    0
   0.8088    20    32    0.8727    0.0001    2387      51    0
   0.8082    20    33    0.8739    0.0001    2363      51    0
   0.8091    20    34    0.8727    0.0001    2392      51    0
   0.8085    20    35    0.8740    0.0001    2353      51    0
   0.8090    20    36    0.8733    0.0001    2337      51    0
   0.8091    20    37    0.8740    0.0001    2352      51    0
   0.8089    20    38    0.8734    0.0001    2348      51    0
   0.8088    20    39    0.8739    0.0001    2302      51    0
   0.8088    20    40    0.8734    0.0001    2371      51    0
   0.8090    20    41    0.8739    0.0001    2320      51    0
   0.8089    20    42    0.8730    0.0001    2315      51    0
   0.8084    20    43    0.8742    0.0001    2333      51    0
   0.8087    20    44    0.8737    0.0001    2328      51    0
   0.8089    20    45    0.8745    0.0001    2332      51    0
   0.8087    20    46    0.8734    0.0001    2324      51    0
   0.8090    20    47    0.8744    0.0001    2337      51    0
   0.8088    20    48    0.8730    0.0001    2351      51    0
   0.8086    20    49    0.8741    0.0001    2340      51    0
   AAMAX= 9325.70410 AAMIN= -2079.38818
   50    0.8731    8.7660   2046.93    2.6500    4.0000   1
   R1=     57.20 ( all E.s); AVSIN=     0.9199
  SET   CC      SEED    NCYC NITER
    RVAL(R1,ini,end) PKS(ini,end) RO/SIG
   20 0.8731  0.7692310   50    5      57.2  61.1  63.2     5     4    8.77

    SEED=   0.8076930
    vector -u =:   1   0.71106   0.78349   0.62816  1.00
   0.8012    21     1    0.6603    0.0000    3037      51    0
   0.7797    21     2    0.7030    0.0000    2014      51    0
   0.7978    21     3    0.7144    0.0000    2272      51    0
   0.7953    21     4    0.7512    0.0000    2091      51    0
   0.8045    21     5    0.7583    0.0000    2300      51    0
   0.7969    21     6    0.7591    0.0001    2116      51    0
   0.8035    21     7    0.7827    0.0001    2208      51    0
   0.8086    21     8    0.8102    0.0000    2401      51    0
   0.8117    21     9    0.8280    0.0000    2429      51    0
   0.8065    21    10    0.8554    0.0001    2344      51    0
   0.7998    21    11    0.8648    0.0002    2479      51    0
   0.8005    21    12    0.8662    0.0001    2410      51    0
   0.8042    21    13    0.8688    0.0001    2379      51    0
   0.8063    21    14    0.8681    0.0001    2350      51    0
   0.8056    21    15    0.8686    0.0001    2344      51    0
   0.8062    21    16    0.8695    0.0001    2326      51    0
   0.8065    21    17    0.8690    0.0001    2347      51    0
   0.8061    21    18    0.8688    0.0001    2335      51    0
   0.8058    21    19    0.8696    0.0001    2391      51    0
   0.8063    21    20    0.8681    0.0001    2314      51    0
   0.8059    21    21    0.8690    0.0001    2375      51    0
   0.8068    21    22    0.8691    0.0001    2337      51    0
   0.8065    21    23    0.8697    0.0001    2346      51    0
   0.8075    21    24    0.8716    0.0001    2373      51    0
   0.8078    21    25    0.8708    0.0001    2402      51    0
   0.8076    21    26    0.8717    0.0001    2398      51    0
   0.8071    21    27    0.8711    0.0001    2465      51    0
   0.8081    21    28    0.8718    0.0001    2382      51    0
   0.8072    21    29    0.8712    0.0001    2355      51    0
   0.8076    21    30    0.8720    0.0001    2377      51    0
   0.8077    21    31    0.8708    0.0001    2327      51    0
   0.8078    21    32    0.8714    0.0001    2347      51    0
   0.8073    21    33    0.8708    0.0001    2368      51    0
   0.8073    21    34    0.8714    0.0001    2399      51    0
   0.8072    21    35    0.8711    0.0001    2305      51    0
   0.8077    21    36    0.8717    0.0001    2351      51    0
   0.8078    21    37    0.8718    0.0001    2323      51    0
   0.8084    21    38    0.8716    0.0001    2391      51    0
   0.8080    21    39    0.8712    0.0001    2361      51    0
   0.8081    21    40    0.8719    0.0001    2407      51    0
   0.8078    21    41    0.8711    0.0001    2384      51    0
   0.8080    21    42    0.8724    0.0001    2350      51    0
   0.8082    21    43    0.8713    0.0001    2393      51    0
   0.8077    21    44    0.8720    0.0001    2325      51    0
   0.8081    21    45    0.8717    0.0001    2372      51    0
   0.8080    21    46    0.8720    0.0001    2372      51    0
   0.8080    21    47    0.8714    0.0001    2363      51    0
   0.8072    21    48    0.8719    0.0001    2416      51    0
   0.8072    21    49    0.8704    0.0001    2321      51    0
   AAMAX= 9319.39355 AAMIN= -2263.29077
   50    0.8717    8.6149   2097.27    2.6500    4.0000   1
   R1=     56.16 ( all E.s); AVSIN=     0.9216
  SET   CC      SEED    NCYC NITER
    RVAL(R1,ini,end) PKS(ini,end) RO/SIG
   21 0.8717  0.8076930   50    5      56.2  61.6  59.4     6     5    8.61

    SEED=   0.8461540
    vector -u =:   1   0.41159   0.35646   0.75762  1.00
   0.8008    22     1    0.6635    0.0000    3111      51    0
   0.7845    22     2    0.6883    0.0000    2120      51    0
   0.7949    22     3    0.7124    0.0000    2209      51    0
   0.7952    22     4    0.7519    0.0000    2143      51    0
   0.7987    22     5    0.7555    0.0000    2246      51    0
   0.7966    22     6    0.7721    0.0003    2166      51    0
   0.7985    22     7    0.7844    0.0007    2098      51    0
   0.7979    22     8    0.8036    0.0006    2070      51    0
   0.8042    22     9    0.8253    0.0006    2254      51    0
   0.8037    22    10    0.8458    0.0001    2301      51    0
   0.7984    22    11    0.8685    0.0001    2405      51    0
   0.7973    22    12    0.8698    0.0000    2404      51    0
   0.7990    22    13    0.8731    0.0000    2393      51    0
   0.8029    22    14    0.8748    0.0000    2433      51    0
   0.8073    22    15    0.8772    0.0000    2325      51    0
   0.8087    22    16    0.8773    0.0000    2354      51    0
   0.8093    22    17    0.8772    0.0000    2359      51    0
   0.8087    22    18    0.8767    0.0000    2385      51    0
   0.8089    22    19    0.8770    0.0000    2391      51    0
   0.8089    22    20    0.8765    0.0000    2399      51    0
   0.8086    22    21    0.8768    0.0000    2392      51    0
   0.8092    22    22    0.8750    0.0000    2373      51    0
   0.8083    22    23    0.8765    0.0000    2387      51    0
   0.8096    22    24    0.8743    0.0000    2407      51    0
   0.8085    22    25    0.8762    0.0000    2353      51    0
   0.8094    22    26    0.8745    0.0000    2365      51    0
   0.8085    22    27    0.8754    0.0000    2350      51    0
   0.8090    22    28    0.8741    0.0000    2346      51    0
   0.8084    22    29    0.8758    0.0000    2327      51    0
   0.8093    22    30    0.8744    0.0000    2332      51    0
   0.8086    22    31    0.8759    0.0000    2354      51    0
   0.8093    22    32    0.8742    0.0000    2376      51    0
   0.8088    22    33    0.8762    0.0000    2372      51    0
   0.8095    22    34    0.8742    0.0000    2349      51    0
   0.8086    22    35    0.8763    0.0000    2426      51    0
   0.8097    22    36    0.8748    0.0000    2349      51    0
   0.8090    22    37    0.8758    0.0000    2393      51    0
   0.8098    22    38    0.8749    0.0000    2356      51    0
   0.8090    22    39    0.8760    0.0000    2410      51    0
   0.8097    22    40    0.8750    0.0000    2380      51    0
   0.8092    22    41    0.8759    0.0000    2371      51    0
   0.8096    22    42    0.8752    0.0000    2364      51    0
   0.8091    22    43    0.8764    0.0000    2378      51    0
   0.8096    22    44    0.8749    0.0000    2375      51    0
   0.8086    22    45    0.8763    0.0000    2305      51    0
   0.8097    22    46    0.8749    0.0000    2379      51    0
   0.8088    22    47    0.8765    0.0000    2339      51    0
   0.8095    22    48    0.8746    0.0000    2370      51    0
   0.8084    22    49    0.8760    0.0000    2371      51    0
   AAMAX= 9140.21387 AAMIN= -2148.98340
   50    0.8749    8.3537   2146.42    2.6500    4.0000   1
   R1=     56.15 ( all E.s); AVSIN=     0.9196
  SET   CC      SEED    NCYC NITER
    RVAL(R1,ini,end) PKS(ini,end) RO/SIG
   22 0.8749  0.8461540   50    5      56.2  61.8  59.4     5     5    8.35

    SEED=   0.8846160
    vector -u =:   1   0.98972   0.47822   0.48646  1.00
   0.8036    23     1    0.6656    0.0000    3179      51    0
   0.7859    23     2    0.6840    0.0000    2126      51    0
   0.7963    23     3    0.7023    0.0000    2150      51    0
   0.7910    23     4    0.7305    0.0000    2094      51    0
   0.7977    23     5    0.7429    0.0000    2211      51    0
   0.7964    23     6    0.7589    0.0000    2171      51    0
   0.8068    23     7    0.7978    0.0000    2266      51    0
   0.8100    23     8    0.8274    0.0000    2464      51    0
   0.8111    23     9    0.8504    0.0001    2382      51    0
   0.8038    23    10    0.8652    0.0002    2371      51    0
   0.8022    23    11    0.8693    0.0001    2391      51    0
   0.8062    23    12    0.8710    0.0001    2378      51    0
   0.8073    23    13    0.8718    0.0001    2353      51    0
   0.8076    23    14    0.8713    0.0001    2380      51    0
   0.8077    23    15    0.8720    0.0001    2281      51    0
   0.8075    23    16    0.8713    0.0001    2369      51    0
   0.8072    23    17    0.8714    0.0001    2345      51    0
   0.8072    23    18    0.8716    0.0001    2341      51    0
   0.8074    23    19    0.8710    0.0001    2371      51    0
   0.8073    23    20    0.8717    0.0001    2350      51    0
   0.8080    23    21    0.8716    0.0001    2296      51    0
   0.8075    23    22    0.8717    0.0001    2339      51    0
   0.8076    23    23    0.8718    0.0001    2312      51    0
   0.8079    23    24    0.8720    0.0001    2351      51    0
   0.8081    23    25    0.8716    0.0001    2298      51    0
   0.8078    23    26    0.8713    0.0001    2333      51    0
   0.8076    23    27    0.8719    0.0001    2336      51    0
   0.8077    23    28    0.8714    0.0001    2296      51    0
   0.8077    23    29    0.8724    0.0001    2338      51    0
   0.8080    23    30    0.8715    0.0001    2288      51    0
   0.8076    23    31    0.8720    0.0001    2304      51    0
   0.8080    23    32    0.8715    0.0001    2307      51    0
   0.8079    23    33    0.8716    0.0001    2346      51    0
   0.8078    23    34    0.8716    0.0001    2344      51    0
   0.8073    23    35    0.8717    0.0001    2288      51    0
   0.8073    23    36    0.8712    0.0001    2336      51    0
   0.8073    23    37    0.8720    0.0001    2384      51    0
   0.8077    23    38    0.8714    0.0001    2378      51    0
   0.8074    23    39    0.8718    0.0001    2348      51    0
   0.8077    23    40    0.8712    0.0001    2368      51    0
   0.8075    23    41    0.8715    0.0001    2303      51    0
   0.8072    23    42    0.8710    0.0001    2347      51    0
   0.8076    23    43    0.8720    0.0001    2297      51    0
   0.8078    23    44    0.8707    0.0001    2401      51    0
   0.8074    23    45    0.8719    0.0001    2322      51    0
   0.8077    23    46    0.8709    0.0001    2315      51    0
   0.8075    23    47    0.8718    0.0001    2368      51    0
   0.8076    23    48    0.8710    0.0001    2350      51    0
   0.8073    23    49    0.8718    0.0001    2331      51    0
   AAMAX= 9232.70605 AAMIN= -2061.28564
   50    0.8707    8.2176   2194.48    2.6500    4.0000   1
   R1=     56.17 ( all E.s); AVSIN=     0.9186
  SET   CC      SEED    NCYC NITER
    RVAL(R1,ini,end) PKS(ini,end) RO/SIG
   23 0.8707  0.8846160   50    5      56.2  62.0  59.4     5     5    8.22

    SEED=   0.9230770
    vector -u =:   1   0.49747   0.18485   0.28957  1.00
   0.8011    24     1    0.6800    0.0000    2985      51    0
   0.7804    24     2    0.7063    0.0000    1948      51    0
   0.7879    24     3    0.7438    0.0000    2044      51    0
   0.7918    24     4    0.7585    0.0000    2228      51    0
   0.7969    24     5    0.7566    0.0000    2218      51    0
   0.7985    24     6    0.7718    0.0001    2144      51    0
   0.8026    24     7    0.7907    0.0001    2263      51    0
   0.8074    24     8    0.8116    0.0000    2314      51    0
   0.8111    24     9    0.8225    0.0000    2432      51    0
   0.8107    24    10    0.8446    0.0000    2380      51    0
   0.8014    24    11    0.8574    0.0001    2390      51    0
   0.7991    24    12    0.8628    0.0001    2425      51    0
   0.7982    24    13    0.8636    0.0001    2409      51    0
   0.7990    24    14    0.8658    0.0001    2402      51    0
   0.7997    24    15    0.8655    0.0001    2372      51    0
   0.7998    24    16    0.8681    0.0001    2423      51    0
   0.8034    24    17    0.8689    0.0001    2394      51    0
   0.8067    24    18    0.8720    0.0000    2401      51    0
   0.8092    24    19    0.8715    0.0000    2452      51    0
   0.8085    24    20    0.8724    0.0000    2416      51    0
   0.8094    24    21    0.8728    0.0000    2440      51    0
   0.8097    24    22    0.8723    0.0000    2477      51    0
   0.8094    24    23    0.8724    0.0000    2377      51    0
   0.8092    24    24    0.8725    0.0000    2483      51    0
   0.8093    24    25    0.8715    0.0000    2394      51    0
   0.8079    24    26    0.8715    0.0000    2402      51    0
   0.8086    24    27    0.8710    0.0000    2394      51    0
   0.8082    24    28    0.8714    0.0000    2427      51    0
   0.8086    24    29    0.8711    0.0000    2427      51    0
   0.8082    24    30    0.8726    0.0000    2422      51    0
   0.8088    24    31    0.8714    0.0000    2451      51    0
   0.8091    24    32    0.8729    0.0000    2412      51    0
   0.8091    24    33    0.8717    0.0000    2415      51    0
   0.8090    24    34    0.8729    0.0000    2404      51    0
   0.8091    24    35    0.8716    0.0000    2410      51    0
   0.8090    24    36    0.8721    0.0000    2397      51    0
   0.8089    24    37    0.8722    0.0000    2330      51    0
   0.8093    24    38    0.8716    0.0000    2427      51    0
   0.8082    24    39    0.8719    0.0000    2398      51    0
   0.8090    24    40    0.8717    0.0000    2415      51    0
   0.8088    24    41    0.8715    0.0000    2448      51    0
   0.8091    24    42    0.8718    0.0000    2473      51    0
   0.8090    24    43    0.8714    0.0000    2376      51    0
   0.8085    24    44    0.8716    0.0000    2387      51    0
   0.8083    24    45    0.8713    0.0000    2351      51    0
   0.8086    24    46    0.8714    0.0000    2506      51    0
   0.8086    24    47    0.8720    0.0000    2340      51    0
   0.8089    24    48    0.8712    0.0000    2451      51    0
   0.8085    24    49    0.8719    0.0000    2332      51    0
   AAMAX= 9206.50000 AAMIN= -2166.95288
   50    0.8715    8.0739   2241.50    2.6500    4.0000   1
   R1=     56.15 ( all E.s); AVSIN=     0.9214
  SET   CC      SEED    NCYC NITER
    RVAL(R1,ini,end) PKS(ini,end) RO/SIG
   24 0.8715  0.9230770   50    5      56.1  61.2  59.4     6     5    8.07

    SEED=   0.9615390
    vector -u =:   1   0.99351   0.01272   0.26626  1.00
   0.8031    25     1    0.6897    0.0000    3089      51    0
   0.7826    25     2    0.7107    0.0000    2158      51    0
   0.7956    25     3    0.7358    0.0000    2188      51    0
   0.7936    25     4    0.7504    0.0000    2169      51    0
   0.7967    25     5    0.7572    0.0000    2218      51    0
   0.8000    25     6    0.7834    0.0000    2193      51    0
   0.8041    25     7    0.8216    0.0000    2409      51    0
   0.8077    25     8    0.8453    0.0001    2387      51    0
   0.7995    25     9    0.8588    0.0002    2254      51    0
   0.7980    25    10    0.8661    0.0001    2414      51    0
   0.7969    25    11    0.8668    0.0001    2424      51    0
   0.7978    25    12    0.8703    0.0001    2393      51    0
   0.8025    25    13    0.8727    0.0000    2422      51    0
   0.8067    25    14    0.8746    0.0000    2396      51    0
   0.8081    25    15    0.8750    0.0000    2443      51    0
   0.8083    25    16    0.8751    0.0000    2416      51    0
   0.8087    25    17    0.8748    0.0000    2390      51    0
   0.8083    25    18    0.8751    0.0000    2425      51    0
   0.8086    25    19    0.8745    0.0000    2398      51    0
   0.8084    25    20    0.8751    0.0000    2392      51    0
   0.8086    25    21    0.8748    0.0000    2392      51    0
   0.8082    25    22    0.8753    0.0000    2378      51    0
   0.8085    25    23    0.8751    0.0000    2385      51    0
   0.8089    25    24    0.8753    0.0000    2405      51    0
   0.8085    25    25    0.8751    0.0000    2360      51    0
   0.8081    25    26    0.8752    0.0000    2396      51    0
   0.8089    25    27    0.8750    0.0000    2424      51    0
   0.8083    25    28    0.8753    0.0000    2410      51    0
   0.8083    25    29    0.8746    0.0000    2421      51    0
   0.8085    25    30    0.8747    0.0000    2401      51    0
   0.8078    25    31    0.8749    0.0000    2402      51    0
   0.8089    25    32    0.8747    0.0000    2409      51    0
   0.8080    25    33    0.8749    0.0000    2409      51    0
   0.8082    25    34    0.8746    0.0000    2406      51    0
   0.8084    25    35    0.8752    0.0000    2455      51    0
   0.8085    25    36    0.8750    0.0000    2446      51    0
   0.8086    25    37    0.8752    0.0000    2445      51    0
   0.8089    25    38    0.8748    0.0000    2371      51    0
   0.8084    25    39    0.8745    0.0000    2426      51    0
   0.8086    25    40    0.8748    0.0000    2473      51    0
   0.8085    25    41    0.8746    0.0000    2438      51    0
   0.8086    25    42    0.8749    0.0000    2419      51    0
   0.8086    25    43    0.8744    0.0000    2404      51    0
   0.8085    25    44    0.8748    0.0000    2420      51    0
   0.8083    25    45    0.8742    0.0000    2432      51    0
   0.8084    25    46    0.8741    0.0000    2377      51    0
   0.8077    25    47    0.8748    0.0000    2426      51    0
   0.8084    25    48    0.8745    0.0000    2437      51    0
   0.8082    25    49    0.8754    0.0000    2429      51    0
   AAMAX= 9147.33594 AAMIN= -2081.81104
   50    0.8740    7.7683   2287.56    2.6500    4.0000   1
   R1=     57.22 ( all E.s); AVSIN=     0.9211
  SET   CC      SEED    NCYC NITER
    RVAL(R1,ini,end) PKS(ini,end) RO/SIG
   25 0.8740  0.9615390   50    5      57.2  61.1  63.2     5     4    7.77

 SUMMARY OF SOLUTIONS:
  SET   CC      SEED    NCYC NITER     R1%   Rcc(1,end)   PKS(1,end) RO/SIG
   12 0.8717  0.4615390   50    5      56.2  61.9  59.4     6     5   11.27
   13 0.8724  0.5000000   50    5      56.1  61.2  59.4     6     5   11.16
   24 0.8715  0.9230770   50    5      56.1  61.2  59.4     6     5    8.07
    9 0.8746  0.3461540   50    5      56.2  62.5  59.4     6     5   13.64
    6 0.8742  0.2307700   50    5      56.2  61.3  59.4     5     5   16.18
    1 0.8771  0.0384620   50    5      56.2  63.0  59.4     6     5   39.04
   16 0.8732  0.6153850   50    5      56.2  62.7  59.4     6     5   10.55
    8 0.8739  0.3076930   50    5      56.2  61.4  59.4     5     5   13.99
    3 0.8732  0.1153850   50    5      56.2  62.3  59.4     6     5   22.91
    5 0.8764  0.1923080   50    5      56.2  61.8  59.4     5     5   17.36
   22 0.8749  0.8461540   50    5      56.2  61.8  59.4     5     5    8.35
   10 0.8714  0.3846160   50    5      56.2  62.3  59.4     5     5   12.60
   19 0.8737  0.7307700   50    5      56.2  62.2  59.4     6     5    9.04
   23 0.8707  0.8846160   50    5      56.2  62.0  59.4     5     5    8.22
   21 0.8717  0.8076930   50    5      56.2  61.6  59.4     6     5    8.61
   14 0.8732  0.5384620   50    5      56.2  62.0  59.4     5     5   10.37
   11 0.8738  0.4230770   50    5      56.2  62.2  59.4     5     5   11.73
    7 0.8715  0.2692310   50    5      57.2  61.2  63.2     5     4   14.74
   25 0.8740  0.9615390   50    5      57.2  61.1  63.2     5     4    7.77
   17 0.8736  0.6538470   50    5      57.2  61.3  63.2     5     4    9.49
    2 0.8715  0.0769240   50    5      57.2  61.5  63.2     6     4   28.13
   20 0.8731  0.7692310   50    5      57.2  61.1  63.2     5     4    8.77
   18 0.8727  0.6923080   50    5      57.2  61.4  63.2     5     4    9.39
    4 0.8750  0.1538470   50    5      57.2  61.9  63.2     5     4   19.66
   15 0.8770  0.5769240   50    5      57.2  62.1  63.3     6     4   10.50
TOTAL NUMBER OF CYCLES IS         1250
--------------------------------------------------------------
=> Press <CR> to finish ...
