# Supplementary material for: Extending the novel |ρ|-based phasing algorithm to the solution of anomalous scattering substructures from SAD data of protein crystals
Source: Acta Crystallogr A Found Adv. 2022 Oct 10;78(Pt 6):473–81. doi: 10.1107/S2053273322008622 (PMC9624180; doi:10.1107/S2053273322008622)
Supplement: Supplementary file 1 [file a-78-00473-sup1.zip › ae5119_suppl_rev/sol_1_Zn_4jiu/ABYL.CIF]

data_XLENS 

loop_
_symmetry_equiv_pos_as_xyz
 +X,+Y,+Z 
 -X+1/2,-Y,+Z+1/2 
 +X+1/2,-Y+1/2,-Z 
 -X,+Y+1/2,-Z+1/2 

_cell_length_a       34.56200
_cell_length_b       44.95200
_cell_length_c       72.09800
_cell_angle_alpha    90.0000
_cell_angle_beta     90.0000
_cell_angle_gamma    90.0000

loop_
_atom_site_label
_atom_site_type_symbol
_atom_site_fract_x
_atom_site_fract_y
_atom_site_fract_z
_atom_site_occupancy
_atom_site_U_iso_or_equiv
_atom_site_thermal_displace_type
A1    ZN     0.47219   0.29374   0.24008   1.00000   0.040  Uiso
