# Supplementary material for: Extending the novel |ρ|-based phasing algorithm to the solution of anomalous scattering substructures from SAD data of protein crystals
Source: Acta Crystallogr A Found Adv. 2022 Oct 10;78(Pt 6):473–81. doi: 10.1107/S2053273322008622 (PMC9624180; doi:10.1107/S2053273322008622)
Supplement: Supplementary file 1 [file a-78-00473-sup1.zip › ae5119_suppl_rev/sol_1_Zn_4jiu/abyl.DIF]

    1    1    1  215.53   10.36  203.89    7.15
    1    1    2   22.73    0.93   18.75    0.88
    1    1    3   67.30    2.51   71.02    2.96
    1    1    4   49.27    1.70   52.82    3.90
    1    1    5   17.73    0.94   19.13    0.97
    1    1    6  198.82    6.24  210.98    6.43
    1    1    7  258.82    7.98  262.44    7.33
    1    1    8  263.16    7.99  252.63    7.15
    1    1    9    7.80    0.52    8.64    0.54
    1    1   10  221.75    7.51  207.19    5.93
    1    1   11  124.19    4.35  120.40    3.83
    1    1   12   53.02    2.89   58.45    3.02
    1    1   13   43.15    1.62   37.36    1.77
    1    1   14   55.00    2.03   50.12    1.74
    1    1   15  219.40   10.70  218.89    8.72
    1    1   16  147.65    5.02  137.74    4.85
    1    1   17  101.60    3.24  100.38    3.60
    1    1   18  183.80    7.38  184.04    5.72
    1    1   19   14.47    0.78   12.68    0.76
    1    1   20   17.61    0.69   14.23    0.85
    1    1   21   53.49    1.80   52.11    1.63
    1    1   22   54.94    1.83   52.80    1.65
    1    1   23   27.64    1.05   29.77    0.98
    1    1   24    9.37    0.47   10.64    0.48
    1    1   25   23.15    0.91   24.58    0.92
    1    1   26    8.83    0.50    9.77    0.51
    1    1   27   25.85    1.25   24.97    1.07
    1    1   28    6.16    0.40    6.89    0.41
    1    1   29   11.31    0.60   12.09    0.54
    1    1   30    9.41    0.49   12.30    0.58
    1    1   31    0.48    0.12    0.48    0.12
    1    1   32    9.91    0.53    8.26    0.58
    1    1   33    0.84    0.23    0.82    0.17
    1    1   34    2.49    0.27    2.35    0.27
    1    1   35    0.31    0.15    0.05    0.15
    1    1   36    2.15    0.23    1.77    0.23
    1    1   37    7.86    0.47    7.79    0.47
    1    1   38    3.45    0.32    4.15    0.33
    1    1   39   12.93    0.67   12.61    0.76
    1    1   40    1.67    0.26    1.93    0.31
    1    1   41    1.04    0.24    1.14    0.20
    1    1   42    2.83    0.30    2.55    0.30
    1    1   43    0.02    0.13    0.15    0.14
    1    1   44    1.16    0.21    1.36    0.21
    1    1   45    0.08    0.13    0.21    0.18
    1    2    1   68.51    2.62   79.55    2.79
    1    2    3   77.30    2.98   99.02    3.85
    1    2    4  177.80    6.15  172.82    7.00
    1    2    5  276.70    9.52  279.86    9.58
    1    2    6  103.41    3.58   89.80    3.35
    1    2    7  560.10   18.74  533.46   18.28
    1    2    8   30.27    1.24   30.08    1.43
    1    2    9   48.75    1.81   42.47    1.71
    1    2   10   35.23    1.21   30.27    1.15
    1    2   11   63.97    2.54   80.61    2.51
    1    2   12   71.46    2.71   81.01    2.86
    1    2   14  103.22    3.78  114.28    3.96
    1    2   15  301.20   10.15  282.14    8.81
    1    2   16   84.81    3.04   81.76    3.46
    1    2   17  259.96   10.38  266.99    9.11
    1    2   18   88.53    3.69   88.54    3.69
    1    2   19   34.81    1.36   30.46    1.83
    1    2   20   28.91    1.17   26.65    1.31
    1    2   21   28.37    1.20   31.56    1.25
    1    2   22    8.01    0.46    7.85    0.46
    1    2   23   95.77    3.44   95.59    3.07
    1    2   24   30.58    1.11   29.92    1.10
    1    2   25   22.82    0.88   22.86    0.88
    1    2   26   44.09    1.69   42.51    1.67
    1    2   27   49.27    1.90   51.33    1.93
    1    2   28    3.53    0.28    3.44    0.25
    1    2   29   10.73    0.56   10.61    0.50
    1    2   30    3.68    0.26    3.12    0.25
    1    2   31    0.63    0.14    0.33    0.12
    1    2   32    3.89    0.46    3.06    0.33
    1    2   33    8.90    0.52    9.46    0.47
    1    2   34    1.92    0.20    1.72    0.22
    1    2   35    0.18    0.13    0.48    0.15
    1    2   36    0.70    0.15    0.74    0.18
    1    2   37    1.86    0.22    1.74    0.22
    1    2   38    0.77    0.14    0.68    0.14
    1    2   39    1.57    0.22    0.85    0.32
    1    2   40    1.94    0.25    1.95    0.25
    1    2   41    0.60    0.19    0.31    0.17
    1    2   42    2.67    0.29    2.36    0.29
    1    2   43    4.80    0.37    3.60    0.35
    1    2   44    0.70    0.17    0.59    0.17
    1    3    1  141.28    4.95  139.52    4.92
    1    3    2  104.85    3.76  108.27    3.82
    1    3    3  187.16    6.48  187.07    6.48
    1    3    4  176.99    6.02  160.32    5.74
    1    3    5  143.71    4.95  134.09    4.79
    1    3    6  539.06   18.47  568.07   18.97
    1    3    7  197.95    6.78  189.20    6.63
    1    3    8   44.02    1.66   39.71    1.59
    1    3    9   52.86    2.26   49.25    1.90
    1    3   10   29.63    1.43   32.63    1.81
    1    3   11   21.24    1.03   18.40    0.99
    1    3   12   52.78    2.03   58.44    2.45
    1    3   13   38.60    1.69   34.11    1.40
    1    3   14  104.04    3.25   84.63    4.70
    1    3   15   64.15    2.46   72.14    2.31
    1    3   16  195.55    6.65  181.99    5.74
    1    3   17  122.22    3.85  120.09    4.27
    1    3   18  105.10    3.40  112.80    3.93
    1    3   19   14.96    0.78   11.71    0.73
    1    3   20   43.93    1.69   41.74    1.91
    1    3   21    3.15    0.28    1.94    0.28
    1    3   22   13.30    0.64   12.49    0.63
    1    3   23   14.21    0.85   17.74    0.78
    1    3   24   27.02    1.18   32.01    1.25
    1    3   25   10.10    0.66   12.41    0.60
    1    3   26   49.82    1.91   50.81    2.22
    1    3   27   17.32    0.96   20.10    0.87
    1    3   28   39.66    1.54   37.45    1.34
    1    3   29    3.67    0.33    5.04    0.34
    1    3   30    3.86    0.29    2.58    0.32
    1    3   31    4.62    0.34    3.83    0.28
    1    3   32    4.72    0.37    5.52    0.33
    1    3   33    7.63    0.48    8.29    0.49
    1    3   34    4.99    0.34    5.47    0.37
    1    3   35    2.60    0.23    1.97    0.25
    1    3   36    0.02    0.10    0.11    0.12
    1    3   37    3.26    0.27    2.72    0.27
    1    3   38    3.10    0.29    2.53    0.30
    1    3   39    3.96    0.31    3.32    0.30
    1    3   40    0.19    0.14    0.11    0.15
    1    3   41    3.83    0.39    3.28    0.32
    1    3   42    0.84    0.19    0.80    0.18
    1    3   43    0.85    0.19    0.89    0.19
    1    3   44    0.37    0.16    0.40    0.16
    1    4    1   12.92    0.87   11.71    0.69
    1    4    2  166.21    5.51  133.21    4.96
    1    4    3   33.69    1.32   31.53    1.29
    1    4    4   79.72    3.10   58.51    2.35
    1    4    5  287.68    9.86  289.54    9.89
    1    4    6  588.36   19.79  571.45   19.52
    1    4    7  101.06    4.07   92.77    3.39
    1    4    8   36.93    1.44   33.12    1.59
    1    4   10   17.44    0.89   16.23    0.76
    1    4   11   87.87    3.71   98.85    6.79
    1    4   12   54.05    2.32   48.39    3.84
    1    4   13  388.55   15.28  391.08   15.32
    1    4   14  147.67    5.99  149.49    6.02
    1    4   15  213.58    6.53  204.39    7.15
    1    4   16  157.70    5.47  147.32    6.13
    1    4   17   70.48    2.28   63.93    2.44
    1    4   18   81.11    2.90   74.41    2.79
    1    4   19   19.22    0.78   20.05    1.01
    1    4   20   21.98    0.84   20.31    0.82
    1    4   21   22.82    0.88   22.79    0.88
    1    4   22   28.43    1.14   25.55    0.98
    1    4   23    9.04    0.70    8.40    0.48
    1    4   24   10.70    0.64   10.19    0.55
    1    4   25   29.68    1.19   26.54    1.33
    1    4   26   21.36    1.09   21.88    0.95
    1    4   27    6.60    0.48    6.70    0.42
    1    4   28    7.54    0.51    6.57    0.42
    1    4   29   19.54    0.87   18.85    0.99
    1    4   30    1.84    0.27    1.42    0.21
    1    4   31   14.12    0.61   13.72    0.61
    1    4   32    8.58    0.45    9.09    0.58
    1    4   33   16.86    0.70   15.93    0.69
    1    4   34   41.69    1.49   44.63    1.71
    1    4   35    3.73    0.28    2.86    0.31
    1    4   36    1.64    0.21    1.34    0.20
    1    4   37    3.31    0.29    2.85    0.40
    1    4   38    0.19    0.13    0.22    0.13
    1    4   39    1.62    0.22    1.71    0.22
    1    4   40    0.75    0.15    0.40    0.15
    1    4   41    0.55    0.17    0.38    0.16
    1    4   42    2.18    0.25    1.89    0.24
    1    4   43    0.25    0.15    0.28    0.15
    1    4   44    0.65    0.22    1.08    0.18
    1    5    1   38.02    1.50   38.19    1.50
    1    5    2  105.59    3.76  105.78    3.77
    1    5    3  395.50   15.62  404.97   13.68
    1    5    4  155.74    6.43  169.20    5.79
    1    5    5  104.80    4.46  120.74    5.82
    1    5    6  115.34    4.66  107.97    5.53
    1    5    7    8.60    0.72   12.74    1.12
    1    5    8   49.74    1.94   56.09    2.88
    1    5    9   36.31    1.65   35.91    1.65
    1    5   10    6.25    0.57    7.01    0.41
    1    5   11    6.62    0.87    8.25    0.52
    1    5   12  158.13    5.54  160.33    5.57
    1    5   13   39.45    1.87   49.63    2.52
    1    5   14  155.38    6.22  150.89    6.13
    1    5   15   12.07    0.87   13.71    1.27
    1    5   16    5.06    0.48    5.08    0.39
    1    5   17  240.58    8.12  221.94    7.81
    1    5   18   18.63    0.87   18.83    0.78
    1    5   19  223.57    6.78  208.73    6.56
    1    5   20   23.03    1.14   22.11    1.12
    1    5   21    9.09    0.52   10.12    0.47
    1    5   22   42.43    1.65   41.94    1.47
    1    5   23   46.27    1.56   41.65    1.67
    1    5   24    9.46    0.47    9.71    0.47
    1    5   25   52.80    1.94   46.21    1.64
    1    5   26   31.24    1.47   31.07    1.27
    1    5   27    3.06    0.31    2.77    0.31
    1    5   28    0.60    0.22    0.36    0.14
    1    5   29   13.15    0.70   16.89    0.75
    1    5   30   19.48    0.88   19.39    0.88
    1    5   31    3.79    0.42    5.15    0.40
    1    5   32   15.51    0.74   14.23    0.83
    1    5   33    4.70    0.35    3.39    0.32
    1    5   34    1.20    0.22    1.49    0.22
    1    5   35    2.87    0.25    1.90    0.34
    1    5   36    8.67    0.52    9.08    0.66
    1    5   37    6.31    0.43    7.18    0.47
    1    5   38    0.69    0.15    0.68    0.15
    1    5   39    0.77    0.17    1.03    0.17
    1    5   40    2.80    0.29    2.96    0.27
    1    5   41    0.03    0.06    0.13    0.07
    1    5   42    0.25    0.22    0.34    0.14
    1    5   43    1.26    0.19    1.34    0.19
    1    5   44    0.12    0.11    0.12    0.11
    1    6    1   21.44    1.07   20.81    1.83
    1    6    2   96.64    4.08  114.30    7.66
    1    6    3   63.85    2.72   61.84    4.64
    1    6    4  133.31    5.25   99.04    7.99
    1    6    5   69.78    2.94   68.23    3.57
    1    6    6    5.43    0.52    6.41    0.52
    1    6    7   42.71    1.67   44.72    1.96
    1    6    9   17.89    0.79   15.51    1.08
    1    6   10  143.88    6.06  167.07    6.51
    1    6   11   72.23    3.03   70.04    2.59
    1    6   12  102.69    4.14   92.62    3.42
    1    6   13   54.61    2.42   58.76    2.16
    1    6   14  112.90    3.90   99.37    3.68
    1    6   15  101.28    4.23  104.26    3.72
    1    6   16   78.76    3.31   78.62    3.31
    1    6   17   17.84    0.96   19.32    0.85
    1    6   18   46.74    1.81   48.46    1.83
    1    6   19    5.13    0.36    5.28    0.40
    1    6   20   14.85    0.70   14.06    0.62
    1    6   21   14.39    0.71   15.46    0.72
    1    6   22   28.78    1.06   28.25    1.18
    1    6   23    1.86    0.19    1.73    0.18
    1    6   24   17.97    0.82   18.01    0.73
    1    6   25   10.80    0.57   10.45    0.56
    1    6   26   10.73    0.67   11.70    0.59
    1    6   27   14.45    0.69   13.25    0.60
    1    6   28    0.87    0.16    0.64    0.16
    1    6   29    6.46    0.42    6.37    0.42
    1    6   30   10.85    0.58   10.62    0.58
    1    6   31    0.22    0.02   -0.42    0.24
    1    6   32    7.18    0.45    6.04    0.50
    1    6   33    2.60    0.29    2.64    0.32
    1    6   34   17.09    0.93   16.22    1.13
    1    6   35    0.51    0.16    0.32    0.32
    1    6   36    4.58    0.42    3.63    0.31
    1    6   37    2.54    0.26    2.73    0.25
    1    6   38    0.70    0.14    0.25    0.14
    1    6   39    2.28    0.32    2.02    0.23
    1    6   40    0.18    0.48    0.37    0.13
    1    6   41    0.92    0.17    1.05    0.17
    1    6   42    1.70    0.21    1.17    0.20
    1    6   43    0.53    0.14    0.55    0.14
    1    6   44   -0.01    0.09   -0.09    0.11
    1    7    1   23.40    1.00   23.93    1.01
    1    7    2  285.55    9.69  276.21    9.53
    1    7    3   35.95    1.43   36.80    1.45
    1    7    4  129.75    4.54  127.04    4.50
    1    7    5   81.09    2.89   74.78    2.79
    1    7    6   14.26    0.67   12.87    0.75
    1    7    7   46.69    1.86   53.59    1.96
    1    7    8   44.64    1.73   45.66    1.74
    1    7    9  174.46    6.09  172.56    6.05
    1    7   10  274.59   10.96  284.49   11.15
    1    7   11  210.45    7.34  219.05    7.48
    1    7   12   72.47    2.68   75.55    2.73
    1    7   13   32.44    1.60   40.58    1.74
    1    7   14  211.37    7.28  210.13    7.26
    1    7   15  205.25    6.96  188.98    6.69
    1    7   16   64.79    2.38   61.84    2.33
    1    7   17   32.34    1.23   25.14    1.13
    1    7   18    4.23    0.45    4.27    0.36
    1    7   19   36.34    1.72   41.07    1.80
    1    7   20   32.67    1.30   30.78    1.47
    1    7   21   19.70    0.82   23.21    0.96
    1    7   22   23.83    0.90   21.90    0.98
    1    7   23   14.09    0.79   14.01    0.68
    1    7   24   24.21    1.51   26.91    1.11
    1    7   25    3.30    0.26    2.33    0.32
    1    7   26   26.18    0.99   26.70    1.00
    1    7   27    3.02    0.27    5.13    0.49
    1    7   28    2.44    0.22    2.20    0.22
    1    7   29    5.31    0.35    3.25    0.29
    1    7   30    9.07    0.52    8.45    0.59
    1    7   31    8.53    0.51    7.68    0.68
    1    7   32    1.79    0.24    1.39    0.27
    1    7   33    0.56    0.22    1.26    0.40
    1    7   34    0.76    0.18    0.95    0.19
    1    7   35    1.13    0.24    1.82    0.24
    1    7   36    4.85    0.45    4.03    0.43
    1    7   37    2.44    0.31    2.61    0.30
    1    7   38    0.72    0.47    0.87    0.16
    1    7   39    0.09    0.11    0.24    0.12
    1    7   40    1.71    0.25    1.96    0.23
    1    7   41    0.33    0.14    0.35    0.14
    1    7   42    1.30    0.19    1.41    0.19
    1    7   43    0.91    0.16    0.95    0.17
    1    8    1  128.70    4.59  132.21    4.65
    1    8    2   18.10    1.06   13.01    0.79
    1    8    3  139.65    4.78  125.62    4.55
    1    8    5  100.44    3.71  114.71    3.95
    1    8    6   71.31    2.63   72.15    2.64
    1    8    7  104.04    3.87  122.35    4.17
    1    8    8  127.28    4.35  110.21    4.07
    1    8    9  241.59    8.52  265.67    8.93
    1    8   10   19.42    1.20   17.92    0.95
    1    8   11  141.83    5.10  153.02    5.29
    1    8   12   53.20    2.35   54.54    2.05
    1    8   13   29.49    1.38   27.91    1.17
    1    8   14   37.11    1.45   33.82    1.61
    1    8   15   29.87    1.44   29.08    1.43
    1    8   16   27.40    1.33   28.30    1.16
    1    8   17   39.16    1.58   44.29    1.92
    1    8   18    2.71    0.29    2.51    0.35
    1    8   19   24.40    1.05   25.84    1.23
    1    8   20   35.95    1.42   34.33    1.62
    1    8   21    6.69    0.58    6.80    0.41
    1    8   22   31.69    1.48   31.02    1.28
    1    8   23   10.29    0.56   11.26    0.65
    1    8   24    1.40    0.18    1.61    0.18
    1    8   25    6.87    0.38    6.53    0.38
    1    8   26    0.29    0.09    0.21    0.10
    1    8   27    2.11    0.20    1.85    0.20
    1    8   28   14.31    0.64   15.61    0.73
    1    8   29   11.51    0.54   11.16    0.60
    1    8   30    5.63    0.40    5.22    0.38
    1    8   31    5.40    0.46    5.52    0.42
    1    8   32   12.39    0.65   12.05    0.78
    1    8   33    2.19    0.34    2.10    0.28
    1    8   34    0.82    0.19    0.72    0.20
    1    8   35    4.26    0.37    3.62    0.36
    1    8   36    2.32    0.56    3.58    0.37
    1    8   37    1.70    0.30    1.93    0.31
    1    8   38    1.17    0.31    1.71    0.26
    1    8   39    1.54    0.26    1.34    0.26
    1    8   40    0.73    0.22    1.18    0.17
    1    8   41    0.57    0.14    0.36    0.14
    1    8   42    1.25    0.19    0.76    0.22
    1    8   43    0.19    0.11    0.01    0.16
    1    9    1   22.55    0.96   21.60    0.95
    1    9    2   76.77    2.81   77.90    2.83
    1    9    3    8.95    0.49    8.86    0.49
    1    9    4   26.71    1.12   27.32    1.13
    1    9    5  139.84    4.90  139.51    4.90
    1    9    6  111.33    3.95  108.08    3.89
    1    9    7   28.17    1.19   30.22    1.21
    1    9    8  148.75    5.19  146.89    5.16
    1    9    9  224.91    7.75  224.89    7.75
    1    9   10  231.08    7.90  225.02    7.80
    1    9   11   25.84    1.24   23.80    1.48
    1    9   12   77.45    3.20   71.61    2.68
    1    9   13   39.72    1.88   46.00    1.99
    1    9   14   57.14    2.42   51.40    2.31
    1    9   15   28.81    1.20   30.15    1.72
    1    9   16  111.69    3.89  100.92    4.28
    1    9   17   50.18    2.17   46.44    1.82
    1    9   18   40.98    2.26   40.80    1.60
    1    9   19   19.41    1.70   18.39    1.19
    1    9   20   35.83    1.45   38.85    1.72
    1    9   21   46.23    1.74   41.31    1.93
    1    9   22    8.51    0.51   10.81    0.54
    1    9   23   24.55    1.07   27.11    1.10
    1    9   24    2.45    0.25    3.38    0.31
    1    9   25    2.22    0.22    2.91    0.26
    1    9   26   23.71    0.89   20.15    0.94
    1    9   27   17.23    0.79   15.37    0.76
    1    9   28    4.02    0.31    2.56    0.28
    1    9   29   11.56    0.75   13.56    0.65
    1    9   30   27.70    1.06   29.32    1.21
    1    9   31    2.24    0.22    1.60    0.22
    1    9   32    2.34    0.24    2.01    0.24
    1    9   33    6.45    0.42    8.07    0.47
    1    9   34    8.20    0.64    7.56    0.58
    1    9   35    2.50    0.34    2.51    0.37
    1    9   36    0.62    0.14    0.25    0.12
    1    9   37    0.64    0.20    0.71    0.19
    1    9   38    0.38    0.15    0.52    0.15
    1    9   39    3.28    0.37    3.32    0.35
    1    9   40    0.36    0.14    0.32    0.14
    1    9   41    0.54    0.20    0.37    0.32
    1    9   42    0.38    0.14    0.42    0.12
    1   10    1   92.24    3.26   84.64    3.14
    1   10    2   53.61    2.01   52.86    2.00
    1   10    3  221.10    7.34  187.10    6.77
    1   10    4   20.56    0.93   22.96    0.96
    1   10    5   14.14    0.95   13.26    0.76
    1   10    6   15.68    0.75   16.99    0.76
    1   10    7   19.16    0.84   17.37    0.81
    1   10    8   35.55    1.61   33.48    1.36
    1   10    9   55.52    2.75   41.74    1.99
    1   10   10   11.39    0.70   12.99    0.88
    1   10   11   75.86    2.83   80.90    4.10
    1   10   12   16.07    0.85   14.22    1.00
    1   10   14   17.02    1.58   17.29    1.59
    1   10   15    5.28    0.71    5.56    0.53
    1   10   16   22.71    0.99   23.17    1.14
    1   10   17    9.95    0.56   11.80    0.66
    1   10   18    3.75    0.30    3.37    0.33
    1   10   19    5.20    0.37    6.12    0.38
    1   10   20   43.78    1.68   41.58    1.64
    1   10   21    3.51    0.31    2.62    0.30
    1   10   22   41.33    1.61   40.60    1.84
    1   10   23    8.23    0.47    6.88    0.62
    1   10   24    1.10    0.20    1.07    0.16
    1   10   25   21.65    1.10   22.29    1.11
    1   10   26    9.80    0.55    9.27    0.52
    1   10   27    5.75    0.40    5.65    0.36
    1   10   28    1.11    0.22    1.88    0.25
    1   10   29    2.20    0.28    2.83    0.25
    1   10   30    4.98    0.40    4.63    0.39
    1   10   31   25.21    0.99   26.73    1.12
    1   10   32    0.29    0.18    0.62    0.13
    1   10   33    6.30    0.42    7.66    0.48
    1   10   34    0.98    0.20    1.41    0.19
    1   10   35    4.61    0.51    4.92    0.40
    1   10   36    1.45    0.31    1.52    0.26
    1   10   37    3.90    0.39    2.72    0.35
    1   10   38    1.44    0.27    1.38    0.26
    1   10   39    0.82    0.23    0.67    0.21
    1   10   40    0.82    0.22    0.84    0.21
    1   10   41    0.17    0.14    0.17    0.13
    1   10   42    0.28    0.14    0.07    0.13
    1   11    1   27.68    1.69   31.55    1.44
    1   11    2   99.01    5.08  103.78    4.24
    1   11    3   20.62    1.34   23.54    1.13
    1   11    4   99.87    4.97   94.07    3.95
    1   11    5   38.34    2.21   43.69    2.32
    1   11    6  214.86   10.11  184.53    7.68
    1   11    7   57.78    2.96   49.92    2.28
    1   11    8   89.00    4.43   82.03    3.01
    1   11    9  121.41    8.31  110.10    4.59
    1   11   10   37.14    1.49   38.00    1.72
    1   11   11   17.27    0.93   18.16    0.93
    1   11   12   92.87    3.84   90.22    3.78
    1   11   13    2.98    0.35    2.82    0.29
    1   11   14   44.11    1.88   35.30    1.72
    1   11   15    1.24    0.18    1.04    0.19
    1   11   16    9.10    0.50    7.09    0.92
    1   11   17    6.92    0.52    8.49    0.65
    1   11   18   23.95    0.99   19.33    1.06
    1   11   19   36.27    1.64   33.54    1.38
    1   11   20   10.03    0.69    6.65    0.44
    1   11   21   20.57    1.06   21.11    0.92
    1   11   22   26.69    1.08   22.52    1.02
    1   11   23    3.92    0.31    3.71    0.30
    1   11   24    1.12    0.24    1.86    0.20
    1   11   25   14.47    0.80   13.57    0.79
    1   11   26    3.17    0.35    4.23    0.36
    1   11   27    6.56    0.48    7.03    0.43
    1   11   28    3.41    0.27    1.93    0.30
    1   11   29    5.35    0.49    4.00    0.32
    1   11   30    3.17    0.31    2.89    0.29
    1   11   31    3.09    0.29    2.97    0.28
    1   11   32    5.56    0.39    4.45    0.39
    1   11   33    2.14    0.26    1.96    0.23
    1   11   34    2.36    0.26    2.11    0.29
    1   11   35    1.12    0.17    0.90    0.16
    1   11   36    1.79    0.24    1.40    0.22
    1   11   37    1.19    0.29    1.15    0.26
    1   11   38    0.73    0.23    0.87    0.21
    1   11   39    1.01    0.22    0.84    0.20
    1   11   40    2.20    0.27    0.52    0.37
    1   11   41    0.31    0.17    0.37    0.16
    1   12    1  128.34    5.12  118.70    4.28
    1   12    2   30.21    1.41   28.55    1.20
    1   12    3   57.40    2.36   46.43    1.88
    1   12    4    3.54    0.31    2.67    0.31
    1   12    5   54.06    2.20   41.37    1.71
    1   12    6   16.76    0.91   17.81    0.80
    1   12    7    3.78    0.36    4.88    0.32
    1   12    8    7.11    0.49    6.80    0.49
    1   12    9    4.04    0.36    4.27    0.36
    1   12   10   26.13    1.28   27.06    1.12
    1   12   11  131.32    5.24  121.37    4.37
    1   12   12   56.42    2.46   56.55    2.14
    1   12   13    7.42    0.51    7.36    0.44
    1   12   14    1.46    0.30    2.06    0.25
    1   12   15   42.58    1.93   44.42    1.71
    1   12   16   10.55    0.58   11.98    0.59
    1   12   17   50.39    2.25   54.06    2.32
    1   12   18    2.19    0.23    2.05    0.22
    1   12   19    0.35    0.14    0.45    0.13
    1   12   20   16.00    0.74   15.34    0.73
    1   12   21    6.72    0.43    7.66    0.44
    1   12   22    2.96    0.32    3.24    0.27
    1   12   23    5.81    0.39    5.90    0.45
    1   12   24    1.67    0.21    1.43    0.20
    1   12   25   12.69    0.65   13.33    0.75
    1   12   26   24.76    1.22   24.40    1.21
    1   12   27    3.23    0.30    3.88    0.30
    1   12   28    5.05    0.37    5.05    0.43
    1   12   29    1.59    0.21    1.39    0.21
    1   12   30    0.32    0.13    0.18    0.11
    1   12   31    1.89    0.25    2.54    0.27
    1   12   32    0.61    0.15    0.82    0.16
    1   12   33    1.01    0.20    1.66    0.19
    1   12   34    3.08    0.29    3.05    0.28
    1   12   35    3.34    0.34    3.32    0.30
    1   12   36    0.19    0.03   -0.09    0.05
    1   12   37    3.73    0.30    2.95    0.29
    1   12   38    0.35    0.17    0.41    0.12
    1   12   39    0.41    0.35    0.27    0.18
    1   12   40    0.07    0.29    0.42    0.12
    1   13    1   32.82    1.31   31.31    1.29
    1   13    2   80.57    2.96   83.63    3.01
    1   13    3   16.28    0.76   16.29    0.76
    1   13    4   67.70    2.55   73.53    2.64
    1   13    5   36.27    1.46   38.05    1.49
    1   13    6   28.56    1.20   30.03    1.21
    1   13    7   38.13    1.49   36.79    1.47
    1   13    8   36.39    1.71   39.97    1.77
    1   13    9   12.32    0.64   13.39    0.64
    1   13   10  116.85    4.26  130.29    4.48
    1   13   11   25.34    1.22   22.72    1.16
    1   13   12    9.19    0.52    9.94    0.52
    1   13   13   16.03    0.75   15.52    0.74
    1   13   14    6.32    0.46    5.73    0.45
    1   13   15   12.23    0.64   14.00    0.66
    1   13   16   36.87    1.44   34.67    1.41
    1   13   17   11.26    0.70   12.66    0.72
    1   13   18   16.04    0.87   15.51    0.74
    1   13   19    1.82    0.25    1.68    0.20
    1   13   20   16.69    0.76   14.83    0.85
    1   13   21   10.47    0.62    9.03    0.60
    1   13   22    1.33    0.27    2.41    0.25
    1   13   23   26.01    1.30   27.63    1.14
    1   13   24    3.02    0.28    3.22    0.31
    1   13   25    1.82    0.25    2.40    0.23
    1   13   26    4.72    0.33    3.56    0.31
    1   13   27    6.55    0.46    5.67    0.40
    1   13   28    2.78    0.25    1.58    0.24
    1   13   29    9.10    0.62    9.86    0.73
    1   13   30    5.76    0.41    7.00    0.41
    1   13   31    1.20    0.21    1.36    0.22
    1   13   32    0.41    0.13    0.45    0.20
    1   13   33    1.97    0.35    1.43    0.22
    1   13   34    0.62    0.17    0.57    0.16
    1   13   35    2.18    0.24    1.49    0.31
    1   13   36    4.55    0.43    4.62    0.39
    1   13   37    0.26    0.40    0.34    0.09
    1   13   38    2.16    0.30    2.35    0.24
    1   13   39    0.02    0.12    0.02    0.08
    1   14    1   37.75    1.47   35.05    1.43
    1   14    2   11.01    0.69   12.00    0.69
    1   14    3   29.22    1.17   25.73    1.12
    1   14    4    5.78    0.37    4.65    0.40
    1   14    5   14.96    0.68   11.91    0.64
    1   14    6   35.07    1.42   36.71    1.44
    1   14    7   43.26    1.74   49.88    1.84
    1   14    8   22.21    0.96   21.84    1.10
    1   14    9   31.97    1.30   32.31    1.30
    1   14   10   21.10    0.89   17.71    0.84
    1   14   11    6.32    0.45    5.19    0.44
    1   14   12   14.12    0.67   12.47    0.64
    1   14   13   22.24    0.95   20.17    0.91
    1   14   14    8.63    0.50    9.23    0.57
    1   14   15    8.55    0.54    7.07    0.44
    1   14   16   18.49    0.86   20.31    1.02
    1   14   17    7.92    0.53    6.56    0.63
    1   14   18   13.73    0.79   14.35    0.79
    1   14   19    3.17    0.33    2.88    0.27
    1   14   20    2.19    0.23    2.17    0.22
    1   14   21    1.53    0.21    1.53    0.19
    1   14   22    7.60    0.47    8.36    0.47
    1   14   23    2.86    0.31    3.01    0.27
    1   14   24    2.72    0.29    2.20    0.24
    1   14   25   33.55    1.36   33.88    1.57
    1   14   26    7.86    0.48    7.69    0.53
    1   14   27    7.08    0.46    7.56    0.46
    1   14   28    4.14    0.34    4.14    0.33
    1   14   29   16.33    0.77   14.60    0.73
    1   14   30    0.57    0.17    0.58    0.15
    1   14   31    1.01    0.20    0.81    0.25
    1   14   32    0.68    0.19    0.72    0.18
    1   14   33    0.41    0.35    0.20    0.07
    1   14   34    0.69    0.39    0.31    0.16
    1   14   35    0.22    0.19    0.13    0.17
    1   14   36    1.88    0.25    1.90    0.23
    1   14   37    0.11    0.15    0.09    0.11
    1   14   38    0.31    0.16    0.26    0.13
    1   14   39    1.48    0.22    2.17    0.23
    1   15    1    7.93    0.46    7.49    0.45
    1   15    2   26.19    1.08   23.89    1.22
    1   15    3    3.75    0.30    3.71    0.36
    1   15    4   11.88    0.61   11.86    0.61
    1   15    5   24.58    1.03   23.22    1.01
    1   15    6   14.42    0.69   13.84    0.68
    1   15    7    0.84    0.15    0.39    0.14
    1   15    8   14.93    0.72   15.08    0.72
    1   15    9    6.22    0.40    5.91    0.39
    1   15   10   14.73    0.86   16.98    0.87
    1   15   11    0.53    0.20    0.68    0.15
    1   15   12    7.86    0.47    7.66    0.67
    1   15   13    2.66    0.27    3.50    0.40
    1   15   14   19.33    1.00   18.55    0.85
    1   15   15    2.35    0.29    2.44    0.24
    1   15   16    3.27    0.29    3.09    0.27
    1   15   17   25.23    1.53   25.26    1.24
    1   15   18   18.34    0.97   18.50    0.84
    1   15   19   24.81    1.16   19.70    0.93
    1   15   20    1.81    0.22    2.02    0.21
    1   15   21    6.14    0.53    4.33    0.39
    1   15   22    8.00    0.50    9.67    0.57
    1   15   23   12.49    0.64   12.17    0.62
    1   15   24    4.84    0.35    3.84    0.33
    1   15   25   14.17    0.73   16.82    0.87
    1   15   26    0.57    0.16    0.32    0.16
    1   15   27    1.97    0.28    3.34    0.30
    1   15   28   10.61    0.79    9.06    0.63
    1   15   29    4.95    0.43    4.34    0.42
    1   15   30   -0.15    0.13    0.03    0.07
    1   15   31    1.05    0.31    1.81    0.25
    1   15   32    1.71    0.34    2.23    0.25
    1   15   33    0.86    0.23    1.50    0.21
    1   15   34    2.25    0.27    2.29    0.25
    1   15   35    0.67    0.20    1.10    0.25
    1   15   36    0.12    0.17    0.23    0.13
    1   15   37    0.92    0.21    1.23    0.19
    1   15   38    0.69    0.20    0.81    0.17
    1   16    1    4.42    0.41    5.62    0.43
    1   16    2   10.82    0.92   14.82    0.79
    1   16    3   13.05    0.79   15.10    0.82
    1   16    4    2.06    0.26    1.23    0.24
    1   16    5    0.60    0.19    0.62    0.17
    1   16    6    3.95    0.48    4.79    0.39
    1   16    7    8.09    0.88    7.49    0.66
    1   16    8    0.78    0.57    2.62    0.22
    1   16    9   17.67    1.18   19.04    0.85
    1   16   10    5.49    0.47    6.92    0.45
    1   16   11    7.92    0.55    8.01    0.47
    1   16   12    7.19    0.50    6.58    0.42
    1   16   13    1.54    0.22    2.08    0.22
    1   16   14   16.75    0.78   16.57    0.88
    1   16   15    0.19    0.18    0.21    0.11
    1   16   16    0.97    0.18    0.70    0.17
    1   16   17   17.82    0.81   16.10    1.12
    1   16   18    5.54    0.43    4.98    0.43
    1   16   19    0.75    0.20    0.51    0.16
    1   16   20    3.68    0.32    4.30    0.36
    1   16   21    0.48    0.15    0.52    0.11
    1   16   22    7.94    0.54    8.06    0.47
    1   16   23    6.72    0.49    6.45    0.42
    1   16   24    3.65    0.36    3.82    0.31
    1   16   25    2.90    0.36    3.40    0.35
    1   16   26    0.14    0.14    0.15    0.18
    1   16   27    0.83    0.22    1.18    0.20
    1   16   28    2.45    0.36    2.91    0.32
    1   16   29    1.57    0.32    1.91    0.23
    1   16   30    2.44    0.28    2.03    0.26
    1   16   31    0.17    0.16    0.16    0.13
    1   16   32    0.98    0.22    1.21    0.20
    1   16   33    0.67    0.22    1.12    0.21
    1   16   34    0.67    0.21    1.04    0.19
    1   16   35    1.34    0.28    1.65    0.21
    1   16   36   -0.01    0.15   -0.17    0.10
    1   16   37    0.11    0.18    0.22    0.24
    1   17    1   11.34    0.60   12.19    0.62
    1   17    2    0.45    0.06    0.46    0.05
    1   17    3   23.80    1.18   23.89    1.02
    1   17    4   12.83    0.74   12.55    0.64
    1   17    5    2.99    0.32    3.54    0.29
    1   17    6   12.06    0.71   12.30    0.63
    1   17    7   24.34    1.23   26.69    1.10
    1   17    8    9.29    0.58    8.52    0.50
    1   17    9   49.78    2.16   47.55    1.84
    1   17   10   39.55    1.82   41.96    1.62
    1   17   11    2.82    0.27    1.84    0.23
    1   17   12   14.96    0.82   14.79    0.71
    1   17   13    4.14    0.51    5.93    0.37
    1   17   14    1.40    0.23    1.52    0.19
    1   17   15    8.46    0.60   10.69    0.54
    1   17   16   11.85    0.62   12.13    0.62
    1   17   17    8.53    0.52   10.39    0.54
    1   17   18    3.57    0.32    4.30    0.32
    1   17   19    1.05    0.21    2.01    0.20
    1   17   20    4.15    0.34    4.17    0.32
    1   17   21    8.88    0.51    7.94    0.48
    1   17   22    1.43    0.28    1.42    0.24
    1   17   23    3.21    0.29    1.85    0.31
    1   17   24    3.25    0.32    3.84    0.36
    1   17   25    1.46    0.27    0.81    0.18
    1   17   26    2.75    0.34    3.16    0.28
    1   17   27    0.79    0.21    1.32    0.19
    1   17   28    0.24    0.18    0.34    0.14
    1   17   29    4.46    0.40    3.42    0.37
    1   17   30    0.65    0.21    0.84    0.18
    1   17   31    0.43    0.22    0.46    0.17
    1   17   32    4.98    0.44    4.72    0.38
    1   17   33    0.29    0.20    0.47    0.16
    1   17   34    3.34    0.36    3.28    0.44
    1   17   35    0.01    0.20   -0.18    0.13
    1   18    1    5.00    0.37    5.04    0.37
    1   18    2    3.93    0.34    5.10    0.35
    1   18    3    1.42    0.20    1.33    0.19
    1   18    4    8.09    0.48    7.74    0.47
    1   18    5    8.97    0.52    9.32    0.52
    1   18    6   20.91    1.11   25.05    1.19
    1   18    7    1.24    0.19    1.54    0.19
    1   18    8   21.72    0.97   22.94    0.99
    1   18    9   10.76    0.81   10.18    0.63
    1   18   10    3.04    0.28    2.64    0.27
    1   18   11    5.88    0.41    6.58    0.41
    1   18   12    4.97    0.38    5.94    0.38
    1   18   13    6.60    0.44    7.13    0.43
    1   18   14    3.24    0.31    3.59    0.30
    1   18   15    0.41    0.13    0.81    0.10
    1   18   16    4.84    0.37    4.85    0.35
    1   18   17    8.60    0.51    9.06    0.51
    1   18   18    2.88    0.36    3.16    0.32
    1   18   19    3.24    0.32    3.52    0.35
    1   18   20   13.07    0.76   11.97    0.73
    1   18   21    3.12    0.35    2.99    0.28
    1   18   22    0.57    0.18    0.69    0.15
    1   18   23    2.10    0.29    2.06    0.23
    1   18   24    1.03    0.21    0.87    0.18
    1   18   25    2.38    0.27    2.27    0.25
    1   18   26    3.26    0.35    3.39    0.35
    1   18   27    4.52    0.43    4.77    0.36
    1   18   28    0.91    0.24    0.94    0.19
    1   18   29    4.12    0.38    5.21    0.40
    1   18   30    5.30    0.40    4.69    0.42
    1   18   31    0.13    0.23    0.24    0.16
    1   18   32    2.57    0.37    2.45    0.35
    1   18   33    0.88    0.23    1.01    0.20
    1   18   34    1.55    0.32    1.26    0.31
    1   19    1    5.87    0.40    5.64    0.40
    1   19    2    5.83    0.40    5.68    0.39
    1   19    3    7.14    0.45    7.12    0.45
    1   19    4    0.36    0.10    0.29    0.09
    1   19    5    5.92    0.40    5.15    0.39
    1   19    6    2.25    0.24    2.06    0.21
    1   19    7    4.16    0.33    4.08    0.33
    1   19    8    6.15    0.42    6.52    0.42
    1   19    9   10.30    0.58   11.42    0.59
    1   19   10   10.13    0.78   10.78    0.58
    1   19   11    0.82    0.26    1.73    0.19
    1   19   12   12.69    0.66   13.06    0.66
    1   19   13    0.72    0.22    0.34    0.14
    1   19   14    7.40    0.48    9.01    0.72
    1   19   15    1.78    0.23    1.69    0.30
    1   19   16   10.57    0.68   10.82    0.59
    1   19   17    5.25    0.45    5.36    0.45
    1   19   18    9.41    0.55    9.60    0.54
    1   19   19    2.22    0.27    2.42    0.24
    1   19   20    0.84    0.21    1.14    0.17
    1   19   21    4.10    0.35    3.94    0.33
    1   19   22    3.24    0.34    1.94    0.26
    1   19   23    3.09    0.34    2.80    0.28
    1   19   24    0.47    0.19    0.63    0.16
    1   19   25    5.61    0.42    5.67    0.44
    1   19   26    1.77    0.25    1.21    0.21
    1   19   27    0.54    0.19    0.33    0.15
    1   19   28    2.10    0.33    1.68    0.24
    1   19   29    2.40    0.35    1.88    0.41
    1   19   30    0.85    0.24    0.89    0.23
    1   19   31    0.39    0.26    0.52    0.20
    1   19   32    0.78    0.32    0.49    0.18
    1   19   33    0.94    0.25    0.58    0.19
    1   20    1    0.87    0.16    0.45    0.16
    1   20    2    5.94    0.44    4.40    0.53
    1   20    3    8.16    0.49    7.05    0.47
    1   20    4    0.66    0.17    1.42    0.17
    1   20    5    2.90    0.31    2.61    0.34
    1   20    6    0.49    0.04    0.38    0.03
    1   20    7    0.32    0.20    0.42    0.17
    1   20    8    4.60    0.45    5.12    0.66
    1   20    9    0.41    0.16    0.38    0.15
    1   20   10    7.90    0.55    7.31    0.47
    1   20   11    3.04    0.35    3.73    0.31
    1   20   12    6.02    0.44    7.31    0.44
    1   20   13    0.74    0.22    1.71    0.20
    1   20   14   17.60    0.99   18.87    0.86
    1   20   15   15.92    0.87   13.51    0.71
    1   20   16    9.97    0.68   10.85    0.58
    1   20   17    1.81    0.25    2.21    0.24
    1   20   18    0.16    0.14    0.26    0.12
    1   20   19    1.00    0.20    1.23    0.18
    1   20   20    0.71    0.20    0.74    0.17
    1   20   21    0.72    0.18    0.65    0.18
    1   20   22    1.03    0.22    1.19    0.24
    1   20   23    0.83    0.22    1.07    0.22
    1   20   24    1.16    0.23    1.18    0.23
    1   20   25    1.90    0.38    1.37    0.27
    1   20   26    2.17    0.32    1.83    0.30
    1   20   27    1.08    0.33    1.22    0.26
    1   20   28    0.01    0.27    0.32    0.17
    1   20   29    0.71    0.24    1.07    0.20
    1   20   30    0.04    0.19   -0.07    0.15
    1   20   31    0.11    0.19    0.14    0.15
    1   21    1    2.67    0.30    2.95    0.32
    1   21    2   10.55    0.67   10.76    0.65
    1   21    3    2.16    0.25    1.83    0.24
    1   21    4    9.20    0.60    8.94    0.59
    1   21    5    2.59    0.28    2.70    0.29
    1   21    6    4.74    0.38    4.85    0.40
    1   21    7    1.54    0.20    1.64    0.27
    1   21    8    0.78    0.14    0.39    0.18
    1   21    9    1.50    0.25    1.54    0.28
    1   21   10    5.66    0.39    4.66    0.45
    1   21   11    0.30    0.03    0.32    0.03
    1   21   12    3.26    0.31    3.52    0.30
    1   21   13   10.35    0.63    8.61    0.54
    1   21   14    0.63    0.15    0.28    0.13
    1   21   15    0.38    0.11    0.25    0.08
    1   21   16    1.41    0.25    2.34    0.23
    1   21   17    0.69    0.22    0.87    0.19
    1   21   18    6.21    0.46    5.56    0.40
    1   21   19    0.55    0.18    0.80    0.16
    1   21   20    0.43    0.16    0.21    0.12
    1   21   21    0.28    0.23    0.15    0.11
    1   21   22    0.70    0.27    0.54    0.20
    1   21   23    3.26    0.33    3.61    0.37
    1   21   24    1.12    0.26    0.75    0.24
    1   21   25    1.68    0.27    1.41    0.23
    1   21   26    0.12    0.26    0.18    0.16
    1   21   27    0.58    0.22    0.27    0.17
    1   21   28    0.21    0.21   -0.03    0.15
    1   21   29    0.51    0.21    0.46    0.17
    1   22    1    2.87    0.29    3.10    0.28
    1   22    2    0.49    0.06    0.48    0.06
    1   22    3    1.90    0.26    2.93    0.27
    1   22    4    0.51    0.16    0.63    0.15
    1   22    5    4.48    0.39    6.18    0.40
    1   22    6    3.27    0.32    3.46    0.32
    1   22    7    3.04    0.42    4.56    0.35
    1   22    8    2.85    0.32    3.00    0.31
    1   22    9    5.51    0.43    6.77    0.43
    1   22   10    1.17    0.20    1.21    0.19
    1   22   11    5.38    0.41    5.86    0.41
    1   22   12    1.91    0.24    1.91    0.22
    1   22   13    0.81    0.23    0.56    0.22
    1   22   14    0.87    0.16    0.78    0.15
    1   22   15    0.32    0.14    0.20    0.12
    1   22   16    2.51    0.29    2.64    0.27
    1   22   17    2.85    0.36    2.61    0.30
    1   22   18    1.79    0.26    2.36    0.36
    1   22   19    0.35    0.16    0.23    0.15
    1   22   20    1.21    0.23    1.00    0.19
    1   22   21    0.65    0.20    0.73    0.16
    1   22   22    1.92    0.26    1.66    0.23
    1   22   23    0.24    0.20    0.43    0.20
    1   22   24    0.68    0.21    0.56    0.17
    1   22   25    2.96    0.32    3.24    0.36
    1   22   26    0.61    0.27    1.06    0.20
    1   22   27    1.48    0.31    2.18    0.25
    1   23    1    2.26    0.25    2.29    0.25
    1   23    2    8.84    0.55    8.93    0.54
    1   23    3    3.19    0.32    3.23    0.32
    1   23    4    2.63    0.29    2.35    0.29
    1   23    5    0.49    0.05    0.61    0.04
    1   23    7    2.33    0.29    1.81    0.28
    1   23    8    1.78    0.25    1.45    0.25
    1   23    9    2.87    0.28    2.81    0.27
    1   23   10    0.45    0.16    0.85    0.16
    1   23   11    2.97    0.37    2.47    0.28
    1   23   12    0.75    0.19    0.50    0.16
    1   23   13    3.90    0.37    3.22    0.48
    1   23   14    0.57    0.15    0.16    0.11
    1   23   15    0.09    0.09   -0.07    0.06
    1   23   16    2.81    0.30    3.10    0.29
    1   23   17    2.09    0.28    1.98    0.26
    1   23   18    1.30    0.21    0.85    0.19
    1   23   19    0.42    0.15    0.39    0.13
    1   23   20    2.62    0.40    3.69    0.31
    1   23   21    2.93    0.39    3.11    0.33
    1   23   22    0.41    0.21    0.05    0.11
    1   23   23    1.28    0.25    1.48    0.23
    1   23   24    0.61    0.22    0.98    0.20
    1   23   25    1.28    0.30    1.23    0.24
    1   24    1    6.04    0.78    6.34    0.78
    1   24    2    0.86    0.61    1.98    0.29
    1   24    3   -0.25    0.93    1.37    0.57
    1   24    4    0.43    0.83    0.78    0.12
    1   24    5    1.10    0.26    1.48    0.19
    1   24    6    0.82    0.27    1.01    0.19
    1   24    7    3.80    0.47    3.36    0.34
    1   24    8    4.50    0.49    5.27    0.40
    1   24    9    1.63    0.22    1.16    0.14
    1   24   10    1.88    0.32    1.90    0.23
    1   24   11    0.27    0.12    0.24    0.07
    1   24   12    2.43    0.34    1.77    0.24
    1   24   13    1.01    0.19    0.94    0.19
    1   24   14    1.54    0.24    1.31    0.24
    1   24   15    3.55    0.34    3.27    0.33
    1   24   16    0.67    0.19    1.04    0.25
    1   24   17    0.38    0.18    0.46    0.23
    1   24   18    0.47    0.15    0.29    0.15
    1   24   19    1.09    0.23    0.98    0.26
    1   24   20    0.27    0.14    0.05    0.12
    1   24   21    3.14    0.45    3.22    0.34
    1   24   22    0.21    0.26    0.24    0.17
    1   24   23    3.25    0.54    2.60    0.41
    1   25    1    4.76    0.41    5.19    0.41
    1   25    2    2.51    0.27    2.57    0.26
    1   25    3    0.70    0.14    0.69    0.14
    1   25    4    2.59    0.26    2.10    0.25
    1   25    5    0.98    0.15    0.98    0.14
    1   25    6    2.05    0.25    2.23    0.24
    1   25    7    0.61    0.14    0.52    0.13
    1   25    8    0.41    0.08    0.58    0.07
    1   25    9    0.09    0.04    0.06    0.03
    1   25   10    1.30    0.21    1.49    0.20
    1   25   11    0.50    0.15    0.67    0.14
    1   25   12    0.35    0.16    0.76    0.15
    1   25   13    2.16    0.26    2.05    0.24
    1   25   14    1.11    0.19    0.89    0.18
    1   25   15    3.71    0.34    3.69    0.33
    1   25   16    1.63    0.30    1.19    0.21
    1   25   17    1.47    0.28    1.16    0.28
    1   25   18    0.11    0.21   -0.04    0.18
    1   25   19    0.67    0.26    0.61    0.22
    1   25   20    0.76    0.30    1.12    0.27
    1   26    1    1.57    0.22    1.10    0.22
    1   26    2    1.83    0.23    1.47    0.29
    1   26    3    3.52    0.32    2.54    0.31
    1   26    4    1.89    0.23    1.19    0.22
    1   26    5    0.01    0.15    0.03    0.10
    1   26    6    0.50    0.17    0.92    0.16
    1   26    7    0.94    0.16    1.00    0.16
    1   26    8    0.79    0.17    0.89    0.16
    1   26    9    0.35    0.12    0.50    0.12
    1   26   10    0.39    0.21    0.47    0.20
    1   26   11    0.28    0.19    0.21    0.18
    1   26   12    0.46    0.16    0.38    0.15
    1   26   13    0.59    0.23    0.56    0.21
    1   26   14    1.36    0.27    0.86    0.26
    1   26   15    1.11    0.26    1.31    0.25
    1   26   16    0.26    0.17    0.03    0.12
    2    1    1   14.74    0.69   14.62    0.69
    2    1    2  223.18    7.73  220.54    7.70
    2    1    3   87.18    2.83   89.86    3.21
    2    1    4  283.08    8.53  255.19   10.47
    2    1    5   87.30    3.13   84.93    3.57
    2    1    6  144.19    5.09  146.84    5.14
    2    1    7   61.45    2.19   51.27    2.03
    2    1    8   14.01    0.69   15.55    0.81
    2    1    9  219.41   10.43  203.05    6.35
    2    1   10   87.81    3.61   83.95    3.06
    2    1   11  288.02   13.52  257.88   10.45
    2    1   12    5.57    0.37    6.55    0.34
    2    1   13  225.04    7.70  218.16    6.78
    2    1   14  254.30    8.83  265.83    8.08
    2    1   15   35.60    1.76   45.33    1.67
    2    1   16  273.67   13.41  282.06    8.61
    2    1   17  416.71   13.85  382.70   10.84
    2    1   18   41.30    1.60   40.60    1.30
    2    1   19  112.79    3.86   98.58    2.96
    2    1   20    2.13    0.27    2.53    0.20
    2    1   21   13.72    0.70   15.94    0.59
    2    1   22   17.25    1.15   18.36    0.83
    2    1   23    5.47    0.42    5.20    0.32
    2    1   24    7.51    0.48    6.11    0.48
    2    1   25   58.51    2.61   64.66    2.35
    2    1   26   34.27    1.41   37.71    1.31
    2    1   27    8.64    0.42    7.05    0.40
    2    1   28   40.92    1.44   42.20    1.46
    2    1   29   21.10    0.86   23.65    0.88
    2    1   30    6.14    0.35    5.61    0.34
    2    1   31   19.70    0.83   23.85    0.88
    2    1   32    2.37    0.27    1.16    0.20
    2    1   33    7.90    0.42    7.15    0.45
    2    1   34   17.41    0.72   15.69    0.77
    2    1   35    4.62    0.33    4.89    0.35
    2    1   36    1.03    0.28    0.88    0.20
    2    1   37    5.78    0.55    5.99    0.48
    2    1   38    1.59    0.45    3.10    0.30
    2    1   39    7.06    0.45    6.13    0.49
    2    1   40    2.31    0.28    2.33    0.34
    2    1   41    3.89    0.34    3.43    0.34
    2    1   42    0.26    0.14    0.22    0.15
    2    1   43    1.69    0.24    1.68    0.24
    2    1   44    1.08    0.20    0.83    0.19
    2    2    1  320.00   10.88  306.58   10.66
    2    2    2   34.84    1.47   45.71    1.89
    2    2    3  174.23    6.19  189.08    6.45
    2    2    4  403.49   13.41  363.23   12.74
    2    2    5  789.21   26.65  796.34   26.78
    2    2    6  273.96    9.15  245.29    8.66
    2    2    7   32.85    1.15   27.90    1.40
    2    2    8   60.85    2.16   47.06    2.25
    2    2    9   68.28    2.74   52.38    2.45
    2    2   10   95.13    3.90   87.06    6.48
    2    2   11   21.94    2.04   26.48    1.25
    2    2   12   75.62    2.49   77.91    2.52
    2    2   13  211.96    6.64  223.19    6.81
    2    2   14   23.32    1.02   25.05    0.93
    2    2   15   30.44    1.20   26.40    1.02
    2    2   16  254.27   12.15  240.36    8.36
    2    2   17  114.09    4.59  104.78    4.41
    2    2   18  120.38    4.23  116.55    4.81
    2    2   19   61.31    2.25   56.15    2.50
    2    2   20  105.63    4.42  111.78    3.92
    2    2   21   76.70    2.83   79.92    2.88
    2    2   22   29.65    1.21   28.65    1.19
    2    2   23   10.27    0.61    9.50    0.61
    2    2   24    7.46    0.64    7.58    0.63
    2    2   25   21.85    1.06   19.40    0.79
    2    2   26   19.01    0.86   19.97    0.78
    2    2   27    5.84    0.39    6.10    0.39
    2    2   28    2.15    0.19    1.70    0.19
    2    2   29   11.59    0.53   10.86    0.52
    2    2   30    2.36    0.21    2.20    0.21
    2    2   31    1.51    0.17    1.05    0.16
    2    2   32    4.12    0.41    4.83    0.31
    2    2   33    4.13    0.30    4.59    0.31
    2    2   34    7.16    0.41    7.43    0.41
    2    2   35    3.63    0.34    4.41    0.32
    2    2   36    3.81    0.37    3.16    0.33
    2    2   37    1.56    0.32    2.18    0.28
    2    2   38    1.14    0.22    1.14    0.20
    2    2   39    0.66    0.18    0.73    0.19
    2    2   40    3.86    0.34    3.00    0.44
    2    2   41    1.57    0.23    1.46    0.29
    2    2   42    0.21    0.10   -0.23    0.14
    2    2   43    0.94    0.20    0.93    0.20
    2    2   44    0.40    0.17    0.73    0.23
    2    3    1  117.53    4.11  112.34    4.03
    2    3    2  232.55    8.08  240.51    8.21
    2    3    3 1216.76   40.44 1163.20   39.51
    2    3    4  613.42   21.04  653.03   21.73
    2    3    5  144.98    5.02  136.92    4.88
    2    3    6  492.04   16.95  524.32   17.52
    2    3    7   28.73    1.43   33.72    1.31
    2    3    8   17.48    0.96   21.51    1.25
    2    3    9   42.38    1.63   40.70    2.27
    2    3   10   14.06    0.76   12.78    0.91
    2    3   11   39.16    1.40   42.91    1.87
    2    3   12  153.14    4.69  138.94    5.01
    2    3   13   21.35    0.79   17.29    0.83
    2    3   14  188.62    5.88  190.94    5.91
    2    3   15   21.60    0.82   18.37    0.87
    2    3   16   81.59    2.70   88.97    3.14
    2    3   17   67.55    2.61   81.90    3.27
    2    3   18  299.44   11.67  286.07    8.83
    2    3   19   52.43    1.94   47.07    1.65
    2    3   20   84.88    2.97   73.21    2.78
    2    3   21   40.15    1.64   49.27    2.06
    2    3   22   34.25    1.53   28.75    1.44
    2    3   23   42.17    1.64   41.28    2.30
    2    3   24    7.64    0.50    6.20    0.41
    2    3   25   10.20    0.66   12.22    0.60
    2    3   26    4.95    0.35    4.63    0.34
    2    3   27   23.54    0.97   20.01    0.82
    2    3   28   18.70    0.90   22.71    0.85
    2    3   29    9.00    0.45    8.74    0.44
    2    3   30    4.37    0.28    3.80    0.28
    2    3   31   15.14    0.66   16.43    0.68
    2    3   32    3.55    0.34    4.96    0.35
    2    3   33    1.57    0.24    2.19    0.22
    2    3   34   17.92    0.85   18.83    0.85
    2    3   35    9.87    0.65   10.48    0.58
    2    3   36    6.79    0.42    7.75    0.48
    2    3   37    5.90    0.43    6.36    0.38
    2    3   38    1.97    0.25    1.63    0.22
    2    3   39    0.62    0.17    0.93    0.17
    2    3   40    1.42    0.22    1.33    0.23
    2    3   41    0.25    0.12    0.23    0.16
    2    3   42    0.56    0.16    0.75    0.22
    2    3   43    1.16    0.20    1.14    0.21
    2    3   44    1.05    0.19    1.10    0.28
    2    4    1  226.61    7.49  188.15    6.84
    2    4    2   33.43    1.27   26.78    1.18
    2    4    3  256.44    8.55  225.46    8.02
    2    4    4  201.61    7.12  219.69    7.43
    2    4    5  376.40   17.67  347.17   11.99
    2    4    6   22.54    1.49   29.44    1.33
    2    4    7   20.02    0.86   14.73    1.58
    2    4    8   55.95    2.05   48.88    2.24
    2    4    9   45.16    1.69   39.86    1.61
    2    4   10   24.52    1.05   26.31    1.08
    2    4   11   59.24    2.34   73.53    2.57
    2    4   12  214.71    7.39  211.90    8.47
    2    4   13   34.36    1.44   43.08    1.82
    2    4   14  222.94    7.58  206.76    8.43
    2    4   15  219.44    7.53  212.95    7.41
    2    4   16  152.04    5.31  151.24    4.73
    2    4   17  110.48    7.90  111.75    3.97
    2    4   18   26.77    0.99   24.84    0.96
    2    4   19   14.18    0.60   12.66    0.58
    2    4   20   19.41    0.78   19.93    0.88
    2    4   21   38.82    1.73   36.10    1.68
    2    4   22   17.91    0.82   18.18    1.16
    2    4   23   51.07    2.20   47.36    1.84
    2    4   24   13.46    0.79   15.38    0.71
    2    4   25   21.28    1.08   21.28    0.93
    2    4   26   19.57    0.87   18.39    0.85
    2    4   27   24.45    1.05   24.83    1.05
    2    4   28    1.99    0.24    2.29    0.23
    2    4   29    9.22    0.53    9.81    0.53
    2    4   30   20.88    1.03   17.31    0.74
    2    4   31    3.04    0.29    3.45    0.37
    2    4   32   18.60    0.87   20.03    0.88
    2    4   33   15.23    0.76   16.51    0.69
    2    4   34    7.52    0.47    7.64    0.57
    2    4   35   23.92    1.05   23.72    1.04
    2    4   36    4.03    0.30    3.21    0.28
    2    4   37    0.54    0.20    1.25    0.19
    2    4   38    0.07    0.02    0.03    0.04
    2    4   39    3.15    0.29    2.78    0.29
    2    4   40    0.75    0.16    0.50    0.17
    2    4   41    2.75    0.28    2.76    0.32
    2    4   42    0.45    0.15    0.41    0.19
    2    4   43    1.47    0.20    1.19    0.22
    2    4   44    0.14    0.12    0.23    0.18
    2    5    1  231.51   11.20  226.26    9.05
    2    5    2  465.00   22.29  465.61   18.21
    2    5    3   23.91    1.95   20.74    1.32
    2    5    4  126.79    4.53  145.33    9.68
    2    5    5   11.83    0.57    9.17    0.76
    2    5    6   78.84    2.95   93.15    4.50
    2    5    7   68.03    2.53   71.31    2.98
    2    5    8   40.92    1.67   50.33    2.09
    2    5    9   35.91    1.46   40.20    1.76
    2    5   10  261.43   10.11  237.79    8.35
    2    5   11  274.12   10.99  287.90    9.76
    2    5   12   93.68    3.89   93.91    3.37
    2    5   13   75.76    2.78   76.01    2.78
    2    5   14   71.70    2.70   78.18    2.81
    2    5   15  398.43   15.58  393.40   15.48
    2    5   16   27.46    1.00   25.39    1.09
    2    5   17   76.35    2.55   83.42    3.41
    2    5   18   43.65    1.53   45.98    1.75
    2    5   19   56.71    2.14   58.08    2.49
    2    5   20   22.69    1.21   28.43    1.13
    2    5   21   38.54    1.52   38.64    1.75
    2    5   22   62.60    2.40   69.62    2.24
    2    5   23   12.49    0.63   12.81    0.56
    2    5   24    3.51    0.39    2.46    0.25
    2    5   25    9.20    0.51    9.01    0.45
    2    5   26   35.60    1.36   28.71    1.25
    2    5   27    7.87    0.48    8.58    0.48
    2    5   28    2.84    0.24    1.45    0.23
    2    5   29    3.26    0.30    3.79    0.34
    2    5   30    8.12    0.50    9.85    0.60
    2    5   31    5.59    0.45    3.71    0.51
    2    5   32    6.99    0.45    6.86    0.44
    2    5   33    2.67    0.33    2.83    0.36
    2    5   34    8.49    0.45    7.24    0.49
    2    5   35    0.91    0.20    1.09    0.18
    2    5   36    6.14    0.39    6.51    0.38
    2    5   37    0.99    0.13    0.49    0.13
    2    5   38    6.54    0.41    6.36    0.43
    2    5   39    0.18    0.12    0.17    0.13
    2    5   40    0.55    0.13    0.44    0.15
    2    5   41    0.47    0.14    0.45    0.16
    2    5   42    1.06    0.20    0.97    0.20
    2    5   43    2.01    0.25    2.61    0.26
    2    5   44    0.91    0.17   -0.28    0.46
    2    6    1  134.26    6.90  149.75    5.93
    2    6    2   95.77    3.93   92.27    3.86
    2    6    3   88.73    3.94  113.56    4.41
    2    6    4  120.52    4.96  124.12    5.03
    2    6    6   23.66    1.00   22.32    1.14
    2    6    7   77.19    2.75   69.28    2.62
    2    6    8   13.54    0.68   15.88    0.71
    2    6    9  316.17   12.32  301.09   12.02
    2    6   10   35.45    1.43   37.24    1.46
    2    6   11  266.20    9.22  277.98   10.87
    2    6   12  351.29   13.78  347.21   16.79
    2    6   13  318.69   10.71  293.78   11.87
    2    6   14  100.73    3.59   98.78    4.11
    2    6   15  118.85    6.06  124.28    6.16
    2    6   16   56.89    2.52   61.75    2.26
    2    6   17   27.72    1.39   31.96    1.26
    2    6   18   25.31    1.55   27.06    1.12
    2    6   19   84.64    2.72   80.41    3.43
    2    6   20   12.20    0.53   10.26    0.57
    2    6   21    3.01    0.26    2.53    0.23
    2    6   22    7.22    0.51    7.41    0.44
    2    6   23   10.12    0.54   10.02    0.54
    2    6   24    4.30    0.34    5.27    0.41
    2    6   25    1.57    0.18    1.70    0.21
    2    6   26    2.22    0.23    1.63    0.22
    2    6   27    9.06    0.50    8.05    0.48
    2    6   28    7.53    0.55    7.91    0.54
    2    6   29    7.37    0.55    7.70    0.46
    2    6   30    2.90    0.27    2.27    0.27
    2    6   31    1.59    0.21    1.02    0.21
    2    6   32    4.65    0.38    3.19    0.32
    2    6   33    7.71    0.47    5.76    0.53
    2    6   34    4.61    0.38    4.23    0.37
    2    6   35    9.18    0.55    7.81    0.45
    2    6   36    2.70    0.35    2.90    0.26
    2    6   37    1.84    0.26    1.90    0.23
    2    6   38    2.85    0.28    2.68    0.29
    2    6   39    3.42    0.29    2.63    0.31
    2    6   40    1.30    0.20    1.32    0.22
    2    6   41    1.17    0.19    1.14    0.19
    2    6   42    0.18    0.09    0.00    0.11
    2    6   43    2.77    0.33    2.40    0.44
    2    7    1  138.22    4.82  134.41    4.76
    2    7    2    5.77    0.37    5.84    0.37
    2    7    3   17.65    0.80   17.11    0.91
    2    7    4    8.67    0.49    9.71    0.50
    2    7    5   37.71    1.53   42.53    1.60
    2    7    6    7.25    0.58    6.32    0.56
    2    7    7  219.57    8.96  238.31    8.08
    2    7    8   12.01    0.69   11.43    0.67
    2    7    9   44.87    2.01   45.59    2.02
    2    7   10  332.25   13.16  338.46   11.50
    2    7   11   91.96    3.85   91.03    3.84
    2    7   12  172.57    8.72  189.57    7.45
    2    7   13   21.96    1.05   18.22    0.86
    2    7   14   79.34    2.82   71.06    2.68
    2    7   15   22.41    0.96   22.17    0.96
    2    7   16  154.80    6.33  161.76    5.61
    2    7   17  153.21    5.44  164.68    6.50
    2    7   18   66.42    2.45   65.64    2.81
    2    7   19   43.73    1.67   41.62    1.64
    2    7   20   10.38    0.65   11.81    0.67
    2    7   21   28.96    1.20   29.20    1.39
    2    7   22   50.71    1.92   50.00    2.20
    2    7   23   11.69    0.61   12.01    0.61
    2    7   24   17.88    0.70   14.01    0.73
    2    7   25   12.86    0.58   13.90    0.66
    2    7   26    5.54    0.42    3.39    0.38
    2    7   27    2.58    0.23    2.42    0.25
    2    7   28    0.44    0.13    0.21    0.10
    2    7   29    1.47    0.22    1.61    0.18
    2    7   30    5.06    0.42    3.74    0.46
    2    7   31    0.49    0.15    0.16    0.25
    2    7   32   15.37    0.73   12.40    0.68
    2    7   33   20.07    0.94   18.30    1.03
    2    7   34   10.89    0.60    9.38    0.57
    2    7   35    0.75    0.21    0.74    0.21
    2    7   36    0.37    0.10    0.24    0.12
    2    7   37    2.79    0.35    2.17    0.27
    2    7   38    1.48    0.27    1.58    0.22
    2    7   39    0.52    0.14    0.47    0.15
    2    7   40    3.76    0.38    3.94    0.31
    2    7   41    0.77    0.25    1.30    0.26
    2    7   42    1.96    0.28    1.90    0.28
    2    7   43    0.84    0.18    0.90    0.21
    2    8    1   64.63    2.53   79.89    2.77
    2    8    2   11.38    0.72   15.06    0.67
    2    8    3   56.24    2.19   65.19    2.33
    2    8    4   41.00    1.64   45.94    1.71
    2    8    5  361.22   12.07  332.82   11.58
    2    8    6  139.97    4.96  144.03    5.03
    2    8    7   99.59    4.14   96.11    4.99
    2    8    8   56.22    2.48   60.67    4.41
    2    8    9   37.67    1.50   38.90    1.51
    2    8   10   32.71    1.94   37.83    2.05
    2    8   11   47.74    1.84   49.63    1.87
    2    8   12  133.28    5.58  150.08    5.90
    2    8   13   51.55    2.26   51.74    1.96
    2    8   14   14.29    1.00   15.34    0.82
    2    8   16   37.92    1.49   36.55    1.46
    2    8   17   21.02    1.09   22.36    0.96
    2    8   18   18.32    1.14   17.04    0.92
    2    8   19    9.38    0.50    8.33    0.56
    2    8   20   27.25    1.14   27.02    1.31
    2    8   21   23.58    1.01   23.36    1.16
    2    8   22   43.00    1.66   40.93    1.87
    2    8   23    6.38    0.42    6.08    0.39
    2    8   24    9.83    0.49   10.94    0.50
    2    8   25    6.64    0.38    7.18    0.38
    2    8   26    5.45    0.33    4.50    0.31
    2    8   27   14.21    0.64   15.84    0.65
    2    8   28    4.27    0.31    4.76    0.31
    2    8   29    5.59    0.37    4.43    0.35
    2    8   30   10.63    0.51    9.90    0.65
    2    8   31    1.37    0.23    1.28    0.18
    2    8   32    1.55    0.26    1.47    0.25
    2    8   33    3.22    0.33    3.13    0.35
    2    8   34    3.33    0.43    3.56    0.38
    2    8   35    0.74    0.13    0.40    0.13
    2    8   36    1.03    0.24    1.19    0.25
    2    8   37    0.13    0.09    0.03    0.10
    2    8   38    0.97    0.23    0.85    0.23
    2    8   39    0.71    0.44    0.92    0.23
    2    8   40    0.38    0.17    0.36    0.16
    2    8   41    0.16    0.12   -0.01    0.12
    2    8   42    0.29    0.11    0.11    0.10
    2    8   43    0.37    0.14    0.82    0.16
    2    9    1  105.45    3.78  106.02    3.79
    2    9    2   63.56    2.41   69.64    2.51
    2    9    3  249.62    8.69  262.75    8.91
    2    9    4  577.58   19.49  572.50   19.40
    2    9    5   44.00    1.75   48.88    1.82
    2    9    6   69.38    2.52   65.57    2.45
    2    9    7   13.08    0.63   11.15    0.85
    2    9    8   45.37    2.02   42.52    3.40
    2    9    9   41.08    1.61   42.22    1.62
    2    9   10   79.43    3.99   72.89    2.71
    2    9   11  162.69    6.70  173.85    5.99
    2    9   12   80.46    3.02   91.93    3.71
    2    9   13   18.04    0.91   14.80    0.85
    2    9   14   79.96    3.33   77.70    3.29
    2    9   15   50.15    2.14   44.73    1.77
    2    9   16   22.52    1.09   19.72    1.04
    2    9   17   22.05    0.97   23.02    1.38
    2    9   18   18.30    0.93   15.46    1.08
    2    9   19   12.65    0.72   12.01    0.61
    2    9   20   69.80    2.94   67.95    2.52
    2    9   21   31.08    1.23   26.84    1.16
    2    9   22   33.43    1.35   34.29    1.36
    2    9   23    4.86    0.34    4.67    0.33
    2    9   24   19.56    0.82   22.30    0.93
    2    9   25    5.58    0.34    4.97    0.35
    2    9   26   11.03    0.51    9.80    0.50
    2    9   27    9.15    0.50    7.61    0.43
    2    9   28    8.38    0.46    9.74    0.53
    2    9   29    9.82    0.48    8.54    0.47
    2    9   30    2.72    0.33    4.01    0.31
    2    9   31    1.75    0.22    2.44    0.23
    2    9   32    8.29    0.61    9.46    0.58
    2    9   33    1.59    0.25    1.03    0.19
    2    9   34    4.08    0.43    4.61    0.42
    2    9   35    0.19    0.03    0.60    0.03
    2    9   36    1.21    0.26    1.25    0.27
    2    9   37   -0.29    0.54    0.30    0.10
    2    9   38    0.69    0.21    0.75    0.20
    2    9   39    1.49    0.29    1.42    0.42
    2    9   40    0.80    0.21    0.92    0.20
    2    9   41    0.67    0.20    0.65    0.19
    2    9   42    0.49    0.30    0.92    0.36
    2   10    1   15.83    1.47   16.11    1.47
    2   10    2  543.78   18.73  584.40   19.43
    2   10    3   13.73    0.78   13.93    0.67
    2   10    4   21.88    0.97   23.73    1.14
    2   10    5   32.96    1.33   33.57    1.34
    2   10    7  157.20    6.52  170.97    5.89
    2   10    8   26.20    1.31   28.65    1.65
    2   10    9  122.53    5.00  119.90    4.95
    2   10   10   51.96    2.16   42.47    1.72
    2   10   11    7.49    0.63    7.68    0.51
    2   10   12    1.56    0.29    2.74    0.45
    2   10   13    1.33    0.22    1.81    0.25
    2   10   14   64.13    2.63   51.85    2.40
    2   10   15   17.98    1.12   15.32    0.86
    2   10   16   11.94    0.75   14.76    0.67
    2   10   17   33.06    1.36   35.70    1.40
    2   10   18   30.86    1.46   30.90    1.45
    2   10   19   16.34    0.74   14.23    0.71
    2   10   20   24.15    1.02   22.52    0.99
    2   10   21   14.68    0.77   11.25    0.61
    2   10   22   13.60    0.68   15.01    0.70
    2   10   23    2.91    0.27    3.07    0.26
    2   10   24   11.83    0.63   13.28    0.64
    2   10   25    0.99    0.18    0.72    0.15
    2   10   26    1.75    0.21    2.10    0.28
    2   10   27   21.65    0.85   20.05    0.93
    2   10   28    9.46    0.50   10.71    0.62
    2   10   29    1.24    0.23    1.39    0.20
    2   10   30    6.96    0.49    7.92    0.46
    2   10   31    2.01    0.25    2.32    0.23
    2   10   32    1.83    0.26    2.72    0.29
    2   10   33    2.41    0.28    2.77    0.28
    2   10   34    2.47    0.34    2.82    0.27
    2   10   35    2.12    0.32    3.05    0.26
    2   10   36    1.51    0.27    0.97    0.24
    2   10   37    0.92    0.24    0.29    0.38
    2   10   38    0.22    0.12    0.01    0.07
    2   10   39    0.11    0.12    0.20    0.08
    2   10   40    0.38    0.19    0.69    0.17
    2   10   41    0.14    0.16    0.22    0.12
    2   11    1   66.00    3.60   74.19    3.10
    2   11    2   28.19    1.70   30.76    1.75
    2   11    3   67.31    3.49   65.64    2.82
    2   11    4  257.46   10.41  293.86   19.26
    2   11    5   23.93    1.45   23.01    2.00
    2   11    6  152.32    6.11  145.27    5.97
    2   11    7    8.35    0.63    5.88    0.46
    2   11    8   60.31    2.63   63.28    2.68
    2   11    9   27.94    1.39   32.38    1.45
    2   11   10   31.88    1.32   38.33    1.63
    2   11   11  111.21    3.96  107.90    3.90
    2   11   12   28.91    1.17   26.22    1.13
    2   11   13    4.73    0.46    3.54    0.33
    2   11   14   31.79    1.32   34.06    1.35
    2   11   15   45.67    1.79   49.27    1.85
    2   11   16   65.70    2.43   65.88    2.43
    2   11   17   21.75    0.95   20.74    0.92
    2   11   18   10.66    0.55    8.93    0.60
    2   11   19   21.54    0.96   23.35    0.98
    2   11   20    3.89    0.31    3.50    0.33
    2   11   21    6.53    0.47    4.47    0.75
    2   11   22    0.50    0.15    0.84    0.14
    2   11   23   10.58    0.66   11.27    0.81
    2   11   24    3.11    0.29    3.77    0.33
    2   11   25   10.04    0.67   12.13    0.59
    2   11   26    2.33    0.29    2.31    0.23
    2   11   27    3.06    0.32    3.65    0.28
    2   11   28    4.63    0.34    4.88    0.35
    2   11   29    2.21    0.24    2.08    0.21
    2   11   30    1.87    0.26    1.52    0.36
    2   11   31   13.34    0.75   10.24    0.62
    2   11   32    1.10    0.19    1.22    0.18
    2   11   33    3.41    0.34    3.85    0.36
    2   11   34    2.36    0.26    2.30    0.24
    2   11   35    0.47    0.14    0.15    0.13
    2   11   36    0.88    0.22    0.73    0.21
    2   11   37    1.63    0.31    1.55    0.20
    2   11   38    0.63    0.23    0.62    0.20
    2   11   39   -0.01    0.15    0.07    0.07
    2   11   40    0.14    0.19    0.14    0.14
    2   11   41    0.06    0.16    0.03    0.11
    2   12    1  213.06    8.53  216.50    7.44
    2   12    2  329.80   12.88  319.46   10.98
    2   12    3   13.97    0.80   15.00    0.70
    2   12    4   58.25    2.42   50.07    1.97
    2   12    5   20.92    1.07   21.28    0.93
    2   12    6   34.14    1.39   34.90    1.61
    2   12    7   17.62    0.93   17.49    0.92
    2   12    8   36.08    1.41   32.32    1.91
    2   12    9   20.41    0.90   19.98    1.03
    2   12   10   20.84    0.88   16.22    0.94
    2   12   11   71.58    2.63   72.43    3.05
    2   12   12   41.93    1.64   43.09    1.91
    2   12   13    3.18    0.55    3.84    0.39
    2   12   14   15.43    0.71   12.88    0.77
    2   12   15   11.33    0.68   11.75    0.59
    2   12   16   24.83    1.20   23.85    1.03
    2   12   17    8.65    0.58    9.52    0.51
    2   12   18    4.93    0.40    4.82    0.34
    2   12   19    0.61    0.17    0.81    0.13
    2   12   20    2.08    0.34    2.33    0.23
    2   12   21    2.27    0.24    2.25    0.26
    2   12   22   16.33    0.76   15.52    0.74
    2   12   23    3.38    0.30    3.46    0.28
    2   12   24    3.78    0.31    3.39    0.29
    2   12   25    1.61    0.27    1.72    0.23
    2   12   26   26.92    1.30   26.47    1.12
    2   12   27    3.67    0.36    4.36    0.36
    2   12   28    2.20    0.43    2.87    0.34
    2   12   29   11.50    0.60   11.81    0.59
    2   12   30    1.19    0.21    1.48    0.19
    2   12   31    1.67    0.24    2.02    0.22
    2   12   32    3.97    0.39    4.23    0.31
    2   12   33    0.44    0.16    0.32    0.13
    2   12   34    1.38    0.21    1.13    0.24
    2   12   35    0.39    0.15    0.36    0.13
    2   12   36    4.60    0.37    5.03    0.35
    2   12   37    0.31    0.12    0.11    0.10
    2   12   38    0.30    0.21    0.08    0.11
    2   12   39    0.24    0.20    0.13    0.14
    2   12   40    0.26    0.18    0.00    0.11
    2   13    1   74.55    2.73   74.15    2.72
    2   13    2   21.52    0.94   21.41    0.93
    2   13    3    6.32    0.41    6.59    0.41
    2   13    4  168.90    5.84  163.93    5.75
    2   13    5   70.77    2.62   73.11    2.66
    2   13    6   25.58    1.07   24.14    1.04
    2   13    7    3.00    0.27    2.56    0.25
    2   13    8   28.96    1.17   26.22    1.13
    2   13    9   24.00    1.04   24.56    1.04
    2   13   10   48.48    1.88   49.05    1.88
    2   13   11   23.45    1.00   22.47    0.98
    2   13   12    6.35    0.41    6.40    0.40
    2   13   13   17.67    0.93   16.63    0.78
    2   13   14    8.75    0.50    8.93    0.49
    2   13   15   11.48    0.80   10.20    0.55
    2   13   16    0.57    0.15    0.46    0.12
    2   13   17    1.87    0.27    1.64    0.20
    2   13   18    2.82    0.27    2.99    0.30
    2   13   19   19.47    0.83   14.93    0.89
    2   13   20    7.22    0.43    6.10    0.40
    2   13   21   16.18    0.74   13.78    0.70
    2   13   22    5.21    0.37    5.30    0.36
    2   13   23   10.50    0.64    9.88    0.62
    2   13   24   12.66    0.93   13.53    0.76
    2   13   25   18.07    0.95   16.63    0.91
    2   13   26    3.14    0.29    3.02    0.31
    2   13   27   18.98    0.87   18.99    0.86
    2   13   28    2.44    0.29    2.17    0.24
    2   13   29   10.93    0.61   12.00    0.60
    2   13   30    2.33    0.28    3.31    0.26
    2   13   31    0.59    0.17    0.19    0.13
    2   13   32    0.15    0.26   -0.01    0.27
    2   13   33    0.63    0.18    0.98    0.16
    2   13   34    0.13    0.14    0.22    0.10
    2   13   35    1.39    0.23    1.76    0.21
    2   13   36    2.60    0.30    3.23    0.34
    2   13   37    3.62    0.33    3.56    0.30
    2   13   38    0.12    0.13    0.30    0.09
    2   13   39    0.79    0.43    2.25    0.29
    2   14    1   27.70    1.12   24.40    1.07
    2   14    2   30.64    1.25   29.77    1.23
    2   14    3   39.21    1.52   36.77    1.49
    2   14    4   45.34    1.79   49.53    1.85
    2   14    5    5.46    0.39    6.51    0.39
    2   14    6   49.90    2.19   49.46    1.89
    2   14    7   40.35    1.59   40.65    1.59
    2   14    8   35.09    1.42   36.40    1.43
    2   14    9   22.68    0.96   19.87    0.91
    2   14   10    5.50    0.36    3.89    0.33
    2   14   11    7.75    0.46    7.44    0.44
    2   14   12   16.12    0.93   20.88    1.20
    2   14   13   32.36    1.86   31.84    1.50
    2   14   14    1.12    0.25    1.23    0.16
    2   14   15    3.99    0.34    5.42    0.39
    2   14   16    3.44    0.29    2.79    0.30
    2   14   17   18.00    0.85   19.98    0.86
    2   14   18   25.46    1.09   26.23    1.26
    2   14   19    8.83    0.70    7.98    0.54
    2   14   20    0.84    0.26    1.13    0.15
    2   14   21    5.74    0.47    6.74    0.45
    2   14   22    7.46    0.48    9.46    0.56
    2   14   23    7.37    0.45    6.44    0.42
    2   14   24    2.90    0.29    2.88    0.26
    2   14   25    0.78    0.19    0.94    0.16
    2   14   26    1.16    0.21    1.34    0.18
    2   14   27    0.57    0.20    1.01    0.17
    2   14   28    2.22    0.29    3.35    0.27
    2   14   29    1.44    0.28    1.86    0.26
    2   14   30    3.00    0.31    3.18    0.29
    2   14   31    0.40    0.18    0.62    0.15
    2   14   32    0.17    0.26    1.02    0.16
    2   14   33    2.23    0.26    1.98    0.23
    2   14   34    1.38    0.23    1.09    0.20
    2   14   35    3.03    0.31    2.97    0.28
    2   14   36    0.18    0.19    0.58    0.20
    2   14   37    0.11    0.15    0.07    0.10
    2   14   38    0.02    0.17    0.46    0.14
    2   15    1   20.10    0.91   20.99    1.07
    2   15    2   19.28    0.84   17.02    0.81
    2   15    3   18.67    0.83   17.01    0.81
    2   15    4    7.00    0.43    6.62    0.42
    2   15    5    6.80    0.45    8.23    0.46
    2   15    6    4.65    0.39    4.73    0.39
    2   15    7    3.16    0.29    3.34    0.27
    2   15    8    7.44    0.52    7.00    0.43
    2   15    9    4.21    0.42    5.35    0.35
    2   15   10    4.75    0.42    4.36    0.77
    2   15   11   11.90    0.59    9.62    0.64
    2   15   12    4.18    0.48    5.40    0.41
    2   15   13    8.01    0.56    8.97    0.57
    2   15   14    2.56    0.36    2.36    0.27
    2   15   15    1.02    0.26    1.05    0.16
    2   15   16    2.63    0.39    3.15    0.30
    2   15   17    8.41    0.56    6.85    0.50
    2   15   18    0.66    0.17    0.71    0.14
    2   15   19   12.91    0.63   10.24    0.58
    2   15   20   11.63    0.58    9.14    0.54
    2   15   21    3.89    0.38    4.52    0.32
    2   15   22    2.72    0.31    4.63    0.35
    2   15   23    0.33    0.17    0.57    0.12
    2   15   24    0.58    0.19    0.73    0.15
    2   15   25    9.11    0.51    7.45    0.47
    2   15   26    1.57    0.31    2.23    0.22
    2   15   27    0.35    0.17    0.46    0.18
    2   15   28    3.76    0.36    4.63    0.33
    2   15   29    2.12    0.25    1.15    0.21
    2   15   30    0.36    0.17    0.10    0.12
    2   15   31   -0.16    0.18    0.45    0.11
    2   15   32    0.59    0.24    1.36    0.25
    2   15   33    0.18    0.38    0.60    0.13
    2   15   34    1.38    0.33    2.41    0.24
    2   15   35    0.35    0.29    0.82    0.18
    2   15   36   -0.08    0.17    0.49    0.06
    2   15   37   -0.10    0.19   -0.33    0.17
    2   16    1   19.94    1.20   15.49    0.90
    2   16    2    4.21    0.51    4.24    0.38
    2   16    3    9.38    0.73    7.69    0.55
    2   16    4    8.15    0.69    6.89    1.00
    2   16    5   17.48    1.13   16.75    0.91
    2   16    6    7.34    0.64    7.38    0.60
    2   16    7    5.15    0.49    4.27    0.33
    2   16    8   36.61    1.75   41.83    1.82
    2   16    9    8.47    0.48    7.09    0.51
    2   16   10   15.04    0.72   14.72    0.81
    2   16   11    8.30    0.51   10.07    0.58
    2   16   12    2.48    0.26    1.84    0.24
    2   16   13   30.97    1.47   30.79    1.46
    2   16   14   20.69    0.90   18.28    0.86
    2   16   15    3.13    0.29    3.13    0.27
    2   16   16   23.82    1.01   22.14    0.98
    2   16   17    5.56    0.38    4.45    0.35
    2   16   18    0.79    0.20    1.15    0.17
    2   16   19    6.01    0.45    5.12    0.37
    2   16   20    3.38    0.30    2.78    0.27
    2   16   21    7.14    0.46    7.49    0.44
    2   16   22   16.52    0.79   16.76    0.90
    2   16   23    5.26    0.48    5.74    0.44
    2   16   24    5.31    0.47    5.15    0.53
    2   16   25    1.51    0.25    1.60    0.23
    2   16   26    0.62    0.23    1.02    0.19
    2   16   27    3.14    0.35    3.21    0.28
    2   16   28    0.75    0.23    0.68    0.16
    2   16   29    0.81    0.25    1.09    0.20
    2   16   30    6.42    0.57    7.31    0.44
    2   16   31    0.67    0.28    1.56    0.20
    2   16   32    0.67    0.25    1.18    0.20
    2   16   33    0.44    0.21    0.56    0.14
    2   16   34    1.17    0.25    1.60    0.20
    2   16   35    0.50    0.24    0.76    0.21
    2   16   36    0.27    0.22    0.16    0.13
    2   17    1    0.63    0.13    0.67    0.13
    2   17    2   23.01    1.14   21.99    0.97
    2   17    3    3.15    0.32    2.64    0.27
    2   17    4    5.06    0.40    4.53    0.34
    2   17    5    1.15    0.20    1.37    0.21
    2   17    6    6.69    0.50    7.46    0.44
    2   17    7    1.92    0.24    2.62    0.24
    2   17    8    9.70    0.60    8.91    0.51
    2   17    9   23.32    1.17   23.74    1.02
    2   17   10    5.24    0.36    4.06    0.40
    2   17   11    1.93    0.29    2.58    0.29
    2   17   12    2.78    0.26    1.71    0.28
    2   17   13    6.48    0.48    6.04    0.47
    2   17   14   12.03    0.65   13.85    0.66
    2   17   15    5.18    0.42    4.98    0.35
    2   17   16    5.04    0.43    6.35    0.56
    2   17   17    7.74    0.54    7.98    0.46
    2   17   18    0.94    0.20    0.70    0.14
    2   17   19    6.38    0.47    5.86    0.39
    2   17   20    4.58    0.48    3.53    0.30
    2   17   21    0.61    0.19    0.74    0.17
    2   17   22    0.63    0.18    0.23    0.10
    2   17   23    0.47    0.20    0.57    0.12
    2   17   24    1.05    0.22    0.44    0.16
    2   17   25    0.11    0.21    0.67    0.15
    2   17   26    1.39    0.30    0.24    0.21
    2   17   27    0.64    0.21    0.72    0.16
    2   17   28    1.18    0.24    0.59    0.17
    2   17   29    0.30    0.21    0.24    0.13
    2   17   30   -0.07    0.20    0.08    0.11
    2   17   31    0.84    0.24    0.92    0.18
    2   17   32    1.05    0.25    1.23    0.20
    2   17   33    0.64    0.26    0.67    0.23
    2   17   34    0.10    0.21    0.42    0.14
    2   17   35    0.00    0.19    0.07    0.12
    2   18    1    5.53    0.36    3.64    0.34
    2   18    2    2.62    0.25    2.30    0.24
    2   18    3    6.42    0.42    6.09    0.41
    2   18    4    0.89    0.16    0.98    0.15
    2   18    5   15.17    0.75   16.70    0.76
    2   18    6   23.21    1.00   22.34    0.98
    2   18    7   13.58    0.64   10.34    0.60
    2   18    8   19.26    0.87   18.71    0.85
    2   18    9    1.90    0.23    1.64    0.21
    2   18   10    1.32    0.21    1.74    0.19
    2   18   11    3.56    0.31    3.43    0.29
    2   18   12   14.07    0.70   13.76    0.68
    2   18   13   10.41    0.64    8.65    0.60
    2   18   14   16.63    0.77   14.45    0.73
    2   18   15    1.65    0.25    1.32    0.21
    2   18   16    9.56    0.63    8.70    0.51
    2   18   17    0.98    0.27    0.87    0.19
    2   18   18    2.18    0.28    2.96    0.30
    2   18   19    2.18    0.34    1.47    0.22
    2   18   20    1.30    0.24    1.51    0.19
    2   18   21    2.11    0.29    3.18    0.31
    2   18   22    1.87    0.33    1.88    0.23
    2   18   23    1.00    0.24    1.14    0.18
    2   18   24    1.52    0.29    1.21    0.19
    2   18   25    2.89    0.36    3.11    0.28
    2   18   26    0.16    0.20    0.24    0.11
    2   18   27    1.87    0.29    2.19    0.25
    2   18   28    0.65    0.24    1.05    0.17
    2   18   29    0.36    0.24    0.61    0.15
    2   18   30    0.02    0.27    0.17    0.17
    2   18   31    1.68    0.35    1.63    0.23
    2   18   32    0.01    0.21    0.06    0.12
    2   18   33    0.24    0.23    0.42    0.14
    2   18   34    1.30    0.27    1.71    0.22
    2   19    1    7.36    0.46    7.51    0.46
    2   19    2   14.23    0.71   15.03    0.72
    2   19    3    6.07    0.42    6.31    0.41
    2   19    4    1.31    0.21    1.26    0.23
    2   19    5   10.78    0.58    9.75    0.56
    2   19    6    5.08    0.37    4.66    0.35
    2   19    7   14.23    0.70   13.94    0.69
    2   19    8    6.26    0.42    5.95    0.40
    2   19    9    5.55    0.41    5.19    0.43
    2   19   10    5.68    0.48    5.29    0.42
    2   19   11    8.08    0.59    8.34    0.49
    2   19   12    2.03    0.33    2.30    0.24
    2   19   13    2.66    0.33    2.61    0.41
    2   19   14    2.11    0.25    1.29    0.24
    2   19   15    2.92    0.30    2.66    0.31
    2   19   16    4.70    0.40    2.69    0.36
    2   19   17    1.22    0.28    1.73    0.21
    2   19   18    2.32    0.35    2.80    0.26
    2   19   19    1.04    0.46    1.94    0.20
    2   19   20   10.26    0.66    9.09    0.53
    2   19   21    1.20    0.24    1.29    0.19
    2   19   22    4.11    0.36    2.78    0.33
    2   19   23    0.81    0.21    0.52    0.14
    2   19   24    4.22    0.40    3.84    0.39
    2   19   25    1.56    0.27    1.64    0.20
    2   19   26    2.49    0.32    2.53    0.26
    2   19   27    0.45    0.31    0.06    0.17
    2   19   28    0.22    0.24   -0.06    0.16
    2   19   29    0.88    0.28    0.78    0.18
    2   19   30    1.20    0.28    1.05    0.20
    2   19   31   -0.11    0.22    0.41    0.15
    2   19   32   -0.23    0.24    0.04    0.13
    2   20    1   10.04    0.54    8.09    0.52
    2   20    2   19.29    0.86   16.20    0.81
    2   20    3    5.07    0.38    4.93    0.37
    2   20    4    2.88    0.27    2.63    0.31
    2   20    5    0.29    0.16    0.96    0.12
    2   20    6    0.71    0.22    1.36    0.19
    2   20    7    3.36    0.34    5.48    0.52
    2   20    8   11.60    0.89   11.96    0.91
    2   20    9   12.40    0.93   12.42    0.64
    2   20   10    2.30    0.33    2.33    0.22
    2   20   11    5.35    0.59    6.23    0.41
    2   20   12    5.59    0.59    6.26    0.41
    2   20   13    9.98    0.82    9.99    0.76
    2   20   14    0.62    0.18    0.61    0.14
    2   20   15    8.57    0.53    8.97    0.56
    2   20   16    1.92    0.27    2.58    0.25
    2   20   17    5.24    0.40    4.81    0.37
    2   20   18    1.37    0.29    0.99    0.26
    2   20   19    1.66    0.36    2.22    0.22
    2   20   20    0.86    0.22    0.91    0.16
    2   20   21    0.19    0.18    0.18    0.11
    2   20   22    0.29    0.20    0.18    0.13
    2   20   23    0.12    0.19    0.30    0.10
    2   20   24    0.68    0.33    0.85    0.21
    2   20   25    0.07    0.23    0.17    0.20
    2   20   26    2.85    0.34    2.81    0.33
    2   20   27    0.17    0.24    0.05    0.15
    2   20   28    0.02    0.27    0.41    0.18
    2   20   29    0.75    0.33    0.55    0.19
    2   20   30    0.45    0.27    0.59    0.17
    2   20   31    1.53    0.33    1.83    0.23
    2   21    1   17.25    0.94   16.87    0.93
    2   21    2    3.21    0.31    2.97    0.28
    2   21    3    3.23    0.33    3.20    0.38
    2   21    4    0.72    0.12    0.93    0.16
    2   21    5    4.81    0.38    4.70    0.44
    2   21    6    2.20    0.24    2.03    0.28
    2   21    7    2.39    0.24    2.34    0.27
    2   21    8    5.98    0.43    5.42    0.61
    2   21    9    3.45    0.41    2.76    0.41
    2   21   10    0.92    0.18    1.48    0.20
    2   21   11    2.89    0.31    3.26    0.36
    2   21   12    0.46    0.15    0.76    0.16
    2   21   13    0.39    0.13    0.47    0.26
    2   21   14    6.94    0.47    6.93    0.52
    2   21   15    0.91    0.23    0.71    0.23
    2   21   16    2.39    0.29    2.40    0.29
    2   21   17    0.30    0.17    0.67    0.12
    2   21   18    1.55    0.28    2.41    0.24
    2   21   19    0.60    0.30    0.25    0.16
    2   21   20    7.51    0.69    6.97    0.45
    2   21   21    0.72    0.37    1.27    0.20
    2   21   22    0.37    0.23    0.53    0.14
    2   21   23   -0.16    0.19   -0.06    0.07
    2   21   24    1.08    0.29    0.91    0.19
    2   21   25    0.58    0.29    0.47    0.14
    2   21   26    1.43    0.30    1.77    0.22
    2   21   27    1.79    0.29    1.36    0.22
    2   21   28    0.78    0.28    0.71    0.18
    2   21   29    1.58    0.31    1.88    0.23
    2   22    1    1.42    0.20    1.26    0.20
    2   22    2    1.28    0.19    1.08    0.18
    2   22    3    4.51    0.38    5.10    0.37
    2   22    4    0.97    0.21    1.47    0.21
    2   22    5    3.02    0.32    3.20    0.30
    2   22    6    1.26    0.18    0.93    0.17
    2   22    7    0.43    0.14    0.49    0.12
    2   22    8    0.40    0.17    0.64    0.16
    2   22    9    1.01    0.17    0.89    0.15
    2   22   10    3.26    0.32    3.50    0.30
    2   22   11    3.79    0.34    3.26    0.32
    2   22   12    1.85    0.25    1.86    0.22
    2   22   13    0.84    0.21    0.77    0.22
    2   22   14    0.87    0.19    1.10    0.16
    2   22   15   -0.08    0.13    0.09    0.07
    2   22   16    1.63    0.32    1.20    0.21
    2   22   17    2.27    0.30    2.72    0.30
    2   22   18    0.38    0.18    0.43    0.12
    2   22   19    3.89    0.48    5.07    0.54
    2   22   20    0.77    0.22    0.91    0.19
    2   22   21    0.59    0.21    0.42    0.14
    2   22   22   -0.01    0.19    0.14    0.12
    2   22   23    0.22    0.25    0.27    0.12
    2   22   24   -0.04    0.26    0.27    0.12
    2   22   25    0.13    0.25    0.24    0.13
    2   22   26    1.35    0.29    2.54    0.26
    2   22   27    0.07    0.19    0.10    0.15
    2   23    1    0.98    0.21    0.98    0.21
    2   23    2    2.47    0.30    2.35    0.35
    2   23    3    2.06    0.23    1.94    0.22
    2   23    4    2.03    0.19    1.60    0.17
    2   23    5    3.26    0.30    3.52    0.37
    2   23    6    2.13    0.27    1.45    0.28
    2   23    7    1.77    0.27    1.76    0.27
    2   23    8    0.27    0.08    0.29    0.02
    2   23    9    0.51    0.14    0.86    0.12
    2   23   10    2.47    0.35    1.80    0.25
    2   23   11    2.60    0.37    2.66    0.29
    2   23   12    1.63    0.23    1.71    0.31
    2   23   13    4.28    0.39    3.37    0.40
    2   23   14    1.29    0.22    1.10    0.19
    2   23   15    0.85    0.23    1.31    0.19
    2   23   16    0.75    0.21    1.32    0.18
    2   23   17    2.21    0.36    1.77    0.24
    2   23   18    0.66    0.24    1.01    0.15
    2   23   19    0.68    0.52    0.47    0.14
    2   23   20   -0.11    0.17    0.00    0.08
    2   23   21    1.64    0.29    1.31    0.29
    2   23   22    0.74    0.23    0.87    0.17
    2   23   23    0.06    0.21    0.18    0.13
    2   23   24    0.25    0.28    0.37    0.17
    2   23   25    0.37    0.27    0.79    0.18
    2   24    1   -0.14    0.75    0.87    0.08
    2   24    3    0.65    0.85    0.45    0.08
    2   24    4    0.79    0.20    1.38    0.15
    2   24    5    2.03    0.33    2.26    0.23
    2   24    6    2.65    0.40    2.48    0.29
    2   24    7    2.13    0.30    2.09    0.21
    2   24    8    1.77    0.32    1.86    0.23
    2   24    9    1.00    0.19    1.04    0.18
    2   24   10    0.08    0.13    0.36    0.11
    2   24   11    1.70    0.23    1.48    0.21
    2   24   12    0.54    0.17    0.21    0.15
    2   24   13    2.46    0.31    2.36    0.36
    2   24   14    0.27    0.14    0.06    0.09
    2   24   15    0.47    0.16    0.35    0.12
    2   24   16    0.56    0.18    0.39    0.14
    2   24   17    0.23    0.16    0.27    0.12
    2   24   18    0.17    0.16    0.03    0.12
    2   24   19   -0.08    0.23    0.03    0.17
    2   24   20    0.12    0.25    0.16    0.17
    2   24   21    0.10    0.24    0.62    0.17
    2   24   22    2.43    0.50    1.67    0.66
    2   24   23    0.56    0.29    0.68    0.20
    2   25    1    2.18    0.27    2.16    0.34
    2   25    2    0.69    0.16    0.70    0.16
    2   25    3    0.79    0.17    0.76    0.16
    2   25    4    1.81    0.22    2.20    0.22
    2   25    5    2.84    0.29    2.69    0.28
    2   25    6    0.85    0.15    0.79    0.13
    2   25    7    7.16    0.71    6.77    0.51
    2   25    8    2.59    0.29    2.13    0.26
    2   25    9    1.22    0.21    0.94    0.19
    2   25   10    0.38    0.16    0.30    0.14
    2   25   11    1.23    0.24    1.64    0.22
    2   25   12    0.69    0.19    0.61    0.17
    2   25   13    0.05    0.14    0.04    0.14
    2   25   14    0.20    0.11    0.02    0.03
    2   25   15    1.90    0.34    2.37    0.24
    2   25   16    0.48    0.22    0.54    0.13
    2   25   17    0.24    0.22    0.51    0.14
    2   25   18   -0.11    0.20    0.11    0.08
    2   25   19    0.64    0.25    1.05    0.18
    2   25   20    0.50    0.29    0.75    0.23
    2   26    1    1.22    0.19    0.87    0.19
    2   26    2    4.66    0.38    4.28    0.37
    2   26    3    0.58    0.14    0.22    0.13
    2   26    4    0.64    0.14    0.36    0.13
    2   26    5    0.31    0.10    0.15    0.09
    2   26    6    1.90    0.22    1.55    0.21
    2   26    7    0.33    0.13    0.60    0.11
    2   26    8    2.48    0.27    2.11    0.25
    2   26    9    0.37    0.21    0.75    0.14
    2   26   10    1.05    0.28    1.55    0.29
    2   26   11    1.19    0.24    1.27    0.22
    2   26   12    0.17    0.13    0.03    0.10
    2   26   13    0.92    0.27    1.02    0.26
    2   26   14    0.31    0.19    0.27    0.16
    2   26   15    0.56    0.51    0.01    0.09
    2   26   16    0.47    0.50    0.61    0.22
    2   27    5   -0.04    0.72    0.90    0.21
    2   27    6    0.69    0.78    1.50    0.31
    2   27    7    0.94    0.76    1.21    0.30
    2   27    8    0.82    0.75    1.28    0.31
    2   27    9    0.86    0.65    0.73    0.27
    2   27   10    0.27    0.52    0.36    0.21
    2   27   11   -0.18    0.46   -0.03    0.12
    3    1    2  132.38    4.16  128.04    4.59
    3    1    3   36.64    1.26   30.15    1.51
    3    1    4   13.59    0.62   17.07    0.73
    3    1    5  133.30    3.72  116.35    3.83
    3    1    6  135.79    4.28  132.29    4.21
    3    1    7   96.90    4.92   96.79    4.02
    3    1    8  180.02    7.23  182.31    8.91
    3    1    9   45.91    1.82   52.36    1.92
    3    1   10   90.95    3.17   78.88    2.98
    3    1   11   87.57    3.29  102.62    4.08
    3    1   12  161.74    5.56  146.02    6.10
    3    1   13  184.06    6.49  198.08    7.76
    3    1   14   58.62    2.29   62.08    2.09
    3    1   15   49.03    2.29   58.48    1.91
    3    1   16  169.38    5.70  148.97    4.37
    3    1   17   73.87    2.69   71.54    2.16
    3    1   18   58.04    2.51   58.18    2.18
    3    1   19   41.51    1.87   41.40    1.45
    3    1   20   57.19    2.04   69.58    2.02
    3    1   21    2.99    0.40    3.78    0.29
    3    1   22   21.11    1.43   27.52    1.26
    3    1   23   13.52    0.77   13.98    0.60
    3    1   24   15.03    1.03   15.00    0.64
    3    1   25   25.77    1.06   23.61    0.85
    3    1   26    1.13    0.13    0.29    0.17
    3    1   27    2.24    0.19    1.73    0.25
    3    1   28   23.70    0.93   26.65    1.08
    3    1   29    2.85    0.23    2.59    0.23
    3    1   30    1.89    0.21    2.84    0.22
    3    1   31    7.09    0.43    5.86    0.40
    3    1   32    1.79    0.19    1.18    0.20
    3    1   33   11.41    0.53   10.23    0.57
    3    1   34    2.75    0.29    2.40    0.29
    3    1   35   23.46    1.02   22.16    0.99
    3    1   36    2.49    0.25    2.00    0.25
    3    1   37    4.33    0.39    4.20    0.40
    3    1   38    2.49    0.26    2.00    0.25
    3    1   39    3.61    0.34    4.26    0.34
    3    1   40    5.44    0.40    4.96    0.40
    3    1   41    0.85    0.21    1.16    0.20
    3    1   42    1.27    0.23    1.31    0.22
    3    1   43    0.89    0.18    0.39    0.16
    3    1   44    1.24    0.32    0.96    0.35
    3    2    1   69.09    2.70   90.90    3.53
    3    2    2   46.21    1.78   47.94    1.81
    3    2    3   28.94    1.24   34.52    1.32
    3    2    4  204.32    7.22  224.25    7.56
    3    2    5  286.89    9.65  265.90    9.29
    3    2    6   33.02    2.05   42.87    1.60
    3    2    7   11.17    0.68   15.54    1.29
    3    2    8    9.30    0.60   10.71    0.62
    3    2    9   15.19    0.80   11.44    1.30
    3    2   10    3.67    0.28    3.79    0.40
    3    2   11  157.13    5.44  150.83    6.16
    3    2   12    7.33    0.53    9.40    0.55
    3    2   13   16.45    0.81   12.24    0.58
    3    2   14   93.26    3.35   92.92    3.00
    3    2   15  102.49    3.60   96.02    3.12
    3    2   16    8.25    0.52    6.76    0.61
    3    2   17   50.33    1.89   47.34    1.84
    3    2   18   54.82    2.41   57.17    2.45
    3    2   19   12.35    0.69   10.40    0.57
    3    2   20   58.72    2.19   58.01    2.18
    3    2   21    5.73    0.52    5.59    0.42
    3    2   22   84.41    3.58   88.25    3.65
    3    2   23   16.80    1.14   18.40    0.82
    3    2   24   12.88    0.77   14.15    0.60
    3    2   25   35.02    1.26   36.16    1.27
    3    2   26    2.03    0.19    2.09    0.21
    3    2   27    6.12    0.35    5.49    0.43
    3    2   28    1.65    0.21    1.79    0.21
    3    2   29    8.73    0.46   10.09    0.47
    3    2   30   13.26    0.57   11.19    0.55
    3    2   31    2.92    0.34    3.04    0.25
    3    2   32   17.72    0.75   19.03    0.76
    3    2   33   11.89    0.59   10.06    0.58
    3    2   34    8.72    0.52    8.61    0.52
    3    2   35    3.69    0.34    4.58    0.32
    3    2   36    0.87    0.19    1.56    0.19
    3    2   37    0.98    0.19    0.87    0.19
    3    2   38    1.57    0.20    1.28    0.20
    3    2   39    0.56    0.17    0.74    0.15
    3    2   40    0.22    0.19    0.65    0.17
    3    2   41    0.00    0.10    0.16    0.09
    3    2   42    2.45    0.41    3.05    0.30
    3    2   43    0.56    0.26    0.54    0.15
    3    2   44    0.30    0.25    0.35    0.47
    3    3    1   94.52    3.49  106.04    3.68
    3    3    2  218.33    7.42  205.84    7.21
    3    3    3  299.55   10.44  323.46   10.85
    3    3    4   93.38    4.56   81.46    3.03
    3    3    5   18.87    1.24   21.39    0.91
    3    3    6   32.54    1.32   33.44    1.88
    3    3    7   56.60    2.19   65.16    2.68
    3    3    8   49.13    1.90   52.99    1.96
    3    3    9   18.22    0.85   20.69    0.88
    3    3   10    1.82    0.20    2.70    0.41
    3    3   11    7.58    0.43    6.68    0.48
    3    3   12   13.89    0.70   16.78    0.74
    3    3   13   92.19    2.90   83.34    3.10
    3    3   14    4.53    0.29    4.53    0.36
    3    3   15    8.49    0.50   10.24    0.46
    3    3   16   33.87    1.22   34.33    1.22
    3    3   17   14.37    1.02   16.48    0.86
    3    3   18   68.75    2.54   69.28    2.54
    3    3   19   52.95    1.97   48.50    1.90
    3    3   20   71.30    3.71   72.00    2.63
    3    3   21   10.92    0.81   10.68    0.65
    3    3   22   79.07    3.36   81.71    2.95
    3    3   23   22.23    1.07   18.35    0.87
    3    3   24   53.50    2.01   51.86    1.98
    3    3   25    4.44    0.33    4.34    0.37
    3    3   26   20.25    0.87   17.08    0.82
    3    3   27    1.69    0.19    0.92    0.18
    3    3   28   13.96    0.70   15.61    0.72
    3    3   29    8.06    0.42    8.22    0.42
    3    3   30   11.76    0.55   12.24    0.71
    3    3   31   15.80    0.87   14.91    0.65
    3    3   32    2.62    0.23    2.31    0.26
    3    3   33    4.25    0.35    5.59    0.44
    3    3   34   19.50    0.91   21.61    0.84
    3    3   35   11.96    0.65   12.62    0.58
    3    3   36    0.26    0.11    0.72    0.12
    3    3   37    8.96    0.49    8.92    0.52
    3    3   38    1.64    0.27    2.05    0.23
    3    3   39    2.43    0.35    3.40    0.29
    3    3   40    0.24    0.27    0.36    0.15
    3    3   41    0.21    0.16    0.46    0.15
    3    3   42    0.18    0.07    0.07    0.08
    3    3   43    0.51    0.17    0.40    0.48
    3    3   44    0.86    0.32    1.53    0.30
    3    4    1  133.27    5.47  139.15    4.84
    3    4    2   11.00    1.10   10.54    0.55
    3    4    3   39.51    2.25   43.09    1.64
    3    4    4  327.33   11.29  350.21   16.54
    3    4    5   53.03    2.00   52.65    2.81
    3    4    7   10.27    0.52    9.25    0.51
    3    4    8   62.98    2.87   83.93    4.00
    3    4    9   32.31    1.29   31.73    1.28
    3    4   10   72.06    3.18   85.15    3.42
    3    4   11    7.61    0.53    9.20    0.48
    3    4   12   71.99    2.71   80.15    2.84
    3    4   13   85.62    2.79   88.33    3.16
    3    4   14   22.45    0.87   22.97    1.13
    3    4   15  182.77    5.62  168.69    6.97
    3    4   16  131.69    4.29  149.41    5.08
    3    4   17   38.08    2.12   38.07    1.35
    3    4   18    8.27    0.54    7.58    0.52
    3    4   19   76.57    2.73   70.04    2.35
    3    4   20   15.94    0.84   14.16    0.70
    3    4   21    4.90    0.42    6.06    0.43
    3    4   22   39.35    1.79   39.23    1.54
    3    4   23   20.47    1.02   18.34    0.85
    3    4   24   20.09    0.91   21.64    1.07
    3    4   25    5.69    0.38    5.87    0.43
    3    4   26    3.89    0.30    3.28    0.33
    3    4   27    8.43    0.50    9.95    0.60
    3    4   28    6.43    0.40    5.66    0.39
    3    4   29    4.85    0.35    4.37    0.30
    3    4   30    5.34    0.37    5.01    0.35
    3    4   31   10.71    0.70   11.41    0.53
    3    4   32    0.69    0.14    0.64    0.21
    3    4   33    3.10    0.27    3.32    0.26
    3    4   34    9.26    0.55   10.49    0.50
    3    4   35    5.96    0.52    6.48    0.41
    3    4   36   11.80    0.78   13.36    0.66
    3    4   37    1.24    0.24    1.02    0.17
    3    4   38    4.36    0.35    3.92    0.31
    3    4   39    1.37    0.22    1.52    0.20
    3    4   40    0.82    0.19    1.06    0.18
    3    4   41    0.24    0.14    0.15    0.14
    3    4   42    0.28    0.15    0.11    0.15
    3    4   43    1.04    0.21    1.50    0.28
    3    4   44    0.17    0.23    0.88    0.22
    3    5    1   38.13    2.09   36.33    2.05
    3    5    2  103.54    3.72  111.83    7.71
    3    5    3    3.39    0.37    3.05    0.52
    3    5    4    8.22    0.47   10.73    1.00
    3    5    5   39.27    1.53   37.32    1.73
    3    5    6   19.69    0.87   18.77    1.21
    3    5    7   42.58    1.61   38.26    1.79
    3    5    8   33.08    1.60   40.92    2.13
    3    5    9  102.34    3.68  106.57    4.33
    3    5   10  113.87    4.62  109.88    4.55
    3    5   11   74.78    3.04   63.60    2.45
    3    5   12   79.99    3.36   80.52    2.92
    3    5   13  142.84    6.00  161.60    5.51
    3    5   14   34.41    1.53   30.20    1.27
    3    5   15  145.63    4.56  142.86    5.04
    3    5   16   17.33    0.72   18.26    0.81
    3    5   17    8.75    0.71    9.83    0.72
    3    5   18   70.87    2.56   64.54    2.83
    3    5   19   10.33    0.65   11.22    0.57
    3    5   20   10.89    0.59   12.16    0.54
    3    5   21   21.68    0.99   26.38    1.06
    3    5   22   79.82    2.60   79.86    2.90
    3    5   23    2.97    0.34    3.86    0.32
    3    5   24   23.74    1.01   22.42    1.13
    3    5   25    6.21    0.43    4.26    0.40
    3    5   26   21.17    0.93   21.04    1.07
    3    5   27    9.81    0.73    8.78    0.51
    3    5   28    6.07    0.41    6.60    0.41
    3    5   29   31.20    1.24   27.50    1.19
    3    5   30    7.17    0.45    6.64    0.44
    3    5   31    1.43    0.32    0.20    0.23
    3    5   32    6.07    0.41    5.21    0.38
    3    5   33    0.42    0.17    0.71    0.14
    3    5   34   10.51    0.78    9.06    0.48
    3    5   35    0.77    0.22    1.17    0.16
    3    5   36    0.03    0.08    0.15    0.09
    3    5   37    4.44    0.32    3.48    0.30
    3    5   38    4.95    0.39    5.15    0.35
    3    5   39    0.67    0.15    0.43    0.14
    3    5   40    1.09    0.21    1.28    0.20
    3    5   41    0.26    0.15    0.18    0.16
    3    5   42    0.51    0.16    0.37    0.14
    3    5   43    0.74    0.18    0.85    0.21
    3    6    1   45.92    2.04   46.71    1.78
    3    6    2   65.57    2.85   70.31    2.54
    3    6    3   80.28    2.96   86.07    3.52
    3    6    4   61.17    2.28   61.71    2.64
    3    6    5   26.60    1.54   24.14    1.21
    3    6    6   48.59    1.90   53.07    1.97
    3    6    7   59.23    2.16   53.30    2.06
    3    6    8   83.41    3.16   99.89    3.43
    3    6    9   25.46    1.09   28.66    1.61
    3    6   10   20.42    0.92   26.76    2.03
    3    6   11   10.63    0.58   13.35    0.70
    3    6   12    8.21    0.65    6.78    0.88
    3    6   13   42.99    1.64   40.08    1.59
    3    6   14  200.12    6.76  178.68    6.39
    3    6   15   47.54    1.85   50.65    1.89
    3    6   16   64.28    3.32   60.22    2.63
    3    6   17  155.56    5.44  155.27    6.27
    3    6   18   42.42    1.64   41.27    1.87
    3    6   19    4.89    0.38    3.36    0.61
    3    6   20   34.21    1.40   37.87    2.04
    3    6   21    5.75    0.40    6.86    0.46
    3    6   22   11.65    0.61   11.86    0.60
    3    6   23   26.56    1.17   31.57    1.23
    3    6   24   37.69    1.31   34.76    1.27
    3    6   25    1.78    0.19    1.65    0.21
    3    6   26   22.69    0.98   21.73    0.85
    3    6   27    2.79    0.27    2.27    0.22
    3    6   28   10.15    0.55   10.01    0.55
    3    6   29    7.16    0.45    6.83    0.50
    3    6   30    8.37    0.60   11.71    1.13
    3    6   31    9.11    0.60    6.98    0.47
    3    6   32   11.03    0.70   10.10    0.57
    3    6   33    4.53    0.45    5.82    0.39
    3    6   34    0.57    0.19    0.50    0.18
    3    6   35    2.84    0.33    3.30    0.27
    3    6   36    1.86    0.35    2.35    0.26
    3    6   37    0.67    0.20    0.46    0.15
    3    6   38    0.75    0.16    0.31    0.15
    3    6   39    0.43    0.13    0.29    0.13
    3    6   40    0.49    0.13    0.28    0.16
    3    6   41    0.28    0.12    0.26    0.12
    3    6   42    0.34    0.15    0.36    0.14
    3    6   43    0.87    0.19    1.18    0.22
    3    7    1    5.38    0.36    5.75    0.36
    3    7    2   83.01    3.04   86.81    3.10
    3    7    3   96.35    3.40   89.88    3.29
    3    7    4   49.24    1.83   43.41    1.74
    3    7    5   16.61    0.77   16.70    0.88
    3    7    6   14.60    0.81   14.88    0.70
    3    7    7   74.61    3.19   75.78    3.21
    3    7    8  297.36   11.91  312.82   10.58
    3    7    9   34.59    1.60   34.44    1.38
    3    7   10   20.96    1.07   21.76    0.93
    3    7   11  119.26    5.10  137.48    4.72
    3    7   12   28.32    1.33   26.28    1.12
    3    7   13   90.13    3.78   92.76    3.32
    3    7   14   75.49    3.93   76.78    2.80
    3    7   15   12.92    0.79   16.26    0.83
    3    7   16  106.02    5.36  106.98    4.39
    3    7   17    3.21    0.50    2.42    0.23
    3    7   18    3.76    0.33    3.29    0.32
    3    7   19   94.22    3.85   86.91    3.71
    3    7   20    2.19    0.22    2.80    0.26
    3    7   21    5.97    0.56    4.40    0.33
    3    7   22    7.34    0.40    7.09    0.43
    3    7   23    3.62    0.28    4.38    0.28
    3    7   24   71.16    2.32   68.35    2.27
    3    7   25    6.21    0.35    4.77    0.37
    3    7   26   21.32    0.83   20.27    0.91
    3    7   27   39.96    1.41   39.47    1.56
    3    7   28    8.47    0.76    9.47    0.46
    3    7   29    1.43    0.32    2.50    0.30
    3    7   30    7.34    0.46    6.23    0.38
    3    7   31   20.23    0.89   16.71    0.82
    3    7   32   14.00    0.81   13.11    0.67
    3    7   33    4.75    0.43    3.87    0.35
    3    7   34   24.08    1.06   23.08    1.03
    3    7   35    2.06    0.29    2.30    0.27
    3    7   36    6.11    0.46    5.71    0.41
    3    7   37    2.07    0.32    2.72    0.25
    3    7   38    0.60    0.22    0.35    0.16
    3    7   39    5.19    0.41    5.39    0.42
    3    7   40    0.95    0.18    0.75    0.17
    3    7   41    0.71    0.17    0.76    0.16
    3    7   42    2.25    0.25    2.75    0.30
    3    7   43    1.80    0.25    2.35    0.28
    3    8    1    6.63    0.44    5.15    0.42
    3    8    2   81.03    3.04   92.80    3.23
    3    8    3   49.76    1.94   54.83    2.02
    3    8    4   18.37    0.80   15.40    0.88
    3    8    5  345.87   11.94  365.00   12.27
    3    8    6  235.38    7.86  206.04    7.36
    3    8    7  234.31    9.46  244.95    9.68
    3    8    8  259.49    8.65  227.82    8.12
    3    8    9  139.65    4.93  140.07    4.95
    3    8   10   38.75    1.47   33.11    1.38
    3    8   11   20.90    1.07   21.75    0.93
    3    8   12    4.91    0.47    3.98    0.30
    3    8   13    2.84    0.42    3.97    0.32
    3    8   14   60.48    2.61   59.51    2.25
    3    8   15   15.74    1.13   18.58    0.84
    3    8   16   42.42    1.63   39.71    1.83
    3    8   17    7.67    0.50    6.37    0.41
    3    8   18   24.68    1.03   22.68    1.00
    3    8   19   29.25    1.42   32.12    1.46
    3    8   20    2.67    0.25    2.77    0.24
    3    8   21   21.10    0.94   22.37    0.95
    3    8   22   21.08    0.83   20.19    0.90
    3    8   23   40.24    1.42   39.80    1.81
    3    8   24    1.24    0.18    1.54    0.19
    3    8   25    5.77    0.41    6.70    0.36
    3    8   26   12.34    0.57   12.32    0.56
    3    8   27    1.13    0.22    2.06    0.22
    3    8   28   11.52    0.56   12.41    0.55
    3    8   29    6.95    0.46    7.83    0.51
    3    8   30    1.23    0.18    1.43    0.17
    3    8   31    1.35    0.24    0.99    0.16
    3    8   32    2.47    0.41    2.93    0.29
    3    8   33    2.27    0.29    2.01    0.25
    3    8   34    1.89    0.29    2.05    0.26
    3    8   35    3.17    0.44    3.64    0.38
    3    8   36    5.78    0.46    5.91    0.43
    3    8   37    0.78    0.24    1.23    0.23
    3    8   38    0.23    0.21    0.38    0.32
    3    8   39    0.98    0.27    1.55    0.20
    3    8   40    0.43    0.22    0.48    0.15
    3    8   41   -0.01    0.17    0.07    0.09
    3    8   42   -0.36    0.31   -0.07    0.04
    3    9    1  209.57    7.31  217.22    7.43
    3    9    2  140.14    4.92  135.69    4.86
    3    9    3  299.89   10.21  295.38   10.13
    3    9    4  110.83    4.00  117.58    4.11
    3    9    5  147.50    5.14  143.77    5.08
    3    9    6   29.67    1.23   31.27    1.25
    3    9    7   17.92    0.82   18.35    0.82
    3    9    8   13.47    0.76   12.91    0.74
    3    9    9   85.48    3.79  103.97    3.58
    3    9   10  121.65    5.04  126.02    5.11
    3    9   11   72.49    3.86   79.39    3.28
    3    9   12   20.37    1.05   21.00    0.91
    3    9   13   39.38    1.48   30.79    1.55
    3    9   14  154.76    5.31  139.87    5.83
    3    9   15   41.82    1.60   37.98    1.77
    3    9   16   33.80    1.36   33.90    1.35
    3    9   17   12.38    0.74   13.08    0.64
    3    9   18   35.17    1.41   36.00    1.64
    3    9   19   21.41    0.93   20.20    1.05
    3    9   20    2.57    0.31    3.49    0.30
    3    9   21    4.18    0.39    4.97    0.33
    3    9   22   14.89    0.82   14.38    0.69
    3    9   23    0.66    0.16    1.13    0.15
    3    9   24    1.17    0.19    2.12    0.19
    3    9   25    7.30    0.44    6.39    0.41
    3    9   26    4.95    0.33    5.54    0.37
    3    9   27    1.46    0.18    0.86    0.16
    3    9   28   33.55    1.22   33.28    1.55
    3    9   29   11.11    0.62   13.03    0.57
    3    9   30   10.47    0.63    9.77    0.49
    3    9   31    9.20    0.65   10.26    0.56
    3    9   32    4.26    0.36    3.18    0.28
    3    9   33    0.65    0.22    0.66    0.16
    3    9   34    0.71    0.25    1.58    0.22
    3    9   35    4.30    0.40    4.44    0.37
    3    9   36    0.56    0.16    0.09    0.13
    3    9   37    1.13    0.25    0.56    0.37
    3    9   38    0.96    0.29    1.45    0.28
    3    9   39    0.74    0.43    0.11    0.20
    3    9   40    1.45    0.46    1.84    0.29
    3    9   41    0.49    0.22    0.97    0.16
    3    9   42    0.39    0.22    0.38    0.15
    3   10    1   33.21    1.39   39.06    1.48
    3   10    2    0.63    0.14    0.79    0.13
    3   10    3   66.67    2.61   83.45    2.88
    3   10    4   32.26    1.29   29.86    1.25
    3   10    5   15.73    1.33   11.03    0.59
    3   10    6   63.34    4.96   71.26    2.61
    3   10    7   75.10    3.17   73.91    3.15
    3   10    8   54.01    2.34   52.27    2.82
    3   10    9   19.72    0.94   26.39    1.18
    3   10   10   83.91    3.18  100.36    3.97
    3   10   11   94.71    4.04  105.35    4.24
    3   10   12   41.76    1.62   38.35    1.80
    3   10   13   42.84    1.65   38.87    2.25
    3   10   14   62.30    2.66   60.43    2.62
    3   10   16   40.35    1.83   40.33    1.57
    3   10   17    5.10    0.41    4.23    0.32
    3   10   18   11.21    0.55    8.78    0.52
    3   10   19    1.74    0.22    2.16    0.20
    3   10   20   12.73    0.62   11.41    0.60
    3   10   21   17.98    0.81   16.73    0.78
    3   10   22    4.02    0.32    4.58    0.45
    3   10   23    8.63    0.56    8.45    0.48
    3   10   24    0.51    0.15    1.03    0.16
    3   10   25    8.69    0.46    8.74    0.48
    3   10   26   16.10    0.69   15.53    0.74
    3   10   27    4.27    0.31    4.48    0.32
    3   10   28   30.29    1.51   33.47    1.20
    3   10   29    6.98    0.45    7.30    0.46
    3   10   30    2.78    0.26    2.68    0.23
    3   10   31    1.44    0.24    1.25    0.18
    3   10   32    1.79    0.21    1.20    0.19
    3   10   33    0.93    0.18    0.65    0.17
    3   10   34    1.09    0.23    1.13    0.16
    3   10   35    0.26    0.22    0.65    0.20
    3   10   36    0.29    0.43    0.06    0.14
    3   10   37    1.46    0.47    0.75    0.24
    3   10   38   -0.09    0.14    0.18    0.03
    3   10   39    0.21    0.20    0.19    0.14
    3   10   40   -0.07    0.19    0.19    0.07
    3   10   41    1.17    0.31    1.74    0.30
    3   11    1   14.49    0.97   14.02    0.96
    3   11    2   52.95    2.35   54.98    2.91
    3   11    3   12.80    0.71   10.88    0.83
    3   11    4   29.07    1.41   32.79    1.80
    3   11    5   48.92    2.08   42.43    1.70
    3   11    6   71.41    3.70   70.63    3.00
    3   11    7   12.78    0.78   15.95    0.81
    3   11    8   54.09    2.41   58.53    2.15
    3   11    9  109.07    4.56  115.70    4.06
    3   11   10    3.07    0.34    4.01    0.33
    3   11   11    2.10    0.28    2.66    0.26
    3   11   12    3.53    0.30    3.44    0.31
    3   11   13   59.73    2.17   52.33    2.05
    3   11   14    3.35    0.31    1.89    0.26
    3   11   15   32.71    1.30   29.98    1.25
    3   11   16   32.66    1.35   35.25    1.38
    3   11   17    6.61    0.44    7.81    0.43
    3   11   18   25.79    1.15   31.64    1.23
    3   11   19   26.37    1.11   26.80    1.11
    3   11   20   23.61    1.02   23.66    1.01
    3   11   21   21.07    1.08   21.37    0.93
    3   11   22   16.40    0.76   15.19    0.85
    3   11   23   27.11    1.14   27.57    1.14
    3   11   24   11.76    0.61   11.32    0.59
    3   11   25    1.18    0.19    1.24    0.17
    3   11   26    1.45    0.22    1.44    0.18
    3   11   27    0.60    0.15    0.61    0.16
    3   11   28    0.36    0.11    0.25    0.08
    3   11   29    1.36    0.20    1.45    0.19
    3   11   30    0.56    0.15    0.57    0.12
    3   11   31    0.30    0.32    0.25    0.09
    3   11   32    0.39    0.20    0.13    0.13
    3   11   33    1.14    0.50    0.04    0.13
    3   11   34    0.58    0.14    0.90    0.26
    3   11   35    0.07    0.12    0.38    0.09
    3   11   36    0.48    0.23    0.37    0.13
    3   11   37    1.53    0.30    1.28    0.19
    3   11   38    1.73    0.32    2.16    0.27
    3   11   39    1.33    0.30    1.76    0.23
    3   11   40    1.55    0.31    1.72    0.24
    3   11   41    0.39    0.19    0.46    0.18
    3   12    1  201.00    7.17  221.67    7.52
    3   12    2   85.40    3.59   86.08    3.12
    3   12    3  103.94    4.26  101.14    3.64
    3   12    4   35.30    1.68   39.41    1.51
    3   12    5   77.00    3.20   72.27    2.69
    3   12    6    6.76    0.44    7.79    0.51
    3   12    7    6.00    0.41    7.53    0.59
    3   12    8   79.04    2.89   78.98    3.34
    3   12    9   18.96    1.18   16.61    1.12
    3   12   10   32.05    1.30   31.14    1.48
    3   12   11   13.63    0.82   17.37    1.06
    3   12   12   15.30    0.72   13.87    0.79
    3   12   13   25.66    1.09   26.03    1.26
    3   12   14   16.59    0.76   13.41    0.99
    3   12   15    4.00    0.33    4.82    0.37
    3   12   16    5.54    0.37    4.18    0.38
    3   12   17   20.21    0.90   20.15    1.03
    3   12   18   17.94    0.93   15.61    0.88
    3   12   19    1.55    0.21    1.71    0.27
    3   12   20    1.69    0.21    1.24    0.21
    3   12   21   12.07    0.62   11.95    0.70
    3   12   22    7.09    0.45    7.53    0.43
    3   12   23    6.58    0.57    6.21    0.40
    3   12   24    8.14    0.63    6.78    0.42
    3   12   25    6.73    0.64    7.26    0.52
    3   12   26    2.01    0.28    1.66    0.21
    3   12   27    6.63    0.50    6.03    0.45
    3   12   28    1.22    0.22    1.37    0.21
    3   12   29    0.61    0.17    0.77    0.16
    3   12   30    1.66    0.29    1.92    0.20
    3   12   31    2.17    0.32    3.01    0.25
    3   12   32    2.92    0.28    2.95    0.31
    3   12   33    6.04    0.39    5.50    0.36
    3   12   34    0.17    0.16    0.40    0.12
    3   12   35    0.77    0.19    0.95    0.16
    3   12   36    0.88    0.20    1.24    0.17
    3   12   37    0.22    0.26    0.58    0.12
    3   12   38    1.83    0.41    2.42    0.28
    3   12   39    0.13    0.22    0.22    0.09
    3   12   40    0.52    0.21    0.90    0.21
    3   13    1   18.18    0.79   15.02    0.75
    3   13    2   65.29    2.44   66.80    2.46
    3   13    3   80.28    2.88   75.82    2.81
    3   13    4   11.57    0.59   10.41    0.56
    3   13    5    9.41    0.59    8.25    0.56
    3   13    6   17.21    0.78   15.74    0.75
    3   13    7   39.49    1.56   40.09    1.56
    3   13    8    1.47    0.21    1.53    0.18
    3   13    9   19.78    0.91   22.19    0.93
    3   13   10   31.72    1.27   29.35    1.23
    3   13   11   22.75    1.17   24.48    1.19
    3   13   13   18.59    0.86   18.87    0.85
    3   13   14   14.51    0.77   11.10    0.70
    3   13   15   15.69    0.86   15.04    0.72
    3   13   16   20.46    1.02   16.15    1.14
    3   13   17    9.63    0.55   10.52    0.62
    3   13   18   16.76    0.75   12.85    0.79
    3   13   19    0.24    0.16    0.36    0.09
    3   13   20    5.58    0.65    3.33    0.33
    3   13   21    2.69    0.31    3.06    0.25
    3   13   22    5.74    0.41    6.20    0.44
    3   13   23   11.08    0.57    9.27    0.53
    3   13   24    1.16    0.22    1.66    0.21
    3   13   25    0.85    0.19    0.94    0.18
    3   13   26    2.47    0.34    2.70    0.24
    3   13   27    2.26    0.27    2.42    0.23
    3   13   28    4.62    0.39    5.86    0.36
    3   13   29    3.55    0.32    3.90    0.30
    3   13   30   12.24    0.71   14.56    0.77
    3   13   31    1.19    0.28    1.06    0.21
    3   13   32    0.49    0.19    1.17    0.15
    3   13   33    0.47    0.20    0.68    0.17
    3   13   34    0.74    0.21    1.29    0.17
    3   13   35    0.31    0.18    0.86    0.14
    3   13   36    0.11    0.15    0.00    0.09
    3   13   37    0.27    0.16    0.37    0.24
    3   13   38    0.95    0.20    1.03    0.16
    3   13   39    0.77    0.27    0.81    0.19
    3   14    1   17.21    0.77   14.89    0.74
    3   14    2   16.10    0.73   13.40    0.69
    3   14    3   76.78    2.74   68.88    2.60
    3   14    4   13.16    0.65   12.83    0.64
    3   14    5   67.93    2.50   66.34    2.85
    3   14    6   16.43    0.82   20.78    0.87
    3   14    7   29.95    1.23   29.54    1.22
    3   14    8    3.44    0.31    4.08    0.30
    3   14    9   16.33    0.74   13.93    0.70
    3   14   10    8.24    0.46    6.06    0.49
    3   14   11    2.50    0.34    3.04    0.25
    3   14   12   25.20    1.23   24.08    1.03
    3   14   13    4.14    0.32    3.18    0.34
    3   14   14   15.16    0.83   13.57    0.68
    3   14   15   13.73    0.67   12.44    0.64
    3   14   16   11.54    0.69   11.10    0.58
    3   14   17    5.56    0.43    5.08    0.35
    3   14   18   19.74    0.93   24.27    1.13
    3   14   19    0.70    0.18    0.39    0.15
    3   14   20    4.88    0.44    5.02    0.50
    3   14   21    8.80    0.59    8.08    0.47
    3   14   22    4.72    0.43    4.35    0.33
    3   14   23    7.18    0.48    8.35    0.46
    3   14   24    1.96    0.25    1.65    0.20
    3   14   25    4.57    0.37    4.79    0.33
    3   14   26    1.02    0.25    0.29    0.42
    3   14   27    2.70    0.36    3.44    0.27
    3   14   28    3.78    0.35    3.97    0.36
    3   14   29    0.67    0.21    0.87    0.15
    3   14   30    0.61    0.20    1.08    0.15
    3   14   31    2.85    0.31    4.05    0.33
    3   14   32    2.05    0.26    1.99    0.22
    3   14   33    0.58    0.21    1.06    0.14
    3   14   34    0.18    0.16    0.31    0.03
    3   14   35    0.26    0.20    0.78    0.16
    3   14   36    3.17    0.31    3.13    0.27
    3   14   37    0.04    0.20    0.42    0.19
    3   14   38    0.30    0.20    0.87    0.15
    3   15    1   27.67    1.17   28.63    1.18
    3   15    2   34.36    1.40   36.97    1.44
    3   15    3   28.58    1.19   28.77    1.19
    3   15    4    5.98    0.49    7.70    0.43
    3   15    5    4.42    0.34    4.15    0.32
    3   15    6    6.80    0.43    7.22    0.43
    3   15    7   14.52    0.85   16.45    0.75
    3   15    8   38.73    1.72   34.22    1.42
    3   15    9    7.76    0.55    8.18    0.54
    3   15   10    9.11    0.57    6.91    0.52
    3   15   11    7.47    0.55    8.17    0.46
    3   15   12    5.49    0.44    5.32    0.49
    3   15   13   10.44    0.69   13.28    0.85
    3   15   14    4.69    0.42    5.25    0.47
    3   15   15    0.59    0.19    0.31    0.11
    3   15   16   10.33    0.64    9.27    0.52
    3   15   17   16.64    0.78   15.99    0.76
    3   15   18    4.22    0.37    6.09    0.36
    3   15   19   10.07    0.61    7.96    0.49
    3   15   20    1.09    0.40    2.03    0.23
    3   15   21    1.39    0.22    0.81    0.16
    3   15   22    6.97    0.44    5.59    0.39
    3   15   23    5.13    0.38    4.74    0.34
    3   15   24   13.32    0.68   13.01    0.65
    3   15   25    0.72    0.30    2.33    0.23
    3   15   26   10.61    0.60   10.43    0.56
    3   15   27    6.98    0.48    7.47    0.44
    3   15   28    2.96    0.34    4.54    0.30
    3   15   29    2.86    0.33    4.12    0.30
    3   15   30    0.72    0.23    1.09    0.16
    3   15   31    1.69    0.30    2.68    0.26
    3   15   32    1.06    0.27    1.20    0.21
    3   15   33   -0.17    0.20    0.35    0.07
    3   15   34    0.20    0.28    0.42    0.13
    3   15   35    1.37    0.35    1.32    0.19
    3   15   36   -0.19    0.19   -0.13    0.15
    3   15   37    0.72    0.20    0.89    0.16
    3   16    1    0.29    0.17    0.39    0.11
    3   16    2    3.29    0.36    2.16    0.26
    3   16    3   10.31    0.78   10.66    0.77
    3   16    5    6.74    0.47    5.43    0.53
    3   16    6   17.60    0.89   13.89    0.82
    3   16    7   14.35    0.82   15.26    0.81
    3   16    8    2.28    0.26    1.46    0.20
    3   16    9    1.87    0.24    2.60    0.22
    3   16   10    3.13    0.29    2.79    0.26
    3   16   11   34.09    1.39   34.94    1.39
    3   16   12    4.54    0.49    3.49    0.33
    3   16   13    3.86    0.39    4.26    0.31
    3   16   14    1.86    0.26    2.51    0.22
    3   16   15    2.48    0.29    3.80    0.32
    3   16   16   10.89    0.60   11.27    0.58
    3   16   17    4.48    0.37    5.04    0.34
    3   16   18    1.07    0.21    0.93    0.15
    3   16   19    2.60    0.30    2.78    0.25
    3   16   20   10.88    0.70   11.22    0.67
    3   16   21   27.76    1.15   25.46    1.10
    3   16   22    0.92    0.31    1.76    0.21
    3   16   23    8.79    0.52    7.57    0.55
    3   16   24    8.79    0.53    8.43    0.49
    3   16   25    6.76    0.49    8.37    0.46
    3   16   26    0.28    0.22    0.50    0.12
    3   16   27    3.47    0.35    3.17    0.29
    3   16   28    2.01    0.32    2.03    0.26
    3   16   29    2.34    0.34    2.10    0.28
    3   16   30    0.78    0.28    2.06    0.30
    3   16   31   -0.21    0.28    0.80    0.03
    3   16   32   -0.17    0.21    0.23    0.08
    3   16   33    0.26    0.36    0.25    0.14
    3   16   34    0.36    0.29    0.87    0.15
    3   16   35   -0.06    0.27    0.47    0.11
    3   16   36    0.64    0.24    0.29    0.15
    3   17    1    0.46    0.13    0.51    0.13
    3   17    2    0.08    0.10    0.11    0.08
    3   17    3    8.17    0.55    7.98    0.47
    3   17    4    1.10    0.17    0.48    0.14
    3   17    5    1.64    0.22    1.26    0.18
    3   17    6    3.95    0.39    5.13    0.40
    3   17    7    8.31    0.49    7.23    0.53
    3   17    8   16.45    0.79   17.41    0.92
    3   17    9    7.92    0.49    8.96    0.57
    3   17   10   24.02    1.06   25.96    1.24
    3   17   11    0.71    0.19    0.73    0.17
    3   17   12   17.20    0.83   20.29    1.20
    3   17   13   22.23    0.96   19.10    1.04
    3   17   14    0.53    0.18    0.71    0.16
    3   17   15    4.02    0.34    3.19    0.32
    3   17   16    8.39    0.50    7.16    0.53
    3   17   17    2.07    0.27    2.53    0.27
    3   17   18   -0.01    0.15    0.41    0.08
    3   17   19    2.35    0.38    3.51    0.40
    3   17   20    0.41    0.31    0.53    0.15
    3   17   21    2.51    0.34    2.35    0.24
    3   17   22    1.34    0.28    1.58    0.19
    3   17   23    0.52    0.23    0.49    0.12
    3   17   24    5.23    0.47    5.23    0.43
    3   17   25    4.71    0.52    4.65    0.34
    3   17   26    1.30    0.34    1.79    0.23
    3   17   27    5.30    0.49    5.18    0.49
    3   17   28    1.20    0.33    1.31    0.19
    3   17   29    0.15    0.25    0.31    0.10
    3   17   30   -0.28    0.29    0.14    0.06
    3   17   31    1.89    0.47    3.84    0.40
    3   17   32    0.25    0.28    0.71    0.15
    3   17   33    0.62    0.26    0.78    0.16
    3   17   34   -0.01    0.24    0.30    0.11
    3   17   35    0.10    0.21    0.36    0.12
    3   18    1    5.00    0.37    5.29    0.37
    3   18    2    7.19    0.44    6.52    0.43
    3   18    3    8.43    0.56    7.55    0.55
    3   18    4   28.07    1.19   29.90    1.21
    3   18    5    9.90    0.56   10.77    0.56
    3   18    6    1.15    0.22    1.81    0.20
    3   18    7   29.87    1.25   30.91    1.25
    3   18    8    3.10    0.37    2.79    0.27
    3   18    9    3.80    0.34    4.53    0.32
    3   18   10    4.38    0.36    4.92    0.34
    3   18   11    1.22    0.21    1.07    0.16
    3   18   12   14.22    0.80   11.46    0.71
    3   18   13    7.17    0.51    5.73    0.41
    3   18   14    7.00    0.46    6.58    0.43
    3   18   15    8.17    0.59    7.16    0.45
    3   18   16    4.02    0.35    3.98    0.37
    3   18   17    0.49    0.20    0.48    0.13
    3   18   18    7.81    0.50    7.52    0.46
    3   18   19    2.49    0.32    3.11    0.26
    3   18   20    3.34    0.45    3.63    0.36
    3   18   21    2.14    0.35    2.26    0.27
    3   18   22    0.66    0.29    0.94    0.16
    3   18   23    3.54    0.43    4.10    0.33
    3   18   24    1.46    0.29    2.42    0.21
    3   18   25    3.29    0.35    3.47    0.29
    3   18   26    1.70    0.30    1.75    0.21
    3   18   27    0.43    0.24    0.36    0.13
    3   18   28    0.40    0.25    0.70    0.14
    3   18   29    2.01    0.39    1.85    0.27
    3   18   30    1.90    0.41    2.74    0.26
    3   18   31    1.47    0.30    1.34    0.20
    3   18   32    0.04    0.24    0.33    0.13
    3   18   33   -0.02    0.24    0.12    0.11
    3   18   34    0.25    0.22    0.29    0.13
    3   19    1    3.45    0.30    3.40    0.29
    3   19    2    0.63    0.15    0.89    0.14
    3   19    3    1.83    0.22    1.72    0.21
    3   19    4    2.04    0.26    2.53    0.25
    3   19    5    9.47    0.55   10.39    0.55
    3   19    6    0.98    0.18    1.52    0.16
    3   19    7   12.35    0.62    9.66    0.57
    3   19    8    5.63    0.50    4.62    0.47
    3   19    9    1.62    0.25    0.95    0.19
    3   19   10    0.94    0.28    1.37    0.15
    3   19   11    2.46    0.39    3.42    0.32
    3   19   12    4.36    0.37    3.39    0.37
    3   19   13    3.72    0.34    3.14    0.29
    3   19   14    0.83    0.19    0.78    0.13
    3   19   15   14.26    0.87   15.68    0.86
    3   19   16    0.69    0.28    0.70    0.18
    3   19   17    0.74    0.22    0.92    0.14
    3   19   18    2.73    0.36    2.81    0.28
    3   19   19    3.31    0.34    2.40    0.28
    3   19   20    1.25    0.27    1.57    0.22
    3   19   21    4.71    0.40    4.36    0.40
    3   19   22    0.59    0.23    0.98    0.14
    3   19   23    1.03    0.25    0.85    0.16
    3   19   24    0.71    0.25    0.76    0.14
    3   19   25    2.49    0.34    3.23    0.27
    3   19   26    2.49    0.43    2.76    0.31
    3   19   27    1.11    0.30    1.78    0.20
    3   19   28    0.40    0.27    0.57    0.14
    3   19   29    1.48    0.31    1.62    0.21
    3   19   30   -0.17    0.23    0.31    0.09
    3   19   31    0.01    0.23    0.20    0.10
    3   19   32    0.19    0.24    0.50    0.13
    3   20    1    0.65    0.03    0.63    0.03
    3   20    2    3.94    0.48    3.86    0.53
    3   20    3    4.86    0.45    4.60    0.44
    3   20    4    3.75    0.61    4.60    0.41
    3   20    5    5.87    0.66    3.68    0.41
    3   20    6    0.37    0.09    0.65    0.08
    3   20    7    4.64    0.76    1.84    0.29
    3   20    8    1.28    0.30    1.45    0.19
    3   20    9    1.73    0.27    2.06    0.23
    3   20   10    7.68    0.56    8.17    0.52
    3   20   11    4.25    0.46    5.40    0.38
    3   20   12    0.78    0.16    0.69    0.10
    3   20   13    7.88    0.51    8.00    0.48
    3   20   14   14.65    0.75   14.87    0.73
    3   20   15    1.21    0.24    0.80    0.17
    3   20   16    5.57    0.43    5.49    0.39
    3   20   17    3.61    0.36    3.30    0.30
    3   20   18   -0.02    0.15    0.18    0.04
    3   20   19    3.79    0.36    3.05    0.30
    3   20   20    0.78    0.23    0.67    0.17
    3   20   21    0.45    0.22    0.55    0.12
    3   20   22    0.74    0.27    1.19    0.21
    3   20   23    0.92    0.38    1.45    0.22
    3   20   24    1.58    0.32    1.95    0.22
    3   20   25    0.78    0.29    0.93    0.17
    3   20   26    0.75    0.28    0.50    0.15
    3   20   27   -0.02    0.26    0.19    0.11
    3   20   28    0.19    0.25    0.09    0.11
    3   20   29    0.18    0.29    0.21    0.14
    3   20   30    1.63    0.38    1.52    0.25
    3   20   31    0.01    0.23    0.01    0.13
    3   21    1    5.94    0.48    6.40    0.43
    3   21    2    4.56    0.42    4.76    0.37
    3   21    3    3.79    0.37    3.87    0.32
    3   21    4    1.67    0.23    2.04    0.27
    3   21    5    3.21    0.30    2.92    0.32
    3   21    6   11.31    0.71   11.88    0.73
    3   21    7    7.54    0.50    7.51    0.56
    3   21    8   13.01    0.69   13.66    0.80
    3   21    9    2.96    0.31    3.32    0.33
    3   21   10    5.34    0.42    5.51    0.46
    3   21   11    6.30    0.46    6.84    0.52
    3   21   12   13.89    0.72   12.68    0.79
    3   21   13    5.89    0.44    5.30    0.48
    3   21   14    4.48    0.38    4.27    0.40
    3   21   15   17.37    0.84   17.04    0.95
    3   21   16    3.63    0.36    3.94    0.37
    3   21   17    5.21    0.42    5.48    0.45
    3   21   18    1.77    0.28    2.51    0.27
    3   21   19    4.98    0.54    5.08    0.57
    3   21   20    2.11    0.32    3.23    0.40
    3   21   21    0.85    0.27    1.05    0.16
    3   21   22    0.58    0.25    0.66    0.13
    3   21   23    2.93    0.35    2.75    0.27
    3   21   24    0.14    0.26    0.33    0.11
    3   21   25    3.08    0.48    2.91    0.33
    3   21   26    1.22    0.40    0.53    0.15
    3   21   27   -0.07    0.25    0.37    0.13
    3   21   28    0.86    0.27    1.50    0.21
    3   21   29   -0.42    0.35    0.13    0.13
    3   22    1    9.93    0.64    9.46    0.67
    3   22    2    1.96    0.25    2.09    0.25
    3   22    3    2.22    0.27    2.68    0.26
    3   22    4    4.89    0.39    5.02    0.37
    3   22    5    0.83    0.18    0.62    0.16
    3   22    6    3.59    0.34    3.87    0.32
    3   22    7    1.24    0.25    2.04    0.23
    3   22    8    2.47    0.28    2.39    0.25
    3   22    9    1.90    0.27    2.43    0.24
    3   22   10    3.64    0.43    3.08    0.32
    3   22   11    4.18    0.36    3.31    0.31
    3   22   12    1.28    0.27    0.83    0.23
    3   22   13    2.86    0.30    2.81    0.26
    3   22   14    2.26    0.30    2.62    0.27
    3   22   15    1.81    0.37    2.28    0.26
    3   22   16    1.24    0.26    1.80    0.23
    3   22   17    3.60    0.37    3.56    0.31
    3   22   18    0.65    0.21    0.21    0.12
    3   22   19    0.00    0.19    0.18    0.08
    3   22   20    0.87    0.27    0.72    0.23
    3   22   21    0.10    0.26    0.30    0.08
    3   22   22    1.04    0.34    1.08    0.17
    3   22   23   -0.01    0.25    0.09    0.10
    3   22   24    1.03    0.29    1.66    0.25
    3   22   25    0.28    0.24    0.26    0.13
    3   22   26    1.42    0.36    2.29    0.27
    3   22   27    1.02    0.34    2.02    0.25
    3   23    1    3.75    0.33    3.51    0.32
    3   23    2    6.33    0.53    5.46    0.45
    3   23    3    2.55    0.27    1.70    0.26
    3   23    4    2.44    0.32    2.96    0.31
    3   23    5    5.58    0.43    5.52    0.42
    3   23    6    3.54    0.35    4.24    0.34
    3   23    8    0.56    0.16    0.85    0.13
    3   23    9    2.44    0.36    2.42    0.26
    3   23   10    2.28    0.36    2.91    0.28
    3   23   11    0.10    0.14    0.34    0.14
    3   23   12    1.66    0.24    1.82    0.25
    3   23   13    1.34    0.30    0.80    0.22
    3   23   14    2.27    0.39    1.73    0.23
    3   23   15    0.95    0.23    0.75    0.11
    3   23   16    0.79    0.24    1.48    0.18
    3   23   17    0.39    0.20    0.70    0.13
    3   23   18    1.38    0.25    1.56    0.20
    3   23   19    0.37    0.19    0.17    0.11
    3   23   20    6.50    0.47    5.91    0.49
    3   23   21    1.35    0.28    1.69    0.20
    3   23   22    3.59    0.36    3.70    0.31
    3   23   23    0.93    0.32    0.83    0.20
    3   23   24    0.52    0.31    0.83    0.18
    3   23   25    0.40    0.29    0.13    0.15
    3   24    1    0.96    0.24    0.57    0.17
    3   24    2    1.04    0.21    1.08    0.14
    3   24    3    1.46    0.32    1.34    0.24
    3   24    4    0.08    0.11    0.18    0.09
    3   24    5    1.57    0.24    1.24    0.23
    3   24    6    3.81    0.36    3.98    0.35
    3   24    7    0.61    0.15    0.94    0.13
    3   24    8    2.17    0.28    2.18    0.26
    3   24    9    0.55    0.23    1.24    0.15
    3   24   10    1.49    0.23    1.39    0.20
    3   24   11    0.53    0.16    0.43    0.12
    3   24   12    0.91    0.19    0.73    0.15
    3   24   13    0.27    0.16    0.38    0.11
    3   24   14    0.52    0.18    0.70    0.13
    3   24   15    0.33    0.19    0.62    0.14
    3   24   16    0.67    0.23    1.16    0.17
    3   24   17    1.22    0.26    1.26    0.20
    3   24   18    0.44    0.21    0.83    0.15
    3   24   19    0.77    0.33    0.65    0.24
    3   24   20    0.03    0.28    0.33    0.12
    3   24   21    0.61    0.31    1.00    0.19
    3   24   22    1.65    0.33    1.57    0.24
    3   25    1    0.73    0.14    0.35    0.14
    3   25    2    0.50    0.13    0.40    0.12
    3   25    3    0.21    0.05    0.05    0.02
    3   25    4    0.06    0.04    0.02    0.02
    3   25    5    0.26    0.09    0.36    0.07
    3   25    6    0.68    0.15    0.39    0.12
    3   25    7    3.19    0.34    2.86    0.30
    3   25    8    1.83    0.24    1.49    0.20
    3   25    9    0.53    0.16    0.68    0.13
    3   25   10    0.27    0.15    0.14    0.11
    3   25   11    1.50    0.25    1.52    0.21
    3   25   12    1.61    0.24    1.28    0.20
    3   25   13    1.91    0.27    1.53    0.22
    3   25   14    1.69    0.36    1.45    0.24
    3   25   15    0.54    0.26    0.61    0.16
    3   25   16    0.77    0.28    0.86    0.17
    3   25   17    0.09    0.24    0.08    0.11
    3   25   18    0.60    0.33    0.05    0.55
    3   25   19   -0.02    0.25    0.15    0.13
    3   26    1    2.45    0.35    2.79    0.28
    3   26    2    1.40    0.22    1.20    0.22
    3   26    3    3.83    0.34    3.99    0.34
    3   26    4    0.13    0.13    0.14    0.12
    3   26    5    0.35    0.13    0.32    0.10
    3   26    6    1.22    0.22    1.22    0.20
    3   26    7    4.82    0.39    4.24    0.36
    3   26    8    0.60    0.63    0.48    0.21
    3   26    9    0.40    0.20    0.23    0.17
    3   26   10    1.34    0.28    0.99    0.26
    3   26   11    0.72    0.77    0.60    0.23
    3   26   12    0.10    0.82    1.18    0.21
    3   26   13    1.14    0.76    0.55    0.24
    3   26   14   -0.07    0.58    0.86    0.23
    3   26   15    0.04    0.48    0.30    0.18
    3   27    5   -0.38    0.63    0.07    0.06
    3   27    6    0.01    0.67    0.67    0.20
    3   27    7    0.62    0.74    2.06    0.35
    3   27    8    0.49    0.66    0.47    0.23
    3   27    9    0.05    0.67    0.13    0.17
    3   27   10    0.24    0.66    1.80    0.32
    4    1    1   13.52    0.65   13.15    0.65
    4    1    2   38.12    1.29   49.15    1.75
    4    1    3   11.13    0.57   11.36    0.57
    4    1    4  130.42    4.73  145.30    4.98
    4    1    5   49.80    2.13   43.69    2.02
    4    1    6   13.38    0.54   15.07    0.69
    4    1    7  114.07    3.28  109.15    3.93
    4    1    8  135.91    5.86  168.32    6.48
    4    1    9   48.67    1.83   45.06    1.77
    4    1   10   67.74    2.58   78.51    3.19
    4    1   11  291.68    9.90  282.12    9.73
    4    1   12   47.42    1.80   46.12    1.78
    4    1   13   50.12    1.84   42.35    1.72
    4    1   14   38.37    1.46   31.79    1.58
    4    1   15   11.91    0.58   10.47    0.57
    4    1   16  203.02    6.99  197.70    6.91
    4    1   17   72.36    2.80   87.93    3.06
    4    1   18   47.44    2.03   40.04    1.90
    4    1   20   22.16    0.98   24.42    1.17
    4    1   21    5.10    0.30    4.17    0.30
    4    1   22    8.67    0.45    9.50    0.41
    4    1   23   10.27    0.49   10.41    0.45
    4    1   24   68.82    2.27   69.17    2.08
    4    1   25   22.85    0.83   18.09    0.71
    4    1   26    7.70    0.42    8.29    0.46
    4    1   27   29.76    1.09   28.16    1.18
    4    1   28    8.81    0.50    8.72    0.49
    4    1   29    5.86    0.48    6.94    0.41
    4    1   30   15.53    0.74   15.00    0.72
    4    1   31    4.31    0.31    3.69    0.44
    4    1   32   16.12    0.92   18.46    1.14
    4    1   33    0.38    0.14    0.91    0.21
    4    1   34    8.53    0.45    7.67    0.57
    4    1   35    2.65    0.26    2.92    0.33
    4    1   36    1.46    0.22    1.59    0.22
    4    1   37    0.46    0.16    0.54    0.15
    4    1   38    0.33    0.15    0.67    0.19
    4    1   39    2.14    0.26    1.65    0.24
    4    1   40    0.49    0.18    0.54    0.17
    4    1   41    0.81    0.20    0.70    0.20
    4    1   42    2.16    0.28    1.91    0.30
    4    1   43   -0.48    0.24    0.16    0.23
    4    1   44   -0.15    0.22    0.09    0.21
    4    2    1  168.74    5.95  177.64    6.10
    4    2    2  266.13    9.15  268.40    9.18
    4    2    3   45.31    2.57   51.63    1.92
    4    2    4   23.05    0.95   17.32    1.23
    4    2    5  158.60    5.52  155.62    7.73
    4    2    6   40.06    1.48   51.62    1.84
    4    2    7   48.19    1.80   43.02    1.99
    4    2    8   63.76    2.44   73.02    2.98
    4    2    9   55.59    2.07   53.79    2.36
    4    2   10   40.27    1.55   37.75    1.75
    4    2   11   96.23    3.63  117.83    4.61
    4    2   12  269.33    9.39  291.05   11.27
    4    2   13   88.62    3.15   81.17    3.50
    4    2   14   17.34    0.81   18.93    1.17
    4    2   15  113.77    4.05  115.97    4.72
    4    2   16  183.23    6.43  196.03    9.40
    4    2   17  164.20    5.69  154.13    7.79
    4    2   18    2.87    0.29    2.77    0.35
    4    2   19   54.44    2.30   45.20    2.60
    4    2   20   43.83    2.00   47.75    2.07
    4    2   21   31.85    1.35   39.82    2.07
    4    2   22   37.72    1.50   38.18    1.34
    4    2   23   14.95    0.74   16.86    0.68
    4    2   24   20.17    0.88   18.50    0.76
    4    2   25   26.64    1.14   29.18    1.18
    4    2   26    1.62    0.20    1.53    0.19
    4    2   27   16.65    0.94   18.32    0.74
    4    2   28   40.66    1.59   40.10    1.41
    4    2   29    4.65    0.31    4.86    0.50
    4    2   30   11.06    0.59   10.45    0.56
    4    2   31    7.90    0.46    7.26    0.65
    4    2   32    3.28    0.28    2.95    0.25
    4    2   33   10.83    0.53   10.80    0.58
    4    2   34    1.00    0.16    0.48    0.16
    4    2   35    0.86    0.16    0.80    0.20
    4    2   36    3.60    0.31    4.51    0.40
    4    2   37    1.05    0.18    0.87    0.22
    4    2   38    1.52    0.23    2.13    0.26
    4    2   39    0.65    0.15    0.23    0.13
    4    2   40    1.12    0.22    0.87    0.19
    4    2   41    0.26    0.15    0.05    0.13
    4    2   42    1.28    0.24    1.22    0.21
    4    2   43    0.55    0.32    1.14    0.30
    4    2   44    0.35    0.25    0.33    0.26
    4    3    1   16.66    1.35   11.75    0.61
    4    3    2    8.35    0.69    9.85    0.51
    4    3    3   63.79    2.46   79.99    3.85
    4    3    4   79.14    2.81   70.68    3.09
    4    3    5   14.02    0.71   17.03    0.74
    4    3    6   20.77    0.88   18.40    0.85
    4    3    7   20.92    1.12   27.36    1.49
    4    3    8    9.27    0.44    6.74    0.93
    4    3    9    7.00    0.38    7.35    0.42
    4    3   10  109.82    3.43   98.40    3.66
    4    3   11   52.77    1.79   52.80    2.00
    4    3   12   25.39    1.11   29.92    1.35
    4    3   13  326.31   11.01  308.56   12.37
    4    3   14   25.13    1.22   23.44    1.45
    4    3   15   37.85    1.52   40.67    1.80
    4    3   16    5.72    0.41    3.89    0.47
    4    3   17   81.58    3.43   82.23    3.44
    4    3   18   34.41    1.57   30.87    1.83
    4    3   19   32.46    2.60   30.50    2.51
    4    3   20   10.36    0.76    9.98    0.61
    4    3   21   49.85    1.89   48.16    2.14
    4    3   22   38.34    1.50   37.30    1.71
    4    3   23   29.55    1.33   22.92    1.05
    4    3   24    7.47    0.50    6.24    0.41
    4    3   25   19.20    0.95   15.56    0.68
    4    3   26   19.63    0.85   17.10    0.72
    4    3   27    5.14    0.34    4.02    0.29
    4    3   28   10.14    0.47    8.64    0.45
    4    3   29   12.53    0.58   13.95    0.76
    4    3   30   14.44    0.98   13.23    0.77
    4    3   31    0.12    0.02    0.06    0.03
    4    3   32    3.66    0.29    2.96    0.26
    4    3   33    2.87    0.24    2.43    0.25
    4    3   34    3.47    0.27    2.34    0.27
    4    3   35    3.62    0.30    3.81    0.37
    4    3   36    0.85    0.18    1.12    0.21
    4    3   37    0.59    0.10    0.98    0.15
    4    3   38    2.90    0.29    3.14    0.35
    4    3   39    0.25    0.14    0.16    0.18
    4    3   40    0.17    0.15    0.31    0.24
    4    3   41    0.97    0.21    0.94    0.39
    4    3   42    0.69    0.20    0.71    0.23
    4    3   43    1.08    0.40    2.16    0.34
    4    3   44    0.35    0.30    1.06    0.27
    4    4    1  128.72    5.08  108.73    5.75
    4    4    2   68.74    2.58   78.38    3.88
    4    4    3  311.30   10.47  288.45   11.65
    4    4    4   72.69    2.71   78.06    2.79
    4    4    5  119.81    4.19  114.29    4.10
    4    4    6   13.10    0.88   11.91    0.61
    4    4    7   77.56    2.97   94.58    3.25
    4    4    8   18.72    1.01   21.52    0.91
    4    4    9  176.85    6.33  198.64    6.69
    4    4   10   92.58    3.22   80.05    3.01
    4    4   11  330.73   10.29  360.04   12.01
    4    4   12  250.93    8.10  317.08   11.77
    4    4   13   25.70    0.96   25.27    1.07
    4    4   14  194.42    5.96  166.43   12.40
    4    4   15   40.39    1.48   53.99    2.64
    4    4   16  190.69    6.41  164.21    5.96
    4    4   17   25.77    1.24   24.38    1.21
    4    4   18   13.54    0.73   10.83    0.84
    4    4   19   41.85    2.29   40.69    1.60
    4    4   20   20.37    1.33   22.59    0.96
    4    4   21   27.26    1.30   26.20    0.99
    4    4   22   20.61    0.93   21.63    0.83
    4    4   23   80.57    2.94   80.98    2.94
    4    4   24   18.30    0.84   18.96    0.84
    4    4   25   13.26    0.68   15.03    0.70
    4    4   26   15.13    0.74   16.75    0.75
    4    4   27    6.62    0.41    6.09    0.40
    4    4   28   12.07    0.62   12.24    0.55
    4    4   29   14.86    0.80   13.03    0.67
    4    4   30    2.31    0.33    2.55    0.25
    4    4   31   13.36    0.76   12.06    0.56
    4    4   32    1.61    0.21    1.60    0.19
    4    4   33    3.32    0.27    3.12    0.28
    4    4   34    0.42    0.11    0.12    0.11
    4    4   35    7.33    0.43    7.70    0.54
    4    4   36    5.68    0.38    6.39    0.47
    4    4   37    2.48    0.32    2.99    0.29
    4    4   38    1.85    0.24    1.77    0.26
    4    4   39    2.38    0.26    2.15    0.28
    4    4   40    0.22    0.16   -0.11    0.59
    4    4   41    2.93    0.36    3.85    0.36
    4    4   42    1.18    0.36    2.05    0.32
    4    4   43   -0.11    0.27    0.08    0.19
    4    5    1   14.16    0.75   11.76    0.62
    4    5    2   63.26    2.38   68.78    2.85
    4    5    3   63.46    2.85   74.92    2.65
    4    5    4   74.47    3.18   78.35    2.82
    4    5    5   38.78    1.71   33.39    1.61
    4    5    6   89.77    4.52   85.72    3.13
    4    5    7   10.96    0.68   12.80    0.61
    4    5    8   69.70    2.91   64.71    2.44
    4    5    9   34.60    1.50   26.41    1.37
    4    5   10  123.63    4.95  115.40    4.15
    4    5   11   65.73    2.76   61.56    2.32
    4    5   12  112.35    4.55  107.45    3.86
    4    5   13  174.30    6.76  153.08    5.50
    4    5   14   50.76    1.97   54.33    2.02
    4    5   15   14.14    0.81   15.57    0.71
    4    5   16   14.06    0.82   17.09    0.86
    4    5   17   28.85    1.22   31.36    1.25
    4    5   18   11.13    1.12   10.68    0.64
    4    5   19   48.73    1.66   47.49    1.64
    4    5   20   73.97    2.67   69.13    2.59
    4    5   21   54.85    1.85   54.72    1.84
    4    5   22    6.75    0.46    9.15    0.47
    4    5   23   15.59    0.75   16.40    0.67
    4    5   24    8.32    0.48    7.97    0.41
    4    5   25   10.34    0.57   11.13    0.50
    4    5   26    3.97    0.33    4.44    0.32
    4    5   27   19.87    0.90   20.11    0.89
    4    5   28    5.40    0.43    4.80    0.41
    4    5   29    9.65    0.54    9.14    0.60
    4    5   30    8.92    0.61    8.46    0.57
    4    5   31    7.13    0.55    8.50    0.47
    4    5   32    0.58    0.17    0.67    0.14
    4    5   33    4.92    0.41    6.59    0.47
    4    5   34    2.22    0.24    2.48    0.26
    4    5   35   18.00    0.74   15.83    0.79
    4    5   36   11.66    0.58   10.52    0.84
    4    5   37    0.02    0.17    0.50    0.13
    4    5   38   -0.22    0.13   -0.13    0.11
    4    5   39   -0.24    0.15   -0.22    0.07
    4    5   40    0.10    0.23    0.17    0.15
    4    5   41    0.71    0.22    1.06    0.21
    4    5   42    2.03    0.30    2.93    0.33
    4    5   43    0.13    0.26    0.15    0.17
    4    6    1  114.54    3.99  106.43    3.86
    4    6    2    9.69    0.52   10.21    0.53
    4    6    3    2.72    0.30    3.88    0.37
    4    6    4   14.37    0.79   14.16    0.68
    4    6    5    6.28    0.46    7.20    0.58
    4    6    6   70.14    2.93   65.45    2.84
    4    6    7  120.47    4.40  137.30    4.68
    4    6    8   88.58    3.21   90.57    3.24
    4    6    9  239.52    9.64  252.37    9.90
    4    6   10   25.82    1.25   25.30    1.24
    4    6   11   69.46    2.66   81.28    2.85
    4    6   12   28.87    1.22   31.94    1.26
    4    6   13    6.97    0.48    6.31    0.46
    4    6   14  104.41    4.23   98.26    3.56
    4    6   15   97.78    4.01   94.30    3.95
    4    6   16   34.05    1.59   34.12    1.58
    4    6   17   68.43    2.47   61.13    2.71
    4    6   18   63.51    2.14   67.16    2.44
    4    6   19   48.05    1.64   46.82    1.80
    4    6   20    9.83    0.63   10.80    0.55
    4    6   21   34.77    1.25   34.92    1.24
    4    6   22   23.23    0.86   18.90    0.80
    4    6   23    0.68    0.13    0.60    0.12
    4    6   24   16.03    0.71   12.40    0.59
    4    6   25   13.85    0.68   13.97    0.60
    4    6   26    6.40    0.41    5.96    0.39
    4    6   27   10.93    0.68   11.00    0.57
    4    6   28    6.74    0.44    7.83    0.87
    4    6   29    2.84    0.27    1.79    0.23
    4    6   30    6.02    0.64    6.43    0.47
    4    6   31    4.65    0.42    4.33    0.39
    4    6   32    3.22    0.33    3.42    0.35
    4    6   33    4.98    0.38    3.66    0.47
    4    6   34    2.54    0.30    1.84    0.24
    4    6   35   14.37    0.86   13.14    0.61
    4    6   36    3.11    0.46    3.66    0.28
    4    6   37    0.64    0.16    0.69    0.15
    4    6   38    1.45    0.22    0.88    0.21
    4    6   39    0.40    0.14    0.15    0.12
    4    6   40    2.66    0.29    2.81    0.25
    4    6   41    2.26    0.29    3.16    0.29
    4    6   42    0.98    0.23    1.28    0.23
    4    6   43    0.36    0.25    0.08    0.17
    4    7    1   90.29    3.18   82.81    3.06
    4    7    2   57.90    2.11   52.05    2.02
    4    7    3  103.85    3.59   90.19    3.36
    4    7    4  112.28    3.95  107.50    3.87
    4    7    5   23.14    1.02   26.18    1.06
    4    7    6   25.41    1.10   28.13    1.14
    4    7    7   74.94    3.22   78.76    2.85
    4    7    8   35.20    1.64   36.41    1.43
    4    7    9   31.83    1.91   36.64    1.63
    4    7   10   28.16    1.34   27.13    1.14
    4    7   11  163.16    5.74  169.78    6.75
    4    7   12  204.89    8.43  230.60    8.94
    4    7   13   58.18    2.48   53.96    2.94
    4    7   14   88.28    3.57   77.05    3.35
    4    7   15   99.46    3.58  103.98    5.17
    4    7   16   25.67    1.07   23.18    1.18
    4    7   17   30.37    1.26   33.11    1.83
    4    7   18   85.64    3.00   72.41    3.22
    4    7   19    9.87    0.47    8.75    0.58
    4    7   20   35.98    1.24   29.26    1.48
    4    7   21   41.48    1.43   37.43    1.76
    4    7   22    4.69    0.31    4.77    0.38
    4    7   23   17.00    0.78   15.64    0.75
    4    7   24    5.85    0.42    7.84    0.48
    4    7   25    3.69    0.32    3.93    0.29
    4    7   26   21.96    1.15   24.57    1.02
    4    7   27    3.42    0.32    4.13    0.34
    4    7   28   17.06    0.83   19.26    0.84
    4    7   29    5.60    0.48    6.97    0.55
    4    7   30    3.27    0.47    2.92    0.32
    4    7   31    8.27    0.61    8.33    0.48
    4    7   32   27.70    1.35   25.59    1.11
    4    7   33   16.19    0.81   17.74    0.81
    4    7   34    1.08    0.25    1.63    0.22
    4    7   35    4.43    0.40    4.36    0.35
    4    7   36    0.75    0.24    1.06    0.15
    4    7   37    1.41    0.30    1.28    0.30
    4    7   38    8.48    0.58    9.24    0.47
    4    7   39    4.07    0.33    2.73    0.28
    4    7   40    4.54    0.38    4.88    0.33
    4    7   41    3.38    0.32    3.31    0.34
    4    7   42    0.95    0.20    1.18    0.22
    4    8    1   20.89    0.95   24.54    1.00
    4    8    2    8.35    0.62    6.69    0.61
    4    8    3  274.15    9.64  304.38   10.16
    4    8    4   74.63    2.79   81.53    2.90
    4    8    5  135.64    5.50  135.43    4.76
    4    8    6  123.76    4.37  123.33    4.36
    4    8    7  207.60    6.95  179.86    6.48
    4    8    8  142.97    5.02  143.14    5.02
    4    8    9  166.56    8.11  159.44    6.48
    4    8   10   21.11    1.34   22.61    0.96
    4    8   11  115.20    4.59  102.28    4.34
    4    8   12   56.45    2.44   55.62    2.42
    4    8   13   10.76    0.54    8.63    0.58
    4    8   15   32.88    1.32   30.65    1.27
    4    8   16   31.63    1.34   37.31    1.42
    4    8   17   11.83    0.75   15.81    0.80
    4    8   18    5.60    0.39    6.42    0.38
    4    8   19    0.56    0.15    0.66    0.12
    4    8   20   12.01    0.65   15.39    0.68
    4    8   21    4.47    0.34    3.87    0.30
    4    8   22   40.05    1.44   43.99    1.66
    4    8   23    4.90    0.34    6.53    0.37
    4    8   24   10.44    0.57   10.66    0.55
    4    8   25    5.66    0.39    5.35    0.43
    4    8   26   10.00    0.50   10.35    0.55
    4    8   27   12.90    0.66   12.36    0.57
    4    8   28   12.78    0.75   11.86    0.55
    4    8   29    2.62    0.27    2.89    0.26
    4    8   30   12.31    0.76   11.59    0.54
    4    8   31    6.67    0.48    7.64    0.40
    4    8   32    1.71    0.27    1.69    0.23
    4    8   33    0.78    0.24    1.20    0.19
    4    8   34    3.73    0.37    4.01    0.33
    4    8   35    0.98    0.26    1.80    0.21
    4    8   36    0.75    0.29    1.15    0.28
    4    8   37    0.36    0.21    0.14    0.15
    4    8   38    2.75    0.37    2.56    0.25
    4    8   39    0.47    0.27    0.94    0.15
    4    8   40    3.05    0.47    2.64    0.26
    4    8   41    1.14    0.22    1.94    0.25
    4    8   42    3.51    0.35    5.16    0.45
    4    9    1    8.42    0.46    7.32    0.45
    4    9    2   63.91    2.45   73.58    2.61
    4    9    3   57.11    2.12   55.31    2.09
    4    9    4  239.45    8.13  225.83    7.90
    4    9    5   42.39    1.89   38.62    2.22
    4    9    6   11.20    0.88   13.77    0.64
    4    9    7  105.58    5.47  114.49    4.01
    4    9    8   62.46    2.79   69.38    2.90
    4    9    9   68.12    2.53   70.03    5.09
    4    9   10    8.65    0.67    7.46    0.51
    4    9   11    8.62    0.61   11.39    0.62
    4    9   12   36.58    1.42   33.19    1.36
    4    9   13   93.47    3.45  110.98    4.31
    4    9   14  122.59    4.26  113.44    4.10
    4    9   15   32.29    1.28   28.92    1.22
    4    9   16    8.34    0.50    9.45    0.49
    4    9   17   11.80    0.60   10.01    1.15
    4    9   18    1.92    0.22    1.78    0.19
    4    9   19   13.18    0.67   14.44    0.77
    4    9   20    6.66    0.43    7.24    0.48
    4    9   21    3.78    0.41    2.47    0.29
    4    9   22    7.03    0.54    8.82    0.46
    4    9   23    0.56    0.20    0.41    0.11
    4    9   24    6.51    0.39    7.23    0.48
    4    9   25    3.18    0.25    2.32    0.24
    4    9   26    3.56    0.30    3.05    0.25
    4    9   27   14.14    0.84   16.73    1.04
    4    9   28    4.08    0.32    3.63    0.31
    4    9   29    6.18    0.39    6.24    0.36
    4    9   30    5.76    0.45    7.34    0.38
    4    9   31    9.68    0.49    8.73    0.46
    4    9   32    0.71    0.22    0.47    0.13
    4    9   33    1.45    0.26    1.24    0.17
    4    9   34    2.65    0.33    3.01    0.29
    4    9   35    0.41    0.20    0.35    0.21
    4    9   36    1.43    0.31    1.99    0.24
    4    9   37    3.02    0.38    2.67    0.31
    4    9   38    0.30    0.24    0.55    0.14
    4    9   39    3.25    0.51    3.47    0.32
    4    9   40    0.78    0.29    1.43    0.16
    4    9   41    0.13    0.23    0.30    0.13
    4   10    1    7.17    0.49    7.10    0.59
    4   10    2   98.95    4.15  105.16    4.27
    4   10    3   57.80    2.95   50.72    1.97
    4   10    4   71.24    3.08   75.84    3.15
    4   10    5   23.80    1.00   20.46    1.34
    4   10    6  186.69    6.57  203.68    9.69
    4   10    7    8.65    0.51    9.92    0.51
    4   10    8   12.04    0.70   10.63    0.66
    4   10    9    2.59    0.32    3.19    0.35
    4   10   10   37.87    1.52   41.05    1.80
    4   10   11   66.02    2.43   64.07    2.77
    4   10   12   31.95    1.29   29.76    2.51
    4   10   13   40.04    1.62   45.49    1.95
    4   10   14  103.44    3.66   98.22    4.12
    4   10   15   26.94    1.36   31.19    1.23
    4   10   16   20.16    1.01   17.63    0.95
    4   10   17   15.59    0.85   14.88    0.71
    4   10   18    2.81    0.48    2.35    0.25
    4   10   19   30.59    1.23   28.66    1.20
    4   10   20    2.52    0.25    1.89    0.21
    4   10   21    0.29    0.16    0.00    0.08
    4   10   22    4.31    0.32    3.77    0.34
    4   10   23    6.36    0.40    5.69    0.38
    4   10   24   23.97    0.94   24.71    1.04
    4   10   25    3.84    0.32    3.24    0.25
    4   10   26    0.96    0.18    0.90    0.16
    4   10   27    2.21    0.26    3.43    0.24
    4   10   28    1.57    0.22    2.00    0.19
    4   10   29    9.00    0.48    8.95    0.46
    4   10   30    2.04    0.27    1.41    0.19
    4   10   31    0.50    0.14    0.34    0.11
    4   10   32    0.17    0.11    0.10    0.09
    4   10   33    3.08    0.38    2.22    0.26
    4   10   34    0.22    0.23    0.49    0.12
    4   10   35    5.93    0.54    6.01    0.42
    4   10   36    1.90    0.34    2.13    0.26
    4   10   37    0.34    0.26    0.46    0.14
    4   10   38    1.51    0.40    1.79    0.26
    4   10   39   -0.21    0.42    0.37    0.11
    4   10   40    0.05    0.33    0.42    0.10
    4   10   41    1.38    0.26    3.11    0.68
    4   11    1  139.67    5.05  162.95    7.69
    4   11    2  138.48    5.36  117.93    6.08
    4   11    3   14.15    0.79   14.16    0.78
    4   11    4   49.48    2.59   43.59    2.01
    4   11    5   40.24    1.80   39.21    1.55
    4   11    6    4.95    0.34    4.20    0.32
    4   11    7    3.63    0.30    3.60    0.28
    4   11    8   40.80    1.58   38.42    1.53
    4   11    9   46.60    1.79   45.24    1.76
    4   11   10    7.18    0.44    6.48    0.86
    4   11   11   40.74    1.65   46.66    1.73
    4   11   12   18.35    0.82   16.63    0.78
    4   11   13   15.13    0.73   14.87    0.71
    4   11   14    0.39    0.16    0.29    0.09
    4   11   15   17.08    0.81   18.26    0.81
    4   11   16   14.99    0.83   14.59    0.80
    4   11   17    5.89    0.42    8.80    0.62
    4   11   18    2.50    0.26    2.20    0.22
    4   11   19   24.37    1.18   21.55    1.12
    4   11   20    5.07    0.36    4.19    0.46
    4   11   21    8.98    0.57    7.18    0.52
    4   11   22    8.54    0.57    8.65    0.48
    4   11   23    1.34    0.21    0.62    0.14
    4   11   24    8.59    0.50    8.64    0.55
    4   11   25    8.59    0.49    7.89    0.46
    4   11   26    1.67    0.27    2.28    0.23
    4   11   27    2.05    0.24    2.23    0.22
    4   11   28    1.10    0.21    1.56    0.17
    4   11   29    1.34    0.20    0.55    0.15
    4   11   30    3.56    0.37    4.19    0.32
    4   11   31    1.40    0.26    2.24    0.20
    4   11   32    0.12    0.11    0.27    0.11
    4   11   33    2.51    0.27    2.57    0.24
    4   11   34    1.29    0.22    1.72    0.20
    4   11   35    0.08    0.50    0.23    0.10
    4   11   36    1.77    0.61    2.35    0.23
    4   11   37    2.57    0.41    3.03    0.30
    4   11   38    2.29    0.37    2.51    0.28
    4   11   39    3.06    0.38    3.73    0.32
    4   11   40    0.17    0.22    0.71    0.18
    4   12    1  126.50    4.46  125.70    4.44
    4   12    2   37.32    1.70   35.34    1.66
    4   12    3   31.61    1.49   32.03    1.29
    4   12    4   12.41    0.92   14.18    1.35
    4   12    5    8.10    0.57    8.95    0.49
    4   12    6   38.25    1.69   33.08    1.59
    4   12    7    3.07    0.29    3.33    0.31
    4   12    8    1.65    0.23    2.64    0.31
    4   12    9    7.66    0.45    6.13    0.48
    4   12   10   87.68    3.23   95.39    3.86
    4   12   11   19.07    0.87   19.83    1.00
    4   12   12    7.45    0.47    8.07    0.52
    4   12   13   19.43    0.85   17.27    0.81
    4   12   14   14.65    0.73   15.80    0.72
    4   12   15    4.76    0.34    3.57    0.30
    4   12   16   11.73    0.72   12.16    0.60
    4   12   17   27.94    1.36   28.27    1.34
    4   12   18    3.00    0.28    2.61    0.24
    4   12   19    2.93    0.31    4.10    0.28
    4   12   20    5.07    0.40    4.12    0.32
    4   12   21    2.98    0.34    3.76    0.52
    4   12   22   20.09    0.90   19.96    1.02
    4   12   23   13.66    0.69   14.53    0.69
    4   12   24    2.86    0.28    2.15    0.27
    4   12   25   10.14    0.56    9.53    0.61
    4   12   26    8.60    0.51    8.13    0.54
    4   12   27   17.62    0.75   15.92    0.89
    4   12   28    1.60    0.24    1.03    0.22
    4   12   29    1.10    0.23    1.26    0.20
    4   12   30    0.03    0.23    0.52    0.20
    4   12   31    0.05    0.19    0.88    0.05
    4   12   32    0.17    0.21    0.41    0.12
    4   12   33    2.03    0.27    1.96    0.21
    4   12   34    1.40    0.34    1.27    0.17
    4   12   35    1.28    0.39    0.91    0.21
    4   12   36    0.22    0.31    0.41    0.12
    4   12   37   -0.20    0.31    0.12    0.03
    4   12   38    0.34    0.29   -0.23    0.13
    4   12   39    0.71    0.33    1.16    0.55
    4   13    1   17.85    0.83   18.96    0.84
    4   13    2    2.26    0.30    2.63    0.29
    4   13    3   33.65    1.33   31.14    1.29
    4   13    4   29.84    1.28   35.45    1.36
    4   13    5    3.92    0.37    3.33    0.43
    4   13    6    2.11    0.25    1.78    0.24
    4   13    7   19.19    1.06   24.11    1.39
    4   13    8   62.84    2.35   63.67    2.36
    4   13    9    2.77    0.38    1.55    0.22
    4   13   10   19.65    1.11   25.98    1.19
    4   13   11   30.20    1.22   27.64    1.17
    4   13   12   14.49    0.70   13.75    0.67
    4   13   13   26.43    1.51   21.19    1.11
    4   13   14   35.64    2.02   35.18    1.62
    4   13   15   12.10    0.70   10.05    0.79
    4   13   16   22.74    1.22   27.81    1.11
    4   13   17    9.59    0.70    7.30    0.45
    4   13   18    1.38    0.24    1.54    0.19
    4   13   19    3.73    0.37    3.49    0.32
    4   13   20   12.43    0.74   12.56    0.62
    4   13   21    0.72    0.30    0.40    0.14
    4   13   22    2.57    0.34    3.40    0.26
    4   13   23    3.47    0.53    2.35    0.24
    4   13   24    1.64    0.29    1.69    0.19
    4   13   25    5.34    0.45    4.15    0.47
    4   13   26   16.03    0.91   16.79    0.89
    4   13   27    0.76    0.35    2.07    0.19
    4   13   28    0.51    0.36    0.93    0.18
    4   13   29    1.65    0.28    2.35    0.21
    4   13   30   -0.63    0.18    0.06    0.02
    4   13   31    1.17    0.24    1.38    0.18
    4   13   32    0.18    0.21    0.40    0.09
    4   13   33    0.85    0.24    1.20    0.16
    4   13   34    0.04    0.19    0.19    0.11
    4   13   35    1.10    0.25    1.55    0.18
    4   13   36    1.39    0.25    1.53    0.18
    4   13   37    0.17    0.19    0.53    0.13
    4   13   38    1.75    0.34    1.90    0.24
    4   13   39    0.32    0.23    0.75    0.16
    4   14    1    6.11    0.47    5.57    0.58
    4   14    2   11.51    0.65    8.99    0.53
    4   14    3   13.47    0.93   11.53    0.71
    4   14    4  194.00    6.62  181.69    6.41
    4   14    5   68.34    2.56   71.25    2.60
    4   14    6   31.04    1.28   31.71    1.28
    4   14    7    5.39    0.45    5.37    0.36
    4   14    8   22.43    0.95   19.03    0.89
    4   14    9   34.47    1.37   32.68    1.33
    4   14   10   19.10    1.16   15.15    0.87
    4   14   11   17.37    0.93   16.78    0.90
    4   14   12    3.46    0.34    2.64    0.30
    4   14   13    4.75    0.39    3.73    0.34
    4   14   14    2.33    0.26    1.97    0.23
    4   14   15   18.33    0.95   16.63    0.90
    4   14   16    3.82    0.32    2.89    0.26
    4   14   17    2.39    0.28    2.57    0.23
    4   14   18    8.07    0.50    9.16    0.49
    4   14   19   17.83    0.83   17.61    0.80
    4   14   20    6.01    0.43    6.27    0.45
    4   14   21    4.30    0.36    4.26    0.46
    4   14   22   23.72    1.20   24.14    1.03
    4   14   23    3.02    0.35    2.11    0.23
    4   14   24    0.78    0.24    1.35    0.16
    4   14   25    0.13    0.28    1.15    0.14
    4   14   26    7.03    0.48    7.63    0.51
    4   14   27    4.61    0.39    4.68    0.33
    4   14   28    6.32    0.46    6.74    0.41
    4   14   29    1.34    0.26    0.80    0.16
    4   14   30    0.70    0.25    1.81    0.18
    4   14   31    6.14    0.47    6.67    0.40
    4   14   32    0.14    0.21    0.09    0.06
    4   14   33    0.51    0.23    0.53    0.10
    4   14   34    0.58    0.22    0.47    0.13
    4   14   35    1.94    0.30    2.42    0.22
    4   14   36    0.07    0.21    0.11    0.15
    4   14   37    0.62    0.22    1.12    0.16
    4   14   38    0.18    0.25    0.95    0.16
    4   15    1   12.35    0.65   14.18    0.67
    4   15    2   15.36    0.74   16.01    0.75
    4   15    3    3.07    0.29    3.36    0.33
    4   15    4   23.89    1.20   24.98    1.05
    4   15    5    4.63    0.57    6.60    0.39
    4   15    6    6.04    0.60    6.14    0.39
    4   15    7   12.73    0.72   10.14    0.67
    4   15    8    2.62    0.32    3.24    0.34
    4   15    9   16.60    0.85   12.87    0.78
    4   15   10   18.39    0.99   20.88    1.24
    4   15   11   15.89    0.74   13.35    0.80
    4   15   12    3.60    0.62    1.89    0.26
    4   15   13   26.74    1.16   30.66    1.40
    4   15   14    6.43    0.50    6.71    0.48
    4   15   15   10.04    0.63    9.05    0.51
    4   15   16    4.54    0.44    5.29    0.35
    4   15   17    3.43    0.31    3.33    0.27
    4   15   18    4.69    0.38    5.07    0.34
    4   15   19   -0.36    0.13    0.24    0.01
    4   15   20    4.88    0.39    5.33    0.35
    4   15   21   28.38    1.18   26.84    1.14
    4   15   22   17.55    0.81   15.97    0.77
    4   15   23    0.66    0.31    1.26    0.15
    4   15   24    4.06    0.48    3.35    0.43
    4   15   25    2.42    0.31    2.45    0.23
    4   15   26    7.48    0.51    7.98    0.46
    4   15   27    1.62    0.29    2.15    0.21
    4   15   28    6.04    0.51    6.78    0.41
    4   15   29    3.42    0.40    4.36    0.35
    4   15   30    2.20    0.33    2.45    0.26
    4   15   31    6.38    0.44    6.34    0.40
    4   15   32    1.74    0.30    1.46    0.20
    4   15   33    0.49    0.27    0.66    0.15
    4   15   34    1.88    0.34    2.15    0.26
    4   15   35    1.46    0.29    2.60    0.24
    4   15   36    0.05    0.22    0.13    0.07
    4   15   37    0.24    0.20    0.30    0.11
    4   16    1    7.21    0.62    6.54    0.49
    4   16    2    2.53    0.29    2.11    0.37
    4   16    3    6.66    0.42    6.35    0.48
    4   16    4   45.24    1.78   47.29    1.81
    4   16    5    5.55    0.43    5.55    0.86
    4   16    6   12.05    0.65   14.10    0.66
    4   16    7    2.24    0.28    3.75    0.26
    4   16    8    6.20    0.42    6.08    0.39
    4   16    9   10.90    0.61   13.08    0.90
    4   16   10    7.63    0.56    8.95    0.56
    4   16   11   18.02    0.82   15.82    0.77
    4   16   12    4.34    0.36    5.17    0.34
    4   16   13    5.18    0.40    5.95    0.37
    4   16   14    2.24    0.33    2.97    0.27
    4   16   15   27.28    1.16   27.84    1.15
    4   16   16    2.66    0.31    3.46    0.27
    4   16   17    6.77    0.47    7.57    0.43
    4   16   18    0.91    0.22    0.88    0.15
    4   16   19    0.34    0.20    0.32    0.10
    4   16   20   15.02    0.86   13.87    0.69
    4   16   21    2.84    0.33    3.21    0.32
    4   16   22    2.38    0.30    1.48    0.21
    4   16   23    0.96    0.27    1.74    0.18
    4   16   24    1.53    0.31    2.11    0.20
    4   16   25    2.46    0.37    2.50    0.24
    4   16   26    1.70    0.35    2.79    0.23
    4   16   27    0.18    0.24    0.71    0.12
    4   16   28    1.06    0.28    1.32    0.17
    4   16   29    0.60    0.32    0.74    0.14
    4   16   30    2.52    0.34    1.41    0.22
    4   16   31   -0.09    0.28    0.49    0.09
    4   16   32    3.09    0.56    2.72    0.38
    4   16   33    1.12    0.33    1.00    0.18
    4   16   34    1.11    0.27    1.15    0.18
    4   16   35    0.82    0.25    0.52    0.14
    4   16   36    0.39    0.21    1.16    0.15
    4   17    1    0.19    0.11    0.47    0.11
    4   17    2    0.67    0.16    0.66    0.17
    4   17    3    3.26    0.34    3.32    0.28
    4   17    4    0.10    0.12    0.13    0.08
    4   17    5    1.07    0.21    1.13    0.16
    4   17    6    6.47    0.49    6.68    0.41
    4   17    7    0.98    0.19    1.01    0.16
    4   17    8    6.84    0.44    6.38    0.61
    4   17    9    8.64    0.53    9.20    0.59
    4   17   10    6.11    0.48    6.31    0.76
    4   17   11    7.48    0.49    8.70    0.55
    4   17   12   17.46    0.80   14.94    0.87
    4   17   13    6.72    0.46    7.88    0.52
    4   17   14    1.18    0.26    1.76    0.21
    4   17   15    6.38    0.44    5.38    0.53
    4   17   16    1.86    0.27    1.71    0.24
    4   17   17    2.45    0.40    3.21    0.30
    4   17   18    1.76    0.28    1.45    0.31
    4   17   19    1.16    0.26    1.25    0.20
    4   17   20    5.73    0.46    8.10    0.59
    4   17   21    2.54    0.34    2.86    0.30
    4   17   22    2.39    0.38    3.06    0.31
    4   17   23    1.55    0.31    1.53    0.22
    4   17   24    3.56    0.39    4.60    0.42
    4   17   25    4.79    0.42    4.31    0.39
    4   17   26    1.19    0.28    1.03    0.19
    4   17   27    0.96    0.31    1.52    0.27
    4   17   28   -0.36    0.29    0.30    0.07
    4   17   29    0.10    0.29    0.76    0.14
    4   17   30    0.87    0.30    0.85    0.21
    4   17   31    1.71    0.40    1.69    0.21
    4   17   32    0.18    0.39    0.29    0.12
    4   17   33    2.49    0.39    3.89    0.29
    4   17   34    0.06    0.27    0.14    0.09
    4   18    1    6.20    0.39    5.14    0.38
    4   18    2    1.28    0.20    1.36    0.19
    4   18    3    0.54    0.16    0.85    0.15
    4   18    4    4.83    0.36    4.91    0.35
    4   18    5   19.46    0.90   20.97    0.91
    4   18    6   22.29    1.00   23.60    1.01
    4   18    7   21.56    0.98   22.99    0.98
    4   18    8   11.53    0.63   12.46    0.62
    4   18    9    4.38    0.38    5.55    0.36
    4   18   10    6.35    0.49    6.85    0.49
    4   18   11    4.01    0.33    2.51    0.27
    4   18   12    2.09    0.32    2.11    0.23
    4   18   13   12.89    0.80   13.40    0.74
    4   18   14    5.54    0.50    4.53    0.42
    4   18   15   13.97    0.72   14.76    0.82
    4   18   16    6.71    0.46    5.79    0.40
    4   18   17    7.07    0.58    7.60    0.45
    4   18   18    3.01    0.40    3.63    0.28
    4   18   19    7.02    0.49    7.23    0.49
    4   18   20    4.59    0.45    6.62    0.42
    4   18   21    5.62    0.46    5.17    0.44
    4   18   22   -0.12    0.22    0.82    0.03
    4   18   23    7.04    0.68    6.44    0.42
    4   18   24    1.77    0.33    1.12    0.18
    4   18   25    2.46    0.35    2.81    0.25
    4   18   26    1.87    0.33    2.37    0.23
    4   18   27    0.94    0.39    0.59    0.18
    4   18   28    1.17    0.32    1.08    0.18
    4   18   29    0.34    0.29    0.82    0.14
    4   18   30    1.27    0.33    1.09    0.18
    4   18   31    0.46    0.30    1.27    0.17
    4   18   32    0.79    0.29    1.15    0.17
    4   18   33    0.57    0.32    1.34    0.17
    4   19    1    0.87    0.15    0.27    0.17
    4   19    2    1.80    0.21    1.31    0.20
    4   19    3    8.13    0.50    9.11    0.50
    4   19    4    1.00    0.17    1.27    0.14
    4   19    5    9.69    0.76   10.45    0.62
    4   19    6    4.13    0.37    3.58    0.34
    4   19    7    0.77    0.20    0.80    0.16
    4   19    8    6.73    0.45    6.80    0.43
    4   19    9   11.36    0.76   12.31    0.62
    4   19   10    2.58    0.34    3.92    0.44
    4   19   11    1.36    0.30    1.70    0.23
    4   19   12   16.36    0.91   14.81    0.74
    4   19   13   14.83    0.85   12.09    0.74
    4   19   14    6.11    0.47    7.36    0.57
    4   19   15    5.92    0.61    5.84    0.52
    4   19   16    1.38    0.29    2.14    0.24
    4   19   17    5.03    0.46    4.75    0.36
    4   19   18    7.11    0.53    5.05    0.40
    4   19   19    3.18    0.36    3.19    0.28
    4   19   20   -0.15    0.19    0.32    0.02
    4   19   21    0.54    0.26    1.13    0.15
    4   19   22    0.85    0.27    1.27    0.17
    4   19   23   -0.02    0.23    0.23    0.07
    4   19   24    0.86    0.40    0.89    0.19
    4   19   25    0.05    0.25    0.06    0.10
    4   19   26   -0.19    0.26    0.28    0.07
    4   19   27    1.23    0.31    0.86    0.17
    4   19   28    0.95    0.31    1.08    0.17
    4   19   29    0.07    0.27    0.06    0.08
    4   19   30    0.38    0.28    0.38    0.12
    4   19   31    1.76    0.37    2.96    0.28
    4   19   32    0.82    0.27    0.91    0.17
    4   20    1    3.83    0.37    4.83    0.37
    4   20    2    3.66    0.34    3.52    0.33
    4   20    3    1.75    0.33    1.94    0.24
    4   20    4    1.91    0.33    1.58    0.26
    4   20    5    1.47    0.24    1.79    0.25
    4   20    6    3.16    0.33    3.32    0.36
    4   20    7    5.87    0.45    4.94    0.41
    4   20    8    9.81    0.63    9.65    0.54
    4   20    9    3.16    0.33    2.57    0.26
    4   20   10    4.50    0.42    4.70    0.41
    4   20   11    7.80    0.58    6.21    0.50
    4   20   12    0.95    0.23    1.61    0.16
    4   20   13    9.49    0.59   11.04    0.57
    4   20   14    0.62    0.22    0.53    0.14
    4   20   15    8.77    0.57    9.70    0.53
    4   20   16    4.60    0.39    3.71    0.33
    4   20   17    0.23    0.20    0.37    0.09
    4   20   18    2.86    0.34    2.43    0.27
    4   20   19    2.12    0.35    3.14    0.26
    4   20   20    1.59    0.30    2.00    0.22
    4   20   21    0.73    0.39    1.17    0.19
    4   20   22    3.40    0.39    4.33    0.38
    4   20   23    0.21    0.26    0.12    0.10
    4   20   24    0.53    0.28    0.42    0.12
    4   20   25    2.61    0.37    3.10    0.27
    4   20   26    0.45    0.28    0.69    0.14
    4   20   27    0.64    0.33    1.20    0.17
    4   20   28    0.46    0.29    0.69    0.15
    4   20   29    0.15    0.25    0.37    0.12
    4   20   30    0.51    0.33    1.05    0.20
    4   21    1    6.61    0.49    5.15    0.41
    4   21    2    0.52    0.20    0.43    0.19
    4   21    3    5.33    0.52    5.77    0.41
    4   21    4    0.76    0.28    1.13    0.23
    4   21    5    6.71    0.48    7.52    0.55
    4   21    6    3.42    0.34    3.60    0.36
    4   21    7    1.95    0.24    1.59    0.24
    4   21    8    5.67    0.43    6.44    0.48
    4   21    9    1.71    0.26    1.84    0.26
    4   21   10    6.85    0.53    7.82    0.71
    4   21   11    3.10    0.33    2.69    0.33
    4   21   12    5.55    0.52    4.13    0.38
    4   21   13    1.99    0.28    1.50    0.21
    4   21   14    7.85    0.53    8.43    0.49
    4   21   15    4.89    0.42    4.67    0.36
    4   21   16    4.86    0.42    5.64    0.37
    4   21   17    2.07    0.42    3.02    0.26
    4   21   18    2.73    0.46    2.69    0.31
    4   21   19    1.21    0.29    1.05    0.18
    4   21   20    3.35    0.41    3.36    0.35
    4   21   21    2.67    0.36    2.69    0.32
    4   21   22   -0.29    0.25    0.14    0.11
    4   21   23    4.18    0.48    4.28    0.39
    4   21   24    2.41    0.41    2.22    0.31
    4   21   26    0.24    0.26    0.02    0.15
    4   21   27    0.09    0.24    0.51    0.12
    4   21   28    0.56    0.35    0.61    0.53
    4   22    1    6.18    0.44    6.54    0.44
    4   22    2    1.45    0.24    1.57    0.22
    4   22    3    4.86    0.39    4.76    0.37
    4   22    4    6.94    0.49    8.21    0.48
    4   22    5    0.90    0.19    0.75    0.16
    4   22    6    1.59    0.24    2.05    0.21
    4   22    7    0.25    0.14    0.15    0.10
    4   22    8    6.33    0.47    7.17    0.44
    4   22    9    1.79    0.23    1.73    0.23
    4   22   10    1.71    0.36    2.19    0.33
    4   22   11    5.85    0.45    6.34    0.42
    4   22   12    1.12    0.19    1.28    0.13
    4   22   13    6.32    0.57    6.18    0.42
    4   22   14    0.74    0.34    1.05    0.16
    4   22   15    3.41    0.39    4.03    0.31
    4   22   16   -0.01    0.18    0.16    0.04
    4   22   17    0.67    0.28    0.86    0.14
    4   22   18    0.97    0.29    0.80    0.15
    4   22   19    0.22    0.24    0.56    0.18
    4   22   20   -0.20    0.22    0.41    0.03
    4   22   21    0.61    0.29    0.53    0.13
    4   22   22   -0.44    0.25    0.29    0.04
    4   22   23    0.98    0.30    1.60    0.19
    4   22   24    0.29    0.24    0.29    0.12
    4   22   25    1.07    0.35    1.50    0.23
    4   22   26    0.00    0.30    0.31    0.14
    4   23    1    0.96    0.30    1.04    0.25
    4   23    2    4.03    0.34    2.98    0.33
    4   23    3    2.41    0.27    2.33    0.25
    4   23    4    3.17    0.30    3.03    0.27
    4   23    5    3.39    0.32    3.28    0.30
    4   23    6    8.93    0.55    9.40    0.54
    4   23    7    0.49    0.23    0.52    0.20
    4   23    8    3.37    0.64    2.81    0.29
    4   23    9   -0.26    0.57    0.38    0.07
    4   23   10    0.44    0.20    0.55    0.12
    4   23   11    1.82    0.34    1.84    0.28
    4   23   12    1.82    0.36    1.82    0.28
    4   23   13    1.46    0.27    1.41    0.21
    4   23   14    0.07    0.18    0.11    0.06
    4   23   15    0.20    0.19    0.45    0.08
    4   23   16    2.57    0.32    2.47    0.25
    4   23   17    0.65    0.25    1.35    0.16
    4   23   18    0.76    0.26    1.13    0.17
    4   23   19    2.12    0.32    2.22    0.24
    4   23   20    3.40    0.38    3.93    0.31
    4   23   21    0.88    0.36    1.18    0.20
    4   23   22    1.41    0.38    2.46    0.27
    4   23   23    0.70    0.33    0.61    0.18
    4   23   24    1.08    0.33    1.29    0.57
    4   24    1    1.69    0.22   -1.31    0.58
    4   24    2    4.15    0.36    4.15    0.38
    4   24    3    1.37    0.21    1.29    0.20
    4   24    4    2.49    0.26    2.09    0.26
    4   24    5    0.15    0.04    0.17    0.02
    4   24    6    3.06    0.31    2.58    0.28
    4   24    7    1.84    0.28    2.27    0.25
    4   24    8    1.40    0.25    2.33    0.23
    4   24    9    2.31    0.30    2.55    0.26
    4   24   10    1.31    0.24    1.59    0.25
    4   24   11    1.25    0.24    1.57    0.20
    4   24   12    0.61    0.21    0.42    0.15
    4   24   13   -0.14    0.16    0.24    0.07
    4   24   14    0.13    0.20    0.37    0.12
    4   24   15    0.41    0.23    0.62    0.15
    4   24   16    0.16    0.20    0.37    0.10
    4   24   17    1.31    0.26    1.06    0.18
    4   24   18    0.08    0.28    0.51    0.11
    4   24   19    0.95    0.33    1.47    0.21
    4   24   20    0.64    0.31    0.88    0.17
    4   24   21    1.09    0.32    1.48    0.23
    4   25    1    0.14    0.13    0.09    0.12
    4   25    2    2.16    0.35    2.12    0.27
    4   25    3    0.89    0.17    0.78    0.16
    4   25    4    0.99    0.15    0.75    0.13
    4   25    5    0.59    0.16    0.93    0.14
    4   25    6    0.18    0.11    0.12    0.08
    4   25    7    0.11    0.11    0.03    0.03
    4   25    8    0.99    0.23    1.27    0.19
    4   25    9    0.92    0.24    1.30    0.19
    4   25   10    0.06    0.26    0.37    0.17
    4   25   11    1.73    0.28    1.64    0.23
    4   25   12    0.88    0.22    0.94    0.17
    4   25   13    2.80    0.44    2.44    0.30
    4   25   14    1.61    0.45    1.57    0.24
    4   25   15    1.25    0.34    0.85    0.19
    4   25   16    0.38    0.31    1.01    0.17
    4   25   17    0.25    0.55    0.11    0.16
    4   26    1    0.51    0.14    0.23    0.13
    4   26    2    0.40    0.15    0.63    0.14
    4   26    3    0.64    0.13    0.78    0.11
    4   26    4    1.14    0.22    1.23    0.20
    4   26    5    2.19    0.34    2.31    0.32
    4   26    6    0.67    0.25    0.52    0.22
    4   26    7    1.16    0.58    1.88    0.32
    4   26    8    0.87    0.71    0.40    0.23
    4   26    9    1.46    0.72   -0.29    0.73
    4   26   10    1.16    0.75    0.52    0.28
    4   26   11    0.00    0.75    1.42    0.27
    4   26   12    1.04    0.76    1.96    0.37
    4   26   13    0.23    0.61    1.02    0.26
    4   26   14    0.37    0.54    2.14    0.35
    4   27    6    0.14    0.54    0.96    0.26
    4   27    7   -0.10    0.48   -0.23    0.13
    4   27    8    0.35    0.59    0.65    0.25
    4   27    9   -0.02    0.63    0.51    0.22
    5    1    1   47.55    2.46   40.79    1.64
    5    1    2   26.65    1.00   26.64    1.28
    5    1    3  126.33    3.79   99.96    3.40
    5    1    4   46.18    1.72   40.09    1.63
    5    1    5   58.46    1.70   46.14    1.70
    5    1    6   65.71    2.01   70.70    2.54
    5    1    7   85.45    2.96  103.24    3.22
    5    1    8   41.18    1.32   42.55    1.47
    5    1    9   41.16    1.36   48.82    1.79
    5    1   10   83.55    3.08   86.05    2.80
    5    1   11   43.57    1.94   41.35    1.90
    5    1   12  105.62    4.27   95.39    4.09
    5    1   13   40.00    1.54   35.20    1.69
    5    1   14  507.67   19.86  506.94   17.21
    5    1   15  103.69    4.33  109.03    4.43
    5    1   16   71.74    5.13   63.66    4.87
    5    1   17  165.51    8.24  171.85    8.39
    5    1   18   34.88    1.57   31.16    1.51
    5    1   19   24.81    1.23   25.96    1.25
    5    1   20   13.53    1.49   17.49    0.90
    5    1   21   57.77    2.52   58.81    2.20
    5    1   22   10.15    0.52   13.32    0.62
    5    1   23   13.60    0.69   15.28    0.83
    5    1   24    2.63    0.25    2.72    0.48
    5    1   25   11.77    0.53   10.69    0.59
    5    1   26   13.47    0.60   14.80    0.97
    5    1   27    1.18    0.17    1.82    0.26
    5    1   28    2.23    0.26    3.40    0.35
    5    1   30   19.40    0.87   17.78    1.18
    5    1   31   11.36    0.55   12.93    0.87
    5    1   32    0.66    0.15    0.39    0.21
    5    1   33    0.73    0.17    0.77    0.24
    5    1   34    0.26    0.14    0.28    0.19
    5    1   35    1.88    0.25    2.50    0.34
    5    1   36    1.59    0.23    1.67    0.30
    5    1   37    2.53    0.29    3.31    0.38
    5    1   38    0.19    0.17    0.09    0.24
    5    1   39    0.17    0.15    0.67    0.28
    5    1   40   -0.01    0.05   -0.40    0.21
    5    1   41    1.95    0.28    1.92    0.36
    5    1   42    0.69    0.31    0.59    0.29
    5    1   43    0.44    0.28    0.28    0.26
    5    2    1   26.23    1.26   25.75    1.53
    5    2    2   68.80    2.50   62.91    3.40
    5    2    3   37.31    1.25   28.82    1.28
    5    2    4   12.22    0.52   10.16    0.56
    5    2    5  183.54    5.80  199.15    6.75
    5    2    6   33.03    1.21   36.51    1.41
    5    2    7   49.99    1.67   46.14    1.81
    5    2    8   15.87    0.82   13.71    0.79
    5    2    9   39.37    1.30   45.74    1.69
    5    2   10   69.44    2.56   70.13    2.96
    5    2   11   77.74    2.91   87.79    3.54
    5    2   12   90.71    3.28   92.71    3.83
    5    2   13   92.81    3.32   90.43    3.79
    5    2   14  315.32   10.60  289.19   11.74
    5    2   15  501.33   19.34  473.67   18.79
    5    2   16   32.21    1.87   33.42    1.90
    5    2   17    2.37    0.29    3.86    0.48
    5    2   18   28.72    1.21   31.45    1.44
    5    2   19   64.27    2.34   57.91    2.58
    5    2   20   44.98    2.47   45.54    2.02
    5    2   21   33.58    1.54   31.18    2.60
    5    2   22    2.66    0.27    3.38    0.37
    5    2   23   35.62    1.40   33.31    1.58
    5    2   24    6.98    0.40    8.96    0.54
    5    2   25    5.40    0.33    5.45    0.42
    5    2   26   37.53    1.34   39.45    1.76
    5    2   27    3.47    0.27    3.89    0.34
    5    2   28   22.61    0.99   23.65    1.42
    5    2   29    9.83    0.55   11.15    1.09
    5    2   30    1.35    0.20    1.10    0.26
    5    2   31    4.73    0.37    5.64    0.50
    5    2   32    6.50    0.43    5.13    0.54
    5    2   33    3.99    0.36    4.95    0.46
    5    2   34    2.76    0.31    2.60    0.36
    5    2   35    3.37    0.35    4.35    0.43
    5    2   36    8.43    0.54    8.16    0.68
    5    2   37    0.66    0.26    0.30    0.23
    5    2   38    0.16    0.27    0.40    0.20
    5    2   40   -0.27    0.22    0.40    0.23
    5    2   41    0.02    0.21    0.34    0.24
    5    2   42    0.95    0.37    1.16    0.31
    5    2   43    0.95    0.35    1.10    0.31
    5    3    1  124.94    4.97  109.10    5.72
    5    3    2   13.28    0.79   17.12    1.03
    5    3    3  139.24    4.79  126.10    5.28
    5    3    4   59.19    2.28   66.66    2.40
    5    3    5   53.48    2.32   52.27    1.99
    5    3    6   84.22    2.77   90.05    3.19
    5    3    7  122.52    3.97  134.71    4.63
    5    3    8  191.76    5.83  175.33    6.25
    5    3    9   25.19    1.03   22.09    0.99
    5    3   10   31.97    1.19   35.47    1.38
    5    3   11   19.50    0.75   15.80    0.78
    5    3   12   54.46    2.10   60.24    2.54
    5    3   13   38.91    1.55   43.60    3.24
    5    3   14  310.83   10.91  350.49   13.37
    5    3   15  351.36   17.15  362.60   14.19
    5    3   16  260.39   10.31  244.60   12.29
    5    3   17  202.20    8.07  200.12    9.84
    5    3   18   14.45    0.67   11.13    0.88
    5    3   19   95.63    3.40   90.20    3.81
    5    3   20   21.90    1.33   20.16    1.28
    5    3   21   18.58    0.98   19.58    1.70
    5    3   22    6.90    0.41    5.39    0.54
    5    3   23    4.57    0.35    5.26    0.39
    5    3   24    5.56    0.39    6.48    0.44
    5    3   25    9.79    0.52    8.03    0.69
    5    3   26    0.71    0.17    1.11    0.20
    5    3   27    1.27    0.21    1.62    0.25
    5    3   28    1.76    0.23    0.81    0.45
    5    3   29   11.75    0.73   13.47    0.90
    5    3   30   11.44    0.69   10.52    0.67
    5    3   31    3.19    0.26    2.67    0.32
    5    3   32   12.41    0.56   10.69    0.69
    5    3   33    4.65    0.31    3.07    0.38
    5    3   34    9.26    0.47    8.09    0.59
    5    3   35    0.13    0.15    0.26    0.15
    5    3   36    4.98    0.36    5.00    0.50
    5    3   37    1.30    0.23    1.79    0.28
    5    3   38    0.89    0.27    1.05    0.34
    5    3   39    4.03    0.40    6.86    0.78
    5    3   40    0.72    0.27    1.11    0.25
    5    3   41    0.46    0.24    0.59    0.25
    5    3   42    1.14    0.34    0.81    0.29
    5    3   43    1.85    0.42    2.61    0.37
    5    4    1   34.03    1.52   30.13    1.26
    5    4    2   94.94    3.90   91.09    3.82
    5    4    3   19.27    0.97   17.73    0.82
    5    4    4  127.77    5.01  109.28    4.04
    5    4    5   47.90    2.12   49.01    2.62
    5    4    6   80.14    2.90   78.04    3.31
    5    4    7   22.94    1.14   24.04    1.16
    5    4    8   13.95    0.75   12.24    0.73
    5    4    9   73.87    2.75   78.28    3.25
    5    4   10  138.97    4.43  149.62    5.13
    5    4   11   86.35    2.84   93.04    3.28
    5    4   12  296.34    9.14  308.07   10.42
    5    4   13   47.81    1.66   50.20    1.89
    5    4   14   58.44    2.44   50.94    2.00
    5    4   15  101.77    4.11   77.69    6.32
    5    4   16   22.23    1.09   18.94    1.26
    5    4   17   29.06    1.21   30.45    1.41
    5    4   18   28.65    1.21   32.49    1.78
    5    4   19   60.70    2.24   56.04    3.05
    5    4   20    6.83    0.50    8.35    0.87
    5    4   21   14.08    0.72   17.67    1.06
    5    4   22   69.43    3.00   73.52    3.06
    5    4   23    3.09    0.34    3.93    0.40
    5    4   24   13.00    0.77   14.58    0.95
    5    4   25   28.85    1.23   33.89    1.83
    5    4   26    2.09    0.25    2.55    0.26
    5    4   27   13.46    0.78   14.39    0.96
    5    4   28    7.99    0.55    7.53    0.64
    5    4   29    1.50    0.24    1.09    0.24
    5    4   30    1.15    0.30    1.99    0.24
    5    4   31    4.91    0.32    3.46    0.37
    5    4   32    7.62    0.42    6.98    0.51
    5    4   33    4.75    0.32    3.75    0.38
    5    4   34    0.69    0.18    0.79    0.20
    5    4   35    6.92    0.42    7.57    0.66
    5    4   36    3.73    0.32    4.83    0.40
    5    4   37    1.18    0.22    1.37    0.32
    5    4   38    0.05    0.17    0.20    0.22
    5    4   39   -0.03    0.18    0.22    0.24
    5    4   40    0.50    0.24    0.27    0.18
    5    4   41    2.47    0.31    3.09    0.38
    5    4   42    0.54    0.34    0.79    0.26
    5    4   43    1.25    0.30    1.57    0.31
    5    5    1    8.08    0.44    6.93    0.43
    5    5    2   47.73    2.27   61.16    2.17
    5    5    3   24.60    1.19   24.25    1.03
    5    5    5   15.76    0.83   14.45    0.81
    5    5    6   54.42    1.95   43.91    1.79
    5    5    7  130.17    5.24  122.96    5.11
    5    5    8   35.79    1.65   36.49    1.44
    5    5    9   33.84    1.51   29.19    1.23
    5    5   11  207.91    8.09  188.68    6.68
    5    5   12   43.13    1.85   34.67    1.69
    5    5   13  109.94    5.39  100.98    3.66
    5    5   15  120.69    5.13  140.54    5.51
    5    5   16   51.54    1.96   51.51    1.95
    5    5   18   17.97    0.78   14.06    0.72
    5    5   19   41.42    1.96   49.21    1.82
    5    5   20    7.63    0.40    6.71    0.42
    5    5   21   22.25    1.01   27.49    1.52
    5    5   22   14.18    0.70   14.50    0.79
    5    5   23    3.63    0.30    2.82    0.30
    5    5   24   17.73    0.82   17.57    0.92
    5    5   25   13.13    0.63    9.50    0.65
    5    5   26    7.29    0.52    6.92    0.60
    5    5   27    3.19    0.30    2.54    0.52
    5    5   28    6.40    0.48    5.53    0.54
    5    5   29   18.16    0.98   19.92    1.71
    5    5   30   18.86    0.88   19.98    1.01
    5    5   31    6.99    0.45    6.14    0.47
    5    5   32    4.76    0.40    5.76    0.42
    5    5   33    1.65    0.26    1.51    0.23
    5    5   34   11.61    0.55    9.76    0.66
    5    5   35    3.39    0.29    2.95    0.43
    5    5   36    0.59    0.18    1.23    0.21
    5    5   37    1.49    0.23    1.07    0.31
    5    5   38   -0.08    0.12    0.32    0.11
    5    5   39    0.34    0.20    0.17    0.17
    5    5   40    0.99    0.26    2.36    0.26
    5    5   41    1.83    0.28    2.05    0.30
    5    5   42    0.40    0.32    0.68    0.21
    5    5   43    0.60    0.26    0.93    0.25
    5    6    1   28.92    1.19   29.39    1.20
    5    6    2   10.90    0.54    8.24    0.72
    5    6    3   48.12    1.84   48.23    1.84
    5    6    4   26.16    1.08   25.48    1.08
    5    6    5   42.41    1.88   41.05    1.61
    5    6    6  148.79    5.87  135.51    4.86
    5    6    7  158.20    7.62  141.85    7.23
    5    6    8  112.83    4.07  121.97    4.87
    5    6    9   90.01    3.25   90.91    3.26
    5    6   10   48.70    1.88   50.64    1.90
    5    6   11   29.04    1.37   28.37    1.17
    5    6   12   37.59    1.80   47.12    2.41
    5    6   13   55.25    2.15   66.26    3.28
    5    6   14  137.80    4.74  123.34    5.20
    5    6   15   44.10    1.57   49.70    1.84
    5    6   16   13.97    0.62   15.28    0.70
    5    6   17   38.79    1.43   47.08    1.72
    5    6   18   18.80    0.73   15.20    0.76
    5    6   19   43.36    1.98   47.29    2.04
    5    6   20   13.96    0.61   13.26    0.66
    5    6   21   14.49    0.61   12.70    0.58
    5    6   22    0.75    0.14    0.73    0.11
    5    6   23   33.59    1.18   29.38    1.11
    5    6   24   44.77    1.73   43.45    1.52
    5    6   25   11.02    0.64    8.72    0.45
    5    6   26   11.16    0.61   12.36    0.60
    5    6   27   13.27    0.78   13.31    0.58
    5    6   28   38.74    1.72   34.48    1.42
    5    6   29    3.20    0.37    2.14    0.27
    5    6   30    0.59    0.20    0.51    0.14
    5    6   31    2.43    0.30    3.25    0.38
    5    6   32    3.23    0.34    3.77    0.43
    5    6   33    4.05    0.36    3.23    0.34
    5    6   34    8.34    0.53    8.35    0.56
    5    6   35    1.69    0.30    1.86    0.26
    5    6   36    0.54    0.25   -0.51    0.62
    5    6   37    3.38    0.32    3.21    0.35
    5    6   38    1.74    0.28    1.81    0.29
    5    6   39    0.10    0.34    0.70    0.15
    5    6   40    0.78    0.32    1.46    0.24
    5    6   41   -0.03    0.25    0.72    0.17
    5    6   42    0.37    0.30    1.41    0.22
    5    7    1  101.63    3.59   96.79    3.51
    5    7    2  397.61   13.27  368.79   12.78
    5    7    3  182.78    6.32  175.63    6.19
    5    7    4  101.98    4.14   95.87    4.03
    5    7    5  166.77    5.74  159.20    5.62
    5    7    6   47.15    2.08   46.66    1.79
    5    7    7   99.46    3.59  103.64    3.66
    5    7    8  125.11    5.29  141.39    4.85
    5    7    9   85.30    4.48   92.23    3.27
    5    7   10  129.63    9.75  151.73    5.23
    5    7   11   54.08    2.37   55.53    4.13
    5    7   12  101.75    3.62   99.14    5.06
    5    7   13  173.10    6.15  190.12    7.43
    5    7   14   65.13    2.37   60.05    2.64
    5    7   15   65.87    2.35   55.42    2.18
    5    7   16   53.39    2.01   52.36    1.99
    5    7   17    2.09    0.23    1.84    0.22
    5    7   18   18.31    0.77   21.12    0.89
    5    7   19    8.71    0.49    6.52    0.50
    5    7   20   11.91    0.52    9.10    0.53
    5    7   21    9.93    0.46    7.31    0.54
    5    7   22   36.27    1.42   33.75    1.38
    5    7   23    4.70    0.33    5.65    0.32
    5    7   24   10.09    0.55   10.21    0.48
    5    7   25   46.47    1.65   51.91    1.92
    5    7   26    3.40    0.29    2.77    0.23
    5    7   27   16.47    0.92   17.92    0.80
    5    7   28    6.29    0.50    6.81    0.48
    5    7   29    2.02    0.34    1.57    0.23
    5    7   30    0.34    0.21    0.33    0.11
    5    7   31   14.80    0.73   13.61    0.68
    5    7   32    7.75    0.50    7.04    0.50
    5    7   33    1.41    0.30    1.94    0.22
    5    7   34   -0.04    0.25    0.20    0.11
    5    7   35    1.48    0.44    0.46    0.25
    5    7   36    0.46    0.39    0.13    0.12
    5    7   37    3.31    0.91    2.84    0.33
    5    7   38    1.59    0.45    1.42    0.24
    5    7   39    3.13    0.33    4.37    0.38
    5    7   40    5.39    0.40    5.09    0.46
    5    7   41    0.61    0.21    0.84    0.20
    5    7   42    1.27    0.33    1.65    0.25
    5    8    1   69.49    2.51   63.99    2.42
    5    8    2  154.46    5.49  166.31    5.69
    5    8    3   39.79    1.89   47.11    2.02
    5    8    4  247.18    8.60  249.49    9.94
    5    8    5  334.94   11.31  321.66   11.09
    5    8    6  204.68    6.97  192.37    6.76
    5    8    7   55.00    2.89   51.75    1.99
    5    8    8   64.70    3.49   69.91    2.94
    5    8    9  127.01    4.50  130.09    6.43
    5    8   10   82.05    3.05   91.35    3.69
    5    8   11   48.86    1.88   50.77    1.91
    5    8   12   52.05    1.99   52.99    1.99
    5    8   13   20.52    0.91   20.24    0.89
    5    8   14   13.63    0.81   15.70    0.71
    5    8   15   21.85    1.45   27.03    1.09
    5    8   16   23.22    1.17   23.78    1.00
    5    8   17   36.17    1.72   40.28    1.54
    5    8   18    8.84    0.56    7.24    0.51
    5    8   19   28.28    1.32   25.30    1.09
    5    8   20    6.06    0.54    4.93    0.40
    5    8   21    8.47    0.48    6.63    0.43
    5    8   22    2.81    0.28    2.85    0.35
    5    8   23    6.29    0.41    5.90    0.55
    5    8   24    2.75    0.30    3.57    0.25
    5    8   25    7.45    0.46    7.49    0.50
    5    8   26    8.07    0.56    8.08    0.65
    5    8   27    4.78    0.33    4.25    0.45
    5    8   28    1.55    0.20    1.73    0.24
    5    8   29    8.46    0.51    7.11    0.53
    5    8   30    1.42    0.33    0.72    0.17
    5    8   31    3.86    0.44    3.28    0.30
    5    8   32    0.57    0.26    0.91    0.21
    5    8   33    5.75    0.46    6.27    0.48
    5    8   34    2.65    0.39    2.01    0.42
    5    8   35    7.22    0.52    7.37    0.53
    5    8   36    1.39    0.32    0.63    0.17
    5    8   37    2.24    0.47    1.83    0.23
    5    8   38    0.32    0.32    0.56    0.15
    5    8   39    1.73    0.38    1.99    0.27
    5    8   40    0.51    0.31    1.35    0.20
    5    8   41    0.44    0.16    0.46    0.16
    5    9    1   26.40    1.07   23.27    1.03
    5    9    2   60.54    2.56   56.31    2.15
    5    9    3   91.47    3.79   88.06    3.22
    5    9    4   25.44    2.18   26.00    1.09
    5    9    5    7.14    0.82    5.75    0.53
    5    9    6  184.19    6.41  181.69    9.00
    5    9    7   62.77    2.39   71.70    3.58
    5    9    8  169.59    6.79  167.34    5.84
    5    9    9  358.54   12.29  367.17   12.44
    5    9   10   55.64    2.04   50.14    1.95
    5    9   11   50.22    1.91   49.34    1.89
    5    9   12   28.47    1.21   30.59    1.23
    5    9   13   15.48    0.74   15.13    0.72
    5    9   14   23.25    0.98   20.59    0.93
    5    9   15   10.09    0.54    9.12    1.04
    5    9   16   12.93    0.66   14.18    0.66
    5    9   17   24.89    1.06   24.58    1.04
    5    9   18   10.82    0.66   10.31    0.63
    5    9   19   19.10    0.88   20.78    0.89
    5    9   20    1.68    0.22    1.60    0.18
    5    9   21    7.39    0.54    8.24    0.52
    5    9   22    1.13    0.23    1.81    0.24
    5    9   23    0.71    0.18    0.60    0.14
    5    9   24    2.17    0.27    1.60    0.19
    5    9   25    6.19    0.46    4.96    0.41
    5    9   26    0.28    0.13    0.48    0.09
    5    9   27   16.35    0.69   14.64    0.65
    5    9   28    8.77    0.48    9.47    0.46
    5    9   29    3.74    0.35    2.74    0.27
    5    9   30    8.56    0.46    7.50    0.42
    5    9   31    0.32    0.24    0.30    0.09
    5    9   32    2.21    0.39    2.93    0.23
    5    9   33    3.56    0.39    3.50    0.30
    5    9   34    1.90    0.32    1.43    0.21
    5    9   35    0.17    0.29    0.61    0.11
    5    9   36    1.11    0.33    0.74    0.15
    5    9   37    1.31    0.35    1.73    0.24
    5    9   38    0.72    0.32    0.49    0.20
    5    9   39    0.85    0.35    1.90    0.23
    5    9   40   -0.30    0.27    0.18    0.08
    5    9   41    1.29    0.33    0.92    0.51
    5   10    1   37.71    2.04   33.28    1.59
    5   10    2    3.58    0.54    3.57    0.38
    5   10    3   46.39    2.05   43.45    3.46
    5   10    4   50.32    1.93   52.10    2.76
    5   10    5   20.75    1.04   18.62    1.22
    5   10    6   18.35    1.14   16.21    1.09
    5   10    7    8.12    0.46    6.84    0.50
    5   10    8   88.98    3.79   96.67    3.93
    5   10    9   69.74    2.57   69.36    2.95
    5   10   10   59.00    2.18   55.84    2.46
    5   10   11   55.17    2.08   54.05    2.37
    5   10   12   26.42    1.15   29.95    1.37
    5   10   13   10.72    0.56    9.62    0.61
    5   10   14   21.14    0.94   21.56    1.08
    5   10   15    4.65    0.43    6.08    0.36
    5   10   16   23.23    1.14   19.22    1.85
    5   10   17    5.50    0.47    7.25    0.40
    5   10   18    7.44    0.51    5.77    0.57
    5   10   19    8.35    0.59    9.75    0.50
    5   10   20    4.25    0.36    6.60    0.50
    5   10   21    1.71    0.24    2.10    0.20
    5   10   22    4.80    0.52    5.63    0.50
    5   10   23    8.96    0.51    7.95    0.54
    5   10   24    0.70    0.18    1.47    0.13
    5   10   25    8.48    0.46    8.31    0.54
    5   10   26    2.88    0.36    3.88    0.28
    5   10   27    5.53    0.37    5.74    0.37
    5   10   28    1.88    0.32    3.61    0.24
    5   10   29    6.24    0.41    7.14    0.43
    5   10   30    0.44    0.14    0.15    0.09
    5   10   31    5.87    0.44    5.96    0.40
    5   10   32    2.59    0.27    2.09    0.21
    5   10   33    1.44    0.31    1.54    0.18
    5   10   34    0.89    0.32    1.30    0.16
    5   10   35    1.34    0.41    1.56    0.21
    5   10   36    3.43    0.54    3.53    0.32
    5   10   37    1.28    0.36    1.25    0.20
    5   10   38    0.40    0.34    0.31    0.13
    5   10   39    2.67    0.38    2.51    0.76
    5   10   40    0.37    0.30   -0.72    0.64
    5   11    1   66.21    2.79   63.03    2.37
    5   11    2   28.25    1.18   29.03    1.38
    5   11    3   33.23    1.37   36.17    1.63
    5   11    4   57.73    2.13   52.81    2.06
    5   11    5   12.08    0.71   11.98    0.61
    5   11    6   14.01    0.94   13.53    0.67
    5   11    7   68.54    2.52   67.42    2.50
    5   11    8   66.52    2.88   70.12    2.95
    5   11    9   29.29    1.21   29.04    1.20
    5   11   10   11.09    0.62   13.47    0.63
    5   11   11    4.88    0.34    3.87    0.31
    5   11   12   36.76    1.52   42.30    1.59
    5   11   14   55.05    2.09   56.19    2.10
    5   11   15   22.21    1.02   26.45    1.06
    5   11   16    4.47    0.35    4.20    0.31
    5   11   17   37.21    1.68   34.76    1.62
    5   11   18   11.81    0.63   12.58    0.71
    5   11   19   26.73    1.29   25.72    1.09
    5   11   20   19.56    1.00   18.24    0.83
    5   11   21    0.50    0.17    0.18    0.09
    5   11   22    8.02    0.47    6.98    0.50
    5   11   23    7.41    0.46    6.74    0.42
    5   11   24    6.00    0.42    6.74    0.40
    5   11   25    8.94    0.54    7.82    0.47
    5   11   26   14.32    0.67   16.57    0.74
    5   11   27    6.45    0.42    7.49    0.42
    5   11   28    0.27    0.18    0.47    0.09
    5   11   29    9.21    0.58   10.78    0.57
    5   11   30    0.82    0.21    1.35    0.17
    5   11   31    0.58    0.20    0.53    0.13
    5   11   32    2.01    0.26    2.27    0.21
    5   11   33    0.56    0.15    0.27    0.10
    5   11   34    1.08    0.36    0.81    0.18
    5   11   35    0.77    0.34    0.64    0.12
    5   11   36   -0.35    0.32    0.30    0.03
    5   11   37    0.10    0.35    0.78    0.15
    5   11   38    0.22    0.40    0.35    0.12
    5   11   39    0.78    0.43   -0.28    0.58
    5   11   40    0.83    0.24    1.71    0.61
    5   12    1  120.96    4.26  118.38    4.21
    5   12    2   62.75    2.70   63.49    2.35
    5   12    3   66.94    2.42   60.66    2.32
    5   12    4    2.51    0.25    2.30    0.23
    5   12    5   60.92    2.54   52.75    2.06
    5   12    6   31.36    1.48   30.84    1.26
    5   12    7   50.75    2.22   49.10    1.89
    5   12    8   24.26    1.22   26.49    1.53
    5   12    9   36.60    1.50   41.28    1.80
    5   12   10    4.82    0.36    5.09    0.39
    5   12   11    6.66    0.51    6.91    0.48
    5   12   12   25.62    1.09   25.32    1.07
    5   12   13   24.11    1.04   24.22    1.03
    5   12   14   13.04    0.82   16.49    0.73
    5   12   15    2.88    0.34    2.29    0.27
    5   12   16   12.28    0.65   13.89    0.65
    5   12   17   13.90    0.77   12.00    0.72
    5   12   18    0.53    0.19    0.92    0.13
    5   12   19   20.79    0.89   16.52    0.94
    5   12   20   11.32    0.60   10.78    0.57
    5   12   21   10.83    0.57    9.43    0.53
    5   12   22   15.73    0.76   15.59    0.73
    5   12   23   16.44    0.79   16.97    0.77
    5   12   24   10.56    0.58   10.38    0.64
    5   12   25   14.21    0.72   14.91    0.70
    5   12   26    1.51    0.25    1.46    0.18
    5   12   27   18.97    0.84   21.62    0.91
    5   12   28    0.34    0.25    0.77    0.13
    5   12   29    0.68    0.23    0.93    0.14
    5   12   30    3.34    0.33    3.75    0.27
    5   12   31    2.87    0.31    3.09    0.25
    5   12   32    1.48    0.26    1.67    0.19
    5   12   33    0.69    0.22    0.59    0.15
    5   12   34    0.71    0.23    0.88    0.14
    5   12   35    1.13    0.23    0.96    0.18
    5   12   36    0.58    0.36    1.32    0.16
    5   12   37    0.47    0.40    0.47    0.15
    5   12   38    0.39    0.32    0.63    0.15
    5   12   39    0.71    0.26    1.08    0.51
    5   13    1    3.21    0.28    3.10    0.27
    5   13    2   24.86    1.25   26.53    1.27
    5   13    3   19.63    0.92   23.85    0.98
    5   13    4   18.99    0.85   18.47    0.84
    5   13    5    7.02    0.52    7.59    0.50
    5   13    6   25.26    1.11   27.98    1.14
    5   13    7   13.34    0.63   10.02    0.58
    5   13    8    3.84    0.35    3.46    0.33
    5   13    9   69.51    2.65   78.48    2.78
    5   13   10   16.95    0.84   21.29    1.02
    5   13   11    8.39    0.59    9.01    0.49
    5   13   12    9.00    0.81   11.44    0.65
    5   13   13   26.37    1.55   24.39    1.21
    5   13   14   60.61    3.19   59.85    2.23
    5   13   15    4.24    0.39    4.18    0.34
    5   13   16    1.42    0.24    0.90    0.17
    5   13   17    4.54    0.44    5.90    0.40
    5   13   18    2.25    0.40    1.23    0.22
    5   13   19    4.91    0.38    5.01    0.34
    5   13   20    2.17    0.27    1.43    0.19
    5   13   21   23.35    1.01   22.12    0.97
    5   13   22   15.67    0.74   13.40    0.79
    5   13   23    2.51    0.32    3.56    0.30
    5   13   24    1.48    0.27    1.43    0.20
    5   13   25   16.67    0.83   18.87    0.95
    5   13   26    3.38    0.48    2.68    0.37
    5   13   27    5.84    0.46    7.23    0.58
    5   13   28    1.86    0.34    1.88    0.30
    5   13   29    0.56    0.30    0.84    0.15
    5   13   30    9.26    0.63    9.01    0.58
    5   13   31    1.89    0.32    2.89    0.32
    5   13   32   -0.08    0.19    0.19    0.03
    5   13   33    0.81    0.24    0.79    0.17
    5   13   34    0.48    0.23    1.04    0.17
    5   13   35    1.04    0.26    1.21    0.20
    5   13   36    2.33    0.33    2.74    0.35
    5   13   37    1.24    0.34    0.58    0.15
    5   13   38    1.05    0.30    2.14    0.24
    5   14    1    9.71    0.55   11.31    0.57
    5   14    2    5.29    0.38    6.10    0.38
    5   14    3   15.02    0.71   12.95    0.79
    5   14    4   17.42    0.80   17.16    0.79
    5   14    5   18.66    0.83   16.61    0.79
    5   14    6    1.11    0.19    0.98    0.16
    5   14    7    5.49    0.39    5.63    0.37
    5   14    8   27.82    2.28   26.57    1.29
    5   14    9   16.45    1.13   17.25    0.91
    5   14   10   10.28    0.66   10.91    0.78
    5   14   11    1.15    0.23    1.80    0.20
    5   14   12   14.44    0.70   13.61    0.77
    5   14   13    7.23    0.50    4.79    0.37
    5   14   14    3.09    0.40    4.22    0.29
    5   14   15   10.91    0.57    8.76    0.51
    5   14   16    2.27    0.29    4.26    0.48
    5   14   17    0.93    0.23    1.26    0.15
    5   14   18    9.67    0.57   10.37    0.54
    5   14   19   19.67    0.91   20.22    0.89
    5   14   20    4.99    0.40    5.52    0.41
    5   14   21    0.20    0.25    1.04    0.14
    5   14   22   12.31    0.74   11.13    0.68
    5   14   23    1.26    0.36    1.33    0.21
    5   14   24    3.70    0.43    4.17    0.35
    5   14   25    1.61    0.29    1.20    0.18
    5   14   26    2.57    0.35    3.01    0.25
    5   14   27    1.27    0.29    1.03    0.16
    5   14   28    0.95    0.30    0.72    0.13
    5   14   29   -0.28    0.23    0.36    0.02
    5   14   30    0.17    0.25    0.57    0.08
    5   14   31    1.11    0.28    0.99    0.16
    5   14   32    1.63    0.29    1.32    0.19
    5   14   33   -0.13    0.22    0.12    0.03
    5   14   34    2.14    0.34    1.59    0.22
    5   14   35    1.76    0.29    1.60    0.20
    5   14   36    2.57    0.31    3.60    0.26
    5   14   37    1.32    0.33    2.25    0.25
    5   15    1    4.41    0.80    4.04    0.76
    5   15    2   17.97    0.92   14.69    1.05
    5   15    3   12.72    0.77   15.23    0.96
    5   15    4   14.41    0.80   12.36    0.91
    5   15    6    1.37    0.22    2.53    0.36
    5   15    7    1.56    0.21    0.85    0.20
    5   15    8    0.44    0.15    0.58    0.12
    5   15    9   34.42    1.38   32.63    1.55
    5   15   10    9.09    0.53    9.09    1.08
    5   15   11   14.21    0.70   13.86    0.79
    5   15   12    0.52    0.19    1.28    0.16
    5   15   13    0.50    0.21    0.81    0.12
    5   15   14    1.02    0.22    0.66    0.13
    5   15   15    3.57    0.40    4.59    0.31
    5   15   16    4.28    0.48    4.19    0.34
    5   15   17    2.05    0.27    1.81    0.21
    5   15   18    2.07    0.29    2.62    0.22
    5   15   19    2.00    0.41    3.15    0.24
    5   15   20    5.53    0.42    5.20    0.36
    5   15   21    1.96    0.38    2.56    0.23
    5   15   22    0.14    0.23    0.60    0.13
    5   15   23    1.81    0.29    0.73    0.21
    5   15   24   10.08    0.61   11.59    0.58
    5   15   25    1.90    0.35    1.95    0.21
    5   15   26    0.91    0.30    0.67    0.13
    5   15   27    4.41    0.41    3.78    0.35
    5   15   28    1.54    0.34    1.58    0.19
    5   15   29    0.42    0.27    0.68    0.13
    5   15   30    1.86    0.31    1.44    0.19
    5   15   31    0.17    0.27    0.62    0.11
    5   15   32    0.60    0.31    0.60    0.16
    5   15   33    1.07    0.31    1.66    0.18
    5   15   34    3.33    0.42    4.26    0.28
    5   15   35    0.25    0.21    0.12    0.09
    5   15   36    0.58    0.23    0.84    0.14
    5   16    1    1.45    0.24    1.57    0.32
    5   16    2   12.35    0.61   10.29    0.85
    5   16    3    9.36    0.54   10.15    0.54
    5   16    4   14.35    0.73   16.58    0.75
    5   16    5   31.05    1.27   30.04    1.25
    5   16    6    3.45    0.32    3.71    0.30
    5   16    7   29.57    1.25   31.99    1.28
    5   16    8    3.87    0.36    5.48    0.34
    5   16    9    0.38    0.17    1.01    0.11
    5   16   10    0.93    0.21    1.18    0.16
    5   16   11    3.85    0.34    3.83    0.30
    5   16   12    0.57    0.20    0.98    0.13
    5   16   13    0.51    0.19    0.45    0.12
    5   16   14   20.07    0.92   20.73    0.91
    5   16   15    4.15    0.38    4.99    0.33
    5   16   16    4.08    0.36    3.75    0.30
    5   16   17    2.16    0.31    2.66    0.24
    5   16   18    0.72    0.34    1.13    0.14
    5   16   19    7.96    0.59    5.92    0.61
    5   16   20    3.13    0.35    3.83    0.28
    5   16   21    2.78    0.33    2.23    0.23
    5   16   22    2.85    0.44    2.56    0.29
    5   16   23    1.94    0.50    1.69    0.20
    5   16   24    0.47    0.27    0.92    0.12
    5   16   25    0.95    0.29    1.45    0.16
    5   16   26    2.28    0.34    2.79    0.24
    5   16   27    1.25    0.28    0.76    0.15
    5   16   28    1.84    0.39    2.23    0.25
    5   16   29    0.14    0.29    0.91    0.13
    5   16   30    0.01    0.36    0.17    0.09
    5   16   31    2.51    0.36    3.44    0.27
    5   16   32    0.95    0.31    1.50    0.17
    5   16   33    2.23    0.42    3.78    0.31
    5   16   34   -0.14    0.25   -0.01    0.06
    5   16   35    0.23    0.23    1.46    0.18
    5   17    1    7.96    0.47    7.82    0.47
    5   17    2    5.88    0.50    6.86    0.43
    5   17    3   15.77    0.75   15.46    0.74
    5   17    4    6.35    0.65    6.74    0.43
    5   17    5    3.98    0.39    4.09    0.31
    5   17    6    4.51    0.39    3.68    0.36
    5   17    7    2.50    0.31    2.16    0.23
    5   17    8    0.43    0.15    0.27    0.09
    5   17    9    0.96    0.22    1.99    0.21
    5   17   10    6.06    0.44    7.27    0.49
    5   17   11    6.25    0.43    6.07    0.46
    5   17   12    5.68    0.40    4.53    0.41
    5   17   13    5.11    0.45    4.93    0.41
    5   17   14    4.40    0.71    2.60    0.27
    5   17   15    1.12    0.48    1.44    0.18
    5   17   16    0.72    0.36    1.29    0.18
    5   17   17    3.12    0.36    4.10    0.29
    5   17   18    1.61    0.29    1.27    0.19
    5   17   19    3.06    0.47    3.43    0.28
    5   17   20    0.74    0.25    1.11    0.15
    5   17   21    3.41    0.37    2.81    0.29
    5   17   22    5.94    0.48    6.72    0.41
    5   17   23    3.75    0.48    2.34    0.26
    5   17   24    3.04    0.54    4.26    0.32
    5   17   25    2.13    0.32    2.01    0.22
    5   17   26    0.25    0.28    0.59    0.12
    5   17   27   -0.37    0.27   -0.05    0.02
    5   17   28   -0.27    0.48    0.30    0.12
    5   17   29    2.00    0.41    1.94    0.22
    5   17   30    0.36    0.31    0.45    0.12
    5   17   31    3.14    0.41    4.07    0.30
    5   17   32    2.13    0.33    2.91    0.25
    5   17   33   -0.10    0.27    0.99    0.09
    5   17   34    1.16    0.29    1.87    0.22
    5   18    1    6.24    0.42    6.54    0.41
    5   18    2    3.38    0.31    3.94    0.31
    5   18    3    0.87    0.17    0.84    0.15
    5   18    4    1.19    0.19    0.97    0.16
    5   18    5    0.43    0.16    0.64    0.12
    5   18    6    2.71    0.30    3.74    0.28
    5   18    7    0.50    0.17    0.55    0.13
    5   18    8    5.94    0.59    7.42    0.43
    5   18    9    1.65    0.28    1.24    0.20
    5   18   10    7.17    0.51    6.06    0.41
    5   18   11   11.08    0.64   12.87    0.63
    5   18   12    6.31    0.56    6.38    0.48
    5   18   13    0.31    0.20    0.55    0.12
    5   18   14   20.79    1.08   19.20    0.88
    5   18   15    5.66    0.54    7.25    0.46
    5   18   16    3.02    0.35    3.59    0.30
    5   18   17    3.88    0.36    2.45    0.29
    5   18   18    0.61    0.23    0.28    0.09
    5   18   19    3.25    0.40    3.11    0.27
    5   18   20    3.06    0.41    3.33    0.28
    5   18   21   11.05    0.74   11.64    0.60
    5   18   22    4.72    0.50    6.11    0.44
    5   18   23    1.22    0.63    1.05    0.19
    5   18   24    1.43    0.39    1.42    0.19
    5   18   25    3.65    0.62    3.14    0.28
    5   18   26    0.86    0.35    1.04    0.19
    5   18   27    1.66    0.40    1.92    0.21
    5   18   28    0.25    0.33    0.15    0.10
    5   18   29    1.03    0.39    2.63    0.22
    5   18   30    0.39    0.38    0.22    0.11
    5   18   31   -0.16    0.36    0.64    0.12
    5   18   32   -0.36    0.31    0.05    0.03
    5   18   33    0.84    0.28    1.44    0.18
    5   19    1    4.90    0.42    5.66    0.39
    5   19    2    3.01    0.29    2.13    0.27
    5   19    3    0.53    0.14    0.60    0.11
    5   19    4    1.50    0.20    0.85    0.17
    5   19    5    2.52    0.33    2.22    0.23
    5   19    6   28.68    1.35   24.98    1.10
    5   19    7    1.40    0.41    0.84    0.16
    5   19    8    7.57    0.74    6.25    0.50
    5   19    9   12.28    0.78   12.51    0.87
    5   19   10    4.12    0.37    4.27    0.35
    5   19   11    0.14    0.13    0.00    0.02
    5   19   12    1.16    0.24    1.47    0.20
    5   19   13    1.27    0.22    0.72    0.15
    5   19   14    1.72    0.29    1.88    0.27
    5   19   15    4.66    0.44    4.36    0.40
    5   19   16    1.48    0.30    1.00    0.17
    5   19   17    4.21    0.43    3.29    0.30
    5   19   18    2.58    0.37    2.66    0.25
    5   19   19    1.33    0.30    2.09    0.19
    5   19   20    0.71    0.29    0.76    0.17
    5   19   21    4.26    0.39    3.15    0.30
    5   19   22    1.87    0.34    2.76    0.24
    5   19   23    0.64    0.43    1.51    0.20
    5   19   24    2.39    0.37    2.94    0.26
    5   19   25    1.00    0.32    1.37    0.17
    5   19   26    0.49    0.30    0.34    0.11
    5   19   27    0.99    0.38    0.53    0.14
    5   19   28    1.66    0.37    1.63    0.20
    5   19   29    1.73    0.33    1.98    0.23
    5   19   30    2.26    0.35    3.32    0.27
    5   19   31    0.29    0.33    0.01    0.13
    5   20    1    0.80    0.18    0.68    0.12
    5   20    2    5.17    0.43    4.31    0.35
    5   20    3    2.85    0.27    1.60    0.92
    5   20    4    0.33    0.14    0.50    0.13
    5   20    5   15.79    0.88   16.97    0.79
    5   20    6    3.16    0.33    4.42    0.31
    5   20    7    4.49    0.39    5.72    0.37
    5   20    8    6.63    0.49    5.07    0.39
    5   20    9    5.52    0.43    5.04    0.41
    5   20   10    0.55    0.20    0.62    0.14
    5   20   11    0.30    0.17    0.31    0.08
    5   20   12    1.65    0.27    1.51    0.19
    5   20   13    3.45    0.36    3.43    0.29
    5   20   14    2.97    0.44    3.98    0.30
    5   20   15    0.79    0.27    2.04    0.18
    5   20   16    8.14    0.57    9.95    0.52
    5   20   17    1.74    0.34    1.67    0.22
    5   20   18    0.05    0.22    0.39    0.07
    5   20   19    1.13    0.29    2.14    0.20
    5   20   20    2.39    0.48    1.97    0.28
    5   20   21    0.15    0.28    0.33    0.10
    5   20   22    0.57    0.28    0.29    0.12
    5   20   23   -0.47    0.39    0.71    0.09
    5   20   24    1.52    0.38    2.47    0.22
    5   20   25    2.16    0.42    3.43    0.29
    5   20   26    0.92    0.32    1.72    0.24
    5   20   27    1.05    0.29    1.43    0.21
    5   20   28    0.13    0.24    0.12    0.10
    5   20   29    0.67    0.35    0.99    0.20
    5   21    1   13.99    0.71   14.02    0.71
    5   21    2    1.68    0.22    1.44    0.21
    5   21    3    0.48    0.12    0.15    0.09
    5   21    4    1.91    0.26    1.46    0.21
    5   21    5   10.87    0.70   11.10    0.60
    5   21    6    7.30    0.50    8.15    0.57
    5   21    7    4.47    0.38    3.89    0.39
    5   21    8    1.19    0.23    1.82    0.21
    5   21    9    0.36    0.17    0.33    0.13
    5   21   10    0.13    0.17    0.38    0.12
    5   21   11    0.99    0.22    0.50    0.13
    5   21   12    1.02    0.30    1.20    0.21
    5   21   13    2.20    0.31    2.17    0.25
    5   21   14    4.48    0.40    3.35    0.33
    5   21   15    2.29    0.33    3.67    0.27
    5   21   16    1.61    0.44    3.41    0.30
    5   21   17    3.00    0.39    3.99    0.36
    5   21   18    4.45    0.46    5.73    0.37
    5   21   19    0.47    0.28    0.87    0.13
    5   21   20    1.22    0.35    0.71    0.17
    5   21   21    0.28    0.31    0.44    0.13
    5   21   22    2.21    0.37    2.35    0.25
    5   21   23    1.05    0.42    0.57    0.15
    5   21   24    1.67    0.35    1.98    0.22
    5   21   25    0.58    0.28    1.11    0.18
    5   21   26   -0.06    0.39    0.00    0.15
    5   21   27    0.17    0.36   -0.18    0.07
    5   21   28    1.83    0.40    2.65    0.36
    5   22    1   10.93    0.60   10.07    0.58
    5   22    2    3.79    0.42    4.33    0.38
    5   22    3   12.09    0.63   10.01    0.59
    5   22    4    1.52    0.22    1.00    0.19
    5   22    5    1.30    0.25    1.73    0.22
    5   22    6    3.09    0.32    3.05    0.28
    5   22    7    8.13    0.53    8.92    0.51
    5   22    8    1.48    0.26    0.74    0.21
    5   22    9    8.81    0.57    9.93    0.55
    5   22   10    1.33    0.19    1.39    0.11
    5   22   11    1.79    0.29    2.51    0.24
    5   22   12    0.16    0.34    0.19    0.10
    5   22   13    1.74    0.35    1.81    0.23
    5   22   14    0.65    0.29    1.20    0.15
    5   22   15    0.59    0.22    1.04    0.07
    5   22   16    0.13    0.22    0.50    0.09
    5   22   17   -0.15    0.20    0.20    0.02
    5   22   18    1.67    0.33    2.48    0.27
    5   22   19    0.86    0.29    1.21    0.18
    5   22   20   -0.01    0.28    0.37    0.14
    5   22   21    0.06    0.28    0.50    0.09
    5   22   22    1.37    0.38    3.00    0.24
    5   22   23    0.39    0.36    1.36    0.19
    5   22   24    0.28    0.34    0.80    0.56
    5   22   25    0.18    0.31    0.28    0.14
    5   22   26    0.72    0.42    0.72    0.55
    5   23    1    1.66    0.30    1.30    0.22
    5   23    2    0.35    0.21    0.21    0.13
    5   23    3    0.86    0.28    1.41    0.20
    5   23    4    0.10    0.15    0.04    0.12
    5   23    5   -0.03    0.05    0.40    0.04
    5   23    6    0.18    0.56    1.08    0.15
    5   23    7    2.66    0.67    3.16    0.49
    5   23    8    0.75    0.18    0.96    0.19
    5   23    9    1.05    0.27    0.83    0.12
    5   23   10    0.27    0.17    0.29    0.13
    5   23   11   -0.09    0.16    0.13    0.02
    5   23   12    0.49    0.22    0.40    0.12
    5   23   13    0.75    0.24    0.52    0.13
    5   23   14    0.16    0.20    0.36    0.07
    5   23   15    0.84    0.25    0.73    0.14
    5   23   16    1.14    0.30    1.61    0.20
    5   23   17    4.15    0.46    4.07    0.39
    5   23   18    0.49    0.28    0.36    0.12
    5   23   19    1.48    0.32    1.72    0.20
    5   23   20    0.39    0.35    0.52    0.13
    5   23   21    1.21    0.38    1.80    0.24
    5   23   22    4.72    0.85    4.93    0.42
    5   23   23    0.34    0.29    0.61    0.17
    5   24    1    1.34    0.21    1.26    0.29
    5   24    2    2.73    0.30    2.63    0.43
    5   24    3    3.06    0.40    2.66    0.31
    5   24    4    4.02    0.36    3.64    0.34
    5   24    5    0.16    0.12    0.15    0.07
    5   24    6    2.37    0.30    2.67    0.27
    5   24    7    0.15    0.15    0.45    0.09
    5   24    8    0.47    0.19    0.80    0.14
    5   24    9    2.53    0.31    2.99    0.26
    5   24   10    0.47    0.19    0.17    0.12
    5   24   11    0.30    0.21    0.44    0.13
    5   24   12    0.89    0.30    0.84    0.16
    5   24   13    0.55    0.22    0.83    0.14
    5   24   14    0.54    0.23    0.78    0.15
    5   24   15    0.80    0.25    1.30    0.17
    5   24   16    0.62    0.37    0.55    0.15
    5   24   17    0.12    0.33    0.49    0.12
    5   24   18    0.21    0.33    0.18    0.14
    5   24   19    0.20    0.31    0.23    0.13
    5   24   20    0.64    0.35    0.55    0.16
    5   25    1    5.02    0.40    4.98    0.39
    5   25    2    1.01    0.20    0.71    0.19
    5   25    3    1.27    0.22    0.99    0.20
    5   25    4    0.23    0.15    0.17    0.11
    5   25    5    1.87    0.25    1.60    0.22
    5   25    6    0.23    0.13   -0.01    0.07
    5   25    7   -0.12    0.13    0.00    0.06
    5   25    8    1.50    0.28    2.25    0.24
    5   25    9    0.39    0.16    0.73    0.09
    5   25   10    0.74    0.24    1.19    0.18
    5   25   11    2.71    0.48    3.04    0.27
    5   25   12    1.16    0.40    1.28    0.18
    5   25   13    0.64    0.67    0.78    0.18
    5   25   14    1.08    0.74    2.03    0.25
    5   25   15   -0.16    0.67   -0.01    0.07
    5   25   16   -0.15    0.64    0.69    0.21
    5   26    1    0.87    0.25    1.12    0.26
    5   26    2    0.53    0.25    0.93    0.26
    5   26    3    0.49    0.25    0.50    0.24
    5   26    4    2.26    0.40    2.17    0.37
    5   26    5    0.12    0.62    0.49    0.17
    5   26    6    0.56    0.68    1.31    0.31
    5   26    7    0.11    0.64    0.36    0.21
    5   26    8    0.07    0.63    0.14    0.18
    5   26    9    0.14    0.69    1.61    0.31
    5   26   10    0.19    0.65    0.33    0.20
    5   26   11    0.81    0.73    2.37    0.40
    5   26   12    0.78    0.68    1.25    0.33
    5   26   13    0.33    0.64    1.27    0.30
    6    1    1    2.66    0.26    2.39    0.20
    6    1    2   10.67    0.65   11.87    0.81
    6    1    3   56.30    1.69   51.31    1.79
    6    1    4  240.47    8.01  210.99    6.72
    6    1    5   25.60    0.94   22.96    0.91
    6    1    6  120.58    3.43  111.94    3.07
    6    1    7   83.91    2.57   96.84    2.74
    6    1    8  206.79    5.85  207.69    5.87
    6    1    9   11.52    0.71   13.22    0.57
    6    1   10   88.20    2.68  102.16    3.52
    6    1   11   35.35    1.13   32.69    1.35
    6    1   12  354.52   12.30  377.99   12.70
    6    1   13  122.11    6.21  130.90    6.42
    6    1   14   17.81    1.14   17.53    1.13
    6    1   15   14.71    1.03   17.57    1.56
    6    1   16   33.27    1.55   32.61    1.54
    6    1   17   24.91    1.17   20.51    1.10
    6    1   18   11.78    0.74   14.50    0.78
    6    1   19    5.75    0.48    7.77    0.50
    6    1   20   23.82    1.18   24.05    1.19
    6    1   21    8.02    0.54    7.72    0.54
    6    1   22   72.98    3.69   60.15    4.84
    6    1   23    1.51    0.26    2.02    0.26
    6    1   24   15.02    0.82   13.86    0.81
    6    1   25   20.69    1.06   19.72    1.26
    6    1   26    9.94    1.06    8.38    1.01
    6    1   27   18.53    1.77   19.86    1.73
    6    1   28   21.36    1.09   20.03    1.29
    6    1   29    1.05    0.24    0.94    0.23
    6    1   30    1.65    0.28    1.70    0.28
    6    1   31   19.65    1.02   17.24    1.17
    6    1   32    7.49    0.57    7.69    0.64
    6    1   33   25.80    1.28   24.60    1.51
    6    1   34    0.49    0.25    0.21    0.21
    6    1   35    3.03    0.53    3.14    0.41
    6    1   36    0.02    0.28    0.08    0.20
    6    1   37    2.07    0.47    1.37    0.47
    6    1   38    2.52    0.47    3.30    0.42
    6    1   39    0.08    0.33    0.41    0.27
    6    1   40    0.02    0.31    0.73    0.28
    6    1   41    1.46    0.38    1.57    0.35
    6    1   42    0.56    0.31    0.68    0.29
    6    1   43    1.43    0.34    1.47    0.34
    6    2    1   52.50    1.95   48.81    1.69
    6    2    2   76.59    2.79   75.91    3.21
    6    2    3  470.29   14.50  498.99   19.24
    6    2    4  175.99    6.09  171.12    8.50
    6    2    5    9.42    0.47   11.05    0.62
    6    2    6  118.59    3.45  122.60    4.29
    6    2    7   76.44    2.29   78.23    2.83
    6    2    8  402.53   11.27  411.76   13.95
    6    2    9  100.88    2.87   86.56    3.29
    6    2   10   45.08    1.43   47.08    2.06
    6    2   11   93.28    2.78  102.80    4.11
    6    2   12   69.55    2.50   61.22    2.73
    6    2   13   59.58    3.28   76.61    5.21
    6    2   14   49.48    2.11   41.12    2.39
    6    2   15   47.59    1.76   40.09    1.90
    6    2   16   20.34    0.88   17.76    0.97
    6    2   17   35.71    1.37   29.05    1.47
    6    2   18    3.03    0.28    3.71    0.31
    6    2   19   26.15    1.13   30.11    1.37
    6    2   20   21.05    0.94   22.08    1.09
    6    2   21    8.85    0.86    5.80    0.46
    6    2   22    3.73    0.34    3.39    0.56
    6    2   23   16.68    0.91   17.33    0.91
    6    2   24   12.62    0.75   12.77    0.73
    6    2   25    0.86    0.22    1.26    0.18
    6    2   26    3.67    0.60    2.68    0.37
    6    2   27    4.97    0.49    3.42    0.44
    6    2   28    0.18    0.19    0.34    0.13
    6    2   29    3.61    0.40    4.68    0.44
    6    2   30   19.14    1.04   21.05    1.27
    6    2   31    1.09    0.28    1.73    0.27
    6    2   32    8.41    0.62    9.97    0.73
    6    2   33    2.19    0.34    1.96    0.32
    6    2   34    3.38    0.41    2.92    0.39
    6    2   35    1.05    0.40    0.38    0.24
    6    2   36    0.42    0.31   -0.01    0.30
    6    2   37    1.53    0.43    2.08    0.46
    6    2   38    0.37    0.36    0.83    0.26
    6    2   39    0.20    0.54    1.06    0.27
    6    2   40    2.04    0.43    1.20    0.45
    6    2   41    1.40    0.39    1.18    0.31
    6    2   42    1.90    0.42    2.25    0.39
    6    2   43    0.48    0.32    0.99    0.28
    6    3    1  574.54   22.66  597.59   20.02
    6    3    2  133.29    5.39  130.94    4.63
    6    3    3   35.60    1.56   28.80    1.45
    6    3    4  243.25    8.25  227.81    7.98
    6    3    5  230.00    7.75  204.95    8.46
    6    3    6   60.17    2.03   62.41    3.25
    6    3    7  209.83    6.42  194.62    7.98
    6    3    8   60.23    1.97   55.00    2.12
    6    3    9   13.40    0.68   15.30    0.70
    6    3   10   44.69    1.53   43.49    1.69
    6    3   11  187.21    5.88  197.58    6.74
    6    3   12  106.26    3.69   94.57    3.49
    6    3   14  131.67    5.26  119.56    6.16
    6    3   15   17.00    0.78   17.05    0.90
    6    3   16  225.22    7.75  223.50    8.91
    6    3   17  101.74    3.76  117.42    4.63
    6    3   18    4.50    0.33    4.18    0.61
    6    3   19   15.54    0.74   16.33    1.05
    6    3   20  124.26    4.43  129.12    5.20
    6    3   21   13.86    0.95   13.12    0.75
    6    3   22    8.39    0.50    9.03    0.56
    6    3   23    2.23    0.25    2.28    0.25
    6    3   24   30.63    1.27   32.14    1.48
    6    3   25   43.86    1.93   40.03    2.28
    6    3   26    5.62    0.47    5.99    0.53
    6    3   27    9.25    0.64   10.93    0.64
    6    3   28   10.91    0.53   12.38    0.70
    6    3   29    2.06    0.22    1.80    0.25
    6    3   30    7.73    0.43    8.07    0.54
    6    3   31    0.26    0.14    0.77    0.15
    6    3   32    8.67    0.47    8.59    0.59
    6    3   33    3.43    0.30    3.76    0.37
    6    3   34    2.27    0.27    1.67    0.32
    6    3   35    1.86    0.28    2.67    0.33
    6    3   37    0.32    0.32    0.59    0.21
    6    3   38    1.92    0.30    2.87    0.35
    6    3   39    2.35    1.06    2.78    0.38
    6    3   40    1.44    0.39    1.94    0.44
    6    3   41    1.29    0.38    1.65    0.32
    6    3   42    1.66    0.37    2.02    0.35
    6    3   43   -0.10    0.26    0.09    0.18
    6    4    1  199.74    6.99  209.99    7.17
    6    4    2   62.62    2.34   63.86    2.36
    6    4    3   98.65    3.98   90.22    3.31
    6    4    4   52.74    2.00   54.39    2.34
    6    4    5   13.40    0.80   16.01    0.72
    6    4    6  136.39    5.40  124.38    4.48
    6    4    7   93.64    3.94   98.57    3.49
    6    4    8   22.68    0.96   20.38    1.07
    6    4    9  105.46    3.43  114.73    4.60
    6    4   10   66.26    2.23   73.88    3.02
    6    4   11   49.31    2.25   56.89    2.38
    6    4   12   20.48    1.31   22.89    1.35
    6    4   13  182.21    6.27  167.76    8.59
    6    4   14    9.20    0.50    7.79    0.67
    6    4   15   82.92    3.14  100.72    3.96
    6    4   16   30.67    1.23   26.77    1.34
    6    4   17   37.27    1.48   37.50    1.70
    6    4   18   34.48    1.35   30.02    1.47
    6    4   19   39.21    1.56   40.87    1.82
    6    4   20   11.82    0.59    9.54    0.78
    6    4   21   19.17    1.24   19.83    1.01
    6    4   24    7.66    0.47    9.14    0.95
    6    4   25   10.05    0.64   10.63    1.07
    6    4   26    0.87    0.26    1.87    0.24
    6    4   27    9.84    0.78    9.45    0.60
    6    4   28   12.79    0.73   10.32    0.67
    6    4   29    9.30    0.61    7.69    0.67
    6    4   30    5.84    0.47    4.17    0.40
    6    4   31   11.70    0.62   11.39    0.69
    6    4   32   10.30    0.56    8.27    0.72
    6    4   33    1.71    0.24    1.36    0.24
    6    4   34    1.29    0.25    1.55    0.25
    6    4   35    3.32    0.33    2.89    0.46
    6    4   36    4.67    0.38    6.12    0.46
    6    4   37    0.39    0.28    1.60    0.24
    6    4   38   -0.23    0.23    0.41    0.15
    6    4   39    0.40    0.26    1.27    0.24
    6    4   41    0.36    0.34    0.77    0.24
    6    4   42    1.29    0.35    1.44    0.31
    6    5    1  150.22    5.40  167.21    5.69
    6    5    2   76.73    2.83   81.04    2.90
    6    5    3  193.44    8.01  221.39    8.56
    6    5    4  252.39    9.99  250.07    8.62
    6    5    5   98.12    4.20  111.01    3.85
    6    5    6   44.49    1.71   44.76    1.99
    6    5    7   93.93    3.20   73.36    2.87
    6    5    8  129.56    4.51  122.79    4.40
    6    5    9   22.79    1.01   26.06    1.06
    6    5   10   12.13    0.93   15.18    0.69
    6    5   11    5.47    0.41    4.26    0.47
    6    5   12   92.56    3.34   92.75    4.71
    6    5   13  143.08    4.58  153.07    5.28
    6    5   14   33.54    1.39   37.11    1.43
    6    5   15   42.23    1.62   39.92    1.58
    6    5   16   19.14    0.89   24.51    1.90
    6    5   17   60.76    2.52   50.35    2.32
    6    5   18   18.35    0.99   19.77    0.99
    6    5   19   28.22    1.39   31.16    1.43
    6    5   20   43.68    1.73   46.89    2.04
    6    5   21   12.18    0.63   12.44    0.71
    6    5   22    9.06    0.50    7.30    0.53
    6    5   23    6.27    0.48    6.41    0.45
    6    5   24   10.55    0.65    9.79    0.75
    6    5   25    6.81    0.50    5.78    0.55
    6    5   26    5.05    0.43    5.09    0.49
    6    5   27    1.46    0.24    1.37    0.26
    6    5   28    1.24    0.23    0.72    0.24
    6    5   29    2.51    0.31    3.54    0.31
    6    5   30   10.95    0.59    9.41    0.62
    6    5   31    2.23    0.31    2.68    0.28
    6    5   32    1.06    0.26    0.53    0.18
    6    5   33    3.12    0.34    2.06    0.30
    6    5   34    1.17    0.23    1.37    0.32
    6    5   35    1.49    0.22    0.93    0.29
    6    5   36    2.27    0.30    2.11    0.29
    6    5   37    1.03    0.25    1.42    0.22
    6    5   38    0.15    0.19    0.38    0.14
    6    5   39    0.30    0.23    0.73    0.18
    6    5   40    0.38    0.24    0.85    0.85
    6    5   41    0.48    0.34    0.73    0.23
    6    5   42    0.20    0.25    0.07    0.20
    6    6    1   25.49    1.21   22.85    1.17
    6    6    2   23.67    1.00   23.32    1.00
    6    6    3   72.45    2.59   64.56    2.85
    6    6    4   25.07    1.09   28.17    1.13
    6    6    5    6.13    0.48    8.00    0.43
    6    6    6   59.70    2.23   60.47    2.24
    6    6    7  138.46    5.66  141.10    4.95
    6    6    8   34.59    2.03   39.48    1.74
    6    6    9   49.67    2.74   52.22    2.27
    6    6   10  220.49    7.64  226.38   10.95
    6    6   11   17.63    0.84   20.74    1.01
    6    6   12   46.84    1.81   48.86    1.84
    6    6   13   30.15    1.21   25.95    1.62
    6    6   14   33.88    1.20   30.57    1.29
    6    6   15  187.94    5.75  174.05    6.19
    6    6   16   34.00    1.26   38.77    1.47
    6    6   17   12.09    0.55   11.79    0.60
    6    6   18   16.48    0.67   11.21    1.35
    6    6   19   13.13    0.61   15.07    0.79
    6    6   20   10.53    0.68   12.72    0.69
    6    6   21   11.27    0.60   11.88    0.68
    6    6   22    2.32    0.27    1.73    0.41
    6    6   23   22.99    1.15   21.32    1.34
    6    6   24   11.63    0.67    8.41    0.59
    6    6   25   12.48    0.75   12.91    0.89
    6    6   26   -0.17    0.17    0.06    0.05
    6    6   27   13.63    0.68   12.78    0.74
    6    6   29    5.98    0.43    6.17    0.55
    6    6   30    1.88    0.28    0.98    0.28
    6    6   31    9.27    0.55    8.40    0.57
    6    6   32    0.92    0.26    0.77    0.18
    6    6   33    0.16    0.26    0.70    0.21
    6    6   34    0.81    0.33    1.44    0.27
    6    6   35    0.62    0.29    0.58    0.17
    6    6   36    0.28    0.15    0.29    0.14
    6    6   37    1.09    0.23    1.08    0.22
    6    6   38    0.14    0.16    0.12    0.13
    6    6   39    1.75    0.27    2.08    0.29
    6    6   40    0.54    0.21    0.88    0.71
    6    6   41    0.44    0.31    0.42    0.18
    6    7    1  151.27    5.24  146.03    5.16
    6    7    2    7.09    0.63    8.51    0.65
    6    7    3   71.10    2.56   64.96    2.46
    6    7    4   89.85    3.26   91.79    3.29
    6    7    5  142.92    4.85  121.64    4.49
    6    7    6   78.41    4.09   82.67    3.42
    6    7    7   37.59    3.09   41.48    1.60
    6    7    8  206.71    7.26  226.87   10.75
    6    7    9   86.16    3.24  105.59    5.04
    6    7   10   64.99    2.69   57.19    2.20
    6    7   11   18.46    0.92   14.31    0.84
    6    7   12  167.87    5.80  161.50    6.57
    6    7   13   31.34    1.27   28.55    2.44
    6    7   14   10.62    0.66   11.67    1.14
    6    7   15   28.28    1.16   27.05    1.31
    6    7   16   43.07    1.51   43.69    1.68
    6    7   17   21.42    0.83   18.80    0.87
    6    7   18   51.29    1.76   52.63    1.98
    6    7   19    7.69    0.42    8.14    0.45
    6    7   20   19.65    0.99   17.46    0.94
    6    7   21   21.79    0.97   22.13    0.95
    6    7   22    1.13    0.19    0.97    0.16
    6    7   23   10.27    0.64    9.84    0.53
    6    7   24    4.64    0.36    5.77    0.36
    6    7   25   15.69    0.77   16.34    0.87
    6    7   26   11.34    0.64   13.52    0.73
    6    7   27    9.07    0.55   10.58    0.61
    6    7   28   23.72    1.04   22.83    1.15
    6    7   29    3.42    0.35    3.55    0.32
    6    7   30    0.01    0.24    0.61    0.16
    6    7   31    8.78    0.55    8.22    0.96
    6    7   32    0.78    0.29    1.19    0.25
    6    7   33    0.94    0.33    0.49    0.49
    6    7   34    0.45    0.30    0.35    0.16
    6    7   35    0.25    0.32    0.43    0.14
    6    7   36    5.76    0.50    6.50    0.48
    6    7   37   -0.08    0.32    0.37    0.11
    6    7   38    2.52    0.31    2.24    0.30
    6    7   39    1.99    0.28    1.76    0.30
    6    8    1  254.68    8.74  254.40    8.73
    6    8    2   48.53    2.14   48.43    2.13
    6    8    3   15.06    0.86   17.90    0.79
    6    8    4   26.06    1.53   24.77    1.06
    6    8    5   20.17    1.36   25.58    1.20
    6    8    6   23.39    1.18   25.85    2.10
    6    8    7    6.03    0.40    7.01    0.57
    6    8    8   94.58    3.39   93.13    3.36
    6    8    9   65.82    2.43   64.58    2.40
    6    8   10   94.63    3.31   84.01    3.13
    6    8   11    3.06    0.37    3.44    0.52
    6    8   12   33.23    1.32   30.23    1.47
    6    8   13   17.05    0.79   17.46    0.79
    6    8   14   87.45    3.55   78.70    2.93
    6    8   15   15.12    0.88   18.50    1.12
    6    8   16    5.94    0.46    5.47    0.74
    6    8   17   17.33    0.81   17.96    0.93
    6    8   18   33.69    1.26   39.47    1.71
    6    8   19    5.35    0.36    6.90    0.44
    6    8   20    7.05    0.98    5.98    0.45
    6    8   21    5.08    0.34    5.52    0.40
    6    8   22    3.75    0.47    4.39    0.43
    6    8   23   15.91    0.74   13.85    0.99
    6    8   24   13.44    0.64   10.12    0.52
    6    8   25    1.43    0.26    1.53    0.16
    6    8   26   10.16    0.54   12.52    0.54
    6    8   27    2.47    0.30    1.26    0.21
    6    8   28    7.93    0.54   10.19    0.52
    6    8   29    2.69    0.32    1.22    0.24
    6    8   30   14.17    0.72   11.04    0.88
    6    8   31    0.88    0.31    1.56    0.23
    6    8   33   -0.10    0.30    0.79    0.18
    6    8   34    0.33    0.46    1.06    0.23
    6    8   35    3.57    0.67    4.11    0.47
    6    8   36    0.84    0.45    1.47    0.21
    6    8   37    3.66    0.44    3.86    0.38
    6    8   38   -0.38    0.35    0.36    0.10
    6    8   39    0.13    0.35    0.51    0.16
    6    8   40    0.50    0.15    0.15    0.61
    6    8   41   -0.09    0.27   -0.01    0.14
    6    9    1   31.15    1.24   26.88    1.66
    6    9    2    5.33    0.42    5.18    0.69
    6    9    3  145.52    5.83  136.50    6.92
    6    9    4  102.49    3.57   88.79    3.86
    6    9    5   12.86    0.71   10.18    0.83
    6    9    6   11.54    0.86   13.27    1.25
    6    9    7    4.74    0.35    5.69    0.40
    6    9    8   30.44    1.20   24.99    1.29
    6    9    9   10.48    0.66   11.98    1.17
    6    9   10  154.82    5.31  142.81    5.11
    6    9   11   54.41    1.98   45.26    1.83
    6    9   12    8.14    0.47    7.25    0.44
    6    9   13    9.97    0.54    9.32    0.51
    6    9   14    5.03    0.34    3.48    0.30
    6    9   15   46.44    1.74   41.20    1.65
    6    9   16   12.59    0.62   10.63    0.57
    6    9   17   27.37    1.11   23.11    1.03
    6    9   18    4.93    0.37    5.04    0.34
    6    9   19    8.79    0.56    6.59    0.61
    6    9   20    5.08    0.37    4.31    0.32
    6    9   21    9.03    0.64   10.60    0.53
    6    9   22    5.71    0.45    3.88    0.46
    6    9   23    0.52    0.23    1.43    0.16
    6    9   24    9.82    0.58   10.55    1.08
    6    9   25    5.49    0.40    4.92    0.49
    6    9   26   46.59    1.76   41.13    1.66
    6    9   27    5.20    0.42    6.51    0.40
    6    9   28   38.99    1.52   34.15    1.42
    6    9   29    6.26    0.43    7.95    0.40
    6    9   30    5.45    0.53    5.33    0.33
    6    9   31    0.71    0.32    1.18    0.16
    6    9   32    2.17    0.38    3.24    0.25
    6    9   33    2.85    0.47    4.23    0.34
    6    9   34    1.05    0.38    0.50    0.22
    6    9   35    4.28    0.47    4.33    0.48
    6    9   36   -0.45    0.34    0.21    0.09
    6    9   37    2.46    0.51    3.13    0.42
    6    9   38    0.01    0.36    0.15    0.11
    6    9   39    1.49    0.40    2.15    0.69
    6    9   40   -0.19    0.28    0.65    0.52
    6   10    1   31.67    1.29   32.08    1.84
    6   10    2   56.79    2.13   57.10    2.47
    6   10    3   62.87    2.39   67.61    2.46
    6   10    4    9.82    0.74    9.06    0.51
    6   10    5   30.40    1.39   27.09    1.16
    6   10    6   48.08    2.11   46.64    2.08
    6   10    7   83.63    3.46   80.40    2.94
    6   10    8   38.54    1.71   34.62    1.42
    6   10    9   21.12    1.05   19.99    0.89
    6   10   10   29.52    1.37   26.86    1.32
    6   10   11    9.06    0.61   10.66    0.54
    6   10   12   22.37    1.10   20.64    0.92
    6   10   13   23.06    1.17   24.53    1.03
    6   10   14    8.27    0.55    7.76    0.45
    6   10   15   16.29    0.86   14.75    0.71
    6   10   16   12.63    0.72   11.56    0.60
    6   10   17    7.08    0.62    6.53    0.40
    6   10   18   13.01    0.95   14.51    0.78
    6   10   19    4.30    0.45    3.47    0.32
    6   10   20    3.95    0.33    3.55    0.32
    6   10   21    1.94    0.25    1.53    0.18
    6   10   22    6.05    0.39    5.76    0.37
    6   10   23    0.00    0.18    0.36    0.09
    6   10   24   25.64    1.09   22.93    1.01
    6   10   25    2.42    0.48    3.33    0.25
    6   10   26    6.65    0.41    5.87    0.39
    6   10   27    0.47    0.20    0.90    0.12
    6   10   28    0.73    0.22    1.52    0.15
    6   10   29    4.67    0.39    3.76    0.35
    6   10   30    0.92    0.34    0.80    0.14
    6   10   31    4.21    0.47    5.69    0.35
    6   10   32    0.67    0.35    0.55    0.10
    6   10   33    0.37    0.36    0.37    0.16
    6   10   34   -0.10    0.33   -0.05    0.06
    6   10   35    1.05    0.38    0.99    0.19
    6   10   36    1.07    0.38    0.84    0.26
    6   10   37    0.81    0.44    1.49    0.28
    6   10   38    0.81    0.40   -0.10    0.58
    6   10   39    0.23    0.31    0.75    0.21
    6   10   40    0.42    0.26    0.55    0.56
    6   11    1   22.15    1.13   22.94    1.13
    6   11    2   22.59    1.12   21.58    0.95
    6   11    3   19.88    1.02   19.37    0.87
    6   11    4   31.55    1.27   28.63    1.74
    6   11    5   34.86    1.39   33.34    1.58
    6   11    6   66.06    2.38   58.27    2.25
    6   11    7   21.18    0.95   22.34    1.35
    6   11    8   16.07    0.84   12.76    0.97
    6   11    9   12.80    0.65   13.39    0.64
    6   11   10   12.22    0.64   13.35    0.64
    6   11   11    4.71    0.36    4.79    0.33
    6   11   12   48.97    1.86   45.96    1.80
    6   11   13   15.50    0.73   13.94    0.69
    6   11   14   15.22    0.72   13.89    0.69
    6   11   15    7.60    0.55    7.67    0.44
    6   11   16   18.14    0.92   14.51    0.85
    6   11   17   21.31    1.03   16.74    0.81
    6   11   18   28.48    1.19   28.66    1.36
    6   11   19    3.91    0.33    3.07    0.27
    6   11   20    2.03    0.26    1.52    0.19
    6   11   21    1.85    0.26    2.47    0.21
    6   11   22   23.55    1.04   24.50    1.03
    6   11   23   21.08    0.98   24.12    1.00
    6   11   24   12.63    0.61   12.91    0.63
    6   11   25    9.92    0.51    8.71    0.50
    6   11   26   16.47    0.73   17.33    0.78
    6   11   27    2.03    0.31    1.97    0.20
    6   11   28    6.61    0.44    7.86    0.49
    6   11   29    3.36    0.32    2.75    0.25
    6   11   30    1.07    0.23    1.31    0.15
    6   11   31    2.72    0.33    1.51    0.24
    6   11   32    0.74    0.21    1.32    0.17
    6   11   33    2.96    0.42    2.53    0.24
    6   11   34    3.17    0.43    3.70    0.27
    6   11   35    0.72    0.37    0.97    0.15
    6   11   36    4.65    0.52    6.31    0.38
    6   11   37    0.36    0.42    1.01    0.49
    6   11   38    1.66    0.36    2.64    0.35
    6   11   39    0.09    0.24    0.29    0.15
    6   12    1   33.65    1.37   33.89    1.58
    6   12    2   23.64    0.99   20.93    0.95
    6   12    3    9.38    0.51    8.49    0.49
    6   12    4   33.64    1.32   29.47    1.25
    6   12    5   90.16    3.24   87.51    3.19
    6   12    6   10.46    0.67   11.08    0.57
    6   12    7   45.12    2.08   49.88    1.86
    6   12    8    4.83    0.44    5.35    0.51
    6   12    9   37.10    1.50   40.01    1.77
    6   12   10   10.47    0.56    8.65    0.73
    6   12   11   15.00    0.76   18.11    0.90
    6   12   12   36.12    1.72   39.82    1.53
    6   12   13    1.46    0.27    2.22    0.23
    6   12   14   17.61    0.94   17.49    0.80
    6   12   15    9.80    0.58   12.28    0.66
    6   12   16   27.59    1.12   22.30    1.18
    6   12   17   13.13    1.23   11.04    0.58
    6   12   18   38.73    1.54   39.35    1.77
    6   12   19   11.50    0.68    9.19    0.53
    6   12   20   13.25    0.68   13.53    0.65
    6   12   21    6.08    0.42    5.59    0.37
    6   12   22   26.08    1.13   27.29    1.12
    6   12   23    6.28    0.54    7.94    0.49
    6   12   24    5.79    0.43    5.69    0.37
    6   12   25   19.03    0.80   18.35    0.83
    6   12   26    2.60    0.36    2.94    0.28
    6   12   27    0.91    0.29    1.85    0.18
    6   12   28    0.34    0.22    0.23    0.09
    6   12   29    0.33    0.24    0.87    0.11
    6   12   30    1.58    0.28    0.46    0.20
    6   12   31    2.65    0.30    2.89    0.23
    6   12   32    0.96    0.23    0.87    0.15
    6   12   33    1.36    0.26    1.59    0.18
    6   12   34    1.21    0.23    1.04    0.16
    6   12   35    0.03    0.42    0.41    0.10
    6   12   36   -0.77    0.79    0.29    0.09
    6   12   37    0.56    0.36    0.49    0.15
    6   12   38   -0.22    0.24    0.08    0.07
    6   13    1   47.31    1.80   45.39    1.77
    6   13    2   32.65    1.39   39.77    1.50
    6   13    3    9.23    0.51    8.41    0.49
    6   13    4   39.40    1.59   43.33    1.65
    6   13    5    3.58    0.37    2.68    0.35
    6   13    6   35.67    1.47   38.68    1.51
    6   13    7   27.94    1.19   29.65    1.20
    6   13    8   40.64    1.62   42.99    1.64
    6   13    9    9.80    0.73    7.60    0.46
    6   13   10   27.88    1.70   30.66    1.42
    6   13   11    1.84    0.24    1.75    0.27
    6   13   12   11.66    0.67    9.41    0.62
    6   13   13   -0.17    0.17    0.29    0.05
    6   13   14    8.61    0.64   11.81    0.56
    6   13   15    5.33    0.45    4.86    0.34
    6   13   16    0.79    0.20    0.37    0.12
    6   13   17    6.19    0.43    5.61    0.43
    6   13   18    6.27    0.52    7.78    0.59
    6   13   19    0.56    0.24    1.75    0.18
    6   13   20    5.68    0.42    5.19    0.41
    6   13   21    6.97    0.80    4.81    0.50
    6   13   22    8.55    0.53    8.46    0.55
    6   13   23    0.05    0.23    0.50    0.09
    6   13   24    1.79    0.35    1.22    0.21
    6   13   25    1.53    0.29    0.90    0.17
    6   13   26    8.58    0.56    9.49    0.50
    6   13   27    2.35    0.39    2.30    0.21
    6   13   28    2.66    0.36    4.54    0.38
    6   13   29    2.90    0.36    2.98    0.30
    6   13   30    1.04    0.28    1.79    0.18
    6   13   31    0.99    0.29    1.41    0.16
    6   13   32    0.27    0.21    0.14    0.08
    6   13   33    1.98    0.31    3.00    0.23
    6   13   34    0.46    0.20    0.40    0.13
    6   13   35    0.47    0.20    0.52    0.12
    6   13   36   -0.26    0.30    0.05    0.03
    6   13   37    0.42    0.28    0.11    0.13
    6   13   38    0.42    0.39    0.67    0.17
    6   14    1    2.50    0.25    2.63    0.25
    6   14    2    0.32    0.11    0.27    0.10
    6   14    3    5.35    0.43    5.70    0.37
    6   14    4    5.45    0.43    5.31    0.36
    6   14    5    1.35    0.21    1.05    0.17
    6   14    6    9.69    0.82   11.94    0.66
    6   14    7   12.26    0.72   10.24    0.81
    6   14    8    6.08    0.42    7.32    0.57
    6   14    9   20.61    1.00   16.14    0.80
    6   14   10    8.64    0.62   10.67    0.61
    6   14   11   10.28    0.57   10.59    0.55
    6   14   12    6.20    0.41    4.95    0.36
    6   14   13    5.55    0.43    7.98    0.49
    6   14   14   18.18    0.81   14.94    0.75
    6   14   15   12.81    0.69   15.16    0.69
    6   14   16    4.32    0.35    2.83    0.28
    6   14   17    9.82    0.57    9.58    0.52
    6   14   18    3.97    0.38    4.81    0.32
    6   14   19    1.46    0.35    2.45    0.27
    6   14   20   14.33    0.77   18.23    0.90
    6   14   21   13.06    0.72   15.71    0.82
    6   14   22    3.83    0.81    4.10    0.44
    6   14   23    1.11    0.41    1.92    0.19
    6   14   24    7.48    1.14    7.67    0.45
    6   14   25    3.92    0.57    5.80    0.36
    6   14   26    1.25    0.35    0.91    0.15
    6   14   27    1.07    0.42    1.51    0.19
    6   14   28    0.32    0.31   -0.02    0.10
    6   14   29    3.63    0.46    5.62    0.34
    6   14   30    1.54    0.34    2.82    0.23
    6   14   31    0.75    0.29    1.41    0.19
    6   14   32    1.95    0.36    2.76    0.32
    6   14   33    1.16    0.29    1.29    0.20
    6   14   34    0.52    0.25    0.55    0.13
    6   14   35    2.23    0.32    2.28    0.25
    6   14   36    0.76    0.36    1.61    0.22
    6   14   37   -0.25    0.27    0.41    0.11
    6   15    1    4.88    0.52    6.06    0.45
    6   15    2   10.02    0.71    7.98    0.49
    6   15    3    1.83    0.31    2.18    0.27
    6   15    4    4.98    0.39    4.50    0.40
    6   15    5   10.50    0.62    8.86    0.60
    6   15    6    2.27    0.28    2.57    0.24
    6   15    7    7.12    0.51    7.82    0.52
    6   15    8    2.26    0.26    1.80    0.21
    6   15    9   17.73    0.96   18.85    0.84
    6   15   10    4.89    0.42    4.92    0.34
    6   15   11   26.68    1.34   29.98    1.20
    6   15   12    1.00    0.24    0.78    0.15
    6   15   13    7.56    0.57    9.27    0.49
    6   15   14   12.81    0.73   10.66    0.58
    6   15   15    1.02    0.24    0.54    0.13
    6   15   16    7.59    0.50    8.39    0.46
    6   15   17    1.82    0.34    1.64    0.24
    6   15   18    8.92    0.55    8.85    0.49
    6   15   19    1.27    0.39    2.11    0.19
    6   15   20    3.32    0.36    3.37    0.32
    6   15   21   17.57    0.84   16.09    0.89
    6   15   22    1.09    0.32    0.31    0.14
    6   15   23    0.93    0.30    0.86    0.14
    6   15   24    1.50    0.42    1.27    0.23
    6   15   25    1.69    0.33    1.81    0.20
    6   15   26   -0.27    0.26    0.04    0.02
    6   15   27    2.57    0.35    3.30    0.30
    6   15   28    0.58    0.30    0.60    0.13
    6   15   29    0.88    0.31    0.88    0.15
    6   15   30    5.52    0.54    6.86    0.40
    6   15   31    0.93    0.32    1.63    0.18
    6   15   32    1.11    0.31    1.85    0.19
    6   15   33    0.58    0.30    1.45    0.17
    6   15   34    0.02    0.23    0.77    0.10
    6   15   35    0.23    0.40    0.54    0.17
    6   15   36    0.51    0.29    1.36    0.20
    6   16    1    8.71    0.71    7.26    0.54
    6   16    2   12.47    0.75   13.36    0.76
    6   16    3    8.83    0.50    7.72    0.56
    6   16    4    1.73    0.23    1.77    0.25
    6   16    5    3.66    0.31    3.18    0.28
    6   16    6    3.17    0.29    2.41    0.25
    6   16    7    5.59    0.44    5.92    0.44
    6   16    8    8.53    0.51    8.97    0.49
    6   16    9   11.05    0.60   11.17    0.58
    6   16   10    6.86    0.48    8.89    0.54
    6   16   11    1.11    0.23    1.28    0.17
    6   16   12    8.49    0.53    9.52    0.51
    6   16   13   13.33    0.66   10.31    0.59
    6   16   14   -0.25    0.14    0.24    0.01
    6   16   15    0.26    0.37    1.09    0.16
    6   16   16   11.61    0.81   14.62    0.67
    6   16   17    2.20    0.50    1.28    0.23
    6   16   18    5.61    0.46    6.40    0.39
    6   16   19    3.32    0.41    3.15    0.27
    6   16   20    3.81    0.42    2.90    0.27
    6   16   21    6.59    0.50    7.73    0.49
    6   16   22    0.44    0.26    0.39    0.09
    6   16   23    3.51    0.39    3.00    0.27
    6   16   24    1.66    0.45    4.19    0.32
    6   16   25    1.78    0.33    2.73    0.23
    6   16   26    1.79    0.34    3.78    0.37
    6   16   27    1.38    0.34    1.65    0.19
    6   16   28    0.61    0.41    1.02    0.14
    6   16   29    1.58    0.35    1.82    0.20
    6   16   30    2.49    0.38    3.33    0.26
    6   16   31    0.88    0.32    1.60    0.18
    6   16   32    0.02    0.28    0.28    0.03
    6   16   33    0.79    0.32    1.48    0.20
    6   16   34   -0.12    0.26    0.83    0.12
    6   17    1   17.37    0.81   18.01    0.82
    6   17    2    2.38    0.25    2.18    0.24
    6   17    3    1.32    0.19    0.94    0.17
    6   17    4    3.41    0.30    3.37    0.29
    6   17    5    4.80    0.38    5.49    0.37
    6   17    6    1.69    0.27    1.56    0.19
    6   17    7    0.44    0.21    0.52    0.14
    6   17    8    0.73    0.23    0.96    0.15
    6   17    9    7.50    0.57    8.29    0.47
    6   17   10    9.73    0.58   11.37    0.66
    6   17   11    6.54    0.51    5.27    0.45
    6   17   12   25.66    1.13   27.89    1.31
    6   17   13    2.20    0.39    1.84    0.21
    6   17   14    2.70    0.45    3.30    0.32
    6   17   15    3.39    0.42    3.19    0.28
    6   17   16    1.78    0.32    1.64    0.19
    6   17   17   -0.32    0.17    0.14    0.01
    6   17   18    1.08    0.33    0.46    0.15
    6   17   19    0.21    0.22    0.12    0.06
    6   17   20    3.14    0.43    3.59    0.33
    6   17   21    4.71    0.44    4.49    0.33
    6   17   22    5.91    0.47    4.83    0.36
    6   17   23    9.88    0.59    8.27    0.50
    6   17   24    4.20    0.48    2.12    0.32
    6   17   25    1.07    0.32    1.46    0.18
    6   17   26    1.83    0.48    1.04    0.22
    6   17   27    6.77    0.56    8.44    0.46
    6   17   28    0.61    0.34    0.60    0.15
    6   17   29    1.78    0.42    2.89    0.27
    6   17   30    0.57    0.39    1.01    0.16
    6   17   31    0.37    0.32    0.98    0.15
    6   17   32    0.33    0.26    1.17    0.14
    6   17   33    0.44    0.22    0.56    0.13
    6   18    1    3.02    0.28    3.01    0.27
    6   18    2    2.48    0.31    2.57    0.30
    6   18    3    2.59    0.25    2.13    0.23
    6   18    4    1.37    0.19    1.69    0.16
    6   18    5    0.51    0.15    1.01    0.14
    6   18    6   14.66    0.80   13.50    0.68
    6   18    7    3.97    0.39    4.76    0.39
    6   18    8    0.83    0.20    0.98    0.12
    6   18    9    5.33    0.50    6.98    0.48
    6   18   10    4.18    0.57    3.10    0.30
    6   18   11   12.10    0.76   11.81    0.72
    6   18   12    1.48    0.28    2.08    0.21
    6   18   13   15.44    0.75   12.33    0.76
    6   18   14    9.80    0.61   11.52    0.64
    6   18   15    6.26    0.46    5.52    0.46
    6   18   16    3.60    0.52    4.00    0.32
    6   18   17    3.30    0.43    3.78    0.29
    6   18   18    4.40    0.46    3.53    0.30
    6   18   19    0.04    0.22    0.08    0.02
    6   18   20    4.35    0.50    5.68    0.36
    6   18   21    1.55    0.36    2.08    0.31
    6   18   22    3.85    0.46    4.28    0.37
    6   18   23    1.51    0.37    2.57    0.26
    6   18   24    0.13    0.55    1.36    0.19
    6   18   25    4.95    0.50    6.31    0.39
    6   18   26    0.02    0.35    0.59    0.10
    6   18   27    0.10    0.32    0.30    0.08
    6   18   28    1.46    0.41    2.20    0.25
    6   18   29   -0.21    0.30   -0.06    0.03
    6   18   30    1.46    0.33    2.45    0.27
    6   18   31    0.74    0.29    1.16    0.20
    6   18   32    0.29    0.25    0.86    0.26
    6   19    1    1.19    0.19    1.08    0.19
    6   19    2    1.11    0.30    1.80    0.21
    6   19    3    3.76    0.37    3.51    0.35
    6   19    4    0.31    0.14    0.46    0.13
    6   19    5   14.82    0.86   14.12    0.97
    6   19    6    3.23    0.40    3.45    0.53
    6   19    7    3.61    0.34    2.35    0.41
    6   19    8    9.04    0.54    7.92    0.66
    6   19    9    1.49    0.24    1.06    0.21
    6   19   10    1.67    0.28    1.86    0.25
    6   19   11    4.22    0.39    3.72    0.34
    6   19   12    0.39    0.24    0.79    0.16
    6   19   13    6.87    0.55    7.40    0.52
    6   19   14    1.48    0.32    2.11    0.21
    6   19   15    0.33    0.25    0.69    0.11
    6   19   16    0.09    0.23    0.43    0.08
    6   19   17    0.41    0.25    0.30    0.11
    6   19   18    0.50    0.27    0.92    0.12
    6   19   19   -0.42    0.22    0.26    0.02
    6   19   20    3.36    0.39    3.57    0.29
    6   19   21    0.87    0.47    1.97    0.22
    6   19   22    0.92    0.34    1.66    0.18
    6   19   23    2.15    0.39    2.55    0.24
    6   19   24   -0.01    0.45    0.46    0.11
    6   19   25    0.61    0.38    1.33    0.16
    6   19   26    0.76    0.33    0.34    0.16
    6   19   27    0.90    0.34    1.23    0.17
    6   19   28    0.77    0.31    1.20    0.16
    6   19   29    2.04    0.34    2.23    0.23
    6   19   30    0.52    0.32    0.16    0.16
    6   20    1    0.15    0.16    0.68    0.19
    6   20    2    2.82    0.28    2.39    0.31
    6   20    3    1.23    0.21    1.00    0.21
    6   20    4    7.10    0.47    7.81    0.47
    6   20    5    4.42    0.36    3.83    0.33
    6   20    6    1.62    0.27    2.00    0.22
    6   20    7    4.96    0.42    4.34    0.41
    6   20    8    0.38    0.20    1.01    0.14
    6   20    9    4.44    0.38    3.69    0.32
    6   20   10    5.75    0.46    6.48    0.41
    6   20   11    5.18    0.43    5.22    0.37
    6   20   12    1.16    0.28    0.97    0.18
    6   20   13    1.66    0.29    1.39    0.18
    6   20   14    2.93    0.36    3.31    0.27
    6   20   15    3.38    0.41    2.42    0.27
    6   20   16   -0.11    0.22    0.35    0.05
    6   20   17    1.07    0.27    0.83    0.16
    6   20   18    0.18    0.50    1.10    0.16
    6   20   19    0.31    0.29    0.48    0.11
    6   20   20    0.87    0.32    1.50    0.16
    6   20   21    0.02    0.31    0.10    0.06
    6   20   22    1.43    0.39    2.13    0.22
    6   20   23    0.53    0.32    1.43    0.16
    6   20   24    1.61    0.36    2.13    0.26
    6   20   25    0.97    0.36    2.62    0.21
    6   20   26    0.92    0.32    2.30    0.20
    6   20   27   -0.06    0.32    0.43    0.13
    6   20   28    0.98    0.36    2.69    0.35
    6   20   29    0.49    0.30    0.76    0.18
    6   21    1    0.97    0.20    1.34    0.19
    6   21    2    2.23    0.25    1.57    0.23
    6   21    3    0.76    0.26    1.17    0.18
    6   21    4    1.12    0.24    1.35    0.19
    6   21    5    6.02    0.51    6.57    0.42
    6   21    6    2.98    0.35    2.36    0.26
    6   21    7    0.77    0.23    1.15    0.20
    6   21    8    1.10    0.22    1.19    0.16
    6   21    9    5.03    0.42    4.75    0.42
    6   21   10    0.35    0.19    0.33    0.10
    6   21   11    4.92    0.41    4.36    0.42
    6   21   12    1.66    0.29    1.37    0.21
    6   21   13    3.44    0.39    5.09    0.33
    6   21   14    1.31    0.41    1.68    0.19
    6   21   15    1.80    0.32    1.44    0.25
    6   21   16    2.53    0.43    3.38    0.27
    6   21   17    1.59    0.39    1.58    0.21
    6   21   18    0.34    0.28    1.04    0.13
    6   21   19    0.11    0.28    0.21    0.08
    6   21   20    1.49    0.33    0.97    0.17
    6   21   21    0.18    0.28    0.32    0.09
    6   21   22    1.48    0.34    1.60    0.20
    6   21   23    0.49    0.31    0.92    0.14
    6   21   24    0.39    0.28    0.70    0.15
    6   21   25    0.16    0.41    0.05    0.14
    6   21   26    0.33    0.41    0.72    0.22
    6   21   27    0.47    0.40    0.80    0.18
    6   22    1    6.99    0.46    6.97    0.45
    6   22    2    5.28    0.39    4.59    0.37
    6   22    3    9.12    0.54    8.53    0.51
    6   22    4    2.52    0.32    2.20    0.33
    6   22    5    1.28    0.25    1.23    0.22
    6   22    6    0.58    0.20    1.11    0.16
    6   22    7    1.17    0.25    1.96    0.24
    6   22    8    4.49    0.40    4.99    0.36
    6   22    9    0.25    0.21    0.30    0.12
    6   22   10    0.16    0.56    0.58    0.09
    6   22   11    2.18    0.37    1.97    0.27
    6   22   12    0.30    0.27    0.53    0.12
    6   22   13    1.70    0.35    3.51    0.27
    6   22   14    1.46    0.32    1.48    0.20
    6   22   15    1.26    0.32    2.59    0.20
    6   22   16    0.04    0.26    0.44    0.03
    6   22   17    0.28    0.27    0.39    0.09
    6   22   18    1.52    0.37    2.11    0.24
    6   22   19    0.50    0.36    1.34    0.20
    6   22   20    0.75    0.37    0.76    0.14
    6   22   21    0.09    0.32    0.89    0.13
    6   22   22    0.55    0.44    0.42    0.14
    6   22   23   -0.08    0.41    0.03    0.09
    6   22   24   -0.32    0.39    0.19    0.10
    6   22   25    0.10    0.39    0.79    0.20
    6   23    1    2.74    0.31    2.87    0.39
    6   23    2    0.62    0.21    1.56    0.26
    6   23    3   10.51    0.67   11.01    0.82
    6   23    4    4.29    0.54    5.51    0.51
    6   23    5    2.74    0.43    2.92    0.49
    6   23    6    5.46    0.45    4.92    0.60
    6   23    7    0.48    0.18    0.31    0.14
    6   23    8   -0.05    0.17    0.22    0.03
    6   23    9    0.08    0.19    0.29    0.08
    6   23   10    1.88    0.31    1.51    0.21
    6   23   11    1.03    0.28    0.77    0.16
    6   23   12   -0.09    0.20   -0.06    0.02
    6   23   13    1.28    0.30    1.88    0.19
    6   23   14    1.63    0.38    2.33    0.21
    6   23   15    1.14    0.31    1.65    0.20
    6   23   16    2.10    0.36    2.66    0.24
    6   23   17    1.05    0.32    1.40    0.18
    6   23   18    1.43    0.44    1.84    0.24
    6   23   19    0.66    0.39    1.29    0.19
    6   23   20    0.17    0.34    0.05    0.12
    6   23   21    0.36    0.33    0.44    0.15
    6   23   22    0.17    0.36    0.86    0.17
    6   24    1    0.30    0.17    0.25    0.14
    6   24    2    0.68    0.18    0.50    0.20
    6   24    3    1.23    0.22    1.14    0.25
    6   24    4    0.89    0.19    0.79    0.20
    6   24    5    0.95    0.30    0.89    0.21
    6   24    6    0.11    0.17    0.11    0.11
    6   24    7    3.51    0.38    3.45    0.38
    6   24    8    0.29    0.19    0.31    0.11
    6   24    9    0.44    0.19    0.30    0.10
    6   24   10    0.05    0.18    0.01    0.08
    6   24   11    0.11    0.20    0.34    0.12
    6   24   12    0.80    0.26    1.24    0.17
    6   24   13    0.69    0.28    1.85    0.19
    6   24   14    0.90    0.43    1.99    0.21
    6   24   15    0.25    0.36    0.26    0.12
    6   24   16    0.54    0.36    0.96    0.16
    6   24   17    0.38    0.51    1.23    0.18
    6   24   18    0.11    0.45    1.46    0.21
    6   24   19    0.10    0.39    1.19    0.19
    6   25    1    0.93    0.20    0.75    0.18
    6   25    2    2.23    0.27    1.88    0.25
    6   25    3    1.80    0.25    1.52    0.22
    6   25    4    1.44    0.26    1.53    0.23
    6   25    5    1.67    0.26    1.84    0.23
    6   25    6    0.31    0.14    0.30    0.03
    6   25    7    0.96    0.24    1.45    0.26
    6   25    8    0.18    0.18    0.14    0.09
    6   25    9    0.34    0.24    0.40    0.04
    6   25   10    0.55    0.82    0.77    0.16
    6   25   11    0.30    0.72    0.46    0.15
    6   25   12    0.34    0.71    0.46    0.15
    6   25   13   -0.21    0.75    0.63    0.15
    6   25   14    0.08    0.69    0.92    0.18
    6   26    1    0.14    0.24    0.31    0.21
    6   26    2    1.94    0.38    1.82    0.35
    6   26    3    0.15    0.63    0.89    0.26
    6   26    4    1.49    0.71    2.74    0.47
    6   26    5   -0.09    0.67    1.94    0.36
    6   26    6   -0.45    0.61    0.24    0.20
    6   26    7   -0.28    0.62    0.54    0.23
    6   26    8    0.29    0.61    1.12    0.31
    6   26    9    0.07    0.50    0.03    0.22
    6   26   10    0.46    0.48    0.30    0.25
    6   26   11   -0.03    0.46    0.25    0.21
    7    1    1  153.87    4.27  135.93    4.02
    7    1    2  522.35   14.35  509.73   14.17
    7    1    3   89.72    3.67   82.31    3.07
    7    1    4  149.90    5.27  153.23    5.33
    7    1    5  160.97    5.27  195.49    6.47
    7    1    6   22.40    0.81   25.10    1.19
    7    1    7  103.25    3.02  103.56    3.02
    7    1    8   13.16    0.54   13.85    0.60
    7    1    9   87.07    2.54   82.93    2.72
    7    1   10    6.81    0.58    6.74    0.47
    7    1   11    8.56    0.57    9.85    0.59
    7    1   12   13.54    0.58   12.36    0.74
    7    1   13    9.00    0.62   11.63    0.51
    7    1   14  146.48    5.23  155.96    4.82
    7    1   15   66.70    2.38   57.26    1.99
    7    1   16   19.81    1.27   20.02    1.04
    7    1   17   21.28    1.05   18.32    1.00
    7    1   18   29.34    1.42   31.12    1.45
    7    1   19   23.50    1.15   21.79    1.12
    7    1   20    1.95    0.26    1.93    0.26
    7    1   21   21.47    1.06   18.99    1.03
    7    1   22    2.48    0.30    2.72    0.30
    7    1   25    7.87    0.67    7.39    0.63
    7    1   26    7.25    0.53    7.90    0.64
    7    1   27    5.83    0.47    5.93    0.55
    7    1   28    1.36    0.26    1.63    0.27
    7    1   29    4.63    0.43    4.42    0.47
    7    1   30   12.86    0.95   12.19    0.89
    7    1   31    2.85    0.37    2.94    0.38
    7    1   32   19.81    1.06   19.64    1.25
    7    1   33    3.90    0.45    4.71    0.48
    7    1   34    3.64    0.48    4.27    0.68
    7    1   35    0.37    0.41    1.81    0.40
    7    1   36    1.38    0.36    1.50    0.32
    7    1   37    2.33    0.44    3.16    0.41
    7    1   38    1.92    0.41    2.03    0.37
    7    1   39    0.66    0.34    0.97    0.30
    7    1   40   -0.10    0.57   -0.28    0.24
    7    1   41    0.08    0.27    0.10    0.23
    7    1   42    1.02    0.33    0.73    0.35
    7    2    1   62.08    1.94   68.02    2.01
    7    2    2  316.85   11.03  337.63    9.30
    7    2    3  224.27    6.88  218.21    7.59
    7    2    4  279.52    8.52  274.24    7.70
    7    2    5   94.69    3.37   90.68    3.30
    7    2    6  165.19    5.17  167.09    5.19
    7    2    7  181.63    5.21  191.72    6.55
    7    2    8  130.35    3.71  119.93    4.40
    7    2    9  144.83    4.19  152.36    4.70
    7    2   10   72.70    2.66   71.15    3.06
    7    2   11   48.43    1.69   55.11    2.82
    7    2   12  129.25    4.00  118.28    4.29
    7    2   13  134.19    4.75  137.65    4.81
    7    2   14   42.61    1.75   54.04    2.22
    7    2   15   96.58    3.48   97.23    4.04
    7    2   16    4.60    0.35    6.40    0.51
    7    2   17   17.91    0.83   19.27    0.97
    7    2   18   58.07    2.19   58.87    2.54
    7    2   19   21.28    1.09   22.33    1.35
    7    2   20   59.30    2.50   51.74    2.89
    7    2   21    9.98    0.62    8.49    1.03
    7    2   22   54.04    2.31   47.11    2.66
    7    2   23    0.38    0.21    0.25    0.29
    7    2   24    5.80    0.59    7.14    0.79
    7    2   25    5.41    0.55    5.23    0.51
    7    2   26   27.28    1.32   26.57    1.59
    7    2   27    1.06    0.25    1.04    0.23
    7    2   28    7.07    0.51    5.68    0.56
    7    2   29    9.68    0.65   10.09    0.76
    7    2   30    7.01    0.68    6.08    0.58
    7    2   31    5.81    0.52    7.44    0.59
    7    2   32   22.28    1.18   24.93    1.46
    7    2   33    2.00    0.35    1.35    0.31
    7    2   35    2.90    0.58    3.27    0.42
    7    2   36    2.28    0.39    2.27    0.36
    7    2   37    1.83    0.38    1.96    0.34
    7    2   38    3.48    0.45    3.08    0.42
    7    2   39    2.02    0.40    1.86    0.35
    7    2   41    3.46    0.50    3.84    0.48
    7    3    1   48.65    2.68   51.49    1.95
    7    3    2  131.82    4.70  141.22    5.61
    7    3    3  261.37    8.02  260.75    8.96
    7    3    4    9.12    1.05   10.29    0.53
    7    3    5   65.14    2.10   54.89    2.52
    7    3    6   48.66    1.70   53.85    2.29
    7    3    7   81.37    2.85   69.53    2.66
    7    3    8  143.97    4.90  123.46    4.56
    7    3    9   39.14    1.62   49.48    2.05
    7    3   10  258.13    8.67  229.52    9.45
    7    3   11   24.84    0.95   26.19    1.52
    7    3   12  146.05    4.11  133.88    4.83
    7    3   13  242.21    6.89  261.03   10.11
    7    3   14   23.66    0.99   20.47    1.08
    7    3   15   10.97    0.61   15.02    0.92
    7    3   16   42.43    1.60   35.67    1.72
    7    3   17   15.55    0.77   18.76    0.80
    7    3   18   11.78    0.59    9.34    0.78
    7    3   19   11.78    0.62   12.87    0.71
    7    3   20   29.06    1.20   29.44    1.39
    7    3   21   21.67    0.94   20.48    1.06
    7    3   22    7.35    0.47    8.93    0.54
    7    3   23    0.83    0.27    1.31    0.22
    7    3   24    1.93    0.29    3.10    0.32
    7    3   25   26.33    1.13   27.61    1.31
    7    3   26    5.49    0.45    4.63    0.49
    7    3   27   14.26    0.82   14.04    0.79
    7    3   28    3.66    0.39    3.91    0.60
    7    3   29   24.68    1.22   22.72    1.42
    7    3   30    5.08    0.47    5.63    0.51
    7    3   31    0.90    0.28    0.48    0.21
    7    3   32    3.51    0.44    4.93    0.46
    7    3   33    5.54    0.50    4.32    0.72
    7    3   34    0.16    0.40    0.50    0.25
    7    3   35    6.11    0.71    6.35    0.58
    7    3   36    3.23    0.44    2.89    0.39
    7    3   37    0.76    0.35    0.80    0.24
    7    3   38    1.16    0.37    0.72    0.26
    7    3   39    1.63    0.40    1.67    0.32
    7    3   40    0.19    0.35    0.65    0.26
    7    3   41    0.42    0.33    0.30    0.24
    7    4    1   60.66    2.25   58.86    2.22
    7    4    2  230.30    7.97  236.33    9.32
    7    4    3   51.15    1.98   55.31    2.04
    7    4    4   38.69    1.50   36.23    1.46
    7    4    5   79.63    3.40   84.77    3.03
    7    4    6   60.56    2.04   64.49    2.71
    7    4    7   89.82    2.89   85.55    3.64
    7    4    8  242.55    8.35  243.52    8.36
    7    4    9  103.07    4.25  103.11    3.69
    7    4   10   50.98    2.25   51.25    2.76
    7    4   11   21.70    1.08   19.10    1.79
    7    4   12   26.57    1.14   29.92    1.19
    7    4   13   65.11    2.24   76.73    3.10
    7    4   14  113.07    3.32  121.12    4.85
    7    4   15   12.93    0.65   12.93    0.90
    7    4   16   30.03    1.20   24.19    1.57
    7    4   17    2.89    0.27    2.74    0.34
    7    4   18    9.72    0.54    9.81    0.60
    7    4   19    5.05    0.38    7.64    0.79
    7    4   20   20.24    0.90   19.56    1.01
    7    4   21   50.46    1.84   38.97    1.91
    7    4   22   13.97    1.41   15.17    1.00
    7    4   23    7.11    0.52    6.84    0.58
    7    4   24    3.16    0.44    4.93    0.59
    7    4   25   10.88    0.61   12.55    0.69
    7    4   26    1.49    0.30    2.16    0.24
    7    4   27   28.57    1.18   26.12    1.60
    7    4   28    6.90    0.52    5.82    0.56
    7    4   29   14.05    0.69   11.03    0.72
    7    4   30   17.34    0.73   16.77    0.91
    7    4   31    3.13    0.28    1.91    0.31
    7    4   32    1.75    0.24    2.05    0.27
    7    4   33   18.37    1.02   20.63    1.86
    7    4   34   -0.26    0.28    0.28    0.12
    7    4   35    3.51    0.46    4.38    0.40
    7    4   36    0.45    0.35    0.98    0.21
    7    4   37    1.07    0.38    2.17    0.29
    7    4   38    6.04    0.60    7.85    0.61
    7    4   39    0.25    0.37    0.51    0.22
    7    4   40    1.08    0.39    1.46    0.30
    7    4   41    0.07    0.33   -0.19    0.23
    7    4   42    0.57    0.28    1.66    0.30
    7    5    1   50.55    1.91   49.63    1.90
    7    5    2   23.58    2.28   31.63    1.25
    7    5    3   95.74    3.44   96.69    3.46
    7    5    4  122.17    5.11  135.20    5.36
    7    5    5  315.41   10.77  315.13   10.76
    7    5    6   46.83    1.73   39.22    1.61
    7    5    7   51.37    2.91   60.18    2.20
    7    5    8   92.12    4.47   74.47    4.07
    7    5    9   63.68    2.33   57.95    3.17
    7    5   10   80.79    2.68   85.75    3.07
    7    5   11   61.26    2.04   59.21    2.24
    7    5   12  113.82    3.71  128.42    4.39
    7    5   13   71.53    2.32   67.43    2.53
    7    5   14   80.94    2.63   80.26    2.92
    7    5   15   16.33    0.69   16.84    0.77
    7    5   16    6.14    0.38    8.99    0.62
    7    5   17    4.26    0.33    3.42    0.41
    7    5   18    8.37    0.50    8.97    0.56
    7    5   19   66.15    2.73   55.33    2.52
    7    5   20   32.53    1.49   29.28    1.42
    7    5   21    1.49    0.34    2.15    0.23
    7    5   22   -0.05    0.33    0.22    0.13
    7    5   23   32.61    2.66   32.59    1.86
    7    5   24    8.71    0.72    8.10    0.65
    7    5   25    6.42    0.51    6.93    0.58
    7    5   26    3.58    0.38    3.38    0.32
    7    5   27    0.29    0.23    0.51    0.13
    7    5   28   35.08    1.64   34.86    1.61
    7    5   29   25.54    1.24   22.73    1.17
    7    5   30    9.39    0.66    9.87    0.61
    7    5   31    1.68    0.35    1.92    0.25
    7    5   32    0.99    0.40    1.06    0.29
    7    5   33   11.30    0.65   12.09    0.71
    7    5   34    3.37    0.40    3.88    0.37
    7    5   35    5.81    0.47    7.45    0.52
    7    5   36    2.60    0.45    2.31    0.31
    7    5   37   -0.49    0.28    0.05    0.05
    7    5   38    0.19    0.31    0.96    0.17
    7    5   39    0.13    0.26    1.74    0.25
    7    5   40    0.73    0.36    1.58    0.28
    7    6    1  140.07    5.69  141.36    5.71
    7    6    2  362.62   12.29  354.46   12.15
    7    6    3   21.84    0.96   23.10    0.98
    7    6    4   65.88    2.79   62.48    2.72
    7    6    5   12.01    0.69   11.45    0.59
    7    6    6   79.35    4.17   85.17    3.05
    7    6    7    7.06    0.61    7.49    0.62
    7    6    8   81.29    2.95   81.62    3.41
    7    6    9  106.20    4.36  104.44    3.74
    7    6   10   86.39    3.09   82.50    3.50
    7    6   11  143.58    4.92  127.10    5.36
    7    6   12   60.75    2.23   57.18    2.18
    7    6   13   43.24    1.54   48.28    1.79
    7    6   14   10.06    0.48    9.28    0.51
    7    6   15   76.12    2.42   66.05    2.54
    7    6   16    8.38    0.45    9.87    0.71
    7    6   17   54.34    1.78   43.86    2.10
    7    6   18    5.93    0.37    7.04    0.46
    7    6   19   12.38    0.98   16.69    0.84
    7    6   20   55.53    2.42   54.72    2.39
    7    6   21    3.21    0.38    4.98    0.59
    7    6   22   29.24    1.72   29.21    1.70
    7    6   23    3.38    0.32    3.35    0.31
    7    6   24    5.22    0.47    6.39    0.52
    7    6   25    7.96    0.52   10.54    0.59
    7    6   26   16.36    0.88   13.77    0.80
    7    6   27   10.80    0.67    8.92    0.74
    7    6   28    6.02    0.44    6.03    0.54
    7    6   29    1.76    0.32    4.02    0.36
    7    6   30   10.02    0.59    9.35    0.60
    7    6   31    1.75    0.39    2.87    0.35
    7    6   32    1.58    0.34    1.72    0.29
    7    6   33    0.15    0.35    0.29    0.13
    7    6   34    0.00    0.37    1.15    0.17
    7    6   35    0.25    0.33    0.82    0.16
    7    6   36    3.05    0.33    3.95    0.37
    7    6   37    1.21    0.26    2.00    0.26
    7    6   38    0.83    0.24    1.41    0.23
    7    6   39    0.21    0.24    0.26    0.18
    7    6   41   -0.08    0.26   -0.03    0.23
    7    7    1    2.88    0.30    2.89    0.29
    7    7    2   33.98    1.53   31.06    1.29
    7    7    3    8.50    0.68    8.90    0.56
    7    7    4   45.80    3.39   41.23    2.31
    7    7    5   17.22    1.18   17.61    0.96
    7    7    6    6.37    0.39    5.77    0.45
    7    7    7   77.72    2.93   88.41    3.10
    7    7    8   17.27    0.76   14.42    0.72
    7    7    9   20.94    0.92   20.72    0.91
    7    7   10   41.41    1.61   40.27    1.59
    7    7   11   70.67    2.90   61.54    2.36
    7    7   12    5.02    0.43    7.28    0.76
    7    7   13    4.80    0.34    4.28    0.45
    7    7   14   20.31    0.87   15.94    1.14
    7    7   15   19.73    0.81   21.66    0.92
    7    7   16   28.00    1.04   27.72    1.15
    7    7   17   17.05    0.72   18.09    0.80
    7    7   18   11.43    0.54   11.20    0.57
    7    7   19   11.00    0.57    8.60    0.74
    7    7   20    3.23    0.32    2.53    0.34
    7    7   21   37.11    1.67   32.75    1.94
    7    7   22    5.08    0.38    4.90    0.39
    7    7   23   11.03    0.61   11.46    0.67
    7    7   24   37.51    1.48   35.19    1.65
    7    7   25    4.12    0.36    3.41    0.33
    7    7   26    7.64    0.55    6.62    0.48
    7    7   27    5.47    0.43    5.78    0.42
    7    7   28   18.96    0.89   19.13    0.98
    7    7   29    1.53    0.30    0.91    0.25
    7    7   30   18.22    0.89   20.82    1.25
    7    7   31    1.30    0.34    1.79    0.42
    7    7   32    5.26    0.56    6.45    0.45
    7    7   33    2.30    0.56    2.24    0.27
    7    7   34   -0.05    0.30    0.32    0.11
    7    7   35    5.03    0.48    4.29    0.41
    7    7   36    1.59    0.39    2.72    0.29
    7    7   37    1.29    0.38    2.08    0.27
    7    7   38    0.11    0.13   -0.05    0.14
    7    7   39    1.69    0.27    1.51    0.71
    7    7   40    0.69    0.33    0.80    0.22
    7    7   41    0.09    0.37    1.20    0.31
    7    8    1    6.29    0.47    6.94    0.80
    7    8    2   11.80    0.85   12.56    0.86
    7    8    3   73.14    3.02   67.10    2.52
    7    8    4   11.04    0.69   12.77    0.71
    7    8    5   10.44    0.65   11.20    0.57
    7    8    6   23.24    0.99   22.51    0.98
    7    8    7   73.56    2.75   79.98    2.85
    7    8    8   11.25    0.61   13.86    0.64
    7    8    9  123.66    4.38  122.81    4.35
    7    8   10   44.21    1.69   41.61    1.64
    7    8   11    1.39    0.18    0.98    0.16
    7    8   12   41.73    1.62   41.34    1.61
    7    8   13   45.02    1.74   44.99    1.73
    7    8   14   25.82    1.09   25.70    1.08
    7    8   15    6.70    0.49    6.45    0.40
    7    8   16    1.04    0.23    0.71    0.13
    7    8   17   16.30    0.69   16.21    0.87
    7    8   18   30.63    1.23   25.54    1.31
    7    8   19    1.98    0.26    1.84    0.22
    7    8   20   37.74    1.49   36.49    1.68
    7    8   21    2.32    0.33    3.68    0.29
    7    8   22   16.14    0.66   12.64    0.67
    7    8   23   39.77    1.51   30.59    1.56
    7    8   24    2.92    0.28    3.40    0.30
    7    8   25    2.90    0.33    2.58    0.28
    7    8   26    0.59    0.32    2.21    0.20
    7    8   27   14.83    0.77   15.97    0.84
    7    8   28    3.21    0.37    3.89    0.33
    7    8   29    5.14    0.52    5.30    0.41
    7    8   30    0.29    0.31    0.94    0.18
    7    8   31    6.71    0.54    8.54    0.65
    7    8   32    0.09    0.35    0.57    0.18
    7    8   33    1.82    0.35    1.02    0.29
    7    8   34    2.45    0.41    2.01    0.36
    7    8   35    0.96    0.38    0.97    0.19
    7    8   36    4.39    0.48    4.75    0.41
    7    8   37    0.30    0.36    0.79    0.15
    7    8   38    0.54    0.43    0.72    0.23
    7    8   39    0.07    0.28    0.16    0.13
    7    8   40    0.14    0.32    1.11    0.20
    7    9    1   64.18    2.75   63.92    2.75
    7    9    2   58.76    2.56   60.57    2.59
    7    9    3  108.98    4.34   96.79    3.56
    7    9    4   63.14    2.79   69.76    2.53
    7    9    5   38.64    1.55   42.60    1.86
    7    9    6   38.23    1.55   42.28    1.85
    7    9    7    4.71    0.42    5.78    0.41
    7    9    8    5.46    0.36    4.83    0.40
    7    9    9   36.17    1.49   41.55    1.80
    7    9   10   11.04    0.59   12.04    0.59
    7    9   11   41.16    1.61   41.25    1.61
    7    9   12   25.27    1.10   28.31    1.14
    7    9   13   16.05    0.83   12.37    0.76
    7    9   14   14.84    0.73   15.65    0.72
    7    9   15   25.38    1.07   23.95    1.03
    7    9   16    2.66    0.33    2.76    0.24
    7    9   17   12.13    0.72   11.88    0.69
    7    9   18   19.73    1.03   19.68    1.00
    7    9   19    1.44    0.27    1.79    0.20
    7    9   20   15.03    0.76   15.63    0.72
    7    9   21   13.61    0.62   13.32    0.75
    7    9   22    3.94    0.31    3.60    0.41
    7    9   23    0.66    0.25    1.07    0.16
    7    9   24    5.56    0.38    6.89    0.45
    7    9   25    6.53    0.41    5.40    0.53
    7    9   26    0.87    0.19    0.42    0.14
    7    9   27    4.77    0.35    4.00    0.36
    7    9   28    1.37    0.38    1.35    0.24
    7    9   29    3.50    0.47    2.47    0.36
    7    9   30    0.86    0.37    0.87    0.17
    7    9   31    2.83    0.53    2.87    0.37
    7    9   32   -0.02    0.39    0.52    0.12
    7    9   33    1.12    0.43    2.10    0.30
    7    9   34    3.17    0.47    5.14    0.47
    7    9   35    1.35    0.42    1.86    0.31
    7    9   36    0.45    0.39    1.05    0.24
    7    9   37   -0.93    0.45    0.73    0.52
    7    9   38   -0.90    0.52    0.99    0.16
    7    9   39    0.15    0.30    0.75    0.17
    7    9   40    0.64    0.53    2.69    0.32
    7   10    1   52.18    2.33   56.22    2.08
    7   10    2   29.72    1.22   29.76    1.41
    7   10    3   17.04    0.81   18.15    0.94
    7   10    4    1.77    0.22    2.05    0.22
    7   10    5   28.63    1.17   27.16    1.15
    7   10    6   81.50    2.94   79.49    2.91
    7   10    7   69.21    2.52   66.20    2.47
    7   10    8   51.95    1.95   49.29    1.90
    7   10    9   61.62    2.28   59.87    2.25
    7   10   10   39.84    1.66   49.46    1.80
    7   10   11   19.78    0.98   16.91    0.80
    7   10   12   10.44    0.66   11.19    0.57
    7   10   13   46.14    2.03   44.35    1.72
    7   10   14    1.90    0.32    1.32    0.36
    7   10   15    7.81    0.84    5.80    0.44
    7   10   16    2.49    0.33    1.70    0.20
    7   10   17    1.69    0.29    3.10    0.31
    7   10   18   24.07    1.14   19.60    0.91
    7   10   19    2.44    0.29    2.92    0.24
    7   10   20    4.18    0.35    4.14    0.34
    7   10   21    6.09    0.42    8.68    0.44
    7   10   22    8.47    0.46    7.39    0.45
    7   10   23    2.61    0.30    3.95    0.27
    7   10   24    2.16    0.33    1.86    0.21
    7   10   25    2.07    0.40    1.16    0.18
    7   10   26    3.72    0.36    3.14    0.40
    7   10   27    0.91    0.26    1.60    0.23
    7   10   28   17.67    0.75   15.91    0.70
    7   10   29    3.06    0.35    3.37    0.25
    7   10   30    0.85    0.38    0.17    0.14
    7   10   31    1.22    0.42    0.78    0.22
    7   10   32    3.92    0.46    5.96    0.41
    7   10   33    1.80    0.43    2.96    0.27
    7   10   34    0.58    0.40    0.85    0.17
    7   10   35    3.78    0.48    4.31    0.46
    7   10   36    1.39    0.50    3.01    0.58
    7   10   37   -0.15    0.40    0.41    0.15
    7   10   38   -0.03    0.32    1.20    0.21
    7   10   39    0.07    0.27    0.02    0.12
    7   11    1   62.00    2.23   53.01    2.09
    7   11    2   39.57    1.56   40.84    1.58
    7   11    3    2.63    0.34    3.57    0.28
    7   11    4   25.93    1.27   26.11    1.09
    7   11    5   21.36    1.35   22.65    1.12
    7   11    6  103.61    3.70  103.91    4.28
    7   11    7   24.78    1.08   27.41    1.28
    7   11    8    9.68    0.60    8.90    0.50
    7   11    9   17.82    0.88   23.26    0.94
    7   11   10   10.41    0.57   10.99    0.56
    7   11   11    5.30    0.38    4.89    0.40
    7   11   12    8.38    0.57    7.94    0.53
    7   11   13   18.50    1.18   17.23    0.92
    7   11   14    7.11    0.45    7.28    0.60
    7   11   15    2.73    0.28    2.62    0.26
    7   11   16   19.81    0.89   18.87    0.85
    7   11   17   12.47    0.62    9.80    0.56
    7   11   18    2.20    0.26    0.89    0.21
    7   11   19    9.00    0.53    8.96    0.49
    7   11   20    3.10    0.38    4.12    0.32
    7   11   21    4.69    0.38    4.64    0.32
    7   11   22    1.37    0.29    1.42    0.17
    7   11   23    5.31    0.40    6.46    0.38
    7   11   24    1.08    0.24    1.03    0.15
    7   11   25    2.45    0.34    2.63    0.23
    7   11   26   -0.03    0.21    0.30    0.03
    7   11   27    3.40    0.35    4.58    0.30
    7   11   28    2.82    0.33    2.25    0.23
    7   11   29    1.38    0.41    1.78    0.21
    7   11   30    2.62    0.45    2.16    0.22
    7   11   31    1.15    0.23    1.09    0.19
    7   11   32    4.18    0.47    3.50    0.27
    7   11   33    0.62    0.39    1.41    0.21
    7   11   34   -0.14    0.37    0.29    0.10
    7   11   35    1.59    0.49    1.74    0.30
    7   11   36    0.30    0.41    0.18    0.13
    7   11   37    0.23    0.40    1.46    0.24
    7   11   38   -0.21    0.36    0.01    0.11
    7   12    1   11.00    0.69   12.39    0.71
    7   12    2   49.76    1.89   49.42    1.89
    7   12    3   25.13    1.05   22.81    1.02
    7   12    4    4.30    0.33    4.01    0.31
    7   12    5   19.78    1.03   20.70    1.04
    7   12    6   16.94    0.79   16.68    0.78
    7   12    7   13.87    0.70   15.25    0.71
    7   12    8    6.79    0.54    8.46    0.46
    7   12    9   54.05    2.89   53.61    2.03
    7   12   10   19.37    1.30   22.61    1.10
    7   12   11    4.48    0.34    4.26    0.63
    7   12   12    6.02    0.40    5.27    0.51
    7   12   13   15.63    0.77   16.85    0.76
    7   12   14    2.19    0.24    1.37    0.19
    7   12   15    2.60    0.27    1.86    0.25
    7   12   16    6.37    0.46    8.33    0.44
    7   12   17   47.89    1.81   43.26    1.72
    7   12   18    6.55    0.47    9.15    0.64
    7   12   19    3.83    0.34    2.67    0.26
    7   12   20    4.58    0.39    5.16    0.34
    7   12   21   23.44    1.03   22.92    0.99
    7   12   22    2.75    0.35    4.37    0.33
    7   12   23    8.04    0.51    7.69    0.45
    7   12   24    1.79    0.33    1.92    0.23
    7   12   25    0.60    0.29    0.28    0.12
    7   12   26    0.52    0.26    1.29    0.14
    7   12   27    2.24    0.33    2.22    0.24
    7   12   28    1.62    0.30    2.75    0.21
    7   12   29    3.92    0.39    3.20    0.28
    7   12   30    0.69    0.22    0.82    0.13
    7   12   31    0.60    0.23    0.77    0.14
    7   12   32    1.54    0.29    1.92    0.20
    7   12   33   -0.03    0.48    0.15    0.09
    7   12   34    0.28    0.41    0.84    0.15
    7   12   35    1.21    0.44    1.67    0.22
    7   12   36    1.15    0.36    2.01    0.23
    7   12   37   -0.01    0.41    0.25    0.15
    7   12   38   -0.15    0.20    0.40    0.13
    7   13    1    1.95    0.21    1.15    0.20
    7   13    2   38.01    1.52   39.36    1.53
    7   13    3   14.38    0.75   18.68    0.80
    7   13    4    3.58    0.33    5.00    0.33
    7   13    5   31.37    1.92   37.96    1.68
    7   13    6   10.28    0.65   10.59    0.65
    7   13    7   79.18    4.21   87.49    3.58
    7   13    8   20.77    1.03   16.53    1.16
    7   13    9    9.47    0.55   10.70    0.77
    7   13   10    5.96    0.46    4.76    0.35
    7   13   11   14.46    0.68   12.13    0.64
    7   13   12    2.47    0.29    3.44    0.26
    7   13   13    6.91    0.55    8.41    0.46
    7   13   14    7.71    0.54    6.19    0.41
    7   13   15   21.94    1.15   23.19    0.98
    7   13   16    2.99    0.31    2.45    0.28
    7   13   17   11.74    0.63   11.12    0.67
    7   13   18    3.52    0.35    3.69    0.33
    7   13   19    0.09    0.22    1.25    0.12
    7   13   20    0.41    0.29    0.14    0.12
    7   13   21    2.99    0.41    3.11    0.26
    7   13   22    4.55    0.50    5.90    0.42
    7   13   23    0.68    0.27    0.58    0.12
    7   13   24    5.86    0.58    4.19    0.38
    7   13   25    0.47    0.34    1.22    0.18
    7   13   26    0.24    0.25    0.24    0.02
    7   13   27    2.73    0.34    3.11    0.25
    7   13   28    0.83    0.29    0.33    0.12
    7   13   29    5.17    0.42    6.85    0.44
    7   13   30    0.57    0.26    1.02    0.14
    7   13   31    1.77    0.33    1.96    0.22
    7   13   32    1.54    0.34    2.00    0.23
    7   13   33    0.45    0.19    0.18    0.10
    7   13   34    1.09    0.26    1.68    0.17
    7   13   35   -0.75    0.38    0.09    0.03
    7   13   36   -0.22    0.34    1.33    0.19
    7   13   37    0.39    0.23    0.29    0.15
    7   14    1    1.98    0.23    2.24    0.29
    7   14    2    6.18    0.41    7.15    0.80
    7   14    3    2.61    0.26    2.65    0.32
    7   14    4    0.45    0.18    0.52    0.13
    7   14    5    1.02    0.20    1.31    0.26
    7   14    6   11.31    0.60   11.75    0.69
    7   14    7   12.27    0.64   13.10    0.64
    7   14    8   14.08    0.70   14.16    0.68
    7   14    9   30.98    1.29   33.15    1.31
    7   14   10    3.99    0.34    4.49    0.32
    7   14   11   14.83    0.75   16.38    0.74
    7   14   12    2.87    0.29    2.65    0.24
    7   14   13    1.13    0.24    1.94    0.18
    7   14   14    8.10    0.50    8.17    0.46
    7   14   15    1.39    0.26    1.75    0.18
    7   14   16    1.00    0.24    0.92    0.15
    7   14   17    2.10    0.29    1.96    0.20
    7   14   18    8.69    0.58    6.19    0.49
    7   14   19    6.10    0.55    7.32    0.58
    7   14   20    8.64    0.84    8.49    0.69
    7   14   21    5.51    0.54    6.87    0.46
    7   14   22   12.56    1.39   15.20    0.82
    7   14   23    0.37    0.39    2.27    0.20
    7   14   24    3.69    0.46    4.13    0.35
    7   14   25    4.01    0.66    6.72    0.54
    7   14   26    0.50    0.29    0.61    0.05
    7   14   27    0.04    0.29    1.08    0.14
    7   14   28    2.18    0.34    3.38    0.25
    7   14   29    0.52    0.31    1.77    0.17
    7   14   30    3.62    0.46    3.49    0.29
    7   14   31    0.97    0.32    1.31    0.16
    7   14   32    1.28    0.31    1.13    0.17
    7   14   33    0.19    0.24    0.63    0.12
    7   14   34    1.89    0.34    2.08    0.23
    7   14   35   -0.36    0.30    0.41    0.04
    7   14   36    0.42    0.30    0.90    0.19
    7   15    1   15.55    0.86   15.17    0.85
    7   15    2    6.25    0.51    8.68    0.68
    7   15    3    3.09    0.29    3.04    0.28
    7   15    4   49.24    1.96   57.37    2.08
    7   15    5    3.60    0.35    3.93    0.35
    7   15    6    8.91    0.61   10.69    0.55
    7   15    7   11.63    0.61   10.76    0.57
    7   15    8    1.74    0.25    2.57    0.22
    7   15    9    2.28    0.26    1.93    0.22
    7   15   10   11.40    0.63   12.45    0.61
    7   15   11    3.28    0.32    3.75    0.28
    7   15   12   31.18    1.32   33.81    1.33
    7   15   13    1.94    0.28    2.42    0.22
    7   15   14   12.40    0.68   14.18    0.66
    7   15   15    6.81    0.68    8.91    0.54
    7   15   16    5.87    0.46    6.40    0.46
    7   15   17   18.17    1.03   18.88    0.84
    7   15   18    1.24    0.29    1.76    0.19
    7   15   19    0.68    0.29    0.74    0.13
    7   15   20    7.66    0.60    7.17    0.49
    7   15   21    3.88    0.46    4.19    0.34
    7   15   22    2.97    0.37    2.48    0.25
    7   15   23   10.68    0.66   11.16    0.57
    7   15   24    2.49    0.37    2.18    0.23
    7   15   25    2.87    0.37    1.50    0.27
    7   15   26    5.06    0.46    6.34    0.38
    7   15   27    0.28    0.32    0.58    0.11
    7   15   28    1.96    0.46    2.99    0.24
    7   15   29    1.12    0.42    1.58    0.22
    7   15   30    1.63    0.44    2.27    0.22
    7   15   31   -0.01    0.29    0.43    0.10
    7   15   32    0.18    0.31    0.71    0.15
    7   15   33   -0.01    0.25    0.07    0.08
    7   15   34    0.23    0.31    1.19    0.18
    7   15   35    0.09    0.25    1.34    0.18
    7   16    1    8.10    0.48    8.14    0.48
    7   16    2   21.89    1.13   22.73    0.98
    7   16    3    8.39    0.59    8.46    0.57
    7   16    4    4.88    0.44    5.17    0.42
    7   16    5   28.64    1.36   27.75    1.66
    7   16    6    4.98    0.38    5.31    0.36
    7   16    7    7.18    0.44    6.13    0.41
    7   16    8    8.56    0.53    9.64    0.51
    7   16    9    0.68    0.20    0.75    0.14
    7   16   10    0.51    0.20    0.78    0.13
    7   16   11    0.22    0.18    0.14    0.09
    7   16   12    1.75    0.27    1.87    0.20
    7   16   13    9.74    0.62    8.04    0.49
    7   16   14    3.55    0.48    5.21    0.39
    7   16   15    8.56    0.65    8.13    0.56
    7   16   16    6.24    0.52    5.24    0.37
    7   16   17    1.62    0.29    1.67    0.21
    7   16   18    6.90    0.56    6.74    0.47
    7   16   19    1.52    0.34    1.28    0.22
    7   16   20    4.33    0.42    4.73    0.33
    7   16   21    5.44    0.49    7.51    0.42
    7   16   22    2.89    0.39    3.63    0.27
    7   16   23    0.24    0.29    1.27    0.12
    7   16   24    0.22    0.28    0.59    0.10
    7   16   25    0.54    0.33    1.02    0.17
    7   16   26    1.63    0.48    2.10    0.21
    7   16   27    0.38    0.32    0.59    0.15
    7   16   28    0.48    0.34    0.57    0.13
    7   16   29    2.65    0.40    3.00    0.25
    7   16   30    1.05    0.38    2.12    0.20
    7   16   31    0.67    0.31    0.70    0.15
    7   16   32    0.72    0.27    1.29    0.17
    7   16   33    0.23    0.24    0.76    0.13
    7   16   34    0.32    0.30    1.71    0.30
    7   17    1    4.27    0.33    4.23    0.33
    7   17    2    6.62    0.47    4.41    0.37
    7   17    3    2.18    0.31    2.27    0.30
    7   17    4   10.72    0.56    8.97    0.53
    7   17    5    8.01    0.49    8.23    0.48
    7   17    6    3.77    0.31    2.96    0.28
    7   17    7    0.07    0.12    0.29    0.03
    7   17    8    1.76    0.32    1.93    0.21
    7   17    9    6.38    0.58    5.11    0.37
    7   17   10   -0.06    0.18    0.27    0.09
    7   17   11    6.96    0.72    7.64    0.53
    7   17   12    1.55    0.44    0.98    0.28
    7   17   13    2.19    0.37    3.41    0.33
    7   17   14    0.25    0.24    0.80    0.11
    7   17   15    5.15    0.44    5.70    0.37
    7   17   16    1.73    0.34    1.33    0.20
    7   17   17    2.82    0.35    2.42    0.25
    7   17   18    1.52    0.35    2.02    0.19
    7   17   19    1.10    0.32    2.09    0.18
    7   17   20    2.97    0.40    3.75    0.28
    7   17   21   -1.00    0.40    1.23    0.08
    7   17   22    1.54    0.34    2.83    0.22
    7   17   23    1.64    0.34    2.72    0.22
    7   17   24    1.95    0.48    1.88    0.21
    7   17   25    4.26    0.48    5.89    0.53
    7   17   26    0.58    0.35    0.39    0.12
    7   17   27    1.11    0.38    2.00    0.19
    7   17   28   -0.03    0.35    0.50    0.05
    7   17   29    0.24    0.32    0.00    0.02
    7   17   30    0.19    0.31    0.25    0.09
    7   17   31    0.18    0.29    0.90    0.13
    7   17   32    0.45    0.27    0.87    0.19
    7   18    1    0.78    0.20    0.68    0.20
    7   18    2    1.27    0.20    1.23    0.18
    7   18    3    5.97    0.42    6.33    0.41
    7   18    4    3.60    0.33    4.22    0.32
    7   18    5    0.60    0.17    0.57    0.11
    7   18    6    1.78    0.27    1.52    0.20
    7   18    7    6.23    0.52    7.44    0.48
    7   18    8    1.98    0.33    1.74    0.22
    7   18    9    5.45    0.43    6.49    0.53
    7   18   10    2.71    0.32    3.25    0.26
    7   18   11    2.45    0.32    2.96    0.25
    7   18   12    6.47    0.50    8.06    0.45
    7   18   13    1.53    0.29    1.09    0.19
    7   18   14    1.76    0.32    2.40    0.22
    7   18   15    3.70    0.38    3.79    0.30
    7   18   16    2.12    0.37    1.76    0.22
    7   18   17    1.37    0.34    1.36    0.18
    7   18   18    6.60    0.57    5.22    0.38
    7   18   19   -0.47    0.26    0.54    0.02
    7   18   20   -0.08    0.26    1.08    0.08
    7   18   21   -0.50    0.25    0.34    0.02
    7   18   22   -0.41    0.57    0.91    0.47
    7   18   23    1.81    0.44    3.09    0.29
    7   18   24    0.33    0.35    0.26    0.09
    7   18   25   -0.43    0.37    1.23    0.10
    7   18   26    0.64    0.37    1.93    0.17
    7   18   27    0.29    0.34    1.06    0.14
    7   18   28    0.01    0.31    0.16    0.08
    7   18   29    1.58    0.35    2.89    0.24
    7   18   30    0.77    0.36    0.80    0.19
    7   18   31    0.53    0.27    2.32    0.24
    7   19    1    7.51    0.50    6.70    0.44
    7   19    2    0.70    0.19    1.22    0.17
    7   19    3   11.62    0.83   10.85    0.59
    7   19    4    6.76    0.57    5.35    0.47
    7   19    5    2.14    0.27    1.53    0.26
    7   19    6   23.68    1.16   22.37    0.99
    7   19    7   10.40    0.63    8.65    0.52
    7   19    8    2.29    0.32    2.98    0.26
    7   19    9    0.37    0.23    0.13    0.10
    7   19   10    2.89    0.34    2.23    0.25
    7   19   11    4.30    0.41    3.23    0.30
    7   19   12    3.01    0.39    2.81    0.27
    7   19   13    4.02    0.43    3.88    0.31
    7   19   14    0.64    0.27    0.34    0.13
    7   19   15    1.14    0.30    1.76    0.18
    7   19   16   -1.20    0.39    0.80    0.02
    7   19   17    2.78    0.51    3.38    0.35
    7   19   18    2.04    0.35    2.38    0.23
    7   19   19    0.27    0.42    1.51    0.17
    7   19   20   -0.25    0.29    0.40    0.07
    7   19   21    0.54    0.33    1.43    0.16
    7   19   22    6.23    0.60    6.67    0.42
    7   19   23    0.27    0.32    0.32    0.09
    7   19   24    1.18    0.37    1.58    0.18
    7   19   25    1.72    0.40    2.40    0.23
    7   19   26    1.86    0.40    2.74    0.24
    7   19   27    0.67    0.32    1.58    0.18
    7   19   28    0.96    0.47    1.20    0.21
    7   19   29    0.07    0.35    0.20    0.14
    7   20    1   10.84    0.69   10.05    0.67
    7   20    2    0.76    0.17    0.66    0.19
    7   20    3    0.47    0.15    0.60    0.15
    7   20    4    4.97    0.38    4.44    0.35
    7   20    5    1.16    0.23    1.31    0.19
    7   20    6    1.26    0.23    1.29    0.18
    7   20    7    2.12    0.30    2.36    0.25
    7   20    8    1.61    0.26    1.56    0.19
    7   20    9    0.28    0.21    0.17    0.10
    7   20   10    1.99    0.31    1.55    0.26
    7   20   11    1.02    0.26    0.64    0.15
    7   20   12    0.85    0.26    0.82    0.14
    7   20   13   -0.04    0.29    0.28    0.13
    7   20   14    0.62    0.29    1.00    0.14
    7   20   15    2.50    0.35    2.78    0.26
    7   20   16   -0.68    0.38    0.36    0.02
    7   20   17   -0.11    0.27    0.01    0.02
    7   20   18    0.24    0.30    0.02    0.06
    7   20   19    0.47    0.33    0.72    0.13
    7   20   20    0.13    0.29    0.02    0.08
    7   20   21    4.26    0.44    3.52    0.31
    7   20   22    2.52    0.41    4.04    0.29
    7   20   23    2.49    0.40    3.24    0.27
    7   20   24    0.04    0.33    0.43    0.11
    7   20   25   -0.06    0.29    0.50    0.11
    7   20   26    0.02    0.35   -0.04    0.11
    7   20   27    1.06    0.39    3.20    0.29
    7   20   28    0.27    0.31    0.70    0.17
    7   21    1    5.06    0.39    5.45    0.39
    7   21    2    0.28    0.14    0.40    0.12
    7   21    3    0.55    0.18    0.85    0.15
    7   21    4   -0.10    0.13    0.10    0.06
    7   21    5    2.22    0.37    3.24    0.32
    7   21    6    0.51    0.23    0.43    0.14
    7   21    7    1.15    0.25    0.82    0.15
    7   21    8    3.06    0.37    2.71    0.27
    7   21    9    1.29    0.30    0.59    0.27
    7   21   10    0.18    0.19    0.52    0.03
    7   21   11    1.73    0.40    1.87    0.29
    7   21   12    0.07    0.36    0.55    0.12
    7   21   13    2.33    0.64    3.25    0.31
    7   21   14    0.15    0.29    0.45    0.09
    7   21   15    1.91    0.36    3.25    0.26
    7   21   16    1.00    0.38    2.38    0.22
    7   21   17    0.65    0.31    0.82    0.13
    7   21   18    0.52    0.31    0.72    0.14
    7   21   19    2.51    0.40    2.79    0.26
    7   21   20    1.69    0.37    2.26    0.23
    7   21   21    0.13    0.32    0.97    0.14
    7   21   22    1.12    0.34    1.74    0.19
    7   21   23    1.52    0.40    1.49    0.57
    7   21   24   -0.49    0.35    0.63    0.09
    7   21   25    0.76    0.45    1.31    0.27
    7   21   26    0.71    0.50    0.27    0.22
    7   22    1    0.09    0.12    0.00    0.09
    7   22    2    1.34    0.23    1.60    0.21
    7   22    3    0.96    0.21    1.06    0.18
    7   22    4    1.40    0.29    1.24    0.20
    7   22    5    0.28    0.23    0.10    0.10
    7   22    7   -0.19    0.22    0.20    0.09
    7   22    8    2.83    0.44    4.01    0.39
    7   22    9    1.10    0.29    1.46    0.25
    7   22   10    6.28    0.49    6.08    0.41
    7   22   11    0.19    0.24    0.20    0.05
    7   22   12    1.12    0.29    0.49    0.15
    7   22   13    1.32    0.32    1.70    0.19
    7   22   14    0.81    0.30    1.19    0.14
    7   22   15   -0.07    0.25    0.02    0.03
    7   22   16    0.29    0.31    0.88    0.11
    7   22   17    0.13    0.32    0.20    0.13
    7   22   18    0.44    0.35    0.43    0.11
    7   22   19    1.71    0.44    2.26    0.23
    7   22   20   -0.20    0.50    0.60    0.12
    7   22   21   -0.26    0.41    0.06    0.08
    7   22   22    0.01    0.43    0.77    0.15
    7   22   23    0.54    0.74    1.18    0.20
    7   23    1    3.14    0.31    3.13    0.30
    7   23    2    2.51    0.38    3.27    0.29
    7   23    3    1.23    0.28    0.75    0.20
    7   23    4    1.78    0.27    2.19    0.26
    7   23    5    1.16    0.22    0.87    0.16
    7   23    6    0.47    0.26    0.55    0.11
    7   23    7    1.74    0.30    3.00    0.24
    7   23    8    1.32    0.29    1.72    0.20
    7   23    9    0.66    0.27    1.54    0.17
    7   23   10    0.67    0.27    1.12    0.16
    7   23   11    0.17    0.24    0.19    0.07
    7   23   12    0.85    0.28    1.37    0.16
    7   23   13    0.34    0.27    0.60    0.12
    7   23   14    3.04    0.44    2.86    0.29
    7   23   15   -0.07    0.31    0.05    0.07
    7   23   16    0.36    0.29    0.60    0.13
    7   23   17    0.51    0.41    0.85    0.17
    7   23   18    1.46    0.41    1.82    0.24
    7   23   19    0.58    0.50    0.39    0.15
    7   23   20   -0.11    0.41    1.11    0.18
    7   23   21    0.14    0.36    0.84    0.17
    7   24    1    1.76    0.26    2.20    0.26
    7   24    2    3.44    0.38    3.93    0.33
    7   24    3    2.57    0.35    3.25    0.30
    7   24    4    1.75    0.28    2.48    0.28
    7   24    5    0.23    0.16    0.13    0.04
    7   24    6    1.60    0.28    1.80    0.27
    7   24    7    1.99    0.29    2.12    0.23
    7   24    8    0.96    0.24    0.56    0.17
    7   24    9    0.31    0.21    0.03    0.10
    7   24   10    0.42    0.22    0.41    0.11
    7   24   11    3.48    0.40    4.90    0.34
    7   24   12    2.05    0.35    3.32    0.27
    7   24   13    1.17    0.89    0.87    0.25
    7   24   14    0.58    0.51    1.78    0.22
    7   24   15   -0.09    0.48    0.62    0.14
    7   24   16   -0.08    0.44    0.33    0.12
    7   24   17    0.92    0.44    3.03    0.43
    7   24   18   -0.03    0.33    0.51    0.15
    7   25    1    0.39    0.19    0.64    0.18
    7   25    2    0.63    0.28    0.75    0.18
    7   25    3    1.14    0.30    0.88    0.20
    7   25    4    0.78    0.28    0.64    0.16
    7   25    5    0.18    0.24    0.17    0.10
    7   25    6    0.11    0.27    0.11    0.12
    7   25    7    0.67    0.54    2.08    0.26
    7   25    8   -0.34    0.50    1.36    0.18
    7   25    9   -0.61    0.45    0.22    0.03
    7   25   10   -1.07    0.43    0.30    0.09
    7   25   11    0.03    0.73    0.79    0.28
    7   26    1    0.36    0.66    0.89    0.30
    7   26    2    0.66    0.62    0.73    0.35
    7   26    3    0.22    0.66    1.25    0.35
    7   26    4    0.48    0.67    0.64    0.32
    7   26    5    0.91    0.72    2.32    0.45
    7   26    6    0.40    0.67    0.60    0.33
    7   26    7    0.91    0.69    0.63    0.33
    7   26    8    0.76    0.65    0.47    0.30
    8    1    1  198.09    6.90  203.82    6.26
    8    1    2   66.74    2.30   77.20    2.45
    8    1    3  130.21    3.80  136.75    3.89
    8    1    4   26.63    1.29   27.08    1.01
    8    1    5   79.38    2.35   77.55    2.55
    8    1    6  359.88   10.70  323.09   10.14
    8    1    7   17.89    1.20   20.58    1.02
    8    1    8  108.38    3.85  106.87    5.41
    8    1    9  179.46    5.55  173.77    7.06
    8    1   10   14.55    0.55   11.51    0.74
    8    1   11   18.72    0.76   18.41    0.84
    8    1   12   24.16    0.88   29.28    1.03
    8    1   13    4.34    0.26    4.65    0.30
    8    1   14   71.32    2.10   64.09    2.20
    8    1   15   28.43    1.37   29.09    1.07
    8    1   16   23.42    1.18   24.60    0.93
    8    1   17   95.16    3.99   99.34    4.07
    8    1   18   20.51    1.06   21.19    1.07
    8    1   19    2.87    0.32    3.12    0.32
    8    1   20    2.09    0.28    2.17    0.28
    8    1   21    3.84    0.65    4.15    0.65
    8    1   22    0.48    0.21    0.74    0.21
    8    1   23   21.72    1.11   21.58    1.34
    8    1   24   11.85    1.29   11.86    0.86
    8    1   25   10.53    0.68   11.66    0.82
    8    1   26    0.76    0.22    0.80    0.22
    8    1   27   26.23    1.29   25.79    1.55
    8    1   28    4.93    0.45    5.50    0.51
    8    1   29    9.97    0.66    9.33    0.75
    8    1   30    3.96    0.43    4.71    0.47
    8    1   31    6.99    0.57    7.82    0.65
    8    1   33    1.65    0.33    1.78    0.33
    8    1   34    0.91    0.32    1.82    0.31
    8    1   35    1.22    0.35    1.45    0.31
    8    1   36    0.13    0.30    0.21    0.24
    8    1   37    0.61    0.34    0.51    0.29
    8    1   38    1.09    0.38    1.02    0.33
    8    1   39    2.14    0.44    1.94    0.41
    8    1   40    0.04    0.30   -0.14    0.26
    8    2    1   44.77    1.41   44.18    1.41
    8    2    2   64.89    1.95   62.19    1.91
    8    2    3   31.57    1.07   34.28    1.10
    8    2    4   91.98    2.74   96.03    2.80
    8    2    5  177.33    5.01  171.03    4.93
    8    2    6  156.07    4.91  159.51    4.53
    8    2    7  333.17   12.92  312.66   10.85
    8    2    8   36.26    2.11   41.68    2.22
    8    2    9   30.99    1.21   23.57    1.57
    8    2   10   24.87    0.86   25.01    1.05
    8    2   11   33.55    1.07   29.05    1.11
    8    2   12   35.35    1.14   34.44    1.24
    8    2   13   17.84    0.98   21.28    1.03
    8    2   14    6.18    0.39    5.61    0.38
    8    2   15    8.28    0.47    7.82    0.46
    8    2   16   26.87    1.11   25.51    1.09
    8    2   17    1.37    0.20    1.61    0.18
    8    2   18   36.32    1.42   33.49    1.38
    8    2   19   42.20    1.93   45.04    2.41
    8    2   20   11.62    0.69   10.32    0.80
    8    2   21   32.07    2.53   27.39    2.38
    8    2   22   24.50    1.50   26.05    2.14
    8    2   23   12.50    0.73   11.82    0.86
    8    2   24    0.22    0.45    0.42    0.16
    8    2   25   17.32    1.07   12.72    0.97
    8    2   26    9.35    0.60    7.57    0.68
    8    2   27    1.21    0.27    1.58    0.26
    8    2   28    5.63    0.49    6.72    0.57
    8    2   29   14.95    0.86   14.81    1.01
    8    2   30    1.19    0.31    1.54    0.27
    8    2   31   21.50    1.16   26.46    2.10
    8    2   32    0.64    0.37    0.45    0.29
    8    2   33    1.87    0.39    3.40    0.38
    8    2   34    1.31    0.34    1.24    0.27
    8    2   35    4.87    0.48    3.74    0.47
    8    2   36    0.17    0.31    0.36    0.23
    8    2   37    0.88    0.34    0.81    0.29
    8    2   38   -0.07    0.31    0.62    0.25
    8    2   39    1.39    0.43    2.00    0.37
    8    2   41   -0.74    0.60    0.73    0.26
    8    3    1   34.44    1.18   28.44    1.10
    8    3    2    9.75    0.93    6.54    0.49
    8    3    3   29.07    1.04   25.71    1.12
    8    3    4   17.12    0.68   13.51    0.82
    8    3    5   62.93    1.98   75.66    2.63
    8    3    6   88.52    3.20   89.33    3.22
    8    3    7   44.88    2.56   52.26    2.23
    8    3    8  246.26    8.48  252.39   17.17
    8    3    9   10.34    0.46   12.29    0.68
    8    3   10  111.77    3.63  123.23    4.25
    8    3   11   41.02    1.43   41.29    1.61
    8    3   12   25.69    0.91   31.28    1.69
    8    3   13   12.84    0.51   11.24    0.85
    8    3   14   11.13    0.48   12.98    0.71
    8    3   15   39.60    1.56   40.42    1.57
    8    3   16   75.98    2.78   76.04    2.77
    8    3   17    6.74    0.42    5.85    0.56
    8    3   18   63.75    2.33   59.20    2.61
    8    3   19   76.30    2.87   86.75    3.51
    8    3   20   15.83    0.85   14.73    1.01
    8    3   21   16.33    0.91   18.60    1.14
    8    3   22    4.87    0.42    5.60    0.41
    8    3   23    9.43    0.62    9.88    0.74
    8    3   24    6.47    0.52    8.04    0.62
    8    3   26    1.49    0.27    0.99    0.25
    8    3   28   17.32    0.95   17.61    1.13
    8    3   29    0.77    0.26    0.56    0.20
    8    3   30    6.74    0.55    6.26    0.58
    8    3   31    2.35    0.43    2.40    0.50
    8    3   32    0.46    0.76    0.55    0.21
    8    3   33    0.43    0.32    0.39    0.19
    8    3   34    0.23    0.30    0.21    0.19
    8    3   35    4.66    0.49    4.33    0.48
    8    3   36    0.66    0.34    0.70    0.24
    8    3   37    0.54    0.36    0.54    0.26
    8    3   38    0.08    0.35    0.40    0.25
    8    3   39    1.00    0.40    2.01    0.34
    8    3   40    0.54    0.44    2.86    0.54
    8    3   41    1.67    0.50    3.48    0.41
    8    4    1   37.63    1.48   37.63    1.48
    8    4    2   28.99    1.39   29.15    1.39
    8    4    3   39.66    1.38   37.82    1.51
    8    4    4  141.96    4.50  147.76    5.13
    8    4    5  178.31    6.21  180.38    6.25
    8    4    6   74.15    3.86   75.49    3.18
    8    4    7   97.86    4.01   92.56    4.78
    8    4    8    9.64    0.54   11.27    0.65
    8    4    9   23.59    0.89   22.14    1.13
    8    4   10  119.07    3.73  111.76    4.06
    8    4   11   11.71    0.60   10.95    0.67
    8    4   12   31.18    1.03   30.34    1.25
    8    4   13   70.80    2.32   69.01    2.57
    8    4   14   74.04    2.38   67.43    2.56
    8    4   15   75.36    2.66   61.36    2.80
    8    4   16   22.77    0.99   22.32    1.38
    8    4   17   36.11    1.42   33.18    1.94
    8    4   18    1.11    0.18    0.80    0.21
    8    4   19    1.39    0.23    2.45    0.23
    8    4   20   12.37    0.95   15.58    0.97
    8    4   21   29.62    1.39   27.83    1.35
    8    4   22    3.59    0.33    5.83    0.66
    8    4   23    3.17    0.31    3.97    0.40
    8    4   24    9.18    0.51    6.23    0.93
    8    4   25   10.66    0.67   11.51    1.14
    8    4   26   29.15    1.19   25.37    1.59
    8    4   27    1.83    0.28    2.56    0.27
    8    4   28   17.20    0.93   15.65    0.88
    8    4   29    8.31    0.58    6.38    0.61
    8    4   30   11.18    0.73   10.19    1.14
    8    4   31    4.75    0.47    4.17    0.64
    8    4   32    7.36    0.80   10.83    0.75
    8    4   33    3.03    0.44    3.75    0.40
    8    4   34    4.36    0.50    5.21    0.49
    8    4   35    2.20    0.41    1.89    0.32
    8    4   36    1.69    0.41    2.64    0.34
    8    4   37    1.16    0.39    0.90    0.27
    8    4   38    0.18    0.35    0.08    0.21
    8    4   40    0.31    0.75    0.57    0.26
    8    4   41    3.21    0.44    5.75    0.51
    8    5    1   22.05    0.92   18.52    0.87
    8    5    2   76.64    3.23   76.94    3.23
    8    5    3  223.80    8.76  210.05    7.35
    8    5    4  127.21    5.21  129.82    4.56
    8    5    5   25.25    2.39   34.14    1.53
    8    5    6    6.80    0.50    8.10    0.63
    8    5    7   41.15    1.42   39.10    1.56
    8    5    8   19.72    0.78   18.94    0.86
    8    5    9   21.70    0.96   22.73    0.97
    8    5   10   24.25    0.92   23.30    1.17
    8    5   11  106.63    3.45  113.99    3.98
    8    5   12   39.05    1.38   39.29    1.54
    8    5   13   14.48    0.62   14.05    0.68
    8    5   14   57.60    1.94   58.41    2.18
    8    5   15   30.68    1.10   27.56    1.18
    8    5   16   24.63    0.86   24.43    1.04
    8    5   17    6.06    0.41    6.47    0.55
    8    5   18   69.86    2.65   79.64    3.24
    8    5   19    8.26    0.66    6.81    0.49
    8    5   20    4.36    0.68    3.58    0.57
    8    5   21   20.09    1.05   19.98    1.25
    8    5   22    1.92    0.28    1.15    0.20
    8    5   23   13.82    1.47   16.45    1.05
    8    5   24    3.92    0.39    3.87    0.34
    8    5   26    7.01    0.57    9.95    0.69
    8    5   27   21.92    0.97   20.52    1.31
    8    5   28    6.13    0.44    6.04    0.55
    8    5   29    7.55    0.53    9.50    0.69
    8    5   30    0.98    0.34    1.10    0.39
    8    5   31    1.72    0.43    1.95    0.26
    8    5   32   11.01    0.63   11.60    0.69
    8    5   33    2.18    0.35    2.11    0.29
    8    5   34   10.76    0.74   11.12    0.69
    8    5   35    4.77    0.52    3.69    0.45
    8    5   36    0.81    0.40    1.41    0.25
    8    5   37    0.30    0.40    0.51    0.20
    8    5   38    1.38    0.44    1.89    0.43
    8    5   39    0.87    0.39    1.02    0.40
    8    5   40   -0.04    0.72    0.57    0.23
    8    5   41    0.50    0.30    2.06    0.30
    8    6    1    3.31    0.32    3.58    0.28
    8    6    2   58.46    2.53   58.51    2.19
    8    6    3   50.47    1.94   53.47    2.30
    8    6    4   47.29    2.05   43.69    1.99
    8    6    5  124.20    4.36  120.45    4.96
    8    6    6   15.06    0.84   16.29    1.05
    8    6    7   16.78    0.78   17.34    0.79
    8    6    8   66.97    2.45   63.42    2.39
    8    6    9   64.11    2.40   66.08    2.43
    8    6   10   47.62    1.78   41.61    1.68
    8    6   11  113.99    4.10  120.24    4.20
    8    6   12   83.73    2.74   85.86    3.57
    8    6   13   51.88    1.77   52.88    1.99
    8    6   14   13.30    0.60   14.45    0.68
    8    6   15   18.47    0.75   18.51    0.83
    8    6   17    4.45    0.31    4.04    0.36
    8    6   18   27.97    1.69   29.43    1.38
    8    6   19   53.15    2.84   50.88    3.91
    8    6   20   24.83    1.25   27.13    1.56
    8    6   21    3.93    0.34    4.18    0.35
    8    6   22   12.53    0.62    9.12    0.63
    8    6   23   13.23    0.77   11.49    0.70
    8    6   24    4.08    0.34    3.07    0.32
    8    6   25    5.58    0.43    6.93    0.46
    8    6   26    8.07    0.50    6.35    0.61
    8    6   27    4.99    0.41    5.47    0.50
    8    6   28    0.48    0.26    1.24    0.17
    8    6   29    0.73    0.33    0.23    0.20
    8    6   30    5.65    0.49    7.16    0.47
    8    6   31    5.70    0.57    6.84    0.47
    8    6   32    4.61    0.50    5.32    0.39
    8    6   33   -0.19    0.31    0.31    0.04
    8    6   34    7.24    0.62    6.82    0.52
    8    6   35    0.74    0.25    1.28    0.24
    8    6   36   -0.22    0.32    1.12    0.18
    8    6   37    0.27    0.18    0.96    0.19
    8    6   39    1.06    0.46    2.07    0.30
    8    6   40   -0.71    0.40    0.24    0.15
    8    7    1    3.11    0.32    4.65    0.59
    8    7    2   96.63    3.95   90.42    3.84
    8    7    3   24.38    1.04   24.30    1.20
    8    7    4   20.57    0.89   18.74    1.00
    8    7    5   58.68    2.33   73.63    2.57
    8    7    6   30.30    1.30   36.10    1.38
    8    7    8   23.72    1.15   21.23    1.11
    8    7    9   65.85    2.45   66.13    2.45
    8    7   10    6.05    0.41    7.35    0.42
    8    7   11   51.76    1.90   43.86    1.77
    8    7   12   12.25    0.63   12.76    0.73
    8    7   13  140.95    4.91  135.96    4.82
    8    7   14    5.89    0.42    6.89    0.46
    8    7   15   84.27    2.71   81.06    2.97
    8    7   16    5.55    0.35    5.26    0.51
    8    7   17    3.31    0.36    3.63    0.27
    8    7   18    9.48    0.60    8.89    0.70
    8    7   19    2.03    0.24    1.88    0.23
    8    7   20   11.47    0.61   10.79    0.66
    8    7   21   25.13    1.06   22.40    1.15
    8    7   22    9.53    0.55    9.62    0.59
    8    7   23    3.97    0.37    4.99    0.37
    8    7   24    5.63    0.43    6.30    0.44
    8    7   25    6.25    0.44    5.40    0.43
    8    7   26    3.75    0.37    3.83    0.33
    8    7   27   18.87    0.88   17.85    0.95
    8    7   28    1.09    0.34    0.96    0.18
    8    7   30    5.22    0.67    6.16    0.54
    8    7   31    3.00    0.42    4.61    0.35
    8    7   32    1.36    0.48    1.28    0.22
    8    7   33    9.62    0.63   10.94    0.64
    8    7   34    1.67    0.39    1.01    0.23
    8    7   35    0.31    0.36    0.53    0.15
    8    7   36    0.88    0.38    1.20    0.23
    8    7   37    0.11    0.09   -0.35    0.76
    8    7   38    1.27    0.25    1.95    0.26
    8    7   39    1.28    0.65    2.13    0.31
    8    7   40    0.92    0.34    1.66    0.27
    8    8    1   33.98    1.65   40.31    1.76
    8    8    2   32.02    1.50   32.19    1.50
    8    8    3   23.02    1.17   24.76    1.04
    8    8    4    6.28    0.47    6.58    0.46
    8    8    5   57.94    2.21   62.65    2.63
    8    8    6   49.78    2.20   50.71    2.71
    8    8    7   79.84    2.93   83.33    2.99
    8    8    8   31.47    1.46   29.22    1.22
    8    8    9    6.31    0.40    6.44    0.40
    8    8   10   61.98    2.33   64.92    2.37
    8    8   11    2.13    0.22    1.49    0.20
    8    8   12    2.74    0.34    4.20    0.29
    8    8   13   34.15    1.36   32.24    1.32
    8    8   14    1.67    0.21    1.40    0.18
    8    8   15    8.17    0.58    8.08    0.46
    8    8   16   18.11    0.95   15.79    0.88
    8    8   17    2.32    0.27    3.07    0.33
    8    8   18   23.00    0.88   20.60    0.93
    8    8   19    8.39    0.46    9.90    0.50
    8    8   20    7.84    0.45    9.23    0.48
    8    8   21    3.22    0.30    4.50    0.29
    8    8   22    5.82    0.47    6.31    0.54
    8    8   23    3.63    0.37    4.49    0.35
    8    8   24   13.20    0.70   14.01    0.77
    8    8   25   11.34    0.63   10.02    0.64
    8    8   26   19.38    1.06   19.15    0.99
    8    8   27    4.72    0.50    5.08    0.39
    8    8   28    1.63    0.35    2.26    0.30
    8    8   29    0.87    0.34    0.42    0.20
    8    8   30    1.59    0.35    1.67    0.28
    8    8   31   -0.18    0.31    0.79    0.17
    8    8   32    1.75    0.40    1.76    0.31
    8    8   33    6.19    0.53    5.81    0.45
    8    8   34    0.56    0.38    0.63    0.17
    8    8   35    0.01    0.37    0.13    0.13
    8    8   36    0.15    0.41    0.49    0.58
    8    8   37    0.55    0.38    0.09    0.16
    8    8   38    1.02    0.39    2.58    0.27
    8    8   39   -0.48    0.52    0.17    0.13
    8    9    1   12.04    0.86   11.14    0.68
    8    9    2    6.78    0.42    6.50    0.48
    8    9    3   15.92    0.89   18.42    0.93
    8    9    4   40.25    1.63   45.74    1.71
    8    9    5   14.32    0.74   18.25    0.79
    8    9    7   17.00    0.89   15.78    0.75
    8    9    8   45.42    1.94   38.39    1.57
    8    9    9   13.50    0.80   15.67    0.72
    8    9   10   21.24    1.14   26.14    1.21
    8    9   11   12.75    0.67   15.70    0.80
    8    9   12   25.61    1.07   23.22    1.18
    8    9   13    7.18    0.47    8.84    0.53
    8    9   14    9.06    0.77   11.01    0.63
    8    9   15    2.08    0.24    2.04    0.42
    8    9   16   31.24    1.30   34.09    1.88
    8    9   17    2.74    0.26    2.55    0.27
    8    9   18    8.83    0.49   10.66    0.61
    8    9   19   16.00    0.80   17.70    0.90
    8    9   20   12.59    0.59   12.28    0.88
    8    9   21    1.17    0.22    1.35    0.23
    8    9   22    6.73    0.51    5.86    0.55
    8    9   23    2.67    0.27    2.32    0.26
    8    9   24    3.23    0.31    3.42    0.31
    8    9   25    2.81    0.37    2.66    0.34
    8    9   26    2.11    0.43    2.20    0.30
    8    9   27    1.27    0.35    1.57    0.25
    8    9   28    2.79    0.46    3.76    0.52
    8    9   29    0.11    0.32    0.89    0.19
    8    9   30    5.90    0.51    6.38    0.54
    8    9   31    1.78    0.38    3.31    0.32
    8    9   32    0.13    0.34    0.70    0.14
    8    9   33    0.09    0.38    0.38    0.16
    8    9   34    3.22    0.48    3.64    0.55
    8    9   36    1.05    0.45    2.36    0.27
    8    9   37    1.59    0.48    3.59    0.35
    8    9   38   -0.23    0.43    0.19    0.12
    8    9   39    0.31    0.29    1.19    0.21
    8   10    1   50.66    1.95   52.84    1.98
    8   10    2    2.76    0.31    3.25    0.32
    8   10    3   14.55    1.01   15.02    0.82
    8   10    4   23.70    1.16   22.09    1.13
    8   10    5   30.34    1.24   29.10    1.41
    8   10    6   41.16    1.60   39.40    1.57
    8   10    7    3.00    0.38    3.40    0.32
    8   10    8   24.31    1.04   24.53    1.04
    8   10    9   13.53    0.66   12.15    0.63
    8   10   10  106.68    3.77  101.49    3.68
    8   10   11   24.23    1.09   29.91    1.34
    8   10   12   31.81    1.81   30.66    1.26
    8   10   13    4.42    0.33    3.61    0.42
    8   10   14   11.95    0.64   13.63    0.73
    8   10   15   19.39    0.94   25.74    1.17
    8   10   16   11.39    0.61   11.95    0.59
    8   10   17    9.43    0.52    8.06    0.48
    8   10   18    1.72    0.24    1.13    0.17
    8   10   19    2.02    0.24    1.43    0.18
    8   10   20   18.58    0.80   20.70    0.88
    8   10   21   14.04    0.76   18.36    1.08
    8   10   22    1.82    0.33    2.55    0.21
    8   10   23   14.94    0.82   19.01    0.81
    8   10   24    2.12    0.30    3.34    0.27
    8   10   25   11.02    0.67   15.33    0.93
    8   10   26   11.83    0.67   11.92    0.70
    8   10   27    7.98    0.63   10.98    0.74
    8   10   28    6.60    0.54    6.58    0.47
    8   10   29    3.03    0.40    2.05    0.27
    8   10   30    6.02    0.51    6.84    0.47
    8   10   31    1.03    0.34    0.75    0.17
    8   10   32    0.58    0.39    1.06    0.17
    8   10   33    1.22    0.42    2.01    0.24
    8   10   34    1.34    0.53    1.75    0.29
    8   10   35    6.08    0.58    7.55    0.62
    8   10   36    2.62    0.55    4.32    0.45
    8   10   37    0.15    0.39    0.69    0.20
    8   10   38    0.20    0.30    0.70    0.15
    8   11    1   11.36    0.60   11.84    0.60
    8   11    2   25.61    1.48   22.12    1.15
    8   11    3   16.53    0.91   17.95    0.92
    8   11    4   19.90    0.87   16.20    1.16
    8   11    5   16.44    0.77   16.68    0.77
    8   11    6    6.90    0.71    9.59    0.50
    8   11    7    8.08    0.56    7.48    0.52
    8   11    8   51.98    2.04   60.01    2.49
    8   11    9   16.57    0.91   17.40    0.92
    8   11   10   22.59    1.46   26.21    1.07
    8   11   11   12.90    0.65   12.28    0.88
    8   11   12   10.36    0.62    8.60    0.58
    8   11   13   22.38    0.99   22.86    0.98
    8   11   14    4.49    0.35    4.14    0.36
    8   11   15   11.27    0.61   11.94    0.59
    8   11   16   20.09    0.88   17.16    0.82
    8   11   17    5.92    0.42    6.45    0.39
    8   11   18    7.84    0.48    7.09    0.43
    8   11   19    1.00    0.23    0.78    0.14
    8   11   20   12.18    0.66   13.56    0.64
    8   11   21    3.54    0.59    2.34    0.33
    8   11   22    4.37    0.37    4.72    0.32
    8   11   23    0.37    0.28    0.55    0.11
    8   11   24    6.78    0.44    5.63    0.44
    8   11   25    0.87    0.27    0.78    0.13
    8   11   26    0.05    0.49    0.27    0.11
    8   11   27    0.97    0.27    1.44    0.20
    8   11   28    3.04    0.37    3.27    0.27
    8   11   29    3.51    0.33    2.15    0.26
    8   11   30    1.12    0.35    1.10    0.19
    8   11   31    1.08    0.38    0.99    0.18
    8   11   32   -0.08    0.37    0.25    0.10
    8   11   33   -0.23    0.46    0.11    0.12
    8   11   34    0.65    0.42    0.31    0.16
    8   11   35    0.50    0.49    1.10    0.18
    8   11   36    0.07    0.40    0.41    0.17
    8   11   37    0.05    0.30    0.30    0.17
    8   11   38   -0.03    0.27    0.73    0.20
    8   12    1   38.60    1.53   39.15    1.53
    8   12    2   10.77    0.58   10.67    0.66
    8   12    3   43.69    1.95   43.50    1.95
    8   12    4   39.71    1.59   41.65    1.61
    8   12    5    7.92    0.49    9.40    0.50
    8   12    6    7.04    0.50    7.20    0.43
    8   12    7    7.11    0.64    7.88    0.51
    8   12    8    2.10    0.29    2.19    0.25
    8   12    9   48.91    1.87   47.75    2.13
    8   12   10    2.61    0.33    2.48    0.24
    8   12   11   13.09    0.78   13.18    0.65
    8   12   12    8.61    0.50    8.22    0.55
    8   12   13    8.65    0.52    9.53    0.58
    8   12   14   11.58    0.60   10.54    0.56
    8   12   15    1.92    0.28    2.97    0.23
    8   12   16   18.46    0.85   18.20    0.82
    8   12   17    3.15    0.36    5.29    0.32
    8   12   18   11.54    0.62   11.38    0.58
    8   12   19   17.07    0.81   16.73    0.77
    8   12   20    3.52    0.42    3.36    0.32
    8   12   21    1.02    0.40    0.63    0.14
    8   12   22    2.45    0.33    3.05    0.29
    8   12   23    5.91    0.47    4.81    0.35
    8   12   24   21.73    1.12   21.04    1.07
    8   12   25    0.84    0.27    1.25    0.14
    8   12   26    9.51    0.56   10.43    0.62
    8   12   27    1.92    0.32    3.09    0.24
    8   12   28    3.23    0.41    2.85    0.26
    8   12   29    1.15    0.36    1.49    0.20
    8   12   30    1.18    0.38    1.04    0.17
    8   12   31    1.24    0.30    1.75    0.18
    8   12   32    0.19    0.40    0.66    0.19
    8   12   33    1.21    0.43    2.03    0.23
    8   12   34   -0.12    0.46    0.31    0.11
    8   12   35    0.28    0.39    0.32    0.18
    8   12   36    0.17    0.31   -0.04    0.12
    8   12   37    0.08    0.22    0.31    0.14
    8   13    1   12.91    0.72   11.03    0.60
    8   13    2   17.83    0.89   13.78    0.83
    8   13    3   13.79    0.81   16.17    1.43
    8   13    4    1.51    0.27    1.57    0.21
    8   13    5   14.44    0.82   14.77    0.70
    8   13    6    6.12    0.64    7.23    0.50
    8   13    7   11.05    0.59   11.02    0.57
    8   13    8    1.59    0.22    1.48    0.19
    8   13    9   49.82    1.94   52.99    1.98
    8   13   10    5.55    0.39    5.24    0.36
    8   13   11   27.46    1.18   29.73    1.20
    8   13   12    3.87    0.31    2.66    0.26
    8   13   13   24.68    1.07   25.40    1.06
    8   13   14    8.93    0.63    9.65    0.51
    8   13   15   12.73    0.77   12.23    0.62
    8   13   16    2.53    0.32    3.32    0.25
    8   13   17    7.09    0.53    6.32    0.47
    8   13   18   15.91    0.86   12.25    0.76
    8   13   19   11.11    0.76   12.31    0.60
    8   13   20    3.83    0.48    4.29    0.35
    8   13   21    6.65    0.55    6.17    0.40
    8   13   22    2.79    0.35    2.06    0.25
    8   13   23    8.91    0.58    9.42    0.51
    8   13   24    5.25    0.47    5.59    0.36
    8   13   25    4.86    0.43    5.21    0.34
    8   13   26    4.26    0.40    4.71    0.37
    8   13   27    0.13    0.27    1.30    0.12
    8   13   28    0.44    0.25    0.33    0.11
    8   13   29    0.63    0.28    1.03    0.15
    8   13   30    0.57    0.31    0.65    0.15
    8   13   31    0.30    0.24    0.50    0.11
    8   13   32   -0.23    0.14    0.39    0.05
    8   13   33    0.23    0.21    0.79    0.22
    8   13   34    0.04    0.35    0.00    0.09
    8   13   35    0.75    0.36    1.32    0.20
    8   13   36    0.40    0.26    0.71    0.16
    8   14    1    2.48    0.30    2.71    0.25
    8   14    2   10.44    0.79   10.51    0.56
    8   14    3    6.29    0.48    6.86    0.50
    8   14    4    3.25    0.32    2.81    0.33
    8   14    5   12.44    0.71   11.36    0.60
    8   14    6    3.13    0.31    2.55    0.29
    8   14    7    0.71    0.16    0.50    0.15
    8   14    8    9.45    0.54    9.77    0.60
    8   14    9    1.81    0.23    1.36    0.22
    8   14   10    6.08    0.43    7.19    0.48
    8   14   11    2.80    0.28    2.22    0.27
    8   14   12    6.58    0.46    7.80    0.50
    8   14   13    9.32    0.53    7.67    0.55
    8   14   14   24.44    1.08   25.82    1.24
    8   14   15    4.60    0.38    4.02    0.36
    8   14   16   12.58    0.76   11.24    0.69
    8   14   17    0.49    0.38    2.69    0.22
    8   14   18    4.64    0.42    5.15    0.49
    8   14   19    7.74    0.70    8.19    0.54
    8   14   20   23.06    2.05   24.12    1.44
    8   14   21    1.37    0.40    1.20    0.18
    8   14   22    2.22    0.42    4.22    0.32
    8   14   23    9.82    0.71   10.68    0.64
    8   14   24    0.28    0.32    0.71    0.13
    8   14   25    2.39    0.51    3.84    0.27
    8   14   26    0.90    0.30    2.31    0.19
    8   14   27    2.55    0.37    3.68    0.26
    8   14   28   -0.11    0.35    0.14    0.05
    8   14   29    2.59    0.37    2.13    0.23
    8   14   30    1.71    0.35    1.36    0.19
    8   14   31    1.99    0.36    1.75    0.20
    8   14   32    0.15    0.25    0.17    0.10
    8   14   33    3.19    0.35    4.79    0.37
    8   14   34   -0.08    0.29    0.03    0.10
    8   14   35    0.84    0.27    1.24    0.21
    8   15    1    4.47    0.41    4.77    0.40
    8   15    2    2.72    0.30    3.93    0.35
    8   15    3   44.34    1.78   49.94    1.86
    8   15    4    2.12    0.28    1.50    0.26
    8   15    5   13.91    0.71   14.95    0.70
    8   15    6    3.42    0.31    3.55    0.29
    8   15    7   20.25    0.88   16.65    0.81
    8   15    8    0.97    0.20    0.62    0.15
    8   15    9    1.93    0.24    1.55    0.20
    8   15   10    9.26    0.52    7.35    0.46
    8   15   11    6.59    0.46    7.74    0.44
    8   15   12   12.34    0.63   10.82    0.58
    8   15   13    7.76    0.50    7.60    0.45
    8   15   14    2.69    0.33    3.06    0.25
    8   15   15   14.48    0.89   15.87    0.73
    8   15   16    4.49    0.46    4.16    0.38
    8   15   17   10.40    0.63   12.89    0.69
    8   15   18    1.51    0.35    1.76    0.22
    8   15   19   14.44    0.86   12.74    0.66
    8   15   20    1.99    0.37    1.85    0.20
    8   15   21    0.91    0.31    0.76    0.14
    8   15   22    7.70    0.55    7.26    0.44
    8   15   23    3.35    0.40    2.68    0.26
    8   15   24    2.03    0.37    1.84    0.25
    8   15   25    4.05    0.50    4.49    0.32
    8   15   26    0.99    0.60    1.42    0.18
    8   15   27    1.78    0.38    3.62    0.30
    8   15   28    1.48    0.38    2.25    0.25
    8   15   29    1.34    0.39    2.34    0.20
    8   15   30    0.85    0.34    0.97    0.18
    8   15   31    0.26    0.30    0.74    0.13
    8   15   32    0.17    0.26    0.38    0.13
    8   15   33    0.50    0.32    0.89    0.18
    8   15   34    0.18    0.29    0.19    0.21
    8   16    1   24.43    1.05   24.86    1.06
    8   16    2    2.64    0.28    2.69    0.27
    8   16    3    7.57    0.47    7.51    0.46
    8   16    4   12.56    0.98   13.75    0.67
    8   16    5    4.63    0.43    4.27    0.33
    8   16    6    6.28    0.44    7.21    0.50
    8   16    7    6.44    0.44    7.22    0.49
    8   16    8    7.74    0.47    6.36    0.43
    8   16    9   10.19    0.59   10.91    0.56
    8   16   10   12.92    0.88   10.93    0.59
    8   16   11    3.46    0.40    4.42    0.31
    8   16   12    1.23    0.38    0.94    0.16
    8   16   13   10.17    0.84    9.19    0.73
    8   16   14    0.41    0.23    0.18    0.09
    8   16   15    4.95    0.41    4.15    0.33
    8   16   16    5.43    0.43    4.92    0.35
    8   16   17    4.30    0.48    2.53    0.27
    8   16   18    2.58    0.37    3.08    0.21
    8   16   19    0.07    0.26    0.15    0.07
    8   16   20   -0.06    0.28    0.62    0.09
    8   16   21    9.13    0.58    7.88    0.48
    8   16   22    2.13    0.48    2.13    0.25
    8   16   23    1.72    0.34    1.80    0.20
    8   16   24   -1.02    0.40    0.32    0.02
    8   16   25    0.63    0.33    0.62    0.16
    8   16   26    1.20    0.36    0.40    0.15
    8   16   27    0.08    0.39    0.36    0.11
    8   16   28    1.40    0.38    1.39    0.20
    8   16   29    2.73    0.40    3.49    0.27
    8   16   30    2.23    0.36    2.64    0.29
    8   16   31    0.38    0.33    0.62    0.13
    8   16   32    0.13    0.26    1.02    0.26
    8   16   33    0.31    0.28    1.08    0.27
    8   17    1    0.68    0.16    0.77    0.16
    8   17    2    4.10    0.33    3.91    0.32
    8   17    3   10.80    0.57    9.00    0.54
    8   17    4    3.56    0.40    2.68    0.35
    8   17    5    3.19    0.32    3.18    0.35
    8   17    6    5.19    0.40    5.46    0.37
    8   17    7    1.90    0.30    2.73    0.24
    8   17    8   13.04    0.77   12.27    0.64
    8   17    9    2.68    0.44    3.14    0.29
    8   17   10    3.84    0.45    5.14    0.46
    8   17   11    2.82    0.39    2.87    0.25
    8   17   12   16.33    0.82   17.64    0.92
    8   17   13    3.06    0.37    4.66    0.36
    8   17   14    2.53    0.33    1.61    0.27
    8   17   15    1.21    0.27    0.64    0.15
    8   17   16    2.85    0.37    3.07    0.26
    8   17   17    1.01    0.35    2.13    0.22
    8   17   18    0.34    0.27    0.14    0.08
    8   17   19    0.48    0.31    0.13    0.12
    8   17   20    7.52    0.53    6.86    0.44
    8   17   21    4.42    0.44    5.43    0.35
    8   17   22    1.39    0.43    1.30    0.18
    8   17   23    0.96    0.36    1.26    0.20
    8   17   24    0.39    0.35    1.17    0.14
    8   17   25    0.32    0.37    0.12    0.10
    8   17   26    1.89    0.41    2.41    0.25
    8   17   27    1.47    0.38    1.58    0.19
    8   17   28   -0.03    0.33    0.26    0.08
    8   17   29    0.13    0.30    0.57    0.11
    8   17   30    0.37    0.36    0.34    0.13
    8   17   31    0.62    0.32    0.71    0.19
    8   18    1    5.17    0.42    4.47    0.41
    8   18    2    6.69    0.52    7.65    0.60
    8   18    3    0.64    0.14    0.45    0.13
    8   18    4    5.08    0.40    5.95    0.42
    8   18    5    0.23    0.17   -0.01    0.13
    8   18    6    3.48    0.40    3.69    0.36
    8   18    7    0.17    0.17    0.15    0.13
    8   18    8    4.63    0.40    5.69    0.37
    8   18    9    1.96    0.29    2.75    0.24
    8   18   10    0.04    0.31    0.61    0.19
    8   18   11   11.07    0.62   10.28    0.57
    8   18   12    1.06    0.28    1.39    0.17
    8   18   13    0.47    0.27    0.68    0.14
    8   18   14    4.34    0.43    4.01    0.32
    8   18   15    0.93    0.29    0.91    0.14
    8   18   16    0.65    0.31    0.32    0.13
    8   18   17    1.18    0.36    1.50    0.17
    8   18   18    5.22    0.59    4.74    0.42
    8   18   19    6.71    0.52    8.27    0.53
    8   18   20    1.70    0.58    2.14    0.62
    8   18   21    1.39    0.42    2.57    0.33
    8   18   22    0.89    0.41    0.54    0.15
    8   18   23    0.28    0.38    1.20    0.13
    8   18   24    1.62    0.42    2.04    0.21
    8   18   25    0.31    0.34    0.41    0.09
    8   18   26    0.56    0.37    1.55    0.17
    8   18   27    0.12    0.33    0.08    0.11
    8   18   28    0.13    0.36    1.11    0.15
    8   18   29    0.25    0.35    0.49    0.17
    8   18   30    0.05    0.24    0.04    0.14
    8   19    1   11.21    0.69    9.88    0.57
    8   19    2    3.19    0.46    1.30    0.29
    8   19    3   18.73    0.85   15.74    0.93
    8   19    4    4.99    0.41    4.46    0.35
    8   19    5    1.76    0.24    0.97    0.20
    8   19    6    0.72    0.20    0.60    0.14
    8   19    7    0.31    0.18    0.30    0.08
    8   19    8    2.85    0.34    3.90    0.29
    8   19    9    9.20    0.57    9.70    0.53
    8   19   10    1.63    0.28    1.37    0.18
    8   19   11    4.85    0.43    5.33    0.37
    8   19   12    2.46    0.36    3.50    0.27
    8   19   13    1.27    0.32    0.80    0.16
    8   19   14   -0.15    0.23    0.44    0.02
    8   19   15    4.64    0.41    2.84    0.30
    8   19   16    0.32    0.28    0.65    0.12
    8   19   17    1.42    0.45    2.60    0.26
    8   19   18    3.04    0.47    3.74    0.31
    8   19   19    5.36    0.59    7.38    0.46
    8   19   20   -0.10    0.31    0.11    0.02
    8   19   21    1.10    0.37    1.30    0.16
    8   19   22    1.32    0.38    1.77    0.19
    8   19   23    2.26    0.41    2.64    0.29
    8   19   24    0.29    0.34    0.91    0.14
    8   19   25    1.17    0.42    1.21    0.17
    8   19   26   -0.19    0.47    0.03    0.10
    8   19   27    0.81    0.49    1.10    0.21
    8   19   28   -0.25    0.28    0.04    0.12
    8   20    1    6.10    0.43    6.28    0.42
    8   20    2    1.16    0.26    1.32    0.19
    8   20    3   11.31    0.73   11.13    0.71
    8   20    4    3.08    0.33    3.33    0.35
    8   20    5    2.28    0.28    2.02    0.29
    8   20    6    4.68    0.48    5.17    0.44
    8   20    7    2.48    0.30    2.37    0.25
    8   20    8    1.47    0.28    1.72    0.21
    8   20    9    0.11    0.21    0.05    0.08
    8   20   10    0.29    0.33    0.23    0.08
    8   20   11    4.42    0.39    3.32    0.31
    8   20   12    2.62    0.36    3.19    0.26
    8   20   13    4.71    0.45    6.71    0.40
    8   20   14   -0.35    0.51    1.03    0.15
    8   20   15    0.05    0.34    1.20    0.13
    8   20   16    0.22    0.29    0.63    0.11
    8   20   17    2.98    0.40    3.85    0.30
    8   20   18    1.83    0.41    1.73    0.21
    8   20   19    0.16    0.32    0.49    0.11
    8   20   20    1.30    0.36    1.50    0.18
    8   20   21    1.47    0.38    2.48    0.22
    8   20   22    1.35    0.36    1.73    0.19
    8   20   23    1.67    0.37    2.56    0.23
    8   20   24    0.25    0.36    0.12    0.13
    8   20   25    1.11    0.41    1.64    0.23
    8   20   26    0.63    0.33    0.18    0.16
    8   21    1    4.51    0.37    4.37    0.36
    8   21    2    2.80    0.30    2.77    0.29
    8   21    3    3.03    0.35    3.88    0.32
    8   21    4    5.85    0.47    6.50    0.42
    8   21    5    2.47    0.31    3.07    0.28
    8   21    6    0.30    0.21    1.06    0.12
    8   21    7   -0.04    0.22    0.70    0.12
    8   21    8    3.46    0.47    1.94    0.24
    8   21    9   -0.04    0.25    0.12    0.03
    8   21   10    4.01    1.07    3.52    0.33
    8   21   11    0.58    0.42    1.34    0.27
    8   21   12    0.06    0.28    0.37    0.11
    8   21   13    0.70    0.29    0.70    0.14
    8   21   14    3.33    0.46    3.63    0.35
    8   21   15    3.63    0.45    5.14    0.34
    8   21   16    4.47    0.47    5.14    0.36
    8   21   17    1.35    0.37    2.34    0.22
    8   21   18   -0.02    0.31    0.31    0.10
    8   21   19    0.39    0.32    0.20    0.10
    8   21   20    1.13    0.34    1.42    0.17
    8   21   21    1.17    0.45    1.84    0.24
    8   21   22    1.39    0.47    1.70    0.56
    8   21   23   -0.37    0.33    0.40    0.17
    8   21   24    0.06    0.53    0.34    0.22
    8   22    1    0.65    0.21    0.80    0.22
    8   22    2    1.16    0.27    1.15    0.25
    8   22    3    1.30    0.24    1.71    0.26
    8   22    4    2.78    0.34    3.22    0.37
    8   22    5    0.37    0.18    0.54    0.14
    8   22    6    1.33    0.32    1.42    0.29
    8   22    7   -0.11    0.28    0.15    0.06
    8   22    8    0.91    0.28    0.99    0.21
    8   22    9    5.91    0.48    6.44    0.49
    8   22   10    6.35    0.50    6.35    0.50
    8   22   11    2.65    0.38    3.71    0.34
    8   22   12    0.68    0.30    0.69    0.18
    8   22   13    0.78    0.34    0.89    0.22
    8   22   14    2.03    0.39    2.49    0.29
    8   22   15    1.51    0.37    1.44    0.19
    8   22   16    0.68    0.34    0.86    0.14
    8   22   17    0.91    0.50    1.32    0.18
    8   22   18    0.53    0.50    1.33    0.20
    8   22   19   -0.45    0.44    0.59    0.10
    8   22   20   -0.42    0.76    1.32    0.28
    8   22   21    0.76    0.68    1.50    0.25
    8   22   22   -0.81    0.30    0.50    0.15
    8   23    1    1.18    0.27    0.72    0.24
    8   23    2    5.06    0.38    3.81    0.42
    8   23    3    0.93    0.22    0.87    0.18
    8   23    4    2.40    0.29    1.45    0.24
    8   23    5    1.84    0.29    2.25    0.24
    8   23    6    0.89    0.28    2.00    0.21
    8   23    7    1.74    0.32    1.68    0.22
    8   23    8    4.62    0.45    6.20    0.39
    8   23    9    0.52    0.28    0.83    0.15
    8   23   10    0.31    0.26    0.37    0.13
    8   23   11    0.66    0.28    0.61    0.15
    8   23   12   -0.09    0.28    0.23    0.05
    8   23   13    0.14    0.27    0.53    0.10
    8   23   14    1.48    0.32    1.05    0.18
    8   23   15    0.31    0.50    0.81    0.16
    8   23   16    0.08    0.49    1.21    0.18
    8   23   17    0.68    0.50    1.25    0.22
    8   23   18   -0.22    0.43    1.29    0.18
    8   23   19    0.00    0.33    1.06    0.19
    8   24    1    0.91    0.22    0.81    0.20
    8   24    2    1.59    0.26    1.58    0.23
    8   24    3    1.20    0.25    1.65    0.22
    8   24    4    0.23    0.22    0.16    0.16
    8   24    5    0.03    0.18   -0.02    0.08
    8   24    6    3.53    0.40    3.86    0.38
    8   24    7    0.29    0.24    0.74    0.16
    8   24    8    5.00    0.61    5.05    0.56
    8   24    9    1.25    0.38    2.08    0.22
    8   24   10    0.90    0.51    0.88    0.17
    8   24   11    0.82    0.51    1.18    0.28
    8   24   12    0.47    0.50    2.63    0.29
    8   24   13   -0.01    0.44    0.61    0.15
    8   24   14    0.10    0.42    0.88    0.18
    8   24   15   -0.08    0.37    1.55    0.21
    8   24   16    0.33    0.36    0.44    0.16
    8   25    1    1.19    0.32    0.82    0.32
    8   25    2    0.00    0.27    0.33    0.26
    8   25    3    0.55    0.32    0.87    0.28
    8   25    4    0.00    0.28    0.08    0.21
    8   25    5    1.19    0.68    1.39    0.30
    8   25    6    0.39    0.66    1.78    0.39
    8   25    7    0.90    0.72    1.28    0.40
    8   25    8    0.95    0.67    0.30    0.34
    8   25    9    0.08    0.69    1.03    0.35
    8   25   10    0.00    0.70    0.23    0.31
    8   25   11   -0.63    0.56    1.18    0.33
    8   26    2    1.37    0.73    1.70    0.47
    8   26    3    0.85    0.68    0.05    0.33
    9    1    1   40.48    1.50   53.91    2.17
    9    1    2  125.69    3.68  133.61    3.79
    9    1    3  230.81    6.64  253.01    6.95
    9    1    4   27.77    1.06   30.42    1.22
    9    1    5  146.81    5.08  137.80    5.69
    9    1    6  132.68    4.16  130.49    5.33
    9    1    7   60.52    1.92   73.96    2.57
    9    1    8  117.11    3.67  110.46    3.99
    9    1    9   80.72    2.67   86.80    3.09
    9    1   10   55.33    2.06   51.60    2.30
    9    1   11   95.56    2.85  105.48    4.22
    9    1   12   96.54    3.08   93.56    3.39
    9    1   13   44.66    1.62   54.00    1.75
    9    1   14   69.13    2.29   70.90    2.32
    9    1   15    4.09    0.35    6.14    0.43
    9    1   16   15.00    0.85   15.80    0.66
    9    1   17    5.66    0.43    4.49    0.42
    9    1   18    3.72    0.63    3.61    0.61
    9    1   19    9.00    0.73    9.70    1.02
    9    1   20    2.26    0.29    2.48    0.33
    9    1   21   20.78    1.06   19.78    1.27
    9    1   22   16.41    0.90   16.17    1.08
    9    1   23    4.93    0.43    5.09    0.50
    9    1   24    3.82    0.37    3.64    0.42
    9    1   25    6.10    0.49    5.71    0.55
    9    1   26   14.60    1.01   14.87    1.01
    9    1   27    6.59    0.53    7.08    0.60
    9    1   28    9.12    0.63    8.43    0.71
    9    1   29    2.53    0.39    2.05    0.56
    9    1   30    1.94    0.44    3.77    0.50
    9    1   31    4.03    0.45    3.79    0.46
    9    1   32    6.31    0.55    6.56    0.60
    9    1   33    0.14    0.26    0.32    0.21
    9    1   34    0.11    0.28    0.48    0.23
    9    1   35    1.68    0.39    1.88    0.35
    9    1   36    3.13    0.49    3.44    0.46
    9    1   37    1.20    0.38    0.40    0.34
    9    1   39    2.07    0.41    1.60    0.39
    9    1   40    0.54    0.31    0.41    0.28
    9    1   41   -0.14    0.25   -0.02    0.22
    9    2    1   70.96    3.02   70.87    3.01
    9    2    2  153.39    4.39  154.05    4.40
    9    2    3  126.97    3.70  130.98    3.77
    9    2    4  218.96    7.53  215.47    6.68
    9    2    5   47.63    1.81   46.32    1.79
    9    2    6  265.23    8.08  255.18    7.94
    9    2    7   16.81    0.64   17.09    0.64
    9    2    8   45.13    1.57   45.34    2.02
    9    2    9   76.19    2.55   83.39    2.65
    9    2   10   56.89    1.86   50.59    1.77
    9    2   11   39.95    1.37   35.42    1.70
    9    2   12  113.18    3.67  130.01    6.20
    9    2   13   17.44    0.64   14.44    0.86
    9    2   14    6.56    0.35    9.27    0.65
    9    2   15    9.03    0.44    7.92    0.55
    9    2   16   17.52    0.85   21.59    0.90
    9    2   17    6.80    0.45    8.64    0.46
    9    2   18    8.67    0.69    8.34    0.55
    9    2   19   16.60    1.08   15.10    0.84
    9    2   20    5.03    0.40    3.60    0.45
    9    2   21   16.51    0.93   19.05    1.16
    9    2   22   16.86    0.90   15.36    1.06
    9    2   23    0.85    0.23    1.29    0.23
    9    2   24   12.53    0.85    8.73    0.76
    9    2   25    1.92    0.64    2.33    0.32
    9    2   27    7.86    0.57    7.64    0.65
    9    2   28    1.69    0.32    2.45    0.33
    9    2   29    7.59    0.98    6.54    0.88
    9    2   30   16.08    1.17   17.05    1.11
    9    2   31    2.76    0.42    3.98    0.42
    9    2   32    1.06    0.29    0.29    0.23
    9    2   33    0.28    0.28    0.66    0.21
    9    2   34    0.86    0.31    0.53    0.26
    9    2   35    2.12    0.39    1.65    0.35
    9    2   36    3.50    0.47    2.77    0.44
    9    2   37    0.16    0.33    0.24    0.25
    9    2   38   -0.11    0.37   -0.14    0.43
    9    2   39    1.90    0.45    2.79    0.40
    9    2   40    1.96    0.44    2.84    0.40
    9    3    1   57.51    1.82   65.74    1.93
    9    3    2   62.98    2.01   75.94    2.17
    9    3    3   16.44    0.67   15.35    0.60
    9    3    4   21.74    0.90   17.36    0.84
    9    3    5  205.61    6.29  196.10    6.87
    9    3    6  159.26    4.60  166.21    4.69
    9    3    7   78.38    2.31   75.95    2.28
    9    3    8   55.37    1.77   66.13    2.09
    9    3    9  100.77    3.22   99.59    3.21
    9    3   10   77.82    2.61   88.06    3.09
    9    3   11  231.17    6.45  222.01    6.92
    9    3   12   35.90    1.19   39.84    1.52
    9    3   13   71.06    2.35   72.83    2.66
    9    3   14    9.52    0.55   11.39    0.56
    9    3   15   40.14    1.39   37.17    1.74
    9    3   16   18.02    0.84   19.27    0.98
    9    3   17   17.46    0.81   17.98    0.93
    9    3   18   16.90    1.15   21.01    1.71
    9    3   19    7.21    0.51    7.21    0.49
    9    3   20   35.14    1.44   38.78    1.72
    9    3   21    6.56    0.42    6.31    0.46
    9    3   22    2.39    0.31    2.21    0.33
    9    3   23    0.57    0.21    0.55    0.18
    9    3   24   11.65    0.71   10.94    0.82
    9    3   25   23.81    2.08   22.71    1.40
    9    3   27    8.63    0.61    8.37    0.68
    9    3   28    3.01    0.38    3.27    0.38
    9    3   30    6.63    0.72    8.00    0.64
    9    3   31    0.99    0.33    1.46    0.27
    9    3   32    2.93    0.41    3.54    0.40
    9    3   33    1.80    0.36    1.66    0.30
    9    3   34    3.85    0.46    3.52    0.43
    9    3   35    2.55    0.43    2.89    0.38
    9    3   36    3.46    0.48    2.97    0.43
    9    3   37    1.19    0.45    1.19    0.45
    9    3   38    0.93    1.02    3.27    0.41
    9    3   39    1.12    0.35    1.06    0.30
    9    3   40   -0.07    0.27    0.45    0.22
    9    4    1   14.02    0.68   14.52    0.69
    9    4    2   81.03    2.97   82.90    3.00
    9    4    3   21.80    1.14   25.86    1.21
    9    4    4    6.05    0.57    7.54    0.60
    9    4    5    8.64    0.43    8.31    0.55
    9    4    6  190.45    5.97  199.85    6.83
    9    4    7  218.00    6.80  228.95    7.78
    9    4    8   79.73    2.35   77.16    2.84
    9    4    9   59.47    1.79   54.03    2.10
    9    4   10   16.54    0.71   19.06    0.82
    9    4   11  130.41    4.02  113.57    4.86
    9    4   12   67.98    2.05   68.96    2.53
    9    4   13   43.19    1.35   39.04    1.59
    9    4   14   27.52    0.95   29.98    1.20
    9    4   15   41.47    1.46   43.84    1.93
    9    4   16   38.79    1.78   39.53    1.54
    9    4   17   24.29    2.17   26.58    1.27
    9    4   18   23.83    1.14   17.19    1.78
    9    4   19    9.71    0.53    9.24    0.59
    9    4   20   16.18    0.76   15.71    0.85
    9    4   21    7.80    0.50   10.14    0.58
    9    4   22   15.57    0.75   15.95    1.05
    9    4   23   10.58    0.64    7.90    0.71
    9    4   24   10.52    0.58   10.67    0.64
    9    4   25   18.66    0.82   14.34    0.86
    9    4   26    1.44    0.30    1.52    0.27
    9    4   27    7.89    0.57    6.58    0.61
    9    4   28   12.57    0.90    8.92    1.14
    9    4   29    4.03    0.58    5.55    0.66
    9    4   30    2.63    0.39    2.04    0.33
    9    4   31    2.34    0.38    1.86    0.32
    9    4   32    4.05    0.45    2.99    0.41
    9    4   33    2.04    0.38    2.14    0.32
    9    4   34    0.39    0.35    0.59    0.21
    9    4   35    0.62    0.37    0.75    0.24
    9    4   36    0.43    0.39    0.93    0.25
    9    4   38   -0.48    0.92    0.27    0.21
    9    4   39    0.49    0.34    1.50    0.28
    9    4   40    1.88    0.36    3.03    0.38
    9    5    1   60.15    2.54   55.76    2.14
    9    5    2   41.32    3.64   57.68    2.92
    9    5    3   20.43    1.02   18.75    0.86
    9    5    4  159.22    5.44  142.48    5.95
    9    5    5   65.38    2.16   64.46    2.40
    9    5    6  195.38    6.07  197.38    6.82
    9    5    7   32.74    1.19   31.88    1.31
    9    5    8   54.13    1.92   67.30    2.36
    9    5    9  142.14    4.47  143.55    5.02
    9    5   10   13.02    0.59   14.74    0.79
    9    5   11   11.73    0.63   13.75    0.74
    9    5   12   17.19    0.74   21.36    1.02
    9    5   13    8.70    0.40    8.90    0.49
    9    5   14   10.34    0.47   13.43    0.70
    9    5   15    7.77    0.37    7.70    0.45
    9    5   16    8.13    0.41    6.67    0.50
    9    5   17   10.52    0.82   12.32    1.16
    9    5   18    6.08    0.47    6.55    0.80
    9    5   19    6.38    0.42    6.69    0.46
    9    5   20   15.12    0.73   14.92    0.82
    9    5   21    8.97    0.60    8.52    0.55
    9    5   22    2.77    0.33    2.57    0.23
    9    5   23    1.85    0.31    2.01    0.29
    9    5   24    8.23    0.57    8.22    0.66
    9    5   25   13.65    0.69   13.90    0.95
    9    5   26    2.96    0.31    2.42    0.28
    9    5   27   24.66    1.25   25.97    1.52
    9    5   28    3.30    0.43    4.87    0.44
    9    5   29    7.44    0.59    8.79    0.56
    9    5   30    5.90    0.53    5.47    0.44
    9    5   31    4.04    0.46    4.81    0.46
    9    5   32    2.19    0.39    2.43    0.33
    9    5   33    4.24    0.49    5.07    0.48
    9    5   34    2.36    0.43    1.28    0.30
    9    5   35    2.97    0.49    3.00    0.38
    9    5   36    1.55    0.51    1.45    0.42
    9    5   37   -0.35    0.49   -0.16    0.17
    9    5   38    2.20    0.64    3.42    0.40
    9    5   39    1.26    0.38    2.23    0.32
    9    5   40   -0.01    0.24    0.29    0.19
    9    6    1   15.39    1.05   16.84    0.88
    9    6    2   25.00    1.23   26.40    1.54
    9    6    3   12.58    0.63   12.84    0.73
    9    6    4   42.78    1.66   42.31    1.65
    9    6    5   15.10    0.72   15.43    0.73
    9    6    6   82.44    2.98   81.50    2.97
    9    6    7    8.96    0.48    7.69    0.47
    9    6    8    9.97    0.54   10.02    0.54
    9    6    9    2.78    0.29    3.83    0.33
    9    6   10   26.98    1.00   25.96    1.10
    9    6   11    1.61    0.23    2.10    0.21
    9    6   12    7.33    0.51    6.32    0.41
    9    6   13   28.84    1.05   25.43    1.29
    9    6   14    8.54    0.44    8.42    0.48
    9    6   15    4.83    0.37    6.20    0.37
    9    6   16    2.76    0.28    4.01    0.38
    9    6   17    4.46    0.57    3.56    0.42
    9    6   18   12.19    0.65   13.56    0.74
    9    6   19   38.57    1.51   35.80    1.68
    9    6   20   18.73    0.87   19.09    0.98
    9    6   21   33.86    1.38   34.68    1.59
    9    6   22    1.80    0.25    1.55    0.21
    9    6   23    1.89    0.33    2.92    0.26
    9    6   24    0.33    0.31    0.64    0.16
    9    6   25    5.61    0.41    4.03    0.38
    9    6   26   11.83    0.67   14.66    0.76
    9    6   28    2.32    0.47    2.33    0.27
    9    6   29    0.39    0.33    0.59    0.14
    9    6   30    0.84    0.31    0.82    0.18
    9    6   31   -0.21    0.28    0.39    0.08
    9    6   32    3.65    0.41    4.68    0.44
    9    6   33    3.32    0.38    2.47    0.33
    9    6   34    0.23    0.40    0.87    0.19
    9    6   35    2.64    0.51    2.90    0.36
    9    6   36    0.12    0.47    0.12    0.19
    9    6   37    1.11    0.93    1.65    0.29
    9    6   38    2.42    0.45    4.05    0.41
    9    6   39    0.62    0.33    1.15    0.25
    9    7    1   10.84    0.67   12.97    1.20
    9    7    2   23.57    1.08   17.11    0.85
    9    7    3   16.47    1.56   16.90    0.78
    9    7    4   36.89    1.61   28.95    1.47
    9    7    5   30.21    1.26   33.36    1.51
    9    7    7   11.27    0.61   13.32    0.63
    9    7    8    5.84    0.84    7.08    0.42
    9    7    9   44.59    1.73   45.45    1.75
    9    7   10    6.94    0.48    5.75    0.39
    9    7   11   14.80    0.66   16.67    0.75
    9    7   12   40.65    1.38   34.69    1.45
    9    7   13   21.91    0.96   20.18    1.06
    9    7   14   99.27    5.05  100.00    3.57
    9    7   16   38.67    1.49   35.08    1.44
    9    7   17   24.64    0.93   22.32    0.99
    9    7   18   42.78    1.50   43.28    1.67
    9    7   19    8.24    0.43    6.64    0.43
    9    7   20    5.99    0.42    5.91    0.43
    9    7   21   31.41    1.28   30.03    1.44
    9    7   22   11.15    0.62   12.24    0.69
    9    7   23   18.26    0.99   17.51    0.93
    9    7   24    3.11    0.34    2.70    0.29
    9    7   25    1.38    0.29    2.02    0.22
    9    7   26    7.39    0.59    7.63    0.62
    9    7   27    5.90    0.98    7.52    0.50
    9    7   28    5.20    0.51    4.74    0.48
    9    7   29    0.67    0.31    0.74    0.15
    9    7   30    2.14    0.35    1.43    0.24
    9    7   31    2.34    0.37    2.04    0.26
    9    7   32    1.84    0.37    2.27    0.26
    9    7   33    3.63    0.46    4.31    0.37
    9    7   34    1.23    0.39    2.65    0.28
    9    7   35    0.28    0.49    0.34    0.58
    9    7   36    1.62    0.43    2.89    0.32
    9    7   37   -0.34    0.50    0.30    0.13
    9    7   38    1.49    0.37    3.07    0.34
    9    7   39    0.63    0.31    1.64    0.26
    9    8    1   10.61    0.80   10.22    0.63
    9    8    2   10.09    0.64   11.08    0.80
    9    8    3   32.05    1.50   32.63    1.52
    9    8    4   24.75    1.05   24.73    1.05
    9    8    5    8.25    0.47    7.73    0.46
    9    8    6    6.88    0.60    6.40    0.48
    9    8    7   30.31    1.40   27.62    1.17
    9    8    8   60.99    2.65   63.27    2.69
    9    8    9   16.79    0.81   20.31    0.99
    9    8   10    4.94    0.36    5.76    0.42
    9    8   11   39.79    1.61   45.95    1.96
    9    8   12   34.18    1.35   31.52    1.31
    9    8   13    7.58    0.55    7.95    0.45
    9    8   14    6.58    0.41    5.62    0.55
    9    8   15   10.46    0.54   13.20    0.61
    9    8   16    3.69    0.36    5.46    0.33
    9    8   17   13.48    0.60   12.11    0.72
    9    8   18    5.89    0.39    8.12    0.49
    9    8   19    3.81    0.29    3.13    0.28
    9    8   20   20.30    0.95   23.35    1.11
    9    8   21    6.37    0.41    8.41    0.44
    9    8   22    9.08    0.58   11.70    0.64
    9    8   23   16.55    1.19   17.50    0.92
    9    8   24    0.77    0.30    1.94    0.19
    9    8   25   10.80    0.75   12.57    0.84
    9    8   26    1.03    0.37    0.85    0.17
    9    8   27   -0.49    0.39    0.43    0.08
    9    8   28    5.22    0.47    5.75    0.42
    9    8   29    1.49    0.34    0.94    0.19
    9    8   30    0.86    0.32    0.51    0.21
    9    8   31    1.82    0.36    1.71    0.30
    9    8   32    0.52    0.36    0.14    0.14
    9    8   33    1.56    0.41    2.99    0.28
    9    8   34    2.51    0.48    2.15    0.66
    9    8   35    0.24    0.37    0.25    0.14
    9    8   36    0.24    0.55    0.93    0.19
    9    8   37    1.16    0.38    2.35    0.27
    9    8   38    0.44    0.31    0.99    0.22
    9    8   39    0.13    0.28    0.35    0.19
    9    9    1    6.39    0.57    5.51    0.55
    9    9    2    7.90    0.48    8.90    0.49
    9    9    3   23.09    1.35   19.87    0.91
    9    9    4    8.46    0.49    8.78    0.57
    9    9    5    1.25    0.25    1.81    0.23
    9    9    6   68.88    2.46   59.77    2.31
    9    9    7   12.48    0.66   15.53    0.80
    9    9    8   59.82    2.17   52.11    2.04
    9    9    9    7.21    0.71   10.13    0.52
    9    9   10    3.27    0.31    4.53    0.30
    9    9   11   13.38    0.87   10.73    0.58
    9    9   12    0.77    0.17    1.00    0.21
    9    9   13   26.75    1.25   23.04    1.02
    9    9   14    1.49    0.23    0.79    0.20
    9    9   15    3.42    0.33    2.77    0.30
    9    9   16   10.67    0.58    9.54    0.62
    9    9   17   23.64    0.94   26.48    1.24
    9    9   18   18.58    0.78   19.68    0.99
    9    9   19   14.96    0.74   14.64    0.81
    9    9   20    3.08    0.30    3.45    0.37
    9    9   21   17.78    0.77   19.65    0.98
    9    9   22    5.27    0.44    4.06    0.38
    9    9   23    0.87    0.30    1.64    0.32
    9    9   24    3.10    0.47    2.53    0.50
    9    9   25    5.47    0.56    5.35    0.41
    9    9   26    1.01    0.37    1.04    0.23
    9    9   27    2.40    0.48    2.42    0.31
    9    9   28    2.99    0.41    2.76    0.29
    9    9   29   -0.38    0.30    0.46    0.07
    9    9   30    5.35    0.48    6.29    0.44
    9    9   31    1.17    0.37    1.41    0.20
    9    9   32   10.48    0.69   11.86    0.83
    9    9   33    0.80    0.47    1.04    0.44
    9    9   34    0.66    0.41    0.76    0.18
    9    9   35    0.75    0.54    0.67    0.18
    9    9   36    0.51    0.35    0.23    0.15
    9    9   37    0.15    0.34    0.44    0.15
    9    9   38    0.33    0.27    0.68    0.19
    9   10    1    5.51    0.38    5.83    0.38
    9   10    2   19.11    0.87   20.20    0.89
    9   10    3   18.62    0.87   20.62    0.89
    9   10    4    2.31    0.24    2.14    0.23
    9   10    5   33.39    1.57   34.58    1.38
    9   10    6   25.73    1.27   26.88    1.28
    9   10    7   31.61    1.29   32.15    1.50
    9   10    8    5.20    0.43    6.04    0.38
    9   10    9   13.22    0.80   15.82    0.72
    9   10   10    1.93    0.29    3.39    0.34
    9   10   11   20.29    0.90   19.39    1.01
    9   10   12    5.68    0.37    4.58    0.34
    9   10   13    3.21    0.28    2.41    0.24
    9   10   14    3.55    0.51    5.62    0.34
    9   10   15   11.13    0.59   10.97    0.57
    9   10   16    7.79    0.48    7.73    0.45
    9   10   17   29.31    1.22   29.79    1.21
    9   10   18    6.56    0.39    4.81    0.36
    9   10   19   28.98    1.07   24.32    1.26
    9   10   20   26.40    1.05   30.64    1.21
    9   10   21    5.62    0.44    4.81    0.35
    9   10   22    6.21    0.61    7.75    0.49
    9   10   23    4.64    0.48    4.65    0.48
    9   10   24    4.02    0.66    6.79    0.44
    9   10   25    0.60    0.23    0.84    0.17
    9   10   26   12.33    0.73   14.22    0.76
    9   10   27    0.34    0.33    0.62    0.14
    9   10   28    0.66    0.36    1.99    0.19
    9   10   29   -0.13    0.33    0.69    0.10
    9   10   30   -0.08    0.34    0.60    0.11
    9   10   31   -0.48    0.38    0.08    0.07
    9   10   32   -0.25    0.47    0.16    0.07
    9   10   33    0.60    0.43    2.40    0.23
    9   10   34    2.63    0.52   -0.02    0.27
    9   10   35    0.08    0.46    0.62    0.21
    9   10   36    0.71    0.39    1.75    0.22
    9   10   37    0.65    0.32    1.51    0.21
    9   11    1    5.34    0.43    4.94    0.36
    9   11    2    5.73    0.39    5.86    0.39
    9   11    3   32.37    1.27   27.81    1.20
    9   11    4   10.73    0.67   11.36    0.68
    9   11    5   19.38    0.97   17.30    0.82
    9   11    6    6.31    0.46    5.92    0.39
    9   11    7    3.99    0.30    3.07    0.33
    9   11    8   37.60    2.10   36.69    1.69
    9   11    9    4.87    0.41    3.36    0.45
    9   11   10    3.51    0.31    3.75    0.33
    9   11   11   19.78    0.85   16.27    0.79
    9   11   12    6.76    0.51    6.32    0.40
    9   11   13    3.57    0.29    2.40    0.25
    9   11   14    1.14    0.20    0.90    0.15
    9   11   15    3.20    0.30    2.84    0.25
    9   11   16    6.16    0.42    5.86    0.38
    9   11   17   23.78    1.00   20.17    0.93
    9   11   18   12.21    0.64   11.61    0.60
    9   11   19   11.17    0.71   10.90    0.57
    9   11   20    2.11    0.32    3.79    0.25
    9   11   21    8.93    0.59    9.22    0.57
    9   11   22   13.70    0.80   13.98    0.65
    9   11   23   11.17    0.74   11.91    0.84
    9   11   24    5.70    0.52    7.99    0.49
    9   11   25    5.77    0.43    5.20    0.42
    9   11   26    3.51    0.37    4.29    0.30
    9   11   27    0.55    0.22    0.64    0.14
    9   11   28   -0.51    0.33    0.48    0.07
    9   11   29    0.87    0.36    0.65    0.16
    9   11   30    1.17    0.47    1.66    0.21
    9   11   31    0.64    0.51    0.64    0.20
    9   11   32    2.08    0.47    2.87    0.28
    9   11   33    0.27    0.56    0.47    0.18
    9   11   34    1.71    0.44    2.45    0.26
    9   11   35    1.11    0.35    1.15    0.27
    9   11   36    1.00    0.32    2.33    0.31
    9   11   37    0.28    0.23    0.42    0.23
    9   12    1   10.78    0.66   10.94    0.58
    9   12    2    9.21    0.59    9.24    0.51
    9   12    3   17.68    0.83   18.97    0.97
    9   12    4    3.07    0.29    2.80    0.31
    9   12    5    4.05    0.37    3.72    0.30
    9   12    6    2.62    0.46    4.13    0.43
    9   12    7    7.34    0.45    7.48    0.52
    9   12    8    9.83    0.55   10.19    0.54
    9   12    9    4.55    0.35    4.81    0.34
    9   12   10    8.37    0.51    9.08    0.49
    9   12   11    5.18    0.46    5.50    0.36
    9   12   12   18.57    0.96   15.93    0.77
    9   12   13    9.38    0.53    9.26    0.59
    9   12   14    7.03    0.50    4.72    0.42
    9   12   15    8.88    0.52    8.27    0.56
    9   12   16    0.44    0.22    1.06    0.13
    9   12   17    0.96    0.25    1.43    0.16
    9   12   18   14.06    0.71   12.51    0.75
    9   12   19    3.24    0.42    3.24    0.27
    9   12   20    0.54    0.29    0.44    0.14
    9   12   21    0.80    0.26    0.73    0.14
    9   12   22    3.71    0.48    5.87    0.39
    9   12   23    1.67    0.32    2.62    0.25
    9   12   24    1.34    0.29    0.87    0.16
    9   12   25    1.92    0.33    2.74    0.23
    9   12   26    0.08    0.30    1.38    0.15
    9   12   27   -0.19    0.33    0.84    0.11
    9   12   28   -0.36    0.24    0.30    0.08
    9   12   29    2.45    0.38    2.86    0.28
    9   12   30   -0.40    0.39    0.57    0.08
    9   12   31   -0.17    0.41    0.21    0.08
    9   12   32    1.66    0.56    1.02    0.25
    9   12   33    0.17    0.39    0.27    0.13
    9   12   34    0.44    0.35    0.32    0.14
    9   12   35    1.23    0.36    2.80    0.26
    9   12   36    0.22    0.25    0.32    0.15
    9   13    1   22.89    1.14   22.81    0.99
    9   13    2    1.78    0.23    1.47    0.21
    9   13    3    3.72    0.36    4.04    0.35
    9   13    4   11.06    0.72   13.61    0.91
    9   13    5    4.50    0.40    3.88    0.45
    9   13    6   23.27    1.19   23.97    1.18
    9   13    7    4.22    0.32    2.92    0.33
    9   13    8   37.84    1.53   39.92    1.55
    9   13    9   12.87    0.74   10.39    0.58
    9   13   10    8.39    0.51    9.33    0.50
    9   13   11   22.70    0.96   18.60    0.88
    9   13   12   15.31    0.74   14.77    0.71
    9   13   13   10.24    0.59   11.23    0.57
    9   13   14    3.68    0.34    3.20    0.28
    9   13   15    4.58    0.48    6.28    0.37
    9   13   16    1.52    0.37    1.02    0.20
    9   13   17    2.91    0.44    4.04    0.33
    9   13   18    2.51    0.38    2.48    0.34
    9   13   19   11.02    0.64   11.99    0.68
    9   13   20   10.60    0.61    9.69    0.54
    9   13   21    6.22    0.47    4.27    0.35
    9   13   22    0.42    0.32    0.39    0.11
    9   13   23    7.92    0.53    8.72    0.47
    9   13   24    5.21    0.44    4.99    0.34
    9   13   25    0.26    0.31    0.68    0.10
    9   13   26    1.64    0.33    2.44    0.21
    9   13   27    0.35    0.31    1.12    0.15
    9   13   28    0.73    0.37    0.79    0.18
    9   13   29   -0.21    0.28    0.32    0.09
    9   13   30    1.83    0.51    2.75    0.24
    9   13   31    0.86    0.26    0.99    0.22
    9   13   32    3.10    0.47    4.42    0.35
    9   13   33    0.46    0.33    0.59    0.15
    9   13   34    0.92    0.32    1.41    0.23
    9   14    1    0.57    0.15    0.29    0.31
    9   14    2    6.01    0.45    5.73    0.45
    9   14    3    1.91    0.24    2.02    0.23
    9   14    4    5.48    0.38    5.18    0.37
    9   14    5    0.56    0.15    0.41    0.17
    9   14    6    5.48    0.47    5.64    0.38
    9   14    7    6.08    0.41    5.95    0.39
    9   14    8   10.46    0.59   11.75    0.59
    9   14    9    3.37    0.31    3.98    0.30
    9   14   10    1.61    0.26    2.06    0.21
    9   14   11    8.22    0.53    6.36    0.42
    9   14   12    2.00    0.30    2.25    0.22
    9   14   13    6.31    0.56    3.64    0.32
    9   14   14    3.86    0.38    2.70    0.26
    9   14   15   11.02    1.19   11.30    0.58
    9   14   16    9.43    0.73    7.26    0.65
    9   14   17    0.15    0.31    0.31    0.09
    9   14   18    1.24    0.34    2.41    0.21
    9   14   19   11.86    0.86    8.64    0.52
    9   14   20    4.92    0.58    4.60    0.33
    9   14   21    2.48    0.50    3.27    0.30
    9   14   22    4.83    0.52    5.68    0.42
    9   14   23    0.88    0.33    0.64    0.13
    9   14   24    1.61    0.31    0.44    0.17
    9   14   25    0.73    0.29    0.19    0.12
    9   14   26    0.86    0.42    1.30    0.16
    9   14   27   -0.21    0.33    0.23    0.02
    9   14   28    2.05    0.44    2.36    0.22
    9   14   29   -0.33    0.33    0.82    0.09
    9   14   30    0.44    0.29    0.67    0.12
    9   14   31    0.23    0.27    0.05    0.16
    9   14   32   -0.24    0.31    0.26    0.08
    9   14   33    0.62    0.30    0.49    0.17
    9   14   34    0.09    0.26    0.40    0.21
    9   15    1    2.50    0.27    2.83    0.27
    9   15    2    3.74    0.47    4.34    0.37
    9   15    3   11.42    0.67    8.88    0.53
    9   15    4   16.97    0.81   18.16    0.95
    9   15    5    0.75    0.20    0.95    0.17
    9   15    6    9.32    0.52    8.04    0.49
    9   15    7    3.66    0.33    3.72    0.30
    9   15    8    4.38    0.35    3.76    0.31
    9   15    9    6.40    0.50    7.10    0.42
    9   15   10    5.65    0.44    4.13    0.34
    9   15   11    0.80    0.22    1.45    0.16
    9   15   12    0.74    0.25    1.36    0.17
    9   15   13   13.65    0.98   12.36    0.89
    9   15   14    0.57    0.23    0.48    0.17
    9   15   15    1.90    0.29    1.63    0.20
    9   15   16   11.37    0.66   12.13    0.60
    9   15   17    1.48    0.36    1.15    0.20
    9   15   18    9.29    0.58    9.58    0.52
    9   15   19    4.40    0.43    4.37    0.32
    9   15   20    1.19    0.33    1.13    0.16
    9   15   21    7.11    0.62    7.40    0.50
    9   15   22    2.67    0.39    2.92    0.25
    9   15   23    1.29    0.35    2.02    0.19
    9   15   24    0.32    0.55    0.37    0.11
    9   15   25    2.19    0.39    3.00    0.29
    9   15   26    0.05    0.37    0.88    0.11
    9   15   27    4.48    0.57    5.37    0.40
    9   15   28   -0.39    0.41    0.35    0.06
    9   15   29    2.22    0.39    3.35    0.26
    9   15   30    0.03    0.30    0.63    0.13
    9   15   31    0.99    0.30    2.40    0.23
    9   15   32    0.21    0.38    0.20    0.21
    9   15   33   -0.07    0.26    0.37    0.21
    9   16    1    1.82    0.22    1.55    0.21
    9   16    2    3.65    0.33    2.73    0.32
    9   16    3    3.00    0.30    3.33    0.29
    9   16    4    1.27    0.21    1.41    0.19
    9   16    5    2.80    0.39    2.81    0.29
    9   16    6    5.94    0.68    5.86    0.47
    9   16    7   18.07    0.96   15.14    0.75
    9   16    8    0.62    0.21    0.92    0.18
    9   16    9    7.23    0.51    5.43    0.46
    9   16   10    6.58    0.57    8.30    0.51
    9   16   11    3.76    0.35    3.12    0.33
    9   16   12    9.99    0.59   10.28    0.55
    9   16   13    0.54    0.25    1.52    0.16
    9   16   14    8.31    0.53    7.06    0.45
    9   16   15    2.95    0.34    2.11    0.24
    9   16   16    3.08    0.43    3.51    0.32
    9   16   17    6.11    0.50    6.79    0.41
    9   16   18    0.52    0.30    0.32    0.12
    9   16   19    1.70    0.36    2.92    0.24
    9   16   20   10.45    0.74   10.23    0.55
    9   16   21   -0.19    0.29    0.65    0.08
    9   16   22    2.03    0.56    3.02    0.25
    9   16   23    1.05    0.38    1.47    0.22
    9   16   24    0.83    0.41    1.27    0.17
    9   16   25    1.83    0.45    2.15    0.25
    9   16   26    0.80    0.35    0.47    0.12
    9   16   27    2.07    0.39    2.11    0.22
    9   16   28   -0.27    0.52    0.51    0.11
    9   16   29    1.56    0.35    2.38    0.22
    9   16   30    0.84    0.35    1.91    0.22
    9   16   31    0.60    0.35    0.95    0.25
    9   16   32    0.24    0.25    0.30    0.24
    9   17    1   15.21    0.76   16.48    0.77
    9   17    2    7.24    0.57    5.80    0.48
    9   17    3    8.84    0.59    8.25    0.50
    9   17    4    4.17    0.37    3.14    0.30
    9   17    5    2.07    0.26    2.16    0.26
    9   17    6   15.52    0.79   18.67    0.93
    9   17    7    6.94    0.54    6.36    0.42
    9   17    8    2.43    0.31    3.37    0.32
    9   17    9    3.95    0.37    4.33    0.32
    9   17   10   13.12    0.73   16.13    0.73
    9   17   11    1.63    0.41    1.20    0.23
    9   17   12    1.01    0.31    1.05    0.15
    9   17   13    4.51    0.41    4.61    0.39
    9   17   14   11.47    0.64    9.18    0.63
    9   17   15    0.89    0.34    0.61    0.17
    9   17   16    0.28    0.29    0.71    0.12
    9   17   17    0.55    0.29    0.37    0.13
    9   17   18    1.51    0.45    1.60    0.23
    9   17   19    2.58    0.38    3.33    0.27
    9   17   20   -0.21    0.38    0.68    0.09
    9   17   21   -0.29    0.34    0.70    0.11
    9   17   22    0.59    0.40    0.83    0.16
    9   17   23    2.49    0.43    3.65    0.30
    9   17   24    1.95    0.42    2.67    0.24
    9   17   25   -0.02    0.33    0.21    0.09
    9   17   26    0.44    0.35    0.06    0.10
    9   17   27    0.40    0.34    0.78    0.13
    9   17   28    0.43    0.33    0.41    0.12
    9   17   29    0.65    0.35    0.81    0.27
    9   17   30    0.23    0.37    0.19    0.39
    9   18    1    1.79    0.23    1.61    0.23
    9   18    2    1.07    0.20    0.98    0.20
    9   18    3    1.86    0.32    2.09    0.24
    9   18    4    0.99    0.24    0.88    0.22
    9   18    5    7.57    0.54    7.59    0.69
    9   18    6    6.32    0.49    6.03    0.48
    9   18    7    4.60    0.52    4.39    0.52
    9   18    8   17.92    0.96   17.52    0.95
    9   18    9    1.73    0.28    2.50    0.25
    9   18   10    0.09    0.20    0.17    0.08
    9   18   11    1.94    0.31    2.71    0.28
    9   18   12    3.29    0.38    3.34    0.34
    9   18   13    1.81    0.33    1.83    0.25
    9   18   14    1.18    0.31    0.84    0.21
    9   18   15    5.41    0.51    4.69    0.42
    9   18   16    0.36    0.30    0.91    0.16
    9   18   17    3.48    0.53    4.79    0.50
    9   18   18   -1.28    0.64    0.27    0.02
    9   18   19    2.00    0.43    1.35    0.19
    9   18   20    3.38    0.57    4.03    0.40
    9   18   21    1.42    0.40    0.69    0.17
    9   18   22    0.75    0.40    0.92    0.15
    9   18   23    0.25    0.35    0.47    0.10
    9   18   24    1.70    0.38    1.61    0.20
    9   18   25    0.27    0.34    0.27    0.10
    9   18   26    0.03    0.40    0.33    0.10
    9   18   27    0.20    0.37    0.80    0.17
    9   18   28    0.29    0.29    0.62    0.18
    9   18   29    0.15    0.24    0.26    0.19
    9   19    1    2.52    0.29    3.03    0.49
    9   19    2   18.63    0.95   16.49    0.94
    9   19    3    2.24    0.27    1.75    0.25
    9   19    4    4.89    0.38    4.13    0.35
    9   19    5    1.94    0.28    2.47    0.25
    9   19    6    0.40    0.17    0.29    0.10
    9   19    7    9.47    0.58   10.36    0.56
    9   19    8   13.18    0.70   13.21    0.67
    9   19    9    2.95    0.34    3.31    0.28
    9   19   10    0.77    0.24    0.69    0.14
    9   19   11    2.00    0.33    2.95    0.25
    9   19   12    3.47    0.38    1.57    0.24
    9   19   13   -0.31    0.24    0.20    0.03
    9   19   14    0.44    0.29    0.27    0.12
    9   19   15    0.68    0.53    1.69    0.22
    9   19   16   -0.13    0.33    0.08    0.06
    9   19   17    0.12    0.31    0.26    0.07
    9   19   18    4.93    0.50    5.25    0.37
    9   19   19    0.44    0.36    0.85    0.14
    9   19   20    1.79    0.41    2.47    0.23
    9   19   21    0.19    0.37    0.03    0.07
    9   19   22    1.36    0.39    1.87    0.20
    9   19   23    0.59    0.35    1.00    0.16
    9   19   24   -0.18    0.53    0.17    0.08
    9   19   25    0.75    0.49    0.77    0.20
    9   19   26   -0.20    0.35    1.02    0.17
    9   19   27    0.01    0.33    0.85    0.22
    9   20    1    1.96    0.25    2.07    0.25
    9   20    2    6.63    0.48    6.48    0.51
    9   20    3    1.45    0.25    1.97    0.22
    9   20    4    1.63    0.33    1.84    0.22
    9   20    5   -0.03    0.23    0.11    0.08
    9   20    6    0.67    0.24    0.53    0.20
    9   20    7    2.56    0.43    2.86    0.32
    9   20    8    2.82    0.42    3.26    0.34
    9   20    9    0.96    0.27    1.48    0.18
    9   20   10    0.89    0.30    0.73    0.15
    9   20   11    0.17    0.26    0.19    0.08
    9   20   12    0.48    0.45    0.14    0.13
    9   20   13    2.50    0.45    3.08    0.33
    9   20   14   -0.01    0.28    0.06    0.02
    9   20   15    0.32    0.30    0.15    0.09
    9   20   16    1.45    0.37    2.18    0.21
    9   20   17    1.14    0.36    1.59    0.19
    9   20   18    1.59    0.39    2.78    0.23
    9   20   19   -0.06    0.36    0.92    0.13
    9   20   20    1.24    0.37    2.52    0.22
    9   20   21    3.25    0.49    4.17    0.36
    9   20   22    0.12    0.41    0.23    0.12
    9   20   23    0.69    0.40    1.35    0.21
    9   20   24    0.44    0.46    0.49    0.17
    9   20   25    0.92    0.42    1.41    0.25
    9   21    1    0.05    0.15    0.35    0.13
    9   21    2    1.64    0.28    2.39    0.29
    9   21    3    0.26    0.21    0.59    0.14
    9   21    4    4.26    0.43    5.09    0.37
    9   21    5    0.75    0.23    0.44    0.14
    9   21    6    1.27    0.32    1.67    0.21
    9   21    7    2.08    0.31    1.73    0.24
    9   21    8    1.23    0.39    2.88    0.28
    9   21    9   11.67    0.67   10.93    0.72
    9   21   10    1.07    0.35    1.17    0.17
    9   21   11    6.90    0.58    5.68    0.41
    9   21   12    1.21    0.35    0.68    0.19
    9   21   13    2.20    0.38    2.96    0.29
    9   21   14    1.58    0.35    2.07    0.25
    9   21   15    1.89    0.36    1.61    0.21
    9   21   16    1.53    0.36    1.66    0.20
    9   21   17    0.08    0.30    0.08    0.08
    9   21   18    0.27    0.32    0.81    0.12
    9   21   19    0.41    0.43    1.86    0.23
    9   21   20    0.20    0.37    0.28    0.14
    9   21   21   -0.27    0.53    2.72    0.38
    9   21   22    0.97    0.61    0.84    0.37
    9   21   23    0.60    0.56    2.22    0.44
    9   22    1    2.62    0.29    2.68    0.27
    9   22    2    0.12    0.19    0.33    0.18
    9   22    3   -0.12    0.21   -0.23    0.10
    9   22    4    1.18    0.34    1.04    0.25
    9   22    5    2.30    0.34    2.46    0.32
    9   22    6    0.40    0.24    0.22    0.13
    9   22    7    3.22    0.38    2.95    0.29
    9   22    8    1.72    0.35    1.96    0.24
    9   22    9    3.19    0.54    2.82    0.34
    9   22   10    0.47    0.31    0.30    0.13
    9   22   11    0.75    0.32    0.56    0.15
    9   22   12    0.53    0.33    1.26    0.16
    9   22   13    0.37    0.30    0.85    0.15
    9   22   14   -0.08    0.28    0.48    0.09
    9   22   15    0.24    0.30    0.82    0.12
    9   22   16   -0.73    0.36    0.13    0.03
    9   22   17   -0.62    0.41    0.64    0.13
    9   22   18    0.70    0.67    0.82    0.21
    9   23    1    1.33    0.25    0.72    0.23
    9   23    2    0.68    0.23    1.07    0.32
    9   23    3    1.69    0.27    1.23    0.21
    9   23    4    1.70    0.29    1.87    0.24
    9   23    5    0.13    0.23    0.52    0.13
    9   23    6    0.42    0.25    0.32    0.14
    9   23    7    2.20    0.35    3.77    0.29
    9   23    8    2.56    0.36    2.96    0.28
    9   23    9   -0.11    0.27    0.04    0.11
    9   23   10   -0.20    0.28    0.47    0.10
    9   23   11    1.17    0.37    1.83    0.20
    9   23   12    0.96    0.50    1.06    0.17
    9   23   13    0.65    0.44    0.68    0.20
    9   23   14    0.13    0.42    0.82    0.18
    9   23   15    1.09    0.47    2.10    0.42
    9   23   16    0.04    0.36    0.62    0.16
    9   23   17   -0.13    0.33    0.20    0.12
    9   24    1    1.89    0.26    1.90    0.25
    9   24    2    0.36    0.22    0.28    0.24
    9   24    3    0.22    0.29    0.02    0.15
    9   24    4    0.27    0.30    0.65    0.18
    9   24    5    0.10    0.30    0.26    0.15
    9   24    6    0.59    0.40    1.43    0.21
    9   24    7    1.19    0.38    0.48    0.17
    9   24    8   -0.03    0.68    0.57    0.15
    9   24    9   -1.27    0.41    0.05    0.04
    9   24   10   -1.01    0.43    0.71    0.05
    9   24   11    0.34    0.45    1.48    0.26
    9   24   12    0.31    0.41    0.90    0.19
    9   24   13    0.31    0.39    1.97    0.26
    9   25    1    0.27    0.29    0.46    0.28
    9   25    2    1.14    0.36    1.44    0.33
    9   25    3   -0.08    0.47   -0.12    0.22
    9   25    4    0.15    0.61    0.80    0.38
    9   25    5    0.14    0.60    0.34    0.37
    9   25    6    0.87    0.67    1.31    0.44
    9   25    7    0.42    0.66    0.49    0.37
    9   25    8   -0.01    0.68    0.62    0.36
   10    1    1    9.92    0.52    8.55    0.45
   10    1    2   75.89    4.01   81.17    2.92
   10    1    3   84.22    3.03   81.63    3.45
   10    1    4   28.16    1.11   36.07    1.35
   10    1    5   26.29    0.98   25.65    1.09
   10    1    6   34.90    1.29   40.24    1.52
   10    1    7    7.70    0.53    7.24    0.51
   10    1    8   48.90    1.75   59.95    2.13
   10    1    9    7.46    0.41    8.31    0.46
   10    1   10    9.97    0.46    8.03    0.49
   10    1   11   15.22    0.86   16.42    0.87
   10    1   12    3.49    0.30    4.06    0.35
   10    1   13   33.87    1.23   36.05    1.99
   10    1   14   16.71    0.67   13.69    0.71
   10    1   15   16.48    0.68   15.92    0.75
   10    1   16   10.54    0.62    9.24    0.74
   10    1   17   21.79    1.31   18.96    1.01
   10    1   18    5.21    0.42    4.26    0.38
   10    1   19   70.83    2.98   67.01    3.56
   10    1   20    3.38    0.35    3.19    0.39
   10    1   21   12.12    0.72   11.42    0.85
   10    1   22   16.64    0.91   16.44    1.09
   10    1   23    5.42    0.46    5.87    0.54
   10    1   24   21.12    1.09   20.45    1.30
   10    1   25    2.72    0.36    3.06    0.38
   10    1   26    4.60    0.45    4.54    0.49
   10    1   28   11.68    0.76   12.01    0.89
   10    1   29    1.48    0.31    1.11    0.29
   10    1   30    0.62    0.28    0.54    0.25
   10    1   31    1.90    0.35    2.50    0.36
   10    1   32    2.92    0.40    2.98    0.41
   10    1   33    4.06    0.50    3.58    0.47
   10    1   34    0.17    0.33    0.32    0.26
   10    1   35    2.42    0.45    2.20    0.40
   10    1   37    2.36    0.46    2.57    0.44
   10    1   38    0.91    0.35    0.71    0.32
   10    1   39    0.70    0.32    0.62    0.30
   10    1   40    0.14    0.24   -0.11    0.24
   10    2    1   13.68    0.77   13.98    0.55
   10    2    2   45.25    2.02   46.13    1.77
   10    2    3   35.09    1.41   35.38    1.42
   10    2    4   26.30    0.92   28.11    0.94
   10    2    5   22.70    0.78   20.23    0.75
   10    2    6   27.37    0.94   28.33    0.95
   10    2    7   45.97    1.43   43.12    1.52
   10    2    8  136.86    3.93  136.98    4.31
   10    2    9   96.35    2.85  101.03    3.57
   10    2   10   41.84    1.34   43.48    1.67
   10    2   11    4.96    0.36    5.08    0.41
   10    2   12   37.75    1.33   36.06    1.46
   10    2   13   32.98    1.16   27.30    1.40
   10    2   14   10.75    0.49    9.09    0.61
   10    2   15   49.73    1.86   44.02    2.51
   10    2   16   18.53    0.75   19.02    0.98
   10    2   17    5.65    0.51    3.52    0.31
   10    2   18   12.56    0.76   13.89    0.66
   10    2   19    8.03    1.03   10.58    0.54
   10    2   20    1.60    0.27    1.55    0.28
   10    2   21    4.34    0.42    5.59    0.49
   10    2   22   19.04    0.99   15.70    1.61
   10    2   23    4.93    0.42    3.81    0.46
   10    2   24    2.49    0.31    1.65    0.32
   10    2   25    4.08    0.44    6.15    0.51
   10    2   26    9.67    0.79    8.09    0.70
   10    2   28   10.71    0.72   10.81    0.82
   10    2   29    2.40    0.39    3.74    0.40
   10    2   30    2.21    0.37    2.00    0.33
   10    2   31    0.48    0.30    1.18    0.24
   10    2   32    0.13    0.28    0.05    0.21
   10    2   33    0.49    0.32    0.30    0.24
   10    2   34    6.75    0.60    6.65    0.62
   10    2   35   -0.32    0.33   -0.28    0.34
   10    2   36    0.10    0.96    1.33    0.43
   10    2   37    0.71    0.37    0.48    0.29
   10    2   38    0.89    0.37    1.31    0.31
   10    2   39    0.29    0.31    0.27    0.25
   10    3    1   46.10    1.90   59.63    2.11
   10    3    2   44.82    1.59   48.94    1.65
   10    3    3    4.04    0.31    4.21    0.32
   10    3    4   18.80    0.73   23.98    0.97
   10    3    5   18.25    0.65   15.37    0.62
   10    3    6   17.53    0.69   21.06    0.73
   10    3    7   84.16    2.56   93.53    2.69
   10    3    8   20.86    0.80   26.74    0.87
   10    3    9   44.60    1.46   51.26    1.54
   10    3   10   48.83    1.53   48.68    1.87
   10    3   11  100.54    3.19   94.64    3.11
   10    3   12   22.25    0.97   21.52    1.10
   10    3   13    6.65    0.33    6.05    0.35
   10    3   14   84.97    2.49   80.14    2.65
   10    3   15   16.99    0.89   15.72    0.87
   10    3   16   54.17    2.07   58.24    3.01
   10    3   17    9.13    0.61    9.24    0.59
   10    3   18   44.39    1.72   43.58    1.70
   10    3   19   11.79    0.62   12.16    0.61
   10    3   20   12.01    0.61   10.98    0.59
   10    3   21    3.60    0.38    4.01    0.30
   10    3   22    9.82    0.63    9.35    0.60
   10    3   23   15.04    0.85   14.40    0.99
   10    3   24   12.87    0.76   11.13    1.24
   10    3   25    8.45    0.60    7.69    0.66
   10    3   27   14.88    1.62   15.41    1.44
   10    3   28    7.85    0.61    8.87    0.69
   10    3   29    1.79    0.35    2.42    0.33
   10    3   30    2.68    0.38    1.98    0.35
   10    3   31    3.46    0.43    3.52    0.42
   10    3   32    2.27    0.37    1.97    0.34
   10    3   33    1.06    0.37    0.91    0.27
   10    3   34    3.55    0.48    3.97    0.45
   10    3   36   -0.05    0.47    0.60    0.24
   10    3   37    1.09    0.40    1.06    0.32
   10    3   38    2.22    0.40    2.66    0.38
   10    3   39    0.73    0.29    0.67    0.27
   10    4    1   34.45    1.22   32.54    1.34
   10    4    2   77.97    2.32   76.34    3.25
   10    4    3   79.83    2.60   79.87    2.60
   10    4    4    8.92    0.40    8.01    0.43
   10    4    5    1.92    0.20    2.14    0.23
   10    4    6   87.15    2.56   83.78    3.07
   10    4    7   34.97    1.13   32.81    1.35
   10    4    8    9.30    0.48   11.52    0.56
   10    4    9    6.00    0.34    4.77    0.43
   10    4   10    8.90    0.39    7.28    0.41
   10    4   11   58.75    1.78   56.17    1.91
   10    4   12   14.90    0.60   11.27    0.56
   10    4   13   16.07    0.66   13.33    0.80
   10    4   14    7.44    0.47   10.38    0.71
   10    4   15   25.91    0.98   27.77    1.59
   10    4   16    1.22    0.16    1.90    0.18
   10    4   17   16.95    0.79   16.50    0.77
   10    4   18    8.53    0.63   11.41    0.55
   10    4   19   14.49    0.81   13.20    0.76
   10    4   20   29.87    1.25   31.77    1.79
   10    4   21   16.94    0.80   17.73    0.92
   10    4   22    3.58    0.31    3.28    0.32
   10    4   23    6.10    0.41    5.74    0.44
   10    4   24    5.13    0.39    5.71    0.42
   10    4   25   34.99    1.61   30.65    1.84
   10    4   27    2.28    0.46    2.41    0.34
   10    4   28    2.41    0.37    1.93    0.32
   10    4   29    2.42    0.38    2.42    0.34
   10    4   30    1.15    0.34    1.25    0.25
   10    4   31    3.78    0.45    3.05    0.41
   10    4   32    0.45    0.33    1.12    0.23
   10    4   33    4.38    0.52    5.67    0.52
   10    4   34    3.48    0.49    3.34    0.42
   10    4   35    3.66    0.80    2.98    0.58
   10    4   36   -0.57    0.53    0.48    0.20
   10    4   37    0.72    0.39    1.28    0.29
   10    4   38    2.08    0.40    3.40    0.40
   10    4   39    0.19    0.25    0.03    0.21
   10    5    1   49.96    2.63   44.75    2.52
   10    5    2    2.10    0.24    2.32    0.23
   10    5    3    7.86    0.41    7.45    0.52
   10    5    4    5.03    0.33    5.63    0.42
   10    5    5    9.92    0.73    7.74    0.48
   10    5    6   87.13    2.81   86.58    3.13
   10    5    7   17.09    0.70   16.08    0.77
   10    5    8    5.69    0.35    6.32    0.39
   10    5    9    9.01    0.44    6.53    0.91
   10    5   10   58.71    1.80   60.20    2.23
   10    5   11    1.84    0.17    1.67    0.25
   10    5   12   35.37    1.15   35.08    1.40
   10    5   13    7.22    0.67    9.01    0.55
   10    5   14   30.83    1.46   30.81    1.79
   10    5   15   37.25    1.33   44.34    2.27
   10    5   16   10.23    0.45   10.79    0.64
   10    5   17   21.27    0.77   22.57    1.10
   10    5   18   51.11    1.96   52.29    1.97
   10    5   19   31.82    1.31   32.42    1.30
   10    5   20   12.12    0.66   14.74    0.67
   10    5   21    5.40    0.41    6.72    0.39
   10    5   22    9.92    0.63    8.55    0.57
   10    5   23    3.52    0.40    4.44    0.43
   10    5   24   14.16    0.70   11.88    0.90
   10    5   25    4.06    0.48    3.45    0.41
   10    5   26    8.03    0.70    7.11    0.61
   10    5   27    3.97    0.35    3.04    0.33
   10    5   28    0.64    0.34    0.42    0.15
   10    5   29    2.17    0.38    1.57    0.30
   10    5   30    0.28    0.32    0.46    0.17
   10    5   31    1.41    0.36    1.39    0.27
   10    5   32    3.48    0.47    3.72    0.42
   10    5   33    0.24    0.38    0.50    0.19
   10    5   35    0.24    0.84    0.20    0.20
   10    5   36    1.18    0.45    1.92    0.32
   10    5   37    0.52    0.39    1.84    0.29
   10    5   38    0.67    0.34    0.80    0.25
   10    5   39    0.49    0.25    0.51    0.24
   10    6    1   41.16    1.84   39.62    2.22
   10    6    2   42.69    1.66   42.48    1.91
   10    6    3   22.65    1.12   21.85    0.96
   10    6    4   27.33    1.64   28.98    1.37
   10    6    5   43.24    1.52   45.63    2.00
   10    6    6   97.71    3.15  101.34    4.14
   10    6    7    4.77    0.31    4.39    0.34
   10    6    8   47.76    1.62   45.45    1.78
   10    6    9   34.67    1.25   35.75    1.41
   10    6   10   13.63    0.61   14.36    0.69
   10    6   11   36.91    1.35   41.31    1.57
   10    6   12    8.44    0.47    7.29    0.45
   10    6   13    5.39    0.69    4.65    0.49
   10    6   14   63.10    2.30   55.55    3.09
   10    6   15    2.74    0.24    2.86    0.28
   10    6   16   21.64    0.82   27.70    1.08
   10    6   17    8.70    0.41    8.87    0.49
   10    6   18    9.07    0.40    6.84    0.52
   10    6   19   20.62    0.92   19.96    1.03
   10    6   20    8.03    0.46    5.83    0.47
   10    6   21    0.36    0.19    0.35    0.11
   10    6   22    2.96    0.32    3.61    0.31
   10    6   23   11.50    0.65   13.31    0.63
   10    6   24    5.68    0.47    4.44    0.39
   10    6   25    8.36    0.74    8.67    0.67
   10    6   26    0.83    0.46    2.93    0.26
   10    6   27    0.28    0.32    0.69    0.14
   10    6   28    8.72    0.66   10.87    0.76
   10    6   29    1.09    0.30    1.25    0.23
   10    6   30    4.38    0.42    5.15    0.40
   10    6   31    0.23    0.33    0.12    0.14
   10    6   32    0.59    0.39    0.46    0.20
   10    6   33    0.97    0.50    0.93    0.36
   10    6   34   -0.29    0.39    0.57    0.18
   10    6   35    1.25    0.58    2.39    0.32
   10    6   36    0.08    0.39    0.31    0.18
   10    6   37    1.25    0.38    1.85    0.30
   10    6   38    0.47    0.30    0.54    0.23
   10    7    1    7.18    0.59    5.31    0.82
   10    7    2   13.51    0.74   11.84    0.62
   10    7    3    3.68    0.29    3.15    0.33
   10    7    4   65.40    2.84   69.34    2.53
   10    7    5    7.61    0.44    6.07    0.60
   10    7    6   23.99    1.20   24.70    1.05
   10    7    7   23.68    1.11   18.89    0.90
   10    7    8   19.70    0.88   18.98    1.00
   10    7    9   16.69    0.70   16.98    0.90
   10    7   10   26.82    1.01   27.29    1.30
   10    7   11    2.26    0.23    1.51    0.21
   10    7   12    9.25    0.59    9.16    0.59
   10    7   13   35.36    1.40   31.35    1.88
   10    7   14    1.50    0.20    1.77    0.20
   10    7   15   31.54    1.29   30.85    1.27
   10    7   16   11.34    0.53    9.90    0.64
   10    7   17   17.43    0.72   16.16    0.77
   10    7   18    2.97    0.23    2.84    0.25
   10    7   19    3.43    0.33    4.18    0.30
   10    7   20    8.41    0.50    7.49    0.52
   10    7   21    2.35    0.31    3.15    0.28
   10    7   22    8.57    0.51    7.22    0.52
   10    7   23    5.49    0.42    5.39    0.41
   10    7   24    2.52    0.39    3.34    0.35
   10    7   25    2.50    0.43    1.89    0.31
   10    7   26    7.80    0.53    8.53    0.47
   10    7   27    2.84    0.35    2.52    0.28
   10    7   28    6.99    0.58    7.66    0.86
   10    7   29    2.69    0.37    2.63    0.28
   10    7   30    4.90    0.46    6.20    0.44
   10    7   31    5.57    0.49    6.40    0.46
   10    7   32    2.00    0.48    2.14    0.27
   10    7   33    0.63    0.35    2.02    0.30
   10    7   34    0.33    0.84   -0.07    0.15
   10    7   35    1.35    0.45    2.16    0.30
   10    7   36    0.67    0.38    0.80    0.22
   10    7   37    0.68    0.32    1.27    0.25
   10    7   38    0.55    0.29    1.18    0.24
   10    8    1   14.60    0.71   14.86    0.71
   10    8    2   61.90    2.33   64.38    2.37
   10    8    3   33.28    1.54   32.32    1.32
   10    8    4    0.65    0.16    0.81    0.18
   10    8    5    9.22    0.61    9.59    0.60
   10    8    6   35.02    1.42   36.82    1.44
   10    8    7   14.32    0.71   15.51    0.72
   10    8    8   11.58    0.62   13.63    0.64
   10    8    9    1.51    0.34    2.32    0.22
   10    8   10   54.03    4.22   59.93    2.55
   10    8   11   12.56    0.72   11.72    0.87
   10    8   12    8.64    0.49    7.17    0.45
   10    8   13    8.64    0.45    7.97    0.55
   10    8   14    2.59    0.26    3.99    0.31
   10    8   15    7.00    0.39    5.69    0.46
   10    8   16    2.50    0.23    1.56    0.21
   10    8   17    5.70    0.39    3.98    0.33
   10    8   18    5.91    0.45    7.98    0.49
   10    8   19    6.16    0.40    7.21    0.42
   10    8   20   16.76    0.70   15.13    0.74
   10    8   21    2.16    0.32    3.30    0.28
   10    8   22   10.07    0.69    9.59    0.60
   10    8   23    2.42    0.43    4.96    0.40
   10    8   24    0.86    0.34    2.06    0.25
   10    8   25    0.59    0.28    0.29    0.11
   10    8   26    1.08    0.31    2.05    0.21
   10    8   27    1.18    0.32    1.37    0.19
   10    8   28    0.64    0.31    0.30    0.16
   10    8   29    1.41    0.35    0.81    0.24
   10    8   30    0.66    0.33    0.92    0.17
   10    8   31    1.78    0.40    2.34    0.25
   10    8   32    2.28    0.48    3.76    0.60
   10    8   33    0.54    0.43    1.62    0.22
   10    8   34    0.89    0.43    1.05    0.21
   10    8   35    0.21    0.35    0.68    0.17
   10    8   36    1.13    0.35    2.28    0.41
   10    8   37    0.41    0.28    0.15    0.19
   10    9    1   71.95    2.69   77.22    2.77
   10    9    2   19.18    0.84   17.01    0.81
   10    9    3   10.02    0.51    7.74    0.49
   10    9    4   27.55    1.16   28.31    1.17
   10    9    5   18.00    1.13   15.60    0.88
   10    9    6    9.56    0.51    8.33    0.57
   10    9    7    1.26    0.19    0.74    0.19
   10    9    8    8.02    0.54    8.42    0.55
   10    9    9   21.63    1.09   21.58    1.09
   10    9   10   10.58    0.55    8.72    0.60
   10    9   11    0.65    0.15    0.33    0.14
   10    9   12    9.25    0.54   10.96    0.55
   10    9   13    6.42    0.42    6.76    0.41
   10    9   14    2.73    0.28    4.08    0.28
   10    9   15    5.77    0.37    5.79    0.38
   10    9   16    4.25    0.32    4.93    0.33
   10    9   17    3.38    0.31    2.89    0.26
   10    9   18    4.09    0.44    4.71    0.36
   10    9   19    3.94    0.41    2.82    0.27
   10    9   20   10.06    0.57    8.06    0.70
   10    9   21    0.32    0.28    0.66    0.12
   10    9   22    0.40    0.23    1.01    0.16
   10    9   23    2.01    0.39    1.99    0.42
   10    9   24    1.70    0.36    3.10    0.43
   10    9   25    2.75    0.38    3.06    0.29
   10    9   26    2.94    0.39    2.57    0.28
   10    9   27    4.72    0.45    4.35    0.37
   10    9   28    3.00    0.40    2.28    0.34
   10    9   29    4.01    0.44    3.96    0.35
   10    9   30    0.73    0.39    1.38    0.19
   10    9   31    2.12    0.50    1.64    0.46
   10    9   32    1.05    0.47    1.52    0.21
   10    9   33    0.50    0.45    0.83    0.18
   10    9   34    0.70    0.39    0.65    0.18
   10    9   35    1.62    0.36    1.93    0.25
   10    9   36    0.10    0.32    0.31    0.15
   10    9   37    0.08    0.24    0.17    0.23
   10   10    1   10.97    0.58   11.29    0.59
   10   10    2   10.97    0.59   11.67    0.60
   10   10    3   30.81    1.26   31.29    1.27
   10   10    4   17.09    0.91   16.63    0.78
   10   10    5   24.34    1.20   24.77    1.05
   10   10    6    5.52    0.37    4.91    0.42
   10   10    7    4.58    0.48    3.62    0.36
   10   10    8   21.13    1.09   21.65    1.09
   10   10    9   20.94    0.92   20.58    1.05
   10   10   10   17.75    0.84   20.08    0.87
   10   10   11   14.92    0.69   12.36    0.65
   10   10   12    3.63    0.32    4.59    0.31
   10   10   13    1.85    0.21    0.98    0.18
   10   10   14    4.96    0.37    5.43    0.35
   10   10   15    4.26    0.36    5.66    0.35
   10   10   16   14.03    0.65   15.86    0.72
   10   10   17    9.52    0.49    8.30    0.49
   10   10   18    2.83    0.30    4.76    0.41
   10   10   19   14.16    0.63   10.37    0.70
   10   10   20    2.05    0.31    0.87    0.18
   10   10   21    1.57    0.35    0.43    0.17
   10   10   22    1.08    0.29    1.82    0.24
   10   10   23    6.25    0.43    5.56    0.39
   10   10   24    2.29    0.51    2.63    0.32
   10   10   25    5.33    0.48    4.65    0.39
   10   10   26    2.96    0.41    3.20    0.30
   10   10   27    9.17    0.62    8.84    0.57
   10   10   28    2.60    0.41    1.91    0.26
   10   10   29    0.25    0.38    0.34    0.04
   10   10   30    1.67    0.62    1.43    0.27
   10   10   31    0.78    0.57    0.58    0.16
   10   10   32    1.20    0.57    1.06    0.26
   10   10   33    0.99    0.41    1.01    0.25
   10   10   34    1.77    0.44    3.62    0.34
   10   10   35    0.64    0.32    1.07    0.21
   10   10   36    1.35    0.32    2.89    0.44
   10   11    1    3.74    0.34    3.69    0.31
   10   11    2   10.26    0.67   12.40    0.61
   10   11    3   11.06    0.59   11.58    0.68
   10   11    4    1.05    0.15    0.25    0.16
   10   11    5    8.12    0.67    7.04    0.52
   10   11    6    4.54    0.36    2.89    0.35
   10   11    7   33.89    1.37   33.65    1.36
   10   11    8   25.22    1.03   20.55    0.96
   10   11    9   12.86    0.65   13.01    0.64
   10   11   10    9.89    0.60    7.67    0.48
   10   11   11    0.59    0.17    0.99    0.17
   10   11   12    6.77    0.54    8.39    0.52
   10   11   13    4.58    0.35    3.98    0.31
   10   11   14    2.94    0.30    3.65    0.27
   10   11   15    0.43    0.17    0.29    0.11
   10   11   16    0.10    0.19    0.54    0.12
   10   11   17    8.14    0.67    5.63    0.46
   10   11   18    1.25    0.29    1.27    0.17
   10   11   19   10.42    0.64   12.17    0.68
   10   11   20    4.82    0.41    4.99    0.39
   10   11   21    2.69    0.33    3.00    0.25
   10   11   22   14.00    0.64   10.83    0.61
   10   11   23    1.64    0.37    2.19    0.21
   10   11   24    1.08    0.31    1.45    0.19
   10   11   25    1.25    0.30    1.29    0.18
   10   11   26    1.25    0.43    0.77    0.22
   10   11   27    1.09    0.37    1.24    0.19
   10   11   28    0.97    0.44    1.65    0.20
   10   11   29    3.29    0.50    4.86    0.43
   10   11   30   -0.40    0.46    0.09    0.06
   10   11   31    0.79    0.47    0.72    0.21
   10   11   32    0.92    0.42    1.36    0.20
   10   11   33    1.08    0.41    0.81    0.19
   10   11   34    0.38    0.33    1.21    0.18
   10   11   35    0.69    0.27    1.35    0.25
   10   12    1    5.61    0.45    5.76    0.39
   10   12    2    2.91    0.32    3.30    0.32
   10   12    3   10.40    0.67   11.54    0.67
   10   12    4   14.34    0.84   16.08    1.04
   10   12    5    1.95    0.24    2.04    0.22
[truncated: 219,601 more chars]
