# Supplementary material for: Extending the novel |ρ|-based phasing algorithm to the solution of anomalous scattering substructures from SAD data of protein crystals
Source: Acta Crystallogr A Found Adv. 2022 Oct 10;78(Pt 6):473–81. doi: 10.1107/S2053273322008622 (PMC9624180; doi:10.1107/S2053273322008622)
Supplement: Supplementary file 1 [file a-78-00473-sup1.zip › ae5119_suppl_rev/sol_10_S_4tno/Pf1117.CIF]

data_XLENS 

loop_
_symmetry_equiv_pos_as_xyz
 +X,+Y,+Z 

_cell_length_a       47.21000
_cell_length_b       47.21000
_cell_length_c       82.28000
_cell_angle_alpha    90.0000
_cell_angle_beta     90.0000
_cell_angle_gamma    90.0000

loop_
_atom_site_label
_atom_site_type_symbol
_atom_site_fract_x
_atom_site_fract_y
_atom_site_fract_z
_atom_site_occupancy
_atom_site_U_iso_or_equiv
_atom_site_thermal_displace_type
A1    S      0.75297   0.67757   0.36798   1.00000   0.071  Uiso
A2    S      0.79730   0.24575   0.37681   1.00000   0.071  Uiso
A3    S      0.67895   0.75222   0.62899   1.00000   0.071  Uiso
A4    S      0.74794   0.17803   0.37958   1.00000   0.071  Uiso
A5    S      0.74914   0.70377   0.62890   1.00000   0.071  Uiso
A6    S      0.17841   0.74791   0.61794   1.00000   0.071  Uiso
A7    S      0.29675   0.25276   0.87125   1.00000   0.071  Uiso
A8    S      0.24846   0.79436   0.62191   1.00000   0.071  Uiso
A9    S      0.25568   0.82399   0.87894   1.00000   0.071  Uiso
A10   S      0.25709   0.29407   0.12785   1.00000   0.071  Uiso
A11   S      0.82518   0.25079   0.11809   1.00000   0.071  Uiso
A12   S      0.20711   0.75268   0.87824   1.00000   0.071  Uiso
A13   S      0.24796   0.32355   0.86738   1.00000   0.071  Uiso
A14   S      0.70644   0.74704   0.37133   1.00000   0.071  Uiso
A15   S      0.75616   0.19964   0.11895   1.00000   0.071  Uiso
A16   S      0.32491   0.24472   0.12917   1.00000   0.071  Uiso
A17   S      0.18440   0.63965   0.64539   1.00000   0.071  Uiso
A18   S      0.86429   0.68377   0.39583   1.00000   0.071  Uiso
A19   S      0.63943   0.18331   0.35266   1.00000   0.071  Uiso
A20   S      0.13902   0.31747   0.89587   1.00000   0.071  Uiso
A21   S      0.16416   0.09295   0.90878   1.00000   0.071  Uiso
A22   S      0.66441   0.40799   0.34084   1.00000   0.071  Uiso
A23   S      0.68320   0.86146   0.60287   1.00000   0.071  Uiso
A24   S      0.83788   0.90625   0.40665   1.00000   0.071  Uiso
A25   S      0.59442   0.33651   0.15820   1.00000   0.071  Uiso
A26   S      0.36418   0.81626   0.85219   1.00000   0.071  Uiso
A27   S      0.90656   0.83606   0.59208   1.00000   0.071  Uiso
A28   S      0.40804   0.66242   0.65745   1.00000   0.071  Uiso
A29   S      0.09501   0.16412   0.08994   1.00000   0.071  Uiso
A30   S      0.81745   0.36291   0.14646   1.00000   0.071  Uiso
A31   S      0.33762   0.59282   0.84197   1.00000   0.071  Uiso
A32   S      0.31729   0.13943   0.10206   1.00000   0.071  Uiso
A33   S      0.41609   0.02563   0.12613   1.00000   0.071  Uiso
A34   S      0.48339   0.91319   0.87445   1.00000   0.071  Uiso
A35   S      0.56143   0.08336   0.37414   1.00000   0.071  Uiso
A36   S      0.66857   0.86015   0.11510   1.00000   0.071  Uiso
A37   S      0.88187   0.75506   0.46695   1.00000   0.071  Uiso
A38   S      0.90360   0.45520   0.37831   1.00000   0.071  Uiso
A39   S      0.62569   0.16990   0.86714   1.00000   0.071  Uiso
A40   S      0.70011   0.32425   0.12043   1.00000   0.071  Uiso
A41   H      0.82470   0.80175   0.37179   1.00000   0.071  Uiso
A42   H      0.10058   0.24249   0.62677   1.00000   0.071  Uiso
A43   H      0.97535   0.58073   0.37325   1.00000   0.071  Uiso
A44   H      0.01190   0.92993   0.34329   1.00000   0.071  Uiso
A45   H      0.73721   0.24927   0.78855   1.00000   0.071  Uiso
A46   H      0.25454   0.73595   0.21035   1.00000   0.071  Uiso
A47   H      0.27193   0.75041   0.28797   1.00000   0.071  Uiso
A48   H      0.75061   0.28536   0.42865   1.00000   0.071  Uiso
