# Supplementary material for: Extending the novel |ρ|-based phasing algorithm to the solution of anomalous scattering substructures from SAD data of protein crystals
Source: Acta Crystallogr A Found Adv. 2022 Oct 10;78(Pt 6):473–81. doi: 10.1107/S2053273322008622 (PMC9624180; doi:10.1107/S2053273322008622)
Supplement: Supplementary file 1 [file a-78-00473-sup1.zip › ae5119_suppl_rev/sol_10_S_4tno/Pf1117.DIF]

    0    0    4    84393.79690     1125.30005    84393.79690     1125.30005
    0    0    8    61329.00000      583.70001    61329.00000      583.70001
    0    0   12       51.00000        1.40000       51.00000        1.40000
    0    0   16     3602.50000       35.20000     3602.50000       35.20000
    0    0   20     3170.69995       39.90000     3170.69995       39.90000
    0    0   24     1899.19995       22.80000     1899.19995       22.80000
    0    0   28      608.50000       11.30000      608.50000       11.30000
    0    0   32       20.50000       11.30000       20.50000       11.30000
    1    0    1      953.79999        6.20000      953.79999        6.20000
    1    0    2     2506.60010       14.20000     2506.60010       14.20000
    1    0    3     1017.50000        5.50000     1017.50000        5.50000
    1    0    4    25353.09960      129.00000    25353.09960      129.00000
    1    0    5      162.50000        1.20000      162.50000        1.20000
    1    0    6    23932.59960      117.50000    23932.59960      117.50000
    1    0    7     3257.50000       15.80000     3257.50000       15.80000
    1    0    8       67.80000        0.90000       67.80000        0.90000
    1    0    9    13981.70020       66.70000    13981.70020       66.70000
    1    0   10      664.40002        3.80000      664.40002        3.80000
    1    0   11    10188.79980       48.30000    10188.79980       48.30000
    1    0   12       21.30000        0.50000       21.30000        0.50000
    1    0   13     3094.39990       15.60000     3094.39990       15.60000
    1    0   14     4485.60010       22.00000     4485.60010       22.00000
    1    0   15     4818.70020       23.90000     4818.70020       23.90000
    1    0   16     4971.29980       26.20000     4971.29980       26.20000
    1    0   17      216.10001        1.90000      216.10001        1.90000
    1    0   18      239.89999        2.00000      239.89999        2.00000
    1    0   19     1809.59998       10.40000     1809.59998       10.40000
    1    0   20     3859.30005       22.80000     3859.30005       22.80000
    1    0   21      948.20001        6.00000      948.20001        6.00000
    1    0   22     2297.39990       13.00000     2297.39990       13.00000
    1    0   23      886.59998        5.50000      886.59998        5.50000
    1    0   24       31.70000        1.40000       31.70000        1.40000
    1    0   25       24.40000        1.70000       24.40000        1.70000
    1    0   26      270.70001        3.40000      270.70001        3.40000
    1    0   27       19.30000        2.00000       19.30000        2.00000
    1    0   28        4.50000        2.30000        4.50000        2.30000
    1    0   29      131.20000        3.30000      131.20000        3.30000
    1    0   30      187.60001        3.90000      187.60001        3.90000
    1    0   31       10.10000        3.40000       10.10000        3.40000
    1    0   32        7.50000        4.50000        7.50000        4.50000
    1    0   33       67.80000       10.40000       67.80000       10.40000
    1    0   34        9.30000       12.80000        9.30000       12.80000
    1    0   35       12.80000        8.90000       12.80000        8.90000
    1    1    0     2832.69995       20.00000     2832.69995       20.00000
    1    1    1    33652.60160      286.39999    33652.60160      286.39999
    1    1    2      999.29999        5.20000      999.29999        5.20000
    1    1    3     3879.60010       19.60000     3879.60010       19.60000
    1    1    4    17144.69920       84.50000    17144.69920       84.50000
    1    1    5     7277.70020       35.10000     7277.70020       35.10000
    1    1    6      958.70001        4.70000      958.70001        4.70000
    1    1    7      607.20001        3.10000      607.20001        3.10000
    1    1    8    29236.90040      138.20000    29236.90040      138.20000
    1    1    9    16857.80080       79.10000    16857.80080       79.10000
    1    1   10    21868.19920      101.80000    21868.19920      101.80000
    1    1   11     9608.00000       46.00000     9608.00000       46.00000
    1    1   12      719.40002        3.90000      719.40002        3.90000
    1    1   13       50.90000        0.70000       50.90000        0.70000
    1    1   14      458.79999        2.80000      458.79999        2.80000
    1    1   15      704.70001        4.00000      704.70001        4.00000
    1    1   16      863.50000        4.80000      863.50000        4.80000
    1    1   17     4021.00000       21.10000     4021.00000       21.10000
    1    1   18     2648.69995       14.50000     2648.69995       14.50000
    1    1   19     2909.00000       15.90000     2909.00000       15.90000
    1    1   20      662.09998        4.70000      662.09998        4.70000
    1    1   21        6.60000        1.30000        6.60000        1.30000
    1    1   22     2242.80005       12.80000     2242.80005       12.80000
    1    1   23        6.40000        1.30000        6.40000        1.30000
    1    1   24      427.00000        4.00000      427.00000        4.00000
    1    1   25      920.90002        7.00000      920.90002        7.00000
    1    1   26      202.80000        2.80000      202.80000        2.80000
    1    1   27        4.20000        1.90000        4.20000        1.90000
    1    1   28       45.80000        2.60000       45.80000        2.60000
    1    1   29       11.80000        2.40000       11.80000        2.40000
    1    1   30       30.50000        3.20000       30.50000        3.20000
    1    1   31        9.20000        3.40000        9.20000        3.40000
    1    1   32       60.70000        6.20000       60.70000        6.20000
    1    1   33       10.00000        7.90000       10.00000        7.90000
    1    1   34       22.10000       18.90000       22.10000       18.90000
    1    1   35        6.40000        7.60000        6.40000        7.60000
    2    0    0      792.20001        5.40000      792.20001        5.40000
    2    0    1      220.00000        1.70000      220.00000        1.70000
    2    0    2     6053.79980       28.50000     6053.79980       28.50000
    2    0    3    11889.29980       57.70000    11889.29980       57.70000
    2    0    4    32022.09960      157.80000    32022.09960      157.80000
    2    0    5     3149.00000       15.50000     3149.00000       15.50000
    2    0    6     3731.89990       18.70000     3731.89990       18.70000
    2    0    7    27963.30080      137.60001    27963.30080      137.60001
    2    0    8    11840.29980       58.90000    11840.29980       58.90000
    2    0    9     5828.50000       29.20000     5828.50000       29.20000
    2    0   10      358.50000        2.30000      358.50000        2.30000
    2    0   11     3133.60010       15.90000     3133.60010       15.90000
    2    0   12      217.39999        1.70000      217.39999        1.70000
    2    0   13     4188.20020       21.20000     4188.20020       21.20000
    2    0   14     5496.10010       28.00000     5496.10010       28.00000
    2    0   15      923.70001        5.00000      923.70001        5.00000
    2    0   16      162.39999        1.60000      162.39999        1.60000
    2    0   17      221.00000        2.00000      221.00000        2.00000
    2    0   18     4476.50000       23.60000     4476.50000       23.60000
    2    0   19      825.70001        5.10000      825.70001        5.10000
    2    0   20      406.89999        3.00000      406.89999        3.00000
    2    0   21      341.89999        2.70000      341.89999        2.70000
    2    0   22        8.90000        1.10000        8.90000        1.10000
    2    0   23      283.00000        2.80000      283.00000        2.80000
    2    0   24       32.60000        1.40000       32.60000        1.40000
    2    0   25        5.60000        1.60000        5.60000        1.60000
    2    0   26       66.70000        2.20000       66.70000        2.20000
    2    0   27       45.50000        2.40000       45.50000        2.40000
    2    0   28        6.70000        2.50000        6.70000        2.50000
    2    0   29       21.00000        2.70000       21.00000        2.70000
    2    0   30       64.00000        3.40000       64.00000        3.40000
    2    0   31        7.90000        4.70000        7.90000        4.70000
    2    0   32      130.89999        5.80000      130.89999        5.80000
    2    0   33       14.70000        5.90000       14.70000        5.90000
    2    0   35       15.00000        8.80000       15.00000        8.80000
    2    1    0     3886.60010       18.30000     3886.60010       18.30000
    2    1    1     4192.39990       20.50000     4011.19995       19.50000
    2    1    2     7774.60010       36.50000     8215.50000       38.90000
    2    1    3     9006.20020       43.60000     8488.40039       39.90000
    2    1    4    16668.80080       80.00000    16745.80080       79.70000
    2    1    5     5154.60010       24.70000     4659.89990       22.60000
    2    1    6    42217.89840      204.50000    42651.80080      210.39999
    2    1    7      997.20001        5.00000     1081.19995        5.40000
    2    1    8    27620.40040      131.80000    28593.09960      136.70000
    2    1    9     2108.39990       10.20000     2284.10010       11.20000
    2    1   10     3638.89990       17.70000     3420.50000       16.50000
    2    1   11      670.70001        3.70000      587.70001        3.10000
    2    1   12      319.70001        2.00000      264.10001        1.80000
    2    1   13     2855.80005       14.70000     2757.80005       14.10000
    2    1   14       42.30000        0.70000       61.90000        0.80000
    2    1   15     3884.50000       19.70000     3756.39990       19.50000
    2    1   16     4771.10010       26.30000     4623.50000       24.80000
    2    1   17     6920.20020       36.90000     7039.79980       37.90000
    2    1   18     6517.10010       32.10000     6566.79980       33.10000
    2    1   19       45.60000        1.20000       40.50000        1.20000
    2    1   20     2704.69995       15.80000     2807.50000       16.10000
    2    1   21      735.50000        4.60000      737.59998        4.90000
    2    1   22      598.79999        4.00000      591.70001        4.00000
    2    1   23     1691.40002       10.50000     1715.19995       11.10000
    2    1   24      747.40002        5.80000      764.20001        5.70000
    2    1   25     1107.80005        7.70000     1117.59998        8.10000
    2    1   26       80.70000        2.20000       80.10000        2.20000
    2    1   27       36.60000        2.20000       31.50000        2.10000
    2    1   28       48.60000        2.70000       53.80000        2.90000
    2    1   29       11.30000        3.00000       16.60000        2.50000
    2    1   30       51.60000        3.50000       46.40000        3.30000
    2    1   31       40.50000        4.10000       52.10000        3.80000
    2    1   32       15.60000        4.60000       17.80000        4.70000
    2    1   33       31.00000        5.90000       34.50000        7.20000
    2    1   34       57.50000       11.60000       52.20000        7.00000
    2    1   35       50.10000        9.80000       53.80000       10.90000
    2    2    0      232.50000        1.80000      232.50000        1.80000
    2    2    1     5097.20020       24.10000     5097.20020       24.10000
    2    2    2      803.40002        4.00000      803.40002        4.00000
    2    2    3    32260.00000      156.89999    32260.00000      156.89999
    2    2    4     1142.69995        5.50000     1142.69995        5.50000
    2    2    5    33540.60160      160.30000    33540.60160      160.30000
    2    2    6     3992.30005       19.10000     3992.30005       19.10000
    2    2    7     1736.19995        8.40000     1736.19995        8.40000
    2    2    8    29215.90040      136.89999    29215.90040      136.89999
    2    2    9     4907.60010       22.90000     4907.60010       22.90000
    2    2   10    11483.40040       54.90000    11483.40040       54.90000
    2    2   11     5254.00000       25.50000     5254.00000       25.50000
    2    2   12      165.60001        1.20000      165.60001        1.20000
    2    2   13      161.00000        1.20000      161.00000        1.20000
    2    2   14     3359.69995       17.90000     3359.69995       17.90000
    2    2   15     1522.69995        8.00000     1522.69995        8.00000
    2    2   16     9769.00000       51.60000     9769.00000       51.60000
    2    2   17     6773.89990       35.50000     6773.89990       35.50000
    2    2   18      695.70001        4.30000      695.70001        4.30000
    2    2   19    17249.69920       97.10000    17249.69920       97.10000
    2    2   20     3569.60010       19.90000     3569.60010       19.90000
    2    2   21     3668.30005       20.60000     3668.30005       20.60000
    2    2   22      880.29999        5.50000      880.29999        5.50000
    2    2   23       72.00000        1.80000       72.00000        1.80000
    2    2   24      665.59998        5.10000      665.59998        5.10000
    2    2   25      122.30000        2.20000      122.30000        2.20000
    2    2   26      243.10001        3.30000      243.10001        3.30000
    2    2   27       13.50000        2.40000       13.50000        2.40000
    2    2   28       96.50000        3.10000       96.50000        3.10000
    2    2   29       10.00000        2.70000       10.00000        2.70000
    2    2   30       26.70000        3.60000       26.70000        3.60000
    2    2   31        8.60000        3.90000        8.60000        3.90000
    2    2   32       64.20000        5.60000       64.20000        5.60000
    2    2   33       40.60000        6.00000       40.60000        6.00000
    2    2   34       21.60000        6.80000       21.60000        6.80000
    2    2   35       40.00000        6.80000       40.00000        6.80000
    2    2   36        9.80000       10.40000        9.80000       10.40000
    3    0    1     6997.79980       32.80000     6997.79980       32.80000
    3    0    2    12540.09960       59.50000    12540.09960       59.50000
    3    0    3     2471.60010       11.60000     2471.60010       11.60000
    3    0    4    11679.40040       54.60000    11679.40040       54.60000
    3    0    5    86423.20310      443.50000    86423.20310      443.50000
    3    0    6     4409.29980       21.00000     4409.29980       21.00000
    3    0    7       23.90000        0.40000       23.90000        0.40000
    3    0    8    15304.29980       73.60000    15304.29980       73.60000
    3    0    9       96.60000        0.90000       96.60000        0.90000
    3    0   10      298.29999        2.10000      298.29999        2.10000
    3    0   11    10790.70020       56.80000    10790.70020       56.80000
    3    0   12      602.50000        3.90000      602.50000        3.90000
    3    0   13     7228.79980       40.80000     7228.79980       40.80000
    3    0   14     5679.39990       30.30000     5679.39990       30.30000
    3    0   15     5148.29980       27.40000     5148.29980       27.40000
    3    0   16      261.20001        2.50000      261.20001        2.50000
    3    0   17     2615.10010       15.00000     2615.10010       15.00000
    3    0   18       27.70000        1.20000       27.70000        1.20000
    3    0   19       19.60000        1.30000       19.60000        1.30000
    3    0   20      237.39999        2.60000      237.39999        2.60000
    3    0   21      122.80000        1.80000      122.80000        1.80000
    3    0   22       95.90000        1.90000       95.90000        1.90000
    3    0   23      340.39999        3.10000      340.39999        3.10000
    3    0   24      172.00000        2.40000      172.00000        2.40000
    3    0   25      256.79999        3.00000      256.79999        3.00000
    3    0   26       44.40000        2.20000       44.40000        2.20000
    3    0   27       25.00000        2.40000       25.00000        2.40000
    3    0   28        2.30000        2.40000        2.30000        2.40000
    3    0   29       22.00000        2.70000       22.00000        2.70000
    3    0   30        5.00000        3.10000        5.00000        3.10000
    3    0   31        6.10000        3.50000        6.10000        3.50000
    3    0   32       34.10000        4.80000       34.10000        4.80000
    3    0   33       63.80000        6.40000       63.80000        6.40000
    3    0   34       99.60000        7.60000       99.60000        7.60000
    3    0   35       36.10000        7.50000       36.10000        7.50000
    3    0   36       49.40000       11.10000       49.40000       11.10000
    3    1    0    15367.20020       74.90000    15367.20020       74.90000
    3    1    1     4137.79980       19.30000     4444.29980       20.90000
    3    1    2       99.60000        0.90000       87.30000        0.80000
    3    1    3    15276.29980       70.70000    15150.29980       70.70000
    3    1    4     3811.00000       18.00000     3915.30005       18.30000
    3    1    5    12246.20020       58.50000    12176.20020       56.80000
    3    1    6     1860.69995        9.20000     1775.30005        8.80000
    3    1    7     9188.20020       43.90000     8964.20020       43.30000
    3    1    8     4383.39990       21.10000     4312.79980       21.20000
    3    1    9     1941.90002        9.90000     2024.50000       10.20000
    3    1   10     3652.89990       19.00000     3627.00000       18.10000
    3    1   11     1795.59998       10.10000     1715.90002       10.20000
    3    1   12     3207.10010       16.70000     3222.50000       16.60000
    3    1   13     1595.50000        9.50000     1712.40002        9.70000
    3    1   14     7004.79980       38.70000     6867.70020       37.60000
    3    1   15     8404.40039       42.90000     8187.50000       42.90000
    3    1   16     1769.09998       11.00000     1744.59998       10.80000
    3    1   17     3490.50000       20.70000     3443.60010       19.80000
    3    1   18     2233.69995       12.50000     2234.39990       13.20000
    3    1   19     1136.40002        7.20000     1158.09998        7.70000
    3    1   20     1028.00000        6.40000     1043.40002        6.60000
    3    1   21     1627.69995       10.70000     1615.09998        9.60000
    3    1   22     2357.60010       14.20000     2324.00000       14.60000
    3    1   23      939.79999        6.70000      941.90002        6.60000
    3    1   24     1609.50000       10.30000     1645.90002       11.00000
    3    1   25     1022.40002        8.00000     1029.40002        7.40000
    3    1   26      161.80000        3.00000      164.80000        3.00000
    3    1   27       43.10000        2.60000       48.40000        2.30000
    3    1   28       66.10000        2.80000       77.40000        2.80000
    3    1   29       86.80000        3.30000       98.00000        3.00000
    3    1   30       23.90000        3.10000       25.30000        3.50000
    3    1   31       30.30000        4.30000       26.10000        4.10000
    3    1   32      100.90000        5.90000      102.00000        5.20000
    3    1   33       16.90000        4.90000       13.20000        6.00000
    3    1   34       11.00000        4.90000       16.30000        6.00000
    3    1   35       26.90000        7.40000       40.30000        8.60000
    3    1   36       36.60000       21.20000       35.60000       13.30000
    3    2    0    27144.59960      143.20000    27144.59960      143.20000
    3    2    1    37900.19920      186.10001    37606.30080      199.00000
    3    2    2    15136.29980       71.20000    14961.40040       69.90000
    3    2    3    43666.50000      221.39999    44814.10160      220.60001
    3    2    4      670.00000        3.50000      571.59998        3.10000
    3    2    5    20895.50000       98.00000    21217.40040       98.10000
    3    2    6    19160.09960       92.00000    18985.09960       89.10000
    3    2    7    41084.30080      195.39999    39586.69920      188.30000
    3    2    8     3801.89990       18.40000     3756.39990       18.20000
    3    2    9     1032.19995        5.30000      978.29999        5.00000
    3    2   10     1332.40002        7.30000     1411.50000        7.50000
    3    2   11      169.39999        1.20000      147.20000        1.20000
    3    2   12     3754.30005       19.50000     3757.80005       20.10000
    3    2   13     2223.19995       12.60000     2181.89990       11.50000
    3    2   14     1355.50000        7.30000     1319.80005        7.10000
    3    2   15    18362.30080       94.50000    17697.50000       91.00000
    3    2   16     9034.20020       47.30000     8922.20020       46.40000
    3    2   17     4282.00000       23.10000     4400.20020       23.80000
    3    2   18     9083.20020       49.10000     9055.20020       49.80000
    3    2   19     3393.89990       19.80000     3478.60010       21.50000
    3    2   20     2009.80005       11.70000     1997.90002       12.10000
    3    2   21     4980.39990       27.30000     4949.60010       27.50000
    3    2   22     3554.19995       20.70000     3489.10010       19.70000
    3    2   23      161.60001        2.20000      159.30000        2.40000
    3    2   24       97.70000        2.00000      105.20000        2.10000
    3    2   25       63.90000        2.20000       65.50000        2.20000
    3    2   26      164.10001        2.90000      174.70000        2.80000
    3    2   27      208.20000        3.70000      216.89999        4.00000
    3    2   28       66.10000        2.70000       71.40000        2.70000
    3    2   29       67.60000        2.90000       69.00000        2.70000
    3    2   30       19.30000        3.20000       18.10000        3.40000
    3    2   31       18.20000        3.90000       14.50000        3.70000
    3    2   32       30.70000        4.90000       24.30000        5.20000
    3    2   33       19.70000        5.30000       20.00000        5.50000
    3    2   34       19.00000        5.30000       13.80000        6.20000
    3    2   35       72.30000        9.10000       62.90000       13.80000
    3    2   36        6.80000       12.60000       12.90000       10.90000
    3    3    0    71657.79690      708.20001    71657.79690      708.20001
    3    3    1       63.10000        1.00000       63.10000        1.00000
    3    3    2    83484.10160      462.60001    83484.10160      462.60001
    3    3    3    27634.40040      134.39999    27634.40040      134.39999
    3    3    4    28656.09960      135.80000    28656.09960      135.80000
    3    3    5    37844.30080      176.10001    37844.30080      176.10001
    3    3    6    11840.29980       54.90000    11840.29980       54.90000
    3    3    7     2692.80005       12.80000     2692.80005       12.80000
    3    3    8     1342.90002        6.80000     1342.90002        6.80000
    3    3    9      981.09998        5.10000      981.09998        5.10000
    3    3   10      155.60001        1.30000      155.60001        1.30000
    3    3   11     2365.30005       12.90000     2365.30005       12.90000
    3    3   12     2139.19995       11.20000     2139.19995       11.20000
    3    3   13        8.40000        0.60000        8.40000        0.60000
    3    3   14     3741.00000       20.50000     3741.00000       20.50000
    3    3   15     4495.39990       23.40000     4495.39990       23.40000
    3    3   16    11805.29980       60.10000    11805.29980       60.10000
    3    3   17    34128.39840      182.39999    34128.39840      182.39999
    3    3   18     4620.70020       24.60000     4620.70020       24.60000
    3    3   19     7697.60010       43.50000     7697.60010       43.50000
    3    3   20       15.20000        1.10000       15.20000        1.10000
    3    3   21     2338.69995       12.90000     2338.69995       12.90000
    3    3   22      418.50000        3.30000      418.50000        3.30000
    3    3   23       69.00000        1.80000       69.00000        1.80000
    3    3   24      365.50000        3.60000      365.50000        3.60000
    3    3   25       74.90000        2.20000       74.90000        2.20000
    3    3   26      900.59998        7.70000      900.59998        7.70000
    3    3   27      235.39999        3.60000      235.39999        3.60000
    3    3   28        4.20000        2.10000        4.20000        2.10000
    3    3   29        5.30000        2.20000        5.30000        2.20000
    3    3   30        9.90000        3.00000        9.90000        3.00000
    3    3   31        7.60000        3.50000        7.60000        3.50000
    3    3   32       37.90000        4.90000       37.90000        4.90000
    3    3   33       81.30000        6.70000       81.30000        6.70000
    3    3   34       48.80000        9.40000       48.80000        9.40000
    3    3   35       17.40000        8.30000       17.40000        8.30000
    3    3   36       15.20000        9.20000       15.20000        9.20000
    4    0    0    56899.39840      394.39999    56899.39840      394.39999
    4    0    1     1810.30005        8.60000     1810.30005        8.60000
    4    0    2     3828.50000       19.50000     3828.50000       19.50000
    4    0    3     3600.39990       16.90000     3600.39990       16.90000
    4    0    4     4855.79980       22.70000     4855.79980       22.70000
    4    0    5      585.79999        3.60000      585.79999        3.60000
    4    0    6    11476.40040       53.20000    11476.40040       53.20000
    4    0    7      187.89999        1.80000      187.89999        1.80000
    4    0    8     8565.29980       39.80000     8565.29980       39.80000
    4    0    9     4053.10010       20.90000     4053.10010       20.90000
    4    0   10     6799.10010       35.10000     6799.10010       35.10000
    4    0   11     4418.39990       24.80000     4418.39990       24.80000
    4    0   12     2475.10010       13.80000     2475.10010       13.80000
    4    0   13      126.40000        1.30000      126.40000        1.30000
    4    0   14      539.00000        3.80000      539.00000        3.80000
    4    0   15    31070.40040      155.80000    31070.40040      155.80000
    4    0   16     1459.69995        8.20000     1459.69995        8.20000
    4    0   17     1619.30005        9.50000     1619.30005        9.50000
    4    0   18      505.10001        3.80000      505.10001        3.80000
    4    0   19     4170.70020       25.10000     4170.70020       25.10000
    4    0   20     2272.89990       14.00000     2272.89990       14.00000
    4    0   21      208.50000        2.50000      208.50000        2.50000
    4    0   22     3613.00000       21.70000     3613.00000       21.70000
    4    0   23     1157.40002        7.40000     1157.40002        7.40000
    4    0   24     1560.50000       10.30000     1560.50000       10.30000
    4    0   25       43.10000        2.00000       43.10000        2.00000
    4    0   26       16.80000        2.10000       16.80000        2.10000
    4    0   27        1.40000        2.50000        1.40000        2.50000
    4    0   28       18.30000        2.40000       18.30000        2.40000
    4    0   29        7.30000        2.60000        7.30000        2.60000
    4    0   30       13.10000        3.10000       13.10000        3.10000
    4    0   31       32.00000        4.00000       32.00000        4.00000
    4    0   32      307.29999        8.40000      307.29999        8.40000
    4    0   33       20.80000        5.10000       20.80000        5.10000
    4    0   34       30.80000        5.20000       30.80000        5.20000
    4    0   35       21.10000        9.10000       21.10000        9.10000
    4    0   36       23.80000       13.10000       23.80000       13.10000
    4    1    0     1059.50000        7.60000     1059.50000        7.60000
    4    1    1    22596.00000      114.00000    22225.09960      106.30000
    4    1    2    12764.00000       61.30000    12533.09960       58.10000
    4    1    3     2581.50000       12.20000     2696.30005       12.90000
    4    1    4     6210.60010       28.90000     5698.29980       26.60000
    4    1    5     8810.29980       40.90000     8971.20020       42.00000
    4    1    6      564.20001        4.10000      444.20001        3.40000
    4    1    7     8257.40039       39.00000     8726.29980       40.60000
    4    1    8     9804.00000       47.70000     9286.09961       45.20000
    4    1    9     3419.80005       18.00000     3345.69995       18.00000
    4    1   10     1534.59998        8.30000     1501.69995        8.40000
    4    1   11      333.79999        2.40000      252.30000        2.00000
    4    1   12     1669.69995        9.60000     1608.09998        9.30000
    4    1   13     8866.29980       48.30000     8649.29980       46.60000
    4    1   14     1760.00000       10.50000     1760.69995       10.40000
    4    1   15     7298.70020       41.40000     7277.70020       39.60000
    4    1   16     5612.29980       31.30000     5495.39990       29.60000
    4    1   17     7893.60010       42.60000     7949.50000       45.10000
    4    1   18     3263.10010       19.70000     3336.60010       19.20000
    4    1   19      182.89999        2.30000      166.60001        2.10000
    4    1   20     1858.59998       11.40000     1857.19995       10.90000
    4    1   21     1010.50000        6.60000     1002.09998        6.40000
    4    1   22     2073.50000       12.50000     2109.10010       12.80000
    4    1   23     1032.19995        7.00000     1022.40002        7.10000
    4    1   24      693.59998        5.50000      691.90002        5.50000
    4    1   25      628.90002        6.00000      620.29999        5.40000
    4    1   26      341.70001        4.30000      330.10001        4.00000
    4    1   27       17.30000        2.30000       17.60000        2.40000
    4    1   28       64.10000        2.50000       60.40000        2.70000
    4    1   29      119.70000        3.30000      123.30000        3.50000
    4    1   30       21.20000        3.10000       20.60000        3.20000
    4    1   31      200.50000        6.10000      194.30000        5.90000
    4    1   32        8.00000        4.70000       14.50000        4.20000
    4    1   33       65.30000        5.70000       67.80000        6.60000
    4    1   34       39.00000        5.50000       43.90000        7.30000
    4    1   36       18.90000        8.80000        7.00000        9.20000
    4    2    0      192.50000        1.30000      192.50000        1.30000
    4    2    1    99999.00000      678.59998    98949.29690      587.70001
    4    2    2     6312.00000       29.70000     6243.50000       29.10000
    4    2    3    66808.29690      333.29999    64632.00000      311.29999
    4    2    4     3095.10010       14.90000     3027.30005       14.70000
    4    2    5    32120.00000      148.39999    31518.19920      147.10001
    4    2    6     6300.79980       29.60000     6186.79980       28.90000
    4    2    7     6548.60010       31.50000     6755.00000       31.50000
    4    2    8     3509.39990       18.10000     3234.39990       16.70000
    4    2    9     2472.30005       13.10000     2680.19995       14.60000
    4    2   10      397.20001        2.70000      438.29999        2.90000
    4    2   11     9580.00000       50.80000     9265.09961       47.70000
    4    2   12     1898.50000       10.60000     1951.69995       11.30000
    4    2   13     3902.69995       21.40000     4086.69995       22.10000
    4    2   14    12057.29980       62.40000    11742.40040       62.20000
    4    2   15     6547.20020       36.90000     6811.70020       37.80000
    4    2   16    16948.69920       93.20000    17130.69920       93.90000
    4    2   17     6633.20020       35.80000     6602.50000       37.20000
    4    2   18     3592.69995       21.70000     3643.10010       20.50000
    4    2   19     2662.00000       15.50000     2797.69995       16.30000
    4    2   20     1830.59998       11.20000     1792.80005       10.50000
    4    2   21    10090.90040       56.40000     9992.90039       54.20000
    4    2   22      582.50000        4.40000      569.40002        4.40000
    4    2   23     1485.59998        9.70000     1540.90002       10.90000
    4    2   24      625.79999        5.00000      651.59998        5.40000
    4    2   25      567.50000        5.70000      563.50000        5.30000
    4    2   26       95.00000        2.70000      101.50000        2.50000
    4    2   27       16.00000        2.30000       13.10000        2.30000
    4    2   28      119.40000        3.00000      117.90000        3.00000
    4    2   29        7.50000        2.60000       10.80000        2.50000
    4    2   30       47.60000        3.80000       50.10000        3.70000
    4    2   31        7.30000        4.20000       12.00000        4.10000
    4    2   32       19.40000        4.80000       20.20000        4.20000
    4    2   33       11.40000        4.60000        8.50000        5.50000
    4    2   34       23.00000        5.10000       15.00000        5.40000
    4    2   35       30.00000        6.40000       38.70000       10.90000
    4    2   36       25.00000       11.40000       21.80000        9.30000
    4    3    0    28740.09960      136.80000    28740.09960      136.80000
    4    3    1     7046.79980       33.10000     6978.89990       32.80000
    4    3    2    21805.19920      102.40000    22330.09960      104.30000
    4    3    3    59404.60160      285.60001    58361.89840      286.20001
    4    3    4    19510.00000       90.30000    18985.09960       87.90000
    4    3    5    16815.80080       77.90000    17235.69920       79.80000
    4    3    6     3844.60010       18.70000     3891.50000       18.90000
    4    3    7     3247.00000       17.10000     3321.19995       17.00000
    4    3    8      451.29999        2.80000      570.00000        3.40000
    4    3    9      882.40002        5.30000      795.70001        4.80000
    4    3   10      488.29999        3.00000      524.00000        3.40000
    4    3   11      576.59998        3.50000      601.40002        3.60000
    4    3   12      432.39999        2.80000      402.89999        2.60000
    4    3   13     4899.20020       25.90000     4899.89990       25.50000
    4    3   14     3905.50000       20.50000     4127.29980       23.10000
    4    3   15     2784.39990       15.10000     2798.39990       14.60000
    4    3   16     8838.29980       45.50000     8964.20020       47.90000
    4    3   17     2934.89990       16.20000     2972.69995       16.50000
    4    3   18     4067.80005       23.80000     4028.00000       22.30000
    4    3   19     2947.50000       17.00000     2946.80005       17.10000
    4    3   20     3186.80005       17.70000     3188.89990       18.10000
    4    3   21      787.29999        5.50000      776.79999        5.70000
    4    3   22     2042.69995       12.50000     2060.19995       13.70000
    4    3   23       21.10000        1.60000       19.20000        1.80000
    4    3   24      114.80000        2.30000      117.00000        2.40000
    4    3   25        3.70000        2.00000        4.30000        1.90000
    4    3   26      320.60001        4.10000      312.50000        3.80000
    4    3   27       29.30000        2.40000       25.70000        2.40000
    4    3   28       48.50000        2.60000       46.60000        2.50000
    4    3   29       31.10000        2.60000       26.10000        2.70000
    4    3   30       38.40000        3.30000       28.70000        2.90000
    4    3   31       91.70000        5.10000       89.30000        4.40000
    4    3   32       54.10000        5.00000       52.00000        5.20000
    4    3   33       29.90000        6.20000       24.30000        5.70000
    4    3   34       22.60000        5.90000       19.00000        7.00000
    4    3   35       44.40000        6.10000       41.30000        8.00000
    4    3   36       18.90000        8.90000       39.90000        9.40000
    4    4    0      162.10001        2.50000      162.10001        2.50000
    4    4    1        9.70000        0.50000        9.70000        0.50000
    4    4    2       24.70000        0.70000       24.70000        0.70000
    4    4    3      713.79999        3.80000      713.79999        3.80000
    4    4    4     1780.90002        9.40000     1780.90002        9.40000
    4    4    5     1049.69995        6.10000     1049.69995        6.10000
    4    4    6     2307.19995       12.40000     2307.19995       12.40000
    4    4    7     3387.60010       17.10000     3387.60010       17.10000
    4    4    8       32.00000        0.70000       32.00000        0.70000
    4    4    9      540.79999        3.30000      540.79999        3.30000
    4    4   10     4384.79980       22.30000     4384.79980       22.30000
    4    4   11       71.00000        1.00000       71.00000        1.00000
    4    4   12     3891.50000       20.90000     3891.50000       20.90000
    4    4   13     7823.60010       41.40000     7823.60010       41.40000
    4    4   14    10888.59960       58.70000    10888.59960       58.70000
    4    4   15    14086.59960       71.20000    14086.59960       71.20000
    4    4   16     2874.69995       15.20000     2874.69995       15.20000
    4    4   17     2148.30005       12.50000     2148.30005       12.50000
    4    4   18     3422.60010       19.50000     3422.60010       19.50000
    4    4   19     2940.50000       15.90000     2940.50000       15.90000
    4    4   20       74.90000        1.40000       74.90000        1.40000
    4    4   21       47.10000        1.60000       47.10000        1.60000
    4    4   22       30.30000        1.70000       30.30000        1.70000
    4    4   23      904.09998        6.80000      904.09998        6.80000
    4    4   24        9.60000        1.90000        9.60000        1.90000
    4    4   25      292.39999        3.70000      292.39999        3.70000
    4    4   26      175.70000        3.10000      175.70000        3.10000
    4    4   27      108.10000        3.00000      108.10000        3.00000
    4    4   28       30.90000        2.50000       30.90000        2.50000
    4    4   29       33.10000        2.80000       33.10000        2.80000
    4    4   30       39.50000        3.30000       39.50000        3.30000
    4    4   31        7.20000        3.70000        7.20000        3.70000
    4    4   32        9.30000        4.70000        9.30000        4.70000
    4    4   33       25.30000        5.40000       25.30000        5.40000
    4    4   34       37.20000        5.20000       37.20000        5.20000
    4    4   35       12.20000        5.70000       12.20000        5.70000
    4    4   36        2.30000        9.20000        2.30000        9.20000
    4    4   37       17.60000       13.90000       17.60000       13.90000
    5    0    1       81.60000        0.80000       81.60000        0.80000
    5    0    2     3947.50000       18.60000     3947.50000       18.60000
    5    0    3     2653.60010       12.60000     2653.60010       12.60000
    5    0    4    37907.19920      175.20000    37907.19920      175.20000
    5    0    5     2890.80005       13.70000     2890.80005       13.70000
    5    0    6    13995.70020       67.60000    13995.70020       67.60000
    5    0    7      278.60001        1.80000      278.60001        1.80000
    5    0    8      315.89999        2.20000      315.89999        2.20000
    5    0    9     3609.50000       17.90000     3609.50000       17.90000
    5    0   10     1738.30005        9.10000     1738.30005        9.10000
    5    0   11     1371.59998        7.70000     1371.59998        7.70000
    5    0   12      285.60001        2.40000      285.60001        2.40000
    5    0   13     7214.79980       36.40000     7214.79980       36.40000
    5    0   14     2331.00000       12.80000     2331.00000       12.80000
    5    0   15     2200.80005       12.40000     2200.80005       12.40000
    5    0   16    11616.40040       69.20000    11616.40040       69.20000
    5    0   17     5477.89990       33.20000     5477.89990       33.20000
    5    0   18     3407.19995       19.50000     3407.19995       19.50000
    5    0   19       18.90000        1.30000       18.90000        1.30000
    5    0   20     2483.50000       14.40000     2483.50000       14.40000
    5    0   21       15.60000        1.60000       15.60000        1.60000
    5    0   22     2233.00000       13.60000     2233.00000       13.60000
    5    0   23       24.90000        1.60000       24.90000        1.60000
    5    0   24      531.59998        4.70000      531.59998        4.70000
    5    0   25       15.80000        2.00000       15.80000        2.00000
    5    0   26      167.60001        3.30000      167.60001        3.30000
    5    0   27       14.30000        2.60000       14.30000        2.60000
    5    0   28       55.50000        2.70000       55.50000        2.70000
    5    0   29      127.90000        3.60000      127.90000        3.60000
    5    0   30       48.30000        3.40000       48.30000        3.40000
    5    0   31       67.60000        4.30000       67.60000        4.30000
    5    0   32       14.60000        4.50000       14.60000        4.50000
    5    0   33       12.50000        5.70000       12.50000        5.70000
    5    0   34       22.90000        5.30000       22.90000        5.30000
    5    0   35        5.20000        5.60000        5.20000        5.60000
    5    0   36       27.60000        9.50000       27.60000        9.50000
    5    1    0      173.10001        1.30000      173.10001        1.30000
    5    1    1      972.70001        4.90000     1030.09998        5.10000
    5    1    2      414.70001        2.50000      502.60001        2.70000
    5    1    3     5540.20020       25.90000     5531.10010       25.90000
    5    1    4    10167.79980       47.20000     9943.90039       46.20000
    5    1    5     3680.89990       17.40000     3695.60010       17.40000
    5    1    6     1790.00000        9.20000     1895.69995        9.80000
    5    1    7     4158.79980       22.50000     4150.39990       21.60000
    5    1    8      650.09998        3.60000      620.79999        3.50000
    5    1    9     8362.40039       44.40000     8614.29980       44.90000
    5    1   10     2859.30005       15.30000     2983.89990       15.90000
    5    1   11     5033.50000       26.30000     5086.00000       27.10000
    5    1   12      474.20001        3.10000      468.29999        3.00000
    5    1   13     2631.19995       14.80000     2651.50000       14.70000
    5    1   14     7088.79980       39.20000     7025.79980       38.70000
    5    1   15    10923.59960       63.10000    11168.50000       61.20000
    5    1   16     1197.30005        7.50000     1186.09998        7.50000
    5    1   17     7228.79980       40.40000     7186.79980       43.30000
    5    1   18     1670.40002       10.10000     1601.09998       10.60000
    5    1   19     3488.39990       21.00000     3472.30005       19.70000
    5    1   20      153.50000        2.30000      160.70000        2.20000
    5    1   21     3049.69995       18.10000     3105.60010       18.60000
    5    1   22     1428.30005        9.60000     1414.30005        9.70000
    5    1   23       51.50000        2.00000       46.10000        1.90000
    5    1   24     1620.00000       11.30000     1621.40002       12.00000
    5    1   25       97.10000        2.40000      107.60000        2.60000
    5    1   26       45.70000        2.40000       41.40000        2.20000
    5    1   27       57.70000        2.60000       57.80000        2.70000
    5    1   28       45.50000        2.50000       45.40000        2.50000
    5    1   29       49.70000        2.90000       43.50000        2.90000
    5    1   30       46.40000        3.50000       47.30000        3.30000
    5    1   31       25.10000        3.90000       24.30000        3.50000
    5    1   32       88.80000        5.60000       78.70000        5.10000
    5    1   33       37.60000        5.80000       28.80000        5.70000
    5    1   34       24.60000        5.50000       20.90000        5.90000
    5    1   35       37.90000        7.40000       44.90000        9.70000
    5    1   36        8.20000        8.00000       12.30000        9.00000
    5    2    0    41721.10160      198.89999    41721.10160      198.89999
    5    2    1      684.40002        3.60000      671.59998        3.50000
    5    2    2     6335.10010       29.80000     6539.50000       30.60000
    5    2    3    35688.89840      169.10001    35653.89840      167.50000
    5    2    4     3328.89990       16.00000     3074.10010       14.60000
    5    2    5    11868.29980       58.40000    11700.40040       57.10000
    5    2    6      848.79999        4.80000      790.09998        4.60000
    5    2    7     3919.50000       20.00000     3975.50000       19.90000
    5    2    8       34.70000        0.70000       53.00000        0.70000
    5    2    9     3981.10010       22.30000     3864.19995       22.60000
    5    2   10      724.29999        4.30000      724.29999        4.30000
    5    2   11     1284.80005        7.10000     1239.30005        6.90000
    5    2   12     1845.30005        9.90000     1806.09998        9.80000
    5    2   13     3208.50000       18.50000     3123.10010       17.30000
    5    2   14     1822.19995       11.20000     1848.09998       10.40000
    5    2   15     8712.29980       44.90000     8733.29980       47.00000
    5    2   16      573.09998        3.90000      574.00000        3.90000
    5    2   17     1892.19995       10.70000     1825.00000       10.30000
    5    2   18     2632.60010       15.30000     2739.00000       17.00000
    5    2   19     1566.09998        9.60000     1526.90002        9.30000
    5    2   20      912.50000        6.10000      904.79999        6.00000
    5    2   21      959.40002        6.40000      946.79999        6.60000
    5    2   22      839.00000        6.20000      880.29999        6.30000
    5    2   23      912.50000        6.80000      929.29999        7.20000
    5    2   24       95.10000        2.30000       95.20000        2.40000
    5    2   25      280.79999        3.60000      281.10001        3.60000
    5    2   26      960.09998        8.00000      935.59998        8.30000
    5    2   27      113.20000        2.60000      116.50000        2.90000
    5    2   28       61.10000        2.50000       53.40000        2.60000
    5    2   29       17.30000        2.90000       17.20000        2.60000
    5    2   30       54.50000        3.60000       54.10000        3.40000
    5    2   31       63.40000        4.30000       50.30000        3.80000
    5    2   32       39.20000        4.90000       33.10000        5.40000
    5    2   33       71.60000        6.40000       70.40000        7.90000
    5    2   34       48.80000        5.90000       55.00000        6.10000
    5    2   35        7.90000        5.90000       10.00000        8.90000
    5    2   36        3.20000        6.60000        9.00000        9.20000
    5    3    0     7116.79980       33.30000     7116.79980       33.30000
    5    3    1     8600.29980       40.10000     8355.40039       39.30000
    5    3    2    11546.40040       53.70000    10895.59960       50.70000
    5    3    3     2122.39990       11.10000     1972.00000       10.30000
    5    3    4     2519.19995       13.80000     2381.39990       13.20000
    5    3    5     2900.60010       16.10000     2735.50000       15.10000
    5    3    6      276.79999        2.00000      261.39999        1.80000
    5    3    7      462.79999        2.90000      414.79999        2.80000
    5    3    8     4231.60010       22.70000     4185.39990       22.60000
    5    3    9     1761.40002       10.30000     1827.09998       10.30000
    5    3   10      232.50000        1.80000      203.80000        1.60000
    5    3   11     1021.00000        5.60000     1068.59998        5.90000
    5    3   12     3815.19995       19.30000     3820.80005       19.30000
    5    3   13     5004.10010       26.10000     5109.79980       26.00000
    5    3   14      295.79999        2.40000      269.60001        2.30000
    5    3   15     5927.89990       29.50000     6247.70020       31.00000
    5    3   16     2536.69995       13.60000     2473.00000       13.60000
    5    3   17     2572.39990       14.00000     2588.50000       14.40000
    5    3   18     2166.50000       12.40000     2136.39990       12.70000
    5    3   19      285.50000        2.60000      273.39999        2.90000
    5    3   20      345.10001        3.10000      350.50000        3.20000
    5    3   21     1566.80005        9.70000     1595.50000       10.20000
    5    3   22      724.29999        5.30000      715.20001        5.70000
    5    3   23      168.20000        2.50000      172.00000        2.80000
    5    3   24      114.50000        2.30000      106.60000        2.40000
    5    3   25       11.90000        1.90000       12.80000        1.90000
    5    3   26       24.70000        2.20000       23.60000        2.20000
    5    3   27       37.10000        2.40000       33.20000        2.30000
    5    3   28       21.60000        2.40000       25.50000        2.40000
    5    3   29       58.30000        2.90000       55.80000        3.00000
    5    3   30      127.20000        4.20000      129.39999        3.90000
    5    3   31       26.80000        4.20000       27.00000        4.00000
    5    3   32       41.20000        5.30000       27.00000        5.60000
    5    3   33       15.10000        4.90000       14.50000        4.80000
    5    3   34       19.30000        5.20000       18.60000        5.20000
    5    3   35       47.30000        6.10000       28.30000        7.10000
    5    3   36       20.60000        9.10000       16.40000        9.40000
    5    4    0      743.20001        4.90000      743.20001        4.90000
    5    4    1     1557.00000        9.20000     1558.40002        9.30000
    5    4    2     1561.90002        9.00000     1670.40002        9.60000
    5    4    3     5706.00000       28.60000     5528.29980       27.70000
    5    4    4     1764.19995        9.00000     1811.00000        9.30000
    5    4    5     1731.30005       10.00000     1839.69995       10.40000
    5    4    6     6647.20020       36.60000     6491.89990       37.30000
    5    4    7     3391.10010       17.70000     3426.10010       18.20000
    5    4    8     1979.00000       10.60000     2100.69995       11.00000
    5    4    9     3071.30005       15.00000     3099.30005       15.20000
    5    4   10      569.50000        3.30000      596.59998        3.50000
    5    4   11     4587.10010       23.10000     4391.79980       22.10000
    5    4   12      139.50000        1.40000       95.00000        1.20000
    5    4   13      128.30000        1.50000      127.20000        1.70000
    5    4   14     6312.70020       32.60000     6183.29980       31.50000
    5    4   15     4034.89990       21.90000     4052.39990       21.10000
    5    4   16      616.00000        4.00000      537.40002        3.80000
    5    4   17      561.90002        4.10000      550.59998        3.90000
    5    4   18     1318.40002        7.90000     1296.00000        7.70000
    5    4   19      274.39999        2.50000      301.20001        2.70000
    5    4   20      770.50000        5.50000      806.79999        5.60000
    5    4   21     2901.30005       18.90000     2940.50000       18.10000
    5    4   22     2269.39990       14.50000     2244.89990       14.40000
    5    4   23      294.79999        3.30000      295.00000        3.40000
    5    4   24       66.40000        2.20000       58.90000        2.10000
    5    4   25       98.90000        2.50000       98.00000        2.70000
    5    4   26       52.60000        2.50000       53.70000        2.40000
    5    4   27       56.20000        2.60000       57.60000        2.60000
    5    4   28       54.20000        2.60000       55.10000        2.60000
    5    4   29       15.70000        2.90000       22.10000        2.60000
    5    4   30       40.20000        3.30000       39.40000        3.30000
    5    4   31        8.10000        3.80000       16.30000        4.00000
    5    4   32       27.10000        4.30000       30.80000        4.10000
    5    4   33       11.20000        4.40000       10.30000        4.00000
    5    4   34        8.20000        5.40000        9.40000        4.90000
    5    4   35       26.00000        6.00000       13.20000        6.40000
    5    4   36       10.30000        9.30000       25.70000       10.90000
    5    5    0     1760.69995       13.50000     1760.69995       13.50000
    5    5    1     8985.20020       52.30000     8985.20020       52.30000
    5    5    2      200.00000        1.90000      200.00000        1.90000
    5    5    3       16.90000        0.80000       16.90000        0.80000
    5    5    4    10006.90040       54.00000    10006.90040       54.00000
    5    5    5     3045.50000       15.60000     3045.50000       15.60000
    5    5    6      476.89999        2.80000      476.89999        2.80000
    5    5    7     2592.69995       13.00000     2592.69995       13.00000
    5    5    8     6829.89990       34.30000     6829.89990       34.30000
    5    5    9     5092.29980       25.40000     5092.29980       25.40000
    5    5   10      582.29999        3.50000      582.29999        3.50000
    5    5   11     2035.00000       10.50000     2035.00000       10.50000
    5    5   12       29.50000        0.90000       29.50000        0.90000
    5    5   13     5937.00000       31.90000     5937.00000       31.90000
    5    5   14     2290.39990       12.60000     2290.39990       12.60000
    5    5   15     7557.70020       38.60000     7557.70020       38.60000
    5    5   16     3040.60010       17.20000     3040.60010       17.20000
    5    5   17     1531.09998        8.60000     1531.09998        8.60000
    5    5   18      829.20001        5.20000      829.20001        5.20000
    5    5   19      300.60001        2.50000      300.60001        2.50000
    5    5   20     2928.60010       17.60000     2928.60010       17.60000
    5    5   21      785.20001        6.00000      785.20001        6.00000
    5    5   22      931.40002        7.10000      931.40002        7.10000
    5    5   23     1469.50000       10.90000     1469.50000       10.90000
    5    5   24      596.09998        5.60000      596.09998        5.60000
    5    5   25        2.40000        2.00000        2.40000        2.00000
    5    5   26       33.10000        2.20000       33.10000        2.20000
    5    5   27      157.70000        3.00000      157.70000        3.00000
    5    5   28        5.10000        2.10000        5.10000        2.10000
    5    5   29        9.40000        2.70000        9.40000        2.70000
    5    5   30        3.60000        3.00000        3.60000        3.00000
    5    5   31        7.80000        3.60000        7.80000        3.60000
    5    5   32       44.10000        4.50000       44.10000        4.50000
    5    5   33       21.20000        4.10000       21.20000        4.10000
    5    5   34       15.20000        5.30000       15.20000        5.30000
    5    5   35       29.80000        6.90000       29.80000        6.90000
    5    5   36       25.20000       14.10000       25.20000       14.10000
    6    0    0     9398.09961       64.40000     9398.09961       64.40000
    6    0    1       46.70000        0.70000       46.70000        0.70000
    6    0    2      517.79999        3.10000      517.79999        3.10000
    6    0    3      695.29999        4.10000      695.29999        4.10000
    6    0    4    12211.20020       67.20000    12211.20020       67.20000
    6    0    5     1498.19995        8.10000     1498.19995        8.10000
    6    0    6    11721.40040       60.90000    11721.40040       60.90000
    6    0    7       28.30000        0.90000       28.30000        0.90000
    6    0    8       14.20000        0.60000       14.20000        0.60000
    6    0    9    10048.90040       49.30000    10048.90040       49.30000
    6    0   10       43.40000        0.80000       43.40000        0.80000
    6    0   11      129.70000        1.20000      129.70000        1.20000
    6    0   12       13.80000        0.80000       13.80000        0.80000
    6    0   13    13764.70020       70.40000    13764.70020       70.40000
    6    0   14    80685.00000      443.89999    80685.00000      443.89999
    6    0   15       62.60000        1.40000       62.60000        1.40000
    6    0   16    14289.59960       82.40000    14289.59960       82.40000
    6    0   17     2475.10010       16.20000     2475.10010       16.20000
    6    0   18     1098.69995        7.00000     1098.69995        7.00000
    6    0   19     4121.70020       23.60000     4121.70020       23.60000
    6    0   20     2509.39990       15.20000     2509.39990       15.20000
    6    0   21     1566.80005       10.90000     1566.80005       10.90000
    6    0   22       63.40000        2.00000       63.40000        2.00000
    6    0   23     1606.00000       11.00000     1606.00000       11.00000
    6    0   24      145.70000        2.90000      145.70000        2.90000
    6    0   25       73.10000        2.50000       73.10000        2.50000
    6    0   26       38.50000        2.20000       38.50000        2.20000
    6    0   27        8.10000        2.10000        8.10000        2.10000
    6    0   28        6.30000        2.20000        6.30000        2.20000
    6    0   29        5.70000        2.80000        5.70000        2.80000
    6    0   30       82.60000        3.70000       82.60000        3.70000
    6    0   31       15.10000        4.30000       15.10000        4.30000
    6    0   32        5.70000        4.40000        5.70000        4.40000
    6    0   33       11.20000        4.30000       11.20000        4.30000
    6    0   34       21.90000        5.50000       21.90000        5.50000
    6    0   35        6.10000        5.40000        6.10000        5.40000
    6    0   36        1.60000        9.50000        1.60000        9.50000
    6    0   37        1.80000       15.00000        1.80000       15.00000
    6    1    0      878.90002        4.90000      878.90002        4.90000
    6    1    1     2101.39990       10.90000     2150.39990       11.10000
    6    1    2     4155.29980       21.80000     4177.00000       21.90000
    6    1    3      626.50000        3.90000      649.79999        4.00000
    6    1    4     1181.90002        7.00000      919.50000        5.60000
    6    1    5     1534.59998        7.90000     1559.80005        8.10000
    6    1    6      812.40002        5.00000      770.50000        4.70000
    6    1    7    16284.00000       89.40000    16221.00000       93.00000
    6    1    8     1010.50000        5.80000     1156.69995        6.60000
    6    1    9     2856.50000       14.80000     2801.19995       14.90000
    6    1   10     1443.69995        7.90000     1476.50000        7.90000
    6    1   11      405.50000        2.80000      399.20001        2.60000
    6    1   12     2408.00000       13.00000     2417.80005       13.20000
    6    1   13     6347.70020       34.50000     6219.00000       32.00000
    6    1   14     6806.10010       38.30000     6901.29980       37.30000
    6    1   15    11637.40040       61.80000    11560.40040       61.40000
    6    1   16     7788.60010       42.50000     7809.60010       42.10000
    6    1   17    12820.00000       71.10000    12792.00000       70.00000
    6    1   18     3085.30005       17.20000     3156.69995       18.10000
    6    1   19     2083.30005       12.60000     2035.00000       12.80000
    6    1   20     1007.00000        6.90000      995.79999        7.40000
    6    1   21      319.29999        3.20000      328.39999        3.40000
    6    1   22      544.59998        4.70000      541.40002        4.70000
    6    1   23      171.10001        2.70000      179.80000        2.70000
    6    1   24      289.00000        3.90000      277.00000        3.70000
    6    1   25      513.20001        5.30000      526.70001        5.10000
    6    1   26        2.60000        2.10000        4.90000        2.10000
    6    1   27        9.80000        2.10000        9.80000        2.10000
    6    1   28       23.70000        2.40000       25.70000        2.30000
    6    1   29      132.10001        3.90000      126.00000        3.30000
    6    1   30        9.00000        3.20000        8.90000        3.00000
    6    1   31       31.50000        4.10000       29.40000        4.20000
    6    1   32       37.60000        5.10000       34.80000        5.10000
    6    1   33       10.70000        5.00000       14.20000        5.00000
    6    1   34       19.40000        5.30000       12.70000        4.80000
    6    1   35       18.60000        5.50000       13.40000        6.50000
    6    1   36       17.80000        6.90000       18.80000        9.90000
    6    2    0      464.89999        3.30000      464.89999        3.30000
    6    2    1     5085.29980       27.10000     4848.10010       25.90000
    6    2    2     3471.60010       20.10000     3545.10010       20.30000
    6    2    3     4201.50000       24.30000     4460.39990       25.60000
    6    2    4     4855.10010       24.40000     4762.00000       23.90000
    6    2    5     1938.40002       10.70000     1888.69995       10.30000
    6    2    6     3025.89990       17.20000     3087.39990       17.30000
    6    2    7     5455.50000       28.90000     5412.10010       28.30000
    6    2    8     8033.50000       40.90000     7837.60010       40.00000
    6    2    9      386.39999        2.60000      411.10001        2.70000
    6    2   10     8908.20020       46.70000     8712.29980       44.30000
    6    2   11     1536.69995        8.20000     1540.19995        8.30000
    6    2   12     2886.60010       15.60000     2808.19995       14.90000
    6    2   13     6741.70020       36.70000     6864.20020       35.20000
    6    2   14      797.79999        5.10000      741.09998        4.60000
    6    2   15     3977.60010       21.20000     4010.50000       21.30000
    6    2   16     5612.29980       30.50000     5629.10010       29.50000
    6    2   17      324.50000        2.90000      312.39999        2.90000
    6    2   18     5752.89990       32.40000     5741.00000       30.80000
    6    2   19      695.29999        5.20000      668.59998        5.00000
    6    2   20      201.60001        2.40000      196.60001        2.40000
    6    2   21      945.40002        6.80000      978.29999        7.40000
    6    2   22      354.50000        3.30000      360.00000        3.50000
    6    2   23      608.00000        5.50000      601.50000        5.60000
    6    2   24      834.09998        6.80000      834.79999        6.70000
    6    2   25       51.60000        2.10000       57.70000        2.40000
    6    2   26        8.10000        2.00000        8.60000        2.20000
    6    2   27      294.10001        3.80000      286.79999        4.10000
    6    2   28       45.20000        2.50000       47.70000        2.60000
    6    2   29       21.00000        2.80000       21.10000        2.50000
    6    2   30       18.40000        3.40000       24.80000        3.10000
    6    2   31        7.10000        3.90000        5.30000        3.40000
    6    2   32       57.40000        5.70000       52.60000        5.60000
    6    2   33       42.10000        5.30000       41.10000        4.90000
    6    2   34       18.70000        5.20000       22.70000        5.30000
    6    2   35       26.60000        5.20000       12.90000        9.10000
    6    2   36       12.10000        6.70000       13.40000        9.50000
    6    3    0      159.30000        1.70000      159.30000        1.70000
    6    3    1     2101.39990       11.50000     2114.00000       11.60000
    6    3    2     2148.30005       11.50000     2112.60010       11.30000
    6    3    3     4522.00000       24.00000     4671.79980       24.80000
    6    3    4     2524.10010       14.70000     2734.10010       15.90000
    6    3    5     2295.30005       14.00000     2274.30005       13.60000
    6    3    6     2606.69995       14.00000     2557.00000       13.80000
    6    3    7     3627.69995       18.60000     3503.10010       17.70000
    6    3    8     2254.00000       11.80000     2129.39990       11.30000
    6    3    9      271.39999        2.00000      303.89999        2.10000
    6    3   10     7102.79980       34.90000     7088.79980       35.20000
    6    3   11    11091.59960       54.30000    11203.50000       54.80000
    6    3   12     9545.00000       48.40000     9825.00000       50.10000
    6    3   13     5316.29980       28.20000     5424.00000       27.40000
    6    3   14     8201.50000       41.00000     8152.50000       42.20000
    6    3   15     3820.80005       19.60000     3754.30005       18.90000
    6    3   16      205.70000        2.20000      221.20000        2.10000
    6    3   17      797.09998        5.10000      795.70001        5.20000
    6    3   18      699.09998        4.90000      678.70001        5.20000
    6    3   19      486.10001        4.00000      498.60001        4.20000
    6    3   20      521.59998        4.20000      556.00000        4.40000
    6    3   21      472.10001        4.30000      464.39999        4.10000
    6    3   22      641.00000        5.10000      638.40002        5.20000
    6    3   23       44.10000        2.00000       49.00000        2.00000
    6    3   24      138.80000        2.60000      152.20000        2.70000
    6    3   25        9.00000        2.00000        9.80000        2.10000
    6    3   26      201.70000        3.40000      197.20000        3.40000
    6    3   27       17.50000        2.30000       18.90000        2.50000
    6    3   28      250.89999        4.10000      248.70000        4.10000
    6    3   29       74.00000        3.50000       76.60000        3.30000
    6    3   30       48.20000        3.70000       54.80000        3.10000
    6    3   31       43.30000        4.60000       54.70000        3.80000
    6    3   32       29.00000        4.80000       28.30000        4.80000
    6    3   33        6.90000        4.50000       12.50000        4.10000
    6    3   34       25.30000        5.00000       30.30000        5.90000
    6    3   35       14.00000        5.30000       10.00000        7.00000
    6    3   36       12.50000        6.90000        3.60000       13.30000
    6    4    0     1262.40002        8.00000     1262.40002        8.00000
    6    4    1     1509.40002        9.40000     1454.80005        9.20000
    6    4    2     1060.90002        6.50000     1077.69995        6.60000
    6    4    3      240.00000        2.00000      238.50000        2.10000
    6    4    4     6341.39990       34.10000     6367.29980       33.30000
    6    4    5      939.79999        5.30000      941.90002        5.50000
    6    4    6     2793.50000       14.50000     2708.19995       14.10000
    6    4    7     3722.10010       19.40000     3771.10010       19.20000
    6    4    8     4095.10010       20.90000     3919.50000       19.40000
    6    4    9      249.70000        1.90000      270.79999        2.10000
    6    4   10     5391.79980       26.30000     5266.60010       26.30000
    6    4   11     2135.69995       11.50000     2014.00000       10.50000
    6    4   12    10202.79980       53.10000    10279.79980       52.30000
    6    4   13     3195.19995       16.30000     3297.39990       18.00000
    6    4   14     4567.50000       25.70000     4680.10010       23.40000
    6    4   15     6946.00000       36.80000     6839.70020       34.20000
    6    4   16      222.10001        2.10000      227.80000        2.10000
    6    4   17      742.50000        4.90000      806.79999        5.50000
    6    4   18      676.40002        4.60000      691.70001        5.10000
    6    4   19      277.70001        2.70000      272.29999        2.80000
    6    4   20      701.90002        5.70000      711.00000        5.30000
    6    4   21      909.00000        7.00000      912.50000        6.60000
    6    4   22      712.40002        5.80000      708.20001        5.70000
    6    4   23      232.30000        3.00000      219.89999        3.10000
    6    4   24       73.10000        2.40000       72.50000        2.40000
    6    4   25       87.80000        2.40000       81.70000        2.50000
    6    4   26       57.10000        2.50000       60.30000        2.50000
    6    4   27      106.20000        2.90000      107.30000        2.80000
    6    4   28      193.80000        3.90000      199.80000        3.80000
    6    4   29       40.20000        3.30000       40.00000        2.80000
    6    4   30      166.20000        4.80000      160.00000        4.20000
    6    4   31       37.20000        4.10000       39.30000        3.50000
    6    4   32       37.20000        4.70000       41.70000        4.30000
    6    4   33       23.00000        4.60000        9.80000        4.00000
    6    4   34       37.50000        5.20000       36.20000        5.30000
    6    4   35       25.10000        5.90000       18.00000        8.20000
    6    5    0    23939.59960      127.90000    23939.59960      127.90000
    6    5    1     1130.80005        6.70000     1018.90002        6.20000
    6    5    2     1599.00000        8.90000     1723.59998        9.50000
    6    5    3     2058.10010       11.10000     2042.00000       11.00000
    6    5    4     2239.30005       11.60000     2200.80005       11.90000
    6    5    5     3097.89990       15.80000     3121.69995       15.90000
    6    5    6     1055.30005        5.90000     1074.90002        6.10000
    6    5    7     1320.50000        7.30000     1320.50000        7.20000
    6    5    8     6105.60010       30.80000     6071.29980       30.70000
    6    5    9    12274.20020       60.70000    12232.20020       65.10000
    6    5   10     7228.79980       36.40000     7039.79980       35.10000
    6    5   11     5137.10010       25.80000     5214.79980       25.90000
    6    5   12      134.80000        1.60000      161.50000        1.70000
    6    5   13      366.60001        2.80000      352.79999        2.70000
    6    5   14      397.70001        3.00000      439.39999        3.30000
    6    5   15      275.10001        2.30000      266.89999        2.50000
    6    5   16     1704.69995       10.20000     1678.09998       10.20000
    6    5   17     1081.19995        6.70000     1042.69995        6.40000
    6    5   18       86.70000        1.60000       87.10000        1.60000
    6    5   19      176.39999        2.20000      172.00000        2.20000
    6    5   20     1389.80005        9.30000     1342.19995        9.30000
    6    5   21     2259.60010       16.10000     2209.19995       15.00000
    6    5   22      180.50000        2.70000      184.89999        2.70000
    6    5   23       55.50000        2.10000       54.80000        2.00000
    6    5   24       11.40000        1.90000        9.10000        1.80000
    6    5   25        7.80000        2.00000        6.90000        2.10000
    6    5   26       80.50000        2.50000       83.60000        2.60000
    6    5   27       93.70000        2.90000      101.50000        2.80000
    6    5   28       80.30000        3.00000       71.40000        3.00000
    6    5   29       22.90000        2.80000       27.10000        2.90000
    6    5   30       73.70000        3.70000       75.20000        3.70000
    6    5   31       19.30000        3.40000       22.40000        3.30000
    6    5   32       22.60000        3.70000       21.80000        3.70000
    6    5   33       21.20000        4.50000       14.50000        4.00000
    6    5   34        8.80000        5.10000       12.40000        5.50000
    6    5   35       36.60000        8.30000       36.50000       12.40000
    6    6    0       98.20000        1.70000       98.20000        1.70000
    6    6    1       40.80000        1.00000       40.80000        1.00000
    6    6    2    14002.70020       67.20000    14002.70020       67.20000
    6    6    3      581.09998        3.40000      581.09998        3.40000
    6    6    4     3177.69995       15.60000     3177.69995       15.60000
    6    6    5     3006.30005       15.00000     3006.30005       15.00000
    6    6    6     1615.09998        9.30000     1615.09998        9.30000
    6    6    7     8929.20020       44.60000     8929.20020       44.60000
    6    6    8     1275.00000        7.00000     1275.00000        7.00000
    6    6    9     3867.00000       19.70000     3867.00000       19.70000
    6    6   10     4538.10010       23.00000     4538.10010       23.00000
    6    6   11       47.90000        1.10000       47.90000        1.10000
    6    6   12     3484.89990       17.70000     3484.89990       17.70000
    6    6   13     1782.30005        9.80000     1782.30005        9.80000
    6    6   14      195.00000        2.10000      195.00000        2.10000
    6    6   15     1098.69995        7.00000     1098.69995        7.00000
    6    6   16       18.20000        1.40000       18.20000        1.40000
    6    6   17      231.89999        2.40000      231.89999        2.40000
    6    6   18      180.30000        2.30000      180.30000        2.30000
    6    6   19       99.20000        1.90000       99.20000        1.90000
    6    6   20     1578.69995       10.60000     1578.69995       10.60000
    6    6   21       84.80000        2.20000       84.80000        2.20000
    6    6   22      492.00000        4.80000      492.00000        4.80000
    6    6   23      118.30000        2.30000      118.30000        2.30000
    6    6   24        9.70000        2.00000        9.70000        2.00000
    6    6   25        3.10000        2.10000        3.10000        2.10000
    6    6   26       20.10000        2.40000       20.10000        2.40000
    6    6   27        4.20000        2.20000        4.20000        2.20000
    6    6   28       87.40000        3.10000       87.40000        3.10000
    6    6   29        6.90000        2.60000        6.90000        2.60000
    6    6   30       14.70000        3.00000       14.70000        3.00000
    6    6   31       17.50000        3.50000       17.50000        3.50000
    6    6   32        7.60000        3.80000        7.60000        3.80000
    6    6   33       10.60000        4.50000       10.60000        4.50000
    6    6   34       19.50000        8.10000       19.50000        8.10000
    7    0    1     4836.89990       27.60000     4836.89990       27.60000
    7    0    2      653.09998        4.60000      653.09998        4.60000
    7    0    3     3798.39990       22.30000     3798.39990       22.30000
    7    0    4     4111.89990       24.60000     4111.89990       24.60000
    7    0    5      144.50000        1.50000      144.50000        1.50000
    7    0    6      360.00000        2.50000      360.00000        2.50000
    7    0    7       57.30000        1.10000       57.30000        1.10000
    7    0    8      389.00000        2.80000      389.00000        2.80000
    7    0    9     3583.60010       18.60000     3583.60010       18.60000
    7    0   10      132.00000        1.30000      132.00000        1.30000
    7    0   11     2512.89990       13.50000     2512.89990       13.50000
    7    0   12     8236.40039       41.60000     8236.40039       41.60000
    7    0   13     4329.60010       21.20000     4329.60010       21.20000
    7    0   14      853.00000        5.50000      853.00000        5.50000
    7    0   15     9866.90039       54.50000     9866.90039       54.50000
    7    0   16      117.60000        1.90000      117.60000        1.90000
    7    0   17     1383.50000        9.00000     1383.50000        9.00000
    7    0   18      532.00000        4.50000      532.00000        4.50000
    7    0   19       32.20000        1.90000       32.20000        1.90000
    7    0   20     1701.19995       10.90000     1701.19995       10.90000
    7    0   21      435.10001        4.30000      435.10001        4.30000
    7    0   22      314.70001        3.30000      314.70001        3.30000
    7    0   23      152.10001        2.60000      152.10001        2.60000
    7    0   24        8.60000        1.80000        8.60000        1.80000
    7    0   25       35.40000        2.10000       35.40000        2.10000
    7    0   26      173.89999        3.10000      173.89999        3.10000
    7    0   27       37.30000        2.30000       37.30000        2.30000
    7    0   28       18.90000        2.50000       18.90000        2.50000
    7    0   29        4.50000        2.70000        4.50000        2.70000
    7    0   30       27.50000        3.40000       27.50000        3.40000
    7    0   31       30.10000        4.00000       30.10000        4.00000
    7    0   32       24.70000        3.90000       24.70000        3.90000
    7    0   33       24.60000        4.60000       24.60000        4.60000
    7    0   34        9.90000        5.30000        9.90000        5.30000
    7    0   35        3.70000        5.20000        3.70000        5.20000
    7    0   36       31.70000       14.00000       31.70000       14.00000
    7    1    0     1508.69995        9.20000     1508.69995        9.20000
    7    1    1     1389.09998        8.80000     1487.69995        9.50000
    7    1    2      962.90002        6.10000      960.09998        6.10000
    7    1    3      448.60001        3.20000      361.10001        2.70000
    7    1    4       60.70000        1.00000       72.40000        1.10000
    7    1    5     1596.90002        8.60000     1515.00000        8.20000
    7    1    6     2361.80005       12.20000     2271.50000       12.00000
    7    1    7      260.79999        2.00000      333.60001        2.30000
    7    1    8    11203.50000       54.50000    11175.50000       56.60000
    7    1    9     2086.80005       10.70000     2112.60010       10.90000
    7    1   10     3462.50000       17.40000     3538.10010       17.50000
    7    1   11     6598.29980       32.70000     6617.10010       33.40000
    7    1   12    16214.00000       81.10000    16116.00000       79.60000
    7    1   13     3127.30005       16.40000     3076.19995       15.70000
    7    1   14    10300.79980       52.00000    10293.79980       51.90000
    7    1   15     4202.89990       22.60000     4219.70020       22.70000
    7    1   16     2417.10010       14.10000     2421.89990       13.70000
    7    1   17      456.20001        3.50000      453.70001        3.50000
    7    1   18     4618.60010       25.90000     4589.89990       26.60000
    7    1   19      211.89999        2.40000      218.80000        2.60000
    7    1   20     2108.39990       13.10000     2121.00000       13.80000
    7    1   21     1790.69995       11.90000     1836.90002       12.00000
    7    1   22      195.10001        2.60000      203.10001        2.80000
    7    1   23      277.10001        3.50000      268.60001        3.40000
    7    1   24       39.90000        2.20000       41.30000        2.00000
    7    1   25      136.60001        2.60000      144.20000        2.90000
    7    1   26       57.40000        2.20000       56.40000        2.30000
    7    1   27       65.00000        2.40000       66.30000        2.60000
    7    1   28       30.70000        2.40000       27.10000        2.50000
    7    1   29       34.10000        3.30000       38.30000        2.90000
    7    1   30       20.70000        3.80000       17.70000        3.50000
    7    1   31       45.20000        4.10000       45.40000        4.20000
    7    1   32       74.20000        4.60000       73.50000        4.60000
    7    1   33       15.00000        4.20000       11.70000        3.90000
    7    1   34       20.10000        5.00000       23.70000        5.10000
    7    1   35       13.20000        5.40000       18.70000        6.80000
    7    1   36       15.50000        7.80000       11.70000       13.30000
    7    2    0      911.09998        6.50000      911.09998        6.50000
    7    2    1    16130.00000       94.80000    16444.90040       98.00000
    7    2    2     1587.80005       10.50000     1655.00000       11.30000
    7    2    3     1457.59998        8.70000     1419.19995        8.50000
    7    2    4     1198.69995        7.00000     1104.30005        6.20000
    7    2    5     3487.69995       17.80000     3476.50000       17.80000
    7    2    6     3352.69995       17.40000     3376.50000       17.60000
    7    2    7     3783.00000       18.80000     3827.10010       20.00000
    7    2    8     1101.50000        5.90000     1157.40002        6.20000
    7    2    9     7004.79980       33.80000     6948.79980       33.50000
    7    2   10     7739.60010       37.00000     7718.60010       38.10000
    7    2   11     5857.20020       29.60000     5909.00000       29.50000
    7    2   12     9405.09961       47.30000     9111.20020       45.10000
    7    2   13     1552.09998        8.20000     1532.50000        8.30000
    7    2   14     6254.70020       31.30000     6284.10010       31.10000
    7    2   15     6727.70020       35.70000     6748.70020       35.40000
    7    2   16      566.90002        4.10000      559.09998        4.00000
    7    2   17     3512.89990       20.40000     3519.19995       19.60000
    7    2   18      364.00000        3.30000      362.00000        3.30000
    7    2   19     4319.10010       25.70000     4298.79980       26.50000
    7    2   20      147.89999        2.20000      151.60001        2.40000
    7    2   21     1296.69995        8.50000     1324.00000        9.10000
    7    2   22      319.70001        3.20000      332.70001        3.40000
    7    2   23      512.40002        4.90000      524.70001        4.90000
    7    2   24      397.10001        4.10000      398.20001        4.10000
    7    2   25      200.60001        3.10000      193.60001        3.30000
    7    2   26      136.20000        2.80000      136.80000        2.80000
    7    2   27       40.50000        2.30000       46.80000        2.40000
    7    2   28       85.60000        3.00000       94.40000        3.20000
    7    2   29       27.40000        3.10000       28.00000        2.90000
    7    2   30       68.90000        4.60000       55.30000        3.70000
    7    2   31        8.90000        3.80000       10.20000        3.50000
    7    2   32       20.00000        4.10000       23.30000        3.70000
    7    2   33       35.50000        4.60000       36.30000        4.10000
    7    2   34        8.40000        4.70000       25.60000        4.60000
    7    2   35       22.00000        5.90000       28.80000       11.40000
    7    3    0    18887.09960      102.40000    18887.09960      102.40000
    7    3    1     1826.40002       10.90000     1708.90002       10.30000
    7    3    2     1708.19995        9.50000     1722.90002        9.70000
    7    3    3    14877.40040       77.70000    14576.50000       75.40000
    7    3    4      604.40002        3.60000      613.59998        3.70000
    7    3    5     2946.10010       14.90000     2964.30005       15.00000
    7    3    6     5032.79980       25.80000     4818.70020       24.60000
    7    3    7    10356.79980       50.80000    10083.90040       50.80000
    7    3    8      440.00000        2.90000      423.20001        2.80000
    7    3    9     2541.60010       12.70000     2554.89990       13.20000
    7    3   10     6682.89990       31.70000     6730.50000       32.80000
    7    3   11     9936.90039       48.30000    10223.79980       51.30000
    7    3   12     4908.29980       24.30000     4890.79980       25.30000
    7    3   13     2988.80005       15.30000     2917.39990       15.10000
    7    3   14     1676.00000        9.00000     1731.30005        9.40000
    7    3   15     1029.40002        6.00000      950.29999        5.70000
    7    3   16     2514.30005       13.50000     2524.80005       13.90000
    7    3   17      620.59998        4.60000      618.29999        4.30000
    7    3   18      236.20000        2.70000      256.10001        2.70000
    7    3   19      312.60001        3.10000      285.29999        3.10000
    7    3   20      408.89999        3.70000      392.39999        3.60000
    7    3   21      604.90002        4.70000      607.20001        4.80000
    7    3   22     1007.70001        7.50000     1026.59998        7.50000
    7    3   23       19.60000        1.90000       19.30000        1.90000
    7    3   24      240.20000        3.40000      239.70000        3.50000
    7    3   25       89.90000        2.50000       93.40000        2.60000
    7    3   26      142.30000        2.90000      147.10001        3.30000
    7    3   27       61.60000        2.40000       62.60000        2.60000
    7    3   28       59.80000        2.90000       67.90000        3.10000
    7    3   29       21.70000        3.10000       29.00000        2.90000
    7    3   30        7.90000        3.90000       12.00000        3.00000
    7    3   31       35.40000        3.80000       43.50000        3.50000
    7    3   32       41.00000        4.30000       39.30000        3.70000
    7    3   33       29.00000        4.70000       20.90000        4.20000
    7    3   34        9.50000        4.90000       14.50000        4.80000
    7    3   35       16.60000        5.70000        7.90000        8.60000
    7    4    0     3983.89990       20.60000     3983.89990       20.60000
    7    4    1     1828.50000        9.50000     1885.19995        9.80000
    7    4    2     5438.00000       27.70000     5477.89990       27.90000
    7    4    3      689.29999        4.10000      674.50000        4.00000
    7    4    4     2741.10010       14.00000     2490.50000       12.80000
    7    4    5     6255.39990       31.30000     6334.39990       32.00000
    7    4    6     2724.30005       14.00000     2699.80005       13.90000
    7    4    7     2832.69995       14.40000     2722.89990       14.10000
    7    4    8    16990.69920       83.10000    17270.59960       83.80000
    7    4    9      182.70000        1.70000      191.70000        1.70000
    7    4   10     3235.10010       17.00000     3222.50000       16.30000
    7    4   11     1858.59998        9.80000     1949.59998       10.30000
    7    4   12      688.00000        4.30000      799.20001        4.90000
    7    4   13     2176.30005       11.70000     2147.60010       11.50000
    7    4   14      413.50000        3.30000      417.70001        3.30000
    7    4   15     4277.10010       22.50000     4282.70020       23.40000
    7    4   16      647.00000        4.30000      718.70001        4.90000
    7    4   17      584.40002        4.20000      560.20001        4.20000
    7    4   18     1454.80005        9.10000     1441.59998       10.10000
    7    4   19      131.80000        2.00000      109.50000        1.90000
    7    4   20      475.39999        4.20000      472.79999        3.90000
    7    4   21      122.20000        2.20000      134.39999        2.40000
    7    4   22      125.70000        2.30000      123.50000        2.40000
    7    4   23      139.39999        2.60000      137.70000        2.70000
    7    4   24      165.20000        3.00000      147.89999        2.90000
    7    4   25       39.20000        2.30000       37.70000        2.50000
    7    4   26        5.80000        2.10000        6.10000        2.20000
    7    4   27      372.50000        4.80000      378.70001        5.30000
    7    4   28       14.20000        2.60000       17.40000        2.60000
    7    4   29       40.60000        3.10000       35.50000        2.90000
    7    4   30       22.70000        3.80000       26.10000        3.00000
    7    4   31       26.90000        3.90000       29.30000        3.40000
    7    4   32        5.50000        4.00000        9.40000        3.20000
    7    4   33       15.60000        4.40000       17.50000        4.30000
    7    4   34       37.80000        5.30000       28.90000        5.90000
    7    5    0      720.09998        4.60000      720.09998        4.60000
    7    5    1    33337.69920      159.00000    33715.50000      163.30000
    7    5    2     1217.59998        6.70000     1232.30005        6.50000
    7    5    3     2467.39990       12.40000     2528.30005       12.80000
    7    5    4      523.20001        3.20000      586.09998        3.60000
    7    5    5       48.80000        1.00000       71.90000        1.20000
    7    5    6     9510.09961       45.70000     9601.00000       45.70000
    7    5    7     6125.20020       30.30000     5828.50000       28.30000
    7    5    8     3475.80005       17.20000     3516.39990       18.30000
    7    5    9    11014.59960       55.60000    11224.50000       55.30000
    7    5   10      488.89999        3.30000      449.10001        3.00000
    7    5   11     2608.80005       14.00000     2502.39990       13.30000
    7    5   12      197.50000        2.00000      190.30000        1.90000
    7    5   13      458.29999        3.40000      428.29999        3.20000
    7    5   14     2151.80005       11.70000     2049.69995       11.10000
    7    5   15     2855.80005       15.10000     2825.00000       16.00000
    7    5   16     1638.19995        9.30000     1617.90002       10.00000
    7    5   17     6086.70020       34.50000     6103.50000       35.30000
    7    5   18     2439.39990       14.00000     2396.10010       14.60000
    7    5   19      513.50000        4.50000      484.50000        4.40000
    7    5   20      347.89999        3.40000      367.60001        3.70000
    7    5   21      178.50000        2.60000      167.30000        2.60000
    7    5   22      226.20000        3.50000      201.30000        2.80000
    7    5   23      287.79999        3.70000      277.29999        3.60000
    7    5   24       22.10000        2.00000       22.30000        2.10000
    7    5   25      419.89999        4.60000      428.70001        4.90000
    7    5   26       62.70000        2.50000       58.10000        2.70000
    7    5   27        7.40000        2.40000       10.70000        2.40000
    7    5   28       15.70000        2.70000       14.10000        2.70000
    7    5   29        6.20000        2.90000        9.70000        2.50000
    7    5   30       12.30000        3.10000       14.60000        3.10000
    7    5   31        8.20000        3.60000        7.90000        3.30000
    7    5   32       16.50000        3.90000       13.70000        3.20000
    7    5   33       20.30000        4.80000       30.80000        5.00000
    7    5   34       50.10000        7.30000       24.70000        8.40000
    7    6    0     4920.89990       23.40000     4920.89990       23.40000
    7    6    1     2624.19995       13.40000     2698.39990       13.60000
    7    6    2     3117.50000       15.30000     3108.39990       15.50000
    7    6    3    15388.20020       72.70000    15689.09960       74.10000
    7    6    4     2947.50000       14.80000     2821.50000       14.20000
    7    6    5      141.39999        1.50000      118.00000        1.40000
    7    6    6      196.39999        2.00000      199.10001        1.90000
    7    6    7     1110.59998        6.00000     1098.00000        6.10000
    7    6    8     1657.09998        8.50000     1581.50000        8.60000
    7    6    9     1780.90002        9.10000     1791.40002        9.10000
    7    6   10      636.50000        4.00000      615.00000        3.70000
    7    6   11      629.59998        4.10000      667.00000        4.20000
    7    6   12     1254.69995        7.00000     1296.69995        7.40000
    7    6   13      222.10001        2.30000      222.30000        2.20000
    7    6   14     2132.89990       11.50000     2077.69995       11.60000
    7    6   15     2759.19995       15.90000     2739.00000       17.40000
    7    6   16     1245.59998        7.90000     1292.50000        8.40000
    7    6   17      755.09998        5.40000      754.40002        5.70000
    7    6   18      541.09998        4.50000      510.39999        4.50000
    7    6   19       77.90000        2.00000       79.60000        1.90000
    7    6   20      141.80000        2.50000      135.80000        2.30000
    7    6   21       48.60000        2.00000       46.90000        1.80000
    7    6   22       37.90000        1.70000       31.40000        1.90000
    7    6   23      515.70001        5.10000      501.50000        4.90000
    7    6   24      175.60001        3.00000      166.20000        3.10000
    7    6   25       46.30000        2.40000       44.40000        2.50000
    7    6   26        2.90000        2.20000        6.50000        2.20000
    7    6   27       16.60000        2.30000       18.70000        2.40000
    7    6   28       31.60000        2.70000       34.30000        2.60000
    7    6   29       12.40000        3.10000       13.50000        3.10000
    7    6   30       11.40000        3.80000        9.40000        3.20000
    7    6   31       17.10000        3.40000       21.70000        3.30000
    7    6   32       19.00000        4.00000       18.50000        4.10000
    7    6   33       24.10000        6.50000       20.90000        5.60000
    7    6   34        4.80000        7.60000        2.70000       10.10000
    7    7    0    28159.30080      187.50000    28159.30080      187.50000
    7    7    1     4728.39990       22.60000     4728.39990       22.60000
    7    7    2      419.29999        2.80000      419.29999        2.80000
    7    7    3    10153.90040       49.00000    10153.90040       49.00000
    7    7    4      744.59998        4.40000      744.59998        4.40000
    7    7    5     1620.00000        8.90000     1620.00000        8.90000
    7    7    6     4489.79980       22.50000     4489.79980       22.50000
    7    7    7     7032.79980       33.20000     7032.79980       33.20000
    7    7    8     4590.60010       22.00000     4590.60010       22.00000
    7    7    9      310.70001        2.40000      310.70001        2.40000
    7    7   10      224.70000        2.00000      224.70000        2.00000
    7    7   11       76.20000        1.40000       76.20000        1.40000
    7    7   12      474.20001        3.50000      474.20001        3.50000
    7    7   13      982.50000        6.30000      982.50000        6.30000
    7    7   14      951.00000        6.30000      951.00000        6.30000
    7    7   15      167.00000        2.20000      167.00000        2.20000
    7    7   16       27.70000        1.60000       27.70000        1.60000
    7    7   17      382.29999        3.60000      382.29999        3.60000
    7    7   18     1265.19995        8.40000     1265.19995        8.40000
    7    7   19      191.80000        2.70000      191.80000        2.70000
    7    7   20        7.40000        1.70000        7.40000        1.70000
    7    7   21      342.50000        3.70000      342.50000        3.70000
    7    7   22       80.80000        2.20000       80.80000        2.20000
    7    7   23       43.50000        2.10000       43.50000        2.10000
    7    7   24      164.60001        3.10000      164.60001        3.10000
    7    7   25       57.80000        2.50000       57.80000        2.50000
    7    7   26       30.00000        2.30000       30.00000        2.30000
    7    7   27       31.80000        2.70000       31.80000        2.70000
    7    7   28        9.90000        2.90000        9.90000        2.90000
    7    7   29       28.90000        3.50000       28.90000        3.50000
    7    7   30       49.20000        3.60000       49.20000        3.60000
    7    7   31       10.90000        3.50000       10.90000        3.50000
    7    7   32       19.70000        4.40000       19.70000        4.40000
    7    7   33       17.00000        6.20000       17.00000        6.20000
    7    7   34       24.40000       12.30000       24.40000       12.30000
    8    0    0     8516.40039       58.60000     8516.40039       58.60000
    8    0    1     2617.19995       14.10000     2617.19995       14.10000
    8    0    2     1671.09998        9.00000     1671.09998        9.00000
    8    0    3       63.10000        1.00000       63.10000        1.00000
    8    0    4      364.70001        2.60000      364.70001        2.60000
    8    0    5      406.00000        2.70000      406.00000        2.70000
    8    0    6     7830.60010       38.10000     7830.60010       38.10000
    8    0    7     2675.30005       13.60000     2675.30005       13.60000
    8    0    8     7641.60010       37.60000     7641.60010       37.60000
    8    0    9     2453.39990       13.00000     2453.39990       13.00000
    8    0   10      188.50000        2.00000      188.50000        2.00000
    8    0   11    13023.00000       63.80000    13023.00000       63.80000
    8    0   12      996.50000        5.80000      996.50000        5.80000
    8    0   13       72.40000        1.30000       72.40000        1.30000
    8    0   14     1585.69995        8.50000     1585.69995        8.50000
    8    0   15      378.50000        2.90000      378.50000        2.90000
    8    0   16      526.20001        3.90000      526.20001        3.90000
    8    0   17     1885.90002       11.00000     1885.90002       11.00000
    8    0   18     2967.10010       19.00000     2967.10010       19.00000
    8    0   19     1046.19995        7.00000     1046.19995        7.00000
    8    0   20      112.10000        2.10000      112.10000        2.10000
    8    0   21        4.40000        1.80000        4.40000        1.80000
    8    0   22       57.10000        2.10000       57.10000        2.10000
    8    0   23        7.20000        1.80000        7.20000        1.80000
    8    0   24       75.60000        2.20000       75.60000        2.20000
    8    0   25       94.10000        2.40000       94.10000        2.40000
    8    0   26       17.70000        2.00000       17.70000        2.00000
    8    0   27       30.10000        2.30000       30.10000        2.30000
    8    0   28       16.50000        2.70000       16.50000        2.70000
    8    0   29        7.40000        3.10000        7.40000        3.10000
    8    0   30        6.00000        3.40000        6.00000        3.40000
    8    0   31       10.90000        4.70000       10.90000        4.70000
    8    0   32       11.00000        3.80000       11.00000        3.80000
    8    0   33       39.00000        4.40000       39.00000        4.40000
    8    0   34       32.40000        4.80000       32.40000        4.80000
    8    0   35       19.30000        8.10000       19.30000        8.10000
    8    1    0     3296.69995       17.00000     3296.69995       17.00000
    8    1    1     1950.30005       10.30000     1925.80005       10.30000
    8    1    2      541.79999        3.40000      666.70001        4.00000
    8    1    3     1456.19995        8.20000     1547.90002        8.30000
    8    1    4     1679.50000        8.80000     1638.90002        8.60000
    8    1    5       24.90000        0.90000       26.50000        0.90000
    8    1    6     3787.19995       18.40000     4023.80005       19.50000
    8    1    7     2352.00000       12.00000     2401.69995       12.10000
    8    1    8     3268.00000       16.10000     3291.80005       16.20000
    8    1    9      427.79999        2.80000      442.60001        3.00000
    8    1   10     2564.00000       13.70000     2483.50000       12.40000
    8    1   11     2650.80005       13.40000     2612.30005       13.20000
    8    1   12    17396.59960       83.60000    17256.59960       82.40000
    8    1   13     4572.39990       23.70000     4608.10010       22.80000
    8    1   14     6506.60010       33.40000     6545.10010       33.30000
    8    1   15     6036.29980       32.60000     6020.20020       34.10000
    8    1   16     2685.80005       16.80000     2709.60010       15.80000
    8    1   17       14.30000        1.40000       21.10000        1.50000
    8    1   18      122.80000        2.10000      117.40000        2.10000
    8    1   19      231.10001        2.50000      224.60001        2.60000
    8    1   20     1687.19995       10.70000     1674.59998       11.20000
    8    1   21      332.70001        3.20000      339.50000        3.60000
    8    1   22       95.70000        2.30000       92.00000        2.30000
    8    1   23      514.29999        4.50000      514.79999        4.50000
    8    1   24       12.50000        1.80000       12.20000        1.90000
    8    1   25       83.50000        2.50000       79.80000        2.40000
    8    1   26       60.80000        2.30000       60.00000        2.30000
    8    1   27       82.50000        2.70000       85.40000        2.90000
    8    1   28       53.90000        3.00000       47.50000        2.90000
    8    1   29       10.20000        3.20000       11.50000        2.90000
    8    1   30       51.40000        4.10000       53.50000        3.90000
    8    1   31       32.50000        4.40000       29.50000        4.20000
    8    1   32       33.00000        4.10000       30.10000        3.90000
    8    1   33       13.90000        4.20000       10.70000        4.30000
    8    1   34       11.50000        4.90000        7.60000        4.50000
    8    2    0      191.00000        2.40000      191.00000        2.40000
    8    2    1     7011.79980       35.50000     7270.70020       37.10000
    8    2    2     3607.39990       18.50000     3717.89990       19.00000
    8    2    3     1675.30005        8.60000     1725.00000        8.90000
    8    2    4     1636.09998        8.80000     1713.80005        9.20000
    8    2    5     7886.60010       39.30000     8152.50000       40.90000
    8    2    6     5330.20020       26.10000     5338.60010       26.90000
    8    2    7     1953.80005        9.70000     1909.00000        9.60000
    8    2    8     3036.39990       15.00000     2996.50000       14.80000
    8    2    9     3865.60010       19.40000     3743.80005       18.50000
    8    2   10     9887.90039       48.10000     9811.00000       47.90000
    8    2   11      648.09998        4.10000      651.09998        4.30000
    8    2   12     4303.70020       21.70000     4200.10010       20.70000
    8    2   13      232.60001        2.10000      218.80000        2.10000
    8    2   14     3640.30005       18.70000     3715.80005       19.40000
    8    2   15     3909.69995       23.10000     3898.50000       20.30000
    8    2   16      836.90002        5.50000      851.59998        5.70000
    8    2   17      541.90002        4.50000      546.40002        4.80000
    8    2   18      297.79999        2.90000      300.29999        3.30000
    8    2   19     1016.09998        6.60000     1031.50000        7.40000
    8    2   20      430.60001        3.80000      446.10001        4.10000
    8    2   21     3263.10010       19.30000     3285.50000       19.90000
    8    2   22      671.20001        5.80000      677.79999        5.80000
    8    2   23      289.70001        3.40000      284.20001        3.50000
    8    2   24      245.60001        3.30000      234.20000        3.40000
    8    2   25      240.39999        3.30000      233.00000        3.50000
    8    2   26       96.60000        2.60000      101.10000        2.70000
    8    2   27       13.20000        2.40000       16.00000        2.50000
    8    2   28       23.40000        2.90000       14.70000        2.70000
    8    2   29       72.70000        4.00000       65.90000        3.50000
    8    2   30       11.90000        3.70000       11.40000        3.30000
    8    2   31       29.20000        4.20000       24.70000        3.80000
    8    2   32       16.50000        3.80000       21.40000        3.60000
    8    2   33       20.60000        4.20000       22.90000        4.00000
    8    2   34       15.80000        5.10000        7.50000        4.70000
    8    3    0    19600.90040       92.40000    19600.90040       92.40000
    8    3    1     6085.29980       29.60000     5968.39990       29.20000
    8    3    2     2850.19995       14.80000     2897.80005       14.90000
    8    3    3      877.50000        5.40000      856.50000        5.50000
    8    3    4       69.80000        1.10000       64.30000        1.10000
    8    3    5     8621.29980       42.60000     8579.29980       42.90000
    8    3    6    10559.70020       52.30000    10580.70020       52.40000
    8    3    7      305.70001        2.30000      301.89999        2.40000
    8    3    8     2473.69995       12.60000     2468.80005       12.90000
    8    3    9     1994.40002       10.50000     1974.09998       10.30000
    8    3   10    18026.40040       87.80000    17830.50000       88.70000
    8    3   11     2775.30005       14.60000     2750.80005       14.00000
    8    3   12     2566.80005       13.60000     2616.50000       13.90000
    8    3   13      390.79999        2.90000      386.39999        3.00000
    8    3   14     1172.80005        6.90000     1090.30005        6.40000
    8    3   15     2308.60010       12.80000     2277.80005       12.60000
    8    3   16     1684.40002       10.00000     1726.40002       10.00000
    8    3   17      760.70001        5.30000      753.00000        5.40000
    8    3   18     1039.90002        7.00000     1087.50000        7.20000
    8    3   19      251.80000        2.70000      266.10001        3.00000
    8    3   20     3624.19995       21.50000     3633.30005       22.40000
    8    3   21     1264.50000        8.70000     1233.69995        8.70000
    8    3   22      434.50000        4.20000      437.29999        4.40000
    8    3   23       12.20000        1.90000       13.50000        2.10000
    8    3   24       56.90000        2.30000       59.60000        2.40000
    8    3   25      222.70000        3.40000      221.50000        3.30000
    8    3   26      115.90000        2.90000      121.30000        3.10000
    8    3   27        9.40000        2.30000        7.20000        2.40000
    8    3   28       27.00000        2.80000       29.90000        2.70000
    8    3   29       18.20000        3.30000       19.80000        2.90000
    8    3   30       51.70000        4.30000       39.80000        3.50000
    8    3   31       52.20000        4.00000       48.20000        3.60000
    8    3   32       11.10000        4.00000       11.90000        3.40000
    8    3   33       35.90000        5.10000       35.30000        4.20000
    8    3   34       18.60000        5.80000       18.50000        5.90000
    8    4    0      102.40000        1.60000      102.40000        1.60000
    8    4    1     5040.50000       24.50000     4930.70020       23.40000
    8    4    2     1305.09998        6.90000     1391.19995        7.40000
    8    4    3     4032.80005       19.90000     4018.19995       19.80000
    8    4    4      491.89999        3.10000      531.09998        3.30000
    8    4    5     1352.69995        7.20000     1432.50000        7.50000
    8    4    6     5874.70020       28.50000     5699.70020       29.00000
    8    4    7     6086.00000       29.70000     6216.89990       31.70000
    8    4    8     3853.69995       19.60000     3719.30005       18.80000
    8    4    9      198.70000        1.90000      238.20000        2.10000
    8    4   10     7340.70020       36.60000     7312.70020       36.40000
    8    4   11     4532.50000       22.70000     4379.89990       22.00000
    8    4   12     1412.19995        7.80000     1328.19995        7.60000
    8    4   13     5279.20020       27.50000     5307.89990       27.20000
    8    4   14     4337.29980       22.90000     4283.39990       22.80000
    8    4   15     1445.80005        8.60000     1382.80005        8.20000
    8    4   16     6553.50000       35.00000     6517.10010       35.50000
    8    4   17      907.59998        5.80000      912.50000        6.10000
    8    4   18     2122.39990       12.50000     2102.10010       13.10000
    8    4   19      429.50000        3.60000      431.20001        3.90000
    8    4   20      488.89999        4.10000      472.00000        3.90000
    8    4   21       56.40000        2.10000       61.00000        2.20000
    8    4   22       28.80000        2.10000       28.30000        2.00000
    8    4   23      142.10001        3.00000      136.80000        2.90000
    8    4   24      191.20000        3.20000      181.60001        3.20000
    8    4   25      335.50000        4.20000      342.60001        4.40000
    8    4   26       49.70000        2.30000       52.00000        2.40000
    8    4   27        4.40000        2.40000        3.70000        2.40000
    8    4   28       90.10000        3.40000       93.10000        3.10000
    8    4   29        7.20000        3.10000       11.90000        3.00000
    8    4   30       28.60000        3.50000       35.60000        3.20000
    8    4   31       19.50000        3.90000       13.40000        3.00000
    8    4   32       39.90000        4.10000       40.50000        3.50000
    8    4   33       82.10000        7.10000       67.20000        5.60000
    8    4   34       68.10000        8.40000       47.70000        8.30000
    8    5    0    24870.30080      115.30000    24870.30080      115.30000
    8    5    1     5686.39990       27.60000     5701.79980       27.60000
    8    5    2     7851.60010       37.20000     7879.60010       37.90000
    8    5    3     4360.29980       21.50000     4526.89990       22.30000
    8    5    4     1362.50000        7.30000     1343.59998        7.40000
    8    5    5      376.29999        2.70000      344.29999        2.50000
    8    5    6     1126.69995        6.10000     1128.80005        6.40000
    8    5    7      676.09998        4.20000      677.20001        4.10000
    8    5    8     9125.20020       45.00000     8971.20020       43.60000
    8    5    9      254.39999        2.20000      252.39999        2.10000
    8    5   10     1967.80005       10.10000     1946.09998       10.20000
    8    5   11     4610.20020       22.40000     4447.79980       22.10000
    8    5   12    12239.20020       60.90000    12288.20020       58.50000
    8    5   13     2498.19995       14.70000     2452.69995       13.60000
    8    5   14     2019.59998       11.50000     2117.50000       11.70000
    8    5   15      555.50000        4.00000      508.79999        4.10000
    8    5   16      775.40002        5.10000      774.00000        5.40000
    8    5   17     2529.00000       14.40000     2491.89990       15.00000
    8    5   18      101.60000        1.80000       96.40000        2.10000
    8    5   19      107.70000        1.90000       95.10000        2.10000
    8    5   20       88.70000        2.00000       89.70000        2.20000
    8    5   21      505.89999        4.80000      489.60001        4.80000
    8    5   22      399.60001        4.50000      386.79999        4.50000
    8    5   23      315.50000        3.80000      328.29999        3.90000
    8    5   24      279.60001        3.70000      281.50000        3.70000
    8    5   25        7.30000        2.00000        4.30000        2.00000
    8    5   26      102.10000        2.80000      104.80000        2.90000
    8    5   27       11.00000        2.60000        8.40000        2.40000
    8    5   28        5.40000        2.80000       10.60000        2.50000
    8    5   29      115.90000        4.00000      119.30000        3.80000
    8    5   30       20.30000        3.10000       15.90000        3.20000
    8    5   31       21.90000        3.40000       26.10000        3.20000
    8    5   32       35.60000        4.40000       36.10000        4.40000
    8    5   33       34.80000        7.60000       26.10000        5.90000
    8    5   34       20.50000        8.40000       17.50000       11.90000
    8    6    0     4478.60010       22.10000     4478.60010       22.10000
    8    6    1     3008.39990       14.70000     2997.19995       15.10000
    8    6    2    34646.30080      162.80000    35031.10160      164.60001
    8    6    3      174.39999        1.90000      177.10001        2.00000
    8    6    4      617.50000        3.80000      650.00000        4.10000
    8    6    5     8467.40039       41.40000     8397.40039       40.70000
    8    6    6      338.10001        2.50000      302.89999        2.50000
    8    6    7     2741.10010       14.00000     2843.89990       14.50000
    8    6    8     1251.19995        6.80000     1385.59998        7.50000
    8    6    9     1053.19995        5.90000     1049.69995        5.80000
    8    6   10      101.40000        1.70000       93.30000        1.60000
    8    6   11     1524.80005        8.50000     1512.19995        8.50000
    8    6   12      608.90002        4.50000      578.00000        3.90000
    8    6   13     1776.00000       10.60000     1775.30005       10.30000
    8    6   14     1687.90002       10.60000     1671.80005       10.60000
    8    6   15     1470.90002        9.00000     1527.59998        9.80000
    8    6   16      462.39999        3.50000      415.10001        3.40000
    8    6   17      265.10001        2.60000      260.50000        2.90000
    8    6   18       71.40000        1.80000       71.00000        2.00000
    8    6   19      480.20001        4.10000      477.39999        4.40000
    8    6   20       24.40000        1.70000       25.60000        1.80000
    8    6   21      479.60001        4.50000      484.20001        4.50000
    8    6   22      496.70001        5.10000      509.00000        5.00000
    8    6   23       77.30000        2.30000       73.60000        2.50000
    8    6   24       55.80000        2.30000       54.00000        2.40000
    8    6   25       19.70000        2.20000       21.20000        2.30000
    8    6   26       25.20000        2.40000       26.20000        2.30000
    8    6   27       21.30000        2.50000       16.50000        2.40000
    8    6   28       11.10000        2.90000       13.00000        2.60000
    8    6   29       36.10000        3.50000       36.20000        3.30000
    8    6   30       21.80000        3.30000       31.40000        3.20000
    8    6   31        5.50000        3.50000       10.20000        3.10000
    8    6   32       28.90000        5.30000       29.10000        4.60000
    8    6   33       23.50000        6.70000       15.90000        5.70000
    8    7    0      127.00000        1.60000      127.00000        1.60000
    8    7    1     1451.40002        7.60000     1432.50000        7.70000
    8    7    2     3919.50000       18.90000     4000.69995       19.30000
    8    7    3     4532.50000       21.80000     4448.50000       21.40000
    8    7    4      353.50000        2.60000      357.70001        2.70000
    8    7    5      305.00000        2.50000      279.39999        2.40000
    8    7    6     3276.39990       16.20000     3381.39990       16.70000
    8    7    7     4112.60010       20.20000     4128.00000       20.70000
    8    7    8     2001.40002       10.30000     1993.00000       10.30000
    8    7    9    10447.79980       53.10000    10573.70020       50.90000
    8    7   10     1755.09998       10.30000     1707.50000       10.10000
    8    7   11      864.90002        5.60000      883.09998        5.80000
    8    7   12      354.20001        3.10000      345.60001        3.00000
    8    7   13      469.89999        3.60000      484.00000        3.70000
    8    7   14     1913.90002       11.10000     1965.00000       11.40000
    8    7   15      439.79999        3.40000      458.10001        3.70000
    8    7   16     1682.30005        9.60000     1656.40002        9.60000
    8    7   17      886.59998        6.30000      878.90002        6.30000
    8    7   18      843.90002        6.20000      855.09998        6.10000
    8    7   19       65.70000        1.90000       60.70000        1.90000
    8    7   20       61.40000        1.90000       70.70000        2.10000
    8    7   21        9.80000        1.80000        8.70000        1.80000
    8    7   22       15.10000        2.00000       10.40000        2.00000
    8    7   23       52.00000        2.10000       45.30000        2.10000
    8    7   24      106.80000        2.80000       95.30000        2.80000
    8    7   25       28.50000        2.20000       28.70000        2.30000
    8    7   26       41.00000        2.70000       46.40000        2.70000
    8    7   27      120.00000        3.70000      130.20000        3.70000
    8    7   28       37.80000        3.00000       39.60000        2.90000
    8    7   29       15.10000        2.90000        9.80000        2.80000
    8    7   30       61.80000        3.80000       57.20000        3.50000
    8    7   31       25.10000        4.00000       26.70000        3.80000
    8    7   32       25.60000        6.00000       35.00000        4.80000
    8    7   33        8.60000        6.60000       10.50000        6.40000
    8    8    0     1114.09998        8.60000     1114.09998        8.60000
    8    8    1       51.00000        1.20000       51.00000        1.20000
    8    8    2      418.89999        3.00000      418.89999        3.00000
    8    8    3     1767.00000        9.20000     1767.00000        9.20000
    8    8    4      253.20000        2.20000      253.20000        2.20000
    8    8    5      110.70000        1.60000      110.70000        1.60000
    8    8    6       86.10000        1.60000       86.10000        1.60000
    8    8    7     1443.00000        8.90000     1443.00000        8.90000
    8    8    8     1633.30005        9.60000     1633.30005        9.60000
    8    8    9     2666.89990       13.90000     2666.89990       13.90000
    8    8   10      303.50000        2.80000      303.50000        2.80000
    8    8   11     1569.59998        9.50000     1569.59998        9.50000
    8    8   12    14877.40040       73.40000    14877.40040       73.40000
    8    8   13     2970.60010       15.20000     2970.60010       15.20000
    8    8   14     1639.59998        8.80000     1639.59998        8.80000
    8    8   15       18.80000        1.40000       18.80000        1.40000
    8    8   16       36.40000        1.60000       36.40000        1.60000
    8    8   17      243.50000        2.80000      243.50000        2.80000
    8    8   18       87.50000        1.90000       87.50000        1.90000
    8    8   19        3.30000        1.70000        3.30000        1.70000
    8    8   20        8.50000        1.70000        8.50000        1.70000
    8    8   21      230.10001        3.30000      230.10001        3.30000
    8    8   22      351.10001        4.00000      351.10001        4.00000
    8    8   23       11.00000        2.00000       11.00000        2.00000
    8    8   24       40.10000        2.50000       40.10000        2.50000
    8    8   25      287.20001        4.70000      287.20001        4.70000
    8    8   26       13.40000        2.60000       13.40000        2.60000
    8    8   27       27.90000        2.70000       27.90000        2.70000
    8    8   28       30.60000        3.10000       30.60000        3.10000
    8    8   29       24.60000        2.90000       24.60000        2.90000
    8    8   30        7.50000        3.50000        7.50000        3.50000
    8    8   31        8.80000        3.90000        8.80000        3.90000
    8    8   32       17.00000        6.40000       17.00000        6.40000
    8    8   33       27.00000       10.70000       27.00000       10.70000
    9    0    1     3424.69995       17.00000     3424.69995       17.00000
    9    0    2    10174.79980       49.10000    10174.79980       49.10000
    9    0    3       21.90000        0.90000       21.90000        0.90000
    9    0    4     2274.30005       11.90000     2274.30005       11.90000
    9    0    5     9664.00000       46.60000     9664.00000       46.60000
    9    0    6      384.39999        2.70000      384.39999        2.70000
    9    0    7    16158.00000       77.90000    16158.00000       77.90000
    9    0    8     3615.80005       18.40000     3615.80005       18.40000
    9    0    9      990.20001        6.00000      990.20001        6.00000
    9    0   10    20643.59960       97.60000    20643.59960       97.60000
    9    0   11    17039.69920       82.30000    17039.69920       82.30000
    9    0   12     7144.79980       35.50000     7144.79980       35.50000
    9    0   13     4256.79980       22.60000     4256.79980       22.60000
    9    0   14      968.50000        5.80000      968.50000        5.80000
    9    0   15     1254.69995        7.20000     1254.69995        7.20000
    9    0   16      841.79999        5.90000      841.79999        5.90000
    9    0   17      663.79999        5.00000      663.79999        5.00000
    9    0   18      223.70000        2.70000      223.70000        2.70000
    9    0   19     1219.69995        7.80000     1219.69995        7.80000
    9    0   20     1531.09998        9.80000     1531.09998        9.80000
    9    0   21      109.50000        2.30000      109.50000        2.30000
    9    0   22      449.50000        4.30000      449.50000        4.30000
    9    0   23      223.60001        3.00000      223.60001        3.00000
    9    0   24      460.20001        4.40000      460.20001        4.40000
    9    0   25       34.30000        2.10000       34.30000        2.10000
    9    0   26       15.30000        2.30000       15.30000        2.30000
    9    0   27      124.10000        3.30000      124.10000        3.30000
    9    0   28       17.30000        2.70000       17.30000        2.70000
    9    0   29       29.10000        3.60000       29.10000        3.60000
    9    0   30        8.80000        3.70000        8.80000        3.70000
    9    0   31       17.10000        3.40000       17.10000        3.40000
    9    0   32       22.60000        3.60000       22.60000        3.60000
    9    0   33       12.00000        4.30000       12.00000        4.30000
    9    0   34       22.60000        6.90000       22.60000        6.90000
    9    0   35        3.40000       10.30000        3.40000       10.30000
    9    1    0      273.29999        2.80000      273.29999        2.80000
    9    1    1     8306.40039       39.60000     8229.40039       39.20000
    9    1    2     6829.89990       33.70000     6701.79980       32.30000
    9    1    3     2030.09998       10.60000     1919.50000       10.10000
    9    1    4     1957.30005       10.30000     1983.90002       10.20000
    9    1    5     2806.80005       14.00000     2737.60010       13.60000
    9    1    6     3988.80005       20.30000     4094.39990       20.30000
    9    1    7     9489.09961       46.40000     9559.00000       46.70000
    9    1    8     1112.69995        6.20000     1110.59998        6.40000
    9    1    9     5615.79980       28.40000     5691.29980       28.20000
    9    1   10     2164.39990       11.80000     2189.60010       11.20000
    9    1   11    11028.59960       52.50000    11042.59960       54.50000
    9    1   12     4714.39990       24.70000     4605.29980       23.20000
    9    1   13     2684.39990       14.00000     2664.10010       13.80000
    9    1   14     1610.19995        9.10000     1601.09998        9.30000
    9    1   15      184.70000        2.10000      181.89999        2.10000
    9    1   16     1544.40002        9.10000     1547.19995        9.50000
    9    1   17     3909.00000       22.50000     3856.50000       23.00000
    9    1   18     2743.10010       15.20000     2767.60010       16.10000
    9    1   19      200.60001        2.40000      196.00000        2.50000
    9    1   20      503.60001        4.00000      505.60001        4.20000
    9    1   21     1101.50000        7.60000     1094.50000        7.80000
    9    1   22      143.50000        2.50000      146.60001        2.50000
    9    1   23       88.40000        2.30000       88.70000        2.20000
    9    1   24       28.90000        2.00000       32.80000        1.90000
    9    1   25      128.60001        2.90000      126.50000        2.60000
    9    1   26       56.20000        2.50000       47.70000        2.40000
    9    1   27       44.90000        2.90000       43.30000        2.70000
    9    1   28       50.10000        3.50000       45.80000        3.00000
    9    1   29       44.00000        3.60000       52.50000        3.70000
    9    1   30       33.00000        4.30000       25.40000        3.60000
    9    1   31       31.60000        3.80000       26.40000        3.70000
    9    1   32       16.30000        3.70000       11.30000        3.50000
    9    1   33       19.30000        5.10000       22.80000        4.30000
    9    1   34       17.00000        6.90000       19.80000        6.30000
    9    1   35        9.50000       11.00000        8.80000       18.80000
    9    2    0     1522.69995        7.80000     1522.69995        7.80000
    9    2    1      869.79999        5.00000      905.50000        5.10000
    9    2    2     1433.90002        7.40000     1366.00000        7.10000
    9    2    3     2553.50000       12.70000     2438.00000       12.20000
    9    2    4      494.20001        3.30000      610.40002        3.80000
    9    2    5    14863.40040       71.70000    14688.40040       70.80000
    9    2    6     2947.50000       14.90000     2882.39990       14.30000
    9    2    7     2790.00000       13.70000     2890.10010       14.70000
    9    2    8     2782.30005       14.20000     2860.69995       14.60000
    9    2    9     7144.79980       36.10000     7095.79980       35.60000
    9    2   10    16577.90040       84.40000    16304.90040       81.20000
    9    2   11      682.50000        4.30000      663.00000        4.20000
    9    2   12      716.59998        4.40000      714.50000        4.60000
    9    2   13     1818.00000       10.10000     1868.40002       10.10000
    9    2   14      178.39999        2.10000      170.20000        2.10000
    9    2   15     6911.79980       39.30000     7053.79980       37.90000
    9    2   16      629.00000        4.50000      627.09998        4.60000
    9    2   17      160.60001        2.20000      156.10001        2.20000
    9    2   18      213.39999        2.40000      219.20000        2.60000
    9    2   19     1268.00000        8.00000     1292.50000        8.50000
    9    2   20     1834.80005       11.80000     1836.90002       12.10000
    9    2   21      993.00000        7.30000      988.09998        7.40000
    9    2   22       72.20000        2.10000       69.60000        2.10000
    9    2   23       35.80000        2.10000       31.60000        2.10000
    9    2   24       94.90000        2.40000       94.70000        2.40000
    9    2   25       32.20000        2.30000       32.40000        2.20000
    9    2   26      140.50000        3.50000      143.30000        3.30000
    9    2   27      120.20000        3.30000      123.10000        3.60000
    9    2   28       46.10000        3.40000       44.60000        3.20000
    9    2   29       25.90000        3.30000       30.00000        3.10000
    9    2   30       29.40000        3.60000       23.90000        3.60000
    9    2   31       25.40000        3.50000       25.70000        3.30000
    9    2   32       21.40000        4.00000       15.00000        3.80000
    9    2   33       14.00000        5.40000       10.20000        4.50000
    9    2   34       23.20000        8.50000       14.90000        6.60000
    9    3    0     2707.50000       13.20000     2707.50000       13.20000
    9    3    1     2063.00000       10.40000     2083.30005       10.50000
    9    3    2     1486.30005        7.70000     1407.30005        7.40000
    9    3    3    11021.59960       51.90000    10993.59960       52.20000
    9    3    4     5091.60010       25.10000     5155.29980       26.50000
    9    3    5      550.09998        3.40000      488.20001        3.20000
    9    3    6     1879.59998        9.80000     1794.90002        9.30000
    9    3    7     2503.80005       12.90000     2536.69995       12.90000
    9    3    8     3872.60010       19.90000     3818.69995       19.20000
    9    3    9      528.29999        3.60000      506.10001        3.70000
    9    3   10       89.70000        1.50000       97.00000        1.60000
    9    3   11     1909.69995       10.40000     1915.30005       10.30000
    9    3   12      347.20001        2.60000      345.39999        2.60000
    9    3   13       98.50000        1.80000       86.10000        1.80000
    9    3   14     1122.50000        7.10000     1162.30005        7.00000
    9    3   15     2433.10010       14.00000     2371.60010       13.30000
    9    3   16      931.40002        6.00000      939.09998        6.80000
    9    3   17     1279.19995        8.00000     1303.00000        8.60000
    9    3   18      263.29999        2.80000      235.89999        2.70000
    9    3   19     2883.10010       17.20000     2926.50000       18.30000
    9    3   20      624.59998        5.20000      634.29999        5.30000
    9    3   21      262.10001        3.10000      269.60001        3.20000
    9    3   22      314.79999        3.50000      315.00000        3.80000
    9    3   23      129.70000        2.50000      130.30000        2.70000
    9    3   24       89.40000        2.40000       86.40000        2.50000
    9    3   25      159.89999        3.10000      156.80000        2.90000
    9    3   26      102.40000        3.00000       99.50000        3.00000
    9    3   27       12.60000        2.50000       16.10000        2.70000
    9    3   28       24.00000        2.80000       24.70000        2.70000
    9    3   29       10.20000        3.00000       12.90000        2.80000
    9    3   30       18.20000        3.30000       11.20000        3.00000
    9    3   31       14.60000        3.60000       11.60000        3.20000
    9    3   32       21.00000        4.20000       22.30000        3.70000
    9    3   33       55.40000        6.80000       46.60000        5.60000
    9    4    0      371.50000        2.70000      371.50000        2.70000
    9    4    1      407.79999        3.00000      431.10001        3.20000
    9    4    2    33141.69920      155.70000    33197.69920      156.10001
    9    4    3     3804.69995       18.30000     3608.80005       18.10000
    9    4    4     4966.39990       24.50000     5181.89990       25.10000
    9    4    5     1698.40002        8.80000     1658.50000        8.60000
    9    4    6     4384.10010       21.30000     4437.29980       21.40000
    9    4    7     1643.09998        8.60000     1548.59998        8.20000
    9    4    8     2468.10010       12.60000     2524.10010       12.90000
    9    4    9     2059.50000       10.60000     2065.80005       11.00000
    9    4   10     4735.39990       24.40000     4748.70020       23.60000
    9    4   11      680.40002        4.30000      627.59998        4.00000
    9    4   12      169.60001        2.00000      174.70000        2.10000
    9    4   13     1365.30005        8.60000     1350.59998        8.10000
    9    4   14      955.20001        6.10000      983.20001        6.40000
    9    4   15     3572.39990       20.10000     3610.89990       19.90000
    9    4   16      795.00000        5.30000      769.79999        5.40000
    9    4   17      436.70001        3.50000      445.39999        4.00000
    9    4   18      157.20000        2.20000      163.39999        2.50000
    9    4   19      105.70000        2.10000      111.50000        2.20000
    9    4   20       99.70000        2.10000      109.40000        2.20000
    9    4   21       36.90000        1.90000       33.80000        2.00000
    9    4   22      434.79999        4.50000      444.00000        4.70000
    9    4   23      323.60001        3.80000      329.10001        3.80000
    9    4   24       89.50000        2.60000       92.70000        2.40000
    9    4   25       11.50000        2.20000       10.40000        2.20000
    9    4   26       12.10000        2.30000       16.90000        2.20000
    9    4   27      101.30000        3.50000      101.30000        3.30000
    9    4   28       39.10000        3.00000       42.00000        2.80000
    9    4   29       72.50000        3.40000       69.00000        3.20000
    9    4   30       13.60000        3.30000       12.10000        2.90000
    9    4   31       90.30000        4.60000       88.20000        3.70000
    9    4   32       34.20000        5.10000       33.80000        4.20000
    9    4   33       31.00000        9.20000       21.10000        7.60000
    9    4   34       11.90000       12.50000        7.50000       18.40000
    9    5    0       84.70000        1.40000       84.70000        1.40000
    9    5    1     1203.59998        6.40000     1091.00000        6.10000
    9    5    2     8243.40039       38.80000     8208.50000       38.60000
    9    5    3     4587.79980       22.30000     4734.70020       23.50000
    9    5    4     5848.79980       28.00000     5887.29980       28.00000
    9    5    5     3451.30005       17.00000     3241.39990       17.10000
    9    5    6     2171.39990       11.00000     2209.89990       11.10000
    9    5    7     3158.80005       15.90000     3130.10010       15.50000
    9    5    8     1697.69995        8.90000     1667.59998        8.80000
    9    5    9      507.10001        3.40000      577.00000        4.00000
    9    5   10     2478.60010       12.80000     2369.50000       12.40000
    9    5   11     1018.20001        6.50000     1004.90002        6.30000
    9    5   12     2063.00000       11.60000     2050.39990       11.20000
    9    5   13     5561.20020       34.40000     5717.20020       32.70000
    9    5   14     3717.19995       20.50000     3767.60010       21.00000
    9    5   15      757.20001        5.00000      771.20001        5.20000
    9    5   16      303.39999        2.90000      314.60001        3.30000
    9    5   17      440.79999        3.60000      460.70001        4.00000
    9    5   18      317.89999        3.10000      336.20001        3.40000
    9    5   19       93.60000        2.00000       99.80000        2.10000
    9    5   20      468.89999        4.20000      481.70001        4.40000
    9    5   21       25.60000        1.90000       29.70000        1.80000
    9    5   22      247.30000        3.20000      256.00000        3.50000
    9    5   23       23.10000        2.10000       23.40000        2.10000
    9    5   24       60.20000        2.30000       59.00000        2.30000
    9    5   25       25.20000        2.20000       20.40000        2.20000
    9    5   26       35.50000        2.70000       34.70000        2.60000
    9    5   27       37.70000        2.70000       35.10000        2.60000
    9    5   28        8.70000        2.90000       12.40000        2.50000
    9    5   29       12.60000        2.90000       17.70000        2.70000
    9    5   30       30.10000        3.40000       33.90000        3.10000
    9    5   31       31.10000        4.60000       28.10000        3.70000
    9    5   32        8.70000        5.10000        8.90000        4.70000
    9    5   33       22.20000        9.80000       15.70000        8.00000
    9    5   34       32.20000       21.30000        2.10000       18.40000
    9    6    0     4414.20020       21.90000     4414.20020       21.90000
    9    6    1      425.00000        2.90000      474.00000        3.10000
    9    6    2     1278.50000        6.90000     1267.30005        6.90000
    9    6    3     2405.89990       12.00000     2392.60010       12.20000
    9    6    4     2410.10010       12.20000     2531.10010       13.00000
    9    6    5     1087.50000        6.10000     1128.80005        6.40000
    9    6    6     3141.30005       16.70000     3160.19995       15.70000
    9    6    7     5430.29980       26.70000     5477.89990       27.00000
    9    6    8     1560.50000        8.40000     1510.80005        8.30000
    9    6    9     1774.59998       10.10000     1778.80005       10.20000
    9    6   10     2984.60010       16.80000     2796.30005       16.20000
    9    6   11      483.20001        3.80000      574.90002        4.10000
    9    6   12     1863.50000       11.20000     1933.50000       11.10000
    9    6   13     4205.70020       22.10000     4184.00000       21.60000
    9    6   14      242.70000        2.50000      266.60001        2.70000
    9    6   15     1429.00000        8.40000     1448.59998        8.70000
    9    6   16     2072.10010       11.60000     2053.89990       11.80000
    9    6   17      105.30000        1.80000       95.00000        2.00000
    9    6   18      130.80000        2.20000      129.50000        2.20000
    9    6   19      141.80000        2.30000      146.30000        2.40000
    9    6   20      271.29999        3.30000      282.70001        3.30000
    9    6   21       90.10000        2.30000       90.60000        2.30000
    9    6   22      103.10000        2.60000       96.20000        2.40000
    9    6   23       61.50000        2.30000       62.10000        2.40000
    9    6   24      143.89999        3.00000      149.30000        3.10000
    9    6   25       25.80000        2.30000       26.30000        2.40000
    9    6   26       19.10000        2.40000       24.00000        2.60000
    9    6   27       37.80000        3.00000       43.50000        2.70000
    9    6   28       51.70000        3.40000       52.20000        3.20000
    9    6   29        8.40000        3.20000       11.10000        2.70000
    9    6   30       17.90000        3.80000       18.80000        3.10000
    9    6   31       18.10000        4.40000       16.10000        3.50000
    9    6   32       26.70000        5.50000       17.80000        5.00000
    9    6   33       49.80000       20.00000       47.30000        9.10000
    9    7    0     1305.09998        7.00000     1305.09998        7.00000
    9    7    1      961.50000        5.60000      986.70001        5.50000
    9    7    2       50.80000        1.30000       54.60000        1.30000
    9    7    3     6031.39990       28.70000     6030.00000       29.00000
    9    7    4      948.20001        5.60000      934.90002        5.40000
    9    7    5      696.50000        4.30000      731.29999        4.50000
    9    7    6     1705.40002       10.20000     1655.69995        9.90000
    9    7    7     5473.70020       29.10000     5498.89990       29.30000
    9    7    8      365.79999        3.20000      382.20001        3.10000
    9    7    9      742.50000        4.90000      778.20001        5.10000
    9    7   10      263.10001        2.60000      274.79999        2.80000
    9    7   11     2202.89990       12.70000     2160.89990       11.90000
    9    7   12     7928.50000       39.60000     7935.50000       39.70000
    9    7   13     2755.00000       14.10000     2856.50000       14.80000
    9    7   14     2885.89990       15.20000     2891.50000       15.60000
    9    7   15      212.30000        2.30000      204.00000        2.40000
    9    7   16      591.90002        4.30000      581.90002        4.50000
    9    7   17      250.20000        3.00000      254.89999        2.80000
    9    7   18      733.40002        5.40000      740.40002        5.50000
    9    7   19      159.30000        2.50000      156.39999        2.50000
    9    7   20       33.10000        2.00000       27.70000        1.90000
    9    7   21      113.60000        2.50000      117.80000        2.40000
    9    7   22       79.40000        2.50000       75.10000        2.30000
    9    7   23       85.30000        2.50000       88.10000        2.60000
    9    7   24       64.10000        2.50000       63.10000        2.70000
    9    7   25      144.20000        3.50000      143.10001        3.60000
    9    7   26      124.50000        3.40000      135.89999        3.60000
    9    7   27       52.90000        3.00000       54.20000        2.80000
    9    7   28        9.50000        2.70000       12.50000        2.60000
    9    7   29       31.40000        3.30000       31.40000        3.20000
    9    7   30       27.10000        3.80000       18.40000        3.50000
    9    7   31       18.50000        4.20000       23.40000        4.20000
    9    7   32       15.30000        7.80000        9.10000        5.90000
    9    8    0      327.60001        2.90000      327.60001        2.90000
    9    8    1     5906.89990       31.10000     5960.10010       31.40000
    9    8    2     1429.00000        8.50000     1396.09998        8.40000
    9    8    3      443.70001        3.70000      426.10001        3.40000
    9    8    4     1593.40002        8.80000     1676.00000        9.30000
    9    8    5      449.10001        3.10000      507.29999        3.40000
    9    8    6      248.70000        2.70000      264.00000        2.70000
    9    8    7     2913.89990       16.70000     3046.19995       17.10000
    9    8    8     2647.30005       15.40000     2565.39990       15.00000
    9    8    9     2683.00000       15.10000     2711.69995       14.80000
    9    8   10      931.40002        5.60000      888.00000        5.50000
    9    8   11     8971.20020       45.50000     8915.20020       43.80000
    9    8   12       81.10000        1.60000       90.80000        1.70000
    9    8   13      589.09998        4.10000      591.70001        4.20000
    9    8   14     2809.60010       15.00000     2881.00000       15.00000
    9    8   15      374.20001        3.20000      373.79999        3.10000
    9    8   16      105.30000        2.00000      102.40000        2.00000
    9    8   17      275.39999        3.00000      262.70001        2.90000
    9    8   18      273.39999        3.10000      270.50000        3.20000
    9    8   19      171.10001        2.90000      185.70000        2.90000
    9    8   20       33.00000        1.90000       30.90000        1.90000
    9    8   21       22.60000        1.90000       28.90000        2.00000
    9    8   22       72.20000        2.50000       77.50000        2.40000
    9    8   23       13.00000        2.30000       11.60000        2.20000
    9    8   24        3.20000        2.40000        3.50000        2.30000
    9    8   25       13.70000        2.50000       11.80000        2.40000
    9    8   26       45.70000        2.60000       47.20000        2.60000
    9    8   27       33.90000        3.00000       41.60000        3.00000
    9    8   28       11.80000        2.90000       10.50000        3.10000
    9    8   29       13.30000        3.40000       14.30000        3.30000
    9    8   30       13.80000        3.60000       17.70000        3.90000
    9    8   31       73.10000        6.30000       77.20000        6.00000
    9    9    0     1501.69995       13.50000     1501.69995       13.50000
    9    9    1      292.50000        3.10000      292.50000        3.10000
    9    9    2      216.39999        2.80000      216.39999        2.80000
    9    9    3      323.89999        3.10000      323.89999        3.10000
    9    9    4      788.00000        5.40000      788.00000        5.40000
    9    9    5     2396.10010       12.70000     2396.10010       12.70000
    9    9    6     3414.89990       17.90000     3414.89990       17.90000
    9    9    7      246.10001        2.50000      246.10001        2.50000
    9    9    8      697.90002        4.50000      697.90002        4.50000
    9    9    9     1128.09998        6.60000     1128.09998        6.60000
    9    9   10       94.80000        1.80000       94.80000        1.80000
    9    9   11      196.10001        2.30000      196.10001        2.30000
    9    9   12     1697.69995        9.40000     1697.69995        9.40000
    9    9   13     2326.10010       13.00000     2326.10010       13.00000
    9    9   14      298.79999        2.90000      298.79999        2.90000
    9    9   15      413.39999        3.50000      413.39999        3.50000
    9    9   16        2.90000        1.50000        2.90000        1.50000
    9    9   17      461.89999        4.10000      461.89999        4.10000
    9    9   18       33.60000        1.80000       33.60000        1.80000
    9    9   19        8.30000        1.70000        8.30000        1.70000
    9    9   20       55.40000        2.20000       55.40000        2.20000
    9    9   21      537.59998        5.70000      537.59998        5.70000
    9    9   22       22.50000        2.30000       22.50000        2.30000
    9    9   23       44.30000        2.40000       44.30000        2.40000
    9    9   24       21.90000        2.40000       21.90000        2.40000
    9    9   25        9.30000        2.30000        9.30000        2.30000
    9    9   26       54.20000        2.90000       54.20000        2.90000
    9    9   27       18.30000        3.00000       18.30000        3.00000
    9    9   28        9.20000        3.00000        9.20000        3.00000
    9    9   29       57.60000        4.30000       57.60000        4.30000
    9    9   30       19.90000        5.20000       19.90000        5.20000
    9    9   31       19.20000       18.10000       19.20000       18.10000
   10    0    0    13211.90040       87.20000    13211.90040       87.20000
   10    0    1     1346.40002        8.50000     1346.40002        8.50000
   10    0    2     4223.20020       20.60000     4223.20020       20.60000
   10    0    3     2123.80005       10.90000     2123.80005       10.90000
   10    0    4     9985.90039       48.30000     9985.90039       48.30000
   10    0    5      164.89999        1.80000      164.89999        1.80000
   10    0    6     4108.39990       20.20000     4108.39990       20.20000
   10    0    7      806.20001        5.30000      806.20001        5.30000
   10    0    8     1455.50000        8.00000     1455.50000        8.00000
   10    0    9     1754.40002        9.20000     1754.40002        9.20000
   10    0   10      672.09998        4.20000      672.09998        4.20000
   10    0   11       77.30000        1.50000       77.30000        1.50000
   10    0   12     3578.00000       20.00000     3578.00000       20.00000
   10    0   13     4386.89990       24.10000     4386.89990       24.10000
   10    0   14     1151.09998        7.20000     1151.09998        7.20000
   10    0   15     5172.10010       27.20000     5172.10010       27.20000
   10    0   16     2546.50000       14.40000     2546.50000       14.40000
   10    0   17       39.60000        1.60000       39.60000        1.60000
   10    0   18     2920.19995       16.60000     2920.19995       16.60000
   10    0   19     1555.59998       10.10000     1555.59998       10.10000
   10    0   20        5.60000        1.70000        5.60000        1.70000
   10    0   21      925.09998        6.80000      925.09998        6.80000
   10    0   22     2014.69995       13.40000     2014.69995       13.40000
   10    0   23        4.80000        2.00000        4.80000        2.00000
   10    0   24      154.00000        3.10000      154.00000        3.10000
   10    0   25      117.10000        2.90000      117.10000        2.90000
   10    0   26      112.20000        3.20000      112.20000        3.20000
   10    0   27        8.00000        2.60000        8.00000        2.60000
   10    0   28       15.60000        3.10000       15.60000        3.10000
   10    0   29       25.20000        3.00000       25.20000        3.00000
   10    0   30        6.00000        3.10000        6.00000        3.10000
   10    0   31       15.90000        3.90000       15.90000        3.90000
   10    0   32        7.50000        4.30000        7.50000        4.30000
   10    0   33       13.90000        5.30000       13.90000        5.30000
   10    0   34        1.60000        9.60000        1.60000        9.60000
   10    1    0     8467.40039       40.10000     8467.40039       40.10000
   10    1    1    13016.00000       60.70000    12883.00000       60.20000
   10    1    2     8264.40039       38.90000     8159.50000       38.40000
   10    1    3     7200.79980       34.30000     7221.79980       34.70000
   10    1    4     9398.09961       44.80000     9636.00000       45.90000
   10    1    5      491.10001        3.20000      495.70001        3.30000
   10    1    6     4018.19995       19.90000     4104.89990       20.90000
   10    1    7     5659.79980       28.60000     5609.50000       27.80000
   10    1    8     6226.70020       31.60000     5955.20020       29.40000
   10    1    9     4538.10010       22.90000     4664.10010       22.90000
   10    1   10    11301.50000       54.80000    11161.50000       56.00000
   10    1   11       80.60000        1.60000       74.00000        1.60000
   10    1   12      510.29999        3.90000      543.00000        3.90000
   10    1   13     2827.10010       15.80000     2917.39990       16.10000
   10    1   14     1494.69995        9.00000     1534.59998        8.90000
   10    1   15     1643.80005        9.40000     1670.40002        9.30000
   10    1   16      634.59998        4.60000      604.09998        4.80000
   10    1   17     3391.10010       18.60000     3410.00000       20.00000
   10    1   18      891.50000        5.80000      880.29999        6.10000
   10    1   19      429.20001        3.80000      434.79999        4.00000
   10    1   20      157.70000        2.50000      150.70000        2.60000
   10    1   21      262.20001        3.20000      258.79999        3.30000
   10    1   22       48.50000        2.10000       52.40000        2.10000
   10    1   23      437.50000        4.70000      443.00000        4.40000
   10    1   24       74.20000        2.40000       67.90000        2.30000
   10    1   25        4.00000        2.10000        6.70000        2.10000
   10    1   26       13.30000        2.80000       11.10000        2.40000
   10    1   27      122.70000        3.80000      130.80000        4.20000
   10    1   28       49.10000        3.20000       41.80000        3.10000
   10    1   29      114.10000        4.00000      112.20000        3.90000
   10    1   30       11.80000        3.20000       11.00000        3.10000
   10    1   31       19.40000        3.90000       21.50000        3.70000
   10    1   32       14.50000        4.50000       14.00000        4.40000
   10    1   33       11.70000        7.20000        4.50000        5.40000
   10    1   34       14.50000       18.20000        8.80000        9.80000
   10    2    0     1881.69995        9.70000     1881.69995        9.70000
   10    2    1     2227.39990       11.20000     2202.19995       11.00000
   10    2    2     1618.59998        8.30000     1556.30005        8.30000
   10    2    3     2067.89990       10.50000     2069.30005       10.50000
   10    2    4     2263.10010       11.40000     2308.60010       11.70000
   10    2    5     3426.10010       16.90000     3542.30005       17.50000
   10    2    6      329.60001        2.50000      327.29999        2.50000
   10    2    7     8600.29980       40.90000     8341.40039       39.90000
   10    2    8     2818.69995       14.50000     2792.10010       14.30000
   10    2    9     4753.60010       24.60000     4680.79980       23.20000
   10    2   10      330.39999        2.70000      342.10001        2.80000
   10    2   11      902.00000        5.60000      943.29999        6.00000
   10    2   12      617.09998        4.30000      656.70001        4.50000
   10    2   13     4948.20020       28.10000     4916.70020       26.80000
   10    2   14     3885.89990       21.10000     3920.19995       20.70000
   10    2   15      792.90002        5.10000      790.09998        5.30000
   10    2   16     1498.19995        9.20000     1452.00000        9.40000
   10    2   17      164.89999        2.00000      162.00000        2.30000
   10    2   18      509.70001        4.00000      524.09998        4.20000
   10    2   19      193.60001        2.60000      199.50000        2.70000
   10    2   20      235.50000        2.80000      228.80000        3.00000
   10    2   21       16.20000        1.80000       16.40000        1.90000
   10    2   22      123.70000        2.50000      112.70000        2.50000
   10    2   23      283.20001        3.60000      293.79999        3.80000
   10    2   24       25.10000        2.20000       27.00000        2.10000
   10    2   25        9.50000        2.20000        0.90000        2.20000
   10    2   26       44.80000        2.60000       44.40000        2.70000
   10    2   27       44.10000        2.90000       42.20000        2.80000
   10    2   28       12.20000        2.90000       10.00000        2.70000
   10    2   29       20.80000        3.00000       22.40000        2.90000
   10    2   30       17.00000        3.60000       14.10000        3.00000
   10    2   31       18.90000        3.90000       22.30000        3.90000
   10    2   32        8.10000        5.20000        9.30000        4.60000
   10    2   33       22.80000        9.90000       20.30000        6.70000
   10    3    0      525.09998        3.40000      525.09998        3.40000
   10    3    1    10237.79980       48.30000    10314.79980       50.20000
   10    3    2     4501.70020       21.60000     4493.29980       21.60000
   10    3    3      419.89999        3.00000      413.50000        3.10000
   10    3    4     2713.10010       13.60000     2706.80005       13.60000
   10    3    5     7613.60010       35.90000     7641.60010       37.20000
   10    3    6     1749.50000        9.10000     1780.19995        9.20000
   10    3    7     8943.20020       42.10000     9006.20020       42.40000
   10    3    8      343.70001        2.70000      330.50000        2.60000
   10    3    9     6537.39990       32.60000     6557.00000       32.90000
   10    3   10     2768.30005       15.60000     2749.39990       15.30000
   10    3   11      983.20001        6.20000     1005.59998        6.40000
   10    3   12     5018.79980       27.90000     4935.60010       27.50000
   10    3   13      713.09998        5.20000      698.90002        4.90000
   10    3   14      999.29999        6.60000      967.79999        6.10000
   10    3   15      997.20001        6.40000      991.59998        6.60000
   10    3   16     1602.50000        9.70000     1625.59998       10.10000
   10    3   17       97.30000        1.80000       88.90000        1.90000
   10    3   18      198.50000        2.50000      187.80000        2.50000
   10    3   19      791.50000        6.30000      792.20001        6.40000
   10    3   20      366.29999        3.70000      364.89999        3.80000
   10    3   21       47.80000        2.00000       41.60000        2.00000
   10    3   22       68.70000        2.10000       72.40000        2.20000
   10    3   23       87.10000        2.50000       84.60000        2.40000
   10    3   24      118.20000        2.90000      119.90000        2.70000
   10    3   25        9.20000        2.50000        6.90000        2.20000
   10    3   26       96.20000        3.00000       99.60000        3.00000
   10    3   27       21.40000        2.60000       32.10000        2.60000
   10    3   28       12.30000        2.70000       10.20000        2.70000
   10    3   29       18.10000        3.20000       20.70000        2.90000
   10    3   30       19.60000        3.40000       13.80000        3.20000
   10    3   31       24.80000        4.70000       22.70000        3.80000
   10    3   32       43.00000        7.20000       35.80000        4.70000
   10    3   33       34.00000       20.30000       27.70000        7.30000
   10    4    0     9195.09961       43.20000     9195.09961       43.20000
   10    4    1      623.59998        3.80000      605.09998        3.80000
   10    4    2    12246.20020       57.30000    12239.20020       60.60000
   10    4    3    14485.50000       67.60000    14422.50000       69.30000
   10    4    4     2947.50000       14.70000     3044.80005       15.40000
   10    4    5     1230.90002        6.60000     1251.19995        6.90000
   10    4    6      313.39999        2.70000      370.20001        2.80000
   10    4    7     6833.39990       33.90000     6809.60010       32.30000
   10    4    8     5449.20020       26.00000     5317.00000       25.90000
   10    4    9     3501.00000       18.90000     3530.39990       18.90000
   10    4   10      465.00000        3.40000      455.29999        3.60000
   10    4   11     4400.89990       25.00000     4449.20020       23.90000
   10    4   12       54.40000        1.60000       48.00000        1.50000
   10    4   13      777.50000        5.20000      767.00000        4.90000
   10    4   14      289.39999        2.70000      276.29999        2.70000
   10    4   15      486.29999        4.10000      459.89999        4.00000
   10    4   16      594.00000        4.60000      611.29999        5.00000
   10    4   17       48.60000        1.60000       48.40000        1.70000
   10    4   18      689.59998        5.10000      695.40002        5.40000
   10    4   19      154.89999        2.30000      169.60001        2.60000
   10    4   20      433.89999        3.90000      451.39999        4.00000
   10    4   21        9.80000        1.70000       10.80000        1.90000
   10    4   22      246.50000        3.30000      252.50000        3.40000
   10    4   23      117.40000        2.80000      129.70000        2.80000
   10    4   24       40.20000        2.30000       41.10000        2.30000
   10    4   25       59.10000        2.60000       58.80000        2.70000
   10    4   26      265.60001        4.40000      264.89999        4.30000
   10    4   27       28.50000        2.80000       31.70000        2.50000
   10    4   28       63.20000        3.30000       63.30000        3.10000
   10    4   29       26.40000        3.30000       24.20000        3.10000
   10    4   30       49.20000        3.90000       47.60000        3.60000
   10    4   31        8.20000        4.80000       10.70000        3.80000
   10    4   32       22.60000        7.00000       27.70000        5.40000
   10    4   33        3.90000       19.30000       33.50000       18.60000
   10    5    0      667.70001        4.00000      667.70001        4.00000
   10    5    1     5517.10010       26.30000     5592.00000       26.90000
   10    5    2     2940.50000       14.50000     2988.10010       15.00000
   10    5    3     2028.69995       10.30000     2056.00000       10.40000
   10    5    4      757.20001        4.50000      815.20001        4.90000
   10    5    5     3527.60010       17.40000     3519.89990       17.40000
   10    5    6     2428.89990       12.40000     2419.80005       12.10000
   10    5    7     1939.80005       11.20000     1906.19995       10.90000
   10    5    8      198.89999        2.20000      203.10001        2.20000
   10    5    9      228.30000        2.40000      218.39999        2.40000
   10    5   10     2958.69995       16.30000     2961.50000       16.50000
   10    5   11     5145.50000       29.50000     5111.20020       30.10000
   10    5   12      998.59998        6.90000     1014.00000        6.50000
   10    5   13     2147.60010       12.10000     2153.89990       11.60000
   10    5   14     1214.80005        7.30000     1193.09998        7.20000
   10    5   15       56.50000        1.70000       58.90000        1.80000
   10    5   16       48.30000        1.60000       42.80000        1.70000
   10    5   17       65.10000        1.70000       60.60000        1.90000
   10    5   18      403.50000        3.50000      431.29999        3.70000
   10    5   19      274.00000        2.80000      276.50000        3.10000
   10    5   20       17.70000        1.70000       25.00000        1.90000
   10    5   21       28.30000        1.80000       26.90000        1.90000
   10    5   22        4.40000        1.80000        4.10000        1.90000
   10    5   23       40.10000        2.20000       38.60000        2.20000
   10    5   24      105.10000        2.80000      107.00000        2.90000
   10    5   25       57.70000        2.70000       63.50000        2.70000
   10    5   26       48.60000        2.70000       40.70000        2.60000
   10    5   27       15.30000        2.70000       11.00000        2.50000
   10    5   28       37.80000        3.10000       38.40000        2.80000
   10    5   29       33.90000        3.60000       32.80000        3.20000
   10    5   30       40.40000        4.60000       33.50000        3.40000
   10    5   31       52.80000        5.80000       46.30000        4.80000
   10    5   32       13.10000        8.40000       14.60000        8.00000
   10    6    0      187.10001        1.90000      187.10001        1.90000
   10    6    1      962.20001        5.50000     1025.90002        5.70000
   10    6    2     3280.60010       16.10000     3453.39990       17.00000
   10    6    3     2814.50000       14.10000     3009.10010       15.70000
   10    6    4     4888.70020       25.10000     4780.20020       25.90000
   10    6    5     4221.79980       24.50000     4208.50000       22.70000
   10    6    6      727.79999        5.00000      665.40002        4.80000
   10    6    7     1795.59998       10.10000     1704.69995        9.60000
   10    6    8     4093.00000       22.40000     4079.00000       22.80000
   10    6    9      664.90002        4.60000      679.29999        4.80000
   10    6   10     2843.89990       15.60000     2843.19995       15.50000
   10    6   11      545.79999        4.10000      605.20001        4.10000
   10    6   12      319.89999        2.90000      268.39999        2.60000
   10    6   13      226.20000        2.40000      211.10001        2.20000
   10    6   14     1577.30005        9.10000     1522.69995        9.00000
   10    6   15      537.29999        4.10000      518.00000        4.10000
   10    6   16     1549.30005        9.10000     1547.90002        9.40000
   10    6   17       93.30000        1.90000       96.10000        2.00000
   10    6   18      170.50000        2.30000      170.89999        2.60000
   10    6   19       97.10000        2.10000       89.40000        2.10000
   10    6   20       25.20000        1.90000       28.80000        1.90000
   10    6   21       36.70000        1.90000       34.30000        2.00000
   10    6   22        6.30000        2.00000        4.20000        2.00000
   10    6   23       45.90000        2.30000       37.60000        2.30000
   10    6   24      105.50000        2.90000      109.20000        3.10000
   10    6   25       11.10000        2.20000       15.20000        2.40000
   10    6   26      160.39999        3.80000      165.39999        3.70000
   10    6   27      109.70000        4.10000       98.40000        3.30000
   10    6   28       16.40000        3.10000       12.60000        3.00000
   10    6   29       13.10000        3.30000        8.30000        3.20000
   10    6   30        9.90000        4.10000       11.30000        3.50000
   10    6   31       52.50000        7.10000       55.10000        5.60000
   10    7    0     1622.09998        9.50000     1622.09998        9.50000
   10    7    1     1342.90002        8.30000     1358.30005        8.40000
   10    7    2     1757.19995       10.40000     1917.40002       11.30000
   10    7    3     1050.40002        6.30000     1023.79999        6.20000
   10    7    4     3700.50000       19.00000     3758.50000       19.90000
   10    7    5     1915.30005       11.50000     1918.80005       11.40000
   10    7    6      400.79999        3.50000      440.20001        3.70000
   10    7    7      138.60001        2.10000      143.70000        2.20000
   10    7    8     1156.00000        6.90000     1105.69995        6.60000
   10    7    9     1813.09998        9.70000     1808.19995        9.80000
   10    7   10      234.60001        2.40000      224.30000        2.20000
   10    7   11     1584.30005        8.80000     1594.80005        8.70000
   10    7   12     2708.19995       14.30000     2734.10010       14.20000
   10    7   13      316.39999        2.80000      313.39999        2.70000
   10    7   14       57.30000        1.60000       61.80000        1.50000
   10    7   15      224.50000        2.50000      210.60001        2.50000
   10    7   16       56.10000        1.60000       52.90000        1.70000
   10    7   17      711.70001        5.10000      697.09998        5.10000
   10    7   18      204.50000        2.80000      219.39999        2.80000
   10    7   19      213.60001        2.80000      206.60001        3.00000
   10    7   20       21.90000        1.90000       21.40000        2.00000
   10    7   21      103.30000        2.50000      103.50000        2.60000
   10    7   22       54.40000        2.30000       52.80000        2.30000
   10    7   23       46.80000        2.40000       46.30000        2.40000
   10    7   24      183.60001        3.50000      182.10001        3.90000
   10    7   25      198.70000        4.00000      194.30000        3.90000
   10    7   26       70.20000        3.00000       77.70000        3.10000
   10    7   27       17.70000        2.80000       20.90000        2.80000
   10    7   28       19.90000        3.20000       15.30000        3.00000
   10    7   29       52.60000        3.80000       45.30000        3.50000
   10    7   30       30.30000        5.00000       22.70000        4.20000
   10    7   31       28.10000        7.30000       38.30000        6.00000
   10    7   32        5.10000       16.40000       21.50000       12.40000
   10    8    0     2370.19995       13.70000     2370.19995       13.70000
   10    8    1     1100.09998        7.20000     1153.90002        8.00000
   10    8    2     1585.69995       10.30000     1530.40002        9.60000
   10    8    3     2704.00000       16.30000     2843.89990       16.70000
   10    8    4     2206.39990       12.60000     2067.19995       12.10000
   10    8    5      394.00000        3.20000      382.29999        3.30000
   10    8    6       25.80000        1.40000       20.40000        1.40000
   10    8    7      904.79999        5.70000      932.79999        6.00000
   10    8    8      207.70000        2.30000      238.70000        2.40000
   10    8    9     5887.29980       30.40000     5841.10010       30.10000
   10    8   10      374.79999        3.20000      397.29999        3.30000
   10    8   11     2457.60010       13.40000     2503.80005       13.20000
   10    8   12      777.50000        5.20000      804.09998        5.10000
   10    8   13     1526.19995        8.90000     1534.59998        9.30000
   10    8   14      987.40002        6.30000      982.50000        6.20000
   10    8   15      209.10001        2.50000      220.10001        2.60000
   10    8   16      136.80000        2.20000      136.10001        2.30000
   10    8   17      316.39999        3.40000      324.00000        3.50000
   10    8   18       45.60000        1.80000       49.70000        2.00000
   10    8   19       22.20000        1.90000       21.10000        2.00000
   10    8   20      257.00000        3.40000      256.79999        3.50000
   10    8   21      301.29999        4.10000      310.70001        4.40000
   10    8   22       28.40000        2.50000       29.70000        2.20000
   10    8   23      147.30000        3.50000      131.60001        3.30000
   10    8   24       81.60000        2.80000       86.50000        2.90000
   10    8   25       70.40000        2.80000       83.60000        3.10000
   10    8   26       35.60000        3.00000       38.90000        2.90000
   10    8   27       12.80000        2.90000       10.70000        2.80000
   10    8   28       29.30000        3.50000       28.00000        3.30000
   10    8   29       14.30000        3.90000       20.60000        3.90000
   10    8   30       80.90000        7.40000       72.10000        6.70000
   10    8   31        3.60000       11.60000       29.10000       14.40000
   10    9    0     2738.30005       15.00000     2738.30005       15.00000
   10    9    1     1517.80005        8.50000     1562.59998        8.90000
   10    9    2     2613.00000       14.50000     2685.80005       14.60000
   10    9    3     1548.59998        8.80000     1586.40002        9.30000
   10    9    4     1722.90002        9.60000     1783.69995       10.00000
   10    9    5     2785.80005       15.70000     2772.50000       15.60000
   10    9    6       82.80000        1.70000       69.70000        1.70000
   10    9    7     1589.90002        9.30000     1579.40002        9.20000
   10    9    8      871.90002        5.80000      906.20001        5.90000
   10    9    9      569.40002        4.10000      564.70001        4.10000
   10    9   10      848.09998        5.70000      874.00000        5.70000
   10    9   11     1575.19995        8.90000     1561.19995        9.00000
   10    9   12      236.89999        2.70000      245.50000        2.60000
   10    9   13      130.30000        2.00000      136.89999        2.10000
   10    9   14      545.29999        4.10000      552.50000        4.20000
   10    9   15       40.70000        1.70000       42.10000        1.70000
   10    9   16       86.80000        2.00000       82.70000        2.00000
   10    9   17      142.50000        2.60000      138.00000        2.50000
   10    9   18       30.30000        2.00000       25.30000        1.80000
   10    9   19      281.29999        3.60000      281.79999        3.60000
   10    9   20       21.80000        2.10000       23.50000        2.10000
   10    9   21       17.90000        2.20000       21.00000        2.30000
   10    9   22      277.70001        4.10000      274.50000        4.00000
   10    9   23       77.40000        2.70000       72.10000        2.80000
   10    9   24       10.30000        2.50000        7.10000        2.50000
   10    9   25       26.90000        2.80000       25.20000        2.80000
   10    9   26       11.80000        2.80000       17.10000        2.80000
   10    9   27       14.50000        3.40000       23.80000        3.10000
   10    9   28       44.80000        4.50000       40.30000        4.80000
   10    9   29       31.40000        6.50000       28.90000        6.40000
   10    9   30       57.70000       19.70000        9.30000       10.20000
   10   10    0     2163.00000       16.80000     2163.00000       16.80000
   10   10    1       12.10000        1.30000       12.10000        1.30000
   10   10    2     1888.00000       10.20000     1888.00000       10.20000
   10   10    3     1195.19995        7.10000     1195.19995        7.10000
   10   10    4       44.90000        1.40000       44.90000        1.40000
   10   10    5       24.50000        1.40000       24.50000        1.40000
   10   10    6       28.90000        1.50000       28.90000        1.50000
   10   10    7     3576.60010       18.50000     3576.60010       18.50000
   10   10    8      469.60001        3.70000      469.60001        3.70000
   10   10    9     4649.39990       24.60000     4649.39990       24.60000
   10   10   10       13.70000        1.50000       13.70000        1.50000
   10   10   11      446.79999        3.70000      446.79999        3.70000
   10   10   12      438.89999        3.60000      438.89999        3.60000
   10   10   13      471.39999        3.80000      471.39999        3.80000
   10   10   14      286.89999        3.20000      286.89999        3.20000
   10   10   15        6.50000        1.80000        6.50000        1.80000
   10   10   16      390.39999        4.00000      390.39999        4.00000
   10   10   17      152.20000        2.60000      152.20000        2.60000
   10   10   18      119.70000        2.40000      119.70000        2.40000
   10   10   19       97.50000        2.40000       97.50000        2.40000
   10   10   20      313.20001        4.00000      313.20001        4.00000
   10   10   21       96.80000        2.80000       96.80000        2.80000
   10   10   22       75.60000        2.80000       75.60000        2.80000
   10   10   23        6.30000        2.40000        6.30000        2.40000
   10   10   24        8.30000        2.60000        8.30000        2.60000
   10   10   25       15.70000        2.90000       15.70000        2.90000
   10   10   26       11.50000        3.60000       11.50000        3.60000
   10   10   27       17.40000        6.00000       17.40000        6.00000
   10   10   28       10.60000        8.10000       10.60000        8.10000
   10   10   29       22.80000       12.50000       22.80000       12.50000
   11    0    1     3377.19995       16.50000     3377.19995       16.50000
   11    0    2     5482.10010       26.40000     5482.10010       26.40000
   11    0    3      384.60001        2.80000      384.60001        2.80000
   11    0    4     1270.80005        7.70000     1270.80005        7.70000
   11    0    5      552.20001        4.20000      552.20001        4.20000
   11    0    6       48.50000        1.40000       48.50000        1.40000
   11    0    7      279.10001        2.70000      279.10001        2.70000
   11    0    8     4421.20020       23.60000     4421.20020       23.60000
   11    0    9     2039.19995       12.00000     2039.19995       12.00000
   11    0   10     5405.79980       27.20000     5405.79980       27.20000
   11    0   11      209.70000        2.50000      209.70000        2.50000
   11    0   12      123.60000        1.90000      123.60000        1.90000
   11    0   13     1747.40002        9.60000     1747.40002        9.60000
   11    0   14     5223.89990       26.90000     5223.89990       26.90000
   11    0   15      596.79999        4.30000      596.79999        4.30000
   11    0   16      639.90002        4.90000      639.90002        4.90000
   11    0   17     4672.50000       26.80000     4672.50000       26.80000
   11    0   18       16.90000        1.80000       16.90000        1.80000
   11    0   19     1748.09998       11.60000     1748.09998       11.60000
   11    0   20     1193.80005        8.30000     1193.80005        8.30000
   11    0   21       80.30000        2.40000       80.30000        2.40000
   11    0   22       54.60000        2.40000       54.60000        2.40000
   11    0   23        6.60000        2.10000        6.60000        2.10000
   11    0   24      107.00000        2.70000      107.00000        2.70000
   11    0   25        5.30000        2.10000        5.30000        2.10000
   11    0   26       52.40000        2.80000       52.40000        2.80000
   11    0   27       33.70000        3.10000       33.70000        3.10000
   11    0   28       98.90000        3.60000       98.90000        3.60000
   11    0   29       30.90000        3.50000       30.90000        3.50000
   11    0   30       37.50000        4.00000       37.50000        4.00000
   11    0   31       16.70000        4.30000       16.70000        4.30000
   11    0   32        7.70000        5.60000        7.70000        5.60000
   11    1    0      642.79999        5.00000      642.79999        5.00000
   11    1    1     7599.60010       35.90000     7578.70020       36.90000
   11    1    2     3513.60010       17.10000     3593.39990       17.50000
   11    1    3     5988.70020       28.50000     5904.10010       28.10000
   11    1    4     2387.69995       11.90000     2344.30005       11.90000
   11    1    5     6765.50000       32.10000     6687.79980       32.90000
   11    1    6     4303.70020       21.40000     4243.50000       20.80000
   11    1    7    10251.79980       50.40000    10069.90040       48.10000
   11    1    8     4926.50000       25.90000     4950.29980       26.30000
   11    1    9     5736.79980       31.40000     5758.50000       32.20000
   11    1   10      892.20001        5.60000      910.40002        5.80000
   11    1   11     2811.69995       15.90000     2768.30005       16.80000
   11    1   12      605.20001        4.40000      626.90002        4.50000
   11    1   13      831.29999        5.30000      836.20001        5.30000
   11    1   14      752.29999        5.00000      758.59998        5.00000
   11    1   15      643.70001        4.50000      651.59998        4.60000
   11    1   16     3205.69995       18.10000     3214.80005       18.80000
   11    1   17      318.89999        3.20000      314.39999        3.20000
   11    1   18     1123.19995        7.60000     1136.40002        7.80000
   11    1   19      927.90002        6.70000      925.09998        7.20000
   11    1   20       41.20000        2.00000       43.40000        2.00000
   11    1   21      346.10001        3.80000      351.79999        4.10000
   11    1   22      430.29999        4.40000      433.29999        4.60000
   11    1   23      118.80000        3.00000      120.50000        3.00000
   11    1   24      187.10001        3.50000      175.80000        3.10000
   11    1   25       16.50000        2.40000       16.20000        2.40000
   11    1   26      114.10000        3.30000      116.00000        3.30000
   11    1   27      124.10000        3.80000      120.50000        3.80000
   11    1   28       24.30000        3.10000       22.70000        3.00000
   11    1   29       17.90000        3.30000       15.20000        3.20000
   11    1   30       18.90000        3.90000       20.70000        3.60000
   11    1   31        5.50000        4.80000        9.60000        4.10000
   11    1   32       12.70000        6.50000       14.70000        5.20000
   11    2    0     2616.50000       13.00000     2616.50000       13.00000
   11    2    1     1008.40002        5.70000      964.29999        5.50000
   11    2    2     3652.19995       17.70000     3584.30005       17.80000
   11    2    3      918.09998        5.20000      923.70001        5.30000
   11    2    4     4966.39990       23.80000     4865.60010       24.70000
   11    2    5     5456.89990       26.10000     5432.39990       26.00000
   11    2    6     6353.29980       30.90000     6361.00000       30.70000
   11    2    7    14219.59960       71.00000    14135.59960       70.60000
   11    2    8      668.40002        4.90000      624.70001        4.80000
   11    2    9       90.30000        1.70000       79.70000        1.60000
   11    2   10      469.79999        3.60000      449.29999        3.90000
   11    2   11    12169.20020       68.00000    12393.20020       70.90000
   11    2   12      896.40002        5.80000      830.59998        5.30000
   11    2   13      549.50000        3.90000      550.40002        4.00000
   11    2   14      818.70001        5.10000      818.00000        5.10000
   11    2   15      867.70001        5.90000      880.29999        6.30000
   11    2   16      145.89999        2.30000      156.80000        2.30000
   11    2   17      284.10001        3.00000      283.29999        3.10000
   11    2   18      284.89999        3.10000      279.89999        3.10000
   11    2   19      190.10001        2.60000      179.80000        2.70000
   11    2   20      258.10001        3.10000      267.10001        3.60000
   11    2   21       56.20000        2.10000       57.10000        2.10000
   11    2   22      138.50000        2.70000      138.89999        2.80000
   11    2   23      266.29999        3.80000      267.10001        4.00000
   11    2   24       10.10000        2.20000        9.30000        2.20000
   11    2   25        9.70000        2.20000        8.10000        2.30000
   11    2   26       22.10000        2.50000       14.70000        2.40000
   11    2   27       16.00000        2.80000       22.20000        2.80000
   11    2   28       26.00000        2.90000       31.30000        3.20000
   11    2   29       36.20000        3.40000       38.80000        3.40000
   11    2   30       10.20000        3.90000       12.80000        3.40000
   11    2   31       12.20000        4.80000       10.10000        4.50000
   11    2   32       25.60000        9.70000       17.80000        5.90000
   11    3    0       76.10000        1.40000       76.10000        1.40000
   11    3    1     4983.89990       23.90000     4943.29980       24.50000
   11    3    2     2992.30005       14.70000     2979.69995       14.70000
   11    3    3     1786.50000        9.20000     1724.30005        8.90000
   11    3    4     3147.60010       15.50000     3201.50000       15.90000
   11    3    5     8236.40039       38.90000     8187.50000       38.70000
   11    3    6     2718.00000       15.00000     2648.00000       14.50000
   11    3    7     2261.00000       13.00000     2199.39990       12.50000
   11    3    8      906.90002        5.80000      885.20001        5.60000
   11    3    9     4200.79980       22.70000     4105.60010       22.90000
   11    3   10     5403.70020       29.20000     5418.39990       29.30000
   11    3   11     1216.90002        7.20000     1208.50000        7.10000
   11    3   12      960.09998        6.10000      962.90002        5.90000
   11    3   13      107.80000        1.80000      115.60000        1.70000
   11    3   14      236.80000        2.60000      244.89999        2.60000
   11    3   15     1389.80005        8.30000     1397.50000        8.60000
   11    3   16      270.50000        2.80000      272.60001        2.80000
   11    3   17      143.70000        2.30000      137.30000        2.20000
   11    3   18       77.20000        2.00000       73.80000        2.00000
   11    3   19       95.70000        2.20000       91.60000        2.20000
   11    3   20       24.90000        1.90000       21.40000        1.90000
   11    3   21       18.90000        1.90000       18.60000        2.00000
   11    3   22      213.10001        3.20000      212.20000        3.40000
   11    3   23       24.40000        2.10000       24.50000        2.20000
   11    3   24        8.00000        2.20000        6.50000        2.10000
   11    3   25       15.80000        2.40000       20.70000        2.30000
   11    3   26       78.10000        3.10000       80.40000        3.00000
   11    3   27       41.50000        3.00000       38.10000        2.80000
   11    3   28       21.60000        3.10000       23.30000        3.00000
   11    3   29       29.40000        3.40000       32.60000        3.60000
   11    3   30       38.80000        4.30000       30.70000        3.70000
   11    3   31       17.80000        6.30000        4.30000        4.90000
   11    3   32       23.50000       12.20000       10.10000        7.60000
   11    4    0     1104.30005        6.10000     1104.30005        6.10000
   11    4    1     6928.60010       32.90000     6817.29980       34.00000
   11    4    2      610.59998        3.90000      616.79999        3.90000
   11    4    3     1664.09998        9.10000     1668.30005        9.40000
   11    4    4     2191.00000       11.80000     2052.50000       11.20000
   11    4    5      696.79999        4.80000      729.90002        5.00000
   11    4    6     1433.90002        9.00000     1421.30005        8.70000
   11    4    7     2823.60010       15.60000     2743.10010       14.50000
   11    4    8      722.90002        5.10000      653.20001        4.80000
   11    4    9     1774.59998       10.60000     1765.59998       11.30000
   11    4   10     1194.50000        7.30000     1214.80005        7.30000
   11    4   11      677.70001        4.60000      682.59998        4.60000
   11    4   12     1033.59998        6.00000     1076.30005        6.20000
   11    4   13     1423.40002        8.00000     1406.59998        8.10000
   11    4   14      896.40002        5.80000      898.50000        6.00000
   11    4   15      632.00000        4.50000      613.40002        4.70000
   11    4   16      574.50000        4.30000      593.09998        4.50000
   11    4   17      900.59998        5.90000      888.00000        6.10000
   11    4   18      589.79999        4.70000      571.90002        4.80000
   11    4   19        7.20000        1.70000        6.30000        1.70000
   11    4   20      124.10000        2.50000      130.39999        2.60000
   11    4   21       32.10000        2.10000       36.10000        2.20000
   11    4   22       34.30000        2.00000       44.30000        2.30000
   11    4   23      110.90000        2.70000      114.30000        2.80000
   11    4   24      201.70000        3.40000      205.00000        3.40000
   11    4   25       21.50000        2.40000       23.10000        2.40000
   11    4   26       97.30000        3.30000      108.90000        3.30000
   11    4   27       77.10000        3.30000       77.20000        3.10000
   11    4   28       14.80000        3.30000       14.00000        3.00000
   11    4   29       19.80000        3.50000       21.70000        3.10000
   11    4   30       13.00000        4.80000       16.40000        3.90000
   11    4   31       12.60000        6.80000        2.80000        5.20000
   11    5    0      681.09998        4.90000      681.09998        4.90000
   11    5    1     5730.50000       30.40000     5689.20020       30.90000
   11    5    2     1846.69995       10.50000     1786.50000       11.10000
   11    5    3      670.29999        4.70000      657.20001        4.70000
   11    5    4      165.39999        2.00000      162.60001        2.10000
   11    5    5     6727.00000       33.60000     6627.60010       32.90000
   11    5    6     2002.09998       11.70000     1998.59998       11.10000
   11    5    7      428.20001        3.60000      415.29999        3.70000
   11    5    8     1012.59998        6.80000     1021.00000        6.60000
   11    5    9     5571.00000       29.10000     5668.20020       29.90000
   11    5   10     1150.40002        6.80000     1156.00000        6.70000
   11    5   11      300.50000        2.80000      303.39999        2.80000
   11    5   12      237.70000        2.40000      238.00000        2.40000
   11    5   13      117.40000        1.80000      134.50000        1.90000
   11    5   14       87.00000        1.70000       84.90000        1.90000
   11    5   15     1647.30005        9.50000     1629.80005        9.60000
   11    5   16     2033.59998       11.80000     1979.00000       12.10000
   11    5   17      390.50000        3.40000      378.39999        3.70000
   11    5   18      223.20000        2.80000      211.20000        2.80000
   11    5   19      332.10001        3.60000      341.79999        3.90000
   11    5   20       53.00000        2.00000       57.50000        2.20000
   11    5   21       38.40000        2.00000       42.60000        2.10000
   11    5   22       33.40000        2.00000       32.30000        2.10000
   11    5   23        7.60000        2.10000        6.90000        2.10000
   11    5   24      101.40000        2.90000      101.00000        2.90000
   11    5   25        6.00000        2.40000        7.10000        2.30000
   11    5   26        7.60000        2.60000        5.10000        2.50000
   11    5   27       11.00000        2.90000       17.90000        2.80000
   11    5   28       32.30000        3.70000       34.20000        3.40000
   11    5   29       10.00000        3.60000       19.00000        3.30000
   11    5   30        6.20000        5.40000       10.20000        4.00000
   11    5   31        4.00000        7.60000       11.10000        5.60000
   11    6    0     1740.40002       10.30000     1740.40002       10.30000
   11    6    1      590.09998        4.20000      558.20001        4.20000
   11    6    2      918.79999        6.10000      899.20001        6.00000
   11    6    3     1325.40002        8.30000     1337.30005        8.60000
   11    6    4      351.70001        3.30000      322.29999        3.00000
   11    6    5       82.70000        1.80000       80.50000        1.80000
   11    6    6      251.60001        2.60000      259.10001        2.60000
   11    6    7     1967.09998       10.90000     2093.80005       11.40000
   11    6    8     1611.59998        9.30000     1544.40002        8.70000
   11    6    9     3168.60010       16.20000     3154.60010       16.20000
   11    6   10     2826.39990       14.60000     2765.50000       14.60000
   11    6   11      695.90002        4.70000      619.90002        4.20000
   11    6   12      666.59998        4.60000      617.29999        4.20000
   11    6   13      674.90002        4.50000      650.20001        4.30000
   11    6   14      838.29999        5.50000      780.29999        5.10000
   11    6   15      315.60001        3.00000      278.70001        2.80000
   11    6   16      533.09998        4.40000      554.09998        4.40000
   11    6   17      240.39999        2.70000      225.10001        2.90000
   11    6   18       26.60000        1.70000       28.60000        1.90000
   11    6   19       38.70000        1.90000       28.40000        1.90000
   11    6   20      238.70000        3.10000      251.60001        3.40000
   11    6   21       18.60000        2.00000       17.60000        2.00000
   11    6   22      237.30000        3.50000      235.10001        3.60000
   11    6   23       35.30000        2.30000       30.20000        2.40000
   11    6   24       34.10000        2.50000       32.40000        2.60000
   11    6   25       65.00000        3.00000       60.90000        2.90000
   11    6   26       11.40000        2.80000       18.80000        2.80000
   11    6   27       59.20000        3.60000       63.90000        3.40000
   11    6   28       38.60000        3.50000       40.00000        3.60000
   11    6   29       27.00000        4.50000       29.30000        3.80000
   11    6   30       12.60000        6.40000       15.30000        4.30000
   11    6   31        8.80000        7.80000        4.40000        6.30000
   11    7    0      436.29999        3.70000      436.29999        3.70000
   11    7    1      411.00000        3.60000      395.00000        3.40000
   11    7    2     2126.60010       12.20000     2132.89990       12.30000
   11    7    3     3613.69995       19.70000     3641.00000       20.00000
   11    7    4     3309.30005       17.30000     3298.10010       17.30000
   11    7    5     1481.40002        8.60000     1468.80005        8.60000
   11    7    6     1508.69995        8.60000     1503.80005        8.70000
   11    7    7      224.39999        2.30000      207.60001        2.30000
   11    7    8      948.90002        6.00000      935.59998        5.60000
   11    7    9     1065.80005        6.40000     1050.40002        6.60000
   11    7   10       18.40000        1.40000       17.00000        1.40000
   11    7   11      408.89999        3.20000      431.29999        3.30000
   11    7   12      123.40000        1.90000      121.50000        1.80000
   11    7   13      120.60000        1.90000      111.40000        1.90000
   11    7   14      368.50000        3.30000      369.00000        3.30000
   11    7   15      327.89999        3.20000      318.10001        3.10000
   11    7   16      455.39999        3.80000      451.20001        4.00000
   11    7   17        8.90000        1.60000        5.40000        1.70000
   11    7   18       76.60000        2.10000       79.40000        2.20000
   11    7   19       49.90000        2.00000       47.30000        2.10000
   11    7   20       12.90000        2.00000       16.50000        2.00000
   11    7   21      140.00000        2.90000      150.50000        3.00000
   11    7   22       83.30000        2.70000       88.00000        2.80000
   11    7   23       15.90000        2.30000       18.70000        2.40000
   11    7   24       58.20000        2.80000       54.80000        2.70000
   11    7   25       31.10000        2.80000       34.50000        2.70000
   11    7   26       31.40000        3.10000       28.70000        2.90000
   11    7   27       35.60000        3.50000       37.60000        3.30000
   11    7   28       24.20000        3.90000       16.80000        3.90000
   11    7   29       23.00000        4.70000       29.20000        4.10000
   11    7   30       11.80000        8.00000       22.30000        6.10000
   11    7   31       22.40000       11.90000       15.90000       16.10000
   11    8    0      290.70001        2.70000      290.70001        2.70000
   11    8    1     5355.39990       28.20000     5461.10010       27.20000
   11    8    2      260.60001        2.60000      274.50000        2.70000
   11    8    3     5057.29980       26.40000     5052.39990       26.60000
   11    8    4      173.00000        2.30000      181.39999        2.30000
   11    8    5     3330.30005       18.40000     3265.19995       17.90000
   11    8    6     2053.89990       11.40000     1972.69995       11.00000
   11    8    7     1885.19995       10.80000     1805.40002       10.20000
   11    8    8      864.20001        5.70000      833.40002        5.40000
   11    8    9      244.39999        2.50000      240.50000        2.50000
   11    8   10      112.90000        1.90000      119.40000        1.90000
   11    8   11     1188.19995        7.20000     1229.50000        7.30000
   11    8   12      437.60001        3.60000      457.70001        3.60000
   11    8   13      586.00000        4.40000      604.09998        4.50000
   11    8   14      643.09998        5.00000      652.90002        4.80000
   11    8   15       37.80000        1.70000       43.00000        1.70000
   11    8   16       25.90000        1.80000       25.20000        2.00000
   11    8   17      479.10001        4.70000      454.39999        4.40000
   11    8   18       28.00000        1.90000       21.80000        1.90000
   11    8   19      266.10001        3.50000      284.50000        3.60000
   11    8   20      215.10001        3.20000      212.60001        3.40000
   11    8   21       38.50000        2.20000       36.90000        2.40000
   11    8   22       34.50000        2.40000       32.90000        2.50000
   11    8   23        9.20000        2.20000       10.00000        2.20000
   11    8   24       20.20000        2.50000       27.40000        2.60000
   11    8   25       33.30000        3.00000       32.70000        3.00000
   11    8   26       52.60000        3.60000       57.00000        3.60000
   11    8   27       36.70000        4.00000       42.10000        3.60000
   11    8   28       45.80000        4.60000       50.90000        4.70000
   11    8   29       36.80000        7.30000       25.30000        6.00000
   11    8   30        1.50000       17.20000       21.90000       13.60000
   11    9    0     1342.90002        7.80000     1342.90002        7.80000
   11    9    1     1537.40002        8.70000     1531.80005        8.50000
   11    9    2       89.20000        1.60000       88.90000        1.70000
   11    9    3     1003.50000        6.10000     1009.09998        6.20000
   11    9    4      562.90002        3.90000      552.70001        3.90000
   11    9    5     1168.59998        6.80000     1184.69995        6.80000
   11    9    6      994.40002        6.20000     1009.09998        6.10000
   11    9    7      392.39999        3.40000      396.10001        3.30000
   11    9    8      144.20000        2.10000      145.50000        2.10000
   11    9    9     1608.09998        9.00000     1624.19995        9.20000
   11    9   10      767.00000        5.00000      769.79999        5.20000
   11    9   11      189.80000        2.40000      191.70000        2.40000
   11    9   12       24.80000        1.50000       27.00000        1.60000
   11    9   13      597.70001        4.50000      579.09998        4.50000
   11    9   14      140.70000        2.50000      147.00000        2.60000
   11    9   15      353.29999        3.60000      345.20001        3.60000
   11    9   16      834.09998        6.60000      834.09998        6.70000
   11    9   17      183.80000        2.80000      190.10001        2.80000
   11    9   18        2.70000        1.80000        8.80000        1.90000
   11    9   19      340.00000        4.00000      334.70001        4.10000
   11    9   20      118.80000        2.70000      119.80000        2.80000
   11    9   21       62.40000        2.50000       63.00000        2.60000
   11    9   22       53.00000        2.60000       51.20000        2.50000
   11    9   23       42.70000        2.70000       38.70000        2.70000
   11    9   24       48.90000        3.00000       48.90000        3.00000
   11    9   25       10.80000        3.30000       17.40000        3.30000
   11    9   26       17.50000        4.10000       20.50000        3.80000
   11    9   27       80.90000        6.50000       80.80000        5.80000
   11    9   28        6.20000        7.60000       13.10000        8.30000
   11    9   29        7.20000       18.80000       10.10000       12.90000
   11   10    0      768.40002        5.00000      768.40002        5.00000
   11   10    1      599.70001        4.30000      625.79999        4.30000
   11   10    2       21.60000        1.40000       20.60000        1.50000
   11   10    3     1871.19995        9.90000     1837.59998        9.80000
   11   10    4      114.10000        1.90000      110.80000        1.90000
   11   10    5      708.90002        4.60000      684.59998        4.70000
   11   10    6      253.80000        2.50000      245.89999        2.50000
   11   10    7     1814.50000        9.90000     1790.00000        9.70000
   11   10    8      892.20001        5.60000      842.50000        5.40000
   11   10    9      119.50000        2.10000      114.00000        2.00000
   11   10   10      303.70001        3.00000      309.89999        3.00000
   11   10   11      607.59998        4.80000      624.40002        4.80000
   11   10   12      947.50000        7.40000      955.20001        7.40000
   11   10   13      256.89999        3.00000      266.79999        3.10000
   11   10   14       58.20000        2.10000       62.20000        2.20000
   11   10   15      271.10001        3.20000      276.00000        3.20000
   11   10   16       55.40000        1.90000       54.40000        2.00000
   11   10   17       48.40000        2.10000       51.10000        2.00000
   11   10   18       13.40000        1.90000       10.30000        1.80000
   11   10   19        7.80000        2.00000        8.30000        2.00000
   11   10   20       40.00000        2.30000       37.40000        2.30000
   11   10   21       20.80000        2.60000       23.50000        2.50000
   11   10   22       27.30000        2.70000       25.20000        2.70000
   11   10   23       50.20000        3.10000       53.80000        3.30000
   11   10   24       12.40000        3.40000       18.00000        3.80000
   11   10   25       41.10000        4.70000       41.50000        5.10000
   11   10   26       16.00000        6.60000       19.10000        5.70000
   11   10   27       33.20000       10.50000       24.60000       13.60000
   11   11    0       70.60000        2.30000       70.60000        2.30000
   11   11    1      338.10001        3.00000      338.10001        3.00000
   11   11    2      197.89999        2.30000      197.89999        2.30000
   11   11    3      543.79999        4.00000      543.79999        4.00000
   11   11    4      746.70001        5.30000      746.70001        5.30000
   11   11    5      675.40002        4.60000      675.40002        4.60000
   11   11    6      654.29999        4.50000      654.29999        4.50000
   11   11    7       98.90000        1.90000       98.90000        1.90000
   11   11    8       99.20000        2.10000       99.20000        2.10000
   11   11    9      716.59998        5.80000      716.59998        5.80000
   11   11   10      874.70001        5.90000      874.70001        5.90000
   11   11   11       96.40000        2.10000       96.40000        2.10000
   11   11   12       15.30000        1.60000       15.30000        1.60000
   11   11   13       27.50000        1.70000       27.50000        1.70000
   11   11   14      526.79999        4.40000      526.79999        4.40000
   11   11   15       58.10000        1.90000       58.10000        1.90000
   11   11   16        3.50000        1.60000        3.50000        1.60000
   11   11   17       16.50000        1.80000       16.50000        1.80000
   11   11   18        6.60000        1.80000        6.60000        1.80000
   11   11   19       97.70000        2.80000       97.70000        2.80000
   11   11   20       17.40000        2.50000       17.40000        2.50000
   11   11   21      252.70000        5.10000      252.70000        5.10000
   11   11   22      231.00000        6.20000      231.00000        6.20000
   11   11   23       71.00000        6.40000       71.00000        6.40000
   11   11   24        8.60000        5.40000        8.60000        5.40000
   11   11   25       25.20000        8.70000       25.20000        8.70000
   11   11   26       21.00000       19.70000       21.00000       19.70000
   12    0    0     1821.50000       14.90000     1821.50000       14.90000
   12    0    1     1154.59998        6.80000     1154.59998        6.80000
   12    0    2     1659.90002       10.20000     1659.90002       10.20000
   12    0    3      867.00000        5.70000      867.00000        5.70000
   12    0    4      105.00000        1.80000      105.00000        1.80000
   12    0    5      890.79999        5.80000      890.79999        5.80000
   12    0    6      122.40000        2.00000      122.40000        2.00000
   12    0    7      160.00000        2.30000      160.00000        2.30000
   12    0    8     6832.70020       38.30000     6832.70020       38.30000
   12    0    9      553.90002        4.10000      553.90002        4.10000
   12    0   10     1480.69995        8.80000     1480.69995        8.80000
   12    0   11     3400.19995       18.20000     3400.19995       18.20000
   12    0   12     2362.50000       13.70000     2362.50000       13.70000
   12    0   13      154.39999        2.20000      154.39999        2.20000
   12    0   14       49.00000        1.60000       49.00000        1.60000
   12    0   15      678.00000        4.90000      678.00000        4.90000
   12    0   16      223.39999        2.60000      223.39999        2.60000
   12    0   17      399.60001        3.60000      399.60001        3.60000
   12    0   18      139.00000        2.40000      139.00000        2.40000
   12    0   19       14.10000        1.80000       14.10000        1.80000
   12    0   20      232.50000        3.20000      232.50000        3.20000
   12    0   21       43.40000        2.20000       43.40000        2.20000
   12    0   22        5.60000        2.00000        5.60000        2.00000
   12    0   23      139.60001        3.00000      139.60001        3.00000
   12    0   24        5.00000        2.20000        5.00000        2.20000
   12    0   25       54.10000        2.60000       54.10000        2.60000
   12    0   26      289.89999        4.80000      289.89999        4.80000
   12    0   27       36.60000        3.10000       36.60000        3.10000
   12    0   28       27.60000        3.40000       27.60000        3.40000
   12    0   29       22.00000        3.60000       22.00000        3.60000
   12    0   30       14.90000        5.00000       14.90000        5.00000
   12    0   31       13.10000       12.20000       13.10000       12.20000
   12    0   32       24.90000       18.60000       24.90000       18.60000
   12    1    0     5939.79980       31.90000     5939.79980       31.90000
   12    1    1      974.09998        6.20000      977.59998        6.10000
   12    1    2      126.30000        1.80000      141.89999        1.90000
   12    1    3     3216.19995       17.90000     3110.50000       18.40000
   12    1    4     1161.59998        7.30000     1211.30005        7.70000
   12    1    5     1708.19995        9.90000     1736.19995        9.90000
   12    1    6     3508.00000       19.70000     3580.80005       20.00000
   12    1    7     4424.00000       23.50000     4456.20020       24.00000
   12    1    8      302.20001        2.90000      281.89999        2.90000
   12    1    9     4124.50000       22.10000     4202.89990       22.00000
   12    1   10       25.60000        1.40000       21.70000        1.40000
   12    1   11      687.09998        4.70000      667.50000        4.60000
   12    1   12     2059.50000       11.90000     2088.89990       11.40000
   12    1   13      403.10001        3.40000      390.79999        3.20000
   12    1   14      161.89999        2.30000      162.70000        2.20000
   12    1   15       62.40000        1.80000       74.90000        1.80000
   12    1   16     1088.90002        7.30000     1092.40002        7.20000
   12    1   17      668.90002        5.30000      669.50000        5.30000
   12    1   18       62.40000        1.90000       68.60000        2.10000
   12    1   19       18.10000        1.80000       18.90000        2.00000
   12    1   20        6.40000        2.00000        5.10000        1.90000
   12    1   21       72.80000        2.30000       76.40000        2.50000
   12    1   22      113.00000        2.70000      114.60000        2.70000
   12    1   23       48.20000        2.40000       51.20000        2.40000
   12    1   24      151.20000        3.20000      161.60001        3.50000
   12    1   25      137.60001        3.30000      140.00000        3.30000
   12    1   26       27.20000        2.70000       29.20000        2.80000
   12    1   27       37.20000        3.10000       34.60000        3.10000
   12    1   28       43.50000        3.40000       42.50000        3.40000
   12    1   29       10.00000        4.00000        5.80000        3.60000
   12    1   30        6.70000        5.40000       14.60000        4.40000
   12    1   31       18.50000        8.50000       27.90000        8.50000
   12    2    0      183.39999        2.30000      183.39999        2.30000
   12    2    1     1594.09998        9.80000     1564.69995        9.20000
   12    2    2     1811.00000       10.40000     1881.00000       10.90000
   12    2    3     2815.89990       15.20000     2830.60010       16.30000
   12    2    4     1998.59998       11.10000     2007.00000       11.20000
   12    2    5     1367.40002        8.50000     1398.90002        8.30000
   12    2    6     4244.20020       23.50000     4101.39990       22.50000
   12    2    7     1746.69995       10.80000     1788.59998       11.00000
   12    2    8     1397.50000        8.80000     1401.69995        8.60000
   12    2    9     1380.00000        8.00000     1348.50000        7.90000
   12    2   10      476.29999        3.60000      479.10001        3.70000
   12    2   11     1289.69995        7.60000     1249.09998        7.30000
   12    2   12     1338.69995        7.90000     1363.90002        8.10000
   12    2   13      115.10000        1.90000      124.60000        2.00000
   12    2   14      715.20001        5.20000      722.20001        4.90000
   12    2   15      734.79999        5.40000      716.59998        5.20000
   12    2   16      401.39999        3.70000      380.60001        3.50000
   12    2   17      137.10001        2.30000      151.10001        2.50000
   12    2   18      348.39999        3.50000      367.29999        3.80000
   12    2   19      134.50000        2.50000      129.50000        2.60000
   12    2   20      303.60001        3.90000      285.60001        3.90000
   12    2   21       11.40000        1.90000        8.60000        1.90000
   12    2   22      119.90000        2.70000      126.50000        2.90000
   12    2   23       19.90000        2.20000       15.00000        2.20000
   12    2   24       73.30000        2.80000       70.30000        2.60000
   12    2   25       21.10000        2.60000       26.90000        2.60000
   12    2   26       26.20000        2.70000       26.10000        2.50000
   12    2   27       49.00000        3.10000       51.30000        3.20000
   12    2   28       20.30000        3.10000       18.70000        3.30000
   12    2   29       20.40000        4.20000       16.90000        4.10000
   12    2   30       23.30000        6.00000       14.70000        5.00000
   12    2   31        9.40000        8.10000        4.90000        7.90000
   12    3    0     2802.60010       14.80000     2802.60010       14.80000
   12    3    1     2186.80005       11.40000     2248.39990       11.70000
   12    3    2      363.10001        2.90000      378.10001        3.00000
   12    3    3      174.80000        2.20000      146.00000        2.10000
   12    3    4     2631.19995       15.10000     2676.69995       16.10000
   12    3    5      474.00000        4.20000      484.50000        3.90000
   12    3    6     1303.00000        8.40000     1335.19995        8.70000
   12    3    7     4999.89990       27.20000     4875.39990       25.40000
   12    3    8      688.59998        4.60000      718.00000        4.80000
   12    3    9     2901.30005       15.20000     2898.50000       14.90000
   12    3   10     1510.09998        8.60000     1525.50000        8.60000
   12    3   11     5445.70020       28.50000     5571.00000       28.50000
   12    3   12      964.29999        6.10000      954.50000        6.00000
   12    3   13      591.70001        4.40000      603.40002        4.40000
   12    3   14      525.70001        4.10000      516.40002        4.00000
   12    3   15       86.50000        2.00000       94.80000        2.10000
   12    3   16      474.20001        4.00000      472.39999        4.10000
   12    3   17      153.39999        2.30000      152.10001        2.40000
   12    3   18      781.00000        5.80000      762.09998        6.10000
   12    3   19      107.80000        2.40000      110.00000        2.50000
   12    3   20       34.90000        2.00000       34.00000        2.10000
   12    3   21       52.60000        2.10000       53.70000        2.30000
   12    3   22      180.30000        2.90000      183.30000        3.00000
   12    3   23       78.70000        2.50000       79.80000        2.70000
   12    3   24      197.10001        3.60000      206.20000        3.80000
   12    3   25       14.00000        2.60000       11.20000        2.50000
   12    3   26       14.50000        2.70000       11.80000        2.60000
   12    3   27       59.30000        3.40000       52.40000        3.20000
   12    3   28        9.10000        3.50000       15.20000        3.30000
   12    3   29       16.70000        4.30000       18.80000        4.10000
   12    3   30        9.90000        5.30000       16.70000        5.10000
   12    3   31       20.10000       11.50000        7.50000        6.20000
   12    4    0       59.50000        2.00000       59.50000        2.00000
   12    4    1     2729.19995       15.60000     2745.19995       16.20000
   12    4    2      743.90002        5.30000      704.70001        5.20000
   12    4    3     3065.00000       17.90000     3155.30005       18.80000
   12    4    4      745.29999        5.10000      731.29999        5.10000
   12    4    5     1800.50000       10.60000     1797.00000       10.70000
   12    4    6     1200.09998        7.30000     1098.69995        6.60000
   12    4    7      355.60001        2.90000      317.89999        2.80000
   12    4    8      255.30000        2.50000      260.50000        2.60000
   12    4    9     2867.00000       15.20000     2847.39990       15.00000
   12    4   10     4001.39990       21.10000     4090.89990       20.90000
   12    4   11      208.80000        2.30000      200.39999        2.30000
   12    4   12      205.50000        2.30000      207.30000        2.30000
   12    4   13      972.00000        6.40000      971.29999        6.40000
   12    4   14     1025.19995        6.50000     1075.59998        7.20000
   12    4   15     2750.80005       15.50000     2711.69995       15.70000
   12    4   16      808.20001        5.70000      825.70001        6.10000
   12    4   17      146.00000        2.30000      151.10001        2.50000
   12    4   18      135.80000        2.50000      146.89999        2.70000
   12    4   19       12.30000        1.80000       13.90000        1.90000
   12    4   20      639.59998        5.70000      652.29999        5.60000
   12    4   21        9.80000        1.80000       10.10000        2.00000
   12    4   22      389.70001        4.50000      397.60001        4.90000
   12    4   23       27.90000        2.30000       32.00000        2.30000
   12    4   24      100.80000        2.90000      106.40000        3.10000
   12    4   25       68.60000        2.90000       69.50000        3.00000
   12    4   26       51.90000        3.10000       54.30000        3.00000
   12    4   27       16.50000        3.00000       16.20000        3.10000
   12    4   28       18.40000        3.70000       18.30000        3.70000
   12    4   29       10.60000        4.50000        5.50000        4.30000
   12    4   30       14.30000        6.40000       11.70000        4.90000
   12    5    0     3997.19995       22.70000     3997.19995       22.70000
   12    5    1      278.39999        2.80000      270.50000        2.80000
   12    5    2     3852.30005       20.00000     3888.69995       20.30000
   12    5    3     1578.69995        9.00000     1562.59998        9.00000
   12    5    4     1439.50000        8.60000     1474.40002        8.90000
   12    5    5     5965.00000       29.80000     5844.60010       29.30000
   12    5    6     2216.89990       12.20000     2263.80005       12.10000
   12    5    7       32.10000        1.40000       38.20000        1.40000
   12    5    8      168.80000        2.00000      169.00000        2.10000
   12    5    9     1058.80005        6.10000     1093.09998        6.40000
   12    5   10      633.00000        4.30000      640.20001        4.50000
   12    5   11     1119.00000        6.60000     1079.09998        6.40000
   12    5   12      557.70001        4.10000      564.50000        4.10000
   12    5   13     1305.09998        7.80000     1313.50000        8.00000
   12    5   14     1068.59998        6.80000     1052.50000        6.90000
   12    5   15      330.39999        3.30000      335.50000        3.40000
   12    5   16      376.39999        3.50000      373.60001        3.50000
   12    5   17      126.50000        2.30000      123.40000        2.60000
   12    5   18       17.10000        1.80000       18.00000        1.90000
   12    5   19       61.70000        2.00000       65.50000        2.20000
   12    5   20        6.70000        1.80000        7.10000        1.90000
   12    5   21       43.10000        2.10000       45.60000        2.20000
   12    5   22       64.30000        2.40000       62.40000        2.50000
   12    5   23       43.40000        2.60000       43.80000        2.90000
   12    5   24       10.90000        2.30000       15.50000        2.40000
   12    5   25       17.20000        2.80000       18.40000        2.70000
   12    5   26       11.30000        3.00000       10.70000        3.00000
   12    5   27      105.00000        4.20000      104.30000        4.20000
   12    5   28       31.70000        4.00000       35.00000        3.90000
   12    5   29       17.10000        4.80000        6.70000        4.20000
   12    5   30       15.50000        7.60000        7.60000        4.80000
   12    6    0     2927.19995       16.10000     2927.19995       16.10000
   12    6    1     1425.50000        8.40000     1422.69995        8.60000
   12    6    2     1209.90002        7.10000     1145.50000        6.80000
   12    6    3     1136.40002        7.20000     1178.40002        7.20000
   12    6    4     2385.60010       12.70000     2414.30005       12.70000
   12    6    5     1846.00000       10.40000     1869.09998       10.70000
   12    6    6      983.20001        6.10000      958.70001        6.00000
   12    6    7      851.59998        5.40000      879.59998        5.50000
   12    6    8      122.30000        1.80000      121.70000        1.90000
   12    6    9      343.79999        2.90000      344.29999        3.00000
   12    6   10      243.80000        2.50000      205.50000        2.30000
   12    6   11      840.40002        5.40000      815.20001        5.30000
   12    6   12      138.30000        2.00000      134.30000        2.00000
   12    6   13      411.50000        3.30000      418.10001        3.50000
   12    6   14     2918.10010       15.90000     2924.39990       16.10000
   12    6   15      454.29999        3.80000      433.29999        3.80000
   12    6   16      280.10001        3.20000      267.00000        3.60000
   12    6   17       82.30000        2.10000       72.00000        2.20000
   12    6   18      275.50000        3.40000      276.10001        3.50000
   12    6   19       31.00000        1.90000       36.80000        2.10000
   12    6   20       70.20000        2.30000       73.00000        2.50000
   12    6   21       55.30000        2.30000       47.50000        2.50000
   12    6   22      275.60001        4.00000      263.10001        4.10000
   12    6   23       26.40000        2.30000       24.70000        2.60000
   12    6   24       37.90000        2.60000       31.80000        2.70000
   12    6   25      101.90000        3.50000      108.90000        3.60000
   12    6   26       60.80000        3.50000       66.20000        3.60000
   12    6   27       22.50000        3.70000       16.60000        3.50000
   12    6   28       75.60000        4.60000       77.30000        4.60000
   12    6   29       27.80000        7.50000       30.20000        4.40000
   12    6   30        9.60000        9.20000        8.40000        5.10000
   12    7    0       49.40000        1.50000       49.40000        1.50000
   12    7    1      520.90002        3.80000      533.59998        3.80000
   12    7    2      364.89999        3.00000      351.60001        3.00000
   12    7    3      183.39999        2.20000      177.50000        2.10000
   12    7    4     1983.90002       11.40000     1932.80005       10.60000
   12    7    5      132.50000        2.00000      136.39999        2.00000
   12    7    6     2138.50000       11.60000     2175.60010       11.70000
   12    7    7      205.20000        2.40000      203.50000        2.40000
   12    7    8     1683.69995        9.20000     1708.19995        9.50000
   12    7    9     2995.80005       15.40000     2976.89990       15.40000
   12    7   10      804.09998        5.40000      802.70001        5.50000
   12    7   11      128.10001        2.10000      125.90000        2.00000
   12    7   12      416.70001        3.40000      415.79999        3.60000
   12    7   13      110.80000        2.00000      120.90000        2.10000
   12    7   14       17.50000        1.60000       17.80000        1.60000
   12    7   15       31.00000        1.80000       24.50000        1.90000
   12    7   16       69.40000        2.00000       69.10000        2.10000
   12    7   17      136.39999        2.50000      136.10001        2.70000
   12    7   18       10.60000        1.80000        7.90000        1.80000
   12    7   19       22.20000        1.90000       20.70000        2.10000
   12    7   20       61.40000        2.30000       55.30000        2.60000
   12    7   21       12.60000        2.10000       10.80000        2.20000
   12    7   22       21.70000        2.20000       19.90000        2.40000
   12    7   23       67.20000        2.70000       69.00000        2.80000
   12    7   24        7.50000        2.70000       14.90000        2.70000
   12    7   25       24.00000        3.10000       20.20000        3.10000
   12    7   26       17.00000        3.40000       18.00000        3.40000
   12    7   27       29.60000        4.10000       28.00000        3.90000
   12    7   28        8.70000        4.30000       13.90000        4.10000
   12    7   29       11.70000       15.50000       12.70000        5.10000
   12    8    0     1568.19995        9.40000     1568.19995        9.40000
   12    8    1      461.50000        3.60000      460.29999        3.50000
   12    8    2      190.30000        2.20000      212.60001        2.40000
   12    8    3     1306.50000        7.40000     1249.80005        7.20000
   12    8    4      442.50000        3.40000      429.29999        3.40000
   12    8    5     1231.59998        7.10000     1239.30005        7.10000
   12    8    6     1077.69995        6.50000     1058.80005        6.40000
   12    8    7      185.00000        2.30000      200.30000        2.30000
   12    8    8      498.50000        3.70000      500.10001        4.00000
   12    8    9      266.29999        2.70000      267.89999        2.70000
   12    8   10      948.20001        5.90000      928.59998        5.90000
   12    8   11      452.50000        3.60000      452.50000        3.70000
   12    8   12      364.29999        3.20000      380.39999        3.30000
   12    8   13        5.40000        1.60000        9.40000        1.70000
   12    8   14      148.20000        2.30000      165.20000        2.50000
   12    8   15       60.10000        1.90000       50.40000        2.10000
   12    8   16       52.20000        2.00000       53.60000        2.00000
   12    8   17       18.30000        1.80000       18.40000        1.90000
   12    8   18       29.80000        1.90000       31.80000        2.00000
   12    8   19      109.70000        2.50000      119.20000        2.60000
   12    8   20       43.90000        2.20000       41.20000        2.30000
   12    8   21       15.00000        2.00000       11.50000        2.30000
   12    8   22        6.00000        2.20000        8.00000        2.40000
   12    8   23       19.70000        2.70000       24.60000        2.70000
   12    8   24       39.20000        3.10000       33.80000        3.30000
   12    8   25       51.70000        3.80000       48.90000        3.80000
   12    8   26       28.00000        4.20000       35.70000        4.00000
   12    8   27       17.20000        5.00000       20.60000        4.60000
   12    8   28       14.80000        9.00000       22.10000        6.80000
   12    9    0     1561.90002        8.70000     1561.90002        8.70000
   12    9    1       76.10000        1.80000       85.40000        1.80000
   12    9    2      920.90002        5.60000      883.09998        5.50000
   12    9    3       29.70000        1.50000       29.20000        1.50000
   12    9    4       22.30000        1.40000       23.90000        1.40000
   12    9    5      182.60001        2.20000      184.89999        2.20000
   12    9    6     1742.50000        9.50000     1723.59998        9.40000
   12    9    7      510.10001        4.00000      521.50000        3.90000
   12    9    8     1111.30005        6.60000     1091.00000        6.50000
   12    9    9       84.00000        1.80000       87.40000        1.80000
   12    9   10      549.90002        4.10000      563.50000        4.10000
   12    9   11       77.90000        2.00000       77.00000        2.00000
   12    9   12       99.70000        2.10000       95.80000        2.30000
   12    9   13      164.20000        2.50000      163.30000        2.50000
   12    9   14       35.30000        1.90000       30.80000        1.80000
   12    9   15      279.20001        3.10000      273.00000        3.20000
   12    9   16      306.70001        3.40000      303.70001        3.40000
   12    9   17      179.50000        2.80000      186.10001        2.90000
   12    9   18       39.50000        2.00000       40.80000        2.10000
   12    9   19       37.70000        2.10000       32.90000        2.20000
   12    9   20        7.80000        2.00000        9.90000        2.20000
   12    9   21       46.10000        2.50000       50.60000        2.80000
   12    9   22       25.50000        2.70000       27.90000        3.10000
   12    9   23       40.40000        3.20000       42.70000        3.60000
   12    9   24       37.50000        3.80000       36.60000        3.90000
   12    9   25       79.50000        5.90000       80.30000        5.30000
   12    9   26       18.80000        7.60000       18.10000        5.90000
   12    9   27        9.80000        9.90000       21.30000        7.90000
   12   10    0      165.89999        2.10000      165.89999        2.10000
   12   10    1        9.50000        1.30000        7.30000        1.40000
   12   10    2      323.70001        2.90000      316.00000        2.90000
   12   10    3      494.70001        3.90000      472.79999        3.80000
   12   10    4      709.59998        4.70000      694.29999        4.70000
   12   10    5      414.79999        3.40000      424.70001        3.40000
   12   10    6      429.60001        3.60000      418.39999        3.40000
   12   10    7      573.29999        4.40000      528.79999        4.20000
   12   10    8      206.10001        2.70000      214.20000        2.70000
   12   10    9      414.70001        3.50000      418.79999        3.60000
   12   10   10      234.60001        2.80000      241.60001        3.00000
   12   10   11      525.29999        4.40000      561.79999        4.80000
   12   10   12       79.60000        2.00000       89.70000        2.10000
   12   10   13      111.70000        2.10000       98.40000        2.10000
   12   10   14      261.29999        2.90000      269.70001        3.00000
   12   10   15       16.40000        1.70000       12.60000        1.70000
   12   10   16       18.10000        1.80000       20.30000        1.80000
   12   10   17      193.39999        3.00000      193.10001        3.10000
   12   10   18       45.40000        2.20000       39.30000        2.30000
   12   10   19       95.20000        2.70000       90.70000        3.00000
   12   10   20       36.30000        2.50000       36.10000        2.70000
   12   10   21       57.80000        3.30000       64.50000        3.50000
   12   10   22      167.89999        5.00000      169.39999        5.90000
   12   10   23      103.60000        5.00000      105.50000        5.90000
   12   10   24       11.00000        5.80000       11.60000        5.90000
   12   10   25       36.90000       12.70000       11.00000        7.20000
   12   10   26       24.80000       18.00000       15.20000        8.90000
   12   11    0     1116.19995        6.90000     1116.19995        6.90000
   12   11    1       78.60000        1.80000       82.00000        1.90000
   12   11    2      414.60001        3.60000      424.20001        3.60000
   12   11    3       20.10000        1.60000       17.90000        1.60000
   12   11    4       29.30000        1.60000       28.40000        1.70000
   12   11    5       56.80000        1.80000       55.80000        1.80000
   12   11    6      250.89999        2.80000      248.30000        2.90000
   12   11    7      331.00000        3.40000      339.10001        3.40000
   12   11    8      135.60001        2.40000      129.10001        2.40000
   12   11    9       55.60000        1.80000       58.80000        1.80000
   12   11   10      175.70000        2.40000      166.20000        2.40000
   12   11   11      289.29999        3.00000      287.10001        3.10000
   12   11   12      520.00000        4.30000      520.09998        4.30000
   12   11   13      203.39999        2.70000      192.30000        2.70000
   12   11   14       67.00000        2.00000       63.30000        2.00000
   12   11   15       23.10000        1.70000       28.70000        1.80000
   12   11   16      132.60001        2.60000      146.00000        2.60000
   12   11   17       18.40000        2.00000       16.20000        2.00000
   12   11   18       44.00000        2.60000       45.50000        2.50000
   12   11   19      166.50000        4.20000      164.50000        4.20000
   12   11   20      282.29999        6.70000      278.89999        6.60000
   12   11   21      221.80000        7.30000      220.89999        7.70000
   12   11   22        7.70000        5.20000        9.50000        5.80000
   12   11   23       24.40000        9.00000       29.20000        7.40000
   12   12    0       67.30000        2.90000       67.30000        2.90000
   12   12    1       36.50000        1.80000       36.50000        1.80000
   12   12    2       65.70000        2.10000       65.70000        2.10000
   12   12    3       20.60000        1.80000       20.60000        1.80000
   12   12    4       27.50000        1.60000       27.50000        1.60000
   12   12    5       15.50000        1.60000       15.50000        1.60000
   12   12    6      331.50000        3.20000      331.50000        3.20000
   12   12    7       12.00000        1.70000       12.00000        1.70000
   12   12    8      620.09998        4.80000      620.09998        4.80000
   12   12    9       71.10000        2.00000       71.10000        2.00000
   12   12   10        6.80000        1.60000        6.80000        1.60000
   12   12   11      301.50000        3.30000      301.50000        3.30000
   12   12   12      191.60001        2.90000      191.60001        2.90000
   12   12   13       85.10000        2.20000       85.10000        2.20000
   12   12   14       68.00000        2.20000       68.00000        2.20000
   12   12   15      549.20001        5.30000      549.20001        5.30000
   12   12   16       30.00000        2.50000       30.00000        2.50000
   12   12   17       31.80000        3.20000       31.80000        3.20000
   12   12   18      139.60001        4.80000      139.60001        4.80000
   12   12   19       88.70000        4.60000       88.70000        4.60000
   12   12   20       42.20000        5.10000       42.20000        5.10000
   12   12   21        9.40000        6.00000        9.40000        6.00000
   12   12   22       19.70000        7.90000       19.70000        7.90000
   12   12   23       32.30000        8.80000       32.30000        8.80000
   13    0    1     2489.10010       14.10000     2489.10010       14.10000
   13    0    2       12.20000        1.40000       12.20000        1.40000
   13    0    3     1041.30005        6.30000     1041.30005        6.30000
   13    0    4     1332.40002        8.10000     1332.40002        8.10000
   13    0    5       76.40000        1.60000       76.40000        1.60000
   13    0    6      507.10001        3.90000      507.10001        3.90000
   13    0    7     4958.00000       25.10000     4958.00000       25.10000
   13    0    8       12.80000        1.30000       12.80000        1.30000
   13    0    9      565.90002        4.00000      565.90002        4.00000
   13    0   10      339.29999        3.10000      339.29999        3.10000
   13    0   11      509.20001        4.00000      509.20001        4.00000
   13    0   12      692.79999        4.70000      692.79999        4.70000
   13    0   13      387.10001        3.40000      387.10001        3.40000
   13    0   14      604.90002        4.70000      604.90002        4.70000
   13    0   15      458.20001        4.10000      458.20001        4.10000
   13    0   16     1417.80005        9.10000     1417.80005        9.10000
   13    0   17      505.50000        4.70000      505.50000        4.70000
   13    0   18      173.30000        2.90000      173.30000        2.90000
   13    0   19        5.60000        1.90000        5.60000        1.90000
   13    0   20        6.20000        2.00000        6.20000        2.00000
   13    0   21      128.70000        2.70000      128.70000        2.70000
   13    0   22       10.40000        2.10000       10.40000        2.10000
   13    0   23       79.70000        2.60000       79.70000        2.60000
   13    0   24      104.40000        3.00000      104.40000        3.00000
   13    0   25      157.70000        3.70000      157.70000        3.70000
   13    0   26       96.20000        3.40000       96.20000        3.40000
   13    0   27        6.00000        3.20000        6.00000        3.20000
   13    0   28       19.50000        4.50000       19.50000        4.50000
   13    0   29        7.50000        6.90000        7.50000        6.90000
   13    0   30       24.20000       11.90000       24.20000       11.90000
   13    0   31       16.90000       17.90000       16.90000       17.90000
   13    1    0      103.50000        2.10000      103.50000        2.10000
   13    1    1     3641.00000       19.60000     3585.69995       19.40000
   13    1    2      976.20001        6.10000      970.59998        6.10000
   13    1    3     2327.50000       13.40000     2334.50000       13.40000
   13    1    4      697.29999        4.90000      682.79999        5.00000
   13    1    5     5258.89990       26.70000     5352.60010       27.00000
   13    1    6     2407.30005       12.60000     2391.19995       12.50000
   13    1    7     2296.00000       12.10000     2322.60010       12.10000
   13    1    8      500.60001        3.70000      490.39999        3.50000
   13    1    9      164.39999        2.00000      154.20000        2.00000
   13    1   10      528.09998        3.70000      535.29999        3.80000
   13    1   11     1098.00000        6.40000     1105.69995        6.50000
   13    1   12      190.10001        2.20000      197.80000        2.30000
   13    1   13      703.29999        4.80000      687.20001        4.90000
   13    1   14     1333.80005        8.20000     1346.40002        8.10000
   13    1   15       91.70000        2.10000       94.90000        2.10000
   13    1   16       14.10000        1.60000       14.70000        1.70000
   13    1   17       80.20000        2.20000       74.40000        2.30000
   13    1   18      325.70001        3.90000      321.89999        3.70000
   13    1   19       60.00000        2.20000       63.50000        2.20000
   13    1   20       13.60000        1.90000       15.40000        2.00000
   13    1   21       75.40000        2.40000       77.60000        2.40000
   13    1   22      379.70001        4.40000      377.70001        4.40000
   13    1   23      112.30000        2.80000      114.20000        2.80000
   13    1   24       71.90000        2.80000       69.40000        2.70000
   13    1   25       14.80000        2.60000       15.70000        2.50000
   13    1   26       57.20000        3.30000       50.60000        3.30000
   13    1   27        8.70000        3.20000        5.70000        3.40000
   13    1   28        8.70000        4.20000       12.90000        4.70000
   13    1   29       39.10000        7.20000       56.80000        7.20000
   13    1   31        9.00000       17.60000       18.20000       18.70000
   13    2    0       41.90000        1.60000       41.90000        1.60000
   13    2    1      545.50000        4.20000      531.40002        4.50000
   13    2    2      193.70000        2.20000      199.00000        2.30000
   13    2    3      147.20000        2.10000      157.39999        2.10000
   13    2    4     2069.30005       11.80000     2111.89990       12.30000
   13    2    5      891.50000        5.60000      866.29999        5.60000
   13    2    6     1591.30005        8.80000     1587.09998        8.80000
   13    2    7      168.39999        2.20000      172.10001        2.10000
   13    2    8      547.90002        3.90000      544.90002        3.80000
   13    2    9       38.20000        1.40000       38.60000        1.40000
   13    2   10      575.00000        4.00000      570.50000        4.20000
   13    2   11      602.50000        4.10000      608.29999        4.20000
   13    2   12       20.80000        1.40000       15.00000        1.40000
   13    2   13      129.89999        2.00000      134.39999        2.10000
   13    2   14      241.80000        2.70000      239.60001        2.60000
   13    2   15       56.30000        1.80000       56.50000        1.80000
   13    2   16      391.10001        3.60000      414.79999        3.80000
   13    2   17       47.80000        2.10000       54.50000        2.20000
   13    2   18       64.20000        2.10000       66.60000        2.30000
   13    2   19      232.00000        3.20000      223.30000        3.40000
   13    2   20       63.60000        2.20000       60.10000        2.20000
   13    2   21        2.50000        1.90000        9.10000        2.10000
   13    2   22       85.60000        2.50000       81.90000        2.50000
   13    2   23      194.70000        3.40000      188.30000        3.20000
   13    2   24       10.70000        2.50000       11.10000        2.40000
   13    2   25       37.00000        2.80000       29.80000        2.80000
   13    2   26       14.10000        3.00000       13.20000        3.00000
   13    2   27      110.00000        4.40000      118.80000        4.60000
   13    2   28       25.00000        4.60000       17.40000        4.50000
   13    2   29       56.20000        6.70000       51.60000        6.00000
   13    2   30       47.40000       18.60000       15.20000       17.80000
   13    3    0     1257.50000        8.20000     1257.50000        8.20000
   13    3    1       26.40000        1.40000       28.80000        1.50000
   13    3    2      420.50000        3.40000      430.60001        3.40000
   13    3    3      598.09998        4.20000      611.40002        4.30000
   13    3    4      747.40002        4.80000      736.20001        4.80000
   13    3    5      706.79999        4.60000      705.40002        4.60000
   13    3    6      222.50000        2.40000      203.10001        2.20000
   13    3    7      238.80000        2.40000      242.39999        2.40000
   13    3    8       93.60000        1.70000       91.40000        1.70000
   13    3    9     2170.00000       11.40000     2179.10010       11.30000
   13    3   10      268.50000        2.50000      287.89999        2.80000
   13    3   11     1076.30005        6.30000     1126.69995        6.70000
   13    3   12      120.40000        1.90000      126.20000        2.00000
   13    3   13       15.60000        1.50000       15.90000        1.50000
   13    3   14      380.29999        3.30000      363.89999        3.30000
   13    3   15      536.29999        4.30000      567.29999        4.40000
   13    3   16       21.40000        1.90000       24.30000        1.80000
   13    3   17      614.79999        5.00000      623.50000        5.20000
   13    3   18      222.20000        3.00000      218.70000        3.20000
   13    3   19       10.40000        1.80000        8.10000        1.90000
   13    3   20       48.30000        2.10000       47.80000        2.20000
   13    3   21        8.00000        2.10000        8.50000        2.10000
   13    3   22      123.20000        2.80000      127.30000        2.80000
   13    3   23       81.00000        2.70000       79.90000        2.80000
   13    3   24      102.00000        3.20000      102.40000        3.30000
   13    3   25       20.50000        2.70000       16.30000        2.70000
   13    3   26       36.50000        3.40000       33.30000        3.60000
   13    3   27       61.20000        4.20000       57.10000        4.30000
   13    3   28       22.30000        4.60000       17.90000        4.10000
   13    3   29       21.60000        6.10000       31.00000        5.60000
   13    3   30       33.50000       18.00000       10.10000       10.20000
   13    4    0     1112.69995        6.70000     1112.69995        6.70000
   13    4    1     1760.69995       10.40000     1813.80005       10.50000
   13    4    2      558.50000        4.20000      554.00000        4.20000
   13    4    3     2064.39990       11.50000     2050.39990       11.50000
   13    4    4      778.20001        5.10000      768.40002        5.10000
   13    4    5      314.79999        2.70000      302.29999        2.70000
   13    4    6      298.00000        2.70000      292.00000        2.60000
   13    4    7      497.79999        3.60000      510.60001        3.70000
   13    4    8      733.40002        4.70000      741.09998        4.70000
   13    4    9     1569.59998        8.60000     1540.90002        8.40000
   13    4   10     1485.59998        8.20000     1512.19995        8.40000
   13    4   11      907.59998        5.60000      916.70001        5.60000
   13    4   12      501.29999        3.80000      535.00000        3.90000
   13    4   13      232.10001        2.50000      222.70000        2.50000
   13    4   14       42.50000        1.80000       41.40000        1.70000
   13    4   15       21.40000        1.60000       23.30000        1.70000
   13    4   16       67.80000        2.10000       78.00000        2.20000
   13    4   17      572.70001        4.60000      577.79999        4.90000
   13    4   18      110.00000        2.20000      104.20000        2.50000
   13    4   19      230.39999        3.10000      228.89999        3.30000
   13    4   20      228.39999        3.30000      233.00000        3.40000
   13    4   21      241.80000        3.70000      242.20000        3.70000
   13    4   22       22.10000        2.30000       23.60000        2.20000
   13    4   23       19.80000        2.30000       21.40000        2.40000
   13    4   24       44.00000        2.70000       38.20000        2.70000
   13    4   25        6.10000        2.70000       12.70000        2.80000
   13    4   26       40.50000        3.50000       35.10000        3.60000
   13    4   27       38.00000        3.90000       38.40000        4.00000
   13    4   28       20.70000        4.60000       20.00000        3.90000
   13    4   29       37.50000        6.80000       38.00000        6.20000
   13    5    0     1816.59998       10.40000     1816.59998       10.40000
   13    5    1      800.59998        5.40000      792.20001        5.30000
   13    5    2      958.70001        6.10000      969.20001        5.90000
   13    5    3     2303.00000       12.30000     2344.30005       12.30000
   13    5    4      401.50000        3.30000      389.10001        3.30000
   13    5    5      680.70001        4.70000      681.59998        4.60000
   13    5    6      190.70000        2.30000      194.39999        2.20000
   13    5    7      492.00000        3.60000      486.29999        3.60000
   13    5    8     2813.80005       14.40000     2772.50000       14.50000
   13    5    9      615.90002        4.20000      631.79999        4.30000
   13    5   10      505.60001        3.70000      500.00000        3.80000
   13    5   11      249.60001        2.60000      263.79999        2.60000
   13    5   12      652.29999        4.60000      632.59998        4.40000
   13    5   13      150.20000        2.20000      151.60001        2.20000
   13    5   14      618.50000        4.50000      618.20001        4.80000
   13    5   15      279.00000        3.10000      273.29999        3.20000
   13    5   16        9.10000        1.70000       10.50000        1.80000
   13    5   17       12.50000        1.70000       10.20000        1.90000
   13    5   18      205.10001        2.70000      207.00000        3.00000
   13    5   19      106.20000        2.40000      114.10000        2.80000
   13    5   20       88.10000        2.50000       90.10000        2.50000
   13    5   21      190.80000        3.30000      191.50000        3.40000
   13    5   22       37.30000        2.30000       40.70000        2.40000
   13    5   23       11.30000        2.30000        8.60000        2.50000
   13    5   24       24.40000        2.90000       24.00000        2.80000
   13    5   25       26.90000        3.20000       26.40000        3.60000
   13    5   26       23.00000        3.50000       20.60000        3.50000
   13    5   27       20.70000        4.00000       23.30000        3.90000
   13    5   28       23.30000        5.10000       33.10000        4.20000
   13    5   29       24.10000       10.60000       12.40000        6.10000
   13    6    0      920.90002        5.70000      920.90002        5.70000
   13    6    1     1346.40002        7.70000     1395.40002        8.10000
   13    6    2     2366.69995       12.90000     2436.60010       12.60000
   13    6    3      447.89999        3.50000      442.60001        3.50000
   13    6    4      186.70000        2.30000      183.89999        2.20000
   13    6    5     1952.40002       10.80000     1993.00000       10.80000
   13    6    6       47.50000        1.70000       44.10000        1.70000
   13    6    7      160.10001        2.20000      159.50000        2.20000
   13    6    8      610.90002        4.20000      633.90002        4.40000
   13    6    9     1468.09998        8.30000     1427.59998        8.10000
   13    6   10      565.59998        4.20000      579.90002        4.30000
   13    6   11       81.50000        1.80000       93.40000        1.90000
   13    6   12      739.00000        5.10000      760.70001        5.30000
   13    6   13     1242.80005        8.00000     1242.80005        8.10000
   13    6   14      184.60001        2.60000      176.10001        2.70000
   13    6   15       96.20000        2.20000       89.20000        2.30000
   13    6   16      188.60001        2.60000      176.70000        2.80000
   13    6   17      236.00000        3.00000      230.89999        3.10000
   13    6   18      100.10000        2.20000       99.20000        2.50000
   13    6   19      147.39999        2.80000      148.39999        2.90000
   13    6   20      286.29999        4.00000      271.39999        3.80000
   13    6   21      140.39999        3.10000      130.89999        3.10000
   13    6   22       74.90000        2.70000       73.80000        2.80000
   13    6   23       26.60000        2.80000       25.40000        2.60000
   13    6   24       16.00000        3.00000       13.80000        3.00000
   13    6   25       35.60000        3.40000       44.20000        3.70000
   13    6   26       54.80000        4.10000       48.90000        4.00000
   13    6   27      108.50000        5.30000      102.60000        5.60000
   13    6   28       40.90000        8.10000       35.10000        5.40000
   13    6   29        7.80000       14.60000       20.90000        8.50000
   13    7    0      680.79999        4.70000      680.79999        4.70000
   13    7    1      488.20001        3.60000      515.59998        3.80000
   13    7    2      484.89999        3.70000      496.39999        3.70000
   13    7    3      224.00000        2.50000      216.89999        2.30000
   13    7    4     1957.30005       10.70000     1972.69995       10.80000
   13    7    5      386.60001        3.40000      372.50000        3.10000
   13    7    6      464.10001        3.60000      465.29999        3.60000
   13    7    7     1694.90002        9.40000     1734.80005        9.60000
   13    7    8      990.90002        6.10000      982.50000        6.10000
   13    7    9        8.80000        1.40000        8.20000        1.50000
   13    7   10      190.10001        2.30000      195.20000        2.40000
   13    7   11      337.60001        3.10000      350.00000        3.30000
   13    7   12       84.10000        2.00000       86.90000        2.00000
   13    7   13      336.89999        3.40000      325.70001        3.50000
   13    7   14        5.10000        1.60000        2.90000        1.70000
   13    7   15      216.00000        2.80000      214.50000        3.00000
   13    7   16      194.00000        2.90000      200.39999        3.00000
   13    7   17       46.00000        2.00000       48.50000        2.00000
   13    7   18        6.90000        1.80000        8.00000        1.90000
   13    7   19        3.20000        1.90000        4.60000        1.90000
   13    7   20      113.30000        2.90000      107.80000        2.80000
   13    7   21       17.00000        2.10000       18.80000        2.30000
   13    7   22       59.00000        2.70000       55.70000        2.70000
   13    7   23       26.30000        2.80000       26.50000        3.10000
   13    7   24       21.30000        3.20000       20.10000        3.40000
   13    7   25       27.90000        3.70000       23.00000        3.80000
   13    7   26       26.50000        4.60000       21.30000        4.50000
   13    7   27        6.90000        5.80000       14.20000        5.10000
   13    8    0       50.80000        1.50000       50.80000        1.50000
   13    8    1       13.00000        1.40000       15.20000        1.50000
   13    8    2       48.00000        1.60000       48.60000        1.60000
   13    8    3     1021.00000        6.20000     1014.00000        6.10000
   13    8    4       91.00000        1.80000       92.80000        1.70000
   13    8    5      405.70001        3.30000      404.20001        3.30000
   13    8    6      615.40002        4.30000      654.59998        4.60000
   13    8    7     1524.80005        8.40000     1493.30005        8.50000
   13    8    8      821.50000        5.50000      811.70001        5.30000
   13    8    9     1023.79999        6.90000     1032.90002        6.60000
   13    8   10        8.90000        1.70000        9.10000        1.70000
   13    8   11        3.90000        1.60000        5.80000        1.60000
   13    8   12      579.59998        4.80000      584.90002        4.80000
   13    8   13      112.50000        2.20000      117.30000        2.40000
   13    8   14       53.60000        1.80000       51.90000        1.90000
   13    8   15      185.50000        2.70000      192.60001        2.80000
   13    8   16       24.80000        1.80000       28.20000        1.80000
   13    8   17       15.30000        1.80000       14.30000        1.80000
   13    8   18       41.10000        2.10000       40.50000        2.10000
   13    8   19       67.50000        2.40000       62.00000        2.30000
   13    8   20       26.70000        2.20000       28.10000        2.50000
   13    8   21       33.40000        2.50000       35.80000        2.70000
   13    8   22        8.50000        2.60000        8.80000        2.80000
   13    8   23       82.10000        3.80000       82.70000        4.30000
   13    8   24       29.40000        4.00000       27.10000        4.10000
   13    8   25       83.60000        5.90000       86.00000        6.40000
   13    8   26        8.10000        6.80000        2.90000        6.10000
   13    8   27       11.90000       11.90000       17.10000        8.40000
   13    9    0       17.80000        1.40000       17.80000        1.40000
   13    9    1      175.39999        2.20000      180.70000        2.30000
   13    9    2        9.70000        1.40000        6.20000        1.30000
   13    9    3      187.50000        2.30000      189.80000        2.40000
   13    9    4      576.00000        4.10000      567.90002        4.10000
   13    9    5      187.80000        2.40000      181.70000        2.30000
   13    9    6      721.50000        5.30000      722.20001        5.20000
   13    9    7     1216.19995        8.20000     1209.90002        8.00000
   13    9    8      846.70001        6.00000      853.70001        5.70000
   13    9    9      554.09998        4.50000      559.70001        4.50000
   13    9   10       57.00000        1.90000       58.00000        2.00000
   13    9   11      541.79999        4.40000      534.09998        4.50000
   13    9   12       50.30000        1.90000       51.10000        1.90000
   13    9   13       80.40000        2.00000       82.60000        2.00000
   13    9   14       78.70000        2.00000       76.40000        2.10000
   13    9   15       54.90000        2.00000       58.30000        2.00000
   13    9   16       28.70000        1.90000       28.10000        1.90000
   13    9   17      133.30000        2.60000      132.50000        2.60000
   13    9   18       42.70000        2.10000       36.00000        2.10000
   13    9   19       17.90000        2.10000       21.00000        2.20000
   13    9   20       22.80000        2.50000       16.80000        2.70000
   13    9   21       17.80000        2.90000       15.70000        3.40000
   13    9   22       13.90000        3.30000       14.90000        4.00000
   13    9   23       62.90000        5.50000       70.30000        5.90000
   13    9   24       22.40000        6.60000        9.30000        6.40000
   13    9   25       16.00000       17.50000       22.40000        7.30000
   13    9   26       62.50000       19.30000       13.40000        8.30000
   13   10    0      215.50000        2.60000      215.50000        2.60000
   13   10    1       47.90000        1.70000       45.40000        1.70000
   13   10    2      667.20001        5.00000      651.90002        4.90000
   13   10    3      265.79999        3.00000      263.00000        3.10000
   13   10    4      462.00000        3.90000      436.50000        3.80000
   13   10    5      478.39999        4.10000      477.29999        4.10000
   13   10    6      788.00000        6.30000      811.00000        5.90000
   13   10    7       41.40000        1.90000       42.90000        1.90000
   13   10    8       46.80000        1.80000       49.40000        1.70000
   13   10    9      609.70001        4.60000      618.29999        4.70000
   13   10   10       79.30000        1.90000       81.30000        1.90000
   13   10   11      281.39999        3.00000      275.20001        3.00000
   13   10   12       69.00000        1.90000       64.80000        2.00000
   13   10   13      168.20000        2.50000      167.20000        2.60000
   13   10   14      220.80000        2.90000      215.39999        2.90000
   13   10   15      109.60000        2.40000      109.70000        2.40000
   13   10   16       28.00000        2.00000       30.90000        1.90000
   13   10   17       27.30000        2.10000       23.90000        2.00000
   13   10   18       25.30000        2.50000       20.40000        2.40000
   13   10   19       38.30000        2.90000       39.70000        3.10000
   13   10   20       15.90000        3.40000       21.20000        3.70000
   13   10   21      106.90000        4.80000      115.00000        6.60000
   13   10   22       22.60000        4.80000       23.50000        7.30000
   13   10   23       12.40000        7.60000       19.20000        7.20000
   13   11    0       35.30000        1.90000       35.30000        1.90000
   13   11    1       49.60000        1.90000       50.70000        1.90000
   13   11    2      915.29999        6.60000      915.29999        6.50000
   13   11    3      396.10001        3.70000      408.00000        3.80000
   13   11    4      204.00000        2.70000      202.00000        2.70000
   13   11    5      609.70001        4.70000      603.79999        4.80000
   13   11    6       64.20000        2.10000       68.80000        2.10000
   13   11    7      146.89999        2.40000      144.00000        2.30000
   13   11    8       54.20000        1.90000       58.70000        1.90000
   13   11    9      222.30000        2.80000      218.60001        2.80000
   13   11   10      148.10001        2.40000      142.70000        2.40000
   13   11   11      239.60001        2.90000      238.20000        2.90000
   13   11   12      134.80000        2.40000      134.30000        2.40000
   13   11   13       79.20000        2.10000       79.50000        2.20000
   13   11   14       52.80000        2.00000       56.40000        2.00000
   13   11   15       15.60000        1.90000       17.50000        1.90000
   13   11   16       20.10000        2.30000       22.20000        2.30000
   13   11   17       19.80000        3.00000       27.70000        3.00000
   13   11   18      127.90000        4.90000      119.50000        4.60000
   13   11   19       86.90000        5.30000       82.60000        4.90000
   13   11   20       20.90000        5.50000       17.20000        5.60000
   13   11   21       39.10000        6.00000       30.70000        8.20000
   13   11   22        4.20000        6.10000       10.20000        8.00000
   13   12    0        5.90000        1.50000        5.90000        1.50000
   13   12    1       85.00000        2.00000       85.50000        1.90000
   13   12    2       68.00000        1.80000       67.50000        1.90000
   13   12    3      198.00000        2.60000      198.70000        2.70000
   13   12    4      108.50000        2.20000      102.90000        2.20000
   13   12    5       26.10000        1.70000       26.30000        1.70000
   13   12    6      323.60001        3.40000      318.89999        3.40000
   13   12    7      205.60001        2.70000      210.39999        2.70000
   13   12    8       39.60000        1.80000       38.90000        1.80000
   13   12    9       59.20000        1.90000       59.20000        1.90000
   13   12   10       35.20000        1.80000       37.00000        1.80000
   13   12   11      126.90000        2.40000      132.00000        2.50000
   13   12   12       22.70000        1.90000       20.20000        1.90000
   13   12   13       39.40000        2.30000       41.00000        2.30000
   13   12   14       76.20000        2.70000       74.20000        2.80000
   13   12   15       46.40000        3.30000       45.40000        3.20000
   13   12   16       75.90000        4.10000       69.90000        4.00000
   13   12   17       30.90000        3.80000       24.60000        3.70000
   13   12   18       26.70000        4.00000       35.00000        4.30000
   13   12   19       10.80000        4.50000       10.60000        4.90000
   13   12   20       25.90000        5.20000       31.70000        7.40000
   13   12   21       21.10000        7.50000       11.10000        8.10000
   13   12   22       21.00000        8.90000       32.70000        9.00000
   13   13    0       40.30000        2.30000       40.30000        2.30000
   13   13    1       59.00000        1.70000       59.00000        1.70000
   13   13    2       14.90000        1.60000       14.90000        1.60000
   13   13    3       45.90000        1.70000       45.90000        1.70000
   13   13    4       96.40000        2.10000       96.40000        2.10000
   13   13    5       57.80000        1.80000       57.80000        1.80000
   13   13    6       28.80000        1.70000       28.80000        1.70000
   13   13    7       69.40000        2.00000       69.40000        2.00000
   13   13    8       18.90000        1.60000       18.90000        1.60000
   13   13    9        2.60000        1.80000        2.60000        1.80000
   13   13   10       34.50000        2.30000       34.50000        2.30000
   13   13   11       57.90000        2.50000       57.90000        2.50000
   13   13   12       12.40000        2.80000       12.40000        2.80000
   13   13   13       43.60000        3.40000       43.60000        3.40000
   13   13   14      104.50000        4.00000      104.50000        4.00000
   13   13   15       15.10000        3.10000       15.10000        3.10000
   13   13   16       17.40000        3.50000       17.40000        3.50000
   13   13   17       22.00000        3.90000       22.00000        3.90000
   13   13   18       63.30000        5.40000       63.30000        5.40000
   13   13   19       23.60000        6.00000       23.60000        6.00000
   13   13   20       45.40000        9.00000       45.40000        9.00000
   13   13   21        5.40000       12.60000        5.40000       12.60000
   14    0    0     5770.39990       43.80000     5770.39990       43.80000
   14    0    1     1776.00000        9.60000     1776.00000        9.60000
   14    0    2       34.00000        1.60000       34.00000        1.60000
   14    0    3     1122.50000        6.80000     1122.50000        6.80000
   14    0    4      375.89999        3.00000      375.89999        3.00000
   14    0    5      672.09998        4.50000      672.09998        4.50000
   14    0    6       89.40000        1.70000       89.40000        1.70000
   14    0    7     1303.00000        7.30000     1303.00000        7.30000
   14    0    8      172.00000        2.10000      172.00000        2.10000
   14    0    9       49.80000        1.60000       49.80000        1.60000
   14    0   10      453.89999        3.50000      453.89999        3.50000
   14    0   11       11.50000        1.40000       11.50000        1.40000
   14    0   12       15.60000        1.50000       15.60000        1.50000
   14    0   13       66.60000        1.70000       66.60000        1.70000
   14    0   14      163.89999        2.60000      163.89999        2.60000
   14    0   15      124.70000        2.50000      124.70000        2.50000
   14    0   16       22.20000        1.90000       22.20000        1.90000
   14    0   17      493.10001        4.50000      493.10001        4.50000
   14    0   18       12.80000        1.90000       12.80000        1.90000
   14    0   19      422.70001        4.20000      422.70001        4.20000
   14    0   20      195.20000        3.00000      195.20000        3.00000
   14    0   21       52.60000        2.20000       52.60000        2.20000
   14    0   22        1.70000        2.10000        1.70000        2.10000
   14    0   23       97.40000        3.10000       97.40000        3.10000
   14    0   24      161.60001        4.40000      161.60001        4.40000
   14    0   25       13.10000        3.40000       13.10000        3.40000
   14    0   26       73.60000        4.30000       73.60000        4.30000
   14    0   27       28.50000        6.20000       28.50000        6.20000
   14    0   28        1.10000        7.60000        1.10000        7.60000
   14    1    0     8467.40039       44.30000     8467.40039       44.30000
   14    1    1     2566.80005       14.40000     2630.50000       14.20000
   14    1    2     1142.00000        6.90000     1114.80005        6.90000
   14    1    3      201.70000        2.30000      163.39999        2.20000
   14    1    4      840.40002        5.20000      843.20001        5.20000
   14    1    5     1854.40002       10.10000     1921.59998       10.30000
   14    1    6     1333.09998        7.60000     1319.09998        7.80000
   14    1    7     1122.50000        6.60000     1113.40002        6.60000
   14    1    8      456.00000        3.50000      456.50000        3.50000
   14    1    9      815.20001        5.30000      776.79999        5.10000
   14    1   10     1202.90002        7.10000     1252.59998        7.70000
   14    1   11      148.10001        2.10000      157.89999        2.10000
   14    1   12      384.79999        3.30000      375.00000        3.30000
   14    1   13      157.70000        2.30000      152.30000        2.30000
   14    1   14      170.50000        2.70000      179.80000        2.60000
   14    1   15       18.20000        1.70000       15.90000        1.80000
   14    1   16      397.50000        4.20000      393.00000        4.10000
   14    1   17      845.29999        6.20000      830.59998        6.40000
   14    1   18      113.20000        2.50000      113.10000        2.50000
   14    1   19        3.60000        1.80000        5.10000        1.80000
   14    1   20       31.80000        2.10000       33.10000        2.10000
   14    1   21       11.50000        2.10000       17.30000        2.00000
   14    1   22       92.70000        2.70000       98.00000        2.70000
   14    1   23      107.70000        3.20000      114.10000        3.20000
   14    1   24       22.10000        3.10000       29.30000        2.90000
   14    1   25       47.90000        3.60000       49.00000        3.30000
   14    1   26       46.50000        4.30000       39.60000        4.10000
   14    1   27       29.00000        5.40000       21.50000        5.70000
   14    1   28       38.00000        7.10000       40.10000        7.20000
   14    2    0      802.70001        5.50000      802.70001        5.50000
   14    2    1      714.50000        5.00000      699.79999        4.90000
   14    2    2     4230.89990       21.50000     4173.50000       21.20000
   14    2    3      146.39999        2.10000      156.20000        2.20000
   14    2    4      541.29999        4.00000      583.79999        4.10000
   14    2    5      324.50000        2.80000      337.29999        2.90000
   14    2    6      615.40002        4.30000      572.79999        4.10000
   14    2    7      997.20001        6.20000      967.09998        5.90000
   14    2    8     1556.30005        8.70000     1513.59998        8.50000
   14    2    9      190.80000        2.20000      173.50000        2.20000
   14    2   10      447.29999        3.50000      449.29999        3.50000
   14    2   11       80.80000        1.70000       74.70000        1.80000
   14    2   12      689.00000        4.70000      693.29999        4.90000
   14    2   13      651.59998        4.80000      647.59998        4.70000
   14    2   14      694.70001        5.40000      711.70001        5.50000
   14    2   15      347.10001        3.50000      338.60001        3.50000
   14    2   16       35.00000        1.90000       30.90000        1.90000
   14    2   17      160.80000        2.60000      152.10001        2.80000
   14    2   18      516.20001        4.90000      496.79999        4.90000
   14    2   19      110.10000        2.50000      119.20000        2.60000
   14    2   20       63.00000        2.30000       57.20000        2.30000
   14    2   21       98.70000        2.80000       96.40000        2.70000
   14    2   22       48.70000        2.50000       42.00000        2.40000
   14    2   23       10.00000        2.40000        8.70000        2.40000
   14    2   24       50.90000        3.40000       45.00000        3.20000
   14    2   25       16.60000        3.40000       18.90000        3.30000
   14    2   26       33.10000        4.00000       26.00000        3.70000
   14    2   27       57.90000        6.40000       63.20000        7.20000
   14    2   28       42.00000        9.30000       46.50000        9.00000
   14    3    0     1957.30005       11.00000     1957.30005       11.00000
   14    3    1      283.79999        2.70000      270.29999        2.80000
   14    3    2      250.80000        2.80000      264.79999        2.80000
   14    3    3     2699.80005       14.10000     2705.39990       14.10000
   14    3    4     1178.40002        7.10000     1145.50000        6.90000
   14    3    5      486.10001        3.70000      489.39999        3.70000
   14    3    6      142.20000        2.00000      145.30000        2.00000
   14    3    7      102.80000        1.80000       84.50000        1.70000
   14    3    8      898.50000        5.60000      893.59998        5.60000
   14    3    9     1748.09998        9.60000     1722.19995        9.50000
   14    3   10       87.30000        1.80000       77.80000        1.80000
   14    3   11      828.50000        5.40000      824.29999        5.60000
   14    3   12      243.50000        2.70000      239.80000        2.70000
   14    3   13       26.30000        1.80000       26.20000        1.70000
   14    3   14       28.20000        1.80000       30.30000        1.90000
   14    3   15      287.50000        3.30000      286.39999        3.40000
   14    3   16      228.50000        2.80000      224.80000        2.90000
   14    3   17       85.10000        2.10000       82.20000        2.30000
   14    3   18       61.10000        2.10000       69.00000        2.20000
   14    3   19        5.90000        1.90000        5.30000        2.00000
   14    3   20       30.60000        2.10000       28.80000        2.20000
   14    3   21       80.80000        2.60000       77.30000        2.50000
   14    3   22      187.10001        3.60000      184.00000        3.50000
   14    3   23      197.30000        3.90000      192.10001        3.80000
   14    3   24       47.60000        3.20000       46.10000        3.30000
   14    3   25       38.80000        3.70000       50.10000        3.70000
   14    3   26       76.60000        4.50000       68.90000        4.80000
   14    3   27       15.00000        5.30000       17.90000        4.90000
   14    3   28       22.10000       10.10000       15.70000        8.30000
   14    4    0      800.59998        5.10000      800.59998        5.10000
   14    4    1     1867.69995        9.90000     1890.80005       10.10000
   14    4    2     1522.00000        9.00000     1553.50000        9.00000
   14    4    3     1287.59998        7.70000     1253.30005        7.30000
   14    4    4      499.10001        3.80000      510.10001        3.90000
   14    4    5      920.90002        5.70000      895.00000        5.60000
   14    4    6     1216.90002        7.30000     1263.09998        7.60000
   14    4    7      492.39999        3.70000      501.10001        3.80000
   14    4    8      131.30000        2.00000      129.00000        2.00000
   14    4    9      214.39999        2.40000      210.30000        2.40000
   14    4   10       78.40000        1.80000       86.10000        1.90000
   14    4   11     1568.19995        9.00000     1602.50000        9.40000
   14    4   12      188.70000        2.50000      177.60001        2.50000
   14    4   13       33.30000        1.80000       29.90000        1.80000
   14    4   14      475.79999        4.30000      452.79999        4.30000
   14    4   15        9.30000        1.70000       10.60000        1.90000
   14    4   16       29.20000        1.70000       28.30000        1.80000
   14    4   17       67.60000        2.00000       69.70000        2.20000
   14    4   18       77.80000        2.10000       76.30000        2.30000
   14    4   19      158.89999        2.80000      167.89999        2.90000
   14    4   20      300.79999        3.80000      295.89999        3.90000
   14    4   21       51.50000        2.50000       50.70000        2.40000
   14    4   22       69.70000        2.90000       71.10000        2.80000
   14    4   23       34.30000        3.10000       21.60000        2.80000
   14    4   24      122.00000        4.10000      118.30000        4.40000
   14    4   25       18.80000        3.40000       28.10000        3.60000
   14    4   26        9.70000        4.00000       15.40000        4.30000
   14    4   27       14.40000        4.90000       18.80000        4.80000
   14    4   28       22.30000       10.50000        8.60000       10.10000
   14    5    0      554.09998        4.00000      554.09998        4.00000
   14    5    1      482.20001        3.70000      487.20001        3.80000
   14    5    2     2505.19995       13.50000     2596.19995       13.70000
   14    5    3     1595.50000        9.30000     1640.30005        9.00000
   14    5    4     2680.89990       13.90000     2650.80005       13.90000
   14    5    5     2676.69995       14.60000     2695.60010       14.30000
   14    5    6      593.09998        4.40000      568.70001        4.20000
   14    5    7       13.50000        1.40000       13.40000        1.40000
   14    5    8      496.39999        3.80000      490.79999        3.80000
   14    5    9     1879.59998       10.70000     1850.90002       11.30000
   14    5   10      125.30000        2.10000      130.60001        2.10000
   14    5   11      320.60001        3.20000      323.50000        3.40000
   14    5   12      554.90002        4.50000      557.59998        4.50000
   14    5   13      313.50000        3.40000      319.39999        3.50000
   14    5   14      137.10001        2.50000      138.60001        2.70000
   14    5   15      231.60001        2.80000      235.60001        3.00000
   14    5   16       65.30000        2.00000       62.30000        2.10000
   14    5   17      217.60001        3.00000      213.89999        3.40000
   14    5   18       43.60000        2.00000       45.00000        2.20000
   14    5   19        4.20000        1.90000        5.90000        2.00000
   14    5   20       12.10000        2.10000        9.50000        2.00000
   14    5   21        7.40000        2.20000        8.70000        2.20000
   14    5   22        8.50000        2.60000        8.40000        2.60000
   14    5   23       47.90000        3.20000       42.30000        3.30000
   14    5   24       28.60000        3.20000       34.60000        3.40000
   14    5   25       37.50000        3.60000       39.20000        3.90000
   14    5   26       12.20000        4.50000       21.40000        5.00000
   14    5   27       11.00000        6.00000       14.40000        5.50000
   14    5   28       29.00000       15.60000       30.40000       12.50000
   14    6    0      303.00000        2.80000      303.00000        2.80000
   14    6    1      177.50000        2.40000      168.10001        2.20000
   14    6    2      884.50000        5.70000      899.90002        5.50000
   14    6    3      207.89999        2.40000      197.60001        2.30000
   14    6    4     1501.69995        8.50000     1503.80005        8.30000
   14    6    5      190.30000        2.30000      191.39999        2.30000
   14    6    6      113.60000        1.90000      115.30000        2.00000
   14    6    7     1163.69995        6.90000     1154.59998        6.80000
   14    6    8     1474.40002        8.60000     1463.19995        8.70000
   14    6    9      685.70001        4.80000      671.40002        4.80000
   14    6   10      389.50000        3.80000      360.10001        3.70000
   14    6   11      589.70001        4.80000      588.90002        4.80000
   14    6   12      173.50000        2.60000      172.39999        2.70000
   14    6   13       45.00000        1.80000       45.90000        1.90000
   14    6   14      206.30000        2.80000      214.89999        2.90000
   14    6   15      136.30000        2.50000      131.80000        2.60000
   14    6   16       42.80000        2.00000       44.40000        2.10000
   14    6   17      255.89999        3.30000      258.60001        3.70000
   14    6   18       85.40000        2.30000       81.50000        2.40000
   14    6   19        7.20000        1.90000        5.10000        2.00000
   14    6   20      170.80000        3.30000      165.70000        3.20000
   14    6   21      162.30000        3.60000      166.39999        3.70000
   14    6   22       60.20000        3.20000       55.30000        3.20000
   14    6   23       17.40000        3.00000       17.90000        3.00000
   14    6   24       20.60000        3.20000       17.70000        3.70000
   14    6   25       47.40000        4.40000       43.50000        5.00000
   14    6   26       34.70000        6.00000       32.10000        6.20000
   14    6   27       53.20000       13.60000       47.30000        9.40000
   14    7    0      225.80000        2.50000      225.80000        2.50000
   14    7    1      143.10001        2.00000      140.10001        2.00000
   14    7    2      109.70000        1.90000      103.80000        1.90000
   14    7    3       31.60000        1.50000       32.60000        1.50000
   14    7    4      155.89999        2.10000      164.00000        2.10000
   14    7    5       54.10000        1.60000       47.20000        1.60000
   14    7    6     1363.19995        8.10000     1368.09998        8.00000
   14    7    7      267.60001        2.80000      248.20000        2.80000
   14    7    8      112.90000        2.10000      110.10000        2.10000
   14    7    9      363.29999        3.40000      354.79999        3.40000
   14    7   10      188.00000        2.70000      185.50000        2.70000
   14    7   11      129.10001        2.50000      127.80000        2.60000
   14    7   12      318.79999        3.20000      326.39999        3.40000
   14    7   13      177.00000        2.40000      179.60001        2.60000
   14    7   14      169.50000        2.60000      166.30000        2.60000
   14    7   15       19.10000        1.70000       15.40000        1.80000
   14    7   16       10.60000        1.80000       10.00000        1.80000
   14    7   17       19.70000        1.80000       17.20000        1.90000
   14    7   18      108.60000        2.50000      111.90000        2.60000
   14    7   19      122.40000        2.80000      122.00000        2.90000
   14    7   20       90.60000        2.90000       89.60000        3.00000
   14    7   21        9.70000        2.70000       11.60000        2.90000
   14    7   22        5.30000        3.00000        8.00000        3.00000
   14    7   23       25.90000        3.60000       23.20000        3.80000
   14    7   24       36.30000        4.40000       35.90000        4.80000
   14    7   25       11.10000        5.30000       14.70000        5.80000
   14    7   26       16.40000       12.30000       25.70000        9.40000
   14    8    0       69.90000        1.80000       69.90000        1.80000
   14    8    1        4.00000        1.40000        5.70000        1.40000
   14    8    2      224.00000        2.60000      216.70000        2.70000
   14    8    3      199.20000        2.50000      203.80000        2.60000
   14    8    4      602.00000        4.70000      602.29999        4.60000
   14    8    5      626.40002        4.80000      620.59998        4.80000
   14    8    6       45.10000        1.80000       48.30000        1.90000
   14    8    7      290.79999        3.10000      288.60001        3.10000
   14    8    8       71.90000        2.00000       79.50000        2.00000
   14    8    9      108.50000        2.30000      116.10000        2.30000
   14    8   10       96.40000        2.00000       88.50000        2.00000
   14    8   11      456.29999        4.00000      444.89999        4.00000
   14    8   12       57.40000        1.80000       56.00000        1.90000
   14    8   13        9.80000        1.70000       10.50000        1.70000
   14    8   14      137.89999        2.40000      133.89999        2.40000
   14    8   15       26.10000        1.70000       25.30000        1.80000
   14    8   16       18.60000        1.80000       20.40000        1.90000
   14    8   17      125.50000        2.60000      118.30000        2.60000
   14    8   18       12.10000        2.10000       12.70000        2.10000
   14    8   19       19.50000        2.60000       15.90000        2.60000
   14    8   20       19.40000        2.90000       25.90000        3.20000
   14    8   21       10.30000        3.10000        8.00000        3.50000
   14    8   22       33.20000        4.00000       35.10000        4.40000
   14    8   23       80.60000        6.00000       83.20000        7.00000
   14    8   24       41.00000        6.70000       31.50000        7.10000
   14    8   25       21.80000       12.60000       20.80000       11.90000
   14    9    0       11.10000        1.60000       11.10000        1.60000
   14    9    1      279.20001        3.10000      277.79999        3.00000
   14    9    2      427.60001        3.80000      426.39999        3.80000
   14    9    3     1265.90002        8.30000     1251.19995        8.20000
   14    9    4      100.90000        2.30000       95.70000        2.20000
   14    9    5      318.70001        3.40000      308.50000        3.50000
   14    9    6      298.00000        3.10000      303.39999        3.30000
   14    9    7      163.10001        2.50000      172.60001        2.40000
   14    9    8      359.89999        3.50000      359.50000        3.50000
   14    9    9       92.40000        2.10000       89.70000        2.00000
   14    9   10       41.50000        1.80000       39.00000        1.70000
   14    9   11      128.10001        2.20000      124.80000        2.20000
   14    9   12        6.70000        1.60000        3.50000        1.70000
   14    9   13       50.50000        1.80000       49.80000        1.90000
   14    9   14       69.40000        2.00000       63.30000        2.00000
   14    9   15      111.50000        2.40000      109.10000        2.40000
   14    9   16       70.20000        2.20000       70.50000        2.20000
   14    9   17       60.50000        2.60000       60.50000        2.40000
   14    9   18       40.50000        2.90000       38.60000        2.90000
   14    9   19       10.20000        3.00000        4.90000        3.00000
   14    9   20       23.10000        3.50000       23.70000        4.20000
   14    9   21       71.60000        4.60000       68.10000        6.10000
   14    9   22       23.00000        5.90000       21.20000        7.10000
   14    9   23       15.70000        7.50000       20.10000        7.50000
   14   10    0       68.60000        2.10000       68.60000        2.10000
   14   10    1      115.00000        2.20000      114.80000        2.20000
   14   10    2     1075.59998        7.00000     1078.40002        7.10000
   14   10    3      171.20000        2.50000      176.60001        2.50000
   14   10    4      710.29999        5.30000      702.59998        5.10000
   14   10    5      199.60001        2.60000      196.80000        2.60000
   14   10    6       51.50000        1.80000       52.80000        1.90000
   14   10    7       48.00000        1.80000       53.10000        1.80000
   14   10    8       35.50000        1.90000       33.90000        1.70000
   14   10    9       28.10000        1.70000       28.90000        1.70000
   14   10   10       22.30000        1.70000       23.90000        1.70000
   14   10   11       22.10000        1.70000       21.10000        1.70000
   14   10   12       76.40000        2.00000       78.40000        2.10000
   14   10   13       21.90000        1.80000       23.30000        1.80000
   14   10   14      141.60001        2.60000      149.20000        2.70000
   14   10   15       24.00000        2.30000       18.90000        2.10000
   14   10   16       85.50000        2.90000       90.80000        3.00000
   14   10   17       44.60000        3.50000       35.90000        3.40000
   14   10   18       50.30000        3.90000       56.60000        3.90000
   14   10   19       41.90000        4.60000       42.70000        4.60000
   14   10   20       21.30000        5.00000       21.80000        5.10000
   14   10   21       18.80000        5.50000       19.40000        7.90000
   14   10   22       23.60000        7.10000       31.50000        8.70000
   14   11    0      512.70001        4.30000      512.70001        4.30000
   14   11    1      286.10001        3.00000      295.20001        3.10000
   14   11    2       76.80000        1.90000       72.10000        1.90000
   14   11    3      311.29999        3.30000      307.29999        3.20000
   14   11    4       56.00000        1.90000       52.50000        1.80000
   14   11    5      155.50000        2.40000      153.70000        2.40000
   14   11    6       74.70000        2.00000       78.40000        2.00000
   14   11    7      229.50000        2.80000      230.89999        2.90000
   14   11    8      123.10000        2.30000      123.70000        2.40000
   14   11    9      122.50000        2.40000      121.00000        2.40000
   14   11   10       34.20000        1.80000       34.80000        1.90000
   14   11   11        2.60000        1.70000        9.00000        1.70000
   14   11   12       78.90000        2.30000       82.10000        2.40000
   14   11   13       83.80000        2.50000       81.90000        2.70000
   14   11   14       16.70000        2.60000       18.40000        2.50000
   14   11   15       65.30000        3.80000       64.20000        3.80000
   14   11   16       20.70000        3.50000       23.40000        3.30000
   14   11   17       24.10000        4.00000       26.00000        3.80000
   14   11   18      110.30000        5.30000       92.20000        4.90000
   14   11   19       27.60000        4.80000       23.30000        5.30000
   14   11   20       13.20000        5.20000       19.40000        8.30000
   14   12    0      327.00000        3.20000      327.00000        3.20000
   14   12    1       90.00000        2.00000       89.60000        2.00000
   14   12    2       14.40000        1.50000       14.70000        1.50000
   14   12    3       16.80000        1.60000       18.10000        1.60000
   14   12    4       99.20000        2.10000       96.80000        2.10000
   14   12    5       91.30000        2.00000       89.90000        2.00000
   14   12    6      175.80000        2.50000      174.39999        2.50000
   14   12    7       31.00000        1.70000       28.70000        1.70000
   14   12    8      111.20000        2.20000      111.40000        2.40000
   14   12    9       50.40000        2.20000       50.10000        2.30000
   14   12   10       10.00000        1.90000       14.10000        2.00000
   14   12   11       82.90000        2.70000       86.40000        2.90000
   14   12   12       54.40000        3.10000       62.80000        3.10000
   14   12   13       48.00000        3.40000       53.10000        3.60000
   14   12   14       51.10000        3.60000       49.00000        3.60000
   14   12   15       12.90000        3.40000       15.00000        3.50000
   14   12   16       44.60000        4.00000       49.20000        3.90000
   14   12   17       11.10000        4.00000       16.50000        4.10000
   14   12   18       21.20000        5.50000       36.10000        5.40000
   14   12   19       46.10000        6.40000       36.70000        9.00000
   14   12   20       40.70000        7.60000       59.10000       20.30000
   14   13    0       51.40000        1.90000       51.40000        1.90000
   14   13    1       48.40000        1.90000       43.50000        1.80000
   14   13    2       92.30000        2.20000       93.20000        2.10000
   14   13    3       48.20000        1.90000       46.80000        1.80000
   14   13    4       15.80000        1.70000       19.60000        1.70000
   14   13    5       43.10000        2.00000       43.20000        2.00000
   14   13    6      121.90000        2.60000      122.00000        2.60000
   14   13    7       76.80000        2.50000       73.90000        2.60000
   14   13    8       14.80000        2.20000        9.60000        2.20000
   14   13    9       48.40000        2.60000       49.50000        2.60000
   14   13   10       92.70000        3.20000       88.20000        3.20000
   14   13   11       19.60000        2.90000       21.90000        3.00000
   14   13   12       53.70000        3.40000       57.40000        3.30000
   14   13   13      101.50000        3.90000       92.40000        4.10000
   14   13   14       21.50000        3.30000       19.50000        3.30000
   14   13   15       38.80000        4.10000       38.70000        4.10000
   14   13   16       78.90000        5.00000       80.00000        5.00000
   14   13   17       30.40000        5.60000       40.60000        6.80000
   14   13   18       13.90000        8.60000       32.10000       13.30000
   14   14    0       11.80000        3.20000       11.80000        3.20000
   14   14    1       11.70000        2.60000       11.70000        2.60000
   14   14    2       44.60000        2.80000       44.60000        2.80000
   14   14    3       47.60000        2.70000       47.60000        2.70000
   14   14    4       24.50000        2.40000       24.50000        2.40000
   14   14    5      232.30000        4.30000      232.30000        4.30000
   14   14    6       15.50000        2.40000       15.50000        2.40000
   14   14    7       72.60000        3.10000       72.60000        3.10000
   14   14    8       31.00000        2.90000       31.00000        2.90000
   14   14    9        7.30000        3.20000        7.30000        3.20000
   14   14   10        4.40000        3.40000        4.40000        3.40000
   14   14   11       43.90000        4.00000       43.90000        4.00000
   14   14   12       19.40000        3.90000       19.40000        3.90000
   14   14   13      126.70000        5.70000      126.70000        5.70000
   14   14   14       27.20000        5.50000       27.20000        5.50000
   14   14   15       54.30000        7.20000       54.30000        7.20000
   15    0    1      846.70001        5.50000      846.70001        5.50000
   15    0    2      139.80000        2.10000      139.80000        2.10000
   15    0    3      561.70001        4.10000      561.70001        4.10000
   15    0    4     1526.90002        8.70000     1526.90002        8.70000
   15    0    5       20.70000        1.60000       20.70000        1.60000
   15    0    6       13.20000        1.40000       13.20000        1.40000
   15    0    7       22.50000        1.50000       22.50000        1.50000
   15    0    8       17.30000        1.40000       17.30000        1.40000
   15    0    9      279.29999        2.70000      279.29999        2.70000
   15    0   10       26.50000        1.50000       26.50000        1.50000
   15    0   11      170.10001        2.40000      170.10001        2.40000
   15    0   12      185.89999        2.50000      185.89999        2.50000
   15    0   13       92.50000        2.20000       92.50000        2.20000
   15    0   14        3.20000        1.70000        3.20000        1.70000
   15    0   15      164.39999        2.60000      164.39999        2.60000
   15    0   16        5.90000        1.80000        5.90000        1.80000
   15    0   17      296.60001        3.60000      296.60001        3.60000
   15    0   18       68.60000        2.20000       68.60000        2.20000
   15    0   19       45.60000        2.30000       45.60000        2.30000
   15    0   20       18.60000        2.20000       18.60000        2.20000
   15    0   21       31.10000        2.30000       31.10000        2.30000
   15    0   22       12.50000        2.60000       12.50000        2.60000
   15    0   23      221.30000        5.10000      221.30000        5.10000
   15    0   24        8.10000        3.60000        8.10000        3.60000
   15    0   25       13.50000        4.60000       13.50000        4.60000
   15    0   26       57.90000        6.50000       57.90000        6.50000
   15    0   27       23.60000        7.40000       23.60000        7.40000
   15    0   28        3.60000       17.20000        3.60000       17.20000
   15    1    0      637.90002        4.40000      637.90002        4.40000
   15    1    1       20.80000        1.50000       20.50000        1.60000
   15    1    2     1941.90002       10.80000     1945.40002       10.60000
   15    1    3     1287.59998        7.40000     1296.00000        7.40000
   15    1    4     1227.40002        7.20000     1259.59998        7.40000
   15    1    5     1695.59998        9.60000     1704.69995        9.40000
   15    1    6      122.60000        2.00000      117.50000        1.90000
   15    1    7      140.10001        2.10000      142.10001        2.00000
   15    1    8       37.00000        1.50000       39.90000        1.60000
   15    1    9      284.60001        2.70000      283.50000        2.70000
   15    1   10      363.10001        3.20000      377.89999        3.30000
   15    1   11       84.80000        2.00000       89.10000        2.10000
   15    1   12      366.10001        3.40000      372.39999        3.50000
   15    1   13      196.39999        2.80000      187.70000        2.70000
   15    1   14      117.60000        2.40000      118.70000        2.30000
   15    1   15      450.60001        4.10000      443.39999        4.10000
   15    1   16      442.20001        4.10000      445.60001        4.40000
   15    1   17       90.30000        2.40000       92.70000        2.50000
   15    1   18       59.90000        2.30000       58.60000        2.30000
   15    1   19       58.70000        2.30000       56.30000        2.30000
   15    1   20      130.60001        2.80000      126.40000        2.90000
   15    1   21       99.30000        3.00000       99.20000        3.00000
   15    1   22       78.20000        3.30000       83.20000        3.20000
   15    1   23       39.40000        3.40000       38.30000        3.20000
   15    1   24       50.90000        4.10000       57.60000        4.00000
   15    1   25       19.70000        4.70000       10.80000        4.00000
   15    1   26       61.50000        6.20000       68.10000        7.00000
   15    1   27       14.30000        7.10000       25.40000        8.30000
   15    2    0     1683.69995        9.80000     1683.69995        9.80000
   15    2    1      563.50000        4.30000      548.59998        4.00000
   15    2    2     1165.80005        6.80000     1167.19995        6.90000
   15    2    3      716.59998        4.90000      713.09998        4.80000
   15    2    4      983.90002        6.10000     1003.50000        6.10000
   15    2    5     1517.80005        9.00000     1530.40002        8.80000
   15    2    6      781.70001        5.20000      784.50000        5.10000
   15    2    7      472.20001        3.70000      477.10001        3.70000
   15    2    8      703.29999        4.70000      711.70001        4.80000
   15    2    9      230.60001        2.50000      233.00000        2.50000
   15    2   10      273.20001        2.90000      276.10001        2.90000
   15    2   11      556.40002        4.50000      552.90002        4.50000
   15    2   12      107.80000        2.20000      107.10000        2.20000
   15    2   13      615.00000        5.50000      598.00000        5.20000
   15    2   14      316.39999        3.30000      313.20001        3.30000
   15    2   15      203.20000        2.70000      203.30000        2.80000
   15    2   16      249.50000        3.20000      236.89999        3.30000
   15    2   17       73.20000        2.30000       80.50000        2.40000
   15    2   18      210.80000        3.20000      207.10001        3.20000
   15    2   19       45.90000        2.20000       46.40000        2.30000
   15    2   20      176.89999        3.10000      168.80000        3.10000
   15    2   21       40.20000        2.70000       31.80000        2.50000
   15    2   22       29.70000        2.90000       36.30000        2.80000
   15    2   23       22.20000        3.40000       27.40000        3.30000
   15    2   24        9.90000        3.70000       12.60000        3.30000
   15    2   25       14.50000        4.60000        6.40000        5.10000
   15    2   26       28.00000        5.10000       41.80000        8.50000
   15    2   27       12.00000        9.10000       11.40000        8.20000
   15    3    0       60.20000        1.70000       60.20000        1.70000
   15    3    1      767.00000        5.10000      788.70001        5.00000
   15    3    2      714.50000        4.80000      710.29999        4.70000
   15    3    3      589.29999        4.10000      585.79999        4.10000
   15    3    4      417.79999        3.40000      409.39999        3.30000
   15    3    5      183.60001        2.30000      193.80000        2.30000
   15    3    6      134.30000        2.10000      139.00000        2.00000
   15    3    7      235.70000        2.50000      243.50000        2.50000
   15    3    8     1194.50000        7.20000     1211.30005        7.50000
   15    3    9      574.00000        4.30000      565.70001        4.50000
   15    3   10      384.70001        3.60000      385.60001        3.60000
   15    3   11      230.60001        2.70000      226.10001        2.80000
   15    3   12      384.70001        3.80000      362.20001        3.60000
   15    3   13       56.40000        1.90000       64.10000        2.00000
   15    3   14      296.79999        3.20000      296.10001        3.30000
   15    3   15      214.00000        2.90000      220.89999        3.00000
   15    3   16       68.00000        2.10000       61.20000        2.20000
   15    3   17       29.70000        2.00000       24.50000        2.10000
   15    3   18       76.20000        2.40000       77.90000        2.50000
   15    3   19       28.90000        2.10000       29.40000        2.20000
   15    3   20        8.30000        2.30000       10.30000        2.20000
   15    3   21       42.60000        3.00000       44.00000        2.80000
   15    3   22      122.00000        4.40000      109.70000        3.90000
   15    3   23       10.30000        3.70000       13.10000        3.30000
   15    3   24       72.80000        4.60000       61.90000        3.80000
   15    3   25       22.10000        4.40000       22.10000        5.00000
   15    3   26        9.40000        4.90000        8.40000        5.90000
   15    3   27       16.00000       10.10000       12.90000       12.50000
   15    4    0       31.50000        1.50000       31.50000        1.50000
   15    4    1      428.20001        3.50000      435.10001        3.50000
   15    4    2       19.00000        1.40000       18.00000        1.40000
   15    4    3      554.50000        4.10000      552.00000        4.00000
   15    4    4       50.50000        1.60000       58.70000        1.60000
   15    4    5     1198.00000        7.20000     1197.30005        7.00000
   15    4    6      258.50000        2.60000      257.10001        2.60000
   15    4    7      732.70001        5.00000      723.59998        5.00000
   15    4    8      185.20000        2.40000      166.30000        2.30000
   15    4    9     1375.09998        9.10000     1392.59998        9.20000
   15    4   10      547.59998        4.40000      564.09998        4.70000
   15    4   11       40.20000        1.80000       44.30000        1.90000
   15    4   12      375.10001        3.70000      366.10001        3.80000
   15    4   13      685.59998        5.20000      665.20001        5.30000
   15    4   14       45.60000        1.90000       48.00000        2.00000
   15    4   15      273.50000        3.20000      274.50000        3.30000
   15    4   16       72.60000        2.20000       73.30000        2.30000
   15    4   17      248.89999        3.30000      239.50000        3.50000
   15    4   18       82.90000        2.40000       76.30000        2.50000
   15    4   19       16.50000        2.10000       14.90000        2.10000
   15    4   20       61.40000        2.90000       61.80000        2.80000
   15    4   21       17.70000        2.90000       16.40000        2.70000
   15    4   22      122.50000        4.20000      119.50000        3.90000
   15    4   23       32.70000        3.80000       24.30000        3.20000
   15    4   24       26.20000        4.20000       23.90000        4.40000
   15    4   25       14.10000        4.60000       16.30000        5.40000
   15    4   26        2.00000        7.60000        4.70000        6.90000
   15    4   27       15.80000       14.90000        4.90000       17.30000
   15    5    0      916.70001        5.70000      916.70001        5.70000
   15    5    1       53.80000        1.80000       47.60000        1.70000
   15    5    2     1014.00000        6.20000     1006.29999        6.10000
   15    5    3      384.29999        3.20000      366.89999        3.20000
   15    5    4      352.39999        3.30000      354.70001        3.10000
   15    5    5      399.39999        3.30000      396.10001        3.30000
   15    5    6      976.90002        6.30000      974.09998        6.40000
   15    5    7     1228.09998        7.50000     1231.59998        7.70000
   15    5    8       24.30000        1.70000       27.10000        1.70000
   15    5    9      273.79999        2.90000      290.70001        3.00000
   15    5   10      256.79999        3.10000      257.89999        3.30000
   15    5   11      574.29999        4.70000      596.90002        5.10000
   15    5   12      111.40000        2.30000      109.50000        2.30000
   15    5   13      222.70000        2.90000      224.80000        2.90000
   15    5   14       41.10000        1.80000       39.80000        2.00000
   15    5   15       29.40000        1.90000       27.20000        2.00000
   15    5   16      160.39999        2.80000      161.10001        3.00000
   15    5   17      102.00000        2.50000       94.60000        2.60000
   15    5   18       81.90000        2.50000       73.50000        2.50000
   15    5   19       70.00000        2.80000       68.90000        2.70000
   15    5   20        6.90000        2.70000       12.10000        2.60000
   15    5   21       83.40000        3.80000       72.60000        3.50000
   15    5   22       47.90000        3.70000       48.00000        3.30000
   15    5   23        8.50000        3.90000       20.60000        4.00000
   15    5   24       24.60000        4.70000       18.60000        5.90000
   15    5   25       10.40000        6.20000       17.20000        6.90000
   15    6    0      100.40000        2.00000      100.40000        2.00000
   15    6    1      743.20001        5.30000      747.40002        5.30000
   15    6    2       93.50000        2.00000      107.10000        2.10000
   15    6    3      196.70000        2.50000      200.20000        2.50000
   15    6    4      736.20001        5.70000      736.20001        5.40000
   15    6    5      454.10001        3.80000      463.29999        4.00000
   15    6    6      115.70000        2.20000      119.20000        2.10000
   15    6    7       17.50000        1.60000       19.20000        1.70000
   15    6    8      153.60001        2.40000      161.00000        2.50000
   15    6    9       67.30000        2.00000       71.20000        2.00000
   15    6   10      224.70000        2.70000      232.00000        2.80000
   15    6   11       30.50000        1.70000       29.70000        1.70000
   15    6   12        4.60000        1.60000        5.80000        1.60000
   15    6   13        6.20000        1.60000        7.50000        1.70000
   15    6   14       18.40000        1.70000       15.00000        1.80000
   15    6   15       34.90000        1.80000       37.80000        2.00000
   15    6   16       73.50000        2.20000       76.10000        2.40000
   15    6   17       87.90000        2.40000       87.70000        2.50000
   15    6   18      106.90000        3.10000      104.30000        3.10000
   15    6   19      221.00000        4.50000      209.50000        4.10000
   15    6   20      147.30000        4.30000      145.80000        4.10000
   15    6   21       20.60000        3.30000       15.50000        3.10000
   15    6   22       12.00000        3.80000       21.00000        3.80000
   15    6   23       36.30000        4.60000       37.00000        5.00000
   15    6   24       47.10000        6.50000       37.30000        7.80000
   15    6   25       96.70000       15.00000       74.10000       13.40000
   15    6   26       18.80000       18.20000       13.40000       24.00000
   15    7    0       17.50000        1.60000       17.50000        1.60000
   15    7    1      165.20000        2.30000      177.70000        2.40000
   15    7    2       36.20000        1.70000       34.90000        1.60000
   15    7    3      477.10001        3.90000      491.60001        4.10000
   15    7    4       55.70000        1.90000       58.10000        2.00000
   15    7    5      363.39999        3.50000      346.29999        3.50000
   15    7    6       26.40000        1.70000       24.00000        1.70000
   15    7    7      159.30000        2.60000      146.39999        2.40000
   15    7    8       45.10000        1.70000       43.00000        1.70000
   15    7    9      151.39999        2.30000      158.70000        2.30000
   15    7   10      340.60001        3.40000      334.39999        3.30000
   15    7   11       53.70000        1.80000       57.20000        1.90000
   15    7   12      235.39999        2.90000      229.50000        2.90000
   15    7   13        9.00000        1.70000       10.00000        1.70000
   15    7   14      144.80000        2.50000      142.30000        2.80000
   15    7   15       29.60000        1.90000       36.00000        2.10000
   15    7   16       99.90000        2.40000       96.90000        2.50000
   15    7   17      293.79999        4.20000      299.00000        4.60000
   15    7   18       86.50000        3.20000       83.10000        3.20000
   15    7   19       20.70000        3.00000       11.80000        2.90000
   15    7   20       19.20000        3.20000       26.20000        3.30000
   15    7   21       28.90000        4.00000       23.10000        3.60000
   15    7   22       41.10000        5.30000       36.30000        5.90000
   15    7   23       50.80000        6.60000       39.30000        9.90000
   15    7   24       30.70000       13.00000       26.50000       18.80000
   15    8    0       13.40000        1.60000       13.40000        1.60000
   15    8    1       80.20000        2.00000       79.30000        2.00000
   15    8    2       31.20000        1.70000       29.70000        1.70000
   15    8    3      271.20001        3.00000      264.20001        2.90000
   15    8    4      183.00000        2.50000      182.89999        2.60000
   15    8    5       82.60000        2.00000       74.70000        2.00000
   15    8    6      204.30000        2.60000      191.30000        2.50000
   15    8    7      155.80000        2.40000      167.39999        2.40000
   15    8    8      137.80000        2.30000      135.39999        2.20000
   15    8    9       82.30000        2.00000       81.90000        2.00000
   15    8   10       42.30000        1.70000       42.70000        1.80000
   15    8   11       92.30000        2.10000       86.70000        2.10000
   15    8   12      349.89999        3.40000      343.60001        3.50000
   15    8   13      165.60001        2.60000      171.89999        2.70000
   15    8   14       49.50000        2.00000       48.60000        2.10000
   15    8   15       11.80000        1.90000        8.70000        1.90000
   15    8   16      101.10000        2.90000       99.90000        2.80000
   15    8   17       20.00000        2.60000       17.10000        2.80000
   15    8   18      116.70000        3.90000      124.50000        4.10000
   15    8   19       24.70000        3.70000       21.30000        3.30000
   15    8   20       27.60000        4.50000       19.00000        4.00000
   15    8   21        1.20000        5.70000       10.30000        5.40000
   15    8   22       37.00000        7.10000       10.00000       17.90000
   15    9    0      243.70000        2.90000      243.70000        2.90000
   15    9    1      282.20001        3.10000      278.70001        3.10000
   15    9    2      138.89999        2.30000      135.80000        2.30000
   15    9    3      100.10000        2.10000      102.50000        2.00000
   15    9    4      108.60000        2.10000      109.70000        2.10000
   15    9    5      132.00000        2.40000      140.00000        2.50000
   15    9    6        4.70000        1.60000        5.00000        1.60000
   15    9    7       21.10000        1.60000       21.20000        1.60000
   15    9    8      105.00000        2.20000      103.60000        2.10000
   15    9    9        9.70000        1.70000       12.70000        1.60000
   15    9   10       31.30000        1.80000       33.50000        1.70000
   15    9   11      177.70000        2.70000      179.80000        2.70000
   15    9   12       24.60000        1.80000       21.40000        1.90000
   15    9   13      122.20000        2.50000      122.70000        2.50000
   15    9   14       24.40000        2.20000       25.40000        2.30000
   15    9   15      129.70000        3.40000      130.89999        3.50000
   15    9   16      151.20000        4.10000      154.00000        4.40000
   15    9   17       56.00000        4.00000       57.00000        4.00000
   15    9   18       40.20000        4.00000       30.00000        3.90000
   15    9   19       45.60000        5.40000       51.50000        5.40000
   15    9   20       12.60000        5.80000       12.90000        5.90000
   15   10    0      305.70001        3.10000      305.70001        3.10000
   15   10    1      111.80000        2.10000      111.60000        2.10000
   15   10    2      230.39999        2.80000      236.20000        2.70000
   15   10    3      207.50000        2.60000      209.89999        2.70000
   15   10    4      118.90000        2.20000      120.10000        2.30000
   15   10    5      110.60000        2.20000      112.70000        2.20000
   15   10    6      101.00000        2.10000       98.70000        2.10000
   15   10    7      130.80000        2.40000      123.80000        2.30000
   15   10    8       33.80000        1.80000       31.60000        1.80000
   15   10    9      183.80000        2.70000      186.89999        2.70000
   15   10   10       57.90000        2.00000       62.00000        2.00000
   15   10   11       44.80000        2.10000       41.70000        2.30000
   15   10   12       57.10000        2.40000       57.60000        2.50000
   15   10   13      107.70000        3.40000      103.60000        3.40000
   15   10   14      227.70000        4.90000      235.70000        5.20000
   15   10   15       18.30000        3.50000       18.60000        3.60000
   15   10   16      161.20000        5.50000      164.39999        5.50000
   15   10   17       27.00000        4.20000       27.30000        4.10000
   15   10   18       34.70000        5.40000       24.30000        5.40000
   15   10   19       19.10000        5.50000       10.30000        5.80000
   15   11    0       11.40000        1.60000       11.40000        1.60000
   15   11    1       16.20000        1.50000       16.50000        1.50000
   15   11    2       22.00000        1.70000       21.50000        1.70000
   15   11    3       81.20000        2.00000       83.20000        2.00000
   15   11    4       30.50000        1.70000       32.60000        1.70000
   15   11    5       73.40000        2.00000       76.70000        1.90000
   15   11    6       43.80000        1.80000       41.70000        1.70000
   15   11    7      126.20000        2.30000      123.30000        2.30000
   15   11    8       98.70000        2.40000       99.60000        2.50000
   15   11    9       34.40000        2.00000       31.20000        2.20000
   15   11   10       17.90000        2.10000       15.60000        2.20000
   15   11   11      113.30000        3.30000      118.10000        3.50000
   15   11   12       14.30000        2.90000       14.10000        3.00000
   15   11   13       78.70000        3.70000       74.90000        3.80000
   15   11   14       79.60000        4.10000       67.20000        3.90000
   15   11   15       54.50000        3.80000       42.30000        4.00000
   15   11   16       42.20000        4.10000       42.10000        4.20000
   15   11   17       61.40000        5.80000       57.50000        5.90000
   15   11   18       15.50000        5.40000       19.10000        6.50000
   15   12    0       44.20000        2.00000       44.20000        2.00000
   15   12    1       51.00000        1.90000       51.60000        1.90000
   15   12    2       54.60000        2.00000       59.90000        2.00000
   15   12    3       36.40000        1.90000       32.50000        1.90000
   15   12    4      104.00000        2.40000      104.70000        2.40000
   15   12    5       55.20000        2.10000       54.40000        2.00000
   15   12    6      172.80000        3.30000      174.39999        3.20000
   15   12    7       69.20000        2.60000       66.70000        2.70000
   15   12    8       15.40000        2.30000       24.30000        2.50000
   15   12    9       59.80000        2.80000       55.00000        2.90000
   15   12   10       12.30000        2.50000        8.70000        2.70000
   15   12   11       30.10000        3.10000       23.40000        3.10000
   15   12   12       29.10000        3.10000       30.30000        3.10000
   15   12   13        9.30000        3.10000       10.00000        3.30000
   15   12   14       10.50000        3.50000       11.00000        3.50000
   15   12   15       18.30000        4.40000        7.80000        3.80000
   15   12   16       17.10000        4.70000       19.80000        4.60000
   15   12   17       10.60000        5.50000        1.00000        7.20000
   15   12   18       28.70000        7.40000       26.80000       13.50000
   15   13    0       63.60000        2.90000       63.60000        2.90000
   15   13    1        7.10000        2.60000        8.50000        2.50000
   15   13    2       15.00000        2.60000       19.70000        2.60000
   15   13    3      148.70000        3.80000      153.70000        3.80000
   15   13    4       27.90000        2.70000       34.70000        2.70000
   15   13    5       37.70000        2.70000       36.20000        2.70000
   15   13    6       14.20000        2.50000       17.90000        2.70000
   15   13    7       25.10000        2.90000       30.20000        2.80000
   15   13    8       40.60000        3.20000       39.10000        3.30000
   15   13    9        6.70000        3.20000       11.00000        3.40000
   15   13   10       35.60000        3.70000       38.10000        3.90000
   15   13   11       42.30000        3.90000       32.30000        4.20000
   15   13   12       37.60000        3.90000       37.70000        4.20000
   15   13   13       40.60000        4.70000       29.50000        4.20000
   15   13   14       16.40000        5.20000       16.20000        5.00000
   15   13   15       21.20000        7.50000        5.90000        6.90000
   15   13   16       20.80000       13.60000       11.20000       11.60000
   15   14    0       47.50000        4.10000       47.50000        4.10000
   15   14    1        6.60000        3.40000        9.00000        3.50000
   15   14    2        6.10000        3.30000       12.80000        3.40000
   15   14    3       22.70000        3.70000       29.00000        4.00000
   15   14    4       44.20000        4.40000       42.30000        4.20000
   15   14    5       26.30000        4.20000       21.40000        4.20000
   15   14    6       36.90000        4.60000       36.30000        4.80000
   15   14    7       15.40000        5.70000       19.30000        5.20000
   15   14    8       19.30000        5.40000       28.30000        5.20000
   15   14    9       24.50000        5.10000       20.60000        5.10000
   15   14   10        4.90000        4.40000        8.60000        5.00000
   15   14   11       28.40000        5.90000       38.40000        5.50000
   15   14   12       26.90000        7.30000       18.60000        6.20000
   15   14   13        6.20000        8.00000       16.60000        6.30000
   15   14   14        0.50000        9.60000        9.10000        9.90000
   15   15    0        1.80000        4.80000        1.80000        4.80000
   15   15    1       12.60000        3.90000       12.60000        3.90000
   15   15    2       26.80000        4.30000       26.80000        4.30000
   15   15    3       93.00000        7.00000       93.00000        7.00000
   15   15    4        1.20000        7.50000        1.20000        7.50000
   16    0    0      216.39999        3.60000      216.39999        3.60000
   16    0    1       34.90000        1.70000       34.90000        1.70000
   16    0    2      440.50000        3.50000      440.50000        3.50000
   16    0    3      629.79999        4.40000      629.79999        4.40000
   16    0    4       66.70000        1.80000       66.70000        1.80000
   16    0    5      144.89999        2.30000      144.89999        2.30000
   16    0    6      230.80000        2.80000      230.80000        2.80000
   16    0    7       85.30000        2.10000       85.30000        2.10000
   16    0    8      464.70001        4.20000      464.70001        4.20000
   16    0    9        8.90000        1.60000        8.90000        1.60000
   16    0   10       35.70000        1.80000       35.70000        1.80000
   16    0   11      200.60001        2.70000      200.60001        2.70000
   16    0   12       11.50000        1.60000       11.50000        1.60000
   16    0   13       40.40000        1.90000       40.40000        1.90000
   16    0   14       32.00000        2.00000       32.00000        2.00000
   16    0   15       67.30000        2.20000       67.30000        2.20000
   16    0   16        3.40000        1.90000        3.40000        1.90000
   16    0   17       21.20000        2.00000       21.20000        2.00000
   16    0   18      121.20000        2.70000      121.20000        2.70000
   16    0   19       20.40000        2.50000       20.40000        2.50000
   16    0   20       56.60000        3.10000       56.60000        3.10000
   16    0   21       44.80000        3.50000       44.80000        3.50000
   16    0   22       10.90000        3.50000       10.90000        3.50000
   16    0   23      141.60001        5.20000      141.60001        5.20000
   16    0   24       20.70000        4.20000       20.70000        4.20000
   16    0   25       32.40000        6.20000       32.40000        6.20000
   16    0   26       31.40000        9.80000       31.40000        9.80000
   16    1    0       22.00000        1.70000       22.00000        1.70000
   16    1    1      809.59998        5.20000      785.20001        5.10000
   16    1    2      336.39999        3.00000      366.79999        3.10000
   16    1    3       22.30000        1.50000       22.30000        1.60000
   16    1    4     1135.69995        7.30000     1172.80005        7.40000
   16    1    5      460.00000        4.30000      485.10001        4.20000
   16    1    6      108.00000        2.10000      124.60000        2.20000
   16    1    7      127.60000        2.20000      107.60000        2.20000
   16    1    8      135.50000        2.40000      129.60001        2.30000
   16    1    9      172.30000        2.60000      185.89999        2.70000
   16    1   10       90.20000        2.10000       94.70000        2.10000
   16    1   11      227.80000        2.80000      209.10001        2.70000
   16    1   12       59.20000        1.90000       68.20000        2.00000
   16    1   13       50.40000        2.00000       53.50000        2.00000
   16    1   14      204.80000        2.90000      216.89999        3.20000
   16    1   15      265.60001        3.30000      286.89999        3.60000
   16    1   16       41.50000        2.10000       35.10000        2.00000
   16    1   17      136.20000        2.80000      131.60001        2.80000
   16    1   18       14.50000        2.20000       10.50000        2.10000
   16    1   19       47.50000        2.60000       46.50000        2.60000
   16    1   20       41.30000        3.00000       42.00000        3.10000
   16    1   21      124.20000        4.10000      131.80000        4.20000
   16    1   22      147.70000        5.00000      149.80000        4.90000
   16    1   23       17.70000        4.10000       32.20000        3.90000
   16    1   24       60.40000        5.00000       59.70000        4.70000
   16    1   25       18.00000        5.60000        7.70000        6.90000
   16    2    0     1671.09998        9.90000     1671.09998        9.90000
   16    2    1       68.40000        1.90000       56.40000        1.80000
   16    2    2      941.90002        6.10000      943.29999        6.20000
   16    2    3       26.20000        1.60000       28.30000        1.60000
   16    2    4      250.00000        2.90000      249.80000        2.80000
   16    2    5      232.70000        2.90000      247.30000        2.90000
   16    2    6      769.09998        5.50000      793.59998        5.60000
   16    2    7      133.89999        2.30000      143.89999        2.40000
   16    2    8       32.80000        1.80000       41.20000        1.80000
   16    2    9       17.40000        1.70000       19.10000        1.70000
   16    2   10      241.20000        2.90000      230.39999        3.00000
   16    2   11       24.70000        1.70000       27.30000        1.80000
   16    2   12      141.60001        2.40000      128.20000        2.30000
   16    2   13      570.90002        4.80000      580.90002        4.90000
   16    2   14      198.20000        2.90000      196.50000        2.90000
   16    2   15       33.60000        1.90000       33.90000        2.10000
   16    2   16      150.70000        2.70000      154.10001        2.80000
   16    2   17      129.20000        2.70000      128.10001        2.80000
   16    2   18       58.00000        2.60000       63.30000        2.80000
   16    2   19       80.10000        3.20000       82.90000        3.20000
   16    2   20       54.40000        3.50000       50.70000        3.40000
   16    2   21       21.00000        3.30000       26.60000        3.50000
   16    2   22       41.80000        4.00000       42.80000        3.80000
   16    2   23       12.90000        4.50000       17.10000        3.50000
   16    2   24       28.90000        4.80000       28.70000        4.40000
   16    2   25        8.60000        5.20000        2.20000       10.80000
   16    2   26        7.50000       11.10000       22.70000       18.80000
   16    3    0      275.89999        3.10000      275.89999        3.10000
   16    3    1      640.09998        4.80000      644.90002        4.80000
   16    3    2      176.30000        2.40000      160.70000        2.40000
   16    3    3       42.90000        1.70000       48.50000        1.80000
   16    3    4      548.09998        4.10000      553.09998        4.30000
   16    3    5      126.10000        2.20000      120.00000        2.10000
   16    3    6      443.89999        3.80000      477.00000        4.00000
   16    3    7      727.79999        5.40000      722.90002        5.30000
   16    3    8      221.10001        2.90000      226.10001        3.00000
   16    3    9        8.30000        1.60000        6.70000        1.70000
   16    3   10       26.80000        1.60000       21.30000        1.70000
   16    3   11       26.90000        1.70000       26.70000        1.80000
   16    3   12       22.40000        1.70000       19.90000        1.70000
   16    3   13      188.10001        2.70000      185.30000        2.80000
   16    3   14       28.30000        1.90000       28.70000        2.00000
   16    3   15       97.00000        2.40000       98.00000        2.50000
   16    3   16      156.30000        2.70000      156.60001        2.90000
   16    3   17       28.00000        2.10000       31.10000        2.20000
   16    3   18       17.70000        2.40000       19.30000        2.50000
   16    3   19       14.30000        3.00000       11.10000        2.90000
   16    3   20      132.80000        4.40000      143.50000        4.60000
   16    3   21       11.30000        3.30000       13.00000        3.30000
   16    3   22       11.50000        3.80000       14.10000        3.50000
   16    3   23       21.10000        4.70000       15.70000        3.70000
   16    3   24       13.00000        5.30000       16.50000        5.50000
   16    3   25       11.60000        6.10000       11.50000       10.00000
   16    4    0      162.00000        2.40000      162.00000        2.40000
   16    4    1      351.20001        3.20000      342.29999        3.30000
   16    4    2      745.29999        5.20000      748.09998        5.20000
   16    4    3      162.10001        2.30000      158.70000        2.30000
   16    4    4      188.60001        2.50000      188.60001        2.60000
   16    4    5       16.20000        1.70000       17.10000        1.70000
   16    4    6      172.10001        2.60000      165.00000        2.60000
   16    4    7       41.70000        1.80000       42.10000        1.80000
   16    4    8      436.70001        4.00000      437.79999        4.00000
   16    4    9       97.50000        2.00000      107.30000        2.10000
   16    4   10      249.30000        2.90000      247.70000        2.90000
   16    4   11      179.20000        2.60000      180.50000        2.60000
   16    4   12      207.30000        2.90000      202.39999        2.90000
   16    4   13       19.90000        1.80000       22.20000        1.90000
   16    4   14      233.20000        3.10000      237.20000        3.30000
   16    4   15      162.60001        2.80000      166.20000        3.00000
   16    4   16      137.10001        2.70000      140.70000        2.90000
   16    4   17        8.50000        2.20000        6.50000        2.30000
   16    4   18        8.50000        2.50000        7.20000        2.50000
   16    4   19      111.00000        3.60000      104.10000        3.90000
   16    4   20      102.70000        4.10000      102.90000        4.20000
   16    4   21       69.80000        4.40000       68.30000        4.20000
   16    4   22       18.10000        4.30000       20.30000        4.10000
   16    4   23       12.40000        4.70000        9.60000        4.80000
   16    4   24       42.90000        7.00000       33.70000        9.70000
   16    4   25       22.20000       12.80000       17.50000       10.10000
   16    5    0      356.00000        3.70000      356.00000        3.70000
   16    5    1      296.60001        3.20000      291.60001        3.30000
   16    5    2       96.80000        2.00000       88.10000        2.00000
   16    5    3      362.60001        3.70000      369.29999        3.60000
   16    5    4      227.80000        2.90000      220.00000        3.00000
   16    5    5      200.60001        2.60000      200.30000        2.60000
   16    5    6       93.20000        2.10000       85.40000        2.00000
   16    5    7      326.89999        3.50000      314.70001        3.30000
   16    5    8      258.29999        2.90000      251.30000        2.90000
   16    5    9       83.70000        2.00000       90.00000        2.00000
   16    5   10       57.60000        1.80000       59.60000        1.80000
   16    5   11       70.70000        2.00000       68.50000        2.00000
   16    5   12       71.70000        2.00000       69.10000        2.10000
   16    5   13        3.50000        1.70000        5.50000        1.80000
   16    5   14       51.10000        2.00000       59.70000        2.20000
   16    5   15       91.00000        2.30000       90.50000        2.50000
   16    5   16       44.60000        2.40000       46.50000        2.50000
   16    5   17       69.20000        2.70000       58.70000        2.90000
   16    5   18      138.39999        3.80000      130.89999        3.90000
   16    5   19       48.30000        3.50000       48.30000        3.60000
   16    5   20       87.70000        4.20000       78.10000        4.50000
   16    5   21       28.60000        4.50000       24.10000        4.10000
   16    5   22       36.90000        5.30000       28.10000        5.70000
   16    5   23       23.70000        6.00000       25.90000        7.50000
   16    5   24       16.80000        7.60000       11.60000        9.10000
   16    5   25       15.90000       19.60000       22.50000       17.00000
   16    6    0      132.60001        2.20000      132.60001        2.20000
   16    6    1      359.79999        3.30000      359.70001        3.30000
   16    6    2       56.10000        1.80000       55.60000        1.80000
   16    6    3      244.60001        2.80000      245.80000        2.80000
   16    6    4      141.10001        2.20000      145.10001        2.30000
   16    6    5      305.20001        3.10000      291.00000        3.20000
   16    6    6      355.89999        3.40000      347.89999        3.30000
   16    6    7       99.80000        2.00000       93.70000        2.00000
   16    6    8      151.30000        2.30000      152.60001        2.30000
   16    6    9       42.30000        1.70000       42.30000        1.70000
   16    6   10       39.00000        1.70000       40.70000        1.80000
   16    6   11       15.30000        1.60000       18.40000        1.70000
   16    6   12      209.89999        2.90000      215.60001        3.00000
   16    6   13       30.70000        1.80000       32.50000        2.00000
   16    6   14       87.30000        2.20000       91.10000        2.50000
   16    6   15      113.40000        2.70000      117.20000        2.90000
   16    6   16      123.20000        3.00000      121.00000        3.30000
   16    6   17      118.10000        3.60000      120.20000        3.90000
   16    6   18      217.60001        5.00000      219.70000        5.50000
   16    6   19       32.70000        3.60000       33.30000        3.80000
   16    6   20       10.00000        4.60000        8.70000        4.30000
   16    6   21       30.30000        5.00000       20.20000        4.90000
   16    6   22       25.20000        6.40000       12.20000       11.30000
   16    6   23       87.50000        7.80000       94.50000       16.50000
   16    7    0       57.10000        1.90000       57.10000        1.90000
   16    7    1       83.60000        1.90000       82.10000        1.90000
   16    7    2       85.00000        2.00000       87.30000        2.00000
   16    7    3      188.20000        2.50000      178.39999        2.50000
   16    7    4      250.70000        2.80000      250.00000        2.80000
   16    7    5       32.80000        1.70000       33.10000        1.70000
   16    7    6      177.10001        2.50000      167.50000        2.50000
   16    7    7      141.10001        2.30000      136.80000        2.30000
   16    7    8      188.30000        2.60000      191.30000        2.60000
   16    7    9      118.70000        2.30000      119.50000        2.20000
   16    7   10      306.70001        3.20000      318.60001        3.30000
   16    7   11       87.40000        2.10000       81.30000        2.10000
   16    7   12      193.00000        2.80000      193.39999        2.90000
   16    7   13      133.10001        2.50000      139.50000        2.80000
   16    7   14       49.90000        2.20000       48.70000        2.60000
   16    7   15      114.30000        3.20000      117.30000        3.60000
   16    7   16      258.89999        5.00000      265.39999        5.50000
   16    7   17       11.80000        3.20000       16.90000        3.40000
   16    7   18      109.00000        4.50000      105.60000        5.10000
   16    7   19       73.30000        6.60000       66.00000        5.70000
   16    7   20       51.40000        6.30000       47.10000        5.80000
   16    7   21       27.90000        8.10000       18.70000        9.20000
   16    8    0      302.00000        3.30000      302.00000        3.30000
   16    8    1      170.39999        2.50000      163.80000        2.40000
   16    8    2        6.10000        1.50000        6.60000        1.50000
   16    8    3       96.40000        2.00000       95.60000        2.10000
   16    8    4      190.20000        2.60000      188.00000        2.60000
   16    8    5       91.00000        2.00000       91.30000        2.10000
   16    8    6       45.90000        1.80000       50.90000        1.80000
   16    8    7        9.70000        1.60000       11.20000        1.60000
   16    8    8      143.60001        2.40000      145.60001        2.40000
   16    8    9       74.70000        2.00000       73.80000        2.00000
   16    8   10      193.50000        2.80000      192.50000        2.80000
   16    8   11      190.30000        2.70000      196.30000        2.90000
   16    8   12       11.00000        1.90000       15.00000        2.00000
   16    8   13       17.30000        2.10000       16.10000        2.10000
   16    8   14       75.60000        3.10000       74.00000        3.30000
   16    8   15       18.20000        3.10000       14.00000        3.50000
   16    8   16      125.80000        4.50000      120.40000        4.90000
   16    8   17       93.50000        4.40000       96.60000        4.80000
   16    8   19       20.30000        7.40000       26.00000        6.30000
   16    8   20       14.50000        7.60000       18.50000        7.80000
   16    9    0       40.60000        1.70000       40.60000        1.70000
   16    9    1       88.40000        2.10000       85.90000        2.00000
   16    9    2      580.00000        4.60000      594.20001        4.60000
   16    9    3      381.89999        3.60000      388.39999        3.60000
   16    9    4       52.90000        1.80000       51.40000        1.80000
   16    9    5       75.20000        2.00000       74.20000        2.00000
   16    9    6      106.10000        2.20000       97.80000        2.10000
   16    9    7      125.30000        2.30000      125.30000        2.30000
   16    9    8      103.90000        2.30000      103.90000        2.30000
   16    9    9       97.10000        2.30000       97.50000        2.40000
   16    9   10       72.80000        2.20000       74.20000        2.40000
   16    9   11       64.50000        2.50000       64.10000        2.40000
   16    9   12       41.00000        2.70000       47.70000        3.10000
   16    9   13        9.40000        2.70000        9.40000        2.80000
   16    9   14       35.00000        3.40000       40.20000        3.50000
   16    9   15       18.40000        3.40000       25.20000        3.80000
   16    9   16       12.80000        3.80000       18.90000        4.30000
   16    9   17       19.40000        4.80000       23.50000        4.80000
   16    9   18       18.70000        5.70000       24.50000        5.00000
   16    9   19       19.30000        7.70000       19.60000        6.90000
   16   10    0       42.40000        1.80000       42.40000        1.80000
   16   10    1      264.70001        3.10000      269.00000        3.00000
   16   10    2       55.40000        1.90000       56.30000        1.90000
   16   10    3       10.40000        1.60000        5.60000        1.60000
   16   10    4       20.90000        1.70000       18.20000        1.70000
   16   10    5       18.70000        1.70000       19.10000        1.70000
   16   10    6      137.39999        2.50000      141.60001        2.60000
   16   10    7       99.00000        2.50000       99.60000        2.40000
   16   10    8       35.40000        2.10000       36.00000        2.20000
   16   10    9       37.10000        2.30000       36.50000        2.50000
   16   10   10       30.80000        2.50000       31.50000        2.60000
   16   10   11       25.00000        2.70000       22.30000        3.10000
   16   10   12       72.50000        3.40000       64.90000        3.70000
   16   10   13       58.00000        3.90000       59.00000        3.90000
   16   10   14       13.90000        3.50000       14.50000        3.40000
   16   10   15       13.00000        3.70000        8.90000        3.80000
   16   10   16       22.30000        4.30000       11.90000        4.50000
   16   10   17        6.60000        5.30000        4.50000        5.10000
   16   10   18       19.80000        6.10000       14.30000        7.30000
   16   11    0       73.60000        2.30000       73.60000        2.30000
   16   11    1       23.00000        1.90000       22.40000        1.80000
   16   11    2        5.30000        1.80000        8.00000        1.80000
   16   11    3       92.70000        2.40000       92.20000        2.60000
   16   11    4      111.10000        2.70000      110.40000        2.80000
   16   11    5      123.90000        3.00000      124.90000        2.90000
   16   11    6       35.20000        2.40000       40.50000        2.40000
   16   11    7       65.40000        2.70000       63.30000        2.90000
   16   11    8        9.00000        2.40000        7.30000        2.50000
   16   11    9       30.50000        2.80000       33.50000        3.20000
   16   11   10       28.10000        2.90000       32.60000        3.30000
   16   11   11        5.30000        2.80000        9.10000        3.20000
   16   11   12       65.20000        3.90000       57.70000        4.00000
   16   11   13       10.50000        3.40000       12.00000        3.60000
   16   11   14       87.50000        4.60000       93.50000        5.00000
   16   11   15       10.80000        4.30000        3.40000        4.30000
   16   11   16       19.50000        6.20000       30.30000        6.20000
   16   11   17       14.80000        6.50000       14.20000        8.40000
   16   12    0        8.10000        2.80000        8.10000        2.80000
   16   12    1       98.90000        3.60000      102.20000        3.70000
   16   12    2       41.90000        3.00000       36.50000        2.90000
   16   12    3       91.10000        3.40000       99.20000        3.50000
   16   12    4       66.20000        3.40000       72.20000        3.10000
   16   12    5       13.20000        2.70000       13.30000        2.70000
   16   12    6       74.40000        3.40000       75.90000        3.60000
   16   12    7       77.80000        3.80000       77.60000        3.70000
   16   12    8       39.90000        3.40000       39.80000        3.90000
   16   12    9       19.70000        3.60000       19.10000        3.90000
   16   12   10       11.20000        3.70000       11.90000        3.70000
   16   12   11       29.20000        3.90000       30.80000        4.50000
   16   12   12       21.80000        4.20000       19.10000        4.20000
   16   12   13       49.20000        5.60000       58.90000        5.10000
   16   12   14        7.70000        6.30000       12.50000        5.10000
   16   12   15       11.40000        7.10000        2.70000        6.90000
   16   12   16       28.20000        9.60000        5.90000       11.40000
   16   13    0        6.30000        3.50000        6.30000        3.50000
   16   13    1       79.10000        4.60000       89.40000        4.70000
   16   13    2        9.70000        3.60000        9.70000        3.40000
   16   13    3       46.70000        4.20000       46.80000        4.30000
   16   13    4       48.70000        4.50000       48.90000        4.90000
   16   13    5       30.30000        4.70000       31.00000        4.60000
   16   13    6       20.10000        4.30000       26.60000        6.30000
   16   13    7       10.50000        5.60000       17.70000        6.80000
   16   13    8        3.60000        6.60000        6.70000        6.10000
   16   13    9       28.90000        5.40000       14.20000        5.80000
   16   13   10       38.00000        6.60000       51.60000        7.60000
   16   13   11       13.60000        8.20000        9.40000        6.20000
   16   13   12        4.30000        8.20000       22.60000        7.10000
   16   13   13       30.00000       15.00000       20.70000       10.10000
   16   14    0        8.30000        3.90000        8.30000        3.90000
   16   14    1       52.60000        4.90000       60.70000        4.40000
   16   14    2       12.50000        4.60000        7.90000        4.40000
   16   14    3       52.80000        6.50000       44.70000        6.60000
   16   14    4       24.20000        7.90000        8.20000       10.90000
   16   15    0       78.00000        9.10000       78.00000        9.10000
   16   15    1       11.40000        7.10000        4.70000        9.50000
   16   15    2       25.70000       10.90000        0.00000       10.30000
   17    0    1      448.89999        3.80000      448.89999        3.80000
   17    0    2       52.80000        1.80000       52.80000        1.80000
   17    0    3       28.00000        1.70000       28.00000        1.70000
   17    0    4        9.80000        1.60000        9.80000        1.60000
   17    0    5     1794.19995       10.90000     1794.19995       10.90000
   17    0    6       22.60000        1.70000       22.60000        1.70000
   17    0    7      128.60001        2.30000      128.60001        2.30000
   17    0    8      571.00000        4.50000      571.00000        4.50000
   17    0    9      239.70000        2.80000      239.70000        2.80000
   17    0   10        2.90000        1.60000        2.90000        1.60000
   17    0   11      298.70001        3.20000      298.70001        3.20000
   17    0   12       71.50000        2.10000       71.50000        2.10000
   17    0   13       10.70000        1.70000       10.70000        1.70000
   17    0   14       20.00000        2.00000       20.00000        2.00000
   17    0   15      119.50000        2.80000      119.50000        2.80000
   17    0   16        1.30000        2.30000        1.30000        2.30000
   17    0   17       51.40000        3.10000       51.40000        3.10000
   17    0   18       26.00000        3.20000       26.00000        3.20000
   17    0   19       30.30000        3.50000       30.30000        3.50000
   17    0   20      152.70000        4.90000      152.70000        4.90000
   17    0   21       17.60000        3.80000       17.60000        3.80000
   17    0   22       91.90000        5.80000       91.90000        5.80000
   17    0   23       12.10000        5.70000       12.10000        5.70000
   17    0   24       59.70000       16.30000       59.70000       16.30000
   17    1    0      829.20001        5.80000      829.20001        5.80000
   17    1    1       10.60000        1.60000       13.90000        1.60000
   17    1    2       96.80000        2.00000       96.60000        2.10000
   17    1    3      962.90002        6.50000      947.50000        6.50000
   17    1    4      224.39999        2.60000      227.30000        2.60000
   17    1    5       92.30000        2.00000       88.90000        2.00000
   17    1    6      151.60001        2.40000      145.80000        2.40000
   17    1    7      313.29999        3.20000      324.29999        3.20000
   17    1    8      344.79999        3.40000      345.20001        3.40000
   17    1    9      176.70000        2.50000      167.70000        2.40000
   17    1   10       59.40000        1.90000       56.50000        1.90000
   17    1   11       40.30000        1.90000       44.70000        1.90000
   17    1   12       80.80000        2.10000       76.70000        2.10000
   17    1   13       64.50000        2.20000       63.50000        2.10000
   17    1   14      177.50000        2.90000      171.39999        3.00000
   17    1   15       11.80000        2.10000       11.60000        2.10000
   17    1   16      242.00000        4.10000      242.30000        4.10000
   17    1   17       71.70000        3.10000       67.90000        3.20000
   17    1   18       84.90000        3.60000       83.30000        3.80000
   17    1   19        9.00000        3.00000       13.20000        3.40000
   17    1   20       86.50000        4.00000       85.30000        4.30000
   17    1   21       73.60000        4.40000       69.30000        4.40000
   17    1   22      125.70000        6.50000      122.40000        5.40000
   17    1   23       46.80000        7.90000       34.70000        6.20000
   17    1   24       21.60000        9.80000        8.10000       14.50000
   17    2    0      509.20001        4.10000      509.20001        4.10000
   17    2    1      417.20001        3.70000      429.00000        3.80000
   17    2    2     1382.09998        8.80000     1389.80005        8.90000
   17    2    3       48.80000        1.80000       51.20000        1.90000
   17    2    4      116.50000        2.10000      109.90000        2.10000
   17    2    5      292.60001        3.00000      288.39999        3.00000
   17    2    6       68.90000        1.90000       68.80000        2.00000
   17    2    7      301.50000        3.10000      300.20001        3.10000
   17    2    8      214.20000        2.70000      214.20000        2.70000
   17    2    9       71.40000        1.90000       68.80000        1.90000
   17    2   10      122.50000        2.20000      118.00000        2.20000
   17    2   11       35.00000        1.80000       35.30000        1.80000
   17    2   12       33.70000        1.90000       34.10000        2.00000
   17    2   13      110.10000        2.40000      118.80000        2.50000
   17    2   14       54.30000        2.20000       52.80000        2.20000
   17    2   15       97.50000        2.80000       94.80000        2.80000
   17    2   16       96.00000        3.00000       97.70000        3.00000
   17    2   17       75.90000        3.30000       71.90000        3.40000
   17    2   18       12.60000        2.90000       21.70000        3.10000
   17    2   19       29.40000        3.20000       37.80000        3.50000
   17    2   20        9.20000        3.30000        6.90000        3.50000
   17    2   21       39.00000        4.90000       47.80000        4.30000
   17    2   22       24.70000        5.60000       27.00000        4.20000
   17    2   23        9.50000        8.40000       15.50000        6.90000
   17    2   24       44.30000       10.70000       45.50000       16.00000
   17    3    0       51.00000        1.80000       51.00000        1.80000
   17    3    1     1216.90002        7.40000     1209.90002        7.50000
   17    3    2      186.10001        2.60000      186.60001        2.70000
   17    3    3      204.30000        2.60000      197.00000        2.60000
   17    3    4      301.29999        3.10000      298.50000        3.10000
   17    3    5      125.30000        2.20000      115.40000        2.10000
   17    3    6      170.00000        2.40000      168.20000        2.50000
   17    3    7      194.50000        2.60000      199.20000        2.60000
   17    3    8      138.00000        2.20000      141.20000        2.30000
   17    3    9      210.10001        2.60000      201.30000        2.60000
   17    3   10       46.40000        1.70000       47.70000        1.80000
   17    3   11       89.60000        2.10000       89.20000        2.10000
   17    3   12       55.60000        2.00000       60.60000        2.10000
   17    3   13       17.40000        1.80000       23.60000        1.90000
   17    3   14       39.20000        2.20000       38.70000        2.10000
   17    3   15       15.70000        2.20000       14.80000        2.40000
   17    3   16       29.80000        2.60000       33.70000        2.90000
   17    3   17       67.80000        3.30000       59.20000        3.50000
   17    3   18       88.90000        3.80000       74.00000        4.00000
   17    3   19       36.30000        3.70000       36.40000        3.90000
   17    3   20       11.50000        3.70000        7.90000        3.60000
   17    3   21        8.90000        4.60000       16.30000        4.00000
   17    3   22       27.60000        6.80000       15.40000        5.00000
   17    3   23       12.50000        7.20000       16.00000        6.90000
   17    4    0       18.00000        1.80000       18.00000        1.80000
   17    4    1      268.79999        3.00000      269.79999        3.00000
   17    4    2      183.10001        2.50000      181.70000        2.60000
   17    4    3      740.40002        5.20000      742.50000        5.40000
   17    4    4      171.00000        2.40000      162.80000        2.40000
   17    4    5      481.20001        4.20000      486.89999        4.00000
   17    4    6      166.30000        2.30000      166.10001        2.40000
   17    4    7       80.50000        1.90000       85.10000        2.00000
   17    4    8       82.40000        1.90000       82.50000        1.90000
   17    4    9      201.39999        2.60000      199.60001        2.60000
   17    4   10       67.40000        1.90000       67.70000        2.00000
   17    4   11      110.50000        2.20000      106.90000        2.30000
   17    4   12       26.20000        1.80000       19.40000        1.80000
   17    4   13       18.90000        1.80000       15.90000        1.90000
   17    4   14       84.70000        2.40000       84.20000        2.70000
   17    4   15       29.70000        2.50000       19.70000        2.60000
   17    4   16       15.90000        2.70000        9.90000        3.00000
   17    4   17       27.10000        3.20000       33.10000        3.60000
   17    4   18       49.10000        3.70000       46.30000        4.00000
   17    4   19       54.70000        4.40000       51.00000        4.20000
   17    4   20       21.10000        4.50000       20.30000        4.10000
   17    4   21       18.80000        5.40000       11.00000        4.40000
   17    4   22       62.90000        8.20000       65.50000        7.10000
   17    4   23       16.00000       10.10000       14.30000       11.60000
   17    5    0      318.39999        3.30000      318.39999        3.30000
   17    5    1      744.59998        5.40000      741.09998        5.50000
   17    5    2      208.60001        2.80000      214.00000        2.80000
   17    5    3      156.70000        2.40000      153.39999        2.40000
   17    5    4      105.90000        2.00000      106.00000        2.10000
   17    5    5       68.90000        1.90000       65.10000        1.90000
   17    5    6      119.20000        2.20000      125.10000        2.20000
   17    5    7      179.80000        2.50000      184.30000        2.50000
   17    5    8       23.80000        1.60000       23.50000        1.60000
   17    5    9      172.60001        2.50000      181.70000        2.60000
   17    5   10       50.40000        1.80000       49.90000        1.90000
   17    5   11       11.20000        1.70000       10.30000        1.70000
   17    5   12       33.00000        1.80000       37.70000        2.00000
   17    5   13       16.70000        1.90000       16.30000        2.10000
   17    5   14       39.00000        2.40000       38.70000        2.60000
   17    5   15       62.00000        3.00000       66.00000        3.50000
   17    5   16       55.50000        3.40000       53.80000        3.80000
   17    5   17       50.10000        3.70000       46.40000        4.20000
   17    5   18       45.10000        4.40000       33.30000        4.20000
   17    5   19       12.30000        4.10000       14.50000        4.20000
   17    5   20       10.40000        5.60000       15.40000        4.50000
   17    5   21       17.90000        6.70000       16.80000        5.70000
   17    6    0     1337.30005        8.70000     1337.30005        8.70000
   17    6    1       26.10000        1.70000       29.40000        1.80000
   17    6    2      209.20000        2.80000      206.80000        2.70000
   17    6    3      104.70000        2.10000      103.00000        2.20000
   17    6    4      103.80000        2.10000       98.50000        2.10000
   17    6    5       30.10000        1.60000       28.80000        1.60000
   17    6    6       38.80000        1.70000       44.60000        1.80000
   17    6    7       30.70000        1.80000       36.10000        1.80000
   17    6    8      169.30000        2.60000      175.10001        2.60000
   17    6    9       15.20000        1.70000       15.50000        1.70000
   17    6   10       65.90000        2.00000       69.90000        2.10000
   17    6   11       12.40000        1.70000       13.30000        1.90000
   17    6   12       14.50000        2.00000       18.90000        2.20000
   17    6   13        7.60000        2.40000        9.20000        2.60000
   17    6   14       69.90000        2.80000       72.40000        3.60000
   17    6   15       69.80000        3.70000       65.90000        4.40000
   17    6   16      101.00000        4.40000      104.50000        4.90000
   17    6   17      110.40000        5.50000       98.90000        5.30000
   17    6   18       56.90000        5.30000       45.70000        5.00000
   17    6   19       42.00000        7.30000       26.80000        5.20000
   17    6   20        4.70000        7.70000        6.20000        6.10000
   17    6   21       28.40000        9.30000       21.30000       14.80000
   17    7    0      166.80000        2.40000      166.80000        2.40000
   17    7    1       74.70000        1.90000       69.10000        1.90000
   17    7    2       96.90000        2.10000       96.10000        2.10000
   17    7    3       84.80000        2.10000       82.60000        2.10000
   17    7    4      141.70000        2.40000      149.10001        2.40000
   17    7    5       18.80000        1.60000       20.50000        1.70000
   17    7    6      259.50000        3.00000      248.89999        3.00000
   17    7    7       44.40000        1.90000       42.90000        1.80000
   17    7    8       68.50000        2.00000       76.00000        2.10000
   17    7    9       18.80000        1.80000       20.60000        1.80000
   17    7   10       54.70000        2.10000       48.50000        2.20000
   17    7   11       21.60000        2.10000       22.80000        2.20000
   17    7   12      122.00000        3.50000      106.70000        3.80000
   17    7   13      254.00000        4.80000      247.70000        5.60000
   17    7   14       52.60000        3.40000       52.50000        4.20000
   17    7   15       53.00000        3.50000       56.70000        4.80000
   17    7   16       52.80000        4.70000       51.10000        5.40000
   17    7   17      127.40000        6.60000      129.30000        6.60000
   17    7   18       34.90000        8.00000       34.50000        5.70000
   17    7   19       54.70000       10.10000       54.20000        7.20000
   17    7   20       21.40000        9.20000       45.80000       11.50000
   17    8    0      134.50000        2.30000      134.50000        2.30000
   17    8    1      176.00000        2.60000      174.89999        2.50000
   17    8    2       63.10000        1.90000       65.00000        1.90000
   17    8    3      161.39999        2.50000      160.89999        2.50000
   17    8    4       14.50000        1.60000       13.70000        1.70000
   17    8    5       80.80000        2.10000       73.50000        2.00000
   17    8    6        7.70000        1.70000        9.60000        1.80000
   17    8    7       81.70000        2.20000       85.70000        2.30000
   17    8    8       20.60000        2.00000       25.50000        2.10000
   17    8    9       25.10000        2.30000       25.20000        2.40000
   17    8   10       61.50000        2.70000       53.60000        2.80000
   17    8   11       38.80000        2.90000       39.70000        3.30000
   17    8   12       46.20000        3.40000       47.40000        3.60000
   17    8   13       33.50000        3.40000       39.10000        4.00000
   17    8   14      119.50000        4.50000      108.30000        5.40000
   17    8   15       71.50000        5.00000       72.30000        5.80000
   17    8   16       10.40000        4.60000       10.50000        4.80000
   17    8   17       22.30000        7.90000       43.00000        5.60000
   17    8   18       61.80000       10.20000       47.40000        7.00000
   17    8   19       16.70000        9.10000       24.00000        8.00000
   17    9    0      196.39999        2.80000      196.39999        2.80000
   17    9    1      293.29999        3.40000      292.50000        3.60000
   17    9    2       23.40000        1.80000       16.20000        1.80000
   17    9    3       24.10000        1.90000       26.60000        1.80000
   17    9    4       11.30000        1.80000       10.50000        1.80000
   17    9    5       74.10000        2.30000       72.10000        2.30000
   17    9    6       28.40000        2.30000       28.90000        2.30000
   17    9    7       38.20000        2.40000       35.90000        2.50000
   17    9    8       55.10000        2.80000       53.60000        3.00000
   17    9    9       74.10000        3.10000       72.60000        3.40000
   17    9   10       27.20000        2.80000       30.10000        3.50000
   17    9   11       71.90000        3.60000       75.10000        4.10000
   17    9   12       37.60000        3.40000       34.30000        3.80000
   17    9   13       41.10000        3.80000       42.00000        4.00000
   17    9   14       17.50000        3.80000       22.50000        4.50000
   17    9   15       52.10000        4.90000       53.40000        6.20000
   17    9   16       17.50000        6.00000       12.20000        5.20000
   17    9   17       20.60000       10.40000        1.70000        6.30000
   17   10    0       23.00000        2.20000       23.00000        2.20000
   17   10    1       18.00000        2.30000       17.60000        2.30000
   17   10    2      108.60000        3.00000      108.00000        3.00000
   17   10    3       13.80000        2.30000       13.30000        2.20000
   17   10    4        6.60000        2.40000       11.50000        2.30000
   17   10    5       19.60000        2.50000       19.00000        2.40000
   17   10    6       26.00000        2.70000       31.00000        2.80000
   17   10    7       22.70000        2.70000       29.00000        2.80000
   17   10    8       41.30000        3.00000       42.60000        3.60000
   17   10    9       53.80000        3.20000       49.30000        3.60000
   17   10   10       31.70000        3.20000       18.20000        3.50000
   17   10   11       13.70000        3.30000       12.10000        3.60000
   17   10   12       10.40000        3.80000       15.30000        3.70000
   17   10   13       14.00000        4.00000       18.10000        4.50000
   17   10   14       43.40000        4.60000       43.10000        5.90000
   17   10   15       55.80000        6.30000       54.40000        6.40000
   17   10   16        7.90000        7.40000        3.50000        6.50000
   17   10   17       25.50000       14.80000        2.60000       10.30000
   17   11    0        8.50000        3.00000        8.50000        3.00000
   17   11    1       21.00000        3.10000       17.80000        3.10000
   17   11    2       12.20000        3.10000       13.50000        3.10000
   17   11    3       25.10000        3.10000       26.60000        2.90000
   17   11    4       36.70000        3.30000       40.10000        3.40000
   17   11    5       32.90000        3.50000       33.80000        3.20000
   17   11    6       37.90000        3.90000       35.40000        4.10000
   17   11    7       18.10000        3.80000       20.70000        4.40000
   17   11    8       58.40000        4.50000       58.80000        5.00000
   17   11    9       23.90000        3.90000       26.00000        4.50000
   17   11   10       16.40000        4.40000       17.50000        4.80000
   17   11   11       96.50000        5.70000       79.60000        5.10000
   17   11   12        8.50000        4.50000        6.20000        4.70000
   17   11   13       12.50000        5.60000       22.90000        6.20000
   17   11   14       10.40000        7.30000       13.10000        7.50000
   17   11   15       11.70000       13.20000       39.40000        9.90000
   17   12    0       14.20000        3.60000       14.20000        3.60000
   17   12    1       53.40000        4.30000       62.70000        4.20000
   17   12    2       26.90000        4.40000       26.90000        3.60000
   17   12    3       18.80000        4.30000       11.00000        4.00000
   17   12    4       16.60000        4.70000        9.30000        5.30000
   17   12    5        9.00000        4.50000        2.40000        6.50000
   17   12    6       16.50000        5.70000        7.60000        7.30000
   17   12    7       22.10000        6.70000       12.80000        7.50000
   17   12    8       17.30000        8.00000       22.70000        8.60000
   17   12    9       24.50000        8.30000       32.10000       10.50000
   17   12   10       39.90000        8.90000       38.70000        8.70000
   17   12   11       18.40000        8.60000       34.90000       10.40000
   17   12   12       32.70000       15.40000       88.70000       17.20000
   17   13    0       23.20000        5.00000       23.20000        5.00000
   17   13    1       81.00000        5.70000       70.50000        5.60000
   17   13    2       20.60000        5.30000       15.50000        6.10000
   17   13    3       15.80000        5.90000        7.30000        6.50000
   17   14    0       18.40000       10.50000       18.40000       10.50000
   17   14    1       10.70000        7.30000       15.90000       10.20000
   18    0    0       21.10000        2.20000       21.10000        2.20000
   18    0    1       48.90000        1.80000       48.90000        1.80000
   18    0    2        3.30000        1.50000        3.30000        1.50000
   18    0    3       30.80000        1.60000       30.80000        1.60000
   18    0    4       20.10000        1.70000       20.10000        1.70000
   18    0    5       53.60000        1.80000       53.60000        1.80000
   18    0    6      168.89999        2.40000      168.89999        2.40000
   18    0    7       30.00000        1.70000       30.00000        1.70000
   18    0    8       31.60000        1.70000       31.60000        1.70000
   18    0    9      387.50000        3.70000      387.50000        3.70000
   18    0   10      119.90000        2.40000      119.90000        2.40000
   18    0   11      169.10001        2.90000      169.10001        2.90000
   18    0   12       27.30000        2.20000       27.30000        2.20000
   18    0   13      389.39999        5.40000      389.39999        5.40000
   18    0   14      146.70000        3.90000      146.70000        3.90000
   18    0   15      211.60001        5.00000      211.60001        5.00000
   18    0   16       75.60000        3.70000       75.60000        3.70000
   18    0   17      136.60001        4.80000      136.60001        4.80000
   18    0   18       19.10000        4.60000       19.10000        4.60000
   18    0   19       26.40000        5.80000       26.40000        5.80000
   18    0   20       10.20000        6.00000       10.20000        6.00000
   18    0   21       75.30000       14.90000       75.30000       14.90000
   18    0   22       10.90000       18.20000       10.90000       18.20000
   18    1    0       78.10000        1.80000       78.10000        1.80000
   18    1    1       26.70000        1.60000       27.80000        1.60000
   18    1    2       12.30000        1.60000       19.90000        1.60000
   18    1    3       17.20000        1.60000       21.00000        1.60000
   18    1    4       44.10000        1.80000       37.70000        1.70000
   18    1    5      157.50000        2.40000      150.20000        2.40000
   18    1    6      182.60001        2.50000      197.80000        2.60000
   18    1    7       59.40000        1.80000       64.00000        2.00000
   18    1    8       32.10000        1.80000       33.80000        1.80000
   18    1    9       78.20000        2.10000       77.10000        2.10000
   18    1   10       51.30000        2.00000       49.20000        2.00000
   18    1   11      384.60001        4.20000      382.29999        4.20000
   18    1   12       91.50000        2.80000       86.90000        2.60000
   18    1   13      123.20000        3.30000      130.30000        3.50000
   18    1   14       81.20000        3.50000       91.90000        3.90000
   18    1   15       62.50000        3.60000       60.90000        3.50000
   18    1   16      106.50000        4.40000       98.20000        4.30000
   18    1   17       29.20000        4.00000       27.00000        3.80000
   18    1   18       23.60000        4.30000       29.70000        4.40000
   18    1   19       12.70000        5.80000       15.60000        5.60000
   18    1   20       68.00000       10.60000       71.40000        7.00000
   18    1   21       71.70000       20.60000       81.30000        8.90000
   18    1   22       19.10000       17.90000       18.70000       17.60000
   18    2    0       30.30000        1.70000       30.30000        1.70000
   18    2    1       41.50000        1.80000       34.90000        1.70000
   18    2    2      153.00000        2.30000      152.60001        2.40000
   18    2    3      434.39999        3.80000      430.20001        3.80000
   18    2    4      126.60000        2.20000      124.20000        2.20000
   18    2    5       43.10000        1.80000       49.40000        1.80000
   18    2    6      113.40000        2.20000      105.90000        2.20000
   18    2    7       27.20000        1.70000       30.70000        1.80000
   18    2    8      190.80000        2.70000      188.89999        2.60000
   18    2    9       98.90000        2.30000      107.20000        2.30000
   18    2   10      149.80000        2.60000      148.70000        2.60000
   18    2   11      117.20000        2.70000      125.30000        2.70000
   18    2   12      102.90000        2.70000      113.20000        2.80000
   18    2   13       29.10000        2.60000       28.50000        2.70000
   18    2   14      113.90000        3.70000      111.40000        4.10000
   18    2   15       30.70000        3.10000       27.30000        3.40000
   18    2   16       11.10000        3.40000       14.80000        3.60000
   18    2   17       12.30000        3.80000       11.90000        3.80000
   18    2   18       17.90000        4.20000       17.50000        4.60000
   18    2   19       35.20000        5.20000       41.20000        5.80000
   18    2   20       28.10000        9.30000       14.20000        6.00000
   18    3    0      937.00000        6.60000      937.00000        6.60000
   18    3    1      245.10001        2.90000      249.80000        3.00000
   18    3    2      382.10001        3.60000      378.50000        3.70000
   18    3    3      466.70001        4.00000      471.70001        4.00000
   18    3    4       23.90000        1.70000       27.00000        1.70000
   18    3    5      236.00000        2.90000      240.39999        2.90000
   18    3    6       10.60000        1.60000       10.20000        1.70000
   18    3    7       15.60000        1.60000       16.50000        1.70000
   18    3    8      104.50000        2.20000      112.20000        2.30000
   18    3    9      273.20001        3.10000      273.79999        3.20000
   18    3   10       95.70000        2.40000      102.00000        2.60000
   18    3   11      104.40000        3.00000      101.00000        2.80000
   18    3   12       58.50000        2.70000       59.50000        2.90000
   18    3   13       79.10000        3.30000       72.10000        3.40000
   18    3   14       33.30000        3.20000       31.80000        3.40000
   18    3   15       66.50000        3.70000       68.10000        4.10000
   18    3   16       62.00000        4.20000       62.00000        4.80000
   18    3   17       58.50000        4.50000       56.20000        4.90000
   18    3   18       27.40000        4.20000       27.10000        5.10000
   18    3   19       12.10000        5.80000        5.20000        5.30000
   18    4    0       33.10000        1.80000       33.10000        1.80000
   18    4    1     1265.19995        7.90000     1265.90002        7.80000
   18    4    2      346.60001        3.50000      351.10001        3.60000
   18    4    3      115.70000        2.20000      108.70000        2.20000
   18    4    4       66.30000        2.00000       66.50000        2.00000
   18    4    5      212.30000        2.70000      206.50000        2.70000
   18    4    6       41.00000        1.80000       41.20000        1.80000
   18    4    7       63.90000        2.00000       62.70000        2.00000
   18    4    8       83.90000        2.10000       84.00000        2.20000
   18    4    9       33.60000        1.90000       35.30000        2.00000
   18    4   10       23.20000        2.10000       27.00000        2.20000
   18    4   11       25.20000        2.30000       21.90000        2.40000
   18    4   12      137.60001        3.70000      133.00000        4.00000
   18    4   13       68.10000        3.30000       62.80000        3.90000
   18    4   14       29.30000        3.30000       24.50000        3.80000
   18    4   15       58.90000        3.90000       53.40000        4.60000
   18    4   16        9.60000        3.70000       19.30000        4.10000
   18    4   17       31.80000        4.40000       29.30000        4.80000
   18    4   18       10.90000        5.90000        9.10000        6.00000
   18    4   19        5.60000        8.00000       17.40000        6.00000
   18    5    0      370.00000        3.40000      370.00000        3.40000
   18    5    1      108.60000        2.10000      107.10000        2.10000
   18    5    2      169.60001        2.60000      163.50000        2.60000
   18    5    3      530.40002        4.60000      527.79999        4.40000
   18    5    4      142.39999        2.40000      140.39999        2.40000
   18    5    5       39.10000        1.90000       38.30000        1.90000
   18    5    6       83.50000        2.10000       89.20000        2.10000
   18    5    7       19.80000        1.70000       13.90000        1.80000
   18    5    8       27.70000        1.80000       27.80000        2.00000
   18    5    9       11.00000        1.90000        6.30000        2.10000
   18    5   10       95.90000        2.80000       93.20000        2.90000
   18    5   11        7.40000        2.50000        6.90000        2.80000
   18    5   12       40.10000        3.00000       35.00000        3.30000
   18    5   13        5.90000        2.80000        8.50000        3.50000
   18    5   14       12.20000        3.40000        6.20000        4.50000
   18    5   15        9.00000        3.80000        9.60000        4.60000
   18    5   16       11.70000        4.40000        7.60000        5.10000
   18    5   17       28.30000        6.40000       18.80000        6.70000
   18    5   18       67.20000        9.80000       61.70000        7.50000
   18    6    0       14.20000        1.60000       14.20000        1.60000
   18    6    1       47.50000        1.80000       49.00000        1.90000
   18    6    2       25.70000        1.70000       26.00000        1.70000
   18    6    3       14.50000        1.70000       13.00000        1.70000
   18    6    4       59.10000        2.00000       53.30000        2.10000
   18    6    5       70.30000        2.20000       62.50000        2.10000
   18    6    6       66.30000        2.20000       62.50000        2.30000
   18    6    7        5.20000        1.80000        7.20000        1.90000
   18    6    8       11.70000        2.30000        7.40000        2.40000
   18    6    9       23.50000        2.50000       19.40000        2.50000
   18    6   10       29.50000        2.70000       26.60000        3.10000
   18    6   11       31.60000        2.80000       27.80000        3.30000
   18    6   12       23.30000        3.10000       30.30000        3.70000
   18    6   13       39.70000        3.50000       35.20000        4.60000
   18    6   14      109.50000        4.50000      106.90000        6.90000
   18    6   15       18.00000        5.00000       26.80000        5.70000
   18    6   16       31.60000        6.80000       33.30000        6.80000
   18    6   17       50.20000       10.00000       79.60000        7.90000
   18    7    0       14.80000        1.90000       14.80000        1.90000
   18    7    1       26.40000        1.90000       26.80000        1.90000
   18    7    2       57.30000        2.10000       50.30000        2.10000
   18    7    3       77.00000        2.20000       81.00000        2.20000
   18    7    4       52.90000        2.10000       51.60000        2.20000
   18    7    5       12.20000        2.00000       16.40000        2.10000
   18    7    6       15.90000        2.30000       19.80000        2.40000
   18    7    7       46.00000        2.70000       50.30000        2.80000
   18    7    8       36.60000        2.80000       37.20000        3.10000
   18    7    9       40.90000        3.00000       33.70000        3.30000
   18    7   10       15.90000        3.00000       16.20000        3.50000
   18    7   11       17.40000        3.30000       23.70000        3.80000
   18    7   12       15.40000        3.60000       17.60000        4.00000
   18    7   13       56.60000        4.10000       51.00000        4.90000
   18    7   14       51.10000        5.00000       58.60000        6.20000
   18    7   15       38.90000        7.50000       39.70000        6.30000
   18    8    0      253.20000        3.90000      253.20000        3.90000
   18    8    1       67.80000        2.70000       62.70000        2.50000
   18    8    2       10.90000        2.10000        8.70000        2.00000
   18    8    3       38.10000        2.30000       34.20000        2.30000
   18    8    4       28.40000        2.40000       27.70000        2.40000
   18    8    5      118.90000        3.30000      114.60000        3.30000
   18    8    6       48.70000        2.90000       45.00000        2.90000
   18    8    7       43.70000        3.10000       42.20000        3.10000
   18    8    8       10.10000        2.90000       10.60000        3.00000
   18    8    9       42.70000        3.30000       44.00000        3.60000
   18    8   10       16.90000        3.60000       12.30000        4.20000
   18    8   11       71.80000        4.20000       74.70000        5.10000
   18    8   12       26.90000        4.10000       26.20000        4.90000
   18    8   13       26.90000        4.80000       19.90000        5.90000
   18    8   14       22.90000        5.80000       10.50000        6.50000
   18    8   15        6.50000        8.70000       21.30000        8.00000
   18    9    0      118.10000        3.80000      118.10000        3.80000
   18    9    1       50.40000        3.00000       49.10000        2.90000
   18    9    2       24.50000        2.80000       26.70000        2.80000
   18    9    3       48.00000        3.10000       45.90000        3.00000
   18    9    4       26.90000        3.10000       29.90000        3.00000
   18    9    5       96.40000        3.80000      101.30000        3.90000
   18    9    6       14.90000        3.00000       13.40000        3.20000
   18    9    7       40.00000        3.50000       42.00000        4.00000
   18    9    8       41.80000        3.70000       42.20000        4.10000
   18    9    9      127.90000        4.90000      122.50000        5.50000
   18    9   10       19.10000        4.10000       19.80000        4.40000
   18    9   11       10.60000        4.80000       14.70000        4.60000
   18    9   12       16.70000        5.30000        9.70000        5.80000
   18    9   13       17.70000        5.70000       10.30000        8.60000
   18    9   14       18.50000        7.00000       18.10000        9.00000
   18   10    0       34.70000        3.60000       34.70000        3.60000
   18   10    1       25.40000        3.50000       22.90000        3.70000
   18   10    2       72.90000        4.50000       70.00000        4.70000
   18   10    3       62.40000        4.40000       62.90000        4.10000
   18   10    4       30.40000        3.90000       36.70000        3.70000
   18   10    5       51.70000        4.20000       54.10000        3.90000
   18   10    6       37.00000        4.10000       36.50000        5.10000
   18   10    7       95.20000        5.40000      102.00000        7.00000
   18   10    8       14.10000        4.60000        7.80000        5.50000
   18   10    9      134.10001        6.90000      136.60001        8.70000
   18   10   10        7.00000        6.00000        6.60000        6.20000
   18   10   11       21.20000        5.90000       10.40000        7.60000
   18   10   12       19.80000        6.90000        8.70000       13.70000
   18   11    0       20.00000        4.50000       20.00000        4.50000
   18   11    1       15.30000        4.60000       22.60000        4.00000
   18   11    2       16.50000        5.30000       22.10000        4.30000
   18   11    3        6.70000        5.10000       14.00000        4.80000
   18   11    4       13.00000        5.30000        4.80000        7.20000
   18   11    5       21.20000        6.70000       17.60000        8.70000
   18   11    6       29.50000        5.70000       31.90000        9.90000
   18   11    7       89.50000        7.10000      107.60000       13.10000
   18   11    8       54.20000       11.20000       54.00000       14.20000
   18   11    9       24.30000       10.60000        9.20000       12.80000
   18   11   10       25.70000       16.00000       43.50000       11.00000
   18   12    0        2.80000        7.40000        2.80000        7.40000
   18   12    1       35.70000        6.60000       25.60000        8.10000
   18   12    2        7.90000        6.20000       20.10000        8.80000
   19    0    1        7.00000        1.60000        7.00000        1.60000
   19    0    2       13.70000        1.70000       13.70000        1.70000
   19    0    3      187.60001        2.70000      187.60001        2.70000
   19    0    4      117.50000        2.40000      117.50000        2.40000
   19    0    5      703.29999        5.80000      703.29999        5.80000
   19    0    6       21.90000        2.00000       21.90000        2.00000
   19    0    7      447.79999        4.50000      447.79999        4.50000
   19    0    8      189.39999        3.40000      189.39999        3.40000
   19    0    9      299.00000        4.90000      299.00000        4.90000
   19    0   10       61.10000        3.40000       61.10000        3.40000
   19    0   11       97.00000        4.30000       97.00000        4.30000
   19    0   12       23.40000        4.40000       23.40000        4.40000
   19    0   13      158.89999        6.60000      158.89999        6.60000
   19    0   14       18.00000        4.90000       18.00000        4.90000
   19    0   15       19.30000        5.50000       19.30000        5.50000
   19    0   16       36.80000        6.70000       36.80000        6.70000
   19    0   17       86.90000       10.40000       86.90000       10.40000
   19    0   18       22.10000        9.80000       22.10000        9.80000
   19    0   19      182.30000       20.90000      182.30000       20.90000
   19    1    0       46.20000        1.80000       46.20000        1.80000
   19    1    1       34.90000        1.80000       36.50000        1.80000
   19    1    2       50.30000        1.90000       52.30000        1.90000
   19    1    3       57.60000        2.10000       57.00000        2.10000
   19    1    4      279.60001        3.30000      280.89999        3.30000
   19    1    5       99.50000        2.40000       99.20000        2.40000
   19    1    6      336.50000        4.00000      334.60001        3.80000
   19    1    7      270.70001        3.50000      276.39999        3.50000
   19    1    8       29.10000        2.20000       27.70000        2.30000
   19    1    9       30.00000        2.70000       32.00000        2.70000
   19    1   10      103.50000        3.90000      105.00000        3.90000
   19    1   11       98.30000        4.30000      101.00000        4.40000
   19    1   12        7.30000        3.60000       11.50000        3.80000
   19    1   13       27.60000        4.60000       31.60000        4.60000
   19    1   14       12.10000        5.10000        9.90000        5.30000
   19    1   15      105.70000        6.90000      105.10000        6.70000
   19    1   16       22.10000        6.10000       11.80000        6.70000
   19    1   17       42.70000        7.70000       28.70000        9.10000
   19    1   18       94.10000       11.10000       80.30000       10.60000
   19    2    0       75.70000        2.20000       75.70000        2.20000
   19    2    1       29.80000        1.90000       28.80000        1.90000
   19    2    2      142.70000        2.50000      141.60001        2.40000
   19    2    3      106.90000        2.40000      107.30000        2.40000
   19    2    4      242.89999        3.20000      233.20000        3.10000
   19    2    5       31.30000        2.00000       28.80000        2.00000
   19    2    6      109.40000        2.50000      109.00000        2.50000
   19    2    7       34.80000        2.20000       38.20000        2.30000
   19    2    8      137.60001        3.00000      143.70000        3.30000
   19    2    9       58.00000        2.90000       67.90000        3.40000
   19    2   10       15.60000        2.90000       10.00000        3.10000
   19    2   11       42.30000        3.60000       47.80000        4.10000
   19    2   12       18.40000        3.60000       13.10000        3.90000
   19    2   13       82.60000        5.10000       69.40000        5.20000
   19    2   14       71.90000        5.90000       69.20000        6.50000
   19    2   15       18.90000        5.00000       11.10000        6.50000
   19    2   16       38.60000        6.10000       51.50000        7.50000
   19    2   17       16.00000        7.50000       36.90000       10.80000
   19    3    0       73.00000        2.10000       73.00000        2.10000
   19    3    1       37.30000        2.00000       40.30000        2.00000
   19    3    2       40.50000        1.90000       36.10000        1.90000
   19    3    3      108.30000        2.40000      108.80000        2.40000
   19    3    4      191.50000        3.00000      193.60001        3.00000
   19    3    5       72.80000        2.40000       70.70000        2.40000
   19    3    6       29.40000        2.20000       25.10000        2.10000
   19    3    7       13.20000        2.20000       12.20000        2.30000
   19    3    8       19.80000        2.40000       24.70000        2.70000
   19    3    9      273.39999        4.90000      259.60001        5.20000
   19    3   10       17.90000        2.90000       13.10000        3.30000
   19    3   11      114.50000        4.90000      117.10000        4.80000
   19    3   12       74.60000        4.20000       68.80000        4.70000
   19    3   13       13.50000        4.40000       24.30000        5.40000
   19    3   14       77.70000        6.80000       93.60000        8.70000
   19    3   15       26.90000        6.00000       33.10000        7.70000
   19    3   16       26.30000        6.80000       25.10000       12.20000
   19    4    0       59.30000        2.10000       59.30000        2.10000
   19    4    1       70.20000        2.30000       72.30000        2.30000
   19    4    2      209.50000        3.10000      212.10001        3.10000
   19    4    3      123.90000        2.70000      122.00000        2.80000
   19    4    4      108.90000        2.70000      110.20000        2.70000
   19    4    5      104.30000        3.00000      107.60000        2.80000
   19    4    6       23.80000        2.40000       24.60000        2.40000
   19    4    7       96.30000        3.40000       97.60000        3.60000
   19    4    8       45.70000        3.10000       35.90000        3.30000
   19    4    9       20.40000        3.00000       20.50000        3.30000
   19    4   10      215.60001        5.60000      198.70000        6.10000
   19    4   11       35.30000        3.70000       34.90000        4.30000
   19    4   12       36.90000        4.00000       29.00000        5.30000
   19    4   13      161.39999        6.80000      150.20000       12.60000
   19    4   14       10.10000        6.20000       16.20000        8.80000
   19    4   15       24.90000        8.70000       40.70000        9.70000
   19    5    0      160.20000        3.30000      160.20000        3.30000
   19    5    1       50.00000        2.60000       46.10000        2.60000
   19    5    2      332.89999        4.40000      323.89999        4.30000
   19    5    3      134.80000        3.00000      133.30000        3.00000
   19    5    4       10.80000        2.20000        9.60000        2.20000
   19    5    5       11.80000        2.50000       13.20000        2.30000
   19    5    6       81.20000        3.20000       78.40000        3.30000
   19    5    7       45.70000        3.30000       47.10000        3.20000
   19    5    8       46.90000        3.50000       53.50000        3.60000
   19    5    9       70.70000        3.80000       62.00000        4.40000
   19    5   10       17.50000        3.60000       20.40000        5.00000
   19    5   11       57.10000        4.50000       45.60000        5.30000
   19    5   12       26.30000        4.30000       15.60000        5.70000
   19    5   13       23.50000        5.80000       11.60000       10.90000
   19    5   14        8.60000        7.30000        6.90000       10.90000
   19    6    0      267.79999        4.30000      267.79999        4.30000
   19    6    1      164.39999        3.40000      168.60001        3.40000
   19    6    2       29.20000        2.40000       28.90000        2.40000
   19    6    3       30.90000        2.70000       33.40000        2.60000
   19    6    4       60.60000        3.00000       55.90000        2.80000
   19    6    5       44.90000        3.10000       49.90000        3.10000
   19    6    6       25.90000        3.00000       26.40000        3.10000
   19    6    7       17.50000        3.00000       22.70000        3.10000
   19    6    8      184.50000        5.20000      178.60001        5.80000
   19    6    9       13.80000        3.70000        4.20000        4.40000
   19    6   10       25.80000        4.30000       29.70000        5.90000
   19    6   11       16.90000        4.40000       16.50000        5.80000
   19    6   12        9.00000        4.90000        6.50000        7.10000
   19    6   13       45.10000        7.40000       33.10000       11.90000
   19    7    0       66.20000        2.80000       66.20000        2.80000
   19    7    1      104.50000        3.40000      103.20000        3.50000
   19    7    2      211.10001        4.60000      215.00000        4.60000
   19    7    3        7.60000        2.90000       10.70000        2.90000
   19    7    4       19.40000        3.20000       23.30000        3.10000
   19    7    5       33.50000        3.30000       29.10000        3.20000
   19    7    6      121.20000        4.30000      117.80000        4.50000
   19    7    7       16.40000        3.30000       16.10000        3.70000
   19    7    8        9.00000        3.60000        6.90000        3.90000
   19    7    9       29.70000        4.20000       25.30000        5.20000
   19    7   10       40.50000        4.60000       44.90000        6.60000
   19    7   11       38.90000        5.00000       32.90000        6.50000
   19    7   12       14.80000        5.90000       18.50000       11.30000
   19    7   13       23.40000       11.90000       17.60000       12.20000
   19    7   14       23.40000       15.70000       10.40000       11.80000
   19    8    0       13.30000        3.60000       13.30000        3.60000
   19    8    1       55.10000        3.80000       55.80000        3.90000
   19    8    2       52.90000        4.10000       58.10000        4.10000
   19    8    3      147.00000        5.30000      152.80000        5.20000
   19    8    4      132.50000        4.80000      131.39999        4.50000
   19    8    5       18.40000        3.60000       18.20000        3.40000
   19    8    6       54.50000        4.10000       65.10000        4.50000
   19    8    7       11.90000        4.00000       11.40000        4.50000
   19    8    8       47.50000        4.40000       31.70000        6.30000
   19    8    9       68.60000        5.30000       59.10000        6.60000
   19    8   10       31.80000        4.60000       36.10000        8.80000
   19    8   11       14.20000        6.10000       16.50000        8.70000
   19    8   12        6.60000        6.60000       10.70000       17.70000
   19    8   13       10.80000       14.90000       22.30000       18.90000
   19    9    0       88.20000        5.80000       88.20000        5.80000
   19    9    1       44.50000        6.50000       52.40000        5.50000
   19    9    2       83.60000        6.00000       73.30000        5.00000
   19    9    3       10.30000        4.90000        1.90000        4.60000
   19    9    4      115.50000        6.80000      103.10000        6.30000
   19    9    5       34.10000        5.10000       21.40000        4.90000
   19    9    6       41.50000        5.10000       33.70000        7.30000
   19    9    7       54.40000        5.80000       57.10000        8.80000
   19    9    8       32.30000        5.80000       39.50000        8.20000
   19    9    9       18.40000        7.40000       22.10000       10.00000
   19    9   10       21.00000       12.40000       18.60000       10.00000
   19   10    0        1.00000        7.50000        1.00000        7.50000
   19   10    1       15.50000        7.70000       16.60000        6.70000
   19   10    2       69.10000        7.20000       62.60000        6.40000
   19   10    3       58.80000        8.20000       59.70000        8.60000
   19   10    8       48.60000       16.50000       32.80000       13.80000
   20    0    0       23.80000        3.60000       23.80000        3.60000
   20    0    1      101.30000        3.20000      101.30000        3.20000
   20    0    2      158.00000        3.60000      158.00000        3.60000
   20    0    3       90.70000        3.40000       90.70000        3.40000
   20    0    4        7.10000        2.60000        7.10000        2.60000
   20    0    5       18.40000        2.90000       18.40000        2.90000
   20    0    6       35.90000        3.30000       35.90000        3.30000
   20    0    7       43.00000        3.40000       43.00000        3.40000
   20    0    8       14.90000        4.10000       14.90000        4.10000
   20    0    9       81.90000        5.60000       81.90000        5.60000
   20    0   10      120.00000        6.70000      120.00000        6.70000
   20    0   11       17.40000        5.30000       17.40000        5.30000
   20    0   12       10.40000        6.10000       10.40000        6.10000
   20    0   13       30.20000        7.00000       30.20000        7.00000
   20    0   14        4.50000        7.00000        4.50000        7.00000
   20    0   15       40.20000       14.90000       40.20000       14.90000
   20    0   16       35.50000       15.00000       35.50000       15.00000
   20    1    0      171.00000        3.70000      171.00000        3.70000
   20    1    1       14.00000        2.50000       19.20000        2.50000
   20    1    2       60.20000        2.90000       61.40000        2.90000
   20    1    3       62.00000        3.10000       56.00000        3.10000
   20    1    4      146.39999        4.00000      145.00000        3.90000
   20    1    5       72.30000        3.30000       75.60000        3.30000
   20    1    6       11.00000        3.20000       12.60000        3.10000
   20    1    7       83.30000        4.00000       79.50000        3.90000
   20    1    8       15.70000        3.60000       17.90000        3.90000
   20    1    9       55.40000        4.20000       55.70000        4.90000
   20    1   10       14.90000        4.60000       23.00000        4.70000
   20    1   11       28.60000        5.10000       30.00000        5.00000
   20    1   12       19.90000        5.30000       24.70000        6.20000
   20    1   13        6.80000        6.20000       18.00000        7.50000
   20    1   14       43.80000        7.60000       50.00000       13.00000
   20    2    0       10.80000        2.50000       10.80000        2.50000
   20    2    1       85.70000        3.00000       87.40000        3.10000
   20    2    2       32.70000        2.70000       37.60000        2.70000
   20    2    3      110.10000        3.60000      106.30000        3.50000
   20    2    4       54.40000        3.10000       46.80000        3.00000
   20    2    5       90.30000        3.70000       90.70000        3.50000
   20    2    6       32.60000        3.40000       31.10000        3.20000
   20    2    7       20.90000        3.40000       12.80000        3.50000
   20    2    8       40.30000        4.30000       43.10000        4.70000
   20    2    9       44.80000        4.30000       48.60000        5.50000
   20    2   10       74.40000        5.60000       71.00000        6.00000
   20    2   11       14.00000        5.60000       14.20000        5.20000
   20    2   12       17.90000        6.00000       10.00000        6.50000
   20    2   13       22.60000        6.90000       38.10000        8.80000
   20    2   14        4.80000        7.60000       15.20000       11.80000
   20    3    0       12.20000        2.50000       12.20000        2.50000
   20    3    1       32.10000        2.80000       34.10000        2.70000
   20    3    2      170.30000        4.10000      175.50000        4.20000
   20    3    3       54.10000        3.10000       54.70000        3.00000
   20    3    4       14.50000        3.00000       15.90000        2.90000
   20    3    5       32.30000        3.10000       28.20000        3.00000
   20    3    6       46.80000        3.60000       45.60000        3.40000
   20    3    7       71.70000        4.10000       78.40000        4.10000
   20    3    8       13.80000        3.70000       16.10000        4.60000
   20    3    9       94.90000        5.60000       94.10000        7.20000
   20    3   10       43.20000        5.20000       46.30000        5.70000
   20    3   11       46.10000        6.20000       51.30000        6.20000
   20    3   12       77.70000        7.50000       74.60000        9.80000
   20    3   13       36.70000        7.40000       40.40000       12.40000
   20    3   14       16.90000        8.80000        0.60000       11.70000
   20    4    0       53.30000        3.00000       53.30000        3.00000
   20    4    1       68.20000        3.40000       66.70000        3.40000
   20    4    2       11.10000        3.00000        9.20000        3.00000
   20    4    3        9.60000        3.10000        6.50000        3.00000
   20    4    4       50.60000        3.50000       51.70000        3.60000
   20    4    5       72.20000        3.80000       77.50000        3.70000
   20    4    6       70.00000        4.10000       65.70000        3.80000
   20    4    7       28.90000        3.70000       27.30000        4.20000
   20    4    8       90.90000        5.00000       74.50000        6.20000
   20    4    9       21.70000        4.30000       26.30000        4.90000
   20    4   10        8.30000        4.60000       13.10000        4.80000
   20    4   11       50.20000        6.80000       39.80000        8.90000
   20    4   12       60.30000        7.90000       57.90000       13.70000
   20    4   13       20.40000        7.10000       40.00000       12.60000
   20    5    0       39.00000        3.80000       39.00000        3.80000
   20    5    1       74.50000        4.00000       67.50000        3.80000
   20    5    2       24.90000        3.50000       30.00000        3.40000
   20    5    3      123.20000        5.00000      123.90000        4.80000
   20    5    4       14.10000        3.50000       16.60000        3.40000
   20    5    5      139.80000        5.00000      135.60001        4.80000
   20    5    6       24.90000        3.70000       21.90000        3.90000
   20    5    7       41.30000        4.10000       32.50000        4.70000
   20    5    8       16.90000        4.40000       17.20000        5.40000
   20    5    9       20.50000        4.40000       18.00000        5.10000
   20    5   10       53.30000        5.50000       42.00000        8.30000
   20    5   11       50.80000        7.10000       73.50000       19.70000
   20    5   12       47.10000        7.60000       51.20000       13.30000
   20    6    0       15.30000        4.90000       15.30000        4.90000
   20    6    1       62.10000        5.50000       65.10000        5.10000
   20    6    2       62.40000        5.30000       57.80000        4.60000
   20    6    3       78.20000        4.80000       79.80000        4.70000
   20    6    4      142.10001        5.40000      138.80000        5.20000
   20    6    5       34.20000        4.20000       34.60000        4.30000
   20    6    6       69.40000        4.90000       68.80000        5.10000
   20    6    7       63.10000        5.00000       54.30000        5.90000
   20    6    8      134.89999        6.60000      129.50000        9.10000
   20    6    9       36.00000        5.10000       30.70000        8.90000
   20    6   10       40.00000        5.90000       43.40000       14.40000
   20    7    0       12.00000        7.60000       12.00000        7.60000
   20    7    1       66.90000        9.10000       73.00000        6.40000
[truncated: 5,472 more chars]
