# Supplementary material for: Extending the novel |ρ|-based phasing algorithm to the solution of anomalous scattering substructures from SAD data of protein crystals
Source: Acta Crystallogr A Found Adv. 2022 Oct 10;78(Pt 6):473–81. doi: 10.1107/S2053273322008622 (PMC9624180; doi:10.1107/S2053273322008622)
Supplement: Supplementary file 1 [file a-78-00473-sup1.zip › ae5119_suppl_rev/sol_10_S_4tno/Pf1117.LPT]

 ============================================================
   STRUCTURE SOLUTION BY abs(ro) - DIRECT METHODS 
   XLENS/22.2 (220318) version: with SAD-Sm FFT algorithm
   Copyright Prof. Jordi Rius
   Institut de Ciencia de Materials de Barcelona (CSIC)
   References: Rius J. Acta Cryst (2020) A76 489-493 
   Rius J. & Torrelles X. Acta Cryst (2021) A77 339-347 
   Date is 18- 5-2022   at 13:31: 9
 ============================================================

     CRYSTAL DATA:
     =============
     Pf1117 (2iox) P 41 21 2 (No. 32) L=2.066A (2.6;2.14A)                           

     A=  47.210      B=  47.210     C=  82.280
     ALPHA=   90.00  BETA=   90.00  GAMMA=   90.00

     VOLUME (A3)=     183384.34     DSANO=    2.600

     (SINT/L)2=   0.000112169*H2 +  0.000112169*K2 +  0.000036928*L2 +
                  0.000000000*HK +  0.000000000*HL +  0.000000000*KL

     BRAVAIS LATTICE IS  P  CENTRED AT:

       1)  0.000000       0.000000       0.000000

      SYMMETRY OPERATIONS: 

      R11  R12  R13     R21  R22  R23     R31  R32  R33    T1     T2     T3

  1)    1    0    0       0    1    0       0    0    1    0.00   0.00   0.00
  2)    0    1    0       1    0    0       0    0   -1    0.00   0.00   0.00
  3)   -1    0    0       0   -1    0       0    0    1    0.00   0.00   0.50
  4)    0   -1    0      -1    0    0       0    0   -1    0.00   0.00   0.50
  5)   -1    0    0       0    1    0       0    0   -1    0.50   0.50   0.25
  6)    0   -1    0       1    0    0       0    0    1    0.50   0.50   0.25
  7)    0    1    0      -1    0    0       0    0    1    0.50   0.50   0.75
  8)    1    0    0       0   -1    0       0    0   -1    0.50   0.50   0.75

     STRUCTURE TREATED AS NON-CENTROSYMMETRIC

     TYPE OF RADIATION IS X-RAYS

          UNIT CELL CONTENTS
      SYMBOL  ATOMIC_NUMBER    NUMBER IN CELL    TYPE    SCAT_POWER
        S          16               40            1          16.00

     STARTING PHASES FROM MODULUS FUNCTION

--------------------------------------------------------------

     INTENSITY DATA INFORMATION:
     ==========================

     INPUT DATA ARE F**2
   DSANO (ANGS.):       2.6000
   DSFOU (ANGS.):       2.6000
   DSMIN (ANGS.):       2.1362
   N.CENTRIC REF:          867
  ANOMALOUS DIFFRACTION RATIOS(GLOBAL):   
   <|D|>/<F> (%,acen); <|F|>; <|D|>:    1.3191     30.7432      0.4055
   <I/sig(I)> :          114.6428
   <|D|/sig(D)>:           2.3749

  ANOMALOUS DIFFRACTION RATIOS(SHELLS):   
      SHELL  DMEAN  DINF  <|D|>/<F>  <I/sig(I)>  <|D|/sig(D)> NREFS
        1     6.27  4.97    1.4965  184.6189    5.1778          276     5898.48
        2     4.34  3.95    0.9797  179.4564    3.1087          319     4135.26
        3     3.66  3.45    1.1352  148.6452    2.7113          340     1744.64
        4     3.28  3.13    1.2129  122.3360    2.2168          332      865.08
        5     3.01  2.91    1.4093   88.4465    1.6741          338      427.65
        6     2.82  2.74    1.8934   57.6706    1.3464          351      210.72
        7     2.66  2.60    2.2686   42.2860    1.0233          349      123.38

  BIJVOET PAIRS FILTERING:
   BIJVOET PAIR REFL. (USED/READ/%):             1835      2305     79.61
   NUMBER WRONG BIJVOET PAIR REFL.,S,(%):               0      0.00
   NUM. OF E.s < ECUT,(%), ECUT:         132      5.73      0.2500
   N.DF/s(DF) < DFCUT,(%),DFCUT:         331     14.36      0.4000
   N. DF OUTLIERS,RMSCUT:                  7                4.2500
   CV(%) OF D> :      97.1228
   <r.m.sq.dev.> OF D.s:        0.6532
--------------------------------------------------------------

     FORBIDDEN REFLECTIONS IN DATA FILE *.HKL:
     =========================================

    H    K    L        XO       DXO      NEQ
--------------------------------------------------------------

     Rsigma(F) of equivalent reflections
     Rsig:    0.00000  Nref:         0

     ds_interval        Rsigma       Nref

     N. UNIQUE REFLECTIONS (measured,theory):        1868        3205


     INFORMATION OF DATA IN P1:
     MEAS. INTENSITIES (OBS+UNOBS)IN XLHEM.HKL=        14722
     NOT MEASURED INTENSITIES in XLUNMEAS.HKL=        7165
     FRACTION MEASURED INTENSITIES >DSFOU:     0.673
     HMAX=   18  KMAX=   18  LMAX=   31


--------------------------------------------------------------

     SCALING OF MEASURED INTENSITIES:
     ================================


      SCALE FACTOR:        0.2319  F(EXP)/SK = F(ABS)
      B OVERALL   :       47.9067
      R(Wilson)   :       30.0297
      DSFOU       :        2.6000

      SHELL  DMEAN  DINF  SFC2/SFO2  Nref  f.unobs
        1     6.27  4.97   0.83884    1870  0.0000
        2     4.34  3.95   0.99342    2149  0.0000
        3     3.66  3.45   1.05430    2357  0.0000
        4     3.28  3.13   1.27071    2292  0.0000
        5     3.01  2.91   1.25022    2057  0.0000
        6     2.82  2.74   0.94108    2028  0.0000
        7     2.66  2.60   0.76132    1969  0.0000

 -------------------------------------------------------------

     DATA NORMALIZING:
     ================

     NUMBER OF INPUT REFLEXIONS =             14722
     F(ABS)  =  F(EXP) /          0.2319

     MAXIMUM         H         K         L
     INDICES        18        18        31

                   CENT    ACENT     HK0     0KL     H0L    REST
     </E2-1/>      0.968   0.736   1.000   1.000   1.000   0.908

      E2MEAN      :    0.978479

     <E**2> ACCORDING TO PARITY GROUPS ( D-SPACING > 1.000
        ALL     GGG     GGU     GUG     GUU     UGG     UGU     UUG     UUU
E^2   1.000   1.225   1.196   1.163   0.917   1.163   0.917   0.595   0.872
N     14722    1552    1568    1929    1984    1929    1984    1712    2064

--------------------------------------------------------------

     PHASE REFINEMENT DETAILS:
     ======================== 
    TOTAL N. OF E-VALUES =     14722
    D-SPACING CUT-OFF =    2.60
    <E>, <E2> =    0.8276  1.0000

    N. SETS AND CYCLES =       25     30
    EKLIM FOR K REFLECTIONS =    0.00
    N.REFLECTIONS > EKLIM =     14722
    EHLIM FOR H REFLECTIONS =    1.00
    N.REFLECTIONS > EHLIM =      4552
     X"S MODIFIED BY MODULUS FUNCTION
    N. ATOMS IN UNIT_CELL (NCELL)  =    40
    PIXELS(0); P_ATOMS(1); OMIT(2) =     1
    FRAC. RANDOMLY DELETED ATOMS = 0.000

    GRID SPACING IN ANGS. =    0.87
    N.GRID POINTS (XYZ) =     60    60    96
    ESD FACTOR FOR MASK DEFINITION =    2.65
    LOWER MASK VALUE =      0
    ESD FACT FOR PEAK ACCEPTANCE (ATOMS=1,2) =  4.00
    ESD FACTOR IN SEARCH (DIF.FOURIER) =  1.10

     vector -u =:   1   0.07119   0.30077   0.37116  1.00
    0.8003     1     1    0.8369    0.0532     544      40    0
    0.7887     1     2    0.8698    0.0402     447      40    0
    0.8109     1     3    0.8601    0.0315     462      40    0
    0.8101     1     4    0.8660    0.0226     468      40    0
    0.8187     1     5    0.8727    0.0208     516      40    0
    0.8125     1     6    0.8669    0.0197     494      40    0
    0.8190     1     7    0.8563    0.0162     496      40    0
    0.8155     1     8    0.8647    0.0185     498      40    0
    0.8161     1     9    0.8679    0.0165     481      40    0
    0.8187     1    10    0.8706    0.0084     479      40    0
    0.8197     1    11    0.8618    0.0127     516      40    0
    0.8178     1    12    0.8646    0.0067     524      40    0
    0.8266     1    13    0.8755    0.0110     515      40    0
    0.8258     1    14    0.8898    0.0107     503      40    0
    0.8288     1    15    0.8828    0.0113     509      40    0
    0.8291     1    16    0.8858    0.0104     531      40    0
    0.8279     1    17    0.8874    0.0107     496      40    0
    0.8295     1    18    0.8890    0.0087     484      40    0
    0.8270     1    19    0.8885    0.0095     518      40    0
    0.8256     1    20    0.8922    0.0075     477      40    0
    0.8283     1    21    0.8844    0.0119     472      40    0
    0.8270     1    22    0.8899    0.0072     535      40    0
    0.8280     1    23    0.8847    0.0116     527      40    0
    0.8279     1    24    0.8915    0.0093     484      40    0
    0.8273     1    25    0.8868    0.0104     506      40    0
    0.8254     1    26    0.8878    0.0095     513      40    0
    0.8271     1    27    0.8881    0.0087     520      40    0
    0.8298     1    28    0.8842    0.0116     533      40    0
    0.8253     1    29    0.8826    0.0098     493      40    0

---------------------------------------------------------------

  SUMMARY OF SOLUTIONS:
   SET   CCh     SEED    NCYC NITER   Rcc(1,end)  PKS(1,end)  R1%  AVCOS  ROSIG
     1 0.8876  0.2274940   30    5    64.2  51.8    48    48  49.5 0.915   13.4
 TOTAL NUMBER OF CYCLES IS           30

--------------------------------------------------------------

    PEAK SEARCH:
    ===========

     SOLUTION N.      1  R =   51.814690  ITERATIONS=       5

     NUMBER OF E AND CUT-OFF VALUE    7304      0.70
     GRID: NX=  60 NY=  60 NZ=  96 SIZE(ANGS)=  0.87
     ATOMS IN UNIT CELL: (SOUGHT)     40; (FOUND)     48
     ATOMS IN ASYMMETRIC UNIT=     48
     RO IN WFOURIER: MAX., SIGMA, MEAN:  0.38149E+05  0.21375E+04 -0.98974E-07
     MIN. INTERPEAK DISTANCE (A):   0.70
      PEAK_NR HEIGHT    X/A      Y/B      Z/C     MULT
            1   1000   0.7530   0.6776   0.3680   1.0000
            2    975   0.7973   0.2457   0.3768   1.0000
            3    965   0.6790   0.7522   0.6290   1.0000
            4    951   0.7479   0.1780   0.3796   1.0000
            5    952   0.7491   0.7038   0.6289   1.0000
            6    921   0.1784   0.7479   0.6179   1.0000
            7    921   0.2968   0.2528   0.8712   1.0000
            8    907   0.2485   0.7944   0.6219   1.0000
            9    905   0.2557   0.8240   0.8789   1.0000
           10    900   0.2571   0.2941   0.1278   1.0000
           11    878   0.8252   0.2508   0.1181   1.0000
           12    876   0.2071   0.7527   0.8782   1.0000
           13    870   0.2480   0.3235   0.8674   1.0000
           14    847   0.7064   0.7470   0.3713   1.0000
           15    844   0.7562   0.1996   0.1189   1.0000
           16    792   0.3249   0.2447   0.1292   1.0000
           17    702   0.1844   0.6397   0.6454   1.0000
           18    696   0.8643   0.6838   0.3958   1.0000
           19    687   0.6394   0.1833   0.3527   1.0000
           20    678   0.1390   0.3175   0.8959   1.0000
           21    670   0.1642   0.0929   0.9088   1.0000
           22    656   0.6644   0.4080   0.3408   1.0000
           23    654   0.6832   0.8615   0.6029   1.0000
           24    635   0.8379   0.9062   0.4067   1.0000
           25    634   0.5944   0.3365   0.1582   1.0000
           26    633   0.3642   0.8163   0.8522   1.0000
           27    624   0.9066   0.8361   0.5921   1.0000
           28    609   0.4080   0.6624   0.6574   1.0000
           29    607   0.0950   0.1641   0.0899   1.0000
           30    606   0.8174   0.3629   0.1465   1.0000
           31    603   0.3376   0.5928   0.8420   1.0000
           32    593   0.3173   0.1394   0.1021   1.0000
           33    339   0.4161   0.0256   0.1261   1.0000
           34    313   0.4834   0.9132   0.8744   1.0000
           35    302   0.5614   0.0834   0.3741   1.0000
           36    285   0.6686   0.8602   0.1151   1.0000
           37    283   0.8819   0.7551   0.4670   1.0000
           38    267   0.9036   0.4552   0.3783   1.0000
           39    263   0.6257   0.1699   0.8671   1.0000
           40    258   0.7001   0.3242   0.1204   1.0000
           41    254   0.8247   0.8017   0.3718   1.0000
           42    250   0.1006   0.2425   0.6268   1.0000
           43    246   0.9754   0.5807   0.3733   1.0000
           44    241   0.0119   0.9299   0.3433   1.0000
           45    230   0.7372   0.2493   0.7886   1.0000
           46    205   0.2545   0.7360   0.2104   1.0000
           47    205   0.2719   0.7504   0.2880   1.0000
           48    188   0.7506   0.2854   0.4286   1.0000
------------------------------------------------------------------------------

  COPY OF FILE.CDR:
  ==== == =======

Pf1117 (2iox) P 41 21 2 (No. 32) L=2.066A (2.6;2.14A)                           
CELL                                                                            
   47.210   47.210    82.280    90.000    90.000   90.000                       
ANOM                                                                            
2.6                                                                             
LATTICE                                                                         
P                                                                               
SYMM                                                                            
 X, Y, Z                                                                        
 Y, X,-Z                                                                        
-X,-Y, Z+1/2                                                                    
-Y,-X,-Z+1/2                                                                    
-X+1/2, Y+1/2,-Z+1/4                                                            
-Y+1/2, X+1/2, Z+1/4                                                            
 Y+1/2,-X+1/2, Z+3/4                                                            
 X+1/2,-Y+1/2,-Z+3/4                                                            
CONTENTS                                                                        
 S                                                                              
40                                                                              
&CONTROL                                                                        
IHKL=1,                                                                         
NSET=25,                                                                        
NCYCLE=30,                                                                      
RVMIN=1000.,                                                                    
IBREAK=0,                                                                       
CCTLV=1.00,                                                                     
IABORT=0                                                                        
NSHELL=7,                                                                       
DFCUT=0.40,                                                                     
ECUT=0.25,                                                                      
EHLIM=1.0,                                                                      
NEGSUP=1,                                                                       
ITEST=2,                                                                        
IATOMS=1,                                                                       
MSKVAL=0,                                                                       
FSIGRO=2.65,                                                                    
FSIGDM=4.0,                                                                     
DELTLV=1.1,                                                                     
NITER=5,                                                                        
IFOUSG=0,                                                                       
BINIT=0.2274937                                                                 
/                                                                               
                                                                                
--------------------------------------------------------------                  
                                                                                
     INTENSITY DATA INFORMATION:                                                
     ==========================                                                 
                                                                                
     INPUT DATA ARE F**2                                                        
   DSANO (ANGS.):       1.0000                                                  
   DSFOU (ANGS.):       2.1362                                                  
   DSMIN (ANGS.):       2.1362                                                  
   N.CENTRIC REF:         1260                                                  
  ANOMALOUS DIFFRACTION RATIOS(GLOBAL):                                         
   <|DF|>/<F> (%,acen); <|F|>; <|DF|>:    2.0905     20.2200      0.4227        
   <I/sig(I)> :           71.4872                                               
   <|DF|/sig(DF)>:         1.6782                                               
                                                                                
  ANOMALOUS DIFFRACTION RATIOS(SHELLS):                                         
      SHELL  DMEAN  DINF  <|DF|>/<F> <I/sig(I)> <|DF|/sig(DF)> NREFS            
        1     5.80  4.60    1.3833  184.4480    4.7542          359     5808.86 
        2     4.02  3.65    1.0434  166.4318    2.9913          411     2919.07 
        3     3.39  3.19    1.1166  133.9927    2.3061          422     1169.74 
        4     3.03  2.90    1.4526   90.3074    1.7738          433      454.33 
        5     2.79  2.69    1.8567   56.3015    1.2855          441      199.23 
        6     2.61  2.53    2.4842   36.9141    0.9608          441      105.66 
        7     2.47  2.41    3.5671   23.7601    0.8608          437       65.64 
        8     2.35  2.30    5.3185   13.1365    0.7824          441       49.39 
        9     2.25  2.21    9.8259    6.6678    0.6834          445       34.02 
       10     2.17  2.14   19.3670    3.2260    0.5938          245       28.91 
                                                                                
  FRIEDEL PAIRS FILTERING:                                                      
   PAIR NUM. (USED/READ/%):             2995      4075     73.50                
   NUMBER WRONG PAIRS,S,(%):               0      0.00                          
   NUM.SMALLER THAN ENH_min,(%):         143      3.51      0.2500              
   WITH SMALL DF, %PAIRS, DFCUT:         921     22.60      0.4000              
   N. DF OUTLIERS,RMSCUT:                 16                4.2500              
   CV(%) OF DF> :      94.7865                                                  
   <r.m.sq.dev.> OF DF.s:        0.7154                                         
--------------------------------------------------------------                  
++++++++++++++++++++++++++++++++++++++++++++++++++++++++++++++
   Job finished on 18- 5-2022   at 13:31:59
   Elapsed time:        50 seconds
++++++++++++++++++++++++++++++++++++++++++++++++++++++++++++++
