# Supplementary material for: Extending the novel |ρ|-based phasing algorithm to the solution of anomalous scattering substructures from SAD data of protein crystals
Source: Acta Crystallogr A Found Adv. 2022 Oct 10;78(Pt 6):473–81. doi: 10.1107/S2053273322008622 (PMC9624180; doi:10.1107/S2053273322008622)
Supplement: Supplementary file 1 [file a-78-00473-sup1.zip › ae5119_suppl_rev/sol_10_S_4tno/Pf1117_RSMD.CIF]

data_XLENS 

loop_
_symmetry_equiv_pos_as_xyz
 +X,+Y,+Z 

_cell_length_a       47.21000
_cell_length_b       47.21000
_cell_length_c       82.28000
_cell_angle_alpha    90.0000
_cell_angle_beta     90.0000
_cell_angle_gamma    90.0000

loop_
_atom_site_label
_atom_site_type_symbol
_atom_site_fract_x
_atom_site_fract_y
_atom_site_fract_z
_atom_site_occupancy
_atom_site_U_iso_or_equiv
_atom_site_thermal_displace_type
A1    S     -0.75297   -0.67757   -0.36798   1.00000   0.071  Uiso
A2    S     -0.79730   -0.24575   -0.37681   1.00000   0.071  Uiso
A3    S     -0.67895   -0.75222   -0.62899   1.00000   0.071  Uiso
A4    S     -0.74794   -0.17803   -0.37958   1.00000   0.071  Uiso
A5    S     -0.74914   -0.70377   -0.62890   1.00000   0.071  Uiso
A6    S     -0.17841   -0.74791   -0.61794   1.00000   0.071  Uiso
A7    S     -0.29675   -0.25276   -0.87125   1.00000   0.071  Uiso
A8    S     -0.24846   -0.79436   -0.62191   1.00000   0.071  Uiso
A9    S     -0.25568   -0.82399   -0.87894   1.00000   0.071  Uiso
A10   S     -0.25709   -0.29407   -0.12785   1.00000   0.071  Uiso
A11   S     -0.82518   -0.25079   -0.11809   1.00000   0.071  Uiso
A12   S     -0.20711   -0.75268   -0.87824   1.00000   0.071  Uiso
A13   S     -0.24796   -0.32355   -0.86738   1.00000   0.071  Uiso
A14   S     -0.70644   -0.74704   -0.37133   1.00000   0.071  Uiso
A15   S     -0.75616   -0.19964   -0.11895   1.00000   0.071  Uiso
A16   S     -0.32491   -0.24472   -0.12917   1.00000   0.071  Uiso
A17   S     -0.18440   -0.63965   -0.64539   1.00000   0.071  Uiso
A18   S     -0.86429   -0.68377   -0.39583   1.00000   0.071  Uiso
A19   S     -0.63943   -0.18331   -0.35266   1.00000   0.071  Uiso
A20   S     -0.13902   -0.31747   -0.89587   1.00000   0.071  Uiso
A21   S     -0.16416   -0.09295   -0.90878   1.00000   0.071  Uiso
A22   S     -0.66441   -0.40799   -0.34084   1.00000   0.071  Uiso
A23   S     -0.68320   -0.86146   -0.60287   1.00000   0.071  Uiso
A24   S     -0.83788   -0.90625   -0.40665   1.00000   0.071  Uiso
A25   S     -0.59442   -0.33651   -0.15820   1.00000   0.071  Uiso
A26   S     -0.36418   -0.81626   -0.85219   1.00000   0.071  Uiso
A27   S     -0.90656   -0.83606   -0.59208   1.00000   0.071  Uiso
A28   S     -0.40804   -0.66242   -0.65745   1.00000   0.071  Uiso
A29   S     -0.09501   -0.16412   -0.08994   1.00000   0.071  Uiso
A30   S     -0.81745   -0.36291   -0.14646   1.00000   0.071  Uiso
A31   S     -0.33762   -0.59282   -0.84197   1.00000   0.071  Uiso
A32   S     -0.31729   -0.13943   -0.10206   1.00000   0.071  Uiso
B1   S 0.289854 0.261577 0.630692        1.00000   0.071  Uiso
B2   S 0.710146 0.738423 1.130692        1.00000   0.071  Uiso
B3   S 0.238423 0.789854 0.880692        1.00000   0.071  Uiso
B4   S 0.761577 0.210146 1.380692        1.00000   0.071  Uiso
B5   S 0.261577 0.289854 1.369308        1.00000   0.071  Uiso
B6   S 0.789854 0.238423 1.119308        1.00000   0.071  Uiso
B7   S 0.210146 0.761577 0.619308        1.00000   0.071  Uiso
B8   S 0.738423 0.710146 0.869308        1.00000   0.071  Uiso
B9   S 0.249206 0.827197 0.622306        1.00000   0.071  Uiso
B10  S 0.750794 0.172803 1.122306        1.00000   0.071  Uiso
B11  S 0.672803 0.749206 0.872306        1.00000   0.071  Uiso
B12  S 0.327197 0.250794 1.372306        1.00000   0.071  Uiso
B13  S 0.827197 0.249206 1.377694        1.00000   0.071  Uiso
B14  S 0.749206 0.672803 1.127694        1.00000   0.071  Uiso
B15  S 0.250794 0.327197 0.627694        1.00000   0.071  Uiso
B16  S 0.172803 0.750794 0.877694        1.00000   0.071  Uiso
B17  Cl 0.166533 0.0900447 0.5988485     1.00000   0.071  Uiso
B18  Cl 0.833467 0.909955 1.098848       1.00000   0.071  Uiso
B19  Cl 0.409955 0.666533 0.848848       1.00000   0.071  Uiso
B20  Cl 0.590045 0.333467 1.348848       1.00000   0.071  Uiso
B21  Cl 0.0900447 0.166533 1.401152      1.00000   0.071  Uiso
B22  Cl 0.666533 0.409955 1.151152       1.00000   0.071  Uiso
B23  Cl 0.333467 0.590045 0.651152       1.00000   0.071  Uiso
B24  Cl 0.909955 0.833467 0.901152       1.00000   0.071  Uiso
B25  Cl 0.365305 0.815441 0.649045       1.00000   0.071  Uiso
B26  Cl 0.634695 0.184559 1.149045       1.00000   0.071  Uiso
B27  Cl 0.684559 0.865305 0.899045       1.00000   0.071  Uiso
B28  Cl 0.315441 0.134695 1.399045       1.00000   0.071  Uiso
B29  Cl 0.815441 0.365305 1.350955       1.00000   0.071  Uiso
B30  Cl 0.865305 0.684559 1.100955       1.00000   0.071  Uiso
B31  Cl 0.134695 0.315441 0.600955       1.00000   0.071  Uiso
B32  Cl 0.184559 0.634695 0.850955       1.00000   0.071  Uiso
