# Supplementary material for: Extending the novel |ρ|-based phasing algorithm to the solution of anomalous scattering substructures from SAD data of protein crystals
Source: Acta Crystallogr A Found Adv. 2022 Oct 10;78(Pt 6):473–81. doi: 10.1107/S2053273322008622 (PMC9624180; doi:10.1107/S2053273322008622)
Supplement: Supplementary file 1 [file a-78-00473-sup1.zip › ae5119_suppl_rev/sol_11_S_4pgo/Pf0907.CIF]

data_XLENS 

loop_
_symmetry_equiv_pos_as_xyz
 +X,+Y,+Z 
 +X-Y,+X,+Z+5/6 
 -Y,+X-Y,+Z+2/3 
 -X,-Y,+Z+1/2 
 -X+Y,-X,+Z+1/3 
 +Y,-X+Y,+Z+1/6 
 -Y,-X,-Z+1/6 
 +X-Y,-Y,-Z 
 +X,+X-Y,-Z+5/6 
 +Y,+X,-Z+2/3 
 -X+Y,+Y,-Z+1/2 
 -X,-X+Y,-Z+1/3 

_cell_length_a       88.50000
_cell_length_b       88.50000
_cell_length_c       73.12000
_cell_angle_alpha    90.0000
_cell_angle_beta     90.0000
_cell_angle_gamma   120.0000

loop_
_atom_site_label
_atom_site_type_symbol
_atom_site_fract_x
_atom_site_fract_y
_atom_site_fract_z
_atom_site_occupancy
_atom_site_U_iso_or_equiv
_atom_site_thermal_displace_type
A1    S      0.59903   0.47069   0.17754   1.00000   0.064  Uiso
A2    S      0.35427   0.00000   0.00000   0.50000   0.064  Uiso
A3    S      0.30488   0.81222   0.00991   1.00000   0.064  Uiso
A4    S      0.97811   0.31055   0.69072   1.00000   0.064  Uiso
A5    H      0.32743   0.14256   0.01228   1.00000   0.064  Uiso
A6    H      0.04781   0.56604   0.18187   1.00000   0.064  Uiso
