# Supplementary material for: Extending the novel |ρ|-based phasing algorithm to the solution of anomalous scattering substructures from SAD data of protein crystals
Source: Acta Crystallogr A Found Adv. 2022 Oct 10;78(Pt 6):473–81. doi: 10.1107/S2053273322008622 (PMC9624180; doi:10.1107/S2053273322008622)
Supplement: Supplementary file 1 [file a-78-00473-sup1.zip › ae5119_suppl_rev/sol_11_S_4pgo/Pf0907.DIF]

   32    2    3       20.80000       15.60000       14.00000       15.70000
   32    2    2       33.50000       14.70000       28.20000       15.40000
   32    1    5        3.30000       15.50000        2.90000       14.00000
   32    1    3       34.10000       13.50000        9.20000       13.60000
   32    1    2       24.90000       12.90000        7.80000       12.30000
   32    1    1       24.00000       12.60000       11.50000       12.90000
   31    4    1       25.40000       15.00000       39.80000       14.80000
   31    3    6       23.30000       14.50000        6.30000       15.30000
   31    3    4       25.40000       13.40000       17.40000       14.00000
   31    3    3       23.40000       12.50000        0.80000       13.30000
   31    3    1       21.80000       12.50000       36.60000       13.30000
   31    2    8       52.80000       17.60000       38.20000       15.80000
   31    2    7       29.30000       14.50000        4.20000       14.00000
   31    2    5       41.60000       11.60000       10.10000       12.10000
   31    2    3        0.20000       11.10000       21.30000       11.00000
   31    2    2      112.50000       12.30000      104.50000       11.60000
   31    2    1       15.20000       11.60000       26.10000       11.30000
   31    1    9        4.60000       15.10000       15.40000       15.00000
   31    1    8       42.50000       13.30000       49.30000       13.30000
   31    1    7       24.50000       11.70000       31.70000       11.70000
   31    1    6       42.30000       10.70000       51.10000       11.20000
   31    1    5       15.60000       10.20000       26.80000       11.00000
   31    1    4       14.50000        9.90000        3.00000       10.30000
   31    1    3      108.70000       10.70000      114.60000       11.00000
   31    1    2       21.80000        9.60000        6.00000       10.00000
   31    1    1       88.60000        9.80000       72.40000        9.90000
   30    5    4       61.80000       14.20000       48.30000       13.60000
   30    5    3       12.00000       13.40000        6.80000       13.10000
   30    5    2       42.90000       13.30000       41.80000       13.30000
   30    5    1       36.40000       13.30000       52.60000       13.40000
   30    4    8       30.60000       16.70000       48.10000       17.20000
   30    4    6       10.60000       12.40000       16.60000       13.10000
   30    4    5        8.30000       12.40000       17.90000       13.00000
   30    4    3        9.70000       12.10000       31.80000       12.70000
   30    4    2      114.40000       13.00000      119.80000       13.60000
   30    3    9        3.80000       14.50000       11.10000       13.90000
   30    3    7       20.20000       12.40000       55.50000       12.20000
   30    3    6        7.20000       11.00000        7.50000       10.80000
   30    3    4       40.00000       11.00000       32.90000       10.70000
   30    3    3      103.40000       11.90000       88.70000       11.10000
   30    3    2       28.80000       10.60000       23.50000       11.20000
   30    3    1       58.20000       10.30000       53.50000       10.80000
   30    2   11       22.00000       15.50000       18.40000       14.90000
   30    2   10       71.20000       14.60000       39.10000       13.50000
   30    2    9      119.80000       13.20000      165.10001       13.60000
   30    2    7       20.10000       10.90000        9.30000       10.60000
   30    2    6       15.90000       10.00000       20.80000       10.10000
   30    2    5        1.60000        9.20000        2.60000        9.00000
   30    2    3        5.80000        9.20000       12.90000        8.80000
   30    2    1       75.10000        9.20000       72.00000        9.10000
   30    1   12       13.50000       14.70000       18.20000       15.20000
   30    1   11       29.40000       13.70000       14.80000       13.30000
   30    1   10       15.20000       11.60000       16.70000       12.10000
   30    1    8       48.70000        9.90000       55.70000       10.80000
   30    1    7       34.60000        9.10000       54.70000        9.50000
   30    1    6       32.80000        9.00000       47.70000        8.90000
   30    1    5       24.90000        8.60000       17.90000        8.40000
   30    1    3      177.00000        9.30000      167.80000        9.00000
   30    1    2       14.50000        8.00000        1.20000        7.90000
   30    1    1       42.20000        7.90000       54.50000        8.10000
   29    7    3       41.90000       14.70000       58.60000       14.90000
   29    7    2       14.70000       14.30000       50.10000       14.10000
   29    7    1       23.00000       13.50000       54.90000       13.80000
   29    6    5       29.20000       13.90000        7.80000       12.80000
   29    6    4       17.90000       13.10000        9.50000       12.60000
   29    6    3       53.60000       13.40000       41.20000       12.80000
   29    6    2       10.30000       12.50000       18.00000       12.60000
   29    6    1       13.20000       12.20000       15.80000       12.40000
   29    5    9        2.00000       13.90000       20.80000       13.40000
   29    5    8        4.90000       12.70000       17.10000       12.70000
   29    5    6        6.30000       12.30000       26.50000       12.60000
   29    5    5        1.70000       12.30000       22.50000       12.40000
   29    5    4       37.70000       12.10000       44.30000       12.20000
   29    5    3       34.90000       11.70000       58.10000       11.70000
   29    5    2       44.30000       11.80000       56.40000       11.40000
   29    5    1       44.80000       10.90000       52.10000       11.60000
   29    4   10       11.90000       13.30000        9.60000       12.70000
   29    4    9       75.70000       13.10000       42.40000       12.20000
   29    4    8       19.10000       12.30000       25.50000       11.50000
   29    4    7       57.00000       11.90000       24.00000       11.20000
   29    4    6       75.40000       11.10000       70.50000       11.20000
   29    4    5        7.40000        9.60000       10.70000        9.60000
   29    4    4       21.50000        9.20000       20.40000        9.70000
   29    4    3       17.80000        9.50000       32.30000        9.40000
   29    4    2        9.40000        9.50000       22.80000        9.20000
   29    4    1       59.90000        9.60000       46.50000        9.60000
   29    3   12       54.80000       15.80000       47.40000       14.30000
   29    3    9       13.10000       10.90000       21.00000       10.60000
   29    3    8       57.30000       10.80000       68.70000       10.50000
   29    3    6       42.60000        9.30000       20.80000        8.70000
   29    3    4       29.40000        8.70000       35.70000        8.50000
   29    3    3      117.50000        9.20000      101.90000        8.70000
   29    3    2        3.00000        8.30000        2.60000        8.00000
   29    3    1        2.90000        8.30000       17.90000        8.20000
   29    2   13       40.30000       15.00000       39.30000       14.10000
   29    2   12       27.10000       13.00000       32.40000       11.50000
   29    2   11       64.60000       12.30000       51.70000       10.90000
   29    2   10       79.20000       11.60000       68.20000       11.50000
   29    2    9       31.10000        9.50000       18.30000        8.80000
   29    2    8        1.60000        9.00000        4.20000        9.10000
   29    2    7       45.70000        8.80000       50.70000        8.60000
   29    2    6        1.00000        7.90000        5.40000        8.00000
   29    2    5       30.70000        7.90000       22.60000        8.00000
   29    2    4       48.40000        8.00000       47.00000        7.90000
   29    2    3       23.40000        7.70000       22.10000        7.60000
   29    2    2      132.60001        8.40000      143.30000        8.40000
   29    2    1       34.30000        7.70000       35.70000        7.70000
   29    1   14       51.70000       15.70000       42.50000       12.90000
   29    1   13       16.40000       12.60000       31.00000       11.70000
   29    1   12       37.40000       11.70000       40.20000       11.60000
   29    1   10       66.60000        9.40000       64.20000       10.10000
   29    1    9       23.30000        8.80000       19.50000        8.80000
   29    1    8       17.30000        8.30000       35.30000        8.40000
   29    1    6       32.50000        8.00000       13.90000        8.10000
   29    1    4       30.90000        7.80000       15.60000        7.80000
   29    1    2      177.50000        8.60000      180.00000        8.80000
   29    1    1       79.20000        7.80000       59.60000        7.80000
   28    8    5       81.40000       14.40000      116.50000       15.20000
   28    8    2       62.20000       14.60000       66.20000       14.50000
   28    8    1        4.20000       14.00000       15.90000       13.90000
   28    7    8       40.80000       14.00000       47.00000       13.70000
   28    7    6        3.50000       12.80000        5.10000       12.10000
   28    7    5       18.90000       12.50000        4.30000       12.50000
   28    7    4       36.70000       13.10000        4.10000       12.40000
   28    7    3        6.40000       12.70000       28.50000       12.70000
   28    7    2       13.70000       12.60000        4.30000       13.00000
   28    7    1      111.30000       13.40000      120.90000       14.00000
   28    6   10       75.80000       15.20000       83.40000       13.30000
   28    6    9       15.90000       12.90000       29.50000       11.70000
   28    6    8       26.30000       12.50000       51.70000       11.90000
   28    6    6       32.90000       12.60000       14.20000       11.20000
   28    6    5       18.30000       11.20000       19.10000       11.20000
   28    6    4       52.20000       10.50000       57.80000       10.40000
   28    6    3       81.10000       10.60000       97.40000       10.50000
   28    6    2       58.10000       10.10000       42.00000       10.30000
   28    6    1       27.90000       10.10000       28.50000       10.20000
   28    5   12        1.40000       19.10000       14.30000       16.40000
   28    5   10       48.80000       12.20000       42.60000        9.90000
   28    5    9       94.60000       12.40000       83.10000       11.40000
   28    5    8       17.10000       11.80000        8.50000       10.30000
   28    5    7       33.80000       10.70000       20.00000       10.60000
   28    5    6        5.10000        9.70000       32.30000        9.60000
   28    5    5       40.00000        8.90000       49.00000        9.40000
   28    5    4        0.10000        8.70000        9.20000        8.70000
   28    5    3       13.30000        8.40000       11.50000        8.80000
   28    5    2       29.60000        8.80000       28.70000        8.90000
   28    5    1       41.40000        8.90000       51.10000        9.00000
   28    4   13       76.00000       15.60000       67.60000       13.60000
   28    4   12       39.90000       13.30000       40.70000       12.10000
   28    4   11       13.40000       11.20000       28.40000       10.00000
   28    4    9       41.20000       10.30000       42.80000        9.60000
   28    4    8       46.10000        9.40000       48.70000        9.20000
   28    4    7       22.10000        8.80000       17.80000        8.70000
   28    4    6       64.00000        8.70000       38.00000        8.40000
   28    4    5        6.70000        8.30000       25.60000        8.20000
   28    4    4       97.80000        9.10000       77.40000        8.50000
   28    4    3       38.00000        8.70000       13.60000        8.00000
   28    4    1      110.90000        9.10000      105.50000        8.60000
   28    3   14       33.80000       14.00000       20.20000       13.30000
   28    3   13        1.30000       12.10000        8.60000       11.50000
   28    3   12       51.80000       11.00000       30.60000       10.40000
   28    3   11       29.70000       10.30000       43.90000        9.70000
   28    3   10       49.60000        9.90000       32.60000        9.40000
   28    3    9       81.30000        9.30000       80.70000        8.90000
   28    3    8       27.00000        8.50000       23.20000        8.50000
   28    3    7      108.90000        9.00000      137.50000        9.20000
   28    3    6       18.30000        8.00000       16.00000        7.70000
   28    3    5       17.80000        7.80000       14.30000        7.90000
   28    3    4       55.80000        7.70000       59.20000        7.90000
   28    3    3      148.89999        8.40000      137.39999        8.30000
   28    3    2      154.00000        8.40000      182.89999        8.50000
   28    3    1        5.70000        7.40000       11.10000        7.50000
   28    2   15       34.60000       13.50000        5.50000       13.10000
   28    2   14       25.50000       12.70000       36.10000       11.30000
   28    2   13       19.90000       10.60000       13.20000       10.30000
   28    2   12       15.60000       10.40000       14.00000        9.50000
   28    2   11       16.00000        9.20000       11.30000        8.20000
   28    2   10       94.10000        9.00000       85.60000        8.90000
   28    2    9       36.70000        8.00000       46.10000        7.80000
   28    2    8       19.30000        7.70000       24.30000        7.50000
   28    2    7       92.30000        7.90000      109.10000        8.00000
   28    2    6       30.40000        7.50000       27.40000        7.40000
   28    2    5       76.30000        7.70000       74.70000        7.70000
   28    2    4      247.60001        9.00000      250.10001        8.80000
   28    2    3       11.50000        7.30000       17.20000        7.50000
   28    2    2       21.80000        7.60000        7.10000        7.20000
   28    2    1      152.89999        8.50000      146.30000        8.30000
   28    1   15        3.70000       11.80000       13.70000       11.40000
   28    1   14       55.60000       10.40000       46.90000       10.20000
   28    1   13       11.20000        9.20000        9.30000        9.30000
   28    1   11       11.10000        7.90000       17.40000        8.00000
   28    1   10       15.70000        8.00000       18.00000        7.50000
   28    1    9      265.89999        9.10000      264.70001        9.10000
   28    1    7       64.90000        7.60000       59.40000        7.50000
   28    1    6       41.70000        7.50000       45.60000        7.30000
   28    1    5      183.80000        8.50000      194.00000        8.10000
   28    1    4       97.60000        8.00000       97.90000        7.70000
   28    1    3       83.20000        8.10000      122.60000        7.80000
   28    1    2       22.70000        7.40000       20.00000        7.60000
   28    1    1      363.89999       10.00000      383.39999       10.10000
   27   10    3       33.10000       25.90000       12.50000       24.30000
   27   10    2       22.70000       16.70000        2.20000       14.40000
   27   10    1       12.50000       15.60000        5.00000       14.10000
   27    9    7       39.90000       19.70000       39.10000       18.70000
   27    9    6       21.10000       14.20000       37.60000       15.30000
   27    9    5       34.90000       14.20000       18.10000       13.60000
   27    9    4      165.60001       14.90000      167.10001       14.10000
   27    9    3       57.30000       14.00000       44.00000       12.90000
   27    9    1       32.90000       13.50000       70.30000       13.70000
   27    8    8       32.70000       12.80000       49.30000       13.60000
   27    8    7       82.30000       13.10000       93.00000       12.70000
   27    8    6       35.20000       12.10000       40.00000       11.80000
   27    8    5       14.40000       11.50000       23.60000       11.60000
   27    8    4       90.00000       12.20000       80.00000       12.20000
   27    8    3        8.80000       11.90000        2.20000       11.90000
   27    8    2       30.10000       11.50000       41.50000       12.00000
   27    8    1       38.70000       11.10000       49.90000       11.80000
   27    7   11       53.10000       14.00000       30.80000       11.70000
   27    7    9      185.00000       13.80000      174.10001       13.60000
   27    7    7        9.60000       10.70000       12.80000       10.30000
   27    7    6       14.90000       10.00000       24.50000       10.00000
   27    7    4       47.40000       10.00000       54.80000       10.20000
   27    7    3       32.00000       10.00000       20.10000        9.40000
   27    7    2       22.60000        9.30000       37.10000        8.90000
   27    7    1      108.80000        9.20000      110.70000        9.10000
   27    6   12       60.40000       12.70000       77.00000       13.00000
   27    6   11       13.40000       11.70000        4.50000       12.10000
   27    6   10      163.80000       12.80000      117.30000       11.60000
   27    6    9       54.50000       10.40000       28.00000        9.30000
   27    6    8       11.50000        9.40000        4.40000        9.40000
   27    6    7      176.89999       11.10000      179.50000       10.20000
   27    6    6       10.70000        8.60000       15.30000        8.30000
   27    6    5        8.90000        8.40000       23.60000        8.30000
   27    6    4       39.70000        8.50000       29.00000        8.50000
   27    6    3       23.50000        8.40000       35.40000        8.80000
   27    6    2      194.89999        9.80000      170.70000        9.90000
   27    6    1       29.60000        8.80000       39.70000        8.80000
   27    5   13       31.80000       12.80000       35.90000       12.60000
   27    5   12       16.50000       11.30000       18.10000       11.40000
   27    5   11       17.30000       10.90000       29.20000        9.80000
   27    5   10      131.70000       10.20000      128.50000        9.70000
   27    5    9        3.10000        9.10000        5.20000        7.70000
   27    5    8       60.50000        8.50000       66.70000        8.20000
   27    5    7        1.60000        8.30000        5.20000        7.90000
   27    5    6       92.70000        8.80000       87.10000        8.50000
   27    5    5       32.00000        8.20000       24.80000        8.00000
   27    5    4       46.00000        8.10000       43.90000        8.40000
   27    5    3       87.80000        8.50000       85.40000        8.70000
   27    5    2      117.90000        9.20000      124.10000        9.30000
   27    5    1       15.40000        8.40000        9.70000        8.50000
   27    4   15       69.20000       14.90000       69.00000       13.60000
   27    4   14      132.70000       13.60000      152.60001       13.80000
   27    4   13       19.50000       11.20000        4.10000       11.10000
   27    4   10       49.30000        8.70000       58.70000        8.60000
   27    4    9      210.10001        9.40000      206.60001        9.40000
   27    4    8       19.50000        7.90000       21.50000        7.70000
   27    4    5      184.80000        8.70000      187.30000        8.80000
   27    4    4      169.00000        8.50000      166.70000        8.70000
   27    4    3      154.80000        8.60000      159.89999        8.60000
   27    4    2       45.70000        7.80000       56.50000        7.70000
   27    4    1       62.40000        7.50000       60.40000        7.40000
   27    3   14      123.60000       12.40000       91.90000       11.80000
   27    3   13       36.50000        9.70000       48.00000        9.70000
   27    3   11       44.50000        8.20000       31.70000        7.90000
   27    3   10       44.60000        8.20000       61.50000        8.10000
   27    3    9      134.39999        8.30000      139.60001        8.30000
   27    3    8      142.70000        8.50000      153.10001        8.20000
   27    3    7       63.50000        7.70000       47.80000        7.50000
   27    3    6      160.70000        8.20000      148.50000        8.30000
   27    3    5      108.90000        8.00000      119.10000        8.10000
   27    3    4       43.50000        7.80000       64.80000        7.50000
   27    3    3       55.70000        7.70000       58.20000        7.20000
   27    3    2       89.60000        7.40000       82.10000        7.30000
   27    3    1       52.60000        7.30000       51.20000        7.20000
   27    2   17        5.80000       14.50000        5.80000       14.00000
   27    2   16        5.00000       11.80000       27.70000       12.00000
   27    2   15       80.60000       11.20000       68.80000       10.60000
   27    2   14       14.90000        9.40000       23.90000        9.30000
   27    2   13       33.30000        8.80000       31.60000        8.80000
   27    2   12       24.30000        8.10000       33.90000        8.20000
   27    2   11       66.80000        7.60000       58.90000        8.30000
   27    2   10        7.40000        7.40000       10.60000        7.70000
   27    2    9       10.80000        7.30000       11.40000        7.30000
   27    2    8      399.10001        9.70000      388.10001        9.90000
   27    2    7       34.10000        7.20000       19.70000        7.70000
   27    2    6      116.20000        8.20000      118.80000        8.30000
   27    2    5      139.80000        8.10000      151.39999        8.20000
   27    2    4       83.30000        7.60000       71.30000        7.40000
   27    2    3      327.00000        9.00000      345.29999        9.40000
   27    2    2       69.20000        7.40000       57.50000        7.50000
   27    2    1      166.70000        8.30000      172.20000        8.20000
   27    1   17       16.10000       12.50000       17.10000       11.30000
   27    1   16       47.90000       11.50000       19.30000       10.40000
   27    1   14       50.30000        8.80000       23.60000        8.20000
   27    1   13       42.80000        8.10000       39.80000        8.10000
   27    1   12       23.90000        7.70000       30.80000        7.40000
   27    1   11       27.50000        7.20000       20.60000        7.30000
   27    1   10       35.20000        7.20000       26.80000        7.00000
   27    1    9       60.90000        7.70000       67.70000        7.10000
   27    1    8       33.70000        7.20000       26.10000        7.30000
   27    1    7      264.10001        8.60000      262.39999        8.70000
   27    1    6       63.20000        7.30000       78.00000        7.40000
   27    1    4       61.30000        6.60000       51.50000        6.80000
   27    1    3       62.30000        6.70000       61.20000        6.80000
   27    1    2      127.70000        7.00000      141.60001        7.30000
   27    1    1      168.50000        7.50000      154.00000        7.40000
   26   11    4       93.00000       16.20000      112.40000       15.80000
   26   11    2       55.90000       14.10000       76.20000       15.40000
   26   11    1       20.00000       13.30000       14.10000       14.00000
   26   10    8       60.00000       19.80000       70.90000       16.70000
   26   10    7       56.50000       15.00000       42.20000       14.70000
   26   10    6       91.30000       14.90000       87.40000       14.60000
   26   10    5       76.60000       13.30000       86.20000       13.30000
   26   10    4       31.90000       12.30000       20.80000       12.20000
   26   10    3       33.80000       11.40000       48.60000       11.50000
   26   10    2       25.60000       10.60000       33.10000       11.00000
   26   10    1       41.30000       10.50000       48.60000       10.80000
   26    9   10        4.60000       15.20000       27.10000       14.20000
   26    9    9       30.60000       13.20000       25.50000       13.40000
   26    9    8        6.20000       13.30000       10.20000       12.60000
   26    9    7       27.00000       11.90000       30.70000       11.80000
   26    9    6       48.50000       11.70000       61.00000       11.60000
   26    9    5      104.30000       11.60000       77.50000       11.70000
   26    9    4       34.70000       10.60000       23.70000       10.70000
   26    9    3       53.90000       10.60000       53.40000       10.00000
   26    9    2       32.30000       10.40000       40.70000       10.10000
   26    9    1        1.80000       10.20000       16.80000        9.50000
   26    8   12       19.40000       16.10000       38.70000       15.70000
   26    8   11        9.70000       13.40000       21.10000       12.00000
   26    8   10       31.80000       13.30000       36.60000       12.10000
   26    8    9       13.00000       12.10000       17.60000       11.60000
   26    8    8      113.30000       12.30000       83.40000       11.40000
   26    8    7       31.40000        9.60000       37.40000        9.90000
   26    8    6       61.70000        9.70000       81.00000        9.90000
   26    8    5       81.90000        9.60000      100.10000        9.80000
   26    8    4       18.00000        8.60000        2.90000        8.70000
   26    8    3      108.30000        9.70000       86.10000        9.60000
   26    8    2        4.60000        9.00000       14.90000        8.80000
   26    8    1      108.10000        9.40000       79.50000        9.30000
   26    7   13       67.80000       13.00000       75.00000       12.80000
   26    7   12        6.20000       12.00000       19.10000       11.80000
   26    7   11       26.80000       11.80000       30.40000       11.50000
   26    7   10      138.50000       11.80000      168.10001       11.90000
   26    7    9       33.40000        9.40000       29.40000        9.20000
   26    7    8       41.70000        9.20000       38.80000        8.90000
   26    7    7      101.70000        8.90000       94.60000        8.90000
   26    7    6       11.70000        8.20000       12.30000        8.20000
   26    7    5      131.89999        9.10000      119.70000        8.80000
   26    7    4       38.60000        8.60000       35.80000        8.30000
   26    7    3       50.00000        8.00000       39.90000        8.20000
   26    7    2       15.80000        7.30000       20.30000        8.30000
   26    7    1      287.89999        9.30000      281.29999        9.60000
   26    6   14       78.30000       12.90000       81.20000       13.10000
   26    6   13      102.70000       12.50000       82.70000       12.20000
   26    6   12       38.50000       11.20000       29.10000       10.50000
   26    6   11      119.70000       10.50000      131.50000       10.30000
   26    6   10       79.90000        9.40000       92.90000        9.20000
   26    6    8       59.20000        8.60000       62.50000        8.40000
   26    6    7       65.60000        8.50000       73.90000        8.50000
   26    6    6       11.90000        8.10000       15.00000        7.80000
   26    6    5       14.90000        7.70000        7.40000        7.50000
   26    6    4       95.20000        7.90000       82.70000        8.20000
   26    6    3       88.40000        8.10000       79.30000        8.00000
   26    6    2       37.50000        8.50000       48.10000        7.90000
   26    6    1       34.30000        7.90000       32.20000        8.30000
   26    5   15      183.89999       14.50000      165.39999       14.00000
   26    5   14       37.10000       11.60000       46.20000       12.00000
   26    5   13       65.90000       10.80000       65.10000       10.50000
   26    5   12       61.80000        9.70000       41.10000        9.00000
   26    5   11       84.00000        9.00000       67.80000        8.40000
   26    5   10       63.50000        8.40000       59.10000        8.20000
   26    5    9      106.60000        8.40000      107.80000        8.60000
   26    5    8       16.00000        7.90000       21.40000        7.80000
   26    5    7       23.40000        7.90000       38.90000        7.70000
   26    5    6       35.10000        7.90000       38.50000        7.70000
   26    5    5      172.70000        8.20000      166.60001        8.40000
   26    5    4      245.70000        8.60000      239.39999        8.90000
   26    5    3      183.30000        8.40000      170.20000        8.30000
   26    5    2       67.00000        7.50000       85.40000        7.60000
   26    5    1      208.30000        8.40000      176.00000        8.40000
   26    4   16       14.70000       11.90000       30.90000       12.10000
   26    4   15       76.80000       11.50000       77.70000       11.70000
   26    4   14       47.50000       10.30000       35.30000       10.30000
   26    4   13       35.70000        8.90000       42.90000        8.80000
   26    4   12       51.90000        8.70000       67.50000        8.20000
   26    4   11      131.39999        8.80000      108.40000        8.40000
   26    4   10      132.39999        8.70000      126.40000        8.40000
   26    4    9        0.20000        7.60000       16.90000        7.80000
   26    4    8        3.30000        7.30000        9.20000        7.10000
   26    4    7       16.30000        7.10000       19.90000        7.30000
   26    4    6       41.90000        7.10000       40.10000        7.70000
   26    4    5      119.90000        7.80000      105.40000        7.80000
   26    4    4       57.30000        7.00000       60.50000        7.50000
   26    4    3      295.89999        8.50000      294.89999        8.50000
   26    4    2       73.20000        7.10000       74.10000        6.80000
   26    4    1       91.10000        7.10000       82.80000        7.00000
   26    3   17       26.90000       13.20000       65.80000       13.00000
   26    3   16       25.40000       10.50000       25.90000       10.20000
   26    3   15       11.90000        9.90000       11.70000        9.50000
   26    3   14       38.40000        8.90000       77.20000        9.10000
   26    3   13       82.70000        8.40000       60.20000        8.30000
   26    3   12       30.90000        7.70000       41.50000        7.80000
   26    3   11       49.60000        7.80000       37.80000        7.70000
   26    3   10       30.20000        7.10000       40.80000        7.20000
   26    3    9       87.00000        7.90000       70.60000        7.50000
   26    3    8       39.20000        7.40000       45.90000        7.30000
   26    3    7       15.40000        7.10000       28.60000        7.10000
   26    3    6       49.80000        6.90000       34.90000        6.90000
   26    3    5      128.50000        7.60000      127.10000        7.50000
   26    3    4      370.39999        8.90000      358.29999        8.80000
   26    3    3       15.60000        6.80000        2.90000        7.00000
   26    3    2       35.80000        6.90000       16.20000        7.00000
   26    3    1      327.39999        8.60000      313.70001        8.90000
   26    2   17       10.50000       11.50000       25.30000       11.20000
   26    2   16       14.70000        9.90000       20.90000        9.50000
   26    2   15       15.10000        8.40000       11.70000        8.40000
   26    2   14       10.60000        7.80000       10.20000        7.80000
   26    2   13       45.40000        7.70000       45.60000        7.70000
   26    2   12       61.70000        7.60000       49.50000        7.40000
   26    2   11       49.50000        7.50000       61.10000        7.50000
   26    2   10       15.20000        7.40000       17.10000        7.00000
   26    2    9      128.70000        8.00000      130.80000        7.70000
   26    2    8      177.50000        7.80000      171.10001        7.90000
   26    2    7      190.39999        8.00000      187.30000        8.00000
   26    2    6      529.29999        9.50000      543.29999        9.50000
   26    2    5       11.30000        6.50000        3.80000        6.30000
   26    2    4        9.90000        6.80000        4.10000        6.70000
   26    2    3       52.80000        6.90000       37.00000        7.20000
   26    2    2      267.60001        8.20000      285.00000        9.00000
   26    2    1      288.50000        9.20000      269.39999        8.70000
   26    1   19        8.20000       11.70000       29.00000       12.20000
   26    1   18       25.80000       11.10000       51.30000       11.60000
   26    1   17        7.20000       10.50000       39.80000       10.50000
   26    1   16       75.30000        8.80000       77.60000        8.90000
   26    1   15       29.60000        7.90000       40.40000        8.00000
   26    1   14      208.70000        8.80000      199.39999        8.70000
   26    1   13       45.10000        7.80000       48.90000        7.50000
   26    1   12       21.00000        7.20000       16.50000        7.30000
   26    1   11       16.50000        7.20000       11.70000        7.20000
   26    1   10      123.60000        7.80000      123.40000        8.00000
   26    1    9       75.30000        7.60000       88.70000        7.60000
   26    1    8      329.70001        8.40000      323.10001        8.70000
   26    1    7       99.30000        7.00000       96.20000        7.00000
   26    1    6      224.10001        7.80000      224.89999        7.90000
   26    1    5        6.50000        6.60000       19.20000        6.60000
   26    1    4      128.00000        6.70000      107.00000        6.70000
   26    1    3       11.20000        6.00000       14.90000        6.30000
   26    1    2      352.70001        8.10000      359.70001        8.50000
   26    1    1      163.20000        7.10000      172.20000        7.40000
   25   12    6       43.40000       27.20000       56.10000       29.90000
   25   12    5       41.60000       15.40000       53.50000       15.70000
   25   12    4       61.90000       13.70000       47.50000       16.10000
   25   12    3       21.00000       13.10000       27.40000       15.20000
   25   12    1       47.30000       13.90000       13.00000       13.30000
   25   11    9       44.50000       37.40000      112.00000       41.70000
   25   11    8       51.00000       15.70000       47.30000       14.80000
   25   11    7       40.30000       14.20000       54.90000       14.20000
   25   11    6       52.20000       12.00000       58.20000       13.30000
   25   11    5       60.90000       12.30000       45.60000       12.00000
   25   11    4       45.80000       10.70000       44.20000       11.30000
   25   11    3      121.00000       11.80000      111.40000       11.50000
   25   11    2       70.30000       10.80000       95.50000       10.70000
   25   11    1       51.10000       10.50000       60.60000       10.40000
   25   10   11       81.80000       23.30000       84.70000       18.80000
   25   10   10       80.80000       15.10000       59.70000       14.40000
   25   10    9       75.60000       13.10000       78.00000       12.40000
   25   10    8       33.20000       12.00000       22.60000       11.80000
   25   10    6      155.89999       11.50000      125.50000       12.20000
   25   10    5       33.80000       10.30000       35.60000       10.70000
   25   10    4       58.10000        9.50000       69.90000        9.70000
   25   10    3        8.90000        8.90000       20.10000        9.20000
   25   10    2       88.30000        9.10000       87.50000        9.50000
   25   10    1       14.60000        8.60000       20.20000        9.00000
   25    9   12       49.90000       14.40000       41.80000       13.60000
   25    9    9        5.00000       11.50000       16.80000       11.30000
   25    9    8       32.00000       10.20000       48.00000       10.40000
   25    9    6       18.90000        9.10000       21.00000        9.00000
   25    9    5       29.60000        8.60000       29.70000        8.50000
   25    9    4       38.30000        8.10000       57.00000        8.70000
   25    9    3        9.80000        7.90000       11.70000        8.30000
   25    9    2       44.00000        8.40000       36.10000        8.60000
   25    9    1       44.60000        8.40000       62.80000        8.70000
   25    8   14       42.20000       16.60000       68.60000       14.80000
   25    8   13       19.70000       12.60000       14.80000       12.80000
   25    8   10       19.70000        9.40000       25.60000        9.70000
   25    8    9       96.70000        9.80000       81.60000        9.60000
   25    8    8      163.20000        9.20000      182.50000        9.40000
   25    8    6      106.00000        8.80000      106.90000        8.70000
   25    8    5       35.20000        7.70000       37.30000        7.70000
   25    8    4      133.20000        8.40000      130.10001        8.70000
   25    8    3       12.40000        7.60000       18.90000        7.40000
   25    8    2       58.30000        7.70000       52.60000        7.60000
   25    8    1      125.80000        7.90000      136.89999        8.30000
   25    7   15       49.90000       13.80000       37.50000       13.60000
   25    7   14       96.10000       12.40000      103.40000       12.50000
   25    7   13      109.50000       12.30000      115.30000       11.50000
   25    7   12       14.30000       10.80000       10.20000        9.80000
   25    7   10       31.10000        8.50000       17.30000        8.40000
   25    7    9      149.50000        9.10000      155.80000        9.30000
   25    7    8       80.30000        8.40000       75.90000        8.30000
   25    7    7       80.50000        8.40000       67.40000        8.00000
   25    7    6      197.80000        9.10000      204.80000        8.80000
   25    7    5       12.60000        8.10000        0.30000        7.70000
   25    7    4      121.30000        8.30000      135.00000        8.30000
   25    7    3      263.00000        8.80000      250.10001        8.50000
   25    7    2       26.10000        7.30000       21.30000        7.10000
   25    7    1       67.60000        7.50000       68.10000        7.40000
   25    6   16       10.50000       13.30000       22.70000       13.10000
   25    6   15        6.50000       11.80000       25.00000       11.70000
   25    6   14       98.30000       11.70000       82.40000       11.20000
   25    6   13       14.50000        9.60000       16.40000        9.50000
   25    6   12      182.30000       10.10000      185.10001       10.10000
   25    6   11      322.29999       10.40000      330.70001       10.10000
   25    6   10       70.10000        8.50000       62.70000        8.00000
   25    6    9       67.40000        8.50000       71.30000        8.30000
   25    6    7       96.80000        7.90000       95.10000        8.10000
   25    6    6      180.50000        8.70000      170.20000        8.30000
   25    6    5      209.70000        8.40000      189.39999        8.10000
   25    6    4      178.30000        8.20000      195.70000        8.20000
   25    6    3      119.50000        7.70000      115.90000        7.50000
   25    6    2      131.50000        7.50000      136.89999        7.30000
   25    6    1      146.70000        7.50000      122.30000        7.20000
   25    5   16       16.70000       10.80000       10.40000       11.70000
   25    5   15        7.10000       10.60000        0.30000       10.60000
   25    5   14       79.70000        9.70000       55.50000        9.40000
   25    5   13       34.40000        8.80000       41.00000        8.10000
   25    5   12      141.89999        9.00000      134.80000        8.70000
   25    5   11      129.00000        8.50000      129.50000        8.60000
   25    5    9      136.10001        8.50000      125.90000        8.50000
   25    5    8       56.10000        7.60000       50.90000        7.30000
   25    5    7       30.30000        7.30000       39.30000        7.00000
   25    5    6      114.20000        7.70000      121.30000        7.60000
   25    5    5      283.79999        8.50000      273.70001        8.50000
   25    5    4       60.70000        7.10000       40.20000        6.80000
   25    5    3      154.10001        7.30000      149.30000        7.30000
   25    5    2      112.90000        7.10000      105.20000        7.00000
   25    5    1       88.60000        7.00000      104.40000        7.00000
   25    4   18        2.00000       12.70000        7.60000       13.10000
   25    4   17       79.60000       11.30000       87.50000       11.20000
   25    4   15        7.90000        9.10000        3.70000        8.90000
   25    4   14        8.70000        8.40000       10.60000        7.90000
   25    4   13       19.90000        7.70000       18.70000        7.60000
   25    4   12       85.10000        8.10000      103.50000        7.90000
   25    4   10        6.70000        6.60000        8.00000        6.80000
   25    4    9       53.30000        6.90000       51.80000        7.50000
   25    4    8      361.20001        8.80000      346.20001        8.80000
   25    4    7       51.70000        6.80000       36.90000        6.90000
   25    4    6       46.40000        6.90000       38.10000        6.70000
   25    4    5       68.60000        7.30000       37.40000        6.70000
   25    4    4       24.50000        7.00000       24.70000        7.10000
   25    4    3       24.10000        7.00000       25.50000        7.10000
   25    4    2       90.50000        7.10000      113.90000        7.30000
   25    4    1      164.89999        7.70000      156.60001        7.60000
   25    3   19        7.10000       14.80000       11.30000       14.90000
   25    3   18       25.80000       11.80000       63.50000       12.00000
   25    3   17       31.00000       10.40000       61.00000       10.20000
   25    3   16        7.80000        8.70000        7.70000        8.60000
   25    3   15       10.40000        8.00000        1.60000        8.10000
   25    3   14       29.50000        7.70000       32.50000        7.70000
   25    3   13       16.90000        7.40000       11.50000        7.40000
   25    3   12      101.30000        8.10000      118.80000        7.90000
   25    3   10       97.20000        7.10000       88.90000        7.20000
   25    3    9        6.50000        6.20000        7.50000        6.80000
   25    3    8       67.90000        7.00000       70.90000        7.40000
   25    3    7      442.10001        9.10000      438.60001        9.40000
   25    3    5      225.10001        7.90000      216.89999        8.00000
   25    3    4      211.60001        7.70000      215.89999        7.70000
   25    3    3      194.89999        7.60000      210.10001        7.30000
   25    3    1      462.20001        9.50000      469.89999        9.30000
   25    2   17      136.00000        9.40000      139.80000        9.80000
   25    2   16       53.00000        8.30000       58.30000        8.60000
   25    2   15       58.90000        7.80000       59.40000        7.90000
   25    2   14       68.80000        7.60000       58.10000        7.60000
   25    2   13      217.70000        8.30000      220.20000        8.50000
   25    2   12      119.90000        7.50000      114.80000        7.60000
   25    2   11       46.30000        6.90000       42.90000        7.40000
   25    2   10      239.10001        8.10000      263.39999        8.20000
   25    2    9      152.20000        7.30000      149.70000        7.50000
   25    2    8       21.10000        6.80000       20.40000        7.00000
   25    2    7        9.80000        6.80000        4.10000        7.00000
   25    2    6        8.40000        6.30000       15.10000        6.40000
   25    2    5      262.00000        7.70000      280.70001        7.80000
   25    2    4      183.50000        7.50000      186.60001        7.70000
   25    2    3      505.89999        8.90000      472.50000        9.10000
   25    2    2       34.90000        6.20000       22.90000        6.10000
   25    2    1      122.70000        6.60000      109.80000        6.50000
   25    1   20       21.60000       12.10000       25.50000       12.00000
   25    1   19       27.30000       10.30000       27.20000       10.80000
   25    1   18      161.10001       10.40000      178.50000       10.50000
   25    1   17       86.10000        8.90000       81.60000        9.20000
   25    1   16      106.70000        8.10000       96.50000        8.10000
   25    1   15       14.40000        7.50000       16.90000        7.50000
   25    1   14       11.30000        7.10000        8.50000        7.20000
   25    1   13       10.90000        7.00000        4.10000        6.80000
   25    1   12       32.90000        6.80000       34.00000        6.70000
   25    1   11       36.40000        6.90000       40.10000        7.00000
   25    1   10      130.20000        7.40000      113.80000        6.90000
   25    1    9       95.00000        7.00000      114.20000        7.20000
   25    1    8       40.40000        6.10000       36.00000        6.50000
   25    1    7      215.30000        7.50000      240.80000        7.40000
   25    1    6      367.79999        8.20000      360.39999        8.00000
   25    1    5      431.39999        8.20000      433.20001        8.00000
   25    1    4      838.50000       10.10000      797.50000        9.60000
   25    1    3      288.70001        7.40000      285.50000        7.00000
   25    1    2      130.39999        6.40000      134.20000        6.40000
   25    1    1      463.70001        8.10000      449.10001        8.40000
   24   13    6       28.00000       15.10000       23.40000       15.20000
   24   13    5       89.60000       15.30000      106.90000       15.80000
   24   13    4       38.00000       13.70000        7.50000       14.20000
   24   13    3       44.60000       12.10000       61.30000       13.20000
   24   13    2       42.60000       11.50000       48.30000       12.90000
   24   13    1       21.60000       11.90000       12.00000       12.10000
   24   12    9       54.30000       14.20000       39.60000       16.50000
   24   12    8       57.90000       14.50000       20.00000       13.90000
   24   12    7       69.90000       13.00000       91.90000       12.80000
   24   12    4        4.10000        9.90000       17.60000        9.70000
   24   12    3       36.10000        9.60000       40.10000       10.00000
   24   12    2       14.30000        9.40000       12.80000        9.50000
   24   12    1       18.30000        9.70000       12.40000        9.20000
   24   11   11        9.60000       14.50000       15.70000       14.80000
   24   11   10       15.40000       12.90000       19.30000       12.60000
   24   11    9       40.10000       11.40000       19.00000       11.30000
   24   11    8       68.90000       11.30000       63.20000       10.70000
   24   11    7       10.70000       10.30000        2.70000       10.20000
   24   11    6        2.60000        9.90000        0.10000       10.00000
   24   11    5       88.40000        9.30000       76.80000        9.10000
   24   11    4       41.60000        8.90000       36.50000        8.60000
   24   11    3       56.40000        9.00000       61.10000        8.60000
   24   11    2       37.60000        8.30000       24.60000        8.60000
   24   11    1      113.30000        8.80000      108.10000        9.00000
   24   10   13       15.70000       14.90000       30.20000       14.70000
   24   10   12       40.00000       13.00000       47.50000       13.50000
   24   10   10      113.70000       11.70000      108.90000       11.30000
   24   10    9       57.40000       10.90000       68.60000       10.70000
   24   10    8       19.20000        9.30000       26.50000        9.30000
   24   10    7       22.90000        9.10000       24.40000        9.60000
   24   10    6       85.10000        8.60000       97.30000        8.80000
   24   10    5      111.50000        8.50000      103.50000        8.60000
   24   10    4       23.00000        7.90000       13.10000        7.80000
   24   10    3       21.70000        7.70000       24.20000        7.60000
   24   10    2       29.40000        7.60000       37.80000        7.70000
   24   10    1       71.80000        7.80000       67.40000        7.80000
   24    9   13       18.20000       12.20000        2.60000       11.30000
   24    9   12       78.80000       11.40000       90.20000       12.00000
   24    9   11       43.70000       10.50000       18.30000       10.80000
   24    9   10       90.70000       10.30000       71.80000        9.70000
   24    9    9       40.90000        8.70000       20.80000        8.70000
   24    9    8      204.80000        9.60000      222.30000        9.60000
   24    9    7      105.90000        8.30000      103.90000        8.60000
   24    9    6       27.10000        7.70000        5.50000        7.70000
   24    9    5       50.50000        7.70000       46.70000        7.60000
   24    9    4       29.80000        7.30000       26.60000        7.30000
   24    9    3       40.30000        7.30000       24.50000        7.20000
   24    9    2       80.50000        7.60000       77.00000        7.50000
   24    9    1      257.10001        8.80000      236.30000        8.60000
   24    8   15      124.20000       14.60000       69.60000       13.00000
   24    8   14       28.20000       12.00000       19.20000       10.90000
   24    8   13      136.30000       11.80000      128.39999       11.50000
   24    8   12       18.40000        9.60000       16.20000        9.60000
   24    8   11      123.60000        9.50000      130.20000        9.80000
   24    8   10       22.00000        8.30000       36.30000        8.20000
   24    8    9      102.20000        8.50000      122.70000        8.60000
   24    8    8       12.50000        7.50000        2.10000        7.30000
   24    8    7       52.30000        7.80000       29.80000        7.60000
   24    8    6       65.10000        7.70000       64.00000        7.70000
   24    8    5       42.30000        7.50000       50.00000        7.70000
   24    8    4       46.10000        7.40000       39.10000        7.40000
   24    8    2       23.10000        7.10000       10.70000        7.00000
   24    8    1       57.00000        7.40000       40.40000        7.30000
   24    7   16       33.20000       12.00000       50.20000       12.20000
   24    7   15       19.00000       10.80000       24.50000       10.60000
   24    7   14       88.10000       11.30000       96.70000       10.80000
   24    7   13       13.00000        9.40000       20.00000        9.10000
   24    7   12      306.89999       10.50000      307.70001       10.10000
   24    7   11      157.10001        9.00000      142.70000        8.80000
   24    7   10        9.40000        7.50000        3.30000        7.70000
   24    7    9       47.20000        8.00000       52.20000        7.90000
   24    7    8      122.30000        8.10000      118.30000        8.00000
   24    7    7       26.70000        7.60000       12.20000        7.50000
   24    7    6      152.89999        8.30000      148.89999        8.00000
   24    7    5       98.40000        7.50000       99.70000        7.30000
   24    7    4       93.10000        7.20000       80.80000        7.00000
   24    7    3       62.40000        6.90000       54.20000        6.80000
   24    7    2       49.90000        6.70000       65.30000        6.90000
   24    7    1       16.20000        6.50000       25.50000        6.60000
   24    6   17       34.10000       12.80000       26.40000       12.40000
   24    6   16        9.90000       10.00000       14.50000       11.00000
   24    6   15       73.30000       10.40000       61.00000       10.10000
   24    6   14        3.60000        8.90000        2.70000        8.50000
   24    6   13       20.50000        8.50000       19.00000        8.40000
   24    6   12       56.50000        7.80000       64.30000        7.50000
   24    6   11       16.60000        7.70000       30.10000        7.00000
   24    6   10      143.80000        8.80000      137.70000        8.50000
   24    6    9       13.00000        7.70000       17.00000        6.70000
   24    6    8      212.00000        8.60000      201.10001        8.40000
   24    6    7       45.20000        7.20000       58.80000        7.00000
   24    6    6      142.30000        7.30000      134.89999        7.40000
   24    6    5      137.50000        7.30000      137.20000        7.10000
   24    6    4      366.50000        8.50000      349.29999        8.70000
   24    6    3       30.20000        7.00000       22.40000        6.80000
   24    6    2      130.89999        7.80000      130.10001        7.80000
   24    6    1      101.90000        7.50000       92.50000        7.60000
   24    5   18       75.40000       12.40000       59.70000       12.20000
   24    5   17       59.20000       10.60000       58.70000       10.40000
   24    5   15        1.30000        8.20000        3.30000        8.30000
   24    5   14       30.10000        7.90000       24.30000        7.90000
   24    5   13        6.40000        7.50000       11.80000        7.50000
   24    5   12      199.39999        8.40000      190.50000        8.40000
   24    5   11       46.30000        7.30000       26.60000        7.80000
   24    5   10       57.70000        7.30000       61.00000        7.00000
   24    5    9        7.40000        6.20000       13.20000        6.40000
   24    5    8       29.50000        6.70000       16.90000        6.00000
   24    5    7      403.60001        8.60000      389.79999        8.80000
   24    5    6       43.10000        6.70000       38.50000        6.60000
   24    5    5      160.50000        7.90000      156.20000        8.00000
   24    5    4      103.70000        6.80000      106.70000        7.10000
   24    5    3       48.90000        6.40000       65.00000        6.40000
   24    5    2      423.29999        8.50000      410.39999        8.60000
   24    5    1       75.30000        6.90000       83.60000        6.80000
   24    4   19       49.10000       12.80000       62.30000       12.10000
   24    4   18       40.80000       11.00000       25.30000       10.50000
   24    4   17       40.40000        9.50000       35.40000        9.30000
   24    4   16        7.00000        8.60000       12.80000        8.40000
   24    4   14       49.10000        7.50000       49.70000        7.50000
   24    4   13      200.50000        8.50000      198.60001        8.50000
   24    4   12       74.40000        7.50000       68.40000        7.40000
   24    4   11        7.10000        6.70000       17.50000        6.90000
   24    4   10       67.60000        6.90000       65.60000        6.90000
   24    4    9      193.20000        7.60000      215.89999        7.60000
   24    4    8       40.60000        7.00000       41.70000        7.10000
   24    4    7       87.70000        7.10000       83.80000        7.10000
   24    4    6       73.90000        6.60000       87.40000        6.90000
   24    4    5      478.70001        8.90000      449.89999        9.00000
   24    4    4       39.90000        6.60000       36.80000        6.30000
   24    4    3        9.80000        6.00000       21.20000        6.30000
   24    4    2      177.30000        7.10000      164.10001        7.10000
   24    4    1      112.90000        6.60000      121.80000        6.60000
   24    3   20       34.10000       12.50000       39.70000       12.50000
   24    3   19       44.70000       10.90000       47.90000       11.20000
   24    3   18      107.70000       10.20000       85.00000        9.90000
   24    3   17       42.70000        8.60000       28.50000        8.80000
   24    3   16       41.70000        8.10000       35.60000        8.20000
   24    3   15       81.10000        7.80000      103.30000        7.70000
   24    3   14      116.80000        8.00000      105.30000        7.80000
   24    3   13       25.10000        7.00000       27.70000        7.20000
   24    3   12       30.60000        6.90000       33.40000        6.80000
   24    3   11      109.90000        7.20000      109.30000        6.80000
   24    3   10       29.70000        6.70000       38.50000        6.60000
   24    3    9       61.40000        6.90000       52.20000        6.70000
   24    3    8      410.00000        8.90000      421.10001        8.70000
   24    3    7      103.80000        7.00000      136.80000        7.30000
   24    3    6      812.90002       10.70000      824.70001       10.60000
   24    3    5      180.30000        7.10000      184.00000        7.00000
   24    3    4      212.00000        6.80000      190.60001        7.00000
   24    3    3      440.00000        8.00000      436.10001        8.00000
   24    3    2      383.60001        7.60000      391.00000        7.70000
   24    3    1      259.89999        7.00000      258.70001        7.10000
   24    2   20       74.60000       11.20000       55.00000       11.60000
   24    2   19       20.90000       10.00000       31.40000        9.90000
   24    2   17        3.10000        7.60000       20.00000        7.70000
   24    2   16       43.60000        7.60000       45.40000        7.50000
   24    2   15       43.80000        7.20000       38.40000        7.30000
   24    2   14      249.80000        8.10000      274.50000        8.10000
   24    2   13       17.50000        6.80000       27.90000        6.70000
   24    2   11      277.39999        8.30000      288.89999        8.00000
   24    2    9      226.60001        7.50000      212.80000        7.70000
   24    2    8       85.00000        6.50000       93.50000        6.60000
   24    2    7      241.80000        7.30000      246.80000        7.40000
   24    2    6       58.50000        6.10000       56.70000        6.30000
   24    2    5      288.89999        7.30000      292.70001        7.30000
   24    2    4      265.10001        7.00000      249.89999        6.90000
   24    2    3      245.50000        6.80000      240.20000        6.70000
   24    2    2      225.80000        6.70000      215.70000        6.30000
   24    2    1      387.50000        7.30000      390.20001        7.30000
   24    1   20       18.20000       10.00000       44.20000       10.10000
   24    1   19       69.40000        9.10000       58.80000        8.90000
   24    1   18      321.70001       10.10000      333.20001       10.20000
   24    1   17        6.40000        7.80000        5.60000        7.80000
   24    1   15       23.90000        7.10000       23.10000        6.90000
   24    1   14       46.60000        6.80000       41.60000        6.90000
   24    1   13      329.50000        8.10000      342.00000        8.00000
   24    1   12       32.40000        6.50000       27.90000        6.30000
   24    1   11      355.39999        8.50000      374.39999        8.10000
   24    1   10       29.30000        6.20000       36.10000        6.10000
   24    1    9      263.00000        7.70000      242.20000        7.20000
   24    1    8      615.40002        8.90000      622.20001        8.60000
   24    1    7      289.39999        6.80000      300.29999        7.20000
   24    1    6      445.79999        8.00000      478.89999        8.60000
   24    1    5      919.50000       10.10000      917.70001       10.20000
   24    1    4      120.20000        6.30000      109.60000        6.40000
   24    1    3      187.39999        6.40000      192.50000        6.70000
   24    1    2      186.30000        6.20000      166.00000        6.60000
   24    1    1      919.09998        9.80000      927.20001        9.90000
   23   15    3       17.70000       27.40000       56.40000       24.60000
   23   15    2       41.00000       15.70000       55.40000       14.40000
   23   15    1       39.20000       14.60000       21.00000       14.30000
   23   14    7       13.30000       14.90000        5.00000       15.70000
   23   14    6       37.20000       14.50000       18.30000       14.20000
   23   14    5       52.10000       14.00000       47.90000       13.00000
   23   14    3       49.60000       11.30000       67.60000       11.40000
   23   14    2       51.40000       11.00000       47.30000       10.80000
   23   14    1       27.70000       10.90000       29.60000       10.70000
   23   13   10       27.60000       20.00000       19.10000       19.30000
   23   13    9       77.40000       14.90000       53.00000       14.30000
   23   13    8       18.20000       12.30000       17.40000       13.30000
   23   13    7       20.10000       11.40000        8.60000       10.90000
   23   13    6       72.50000       10.90000      100.30000       11.10000
   23   13    5       42.90000       10.40000       41.10000       10.40000
   23   13    4       55.70000        9.70000       45.70000       10.30000
   23   13    2       25.40000        9.40000       47.90000        9.50000
   23   13    1       46.70000        9.30000       41.50000        9.90000
   23   12   12       48.10000       20.20000       42.00000       24.20000
   23   12   10       59.90000       12.60000       61.90000       13.40000
   23   12    9       24.20000       10.50000       24.20000       10.30000
   23   12    8       18.10000       10.10000       13.00000       10.10000
   23   12    7       10.70000        9.30000       14.10000        9.40000
   23   12    6       78.20000        9.40000       58.20000        9.10000
   23   12    5       45.20000        8.60000       41.40000        8.80000
   23   12    4       14.70000        8.30000       12.40000        8.40000
   23   12    3       56.20000        8.80000       46.20000        8.40000
   23   12    2       20.80000        8.20000       33.60000        7.90000
   23   12    1      117.30000        8.50000      128.20000        8.70000
   23   11   13       19.90000       14.00000       13.20000       13.80000
   23   11   12       28.70000       12.20000       33.60000       12.40000
   23   11   11       15.90000       11.00000       14.00000       10.50000
   23   11   10       58.10000       10.00000       33.00000        9.70000
   23   11    9       83.40000        9.50000       79.50000        9.80000
   23   11    8       12.50000        8.90000       16.80000        8.50000
   23   11    7       14.30000        9.00000        1.30000        8.10000
   23   11    6        6.50000        7.90000       19.20000        7.70000
   23   11    4       56.00000        7.80000       66.80000        8.00000
   23   11    3       38.80000        7.70000       39.70000        7.80000
   23   11    2       43.80000        7.70000       49.30000        7.80000
   23   11    1       47.50000        7.80000       33.60000        7.60000
   23   10   15       73.70000       17.50000       23.10000       17.70000
   23   10   14       79.80000       13.10000       69.40000       13.40000
   23   10   13       29.10000       11.30000       28.60000       11.10000
   23   10   12       40.30000       10.10000        8.70000       10.20000
   23   10   11       72.90000        9.80000       94.60000        9.70000
   23   10   10       34.70000        9.30000       23.00000        8.90000
   23   10    9       57.50000        8.40000       52.20000        8.30000
   23   10    8        5.50000        7.90000       13.70000        8.10000
   23   10    7       88.20000        7.90000       94.60000        8.10000
   23   10    6        0.10000        7.50000       13.60000        7.30000
   23   10    5       45.80000        7.60000       42.60000        7.30000
   23   10    4       32.50000        7.40000       31.60000        7.30000
   23   10    3        2.00000        7.30000       15.40000        7.10000
   23   10    2       80.30000        7.70000       71.20000        7.50000
   23   10    1      129.39999        8.00000      114.60000        7.80000
   23    9   16       18.60000       13.70000        3.30000       13.60000
   23    9   14       11.80000       10.70000       26.60000       10.40000
   23    9   13       70.00000        9.90000       49.30000       10.30000
   23    9   12      215.30000       10.20000      207.00000       11.00000
   23    9   11      118.70000        8.60000      117.50000        9.20000
   23    9   10       10.50000        8.10000       17.30000        8.10000
   23    9    9       99.60000        7.90000       75.00000        7.80000
   23    9    8       36.00000        7.70000       44.60000        7.60000
   23    9    7       81.60000        7.70000       73.20000        7.40000
   23    9    6       33.90000        7.40000       42.90000        7.40000
   23    9    5       44.20000        7.40000       28.60000        7.30000
   23    9    4        3.00000        7.40000        1.00000        7.30000
   23    9    3       44.30000        7.20000       57.60000        7.60000
   23    9    2       51.40000        7.10000       47.40000        7.00000
   23    9    1       30.50000        7.00000       12.30000        6.90000
   23    8   17       23.80000       13.80000       14.50000       11.10000
   23    8   16        4.20000       11.30000       10.30000       10.90000
   23    8   15       12.10000       10.60000       15.70000       10.50000
   23    8   14       70.50000        9.80000       58.10000        9.30000
   23    8   13      149.39999        9.40000      140.70000        9.50000
   23    8   12       54.90000        8.60000       38.40000        8.70000
   23    8   10       92.20000        7.70000       90.50000        7.80000
   23    8    9      120.60000        8.00000      119.70000        8.00000
   23    8    8      346.39999        9.80000      340.39999        9.60000
   23    8    7       11.30000        7.40000       17.70000        7.00000
   23    8    6       89.60000        7.60000       95.50000        7.40000
   23    8    5       22.80000        6.90000       20.80000        7.00000
   23    8    4        3.10000        6.80000        6.40000        6.60000
   23    8    3       70.40000        7.00000       58.90000        7.00000
   23    8    2       23.60000        6.80000       16.00000        6.70000
   23    8    1       31.20000        7.00000       31.20000        6.80000
   23    7   18       56.20000       12.90000       62.00000       13.50000
   23    7   17       92.20000       11.00000       65.30000       10.70000
   23    7   16       23.40000       10.30000       31.20000       10.60000
   23    7   15       37.70000        9.30000       42.30000        8.90000
   23    7   14       35.10000        8.30000       24.80000        8.20000
   23    7   13      199.80000        9.20000      202.70000        9.20000
   23    7   12       95.00000        7.60000       86.90000        7.90000
   23    7   11       17.80000        7.30000       11.00000        6.80000
   23    7   10       31.90000        7.60000       21.00000        6.60000
   23    7    9       34.40000        7.30000       51.20000        7.50000
   23    7    8      103.00000        7.50000       90.10000        7.40000
   23    7    7      158.39999        7.70000      159.10001        7.60000
   23    7    6       56.20000        6.90000       61.10000        7.00000
   23    7    5      212.20000        7.90000      208.10001        8.00000
   23    7    4       36.50000        7.00000       32.70000        7.10000
   23    7    3      181.80000        7.50000      173.60001        7.80000
   23    7    2       56.30000        6.70000       66.10000        6.90000
   23    7    1      419.39999        9.10000      441.70001        9.20000
   23    6   19       13.30000       13.40000       39.80000       12.10000
   23    6   18        5.80000       10.50000       16.60000       10.60000
   23    6   17       18.80000        9.40000       26.20000        9.70000
   23    6   16       11.20000        8.30000       15.70000        8.50000
   23    6   15       30.00000        8.10000       37.80000        7.90000
   23    6   14       24.30000        7.30000       20.30000        7.40000
   23    6   13      181.20000        8.50000      171.30000        8.60000
   23    6   12      139.39999        8.30000      144.89999        7.90000
   23    6   11      131.60001        7.90000      136.10001        8.10000
   23    6   10       56.10000        7.10000       50.10000        6.50000
   23    6    8       52.80000        6.50000       31.60000        6.00000
   23    6    7      151.39999        7.40000      139.20000        7.70000
   23    6    6      103.80000        6.80000      104.40000        7.30000
   23    6    5      428.29999        8.50000      411.60001        8.80000
   23    6    4      607.70001        9.70000      588.00000        9.80000
   23    6    3       35.30000        6.70000       31.60000        6.90000
   23    6    2      116.70000        7.10000       94.60000        7.10000
   23    6    1       77.30000        6.80000       67.80000        6.80000
   23    5   20       15.60000       17.80000       19.00000       17.60000
   23    5   19       44.10000       11.70000       48.00000       11.30000
   23    5   18       16.90000        9.30000       10.70000        9.30000
   23    5   17      106.60000        8.80000       87.10000        8.80000
   23    5   16        8.60000        7.60000       10.40000        8.10000
   23    5   15       30.10000        7.50000       50.00000        7.60000
   23    5   14      125.90000        7.80000      119.30000        7.50000
   23    5   13       30.70000        7.40000       30.10000        7.40000
   23    5   12       65.50000        7.50000       43.20000        7.30000
   23    5   11       71.80000        7.10000       74.00000        7.10000
   23    5   10      347.60001        8.20000      335.70001        8.10000
   23    5    9      257.89999        8.10000      251.30000        8.10000
   23    5    8        9.90000        6.40000       19.40000        6.00000
   23    5    7      279.89999        7.70000      271.70001        8.10000
   23    5    6      114.80000        7.00000      103.00000        7.10000
   23    5    5      408.70001        8.10000      398.20001        8.40000
   23    5    4       31.80000        6.00000       29.10000        5.60000
   23    5    3      580.20001        8.70000      558.79999        8.80000
   23    5    2       23.80000        6.00000       13.60000        5.90000
   23    5    1      214.89999        7.00000      219.80000        7.00000
   23    4   20       86.30000       12.30000       91.60000       12.00000
   23    4   19       17.40000       10.50000       21.60000       10.00000
   23    4   18        7.30000        8.60000       21.70000        8.60000
   23    4   17       70.20000        8.10000       69.90000        8.00000
   23    4   16      167.80000        8.10000      145.39999        8.20000
   23    4   15        7.40000        7.20000       25.00000        7.00000
   23    4   14       35.10000        7.50000       30.40000        7.20000
   23    4   13      170.50000        8.00000      156.39999        7.70000
   23    4   12       37.10000        6.90000       30.10000        6.70000
   23    4   11      101.20000        7.10000       85.70000        6.80000
   23    4   10      523.79999        9.10000      536.90002        8.90000
   23    4    9      141.39999        7.00000      151.10001        7.00000
   23    4    8       22.00000        5.90000       19.60000        6.60000
   23    4    7       21.20000        6.20000       16.90000        6.50000
   23    4    6      907.59998       10.10000      877.29999       10.30000
   23    4    5       30.30000        5.70000       29.40000        6.00000
   23    4    4      450.50000        7.80000      446.79999        7.90000
   23    4    3      616.40002        8.90000      618.59998        8.40000
   23    4    2       68.10000        6.00000       64.70000        6.10000
   23    4    1      117.70000        6.20000      125.50000        6.20000
   23    3   21       32.20000       12.00000       37.90000       11.90000
   23    3   19       82.60000        9.60000       83.70000        9.20000
   23    3   18       56.10000        8.30000       58.30000        8.20000
   23    3   17      128.10001        8.40000      124.50000        8.10000
   23    3   16       23.00000        7.20000       16.40000        6.80000
   23    3   15      209.70000        8.20000      235.00000        8.00000
   23    3   14       48.80000        6.90000       43.20000        6.70000
   23    3   13      136.50000        7.30000      152.20000        7.00000
   23    3   12      124.90000        7.30000      120.90000        6.90000
   23    3   11      257.70001        8.00000      255.20000        7.60000
   23    3   10      331.39999        8.00000      314.89999        7.60000
   23    3    9      344.10001        8.10000      357.10001        8.00000
   23    3    8       38.40000        6.00000       36.40000        6.10000
   23    3    7       85.50000        6.10000       78.00000        6.30000
   23    3    6      388.79999        7.40000      389.79999        7.60000
   23    3    5      648.29999        8.40000      664.70001        8.90000
   23    3    4      152.30000        6.00000      157.39999        6.40000
   23    3    3      453.20001        7.30000      443.89999        7.70000
   23    3    2      570.29999        8.20000      575.59998        7.80000
   23    3    1      384.20001        7.10000      376.79999        6.90000
   23    2   21       42.30000       10.80000       54.30000       11.20000
   23    2   20        7.20000        9.40000        2.20000        9.10000
   23    2   19      157.50000        9.40000      168.60001        9.30000
   23    2   18       47.70000        7.70000       45.30000        7.90000
   23    2   17       40.30000        7.20000       45.90000        7.20000
   23    2   16       46.80000        7.40000       60.80000        7.00000
   23    2   15      149.20000        7.60000      144.89999        7.20000
   23    2   14       58.90000        6.80000       46.50000        6.50000
   23    2   13       82.70000        6.50000       69.60000        6.60000
   23    2   12      339.20001        7.70000      360.20001        7.90000
   23    2   11      245.89999        7.50000      242.89999        7.30000
   23    2   10      490.60001        8.30000      480.60001        8.10000
   23    2    9       67.40000        6.10000       61.60000        5.90000
   23    2    8      532.59998        8.40000      545.59998        8.10000
   23    2    7       54.30000        5.70000       65.50000        5.70000
   23    2    6      532.00000        7.80000      565.40002        7.90000
   23    2    5      634.29999        8.30000      642.29999        8.30000
   23    2    4     1421.50000       11.90000     1402.59998       11.60000
   23    2    3      497.39999        7.70000      486.89999        7.70000
   23    2    2       71.40000        5.70000       70.20000        5.60000
   23    2    1      336.70001        6.90000      327.20001        6.80000
   23    1   22       55.90000       11.50000       37.10000       11.80000
   23    1   21       57.10000       10.00000       62.50000       10.10000
   23    1   20       63.20000        9.00000       63.50000        8.50000
   23    1   19        9.60000        7.90000        7.50000        7.70000
   23    1   18       21.40000        7.20000        4.20000        7.40000
   23    1   17        8.60000        7.00000       22.00000        7.00000
   23    1   16       91.90000        7.20000       78.30000        6.80000
   23    1   15      102.40000        6.70000      109.10000        6.80000
   23    1   14      145.70000        6.70000      143.80000        6.60000
   23    1   13      450.50000        8.10000      449.89999        8.30000
   23    1   12      439.60001        8.20000      425.00000        7.70000
   23    1   11      136.20000        6.90000      127.90000        6.20000
   23    1   10      322.89999        7.30000      321.50000        7.10000
   23    1    9      350.89999        7.20000      365.10001        7.00000
   23    1    8      108.20000        6.20000      106.00000        6.10000
   23    1    7      664.29999        8.50000      633.50000        8.70000
   23    1    6      286.89999        6.70000      309.50000        6.90000
   23    1    5     1762.69995       13.30000     1750.59998       13.50000
   23    1    4      234.39999        6.50000      243.70000        6.60000
   23    1    3      957.59998        9.90000      948.20001        9.70000
   23    1    2      389.39999        7.20000      391.70001        7.10000
   23    1    1     1015.90002        9.90000     1033.59998       10.10000
   22   16    4       65.90000       25.60000       60.60000       24.80000
   22   16    2       12.20000       12.80000        5.30000       13.20000
   22   16    1       11.20000       12.90000       14.80000       13.40000
   22   15    6       19.50000       12.30000       19.20000       13.20000
   22   15    5       50.60000       12.00000       68.90000       12.50000
   22   15    3        5.90000       10.70000       19.20000       10.80000
   22   15    2       48.20000       10.60000       56.00000       10.20000
   22   15    1        6.60000        9.90000       13.90000        9.90000
   22   14   10      115.70000       14.80000      118.70000       15.50000
   22   14    9       16.60000       14.10000        9.00000       13.90000
   22   14    7        3.60000       11.30000        5.60000       11.20000
   22   14    6       34.30000       10.20000       10.40000       10.20000
   22   14    4       32.00000        9.40000        7.80000        9.20000
   22   14    3       49.10000        8.80000       56.20000        9.30000
   22   14    2       19.30000        8.80000       36.30000        8.80000
   22   14    1      174.80000       10.10000      196.10001       10.00000
   22   13   12        3.90000       14.70000       12.00000       14.20000
   22   13   11       23.30000       12.50000        4.50000       13.00000
   22   13    9        8.20000       10.60000       19.90000       10.40000
   22   13    8       20.80000        9.80000       24.60000        9.60000
   22   13    7       20.70000        8.80000       30.70000        8.80000
   22   13    6       38.80000        8.80000       33.10000        9.10000
   22   13    5        6.70000        8.70000       24.40000        8.50000
   22   13    4       20.10000        8.30000       14.20000        8.30000
   22   13    3       48.50000        8.10000       43.70000        8.10000
   22   13    2       41.70000        8.00000       39.80000        8.10000
   22   13    1       21.50000        7.70000        7.70000        7.80000
   22   12   14       49.40000       23.10000        2.70000       17.00000
   22   12   13       32.50000       12.60000       43.70000       13.20000
   22   12   12        4.60000       11.30000        5.20000       11.60000
   22   12   11       46.80000       10.00000       46.10000       10.50000
   22   12   10        0.20000        9.40000       10.40000        9.30000
   22   12    9       43.10000        8.90000       43.70000        8.80000
   22   12    8       55.30000        8.90000       39.70000        8.70000
   22   12    7       55.70000        8.20000       41.20000        8.10000
   22   12    6       19.50000        7.80000       14.70000        7.90000
   22   12    5       50.00000        8.00000       40.40000        7.80000
   22   12    4       32.20000        7.90000       15.10000        7.50000
   22   12    3       27.80000        7.70000       32.20000        7.50000
   22   12    2      197.20000        8.70000      197.20000        8.70000
   22   12    1       58.10000        7.90000       61.80000        7.70000
   22   11   14       64.60000       12.90000       49.80000       12.80000
   22   11   13        9.80000       10.50000        9.70000       10.60000
   22   11   12       14.30000       10.00000       22.30000        9.50000
   22   11   11        6.40000        9.20000       11.00000        8.90000
   22   11    9       36.90000        8.30000       40.20000        8.20000
   22   11    8      118.80000        8.60000      118.10000        8.20000
   22   11    7       36.10000        7.50000       41.40000        7.60000
   22   11    6        7.20000        7.20000       14.00000        7.50000
   22   11    5        9.90000        7.40000       14.90000        7.60000
   22   11    3        5.80000        7.30000       14.30000        7.30000
   22   11    2        6.40000        7.20000       15.70000        7.40000
   22   11    1       91.40000        7.70000      108.10000        7.90000
   22   10   16       54.60000       13.60000       50.20000       12.40000
   22   10   15        6.50000       11.10000       27.10000       11.40000
   22   10   14       62.80000       10.10000       59.90000       10.40000
   22   10   13       73.70000        9.50000       91.30000        9.80000
   22   10   12       15.90000        8.80000        4.20000        8.70000
   22   10   10        7.70000        7.40000       19.90000        8.00000
   22   10    9       31.80000        7.60000       19.50000        7.80000
   22   10    8       27.10000        7.40000       24.50000        7.30000
   22   10    7      145.30000        7.80000      144.30000        8.00000
   22   10    6       30.20000        7.30000       33.90000        7.50000
   22   10    5       28.10000        7.40000       22.50000        7.20000
   22   10    4       75.70000        8.00000       65.80000        7.70000
   22   10    3       64.30000        7.70000       63.50000        7.50000
   22   10    2       36.00000        7.10000       52.80000        7.40000
   22   10    1       46.80000        7.20000       38.60000        7.10000
   22    9   17       65.20000       14.10000       61.40000       13.20000
   22    9   16       99.30000       11.50000       76.20000       10.50000
   22    9   15      121.60000       10.40000      122.50000       10.10000
   22    9   14        4.20000        8.60000       11.30000        8.80000
   22    9   13       36.90000        8.10000       30.80000        8.50000
   22    9   12       17.10000        7.80000       33.50000        8.50000
   22    9   11       12.30000        7.50000       24.00000        7.50000
   22    9   10       11.00000        7.20000        7.00000        7.20000
   22    9    9       29.90000        7.40000       18.30000        7.40000
   22    9    8       30.20000        7.40000       15.40000        7.30000
   22    9    7      670.90002       10.90000      694.40002       11.00000
   22    9    6      197.80000        8.10000      198.39999        8.10000
   22    9    5       74.80000        7.40000      100.10000        7.70000
   22    9    4       32.30000        7.50000       15.70000        7.00000
   22    9    3      163.00000        7.60000      158.50000        7.80000
   22    9    2       53.40000        6.80000       50.00000        6.70000
   22    9    1       22.90000        6.60000       25.40000        6.30000
   22    8   18        4.00000       12.00000       19.50000       12.20000
   22    8   17       93.00000       10.40000       61.20000        9.20000
   22    8   15       58.90000        8.90000       35.60000        8.00000
   22    8   14      106.90000        8.60000       92.10000        8.70000
   22    8   13       52.10000        7.80000       42.50000        7.60000
   22    8   12        8.50000        7.00000        9.10000        6.80000
   22    8   11       70.10000        7.30000       89.50000        8.00000
   22    8   10       71.10000        7.00000       47.00000        6.60000
   22    8    9      130.60001        7.70000      128.70000        7.90000
   22    8    8      339.60001        8.90000      329.50000        8.50000
   22    8    7       57.80000        6.80000       57.20000        7.10000
   22    8    6      375.60001        8.50000      355.60001        8.80000
   22    8    5      251.10001        8.00000      228.39999        8.20000
   22    8    4      356.20001        8.50000      349.89999        8.70000
   22    8    3      240.00000        8.20000      205.20000        8.10000
   22    8    2      199.20000        7.70000      207.89999        7.70000
   22    8    1        2.90000        6.50000        9.30000        6.60000
   22    7   19      170.39999       12.30000      176.50000       13.90000
   22    7   18       94.80000        9.70000       76.90000        9.90000
   22    7   17       19.80000        8.70000       10.90000        8.80000
   22    7   16       46.10000        8.40000       57.40000        8.20000
   22    7   15       72.60000        7.90000       61.60000        7.60000
   22    7   14      257.00000        8.60000      247.60001        8.60000
   22    7   13       29.90000        7.20000       32.90000        6.90000
   22    7   12       76.10000        7.10000       77.40000        7.10000
   22    7   11       81.80000        7.40000       75.50000        7.00000
   22    7   10       49.10000        6.80000       50.70000        6.80000
   22    7    9       31.50000        6.20000       21.10000        6.30000
   22    7    8      366.50000        8.40000      356.70001        8.40000
   22    7    7       14.50000        6.60000       18.60000        6.40000
   22    7    6      127.50000        7.10000      130.10001        7.20000
   22    7    5      114.40000        6.90000      117.70000        7.20000
   22    7    4      768.70001       10.40000      746.29999       10.70000
   22    7    3       40.40000        6.20000       33.90000        6.40000
   22    7    2      149.89999        6.80000      169.20000        7.30000
   22    7    1      167.00000        6.80000      150.50000        7.00000
   22    6   20      148.00000       12.40000      128.30000       13.40000
   22    6   19       39.00000        9.90000       32.90000        9.10000
   22    6   18       87.40000        9.50000       82.60000        9.30000
   22    6   17       21.70000        7.90000       20.60000        7.90000
   22    6   16        6.30000        7.60000        2.00000        7.60000
   22    6   15       27.70000        7.30000       16.90000        7.00000
   22    6   14       64.80000        7.30000       59.10000        7.20000
   22    6   12      245.50000        8.30000      238.10001        7.90000
   22    6   11      147.50000        7.40000      163.20000        7.20000
   22    6   10      234.20000        7.70000      249.00000        7.60000
   22    6    9      121.40000        7.10000      105.10000        6.60000
   22    6    8      311.60001        7.80000      314.89999        7.80000
   22    6    7       78.60000        6.50000       55.80000        6.30000
   22    6    6      187.60001        7.00000      187.80000        7.20000
   22    6    5      583.00000        8.70000      554.40002        8.90000
   22    6    4      745.40002        9.40000      752.00000        9.90000
   22    6    3       79.20000        6.10000       79.00000        6.40000
   22    6    2      730.20001        9.40000      714.59998        9.70000
   22    6    1       80.90000        6.00000       82.30000        6.30000
   22    5   21       46.00000       12.80000       41.70000       12.90000
   22    5   20       76.60000       10.90000       30.10000       10.00000
   22    5   19       18.20000        9.30000        5.40000        8.60000
   22    5   17      115.90000        7.90000      114.40000        8.10000
   22    5   16       69.70000        7.60000       52.80000        7.10000
   22    5   15      152.39999        8.00000      140.30000        7.40000
   22    5   14       70.10000        7.40000       75.10000        7.20000
   22    5   13      254.80000        7.90000      264.70001        7.80000
   22    5   12        6.20000        6.70000        2.60000        6.60000
   22    5   11      285.20001        8.00000      274.29999        7.90000
   22    5   10       42.10000        6.40000       35.80000        6.20000
   22    5    9      154.00000        7.10000      161.39999        6.90000
   22    5    8       41.30000        6.30000       51.10000        6.30000
   22    5    7       78.50000        6.30000       86.20000        6.40000
   22    5    6      184.60001        6.60000      165.50000        6.40000
   22    5    5     1658.40002       13.40000     1631.59998       13.50000
   22    5    4      224.50000        6.70000      215.30000        6.80000
   22    5    3      455.50000        7.40000      507.89999        8.10000
   22    5    2      173.00000        6.10000      166.20000        6.50000
   22    5    1      116.60000        6.20000      110.90000        6.10000
   22    4   21       33.10000       11.60000       20.30000       10.90000
   22    4   20       39.40000       10.20000       34.00000        9.80000
   22    4   19       56.30000        8.80000       39.50000        8.30000
   22    4   18      175.00000        8.40000      173.70000        8.40000
   22    4   17       30.40000        7.10000       24.90000        6.80000
   22    4   16       14.40000        7.00000       10.70000        7.00000
   22    4   15       59.60000        7.30000       69.20000        7.10000
   22    4   14      155.70000        7.20000      131.89999        7.10000
   22    4   13       14.00000        6.60000       26.70000        6.70000
   22    4   12      415.50000        8.60000      411.60001        8.50000
   22    4   11      344.70001        8.00000      344.89999        7.80000
   22    4   10      104.90000        6.80000       99.90000        6.40000
   22    4    9       48.70000        6.10000       48.70000        6.00000
   22    4    8      170.00000        6.70000      163.20000        6.20000
   22    4    7      400.29999        7.70000      416.10001        7.70000
   22    4    6      602.40002        8.40000      598.70001        8.30000
   22    4    5      190.50000        6.20000      209.89999        6.70000
   22    4    4      924.90002        9.60000      902.50000        9.80000
   22    4    3      130.70000        5.80000      141.70000        6.10000
   22    4    2      968.90002        9.30000      949.40002        9.60000
   22    4    1       99.60000        5.30000       92.90000        5.60000
   22    3   22       45.30000       12.30000       44.50000       11.60000
   22    3   20       53.90000        9.20000       29.80000        8.70000
   22    3   19      136.39999        8.70000      146.30000        8.40000
   22    3   18       12.80000        7.30000       23.50000        7.00000
   22    3   16       25.40000        7.00000       20.20000        6.80000
   22    3   15      146.20000        7.10000      137.89999        7.30000
   22    3   14       41.60000        6.50000       44.30000        6.40000
   22    3   13      232.10001        7.40000      248.20000        7.60000
   22    3   12      279.70001        7.50000      278.29999        7.80000
   22    3   11      178.60001        6.80000      179.50000        6.90000
   22    3   10     1114.90002       11.10000     1107.80005       10.70000
   22    3    9      441.50000        7.90000      444.29999        7.70000
   22    3    8       35.20000        5.50000       25.90000        5.20000
   22    3    7      802.20001        8.80000      808.59998        8.40000
   22    3    6      401.29999        6.80000      399.70001        7.10000
   22    3    5      638.20001        8.00000      660.79999        8.30000
   22    3    4     1330.30005       11.00000     1372.69995       11.30000
   22    3    3      159.39999        5.60000      172.10001        6.00000
   22    3    2      581.59998        7.70000      555.09998        7.70000
   22    3    1       23.60000        5.20000       32.90000        5.20000
   22    2   22       10.20000       10.50000       11.50000       10.70000
   22    2   21       15.40000        9.20000       18.90000        9.30000
   22    2   20       51.80000        8.30000       51.10000        8.10000
   22    2   19       14.30000        7.40000       14.20000        7.40000
   22    2   18       27.20000        7.30000       23.90000        7.10000
   22    2   16       74.00000        7.00000       84.50000        6.90000
   22    2   15       50.10000        6.30000       41.10000        6.40000
   22    2   14      160.30000        7.00000      161.39999        7.10000
   22    2   13      201.10001        6.90000      209.10001        7.20000
   22    2   12      284.00000        7.10000      276.20001        7.50000
   22    2   11     1479.30005       12.10000     1496.19995       12.30000
   22    2   10      234.20000        6.60000      218.20000        6.50000
   22    2    9      143.39999        6.30000      151.39999        5.80000
   22    2    8      892.40002        9.70000      920.00000        9.10000
   22    2    7       57.20000        5.60000       63.10000        5.10000
   22    2    6      211.00000        6.10000      205.00000        5.60000
   22    2    5      309.50000        6.30000      300.89999        6.40000
   22    2    4      351.10001        6.30000      350.89999        6.70000
   22    2    3      742.29999        8.30000      766.40002        8.50000
   22    2    2      932.29999        9.30000      902.00000        9.20000
   22    2    1      815.40002        8.90000      779.59998        8.60000
   22    1   23        7.50000       11.70000        7.60000       12.30000
   22    1   22       28.30000       10.20000        7.40000       10.20000
   22    1   21        5.80000        8.50000        9.10000        8.30000
   22    1   20       94.70000        8.00000      100.60000        7.80000
   22    1   19       19.20000        7.30000       28.10000        7.40000
   22    1   18       59.80000        7.10000       57.30000        6.90000
   22    1   17       47.80000        6.80000       50.90000        6.80000
   22    1   15      294.70001        7.70000      280.89999        7.40000
   22    1   14      326.20001        7.40000      338.50000        7.30000
   22    1   13      203.50000        7.00000      193.70000        6.60000
   22    1   12      297.39999        7.00000      303.10001        7.00000
   22    1   11      140.00000        6.20000      138.50000        6.10000
   22    1   10       93.70000        5.70000       96.70000        5.90000
   22    1    9      517.79999        7.70000      501.79999        7.60000
   22    1    8      225.10001        6.30000      247.60001        6.10000
   22    1    7      486.29999        7.30000      454.60001        7.10000
   22    1    6      155.89999        5.70000      162.39999        5.50000
   22    1    5      652.20001        7.90000      631.00000        7.60000
   22    1    4      255.00000        5.80000      276.20001        6.00000
   22    1    3       40.30000        5.10000       24.00000        5.10000
   22    1    2      413.29999        7.00000      403.79999        6.90000
   22    1    1      824.70001        9.00000      865.40002        9.10000
   21   17    3       19.60000       12.60000       18.20000       12.20000
   21   17    1       12.80000       12.10000       21.40000       12.10000
   21   16    8      108.50000       15.20000       78.90000       15.20000
   21   16    7       60.00000       13.10000       58.40000       12.80000
   21   16    6       29.90000       13.20000       39.30000       11.90000
   21   16    5        8.50000       12.10000       11.30000       11.40000
   21   16    4       42.30000       11.80000       37.30000       11.10000
   21   16    2       12.20000       11.20000        9.20000       11.10000
   21   16    1      121.00000       11.50000      107.70000       11.30000
   21   15   10       44.20000       12.90000       38.70000       14.10000
   21   15    9       67.70000       12.00000       79.60000       12.90000
   21   15    8        5.60000       11.70000        3.90000       12.20000
   21   15    7       34.70000       10.70000       68.70000       10.80000
   21   15    5       66.20000       10.30000       59.00000       10.40000
   21   15    4       23.70000        9.00000       20.20000        9.20000
   21   15    3       11.20000        9.00000        5.70000        9.00000
   21   15    2        3.20000        8.90000        0.60000        8.90000
   21   15    1       30.00000        8.80000       27.70000        9.20000
   21   14   11       94.60000       13.80000      100.50000       13.40000
   21   14   10      115.60000       12.10000      129.00000       12.40000
   21   14    9      100.60000       10.90000      112.40000       11.80000
   21   14    8       50.60000        9.70000       59.70000       10.10000
   21   14    7       55.20000        8.70000       35.70000        8.90000
   21   14    6       45.00000        8.70000       20.50000        8.80000
   21   14    5       18.50000        8.40000       21.30000        8.70000
   21   14    4       53.30000        8.30000       54.90000        8.40000
   21   14    3       31.30000        7.90000       32.30000        8.00000
   21   14    2       48.10000        8.00000       60.70000        8.20000
   21   13   14       47.40000       13.10000       16.20000       14.00000
   21   13   13       60.60000       13.40000       54.30000       12.20000
   21   13   12       41.70000       11.20000       26.90000       11.40000
   21   13   11       21.10000       10.60000        3.20000       10.00000
   21   13   10       28.60000        9.00000       32.00000        9.30000
   21   13    9       92.20000        9.10000       90.40000        9.00000
   21   13    7      154.70000        9.10000      126.20000        8.60000
   21   13    6       18.30000        7.90000       18.60000        7.90000
   21   13    5      129.60001        8.20000      144.10001        8.40000
   21   13    4       15.50000        7.30000        1.40000        7.40000
   21   13    3       13.70000        7.30000       17.70000        7.40000
   21   13    2       27.70000        7.30000       37.20000        7.60000
   21   13    1       85.80000        7.80000       74.50000        7.80000
   21   12   15       16.30000       13.30000       22.30000       13.10000
   21   12   14       43.00000       12.10000       46.50000       12.60000
   21   12   13        4.40000       10.10000        0.70000       10.20000
   21   12   12       82.40000        9.40000       57.90000        9.50000
   21   12   11       37.40000        9.20000       49.80000        8.60000
   21   12   10       25.20000        8.20000       17.50000        8.20000
   21   12    9       16.10000        7.80000       45.90000        8.00000
   21   12    8      162.70000        8.50000      169.60001        8.70000
   21   12    7       27.80000        7.50000       31.90000        7.50000
   21   12    6      231.30000        8.70000      221.70000        8.70000
   21   12    3      155.70000        8.10000      155.50000        8.20000
   21   11   17       75.10000       59.50000       52.60000       47.80000
   21   11   16       17.00000       12.40000       16.80000       12.60000
   21   11   15       44.30000       11.00000       42.70000       11.40000
   21   11   14       19.90000        9.50000       34.20000        9.90000
   21   11   13      190.80000        9.60000      174.50000        9.60000
   21   11   12       18.30000        8.30000       33.30000        8.00000
   21   11   11        4.90000        8.10000       14.70000        8.30000
   21   11   10       30.80000        8.10000       53.30000        7.80000
   21   11    9       65.10000        8.10000       59.50000        7.60000
   21   11    8      104.40000        7.70000       91.60000        7.80000
   21   11    7       40.30000        7.40000       40.50000        7.50000
   21   11    6      128.50000        7.80000      130.30000        8.30000
   21   11    5       62.70000        7.30000       69.20000        8.00000
   21   11    4       11.00000        7.20000       15.50000        7.00000
   21   11    3      114.90000        7.90000      104.50000        7.70000
   21   11    2       55.70000        7.70000       55.50000        7.60000
   21   11    1       28.70000        7.30000       21.60000        7.20000
   21   10   18       17.00000       15.60000       11.00000       14.30000
   21   10   17      103.60000       12.40000       65.90000       11.60000
   21   10   16       41.00000       10.50000       40.40000       10.10000
   21   10   14       30.50000        8.30000       38.80000        8.40000
   21   10   13        1.30000        8.20000       19.00000        8.20000
   21   10   12       66.10000        8.10000       65.50000        7.90000
   21   10   11       87.40000        7.60000       90.90000        7.70000
   21   10   10        5.80000        7.30000        2.50000        7.30000
   21   10    9      150.30000        8.10000      165.10001        8.10000
   21   10    8      276.60001        8.80000      271.89999        9.20000
   21   10    7       92.70000        7.80000       97.40000        7.70000
   21   10    6      313.89999        9.00000      311.79999        8.60000
   21   10    5       40.20000        7.10000       40.80000        7.00000
   21   10    4       74.70000        7.00000       67.30000        7.00000
   21   10    3       44.90000        6.90000       31.60000        6.70000
   21   10    2       39.50000        6.70000       30.30000        6.70000
   21   10    1      110.10000        7.30000      104.70000        7.20000
   21    9   17       70.50000       10.30000       62.60000        9.40000
   21    9   16       34.10000        9.00000       32.00000        8.70000
   21    9   15       86.50000        8.50000       75.80000        8.40000
   21    9   14       12.50000        7.90000       21.90000        7.80000
   21    9   12      149.30000        7.80000      148.30000        7.90000
   21    9   11       20.90000        6.60000       18.90000        6.50000
   21    9   10        2.00000        7.10000       14.30000        6.50000
   21    9    9      165.39999        8.20000      161.00000        8.00000
   21    9    8      266.29999        8.20000      273.10001        8.30000
   21    9    7      258.50000        8.10000      243.70000        8.00000
   21    9    6       25.30000        6.90000       25.30000        6.70000
   21    9    5      471.70001        9.10000      484.70001        9.20000
   21    9    4      214.50000        7.50000      206.80000        7.70000
   21    9    3       93.50000        6.70000       80.70000        6.70000
   21    9    2       14.80000        6.20000       11.30000        6.30000
   21    9    1      144.70000        7.00000      139.70000        7.10000
   21    8   19       16.90000       11.80000        6.40000       10.40000
   21    8   18       11.50000        9.10000        1.30000        8.80000
   21    8   17      102.70000        9.10000       92.20000        8.60000
   21    8   16       85.40000        7.90000       63.30000        7.90000
   21    8   15       18.30000        7.40000        4.40000        7.10000
   21    8   14        6.90000        7.10000       10.10000        6.70000
   21    8   13      124.50000        7.70000      106.60000        7.50000
   21    8   12       51.70000        6.90000       50.80000        6.60000
   21    8   11       12.90000        6.60000        0.50000        6.20000
   21    8   10      122.80000        7.00000      145.60001        7.20000
   21    8    9       47.10000        6.90000       44.20000        6.10000
   21    8    8       14.10000        6.40000        6.20000        6.20000
   21    8    7      609.59998        9.50000      580.00000        9.40000
   21    8    6      180.30000        7.30000      182.70000        7.10000
   21    8    5      650.59998        9.90000      661.50000        9.80000
   21    8    4      155.70000        7.10000      157.30000        7.10000
   21    8    3      422.70001        8.20000      439.79999        8.30000
   21    8    2       54.10000        6.20000       69.10000        6.20000
   21    8    1      667.79999        9.30000      659.40002        9.30000
   21    7   20      101.40000       12.00000       80.60000       11.50000
   21    7   19       42.70000        9.70000       35.00000        9.40000
   21    7   18       29.70000        8.00000       19.60000        8.00000
   21    7   17        7.40000        7.30000       15.00000        7.30000
   21    7   16       98.20000        7.60000       96.20000        7.30000
   21    7   15       81.00000        7.30000       70.00000        6.90000
   21    7   14       61.10000        7.30000       66.30000        7.00000
   21    7   13      214.70000        7.90000      233.39999        7.80000
   21    7   12       78.50000        7.20000       68.40000        6.70000
   21    7   11      221.39999        7.40000      232.10001        7.50000
   21    7   10      211.60001        7.70000      179.50000        7.40000
   21    7    9       86.70000        6.60000       71.70000        5.90000
   21    7    8       14.40000        6.30000        3.40000        5.90000
   21    7    7       33.70000        6.20000       32.00000        5.80000
   21    7    6      127.70000        6.50000      121.90000        6.60000
   21    7    5      242.20000        7.00000      249.20000        7.10000
   21    7    4      566.40002        8.60000      582.79999        8.80000
   21    7    3      643.09998        8.60000      641.50000        9.00000
   21    7    2       25.70000        5.70000       30.10000        5.80000
   21    7    1      387.29999        7.50000      362.20001        7.50000
   21    6   21       36.30000       12.00000        3.60000       11.30000
   21    6   20       18.20000        9.90000       27.60000        8.90000
   21    6   19      123.90000        9.50000      124.50000        8.70000
   21    6   18        8.50000        7.90000        0.60000        7.50000
   21    6   17       42.50000        7.40000       43.30000        7.20000
   21    6   16       31.70000        7.10000       23.30000        6.90000
   21    6   15        5.10000        6.90000       14.60000        6.70000
   21    6   14       94.90000        7.60000       87.00000        7.30000
   21    6   13       84.10000        7.20000       79.60000        7.10000
   21    6   12        6.40000        6.50000       10.40000        6.20000
   21    6   11      111.20000        6.90000      117.00000        7.00000
   21    6   10      100.20000        6.80000      107.60000        6.50000
   21    6    9      401.50000        8.00000      399.50000        7.60000
   21    6    8      420.10001        7.90000      441.29999        7.50000
   21    6    7      280.50000        7.20000      258.29999        6.90000
   21    6    6      174.39999        6.60000      158.30000        6.20000
   21    6    5      290.60001        7.20000      291.20001        6.90000
   21    6    4      434.50000        7.30000      416.29999        7.10000
   21    6    3     1522.50000       12.00000     1498.50000       12.30000
   21    6    2      105.20000        5.70000       78.50000        5.20000
   21    6    1      265.10001        6.40000      289.39999        6.70000
   21    5   21       15.90000       10.30000       25.30000        9.80000
   21    5   20       67.20000        9.50000       76.70000        9.20000
   21    5   19       95.60000        8.40000       86.80000        8.10000
   21    5   18      123.00000        7.90000      122.70000        7.60000
   21    5   17      171.20000        7.60000      159.39999        7.70000
   21    5   16      118.00000        7.20000      109.60000        7.30000
   21    5   15      229.89999        8.40000      234.80000        8.00000
   21    5   14       29.80000        6.50000       31.30000        6.70000
   21    5   13       94.30000        6.70000       95.80000        7.20000
   21    5   12       64.50000        6.10000       51.40000        6.30000
   21    5   11       57.90000        6.50000       66.40000        6.50000
   21    5   10      135.30000        6.50000      153.70000        6.40000
   21    5    9      762.29999        9.40000      780.40002        9.10000
   21    5    8       25.80000        5.70000       23.00000        5.50000
   21    5    7      174.20000        6.30000      160.39999        6.00000
   21    5    6     1862.69995       13.90000     1861.50000       13.40000
   21    5    5      422.10001        7.60000      427.29999        7.50000
   21    5    4      408.50000        7.40000      415.29999        6.90000
   21    5    3      190.30000        6.20000      193.10001        5.80000
   21    5    2      165.80000        5.70000      179.80000        5.80000
   21    5    1      144.20000        5.50000      155.60001        5.50000
   21    4   22        0.90000       10.70000       29.00000       10.80000
   21    4   21       56.30000        9.50000       53.00000        9.30000
   21    4   19       50.40000        7.70000       55.40000        7.40000
   21    4   18       95.70000        7.50000       74.70000        7.20000
   21    4   17       23.60000        6.90000        8.80000        6.70000
   21    4   16      176.30000        7.60000      165.80000        7.40000
   21    4   15       64.20000        6.40000       46.20000        6.70000
   21    4   14       58.90000        6.60000       63.40000        6.70000
   21    4   13       43.40000        6.10000       39.40000        6.40000
   21    4   12      149.60001        6.60000      147.20000        6.70000
   21    4   11       56.20000        6.10000       49.70000        6.20000
   21    4   10     1600.50000       13.30000     1592.90002       12.60000
   21    4    9     1075.30005       10.10000     1080.69995       10.10000
   21    4    8      128.70000        6.20000      132.20000        5.70000
   21    4    7      524.40002        7.80000      491.29999        7.10000
   21    4    6      123.20000        5.90000      133.10001        5.40000
   21    4    5     2133.80005       14.70000     2176.60010       14.30000
   21    4    4      512.90002        7.50000      522.09998        7.20000
   21    4    3      360.20001        6.60000      342.00000        6.60000
   21    4    2     1003.70001        9.40000      995.50000        9.40000
   21    4    1      951.00000        8.90000      962.09998        9.20000
   21    3   23       63.50000       12.60000       84.50000       13.50000
   21    3   22       23.80000        9.70000       19.30000       10.00000
   21    3   21       21.90000        8.40000       31.00000        8.20000
   21    3   20       75.10000        7.70000       91.10000        7.60000
   21    3   19       18.20000        7.00000       11.50000        7.10000
   21    3   18       10.70000        6.90000       13.20000        6.90000
   21    3   17       78.10000        7.00000       73.10000        6.80000
   21    3   15       15.80000        6.10000       13.60000        6.00000
   21    3   14      144.30000        6.60000      161.50000        6.80000
   21    3   13      287.29999        7.10000      293.10001        7.40000
   21    3   12       36.60000        5.70000       26.10000        5.90000
   21    3   11      525.00000        7.70000      520.09998        8.20000
   21    3   10     1288.50000       10.60000     1251.09998       10.40000
   21    3    9     1238.90002       10.40000     1210.59998       10.10000
   21    3    8      385.10001        6.90000      414.70001        6.60000
   21    3    7      551.09998        7.40000      571.29999        7.10000
   21    3    6      252.89999        6.00000      285.00000        5.70000
   21    3    5       60.20000        5.00000       54.80000        4.80000
   21    3    4      862.90002        8.70000      855.90002        8.80000
   21    3    3     1751.59998       12.50000     1730.59998       12.70000
   21    3    2      513.50000        7.20000      523.59998        7.40000
   21    3    1     1178.00000       10.20000     1132.09998       10.20000
   21    2   22       64.20000        9.30000       44.00000        9.30000
   21    2   21       83.30000        8.10000       72.40000        7.90000
   21    2   20       25.60000        7.60000       29.90000        7.00000
   21    2   19       27.60000        7.00000       32.30000        6.70000
   21    2   18       19.30000        6.90000       20.70000        6.40000
   21    2   17       37.10000        6.40000       34.10000        6.10000
   21    2   16      167.50000        6.80000      171.00000        6.90000
   21    2   15       83.90000        6.30000       90.70000        6.30000
   21    2   14        3.80000        5.80000        9.70000        6.00000
   21    2   13      298.00000        6.80000      292.00000        6.90000
   21    2   12      365.50000        7.20000      374.20001        7.30000
   21    2   11      172.89999        6.00000      177.30000        6.30000
   21    2   10      413.29999        7.10000      401.89999        7.10000
   21    2    9      400.29999        6.80000      429.70001        7.00000
   21    2    8      132.39999        5.60000      144.00000        5.60000
   21    2    7     2013.19995       13.40000     2054.10010       13.30000
   21    2    6     1517.80005       11.30000     1550.90002       11.00000
   21    2    5     1355.59998       10.60000     1346.19995       10.30000
   21    2    4      329.29999        6.30000      316.50000        6.20000
   21    2    3     1739.09998       12.30000     1646.00000       12.50000
   21    2    2      451.29999        6.80000      471.50000        7.50000
   21    2    1      583.90002        7.70000      589.40002        7.80000
   21    1   24       12.10000       10.80000       19.40000       13.10000
   21    1   23        7.50000       10.10000       16.20000       10.10000
   21    1   22       34.10000        8.50000       42.00000        8.50000
   21    1   21       28.10000        7.40000       36.30000        7.30000
   21    1   20       93.90000        7.20000       78.70000        7.10000
   21    1   19       38.00000        6.90000       35.90000        6.60000
   21    1   18       54.70000        6.20000       52.30000        6.20000
   21    1   17      183.89999        6.90000      174.80000        6.90000
   21    1   16      121.20000        6.60000      124.00000        6.50000
   21    1   15      312.39999        7.20000      313.00000        7.20000
   21    1   14      174.00000        6.20000      168.39999        6.10000
   21    1   13      372.50000        6.90000      379.29999        7.10000
   21    1   12      101.90000        5.70000       84.90000        5.70000
   21    1   11      498.70001        7.30000      479.10001        7.40000
   21    1   10       27.80000        5.00000       25.70000        5.30000
   21    1    9      162.50000        5.60000      162.70000        5.80000
   21    1    8     1258.69995        9.90000     1281.09998       10.70000
   21    1    7       26.90000        4.90000       26.00000        5.00000
   21    1    6     1635.90002       11.60000     1654.30005       11.60000
   21    1    5      210.50000        5.50000      193.89999        5.40000
   21    1    4     4641.10010       23.70000     4687.79980       24.30000
   21    1    3      502.39999        7.10000      496.79999        7.30000
   21    1    2      404.60001        6.80000      447.39999        7.50000
   21    1    1     2318.60010       15.60000     2308.89990       15.50000
   20   18    2        9.00000       12.00000       21.80000       11.90000
   20   18    1       30.00000       11.90000       13.20000       12.10000
   20   17    7       42.50000       12.40000       20.30000       12.90000
   20   17    6       28.60000       11.50000       32.80000       12.20000
   20   17    5       16.60000       11.30000       30.00000       11.60000
   20   17    4        0.80000       11.00000       11.30000       11.30000
   20   16   11        5.30000       23.00000       16.20000       22.10000
   20   16   10        8.30000       12.20000       19.30000       12.30000
   20   16    9       52.70000       11.70000       35.60000       12.00000
   20   16    8       18.40000       10.50000       19.10000       10.50000
   20   16    7       20.20000       10.40000       37.00000       10.70000
   20   16    6       97.40000       10.90000       97.90000       11.10000
   20   16    5       41.20000       10.20000       59.00000       10.30000
   20   16    4       71.90000        9.90000       68.70000        9.60000
   20   16    3        9.80000        9.20000        2.90000        9.10000
   20   16    2       91.30000        9.60000       91.20000        9.90000
   20   16    1       37.60000        9.30000       37.50000        9.50000
   20   15   13        9.40000       38.20000       29.40000       54.30000
   20   15   12        1.60000       12.60000       23.20000       13.20000
   20   15   11       29.80000       12.10000       24.30000       11.20000
   20   15   10       18.70000       11.10000       31.30000       10.10000
   20   15    9       47.90000       10.40000       43.10000       10.10000
   20   15    8      428.29999       12.10000      456.89999       12.70000
   20   15    7        5.10000        8.60000       11.50000        8.90000
   20   15    6       43.10000        8.60000       31.30000        8.90000
   20   15    5      175.89999        9.70000      187.10001        9.60000
   20   15    4       24.40000        8.30000       33.30000        8.40000
   20   15    3       65.40000        8.50000       83.80000        8.70000
   20   15    2       25.70000        8.20000       12.60000        8.10000
   20   15    1       26.60000        8.10000       25.10000        8.10000
   20   14   14       57.60000       13.70000       70.10000       13.00000
   20   14   12       54.00000       11.60000       62.20000       11.60000
   20   14   11      116.40000       10.50000      103.30000       10.80000
   20   14   10       87.30000        9.10000       96.70000        9.60000
   20   14    9      103.50000        9.30000       94.70000        9.10000
   20   14    8       40.50000        8.10000       31.30000        8.20000
   20   14    7      100.80000        8.40000      101.90000        8.80000
   20   14    6      105.00000        8.00000      105.00000        8.40000
   20   14    5       26.90000        7.50000       21.70000        7.90000
   20   14    4       26.60000        7.40000       22.70000        7.70000
   20   14    3       56.10000        7.50000       65.60000        7.70000
   20   14    2       32.70000        7.30000       36.70000        7.40000
   20   14    1       15.20000        7.20000       20.80000        7.20000
   20   13   16       44.50000       29.70000       92.40000       28.70000
   20   13   15       42.50000       11.90000       52.00000       12.80000
   20   13   14       76.90000       11.80000       93.50000       11.70000
   20   13   13      192.60001       11.70000      170.10001       12.50000
   20   13   12       16.50000        8.90000       11.10000        9.10000
   20   13   11      118.70000        9.00000      130.20000        9.40000
   20   13   10      192.70000        9.20000      203.50000        9.20000
   20   13    9      108.00000        8.20000      112.30000        8.50000
   20   13    8      413.70001       10.10000      405.39999       10.20000
   20   13    7       95.90000        7.80000       79.20000        8.00000
   20   13    6       42.40000        7.40000       58.90000        7.80000
   20   13    5       59.30000        7.50000       49.30000        7.60000
   20   13    4       42.50000        7.80000       39.70000        7.70000
   20   13    3       20.80000        7.60000       24.20000        7.60000
   20   13    2       26.20000        7.50000       41.20000        7.60000
   20   13    1       71.30000        7.90000       68.60000        7.80000
   20   12   17        7.00000       13.50000        6.80000       13.30000
   20   12   15      189.89999       11.90000      165.89999       12.10000
   20   12   14      144.30000       10.20000      132.80000       10.60000
   20   12   13       51.40000        8.70000       41.80000        9.20000
   20   12   12      139.89999        8.90000      154.50000        8.90000
   20   12   11      174.80000        8.70000      177.10001        9.00000
   20   12   10       89.90000        8.10000       79.50000        8.00000
   20   12    9      171.70000        8.20000      173.60001        8.30000
   20   12    8       35.20000        7.30000       45.10000        7.70000
   20   12    7      107.50000        7.70000      100.20000        8.00000
   20   12    6       27.10000        7.10000       23.60000        7.50000
   20   12    5      199.80000        8.20000      222.10001        8.60000
   20   12    4      412.60001        9.60000      424.60001       10.40000
   20   12    3       35.60000        7.30000       36.00000        7.50000
   20   12    2       87.30000        7.60000       73.30000        7.60000
   20   12    1       27.70000        7.50000       35.90000        7.50000
   20   11   17       24.90000       11.80000       30.60000       10.80000
   20   11   16       45.70000       10.50000       51.60000        9.80000
   20   11   15       86.40000        9.40000       94.70000        9.50000
   20   11   14       57.50000        8.50000       78.40000        8.70000
   20   11   13        1.10000        7.80000        9.40000        8.00000
   20   11   12      120.80000        8.40000      120.90000        8.50000
   20   11   11       10.10000        7.50000       24.90000        7.60000
   20   11   10       30.10000        7.70000       25.80000        7.20000
   20   11    9      189.20000        8.50000      194.70000        8.20000
   20   11    8       38.20000        7.30000       30.40000        7.00000
   20   11    7      235.89999        8.60000      245.30000        8.70000
   20   11    6      153.50000        7.90000      128.80000        7.30000
   20   11    5      175.39999        7.50000      164.80000        7.30000
   20   11    4      208.89999        8.10000      232.39999        7.60000
   20   11    3       85.30000        7.40000       85.10000        7.30000
   20   11    2       35.70000        6.90000       44.20000        6.80000
   20   11    1       52.30000        6.70000       63.00000        6.80000
   20   10   19       28.80000       13.00000        8.50000       11.80000
   20   10   18      157.89999       12.30000      128.30000       11.30000
   20   10   17       66.50000       10.70000       34.40000        9.50000
   20   10   16       34.60000        9.00000       48.90000        9.10000
   20   10   15       18.90000        7.90000       25.90000        7.90000
   20   10   14       58.40000        8.10000       42.50000        7.20000
   20   10   13      106.50000        8.00000      114.10000        7.80000
   20   10   12       46.90000        7.50000       49.20000        7.30000
   20   10   10       50.20000        7.20000       55.70000        7.10000
   20   10    9      188.00000        8.10000      194.50000        7.50000
   20   10    8      133.30000        7.20000      124.30000        7.10000
   20   10    7       30.30000        6.50000       27.90000        6.50000
   20   10    6      452.60001        9.00000      455.00000        8.90000
   20   10    5       85.50000        6.90000       95.10000        6.80000
   20   10    4      216.30000        7.40000      221.70000        7.10000
   20   10    3       36.80000        6.40000       47.20000        6.30000
   20   10    2       27.50000        6.60000       25.10000        6.60000
   20   10    1      111.40000        7.30000      132.20000        7.10000
   20    9   20       36.00000       14.70000       13.10000       12.10000
   20    9   19       13.40000       11.00000       23.30000       10.00000
   20    9   18       17.20000        9.40000       19.70000        8.70000
   20    9   17       79.30000        8.70000       50.70000        8.20000
   20    9   16        0.60000        7.80000        0.50000        7.30000
   20    9   15        7.80000        7.30000        2.50000        7.00000
   20    9   13      152.00000        7.80000      138.10001        7.60000
   20    9   12       73.00000        7.10000       64.00000        6.60000
   20    9   10      114.90000        7.00000      131.50000        6.90000
   20    9    9       17.50000        6.50000       26.40000        6.00000
   20    9    8       25.30000        5.60000       24.70000        5.90000
   20    9    6       32.90000        6.50000       26.30000        6.40000
   20    9    5      165.60001        6.90000      168.10001        6.90000
   20    9    4       71.30000        6.20000       75.00000        6.40000
   20    9    3      565.29999        8.90000      576.50000        9.00000
   20    9    2       35.90000        6.20000       48.80000        6.10000
   20    9    1      176.00000        7.10000      174.89999        6.90000
   20    8   20       47.00000       11.10000       49.50000       10.50000
   20    8   19       25.90000        9.40000       30.40000        8.80000
   20    8   18       51.40000        8.40000       51.60000        7.80000
   20    8   17       49.70000        7.50000       47.30000        7.50000
   20    8   16       38.10000        7.20000       37.20000        6.90000
   20    8   15       40.30000        7.20000       61.30000        6.80000
   20    8   14       87.50000        7.30000       94.80000        7.00000
   20    8   13       75.60000        7.20000       64.80000        6.80000
   20    8   12        9.80000        6.40000        0.40000        6.40000
   20    8   11      151.30000        7.20000      154.80000        7.40000
   20    8   10        5.10000        6.10000       11.90000        5.80000
   20    8    9      342.89999        7.80000      338.50000        7.60000
   20    8    8       46.10000        6.20000       46.60000        5.80000
   20    8    7      159.20000        6.60000      146.30000        6.40000
   20    8    6      853.29999       10.10000      874.29999        9.80000
   20    8    5      354.79999        8.00000      341.20001        7.40000
   20    8    4       89.10000        6.30000       83.60000        6.00000
   20    8    3      470.50000        7.90000      453.20001        7.90000
   20    8    2       81.60000        5.90000       81.50000        6.00000
   20    8    1      168.60001        6.20000      162.60001        6.20000
   20    7   21       55.10000       12.10000       35.80000       11.20000
   20    7   20       42.10000        9.80000       50.00000        9.30000
   20    7   19       65.90000        8.30000       54.20000        7.80000
   20    7   18      163.00000        8.10000      159.80000        7.90000
   20    7   17       38.20000        7.20000       42.90000        7.00000
   20    7   16      104.90000        7.30000       82.60000        6.90000
   20    7   15       80.50000        7.10000       85.70000        6.90000
   20    7   14       92.20000        7.10000      102.70000        7.20000
   20    7   13       63.40000        6.60000       57.00000        6.60000
   20    7   12      343.29999        8.10000      358.70001        8.40000
   20    7   11      573.00000        8.80000      541.90002        8.80000
   20    7   10      318.00000        7.70000      321.89999        7.60000
   20    7    9      267.10001        7.20000      268.00000        6.80000
   20    7    8      247.39999        6.90000      267.60001        6.50000
   20    7    7      762.29999        9.50000      762.70001        9.10000
   20    7    6      216.89999        6.60000      203.80000        6.40000
   20    7    5      965.79999       10.00000     1002.29999       10.10000
   20    7    4     1148.40002       10.40000     1140.80005       10.70000
   20    7    3      172.30000        6.10000      186.60001        6.20000
   20    7    2      458.50000        7.50000      463.50000        7.50000
   20    7    1       84.10000        5.80000       82.90000        5.80000
   20    6   22       31.20000       11.90000        5.50000       11.10000
   20    6   21       38.00000        9.70000       42.10000        9.70000
   20    6   20       97.70000        8.70000      100.60000        8.30000
   20    6   19       29.40000        7.30000       22.70000        7.20000
   20    6   18       38.10000        7.10000       25.90000        7.00000
   20    6   17       14.10000        6.80000       16.90000        6.80000
   20    6   16       55.50000        6.90000       29.40000        6.70000
   20    6   15       20.40000        6.60000       35.80000        6.60000
   20    6   14        3.50000        6.50000        9.00000        6.30000
   20    6   13      300.10001        8.10000      290.79999        7.90000
   20    6   12      127.80000        6.50000      115.40000        6.50000
   20    6   11      183.60001        6.60000      174.70000        6.80000
   20    6   10     1885.00000       13.80000     1898.80005       13.80000
   20    6    9      106.20000        6.20000      116.50000        6.00000
   20    6    8      607.90002        8.60000      621.70001        8.00000
   20    6    7      231.89999        6.50000      218.20000        6.20000
   20    6    6      765.00000        9.30000      747.50000        8.50000
   20    6    5     1538.59998       12.60000     1508.09998       11.90000
   20    6    4     2645.39990       17.00000     2731.00000       17.20000
   20    6    3      376.60001        6.90000      365.10001        6.70000
   20    6    2      437.50000        6.90000      463.29999        7.00000
   20    6    1      254.60001        6.10000      266.70001        6.00000
   20    5   22       24.60000       10.20000       21.70000        9.90000
   20    5   21       16.00000        8.40000       13.30000        8.90000
   20    5   20       37.90000        7.70000       20.40000        7.50000
   20    5   19       44.80000        7.10000       50.80000        7.10000
   20    5   18       21.00000        6.70000       19.50000        7.00000
   20    5   17        9.20000        6.70000       11.70000        6.70000
   20    5   16      153.80000        7.40000      145.60001        7.00000
   20    5   15      109.70000        6.90000       93.40000        6.80000
   20    5   14       72.70000        6.90000       67.80000        6.60000
   20    5   13      223.30000        7.20000      228.89999        7.50000
   20    5   12      227.80000        6.60000      230.30000        6.90000
   20    5   11     1239.40002       11.20000     1260.59998       11.00000
   20    5   10       97.80000        6.00000       89.20000        5.90000
   20    5    9      120.20000        5.90000      113.10000        5.70000
   20    5    8      796.50000        9.00000      774.90002        8.60000
   20    5    7      507.10001        7.60000      512.29999        7.10000
   20    5    6     2380.80005       15.10000     2363.30005       15.20000
   20    5    5      849.59998        9.10000      856.20001        8.90000
   20    5    4      925.09998        9.60000      908.59998        9.10000
   20    5    3      762.50000        8.80000      756.70001        7.90000
   20    5    2      132.20000        5.70000      131.30000        5.20000
   20    5    1      540.20001        6.70000      548.09998        6.90000
   20    4   22       42.20000        9.10000       43.10000        9.10000
   20    4   20       40.00000        7.20000       27.60000        7.40000
   20    4   19       56.90000        7.30000       39.10000        6.80000
   20    4   18       53.90000        6.90000       36.90000        6.70000
   20    4   17      142.00000        7.00000      139.39999        7.10000
   20    4   16      499.70001        8.40000      483.89999        8.40000
   20    4   15      280.29999        7.30000      272.50000        7.10000
   20    4   14      121.90000        6.60000      118.90000        6.40000
   20    4   13      244.70000        6.80000      255.39999        6.90000
   20    4   12      226.60001        6.30000      223.70000        6.60000
   20    4   11      676.70001        8.10000      650.29999        8.10000
   20    4   10        7.90000        5.40000        3.00000        5.30000
   20    4    9      212.39999        5.90000      226.60001        6.20000
   20    4    8     2878.80005       16.20000     2884.60010       16.00000
   20    4    7     1839.69995       12.70000     1845.50000       12.10000
   20    4    6      838.20001        8.40000      807.40002        8.00000
   20    4    5      259.89999        5.90000      248.80000        5.70000
   20    4    4      251.10001        5.70000      236.50000        5.90000
   20    4    3     1263.69995        9.70000     1269.59998       10.10000
   20    4    2     1247.80005        9.70000     1245.90002        9.60000
   20    4    1      704.90002        7.50000      691.70001        7.20000
   20    3   23       41.80000        9.70000       42.00000       10.60000
   20    3   20       29.70000        6.80000       35.70000        7.00000
   20    3   19      100.50000        7.20000       94.40000        7.20000
   20    3   18       21.10000        6.60000       24.30000        6.70000
   20    3   17       26.10000        6.20000       23.10000        6.10000
   20    3   16        2.90000        6.10000        9.40000        6.10000
   20    3   15      252.30000        6.80000      247.00000        6.90000
   20    3   14       23.80000        5.80000       26.90000        5.90000
   20    3   13      342.89999        7.00000      342.50000        7.10000
   20    3   12     1066.69995        9.80000     1064.40002        9.90000
   20    3   11      612.70001        7.40000      580.20001        7.80000
   20    3   10      532.59998        7.30000      530.00000        7.20000
   20    3    9      163.00000        5.50000      148.00000        5.60000
   20    3    8      703.40002        7.80000      662.09998        7.50000
   20    3    7     1207.50000        9.60000     1250.09998        9.80000
   20    3    6      582.40002        7.00000      596.00000        7.00000
   20    3    5      570.90002        6.90000      543.50000        6.80000
   20    3    4       54.10000        4.80000       65.60000        4.50000
   20    3    3      892.40002        8.40000      880.90002        8.10000
   20    3    2     1265.30005        9.80000     1312.19995       10.10000
   20    3    1      524.20001        6.60000      539.20001        6.80000
   20    2   24        5.30000       10.20000       21.00000       11.60000
   20    2   23       18.90000        9.00000       23.60000        9.50000
   20    2   22       18.00000        8.10000        6.40000        7.80000
   20    2   21       18.20000        7.10000       37.70000        7.00000
   20    2   20        3.90000        6.60000        7.20000        6.60000
   20    2   19      138.60001        7.40000      129.89999        7.30000
   20    2   18       20.10000        6.40000       27.90000        6.20000
   20    2   17      504.00000        8.70000      472.10001        8.70000
   20    2   16       70.90000        6.10000       65.00000        6.00000
   20    2   15      285.50000        6.80000      289.20001        6.90000
   20    2   14       45.70000        5.70000       50.00000        5.60000
   20    2   13      343.89999        6.80000      335.29999        6.90000
   20    2   12      258.10001        6.50000      257.89999        6.30000
   20    2   11      464.89999        7.10000      455.39999        7.00000
   20    2   10      757.79999        7.90000      740.29999        7.80000
   20    2    9     1047.30005        9.40000     1065.50000        9.40000
   20    2    8      271.29999        5.70000      276.79999        5.80000
   20    2    7      227.00000        5.60000      211.00000        5.40000
   20    2    6      659.40002        7.00000      662.70001        7.30000
   20    2    5      182.89999        4.90000      184.30000        5.10000
   20    2    4     2007.40002       13.30000     1974.30005       12.70000
   20    2    3     1081.30005        9.30000     1030.30005        9.10000
   20    2    2        4.20000        4.40000        9.20000        4.30000
   20    2    1     1057.80005        9.40000     1071.59998        9.60000
   20    1   24       35.60000        9.30000       77.90000       10.10000
   20    1   23       11.60000        8.20000        5.90000        8.20000
   20    1   22       30.10000        7.20000       32.70000        7.10000
   20    1   21       22.60000        6.60000       26.10000        6.70000
   20    1   20       46.70000        6.80000       48.00000        6.80000
   20    1   19       52.80000        6.60000       37.30000        6.50000
   20    1   18      233.39999        7.10000      224.50000        7.40000
   20    1   17       53.10000        6.20000       57.00000        6.30000
   20    1   16      291.79999        7.10000      274.79999        7.30000
   20    1   15       83.10000        5.60000       77.30000        5.70000
   20    1   14      297.20001        6.50000      306.39999        6.80000
   20    1   13      234.00000        6.20000      239.39999        6.40000
   20    1   12      424.60001        7.00000      447.39999        7.30000
   20    1   11      547.20001        7.00000      525.20001        7.00000
   20    1   10       96.20000        5.30000      104.60000        5.40000
   20    1    9      497.39999        6.70000      468.60001        6.50000
   20    1    8      106.40000        5.20000       91.30000        4.90000
   20    1    7      780.59998        7.90000      763.90002        7.80000
   20    1    6      303.39999        5.70000      287.10001        5.70000
   20    1    5      977.40002        8.40000     1007.00000        8.70000
   20    1    4     2645.39990       15.30000     2709.60010       15.80000
   20    1    3      277.00000        5.60000      253.50000        5.30000
   20    1    2     1399.09998       10.90000     1465.69995       11.90000
   20    1    1     2163.00000       15.10000     2198.00000       15.90000
   19   18    7       23.20000       11.70000       45.70000       12.30000
   19   18    6       29.40000       11.60000       32.20000       11.70000
   19   18    5       47.60000       11.50000       29.20000       11.40000
   19   18    4        8.70000       11.10000       13.70000       11.10000
   19   18    3       74.50000       11.60000       73.40000       11.70000
   19   18    2       30.00000       11.20000       33.70000       11.40000
   19   18    1       56.00000       11.60000       30.00000       11.40000
   19   17   11        3.60000       15.40000        8.40000       16.70000
   19   17   10        6.40000       12.30000        1.00000       11.70000
   19   17    8       44.40000       11.40000       42.70000       10.90000
   19   17    7       28.30000       10.70000       22.50000       10.90000
   19   17    6      111.20000       11.10000      122.60000       11.20000
   19   17    5       45.80000        9.80000       56.40000       10.20000
   19   17    4      135.70000       10.50000      105.60000       10.60000
   19   17    3       20.00000        9.40000        7.80000        9.30000
   19   17    2       36.90000        9.10000       46.80000        9.10000
   19   17    1       40.40000        9.00000       47.40000        9.20000
   19   16   13       23.90000       16.80000        9.50000       16.80000
   19   16   12       50.80000       12.60000       72.80000       13.60000
   19   16   11        4.60000       11.60000       24.90000       11.40000
   19   16   10       26.60000       10.30000       15.40000       10.30000
   19   16    9       17.70000        9.70000       33.50000       10.40000
   19   16    8       18.50000        9.30000        3.70000        9.70000
   19   16    7       77.30000        9.50000       83.70000        9.50000
   19   16    6       67.60000        8.90000       66.80000        8.60000
   19   16    5       18.10000        8.60000       20.40000        8.50000
   19   16    4       50.40000        8.70000       25.90000        8.90000
   19   16    2       37.70000        8.10000       44.90000        8.50000
   19   16    1       55.80000        8.30000       46.00000        8.30000
   19   15   13       39.80000       11.50000       26.00000       11.30000
   19   15   12      126.40000       11.60000      143.30000       11.30000
   19   15   11       13.60000        9.70000       15.10000        9.70000
   19   15   10       14.70000        8.70000       11.60000        9.00000
   19   15    9      186.80000        9.40000      185.50000        9.50000
   19   15    8      100.20000        8.80000       99.20000        8.80000
   19   15    7       48.20000        8.40000       32.10000        8.00000
   19   15    6       85.50000        8.10000       79.70000        8.30000
   19   15    5       95.10000        8.20000       97.50000        8.10000
   19   15    4      209.89999        8.90000      201.10001        8.80000
   19   15    3      106.40000        8.10000      102.90000        8.30000
   19   15    2       73.10000        7.70000       70.80000        8.10000
   19   15    1      149.39999        8.40000      172.60001        8.70000
   19   14   15      129.00000       13.30000      154.39999       13.70000
   19   14   14       42.80000       11.10000       48.10000       10.90000
   19   14   13       43.80000       11.10000       41.50000       10.10000
   19   14   12       15.70000        9.30000       23.80000        9.20000
   19   14   11       91.70000        9.10000      108.00000        8.70000
   19   14   10      288.89999        9.70000      303.60001        9.60000
   19   14    9      338.50000       10.00000      325.60001        9.70000
   19   14    8       22.80000        7.70000       16.80000        7.60000
   19   14    7      164.80000        8.50000      165.80000        8.50000
   19   14    6       78.30000        7.70000       89.10000        7.90000
   19   14    5      127.60000        7.90000      113.80000        7.90000
   19   14    4       45.60000        8.00000       60.00000        7.70000
   19   14    3       19.50000        7.80000       18.40000        7.50000
   19   14    2      123.30000        8.20000      119.50000        7.90000
   19   14    1       52.50000        7.40000       57.10000        7.70000
   19   13   17       46.30000       13.20000       41.10000       13.00000
   19   13   16       66.50000       12.30000       65.10000       11.90000
   19   13   15       30.00000       10.60000       29.60000       10.60000
   19   13   14       93.40000        9.30000      105.50000        9.90000
   19   13   13        6.40000        8.60000       20.50000        8.60000
   19   13   12       88.00000        8.70000       73.50000        8.10000
   19   13   10      125.90000        8.40000      124.10000        8.00000
   19   13    9       61.20000        8.00000       63.60000        7.90000
   19   13    8       58.70000        7.80000       48.50000        7.40000
   19   13    7      269.00000        9.00000      286.89999        8.70000
   19   13    6       15.00000        7.30000       14.10000        7.30000
   19   13    5      145.60001        7.90000      172.80000        8.00000
   19   13    4       23.20000        7.40000       24.80000        7.10000
   19   13    3       40.20000        7.70000       43.10000        7.30000
   19   13    2       72.00000        8.00000       55.40000        7.40000
   19   13    1      306.60001        9.10000      312.20001        8.40000
   19   12   18        3.60000       12.80000        6.80000       11.20000
   19   12   16      122.30000       10.60000      130.80000       11.10000
   19   12   15       58.50000        9.00000       60.10000        8.70000
   19   12   13       26.20000        7.80000       20.20000        7.60000
   19   12   12       63.80000        7.80000       78.70000        7.70000
   19   12   11       51.60000        7.60000       37.70000        7.20000
   19   12   10       22.40000        7.50000       20.60000        7.60000
   19   12    9       10.40000        7.20000       21.20000        7.00000
   19   12    8      520.09998       10.60000      524.20001        9.90000
   19   12    7       60.50000        7.50000       61.10000        7.30000
   19   12    6      167.39999        7.60000      185.50000        7.50000
   19   12    5      228.00000        7.80000      225.39999        7.70000
   19   12    4       60.00000        6.90000       52.60000        7.20000
   19   12    3       68.50000        7.00000       58.40000        7.00000
   19   12    2      268.79999        8.30000      295.89999        8.30000
   19   12    1      186.10001        7.80000      181.00000        7.80000
   19   11   19       58.70000       12.80000       47.50000       11.10000
   19   11   18        6.00000        9.90000        6.10000        8.90000
   19   11   17       26.20000       10.00000       26.70000        9.50000
   19   11   16       48.00000        8.40000       36.90000        8.20000
   19   11   15       84.10000        8.20000       84.70000        8.20000
   19   11   14        8.90000        7.20000       10.80000        6.70000
   19   11   13       86.90000        7.50000       71.90000        7.10000
   19   11   12      141.10001        8.10000      152.89999        7.90000
   19   11   11       14.70000        7.00000        1.80000        6.30000
   19   11   10       90.00000        7.30000       71.20000        6.50000
   19   11    9      179.89999        7.70000      191.10001        7.50000
   19   11    8       54.10000        6.80000       46.80000        6.50000
   19   11    7      133.70000        7.30000      140.39999        7.20000
   19   11    6      323.10001        8.50000      316.50000        8.10000
   19   11    5      421.10001        8.50000      398.00000        8.00000
   19   11    4      410.00000        8.40000      412.20001        8.20000
   19   11    3      190.00000        7.50000      191.70000        7.20000
   19   11    2      331.60001        8.40000      339.79999        8.40000
   19   11    1      645.59998       10.30000      658.59998       10.40000
   19   10   19       79.00000       11.40000       64.80000        9.70000
   19   10   18      166.20000       10.60000      147.80000        9.50000
   19   10   17      112.20000        9.00000      113.50000        8.40000
   19   10   16       55.80000        7.70000       42.50000        7.40000
   19   10   15       17.20000        6.90000       13.20000        6.70000
   19   10   14       20.70000        7.00000       22.00000        6.50000
   19   10   13      128.80000        7.30000       93.10000        7.00000
   19   10   12       34.10000        7.00000       30.90000        6.30000
   19   10   11       89.50000        6.90000       67.20000        6.00000
   19   10   10      142.70000        6.90000      130.20000        6.60000
   19   10    9       67.90000        6.50000       64.00000        5.90000
   19   10    8      158.30000        6.80000      157.39999        6.80000
   19   10    7      167.39999        7.10000      147.80000        6.90000
   19   10    6      761.29999       10.50000      730.00000        9.80000
   19   10    5       90.90000        6.80000      107.10000        6.40000
   19   10    4      895.90002       10.90000      874.50000       10.60000
   19   10    3      416.60001        8.60000      434.89999        8.60000
   19   10    2      113.40000        6.90000      108.00000        6.60000
   19   10    1       95.90000        7.00000       77.30000        7.00000
   19    9   21       80.30000       13.80000       76.20000       12.10000
   19    9   20       46.90000       10.80000       42.10000        9.90000
   19    9   19       74.30000        9.90000       88.20000        9.00000
   19    9   18       31.20000        8.30000       16.70000        7.60000
   19    9   17      112.90000        8.30000      113.60000        7.60000
   19    9   16       76.00000        7.20000       86.20000        7.10000
   19    9   15       20.30000        6.70000        7.80000        6.80000
   19    9   14       87.50000        7.10000       91.10000        6.90000
   19    9   13       80.10000        6.90000       89.70000        6.50000
   19    9   12       19.00000        6.60000       17.60000        6.10000
   19    9   11      363.89999        7.90000      356.00000        7.90000
   19    9   10      196.70000        7.00000      170.70000        6.60000
   19    9    9      247.39999        7.20000      242.39999        7.10000
   19    9    8      177.70000        6.60000      179.70000        6.70000
   19    9    7      176.30000        6.70000      172.89999        6.50000
   19    9    6     1384.19995       12.40000     1379.09998       12.70000
   19    9    5      601.00000        8.80000      632.00000        9.10000
   19    9    4       78.80000        6.10000       95.00000        6.50000
   19    9    3       48.00000        6.10000       34.10000        5.90000
   19    9    2      290.20001        7.60000      276.00000        6.90000
   19    9    1      848.90002        9.90000      819.50000        9.60000
   19    8   22       64.80000       20.60000      117.10000       22.80000
   19    8   21       46.40000       10.80000       44.30000       10.70000
   19    8   20      108.50000        9.90000      120.60000        9.60000
   19    8   19       22.60000        8.40000       13.60000        7.80000
   19    8   18       26.60000        7.30000       17.40000        7.20000
   19    8   17       44.70000        6.90000       32.40000        6.90000
   19    8   16       78.40000        6.90000       58.10000        6.90000
   19    8   15      108.00000        7.30000       97.10000        7.00000
   19    8   14      196.70000        7.40000      213.60001        7.30000
   19    8   13       15.00000        6.20000       25.50000        6.40000
   19    8   12      228.20000        7.10000      233.80000        7.30000
   19    8   11      148.60001        6.80000      148.80000        6.60000
   19    8   10     1285.30005       11.80000     1260.59998       11.70000
   19    8    9      320.20001        7.20000      341.60001        7.30000
   19    8    8      101.50000        6.10000      115.00000        6.00000
   19    8    7      691.90002        9.00000      667.20001        8.60000
   19    8    6      311.39999        7.30000      307.89999        7.00000
   19    8    5       85.40000        5.70000       98.20000        5.60000
   19    8    4      958.20001       10.20000      982.50000        9.90000
   19    8    3      467.20001        7.40000      468.20001        7.70000
   19    8    2     1143.00000       10.60000     1132.80005       10.60000
   19    8    1      163.60001        6.00000      146.20000        5.80000
   19    7   22        5.10000       11.10000        2.50000       11.10000
   19    7   21       32.40000        9.10000       13.30000        9.20000
   19    7   20       71.90000        8.40000       60.30000        8.30000
   19    7   19       79.20000        7.80000       85.70000        7.70000
   19    7   18       41.20000        6.90000       36.80000        6.80000
   19    7   17       45.60000        6.70000       52.80000        6.80000
   19    7   16       18.40000        6.60000       17.20000        6.50000
   19    7   15       13.50000        6.60000       18.10000        6.70000
   19    7   14      144.60001        7.10000      139.80000        7.30000
   19    7   13       54.40000        6.30000       59.10000        6.30000
   19    7   12      144.20000        6.60000      134.30000        6.80000
   19    7   11       95.10000        6.00000       90.10000        6.20000
   19    7   10     1151.69995       10.70000     1148.40002       10.70000
   19    7    9     1754.50000       13.00000     1770.30005       13.00000
   19    7    8      721.79999        8.80000      735.50000        8.80000
   19    7    7       62.30000        5.80000       63.80000        5.30000
   19    7    6      657.29999        8.50000      641.50000        8.10000
   19    7    5     1993.80005       14.40000     1970.40002       13.50000
   19    7    4      255.00000        6.10000      256.79999        6.10000
   19    7    3      973.50000        9.10000      988.70001        9.10000
   19    7    2     1439.19995       11.10000     1469.69995       11.20000
   19    7    1      590.70001        7.30000      577.70001        7.70000
   19    6   21       54.10000        8.10000       65.50000        8.20000
   19    6   20       18.10000        7.40000       30.60000        7.40000
   19    6   19       38.00000        6.90000       30.10000        6.90000
   19    6   18        2.60000        6.70000        7.90000        6.70000
   19    6   17      246.60001        7.90000      263.20001        8.10000
   19    6   16       95.70000        7.00000       94.40000        6.90000
   19    6   14      130.60001        6.30000      125.90000        6.70000
   19    6   13      299.50000        7.60000      304.39999        7.80000
   19    6   12      117.40000        6.10000      119.70000        6.10000
   19    6   11      206.20000        6.30000      194.50000        6.30000
   19    6   10      250.70000        6.40000      253.30000        6.50000
   19    6    9      261.39999        6.40000      259.10001        6.50000
   19    6    8      885.40002        9.20000      889.29999        8.90000
   19    6    7      758.79999        8.70000      767.40002        8.30000
   19    6    6      669.90002        8.20000      659.40002        7.60000
   19    6    5      536.90002        7.60000      532.40002        7.30000
   19    6    4      388.79999        6.80000      398.39999        6.60000
   19    6    3     1240.00000       10.50000     1248.19995       10.30000
   19    6    2      130.80000        5.40000      135.80000        5.40000
   19    6    1      825.50000        8.50000      872.20001        8.30000
   19    5   23       21.70000       10.30000       19.90000       11.30000
   19    5   22        2.40000        8.90000       29.00000        9.20000
   19    5   20       45.80000        7.20000       20.00000        7.00000
   19    5   19       66.40000        6.90000       52.50000        6.60000
   19    5   18      140.20000        7.20000      138.89999        7.20000
   19    5   17       60.60000        6.60000       57.80000        6.20000
   19    5   16      192.50000        6.90000      188.60001        6.90000
   19    5   15       37.30000        6.30000       44.00000        6.10000
   19    5   14      106.80000        6.20000      103.10000        6.30000
   19    5   13      221.70000        6.60000      224.89999        6.80000
   19    5   12      405.39999        7.20000      383.79999        6.80000
   19    5   11       58.40000        5.60000       43.80000        5.50000
   19    5   10      528.29999        7.30000      524.79999        7.50000
   19    5    9      229.30000        5.80000      196.10001        5.80000
   19    5    8      170.60001        5.40000      191.80000        5.60000
   19    5    7     1208.69995        9.90000     1157.50000        9.60000
   19    5    6     1542.90002       12.10000     1549.90002       11.10000
   19    5    5     1830.59998       13.20000     1823.40002       12.00000
   19    5    4     1506.09998       11.00000     1517.19995       10.70000
   19    5    3       66.70000        4.90000       53.20000        4.70000
   19    5    2     2845.69995       15.90000     2855.39990       16.30000
   19    5    1      536.29999        6.80000      513.50000        6.40000
   19    4   24       30.80000       12.10000       23.70000       12.40000
   19    4   22       28.20000        7.70000       24.30000        7.90000
   19    4   21       63.20000        7.30000       55.10000        7.60000
   19    4   20       22.30000        6.90000       18.10000        6.50000
   19    4   19       39.10000        6.80000       38.00000        6.40000
   19    4   18       37.30000        6.30000       49.00000        6.30000
   19    4   17      242.20000        7.20000      255.00000        7.30000
   19    4   16       27.10000        6.20000       12.60000        6.10000
   19    4   15      128.80000        6.40000      104.50000        6.20000
   19    4   14      153.30000        6.20000      156.89999        6.10000
   19    4   13      943.40002        9.20000      943.00000        9.40000
   19    4   12       70.60000        5.40000       69.50000        5.50000
   19    4   11      463.50000        6.90000      442.70001        6.90000
   19    4   10      187.10001        5.70000      188.00000        5.70000
   19    4    9      332.60001        6.00000      317.60001        6.10000
   19    4    8       26.10000        4.90000       20.10000        5.00000
   19    4    7     4787.00000       23.80000     4715.00000       23.40000
   19    4    6      471.50000        6.50000      459.20001        6.30000
   19    4    5     2472.30005       14.40000     2400.30005       13.60000
   19    4    4      779.40002        7.80000      764.59998        7.00000
   19    4    3      228.89999        5.10000      184.39999        4.70000
   19    4    2      540.20001        6.20000      514.90002        5.90000
   19    4    1      404.60001        5.60000      432.39999        5.60000
   19    3   24       38.20000       10.90000       40.60000       10.70000
   19    3   23       31.60000        8.50000       23.40000        8.90000
   19    3   22       85.20000        7.80000       71.00000        7.90000
   19    3   21       86.60000        7.20000      102.70000        7.20000
   19    3   20       53.60000        7.00000       40.30000        6.80000
   19    3   19       15.80000        6.70000       11.80000        6.40000
   19    3   18       13.30000        6.20000        9.70000        6.30000
   19    3   17        5.70000        6.00000        2.50000        6.00000
   19    3   16      295.50000        7.20000      312.60001        7.60000
   19    3   15       44.30000        5.60000       41.40000        5.70000
   19    3   14     1673.19995       12.10000     1680.19995       12.00000
   19    3   13      387.89999        7.00000      379.10001        7.00000
   19    3   12       10.20000        5.10000       22.60000        5.30000
   19    3   11        5.80000        5.10000        9.40000        5.20000
   19    3   10       31.30000        5.00000       34.20000        5.00000
   19    3    9      105.40000        5.30000      104.80000        5.20000
   19    3    8     2011.30005       12.90000     2003.50000       12.70000
   19    3    7      448.00000        6.30000      435.10001        6.30000
   19    3    6     2826.30005       15.80000     2841.80005       15.50000
   19    3    5     1078.19995        8.60000     1078.00000        8.30000
   19    3    4     2038.50000       12.80000     1982.09998       12.40000
   19    3    3      456.10001        6.30000      429.10001        6.10000
   19    3    2     1697.69995       11.00000     1661.69995       11.20000
   19    3    1      933.70001        7.80000      909.50000        7.30000
   19    2   25       71.50000       13.40000       44.90000       11.50000
   19    2   24       12.70000        9.50000       18.50000        9.30000
   19    2   23       16.10000        8.10000       11.20000        7.90000
   19    2   22      100.10000        7.40000      103.60000        7.40000
   19    2   21       22.20000        6.70000       10.70000        6.60000
   19    2   20        8.90000        6.50000        5.30000        6.50000
   19    2   19      153.50000        6.80000      164.10001        7.20000
   19    2   18      270.79999        7.40000      255.00000        7.60000
   19    2   17       39.00000        6.00000       39.90000        6.00000
   19    2   16      137.00000        6.10000      126.00000        6.20000
   19    2   15      173.30000        6.10000      156.70000        5.90000
   19    2   14      327.89999        6.60000      325.79999        6.70000
   19    2   13      236.30000        6.30000      234.39999        6.40000
   19    2   12       13.00000        5.30000        7.10000        5.30000
   19    2   11     1447.19995       10.40000     1435.69995       10.70000
   19    2   10       27.50000        5.10000       23.70000        5.30000
   19    2    9      533.20001        6.90000      562.90002        7.10000
   19    2    8     1757.00000       11.60000     1720.30005       11.60000
   19    2    7     1533.30005       10.20000     1506.90002       10.30000
   19    2    5      872.20001        7.90000      838.00000        7.70000
   19    2    4     1032.50000        8.50000      994.90002        8.20000
   19    2    3     1675.90002       12.10000     1801.59998       12.50000
   19    2    2      160.80000        4.80000      152.80000        4.70000
   19    2    1      207.00000        4.90000      222.89999        5.10000
   19    1   25       20.30000       11.10000       12.20000       11.10000
   19    1   24        6.10000        8.40000       12.60000        8.50000
   19    1   23       26.60000        7.00000       30.80000        7.10000
   19    1   21       57.70000        6.90000       45.80000        6.90000
   19    1   20       43.30000        6.80000       38.70000        6.70000
   19    1   19      326.60001        7.90000      329.10001        8.00000
   19    1   18       29.40000        6.30000       22.90000        6.10000
   19    1   17       15.90000        5.90000       13.40000        5.80000
   19    1   16      603.20001        7.90000      595.79999        8.10000
   19    1   15     1628.69995       11.60000     1589.80005       11.60000
   19    1   14      502.60001        7.40000      495.20001        7.40000
   19    1   13      262.39999        6.40000      258.50000        6.20000
   19    1   12      256.00000        6.30000      244.70000        5.90000
   19    1   11     2024.90002       12.70000     2024.90002       12.60000
   19    1   10     4960.10010       23.80000     4857.00000       23.50000
   19    1    9     2341.89990       13.80000     2305.00000       13.90000
   19    1    8     3016.89990       17.00000     3020.80005       16.70000
   19    1    7     1364.90002        9.80000     1368.00000        9.50000
   19    1    6       67.50000        4.60000       69.70000        4.70000
   19    1    5      816.00000        7.30000      840.09998        7.50000
   19    1    4     3810.50000       19.60000     3892.19995       19.80000
   19    1    3       94.80000        4.60000       88.30000        4.50000
   19    1    2     3207.50000       18.50000     3275.60010       19.10000
   19    1    1     2112.39990       13.40000     2120.19995       13.70000
   18   17   13       18.50000       15.40000       12.10000       14.30000
   18   17   12       31.10000       11.80000       46.00000       12.80000
   18   17   11       10.00000       10.50000        3.20000       11.20000
   18   17    9       54.60000        9.70000       43.10000        9.80000
   18   17    8       62.00000        9.80000       51.30000        9.60000
   18   17    7       73.50000        8.90000       84.00000        9.40000
   18   17    6        8.80000        8.40000        8.30000        8.40000
   18   17    5      133.10001        9.40000      140.89999        9.20000
   18   17    4       66.30000        9.20000       48.00000        8.50000
   18   17    3      115.10000        9.40000      120.90000        8.90000
   18   17    2       99.60000        9.10000       91.00000        8.80000
   18   17    1        6.00000        8.70000        2.00000        8.50000
   18   16   14       80.80000       14.00000       64.80000       14.10000
   18   16   13       17.10000       11.60000       16.80000       11.00000
   18   16   12        6.90000       10.20000       17.30000       10.00000
   18   16   11       64.70000        9.40000       65.40000       10.20000
   18   16   10       78.60000        9.30000      101.50000       10.20000
   18   16    8      150.50000        8.90000      154.80000        9.20000
   18   16    7       23.50000        8.10000       21.60000        8.10000
   18   16    5       12.20000        7.50000       11.00000        8.20000
   18   16    4      223.50000        8.90000      201.70000        9.10000
   18   16    3       22.00000        7.60000       25.50000        7.70000
   18   16    2       13.80000        7.80000       10.00000        8.00000
   18   16    1       99.70000        8.30000       93.60000        8.30000
   18   15   16        3.20000       13.80000        0.70000       13.30000
   18   15   15       99.90000       13.10000       83.40000       11.70000
   18   15   14      122.20000       11.70000      108.90000       11.50000
   18   15   13       23.50000        9.50000       28.10000        9.90000
   18   15   12        1.80000        8.80000       19.40000        9.10000
   18   15   11      143.60001        9.00000      159.39999        9.70000
   18   15   10       24.40000        8.10000       17.20000        8.30000
   18   15    9      109.60000        8.50000      114.70000        8.50000
   18   15    8       71.60000        8.00000       57.90000        8.20000
   18   15    7       66.70000        7.70000       79.80000        8.00000
   18   15    6       14.50000        7.30000       14.70000        7.50000
   18   15    5       34.60000        7.40000       27.30000        7.70000
   18   15    4       81.50000        7.50000       83.50000        7.40000
   18   15    3       40.20000        7.20000       33.50000        7.10000
   18   15    2      154.30000        8.10000      154.50000        8.00000
   18   15    1      261.20001        8.60000      249.60001        8.80000
   18   14   17       24.30000       13.50000       23.20000       12.20000
   18   14   16       57.90000       11.70000       74.20000       11.60000
   18   14   15      196.10001       12.20000      165.00000       11.70000
   18   14   14       59.50000        9.40000       58.70000        8.90000
   18   14   13       12.90000        8.30000       20.50000        8.20000
   18   14   12       53.00000        8.20000       65.70000        8.00000
   18   14   11       59.20000        7.70000       74.70000        7.70000
   18   14   10       82.50000        7.70000       75.40000        7.90000
   18   14    9      100.40000        8.10000       99.40000        7.90000
   18   14    8      210.50000        9.00000      208.89999        8.90000
   18   14    7       46.90000        7.90000       54.60000        7.50000
   18   14    6      127.30000        7.90000      105.50000        7.50000
   18   14    5      130.70000        7.40000      133.30000        7.20000
   18   14    4        8.20000        6.80000       16.00000        6.60000
   18   14    3      125.00000        7.70000      128.89999        7.50000
   18   14    2      204.20000        8.00000      219.60001        8.10000
   18   13   18        1.80000       12.20000       14.20000       11.20000
   18   13   16       20.20000        9.80000       24.10000       10.00000
   18   13   15       34.40000        8.70000       41.60000        8.70000
   18   13   13       30.60000        7.70000       30.40000        7.60000
   18   13   12       84.30000        7.70000       82.90000        8.00000
   18   13   11      102.00000        7.40000      100.40000        7.80000
   18   13   10       17.70000        7.20000       18.00000        7.20000
   18   13    9      104.10000        7.60000      122.30000        7.60000
   18   13    8       29.30000        7.10000       18.50000        6.90000
   18   13    7       68.50000        7.10000       51.60000        6.90000
   18   13    6      195.30000        7.90000      183.39999        7.70000
   18   13    5      148.20000        7.20000      156.10001        7.30000
   18   13    4       32.80000        6.90000       30.20000        6.70000
   18   13    3      356.89999        9.00000      386.10001        9.00000
   18   13    2       67.10000        6.90000       64.90000        7.00000
   18   13    1      114.00000        7.10000      115.10000        7.00000
   18   12   18        1.70000        9.30000       13.20000        8.80000
   18   12   17       28.70000       10.40000       40.10000        9.00000
   18   12   16       46.20000        9.20000       52.00000        7.90000
   18   12   14       52.30000        7.60000       51.00000        7.00000
   18   12   13        5.70000        7.10000       20.70000        6.70000
   18   12   12       18.50000        6.80000       18.60000        6.50000
   18   12   11      131.70000        7.10000      127.80000        7.40000
   18   12   10      160.00000        7.30000      179.00000        7.70000
   18   12    9       18.40000        6.50000       17.00000        6.10000
   18   12    8      130.80000        7.70000      153.00000        6.80000
   18   12    7       31.70000        6.90000       31.90000        6.90000
   18   12    6       50.80000        6.70000       59.30000        6.50000
   18   12    5      169.20000        7.40000      158.00000        7.20000
   18   12    4      364.89999        8.30000      359.79999        8.40000
   18   12    3      120.00000        6.70000      124.50000        6.90000
   18   12    2      297.39999        7.60000      270.39999        7.60000
   18   12    1      243.70000        7.40000      233.00000        7.60000
   18   11   20       59.20000       12.70000       59.30000       10.60000
   18   11   19        7.20000        9.80000       17.50000        9.40000
   18   11   18       47.80000        9.60000       78.30000        8.70000
   18   11   17      107.40000        8.70000      112.90000        8.10000
   18   11   16       27.10000        7.00000        9.90000        6.90000
   18   11   15      108.60000        7.50000       95.40000        7.00000
   18   11   13        9.40000        6.70000        7.70000        6.40000
   18   11   12       61.10000        7.00000       38.70000        6.20000
   18   11   11      139.70000        7.10000      132.39999        6.80000
   18   11   10       29.40000        6.20000       27.10000        5.80000
   18   11    9       52.40000        6.50000       38.30000        5.70000
   18   11    8       17.70000        6.00000       14.30000        5.30000
   18   11    7     1121.40002       12.20000     1135.40002       11.40000
   18   11    6       87.50000        6.80000       95.80000        6.60000
   18   11    5      299.89999        8.00000      273.29999        7.60000
   18   11    4      282.79999        7.50000      289.20001        7.80000
   18   11    3      264.50000        7.20000      265.70001        7.20000
   18   11    2      565.79999        8.90000      571.29999        8.70000
   18   11    1      585.09998        9.20000      594.00000        8.90000
   18   10   21       97.10000       13.20000       91.00000       11.50000
   18   10   20        4.80000        9.90000        4.30000        9.60000
   18   10   19       72.30000        9.10000       72.00000        8.90000
   18   10   18       37.70000        8.20000       43.60000        7.80000
   18   10   17       86.30000        7.60000       89.80000        7.50000
   18   10   16      128.30000        7.30000      122.00000        7.20000
   18   10   15       40.10000        7.10000       47.90000        6.90000
   18   10   14        8.40000        6.80000       14.80000        6.40000
   18   10   13       95.80000        6.90000       88.50000        6.50000
   18   10   12      247.80000        7.20000      276.20001        7.60000
   18   10   11      226.00000        7.30000      224.50000        7.30000
   18   10   10      309.10001        7.10000      305.20001        7.20000
   18   10    9      346.60001        7.60000      337.50000        7.60000
   18   10    8      349.20001        7.40000      348.79999        7.40000
   18   10    7      134.70000        6.30000      147.80000        6.10000
   18   10    6       40.90000        6.00000       47.60000        6.10000
   18   10    5     1316.30005       12.80000     1373.09998       12.10000
   18   10    4      773.00000       10.20000      777.50000       10.10000
   18   10    3      399.50000        8.00000      384.39999        8.30000
   18   10    2       88.70000        6.20000       96.30000        6.50000
   18   10    1      914.79999       10.50000      932.09998       11.10000
   18    9   22       67.60000       12.70000       84.30000       12.50000
   18    9   20       15.70000        9.00000       20.10000        8.80000
   18    9   19       57.10000        8.00000       47.10000        7.60000
   18    9   18      109.80000        7.30000      111.00000        7.50000
   18    9   17        3.80000        6.70000        9.80000        6.60000
   18    9   16       45.40000        6.70000       38.60000        7.00000
   18    9   15       70.50000        7.00000       70.10000        6.90000
   18    9   14        9.40000        6.30000       10.80000        6.30000
   18    9   13      329.89999        7.80000      349.00000        7.90000
   18    9   12      227.80000        7.00000      220.39999        7.00000
   18    9   11       52.00000        6.00000       63.40000        6.00000
   18    9   10      598.50000        8.30000      589.00000        8.20000
   18    9    9     2048.19995       14.70000     2042.40002       14.30000
   18    9    8      303.60001        7.00000      306.00000        6.90000
   18    9    7      213.00000        6.70000      212.60001        6.10000
   18    9    6     1041.80005       10.30000     1084.40002       10.80000
   18    9    5      210.30000        6.40000      208.30000        6.60000
   18    9    4      330.50000        7.10000      342.29999        6.60000
   18    9    3     1093.19995       11.50000     1129.69995       11.00000
   18    9    2     1488.00000       13.80000     1455.69995       12.70000
   18    9    1      188.39999        6.80000      182.20000        6.50000
   18    8   22       26.50000       10.30000       47.10000       10.40000
   18    8   21       57.10000        8.90000       52.10000        9.10000
   18    8   19       54.90000        7.00000       50.90000        7.20000
   18    8   18       70.80000        6.80000       70.10000        6.80000
   18    8   17       61.80000        6.80000       63.80000        7.10000
   18    8   15       93.20000        6.60000       77.30000        6.60000
   18    8   14       60.70000        6.60000       64.10000        6.70000
   18    8   13      149.39999        6.60000      156.39999        6.60000
   18    8   12       76.60000        6.30000       90.90000        6.30000
   18    8   11     2094.89990       14.40000     2083.19995       14.40000
   18    8   10      342.10001        6.90000      350.29999        7.20000
   18    8    9       40.70000        5.60000       45.00000        5.80000
   18    8    8      453.60001        7.40000      399.29999        7.10000
   18    8    6      286.89999        6.90000      303.20001        6.40000
   18    8    5      516.79999        7.40000      516.00000        7.20000
   18    8    4      693.79999        8.30000      698.70001        7.90000
   18    8    3     1120.59998        9.70000     1115.30005        9.50000
   18    8    2      434.20001        6.80000      435.89999        6.60000
   18    8    1      207.20000        6.10000      190.70000        5.90000
   18    7   23       43.80000       11.20000       65.00000       12.20000
   18    7   22       23.60000        9.20000       32.50000        9.50000
   18    7   21       45.70000        8.10000       15.30000        8.30000
   18    7   20        7.20000        7.40000        1.50000        7.40000
   18    7   19      185.50000        7.90000      177.60001        7.80000
   18    7   18       21.90000        6.90000       13.90000        6.60000
   18    7   17       37.30000        6.70000       26.80000        6.60000
   18    7   16      168.00000        7.20000      170.30000        6.80000
   18    7   15       21.90000        6.50000       24.90000        6.40000
   18    7   14      185.30000        6.90000      183.00000        6.90000
   18    7   13      100.50000        6.10000      101.30000        6.30000
   18    7   12      167.00000        6.30000      185.00000        6.50000
   18    7   11      692.50000        8.30000      725.09998        8.60000
   18    7   10     1166.69995       10.20000     1128.40002       10.20000
   18    7    9     1214.50000       10.40000     1218.40002       10.80000
   18    7    8      254.60001        6.30000      268.00000        6.40000
   18    7    7      344.29999        6.90000      353.00000        6.60000
   18    7    6     1017.50000        9.60000      987.90002        9.10000
   18    7    5      455.89999        7.10000      444.50000        6.70000
   18    7    4       75.80000        5.20000       95.30000        5.10000
   18    7    3     1852.00000       12.70000     1847.69995       12.60000
   18    7    2      462.89999        6.70000      432.60001        6.60000
   18    7    1     2112.39990       13.70000     2233.00000       14.10000
   18    6   24       20.40000       12.20000       49.30000       13.20000
   18    6   23       17.90000       10.00000        4.00000       10.60000
   18    6   22       35.90000        8.60000       31.00000        8.70000
   18    6   21       11.80000        7.10000       11.70000        7.40000
   18    6   20       23.80000        7.10000       16.10000        7.10000
   18    6   19       23.80000        6.90000       36.70000        6.70000
   18    6   18       50.30000        6.60000       54.70000        6.60000
   18    6   17       33.80000        6.30000       26.10000        6.30000
   18    6   16        8.60000        6.10000       21.40000        6.20000
   18    6   15       49.90000        6.20000       51.50000        6.00000
   18    6   13      123.00000        6.10000      136.30000        6.00000
   18    6   12      461.39999        7.10000      476.89999        7.20000
   18    6   11      135.70000        5.50000      119.20000        5.70000
   18    6   10      240.60001        5.90000      269.79999        6.30000
   18    6    9      199.20000        5.80000      206.80000        5.90000
   18    6    8      338.10001        6.70000      320.89999        6.00000
   18    6    7     1134.19995        9.60000     1143.30005        9.90000
   18    6    6      776.70001        8.40000      724.90002        7.90000
   18    6    5     3411.80005       19.90000     3351.50000       19.70000
   18    6    4      700.40002        8.00000      748.09998        7.70000
   18    6    3      583.29999        7.10000      587.00000        7.00000
   18    6    2      529.09998        6.60000      581.00000        7.10000
   18    6    1     2637.60010       14.60000     2651.19995       14.80000
   18    5   24       55.10000       11.20000       50.20000       11.50000
   18    5   23        2.00000        8.70000       13.90000        9.30000
   18    5   22      143.50000        8.10000      116.50000        8.00000
   18    5   21       76.90000        7.30000       56.90000        7.10000
   18    5   20        7.70000        6.70000       15.30000        6.50000
   18    5   18       99.90000        6.70000      111.40000        6.50000
   18    5   17       33.60000        6.10000       17.10000        5.90000
   18    5   16        3.80000        5.90000       10.60000        5.80000
   18    5   15      370.39999        7.60000      351.50000        7.50000
   18    5   14      611.70001        8.20000      605.70001        8.10000
   18    5   13      104.90000        5.70000      103.60000        5.70000
   18    5   12      466.60001        6.90000      454.20001        7.00000
   18    5   11      541.70001        7.10000      553.20001        7.10000
   18    5   10      767.40002        7.80000      797.50000        8.10000
   18    5    9      191.89999        5.50000      194.50000        5.40000
   18    5    8     1217.09998        9.40000     1185.59998        9.50000
   18    5    7     1032.09998        8.60000     1027.40002        8.50000
   18    5    6      561.20001        6.80000      568.90002        6.90000
   18    5    5      679.40002        7.30000      661.70001        7.10000
   18    5    4     7230.00000       33.40000     7035.50000       31.00000
   18    5    3      722.79999        7.20000      748.50000        6.70000
   18    5    2       64.80000        4.20000       89.40000        4.20000
   18    5    1     3571.30005       18.60000     3614.00000       18.80000
   18    4   25        7.60000       12.80000       16.60000       13.70000
   18    4   24       41.50000       11.00000       37.40000       10.40000
   18    4   23      109.40000        8.40000       99.20000        8.60000
   18    4   22       34.80000        7.20000       24.10000        7.40000
   18    4   20       67.10000        6.90000       65.00000        7.00000
   18    4   19       32.40000        6.60000       16.70000        6.40000
   18    4   18       82.10000        6.60000       61.20000        6.40000
   18    4   17        2.80000        6.20000        3.50000        6.00000
   18    4   16      222.10001        6.70000      225.20000        7.00000
   18    4   15      277.39999        6.70000      278.20001        7.10000
   18    4   14       38.10000        5.60000       38.00000        5.70000
   18    4   13      701.40002        7.90000      730.20001        8.40000
   18    4   12      115.40000        5.50000      117.00000        5.90000
   18    4   11     1368.19995       10.50000     1385.69995       10.60000
   18    4   10       48.60000        4.90000       55.10000        5.10000
   18    4    9      190.89999        5.60000      197.20000        5.60000
   18    4    8      618.70001        7.10000      646.00000        7.20000
   18    4    7      512.20001        6.50000      483.60001        6.50000
   18    4    6     2622.00000       15.10000     2507.30005       14.10000
   18    4    5     1798.69995       11.60000     1843.00000       11.20000
   18    4    4       19.20000        4.10000       10.90000        4.10000
   18    4    3     2837.89990       15.10000     2849.60010       15.20000
   18    4    2     3944.69995       18.90000     3970.00000       19.00000
   18    4    1      870.09998        7.00000      850.00000        6.80000
   18    3   25        2.10000       11.50000       14.20000       12.10000
   18    3   24       29.90000        9.10000       17.10000        8.80000
   18    3   23       36.40000        7.70000       31.30000        7.50000
   18    3   22      133.89999        7.70000      127.10000        7.20000
   18    3   21      139.20000        7.10000      128.80000        7.00000
   18    3   20       68.50000        6.60000       63.20000        6.60000
   18    3   19       43.00000        6.50000       44.50000        6.30000
   18    3   18      498.89999        8.60000      491.70001        8.60000
   18    3   17       45.80000        6.40000       46.20000        6.10000
   18    3   16      568.40002        8.10000      551.79999        8.10000
   18    3   15       87.80000        5.80000       93.20000        5.70000
   18    3   14      283.39999        6.50000      272.29999        6.50000
   18    3   13      163.20000        5.90000      149.20000        5.90000
   18    3   12     1068.69995        9.00000     1048.00000        9.40000
   18    3   11      533.20001        7.20000      519.00000        7.20000
   18    3   10     1557.90002       10.90000     1540.69995       10.80000
   18    3    9      735.09998        7.40000      701.59998        7.60000
   18    3    8      683.90002        7.10000      671.09998        7.00000
   18    3    7      703.00000        7.10000      642.50000        6.90000
   18    3    6       86.80000        4.50000       97.60000        4.50000
   18    3    5     1519.30005        9.50000     1502.00000        9.80000
   18    3    4     1951.00000       11.60000     1972.40002       11.80000
   18    3    3     3763.80005       19.50000     3703.50000       19.00000
   18    3    2     2423.60010       13.80000     2382.80005       14.00000
   18    3    1      437.29999        5.50000      451.10001        5.70000
   18    2   25       44.60000       10.40000       48.90000       10.60000
   18    2   23       80.90000        7.30000       67.10000        7.30000
   18    2   22        3.50000        6.60000        8.10000        6.50000
   18    2   21       16.80000        6.50000       23.80000        6.50000
   18    2   20        6.20000        6.50000        6.10000        6.50000
   18    2   19      137.30000        6.90000      147.70000        7.30000
   18    2   18       89.50000        6.30000      100.30000        6.40000
   18    2   17      206.39999        6.60000      185.00000        6.50000
   18    2   16       81.30000        5.90000       87.80000        5.80000
   18    2   15      380.89999        6.90000      398.79999        7.00000
   18    2   14      541.90002        7.40000      512.70001        7.30000
   18    2   13      115.60000        5.50000      105.80000        5.50000
   18    2   12      635.50000        7.60000      645.59998        7.50000
   18    2   11     4217.00000       21.00000     4184.00000       21.60000
   18    2   10      683.09998        7.70000      718.29999        7.70000
   18    2    9     2145.50000       13.00000     2172.69995       12.90000
   18    2    8     6446.20020       30.90000     6362.50000       29.90000
   18    2    7     3174.39990       17.00000     3168.60010       16.60000
   18    2    6     1441.50000        9.70000     1426.40002        9.50000
   18    2    5      406.29999        5.80000      435.70001        5.50000
   18    2    4     1951.00000       11.60000     1854.30005       11.20000
   18    2    3     4788.89990       23.40000     4911.39990       23.90000
   18    2    2      342.10001        5.50000      344.70001        5.20000
   18    2    1     1059.69995        8.40000     1079.19995        8.20000
   18    1   26       22.40000       12.20000       13.20000       12.40000
   18    1   25       20.70000        9.30000       37.30000        9.50000
   18    1   24       27.10000        7.60000       29.70000        7.50000
   18    1   23        6.40000        6.80000       10.40000        6.80000
   18    1   22      113.60000        6.90000       98.00000        6.90000
   18    1   21       20.30000        6.50000       22.20000        6.60000
   18    1   20      139.80000        7.10000      155.80000        7.10000
   18    1   19       43.20000        6.80000       37.90000        6.50000
   18    1   18      260.50000        7.30000      275.79999        7.40000
   18    1   17      426.60001        7.30000      441.20001        7.60000
   18    1   16      871.59998        8.80000      856.09998        8.90000
   18    1   15       29.30000        5.60000       29.20000        5.40000
   18    1   14       41.40000        5.40000       34.40000        5.30000
   18    1   13      116.90000        5.70000      117.70000        5.60000
   18    1   12     1523.19995       10.90000     1589.80005       11.20000
   18    1   11      373.29999        6.30000      368.60001        6.40000
   18    1   10        2.10000        4.90000       15.90000        4.90000
   18    1    9      590.00000        7.20000      573.40002        7.20000
   18    1    8      873.40002        7.90000      817.90002        7.60000
   18    1    7     3771.60010       18.70000     3866.89990       19.20000
   18    1    6     2143.50000       12.30000     2083.19995       11.70000
   18    1    5     1217.50000        8.80000     1271.50000        9.10000
   18    1    4     2089.10010       11.60000     2135.69995       11.90000
   18    1    3     6113.50000       28.40000     5971.50000       27.50000
   18    1    2     2406.10010       13.40000     2410.00000       13.40000
   18    1    1     3452.60010       17.70000     3503.19995       17.90000
   17   16   14       78.10000       12.10000       79.80000       11.00000
   17   16   13       51.80000        9.90000       33.60000        9.30000
   17   16   12       25.10000        8.80000       14.70000        8.80000
   17   16   11       65.10000        8.60000       54.10000        8.20000
   17   16   10      152.10001        8.90000      143.30000        8.90000
   17   16    9      204.00000        8.60000      207.50000        9.00000
   17   16    8      169.89999        8.10000      171.80000        8.40000
   17   16    7      132.00000        8.30000      137.20000        8.70000
   17   16    6        2.00000        7.30000        9.90000        7.60000
   17   16    5       42.60000        7.20000       36.10000        7.50000
   17   16    4       16.10000        7.20000       11.80000        7.20000
   17   16    3      109.80000        7.70000      128.60001        7.80000
   17   16    2       47.40000        6.80000       38.20000        6.80000
   17   16    1      145.39999        7.60000      161.70000        7.70000
   17   15   17       83.80000       13.80000       96.90000       14.10000
   17   15   16       29.70000       11.50000       39.20000       11.70000
   17   15   15       41.60000       11.10000       25.90000       10.40000
   17   15   14       19.50000        9.10000       23.70000        9.10000
   17   15   13       33.20000        8.40000       33.10000        8.20000
   17   15   12       22.80000        8.10000       18.20000        8.00000
   17   15   11       30.40000        7.70000       49.70000        8.20000
   17   15   10       85.10000        7.70000       66.00000        7.80000
   17   15    9       86.10000        7.70000       81.60000        8.20000
   17   15    8      135.20000        8.10000      141.50000        8.30000
   17   15    7      162.80000        8.00000      157.30000        8.00000
   17   15    6      245.50000        8.40000      248.00000        8.20000
   17   15    5       22.90000        6.90000       23.60000        6.90000
   17   15    4        9.00000        6.50000        7.60000        6.70000
   17   15    3       98.90000        6.90000       87.70000        6.80000
   17   15    2      105.20000        7.20000      116.10000        7.30000
   17   15    1      161.50000        7.60000      160.20000        7.60000
   17   14   18       20.40000       12.10000       35.50000       13.00000
   17   14   17       22.90000       10.30000       21.90000       11.20000
   17   14   16       18.90000        9.40000        5.80000        9.60000
   17   14   15       19.60000        8.50000       10.20000        8.30000
   17   14   14       95.80000        8.50000       88.30000        8.50000
   17   14   13      146.39999        8.20000      134.80000        8.60000
   17   14   12       21.20000        7.30000       14.30000        7.30000
   17   14   11       22.50000        7.40000       11.50000        7.30000
   17   14   10       62.10000        7.20000       39.10000        7.50000
   17   14    9        0.20000        6.90000        6.70000        6.70000
   17   14    8       36.90000        6.90000       31.80000        6.80000
   17   14    7       42.80000        7.00000       59.00000        6.70000
   17   14    5      519.29999       10.00000      531.00000       10.20000
   17   14    4      181.00000        7.50000      187.20000        7.60000
   17   14    3       63.90000        6.80000       59.90000        7.00000
   17   14    2      228.60001        7.80000      232.10001        7.70000
   17   14    1      431.60001        9.10000      430.10001        9.10000
   17   13   18       56.20000        9.50000       54.00000        8.70000
   17   13   17        5.60000        9.10000        3.50000        8.70000
   17   13   16       33.20000        8.30000       27.00000        8.10000
   17   13   15       38.40000        8.00000       44.60000        7.60000
   17   13   14        7.90000        7.10000       13.70000        7.10000
   17   13   13        6.30000        7.00000       18.00000        6.80000
   17   13   12      243.70000        8.20000      251.89999        8.50000
   17   13   11       66.40000        7.50000       62.70000        6.90000
   17   13   10       67.70000        6.70000       54.10000        6.50000
   17   13    9       44.60000        6.90000       23.20000        6.40000
   17   13    8       36.20000        7.00000       42.50000        6.60000
   17   13    7      337.89999        8.50000      346.20001        8.10000
   17   13    6      354.39999        8.50000      365.29999        8.40000
   17   13    5     1026.19995       12.20000     1037.30005       12.00000
   17   13    4      336.89999        8.20000      332.20001        8.00000
   17   13    3      147.89999        7.00000      137.50000        6.80000
   17   13    2      106.50000        6.60000      114.10000        6.60000
   17   13    1       83.80000        6.10000       70.20000        6.20000
   17   12   20       14.10000       10.90000       14.50000       10.50000
   17   12   19        7.30000        9.90000        6.80000        9.30000
   17   12   18        8.00000        8.70000       10.70000        7.90000
   17   12   17       40.40000        8.00000       34.10000        7.50000
   17   12   16       13.70000        7.20000        4.50000        6.70000
   17   12   15       15.30000        6.80000       15.30000        6.50000
   17   12   14       29.50000        7.30000       14.20000        6.90000
   17   12   13       43.70000        7.20000       46.90000        6.50000
   17   12   12       16.90000        6.80000        8.40000        6.20000
   17   12   11      109.90000        6.70000      101.80000        6.70000
   17   12   10      136.80000        7.30000      123.20000        6.80000
   17   12    9      273.29999        7.70000      266.89999        7.40000
   17   12    8      212.60001        7.30000      235.39999        7.20000
   17   12    7       28.60000        6.40000       25.50000        6.00000
   17   12    6      302.50000        7.70000      300.89999        7.30000
   17   12    5      180.20000        6.90000      169.10001        6.50000
   17   12    4       90.40000        6.20000      101.70000        6.10000
   17   12    3       49.60000        6.00000       60.00000        5.80000
   17   12    2      156.00000        6.30000      161.70000        6.20000
   17   12    1      106.40000        6.10000       94.80000        5.90000
   17   11   20        3.60000        9.80000        0.40000        9.90000
   17   11   19       13.60000        9.00000       10.70000        8.20000
   17   11   18       57.20000        7.90000       60.70000        7.50000
   17   11   16        4.00000        6.50000       10.80000        6.60000
   17   11   15        7.10000        6.70000        9.30000        6.70000
   17   11   13       35.60000        6.50000       37.80000        6.40000
   17   11   12      111.30000        6.50000      111.50000        6.60000
   17   11   11      284.79999        7.40000      263.20001        7.50000
   17   11   10      969.79999       10.60000      948.09998       11.20000
   17   11    9       42.50000        6.10000       29.60000        5.60000
   17   11    8      161.00000        6.50000      158.00000        6.50000
   17   11    7       85.10000        6.30000       99.30000        6.10000
   17   11    6      387.89999        7.70000      381.39999        7.30000
   17   11    5      956.59998       10.30000      944.59998        9.60000
   17   11    4     1020.00000       11.00000     1017.09998       10.20000
   17   11    3      207.50000        6.50000      201.70000        6.20000
   17   11    2      331.29999        7.00000      318.60001        7.00000
   17   11    1      755.09998        9.00000      702.79999        8.90000
   17   10   22       23.40000       11.90000       26.30000       11.40000
   17   10   21       10.40000        9.40000       24.50000        9.90000
   17   10   20       16.40000        8.60000        7.20000        8.50000
   17   10   19       53.90000        7.90000       45.50000        7.60000
   17   10   18       15.70000        6.80000       31.40000        6.90000
   17   10   17      114.40000        7.10000      119.30000        7.10000
   17   10   16       27.90000        6.80000        6.80000        6.70000
   17   10   15       26.90000        6.50000       31.90000        6.60000
   17   10   14       55.40000        6.40000       59.00000        6.60000
   17   10   13      215.89999        7.20000      195.50000        7.10000
   17   10   12      285.70001        7.10000      276.60001        7.30000
   17   10   11      507.29999        7.90000      496.00000        8.10000
   17   10   10      179.89999        6.20000      191.80000        6.50000
   17   10    9       29.20000        5.80000       35.30000        5.70000
   17   10    8      282.60001        6.90000      285.89999        7.00000
   17   10    7      117.70000        6.10000      126.50000        5.90000
   17   10    6      340.39999        7.10000      324.79999        6.70000
   17   10    5      409.10001        7.20000      426.00000        7.30000
   17   10    4      119.20000        5.90000      113.40000        5.70000
   17   10    3      179.60001        6.40000      166.50000        6.30000
   17   10    2     1105.19995       10.90000     1122.69995       11.10000
   17   10    1      651.40002        8.50000      625.70001        8.80000
   17    9   23       37.10000       13.50000       46.20000       14.40000
   17    9   22       43.80000       10.30000       44.00000       10.30000
   17    9   21       11.70000        9.00000        7.90000        9.00000
   17    9   20       50.10000        8.00000       36.20000        8.20000
   17    9   18       94.20000        7.30000      102.10000        7.00000
   17    9   17      112.30000        7.10000      104.80000        7.10000
   17    9   16      184.00000        7.20000      185.10001        7.50000
   17    9   15       47.40000        6.40000       51.80000        6.70000
   17    9   14      145.00000        6.80000      137.50000        6.90000
   17    9   13       30.10000        6.30000       25.10000        6.10000
   17    9   12      228.60001        6.70000      228.00000        6.80000
   17    9   11      441.70001        7.30000      432.39999        7.50000
   17    9   10      375.39999        6.90000      393.10001        7.20000
   17    9    9      135.70000        5.80000      143.80000        6.00000
   17    9    8      919.70001        9.30000      892.79999        9.60000
   17    9    7     1013.20001        9.90000      983.29999        9.50000
   17    9    6      150.50000        6.00000      149.60001        5.60000
   17    9    5       23.90000        5.20000       48.50000        4.90000
   17    9    4     1117.50000        9.80000     1150.30005        9.70000
   17    9    3      694.79999        8.30000      697.70001        7.60000
   17    9    2      199.39999        5.70000      176.80000        5.90000
   17    9    1      576.90002        7.90000      616.40002        7.90000
   17    8   23        9.10000       11.10000       21.80000       11.60000
   17    8   22       59.90000        9.30000       66.50000        9.30000
   17    8   21       25.50000        8.50000       15.10000        8.10000
   17    8   20       12.20000        7.40000       21.50000        7.30000
   17    8   19       17.60000        6.70000        0.70000        6.70000
   17    8   18       38.00000        6.80000       39.60000        6.50000
   17    8   17       75.90000        7.00000       65.10000        6.80000
   17    8   16       25.10000        6.50000       23.40000        6.50000
   17    8   15       14.00000        6.30000        9.20000        6.20000
   17    8   14      104.40000        6.70000       82.90000        6.50000
   17    8   13      377.20001        7.80000      365.50000        7.50000
   17    8   12     1991.80005       14.10000     2042.40002       14.20000
   17    8   11      123.50000        5.90000      115.10000        5.90000
   17    8   10      146.70000        5.80000      136.50000        6.00000
   17    8    9      198.60001        5.90000      226.60001        6.30000
   17    8    8     1696.00000       12.50000     1675.50000       12.40000
   17    8    7      226.39999        6.10000      187.80000        5.80000
   17    8    6      337.29999        6.70000      333.20001        6.40000
   17    8    5      900.40002        8.60000      922.40002        8.50000
   17    8    4      461.39999        6.90000      432.79999        6.50000
   17    8    3      670.09998        7.60000      649.70001        7.40000
   17    8    2     1087.69995        9.20000     1116.50000        9.10000
   17    8    1      465.89999        7.20000      462.20001        7.30000
   17    7   24       17.00000       12.00000       18.70000       12.30000
   17    7   23        7.20000       10.20000       16.10000       10.10000
   17    7   22       27.00000        8.30000       16.20000        8.10000
   17    7   21       42.10000        7.40000       36.90000        7.50000
   17    7   20       68.30000        7.40000       69.40000        6.90000
   17    7   19       17.50000        6.80000       23.60000        6.50000
   17    7   18       13.70000        6.70000       14.00000        6.30000
   17    7   17       12.70000        6.10000       22.70000        6.00000
   17    7   16       31.70000        6.30000       32.30000        6.10000
   17    7   15       15.20000        6.20000       19.50000        6.20000
   17    7   14      185.80000        6.70000      187.20000        6.60000
   17    7   13      496.60001        7.90000      518.59998        8.10000
   17    7   12      354.79999        6.80000      365.89999        6.90000
   17    7   11     1737.40002       12.50000     1733.50000       12.20000
   17    7   10     1919.30005       13.20000     1978.19995       13.40000
   17    7    9      334.00000        6.60000      324.60001        6.60000
   17    7    8     2044.30005       13.60000     2057.89990       13.50000
   17    7    7     1103.90002        9.40000     1119.80005        9.50000
   17    7    6       61.10000        5.20000       52.40000        5.20000
   17    7    5      726.90002        8.10000      798.29999        8.10000
   17    7    4     1541.90002       11.60000     1485.09998       11.10000
   17    7    3      177.60001        5.60000      172.89999        5.70000
   17    7    2     2412.00000       15.10000     2423.60010       15.30000
   17    7    1     3892.19995       20.80000     4008.89990       21.80000
   17    6   24       81.60000       10.90000       85.40000       11.00000
   17    6   23       84.40000        9.30000       83.50000        9.20000
   17    6   22       10.40000        7.80000        0.50000        7.60000
   17    6   21       33.50000        7.10000       33.70000        6.80000
   17    6   20       18.70000        6.70000       10.00000        6.50000
   17    6   19        1.60000        6.60000        1.80000        6.30000
   17    6   18      194.70000        7.20000      213.80000        7.50000
   17    6   17       64.10000        6.50000       56.40000        6.50000
   17    6   16       91.10000        6.40000       94.10000        6.30000
   17    6   15      505.89999        8.20000      494.50000        8.10000
   17    6   14       26.30000        5.90000       17.10000        5.60000
   17    6   13      133.39999        5.80000      120.20000        5.80000
   17    6   12      936.20001        8.60000      919.09998        8.80000
   17    6   11     1031.69995        8.90000     1046.90002        9.10000
   17    6   10       33.60000        4.90000       44.60000        4.90000
   17    6    9       94.70000        5.20000       94.40000        5.20000
   17    6    8       82.10000        4.60000       96.50000        5.00000
   17    6    7      140.60001        5.50000      132.70000        5.10000
   17    6    6     2606.50000       15.60000     2569.50000       15.40000
   17    6    5     2511.19995       14.90000     2503.39990       14.90000
   17    6    4     6920.79980       34.60000     6986.89990       33.90000
   17    6    3     2906.00000       17.30000     2880.69995       17.50000
   17    6    2      124.30000        4.80000      112.60000        4.90000
   17    6    1      702.79999        6.90000      707.20001        6.80000
   17    5   25       88.20000       12.20000      103.50000       12.60000
   17    5   24       23.70000        9.80000       13.40000        9.70000
   17    5   23       67.00000        8.40000       48.70000        8.10000
   17    5   22       23.10000        7.30000       14.30000        6.90000
   17    5   21       45.00000        6.80000       43.20000        6.50000
   17    5   20       50.30000        6.70000       55.00000        6.60000
   17    5   19      292.50000        7.90000      293.70001        8.20000
   17    5   18      137.30000        6.70000      120.40000        6.60000
   17    5   17       60.00000        6.00000       49.30000        6.00000
   17    5   16      117.20000        6.20000       97.80000        6.00000
   17    5   15      651.59998        8.40000      634.70001        8.40000
   17    5   14       49.30000        5.60000       52.40000        5.70000
   17    5   13      236.50000        6.20000      243.70000        6.40000
   17    5   12     1999.59998       13.00000     2069.60010       13.50000
   17    5   11      171.10001        5.50000      191.20000        5.60000
   17    5   10      303.79999        6.10000      302.50000        6.20000
   17    5    9      342.50000        5.60000      356.00000        5.90000
   17    5    8      763.29999        7.70000      708.79999        7.20000
   17    5    7     1404.80005       10.10000     1477.30005       10.00000
   17    5    6      906.40002        7.80000      903.70001        7.70000
   17    5    5     1179.90002        9.40000     1098.00000        8.20000
   17    5    4     3806.60010       19.10000     3802.69995       18.30000
   17    5    3     4149.00000       20.70000     3989.50000       18.70000
   17    5    2      341.79999        5.00000      366.10001        5.00000
   17    5    1      406.50000        5.40000      448.20001        5.40000
   17    4   25       11.70000       10.30000        6.60000       10.40000
   17    4   24       11.70000        8.90000       22.70000        8.90000
   17    4   23      133.00000        8.00000      135.60001        7.80000
   17    4   22      123.70000        7.20000      124.10000        7.40000
   17    4   21       83.90000        7.00000       85.70000        6.90000
   17    4   20      113.20000        7.20000      108.00000        6.80000
   17    4   19      295.10001        7.60000      267.29999        7.60000
   17    4   18       55.50000        6.40000       64.40000        6.50000
   17    4   17       48.20000        6.00000       45.00000        6.00000
   17    4   16      124.40000        6.10000      131.39999        6.20000
   17    4   15      315.89999        6.70000      270.20001        6.50000
   17    4   14       57.40000        5.50000       57.00000        5.50000
   17    4   13      619.29999        7.70000      669.90002        8.10000
   17    4   12      592.90002        7.40000      550.90002        7.50000
   17    4   11     1240.80005        9.70000     1228.69995        9.90000
   17    4   10      736.59998        7.60000      780.59998        8.00000
   17    4    9     1407.69995        9.80000     1351.90002       10.10000
   17    4    8      542.50000        6.50000      542.50000        6.70000
   17    4    7     2814.60010       15.50000     2701.80005       14.90000
   17    4    6     1103.90002        8.60000     1179.90002        8.50000
   17    4    5     1029.90002        7.90000     1039.30005        7.90000
   17    4    4      280.10001        4.90000      263.60001        4.50000
   17    4    3     2242.69995       12.70000     2242.69995       12.30000
   17    4    2     2441.10010       13.50000     2485.89990       13.70000
   17    4    1     1153.50000        8.10000     1103.30005        7.80000
   17    3   26        4.30000       12.30000       21.40000       11.50000
   17    3   25       12.60000        9.90000       20.90000        9.90000
   17    3   24      100.40000        8.20000      104.40000        8.20000
   17    3   23       69.60000        7.50000       58.30000        7.20000
   17    3   22       12.00000        6.70000        5.00000        6.70000
   17    3   21       31.50000        6.80000       31.70000        6.70000
   17    3   20       59.10000        7.00000       59.30000        6.70000
   17    3   19      262.20001        7.60000      243.89999        7.70000
   17    3   18      211.60001        6.90000      210.70000        6.90000
   17    3   17      880.59998        9.40000      881.90002        9.60000
   17    3   16      471.10001        7.50000      464.70001        7.40000
   17    3   15       99.70000        5.70000      105.50000        5.70000
   17    3   14      381.79999        6.70000      361.39999        6.70000
   17    3   13      937.00000        8.80000      898.29999        8.60000
   17    3   12       54.20000        5.30000       67.90000        5.40000
   17    3   11     1331.40002       10.20000     1301.30005       10.40000
   17    3   10     2863.19995       15.30000     2983.80005       15.80000
   17    3    9      133.60001        5.10000      144.30000        5.30000
   17    3    8     5088.50000       23.60000     5084.60010       24.00000
   17    3    7      702.79999        6.60000      735.29999        6.90000
   17    3    6     1535.50000       10.60000     1527.09998       10.70000
   17    3    5     1571.30005       10.10000     1625.69995       10.40000
   17    3    4     1305.80005        8.80000     1440.80005        9.20000
   17    3    3     1105.59998        7.80000     1081.69995        7.80000
   17    3    2     4788.89990       22.30000     4697.50000       22.70000
   17    3    1     1212.80005        8.30000     1199.00000        8.30000
   17    2   26       91.40000       12.00000       80.50000       11.50000
   17    2   25        6.00000        8.80000       15.00000        8.80000
   17    2   24       16.10000        7.20000        5.30000        7.30000
   17    2   23       46.30000        6.90000       39.70000        6.90000
   17    2   22       23.60000        6.70000       31.20000        6.80000
   17    2   21       26.40000        6.60000       17.70000        6.70000
   17    2   20       69.10000        6.80000       52.30000        6.70000
   17    2   19      368.39999        8.20000      367.79999        7.90000
   17    2   18       49.30000        6.10000       42.90000        6.00000
   17    2   17      136.30000        6.20000      129.10001        6.00000
   17    2   16     1221.50000       10.20000     1251.30005       10.50000
   17    2   15      196.10001        6.00000      193.50000        6.00000
   17    2   14      401.89999        7.00000      410.79999        7.10000
   17    2   13      243.70000        6.10000      242.20000        6.10000
   17    2   12      911.09998        8.50000      966.70001        8.80000
   17    2   11      447.60001        6.70000      476.60001        6.60000
   17    2   10      395.10001        6.30000      409.39999        6.50000
   17    2    9     1340.59998        9.70000     1368.59998        9.80000
   17    2    8     2291.39990       13.00000     2211.60010       13.00000
   17    2    7     3129.69995       16.70000     3116.10010       17.00000
   17    2    6      848.09998        7.30000      888.29999        7.30000
   17    2    5     4559.39990       20.90000     4610.00000       22.00000
   17    2    4      791.50000        6.70000      799.29999        6.60000
   17    2    3     6261.39990       28.30000     6378.10010       28.20000
   17    2    2      916.29999        7.40000      958.59998        7.40000
   17    2    1     4149.00000       19.40000     4125.60010       19.20000
   17    1   26       51.90000       11.00000       58.50000       11.40000
   17    1   25       14.70000        8.00000        9.20000        8.10000
   17    1   23       46.50000        6.90000       30.70000        6.90000
   17    1   22      157.89999        7.40000      165.70000        7.50000
   17    1   21      144.10001        7.30000      144.10001        7.50000
   17    1   20       82.10000        6.90000       69.00000        7.10000
   17    1   19       19.80000        6.50000       29.70000        6.60000
   17    1   18       76.30000        6.10000       71.30000        6.10000
   17    1   17       84.00000        5.80000       74.50000        5.90000
   17    1   16       78.10000        5.60000       72.70000        5.70000
   17    1   15      172.39999        6.00000      168.89999        6.20000
   17    1   14      257.89999        6.30000      255.20000        6.40000
   17    1   13      224.30000        6.10000      229.89999        6.20000
   17    1   12      504.79999        7.00000      504.39999        7.10000
   17    1   11     3121.89990       17.30000     3149.19995       18.00000
   17    1   10     3462.30005       18.50000     3511.00000       18.80000
   17    1    9     2705.69995       15.00000     2629.80005       15.10000
   17    1    8       81.40000        4.40000       75.30000        4.50000
   17    1    7     1226.19995        8.10000     1228.69995        8.30000
   17    1    6     2762.10010       13.90000     2769.89990       14.40000
   17    1    5      265.10001        4.60000      290.00000        4.60000
   17    1    4     4471.79980       21.00000     4405.70020       21.00000
   17    1    3      360.00000        4.80000      308.50000        4.50000
   17    1    2     1509.40002        9.40000     1485.69995        9.00000
   17    1    1     2108.50000       11.80000     2126.00000       12.10000
   16   15   18       17.90000       12.30000        4.10000       12.50000
   16   15   16       39.20000        9.20000       23.40000        9.20000
   16   15   15       29.30000        8.60000       31.70000        8.50000
   16   15   14        7.20000        8.10000       14.40000        7.80000
   16   15   13      133.20000        8.20000      149.00000        8.20000
   16   15   12      168.80000        8.20000      187.60001        8.00000
   16   15   11       59.10000        7.30000       30.20000        7.30000
   16   15   10      189.20000        8.00000      173.39999        8.00000
   16   15    9      102.60000        7.30000      109.00000        7.50000
   16   15    8        3.60000        6.70000       13.20000        6.80000
   16   15    7      120.70000        7.20000      130.00000        7.60000
   16   15    6      343.70001        9.10000      352.10001        9.40000
   16   15    5       35.90000        6.90000       22.40000        7.20000
   16   15    4      358.70001        8.40000      382.00000        8.70000
   16   15    3      228.39999        7.40000      226.20000        7.30000
   16   15    2       45.70000        6.40000       46.20000        6.40000
   16   15    1      238.10001        7.60000      228.89999        7.60000
   16   14   19       12.50000       10.60000       14.90000       10.30000
   16   14   18       16.20000       10.20000       31.00000       10.70000
   16   14   17       73.30000        8.90000       93.70000        9.50000
   16   14   15       64.00000        8.10000       47.20000        7.30000
   16   14   13       46.30000        7.10000       38.60000        6.50000
   16   14   12       14.90000        7.20000       13.60000        6.60000
   16   14   11       52.30000        7.20000       64.40000        7.00000
   16   14   10       51.10000        6.90000       66.50000        6.70000
   16   14    9       29.20000        6.90000       23.60000        6.50000
   16   14    8       40.70000        7.10000       29.40000        6.60000
   16   14    7      444.50000        8.70000      458.70001        8.70000
   16   14    6      378.50000        8.50000      393.70001        8.60000
   16   14    5       12.90000        6.50000        4.80000        6.40000
   16   14    4      285.39999        7.90000      281.70001        7.50000
   16   14    3      377.20001        8.00000      388.10001        8.00000
   16   14    2       92.30000        6.20000      105.90000        6.50000
   16   14    1      103.50000        6.50000      101.70000        6.40000
   16   13   20       20.20000       11.20000       30.30000       10.50000
   16   13   19        7.30000        9.80000       15.00000        9.50000
   16   13   18       40.50000        8.50000       61.10000        8.30000
   16   13   17       54.50000        8.00000       26.00000        7.50000
   16   13   14      119.10000        7.80000      129.00000        7.30000
   16   13   12       76.40000        6.90000       81.40000        6.50000
   16   13   11      163.20000        7.10000      145.10001        7.00000
   16   13   10      299.50000        7.90000      312.79999        8.20000
   16   13    9      625.59998        9.70000      614.90002        9.20000
   16   13    8       11.50000        6.40000       12.20000        6.00000
   16   13    7      145.89999        6.90000      152.70000        6.70000
   16   13    6      298.20001        7.60000      302.10001        7.40000
   16   13    5      145.00000        6.60000      145.80000        6.40000
   16   13    4      152.39999        6.40000      159.70000        6.60000
   16   13    3      269.60001        7.00000      285.20001        7.20000
   16   13    2      175.70000        6.40000      159.30000        6.40000
   16   13    1      774.40002        9.30000      730.79999        9.10000
   16   12   20       34.90000       10.10000       42.20000        9.80000
   16   12   19       62.30000        8.70000       55.10000        8.10000
   16   12   17       27.30000        7.10000       23.90000        6.90000
   16   12   15       16.90000        6.70000       21.60000        6.80000
   16   12   13       25.50000        6.30000       25.20000        6.30000
   16   12   12      283.39999        7.70000      267.50000        7.70000
   16   12   11      118.40000        6.50000      125.20000        6.50000
   16   12   10       36.90000        6.40000       31.90000        5.90000
   16   12    9      300.29999        7.10000      295.10001        7.30000
   16   12    8      142.70000        6.60000      129.89999        6.30000
   16   12    7      376.00000        8.00000      389.00000        7.10000
   16   12    6      188.89999        6.60000      179.00000        6.00000
   16   12    5      182.39999        6.20000      182.00000        5.90000
   16   12    4      347.20001        7.40000      347.79999        6.90000
   16   12    3      107.30000        5.90000      111.30000        5.60000
   16   12    2      402.79999        7.50000      389.00000        6.90000
   16   12    1     1891.80005       14.40000     1921.19995       14.50000
   16   11   22       19.50000       11.20000       18.40000       11.30000
   16   11   21       10.90000       10.00000       10.70000        9.40000
   16   11   20        8.90000        8.30000       11.50000        8.30000
   16   11   19       39.00000        7.30000       44.60000        7.70000
   16   11   18       24.40000        6.80000       37.30000        7.00000
   16   11   17       80.20000        6.90000       61.00000        7.00000
   16   11   16       73.40000        6.70000       71.10000        6.80000
   16   11   15       32.10000        6.50000       35.70000        6.90000
   16   11   14      117.60000        7.00000      106.00000        7.00000
   16   11   13      190.20000        7.20000      212.60001        7.40000
   16   11   12      608.40002        8.80000      596.40002        9.00000
   16   11   11      135.30000        6.30000      129.30000        6.50000
   16   11   10      212.39999        6.40000      228.00000        6.60000
   16   11    9      626.29999        8.20000      617.79999        8.70000
   16   11    8      104.70000        6.10000       88.40000        6.10000
   16   11    7       95.20000        6.00000       80.40000        5.70000
   16   11    6       74.80000        5.50000       67.30000        5.20000
   16   11    5       30.50000        5.50000       27.20000        4.80000
   16   11    4      188.89999        6.10000      178.20000        5.50000
   16   11    3       15.80000        5.50000       17.90000        5.30000
   16   11    2      155.00000        5.90000      154.80000        5.80000
   16   11    1      321.10001        6.70000      326.00000        6.60000
   16   10   23       35.50000       11.20000       49.80000       11.70000
   16   10   21       14.60000        8.40000       19.00000        8.60000
   16   10   20       11.50000        7.40000        5.30000        7.80000
   16   10   18      111.80000        7.00000      118.00000        7.20000
   16   10   17       10.30000        6.70000       17.30000        6.80000
   16   10   16      236.10001        7.70000      242.60001        7.90000
   16   10   15       22.90000        6.30000       18.40000        6.50000
   16   10   14      199.60001        7.20000      220.00000        7.80000
   16   10   13      524.00000        8.20000      537.40002        8.60000
   16   10   12      123.60000        6.20000      111.80000        6.20000
   16   10   11      607.29999        8.20000      632.59998        8.50000
   16   10   10       28.70000        5.30000       17.90000        5.50000
   16   10    9     1755.69995       12.70000     1706.30005       13.10000
   16   10    8      235.00000        6.10000      247.20000        6.60000
   16   10    7     1408.90002       11.70000     1404.00000       11.60000
   16   10    6        2.00000        4.90000        9.10000        5.00000
   16   10    5      462.70001        7.00000      474.20001        6.70000
   16   10    4       92.50000        5.40000       78.50000        4.90000
   16   10    3     1646.90002       12.30000     1686.19995       12.30000
   16   10    2     1361.59998       11.30000     1338.59998       11.60000
   16   10    1     1073.90002       10.00000     1088.30005       10.20000
   16    9   23       80.90000       11.00000       63.20000       11.50000
   16    9   22       19.10000        8.90000       13.70000        9.20000
   16    9   21       15.40000        7.80000       24.50000        7.90000
   16    9   20       18.20000        7.00000       18.00000        6.90000
   16    9   19       47.40000        6.80000       38.90000        6.60000
   16    9   18       70.40000        7.10000       66.40000        6.80000
   16    9   17       54.10000        6.60000       73.80000        6.80000
   16    9   16       41.30000        6.30000       39.30000        6.30000
   16    9   15      182.30000        6.70000      162.10001        6.80000
   16    9   14       38.60000        6.20000       30.20000        6.00000
   16    9   13      203.80000        6.50000      190.39999        6.70000
   16    9   12      550.29999        7.90000      539.40002        8.10000
   16    9   11        7.70000        5.40000        7.20000        5.30000
   16    9   10      444.89999        7.00000      440.60001        7.20000
   16    9    9      505.70001        6.90000      485.50000        7.40000
   16    9    8     1294.90002       10.20000     1275.80005       10.90000
   16    9    7       75.40000        5.40000       84.70000        5.50000
   16    9    6      912.09998        8.90000      877.79999        8.80000
   16    9    5     1002.90002        8.80000     1018.50000        8.80000
   16    9    4      157.89999        5.60000      152.10001        5.10000
   16    9    3       28.30000        5.00000       43.10000        4.60000
   16    9    2     4378.50000       24.70000     4450.50000       25.20000
   16    9    1     2433.39990       16.40000     2398.30005       16.40000
   16    8   24       58.80000       11.20000       68.60000       11.70000
   16    8   23       21.90000        9.20000       15.80000        9.50000
   16    8   22       15.40000        7.80000       34.00000        8.20000
   16    8   21       73.20000        7.60000       53.00000        7.20000
   16    8   20       53.30000        7.00000       47.00000        6.90000
   16    8   19      158.20000        7.40000      147.10001        7.10000
   16    8   18      141.39999        7.00000      148.80000        7.00000
   16    8   17       71.20000        6.60000       74.30000        6.40000
   16    8   16        2.70000        6.10000       10.20000        6.10000
   16    8   14      501.60001        8.10000      508.29999        8.00000
   16    8   13      592.50000        7.80000      597.00000        7.90000
   16    8   12      324.39999        6.40000      318.39999        6.90000
   16    8   11      660.79999        7.80000      650.09998        7.80000
   16    8   10       81.00000        5.50000       88.90000        5.50000
   16    8    9      170.60001        5.50000      199.80000        5.90000
   16    8    8      342.50000        6.30000      360.39999        6.30000
   16    8    7     2664.80005       15.90000     2684.30005       16.50000
   16    8    6      405.89999        6.70000      399.29999        6.90000
   16    8    5     4275.39990       23.30000     4226.79980       23.10000
   16    8    4      993.79999        9.40000     1006.20001        9.40000
   16    8    3     4921.20020       27.60000     4893.89990       27.60000
   16    8    2     1138.90002        9.70000     1125.59998        9.40000
   16    8    1      128.70000        4.90000      137.60001        5.20000
   16    7   25       44.50000       13.30000       54.30000       13.50000
   16    7   24       67.20000       10.30000       63.20000       10.30000
   16    7   22       34.10000        7.40000       20.60000        7.40000
   16    7   21       29.40000        6.90000       40.50000        6.80000
   16    7   20        4.60000        6.40000       11.20000        6.30000
   16    7   19       33.30000        6.50000       30.50000        6.50000
   16    7   18      355.39999        7.90000      341.20001        8.00000
   16    7   17       66.90000        6.20000       68.40000        6.20000
   16    7   16       93.60000        6.20000       74.40000        5.90000
   16    7   15      139.00000        6.20000      128.00000        6.00000
   16    7   14      142.60001        6.10000      145.10001        6.20000
   16    7   13      839.29999        8.40000      864.20001        8.70000
   16    7   12      701.59998        7.70000      722.20001        7.90000
   16    7   11      335.10001        6.20000      380.89999        6.40000
   16    7   10      234.39999        5.60000      236.89999        5.90000
   16    7    9     1316.09998        9.80000     1306.19995        9.80000
   16    7    8      612.29999        7.50000      624.59998        7.40000
   16    7    7     1545.19995       11.40000     1591.50000       11.30000
   16    7    6     2647.30005       16.10000     2660.89990       16.20000
   16    7    5     1343.69995       10.30000     1393.50000       10.60000
   16    7    4     2394.50000       15.30000     2347.80005       15.00000
   16    7    3     2583.10010       15.60000     2618.10010       16.10000
   16    7    2     1246.00000       10.10000     1216.30005        9.60000
   16    7    1      560.59998        6.70000      592.29999        6.70000
   16    6   25       86.80000       11.80000       86.00000       12.20000
   16    6   24       66.00000        9.80000       40.60000       10.10000
   16    6   23       40.80000        7.80000       39.20000        7.90000
   16    6   21       23.20000        6.80000       18.50000        6.90000
   16    6   20       19.70000        6.50000       17.20000        6.40000
   16    6   19      121.40000        6.80000      132.70000        6.90000
   16    6   18      128.89999        6.80000      122.20000        6.90000
   16    6   17      177.30000        6.70000      169.10001        6.70000
   16    6   16      134.80000        6.20000      140.70000        6.10000
   16    6   15      341.60001        7.00000      336.29999        6.90000
   16    6   14      375.00000        7.00000      399.70001        7.00000
   16    6   13       23.40000        5.30000       12.00000        5.40000
   16    6   12      272.50000        6.00000      315.70001        6.20000
   16    6   11     2583.10010       14.40000     2659.00000       15.10000
   16    6   10     1266.90002        9.60000     1248.00000        9.70000
   16    6    9      767.90002        7.40000      760.00000        7.80000
   16    6    8      905.29999        7.70000      909.50000        7.80000
   16    6    7      927.20001        8.10000      892.59998        7.40000
   16    6    6     1928.40002       12.30000     1972.40002       13.20000
   16    6    5     1468.00000        9.90000     1457.90002       10.40000
   16    6    4     2836.00000       16.00000     2834.10010       16.20000
   16    6    3     1194.69995        9.10000     1163.00000        9.00000
   16    6    2     3629.60010       19.30000     3705.50000       21.00000
   16    6    1      104.90000        4.40000       97.80000        4.30000
   16    5   26       47.40000       14.30000       10.50000       11.90000
   16    5   25       55.30000       10.10000       43.10000       10.50000
   16    5   24       41.60000        8.40000       27.20000        8.00000
   16    5   23       38.80000        7.40000       51.00000        7.30000
   16    5   22       10.70000        6.90000        7.10000        6.80000
   16    5   21      106.70000        7.30000      100.70000        7.20000
   16    5   20       72.80000        6.70000       71.70000        6.50000
   16    5   19       73.60000        6.60000       63.80000        6.30000
   16    5   17      180.20000        6.40000      195.89999        6.50000
   16    5   16       24.80000        5.60000       13.60000        5.50000
   16    5   15      272.29999        6.50000      278.20001        6.60000
   16    5   14      224.50000        6.10000      206.00000        6.20000
   16    5   13      331.39999        6.50000      336.50000        6.50000
   16    5   12      779.00000        8.00000      774.00000        8.00000
   16    5   11     3407.89990       18.10000     3477.89990       18.60000
   16    5   10      943.79999        8.30000      952.29999        8.40000
   16    5    9     1290.80005        9.50000     1273.90002        9.50000
   16    5    8      445.20001        6.10000      421.70001        6.10000
   16    5    7      826.50000        7.40000      817.70001        7.30000
   16    5    6      295.70001        5.10000      288.89999        5.00000
   16    5    5     9000.09961       40.00000     8900.90039       39.20000
   16    5    4       21.50000        3.80000       15.80000        3.50000
   16    5    3      832.09998        7.00000      802.00000        6.50000
   16    5    2      176.60001        4.20000      197.60001        4.30000
   16    5    1     1592.30005        9.60000     1609.19995       10.00000
   16    4   26       12.90000       11.90000       13.80000       10.90000
   16    4   25       77.10000        9.20000       86.80000        9.30000
   16    4   24       53.60000        7.90000       52.40000        7.60000
   16    4   23       43.30000        7.10000       46.70000        6.90000
   16    4   22      147.20000        7.40000      156.20000        7.40000
   16    4   21        3.60000        6.80000       20.90000        6.70000
   16    4   20      171.20000        7.60000      158.89999        7.80000
   16    4   19      117.20000        7.00000      121.30000        6.90000
   16    4   18      124.40000        6.50000      152.20000        6.60000
   16    4   17       63.30000        5.90000       62.90000        5.90000
   16    4   16     1141.00000       10.30000     1128.80005       10.20000
   16    4   15      248.20000        6.40000      235.60001        6.30000
   16    4   14      523.59998        7.20000      464.10001        7.00000
   16    4   13      243.89999        6.30000      254.39999        6.30000
   16    4   12      388.79999        6.70000      371.70001        6.70000
   16    4   11     1104.80005        9.00000     1086.50000        9.00000
   16    4   10     3857.19995       19.40000     3822.19995       19.30000
   16    4    9     1636.19995       10.70000     1626.90002       10.80000
   16    4    8      969.50000        7.50000     1026.09998        7.90000
   16    4    7     1154.40002        9.00000     1213.40002        9.10000
   16    4    6     2343.89990       13.10000     2279.69995       12.90000
   16    4    5      320.39999        4.90000      342.89999        4.90000
   16    4    4      606.90002        5.60000      616.79999        5.80000
   16    4    3      228.00000        4.30000      227.00000        4.40000
   16    4    2      235.60001        4.50000      255.80000        4.70000
   16    4    1     2343.89990       12.50000     2406.10010       13.80000
   16    3   26       17.10000       11.40000       27.50000       11.50000
   16    3   25       54.70000        8.80000       48.80000        8.60000
   16    3   24       42.00000        7.30000       50.80000        7.20000
   16    3   23       14.60000        6.90000       15.70000        6.70000
   16    3   22       50.70000        6.80000       66.60000        6.80000
   16    3   21       18.50000        6.60000       14.70000        6.50000
   16    3   20      119.40000        7.10000      119.60000        7.10000
   16    3   19      115.90000        6.60000       82.00000        6.40000
   16    3   18       42.20000        6.00000       38.20000        5.90000
   16    3   17      126.90000        6.40000      123.80000        6.00000
   16    3   16       30.70000        5.80000       47.50000        5.50000
   16    3   15      528.90002        7.40000      514.29999        7.30000
   16    3   14       11.80000        5.40000       19.30000        5.20000
   16    3   13      352.29999        6.70000      376.79999        6.60000
   16    3   12     2314.69995       14.00000     2301.10010       14.10000
   16    3   11     2044.30005       12.90000     2098.80005       13.20000
   16    3   10     5253.79980       24.70000     5199.29980       24.60000
   16    3    9      520.50000        6.20000      540.70001        6.40000
   16    3    8       70.40000        4.40000       68.00000        4.40000
   16    3    7     3505.10010       17.40000     3600.39990       17.80000
   16    3    6     1058.30005        7.70000     1090.00000        7.90000
   16    3    5     1583.90002        9.80000     1531.19995        9.70000
   16    3    4     1603.80005        9.60000     1686.80005       10.00000
   16    3    3     7148.29980       30.70000     7115.29980       30.20000
   16    3    2      886.79999        7.10000      915.00000        7.20000
   16    3    1     5164.29980       24.60000     5263.50000       25.80000
   16    2   27       16.00000       13.20000        8.30000       13.20000
   16    2   26        3.30000       10.00000       10.70000       10.40000
   16    2   25       16.80000        7.60000       32.30000        7.80000
   16    2   24        9.50000        6.80000       26.50000        6.90000
   16    2   23        0.90000        6.80000       13.00000        6.90000
   16    2   21       35.50000        6.70000       35.50000        6.70000
   16    2   20       37.90000        6.60000       28.60000        6.40000
   16    2   19       23.60000        6.20000       10.50000        6.20000
   16    2   18      163.00000        6.40000      170.50000        6.50000
   16    2   17      189.30000        6.40000      191.50000        6.40000
   16    2   16       62.50000        5.70000       55.30000        5.60000
   16    2   15       51.30000        5.60000       42.60000        5.50000
   16    2   14      454.20001        7.00000      441.20001        6.90000
   16    2   13       10.30000        5.30000        8.60000        5.30000
   16    2   12      401.10001        6.70000      430.29999        7.10000
   16    2   11     5319.89990       27.10000     5234.29980       26.40000
   16    2   10     1459.00000       10.30000     1479.30005       10.30000
   16    2    9     2826.30005       15.30000     2787.39990       15.40000
   16    2    8      291.20001        5.10000      298.79999        5.10000
   16    2    7      487.10001        5.50000      492.70001        5.40000
   16    2    6     3742.39990       17.70000     3754.10010       17.90000
   16    2    5        5.70000        3.50000        7.20000        3.70000
   16    2    4     5689.50000       25.40000     5843.20020       26.30000
   16    2    3     1208.50000        8.10000     1240.59998        8.00000
   16    2    2     2388.60010       12.80000     2382.80005       12.70000
   16    2    1      397.79999        4.90000      418.00000        4.90000
   16    1   27       18.20000       13.00000       12.70000       12.80000
   16    1   26       71.50000       10.30000       55.10000        9.80000
   16    1   25        8.10000        7.30000       17.30000        7.30000
   16    1   24       24.50000        6.80000       17.10000        6.80000
   16    1   23       71.20000        6.90000       79.10000        7.00000
   16    1   22       56.70000        6.70000       58.20000        6.80000
   16    1   21      187.50000        7.90000      210.89999        8.20000
   16    1   20      689.40002        9.60000      692.90002       10.00000
   16    1   19      121.90000        6.30000      115.90000        6.20000
   16    1   18       75.80000        5.90000       89.40000        6.00000
   16    1   17       19.80000        5.60000       24.20000        5.60000
   16    1   16      142.30000        5.90000      163.20000        6.00000
   16    1   15      363.89999        6.80000      355.00000        6.70000
   16    1   14      173.80000        6.10000      160.10001        6.00000
   16    1   13     1516.19995       11.00000     1513.90002       10.90000
   16    1   12     1047.09998        9.30000     1051.30005        9.30000
   16    1   11       40.80000        5.10000       57.90000        5.10000
   16    1   10     4337.60010       21.70000     4271.50000       21.00000
   16    1    9     3324.19995       16.70000     3248.39990       16.20000
   16    1    8     1626.50000        9.90000     1667.19995        9.90000
   16    1    7     2528.69995       13.10000     2548.10010       13.10000
   16    1    6     1733.50000       10.00000     1830.80005       10.30000
   16    1    5     2557.80005       13.10000     2548.10010       13.00000
   16    1    4     2003.50000       11.20000     2057.89990       11.60000
   16    1    3     1751.00000        9.90000     1665.40002       10.10000
   16    1    2     3053.80005       15.80000     3036.30005       16.20000
   16    1    1      171.89999        4.00000      182.10001        3.90000
   15   14   20       10.60000       10.90000       21.00000       11.10000
   15   14   19       26.60000        9.50000       25.80000        9.40000
   15   14   18        3.50000        8.30000       13.20000        8.00000
   15   14   16       39.50000        7.30000       45.00000        7.30000
   15   14   15       12.20000        6.60000       14.70000        6.60000
   15   14   13       41.80000        6.50000       32.50000        6.40000
   15   14   12       10.80000        6.40000       13.60000        6.00000
   15   14   11      198.20000        7.50000      197.80000        7.50000
   15   14   10      195.30000        7.20000      191.50000        7.20000
   15   14    9      273.29999        7.60000      279.10001        7.80000
   15   14    8      553.59998        9.00000      577.09998        9.30000
   15   14    7      250.89999        7.20000      261.20001        7.20000
   15   14    6      271.00000        7.40000      268.00000        7.10000
   15   14    5      764.00000        9.50000      762.90002        9.40000
   15   14    4      425.79999        8.10000      426.00000        7.90000
   15   14    3      792.79999        9.80000      782.09998        9.50000
   15   14    2      267.10001        7.50000      261.79999        6.90000
   15   14    1      834.50000       10.00000      846.09998        9.70000
   15   13   20       51.70000       10.20000       59.50000       10.20000
   15   13   19       35.40000        8.20000       20.50000        7.80000
   15   13   18       45.00000        7.70000       53.10000        7.40000
   15   13   17       54.60000        7.20000       38.40000        7.00000
   15   13   15       56.10000        6.80000       62.50000        7.00000
   15   13   14       11.60000        6.70000       26.40000        6.50000
   15   13   13      214.50000        7.20000      205.39999        7.10000
   15   13   12       25.10000        6.50000       26.80000        6.50000
   15   13   11      293.29999        7.30000      289.39999        7.40000
   15   13   10       66.00000        6.20000       66.10000        6.40000
   15   13    9       98.50000        6.10000       99.30000        6.00000
   15   13    8      111.90000        5.80000      112.70000        5.90000
   15   13    7       80.60000        5.90000       86.90000        5.80000
   15   13    6      234.00000        6.90000      212.80000        6.30000
   15   13    5      545.40002        8.20000      562.29999        7.70000
   15   13    4       14.70000        5.70000       24.80000        5.30000
   15   13    3      185.00000        6.30000      200.20000        6.10000
   15   13    2       83.70000        5.80000      108.80000        5.70000
   15   13    1      186.39999        6.60000      186.70000        6.10000
   15   12   22       33.80000       10.60000       31.80000       10.60000
   15   12   21       20.90000       10.30000       37.10000       10.00000
   15   12   20        8.00000        8.30000        4.70000        8.30000
   15   12   19        4.20000        7.50000       12.00000        7.40000
   15   12   18      147.50000        7.60000      151.50000        7.60000
   15   12   17       38.70000        6.70000       31.80000        6.80000
   15   12   16       14.80000        6.50000       29.70000        6.70000
   15   12   15      217.89999        7.30000      221.89999        7.30000
   15   12   14       92.30000        6.80000       78.70000        6.70000
   15   12   13      176.20000        7.00000      166.50000        6.90000
   15   12   12      263.20001        7.40000      288.29999        7.40000
   15   12   11      127.10000        6.20000      150.10001        6.30000
   15   12   10      239.30000        6.80000      257.29999        6.70000
   15   12    9      332.00000        6.80000      309.10001        7.00000
   15   12    8     1007.40002        9.80000     1052.69995       10.20000
   15   12    7      616.20001        8.00000      594.59998        8.00000
   15   12    6       44.10000        5.40000       49.20000        5.10000
   15   12    5       95.40000        5.30000      100.20000        5.30000
   15   12    4      171.39999        5.80000      170.00000        5.60000
   15   12    3       17.90000        5.20000       15.30000        4.80000
   15   12    2      265.29999        6.30000      281.29999        6.30000
   15   12    1      162.20000        5.80000      173.80000        5.60000
   15   11   23       48.50000       11.20000       31.50000       11.30000
   15   11   21       22.30000        8.00000       27.60000        8.40000
   15   11   20       33.20000        7.30000       29.00000        7.40000
   15   11   19       42.40000        7.00000       40.40000        7.00000
   15   11   18      104.20000        7.10000       98.20000        7.00000
   15   11   17       32.00000        6.60000       50.60000        6.70000
   15   11   16      269.39999        7.40000      267.29999        7.50000
   15   11   15       17.10000        6.30000       11.80000        6.20000
   15   11   14      147.20000        6.90000      149.20000        6.80000
   15   11   13      412.00000        7.90000      393.10001        7.70000
   15   11   12      426.60001        7.50000      401.10001        7.60000
   15   11   11      228.60001        6.30000      219.00000        6.30000
   15   11   10      370.39999        6.90000      363.89999        7.00000
   15   11    9      791.09998        8.70000      817.29999        9.00000
   15   11    8     1409.40002       11.10000     1410.19995       12.20000
   15   11    7      284.00000        6.20000      311.79999        6.60000
   15   11    6      502.20001        7.00000      509.79999        7.30000
   15   11    5      301.70001        6.00000      327.20001        6.10000
   15   11    4     1006.40002        9.20000     1041.19995        8.90000
   15   11    3      381.20001        6.30000      353.39999        6.50000
   15   11    2     1334.69995       11.60000     1437.59998       11.60000
   15   11    1      843.00000        8.90000      806.40002        8.60000
   15   10   24       57.10000       17.00000       20.20000       16.50000
   15   10   23        7.80000       10.10000        1.70000       10.10000
   15   10   22       49.60000        8.70000       67.60000        9.10000
   15   10   21        4.60000        7.50000        3.70000        7.70000
   15   10   20        7.70000        6.90000       12.80000        6.80000
   15   10   19       15.60000        6.50000       17.50000        6.50000
   15   10   17      258.50000        7.50000      264.00000        7.50000
   15   10   16       76.50000        6.70000       83.70000        6.70000
   15   10   15       96.90000        6.50000      122.90000        6.60000
   15   10   14      555.70001        8.50000      542.09998        8.50000
   15   10   13       36.60000        5.80000       37.10000        5.70000
   15   10   12      195.10001        6.40000      192.80000        6.20000
   15   10   11       38.50000        5.50000       42.30000        5.50000
   15   10   10      512.90002        7.20000      522.70001        7.30000
   15   10    9      177.60001        5.70000      196.10001        5.90000
   15   10    8      670.09998        7.70000      682.40002        8.00000
   15   10    7      104.10000        5.10000      101.80000        5.40000
   15   10    6      911.09998        8.60000      918.90002        8.70000
   15   10    5      340.00000        6.20000      346.39999        6.30000
   15   10    4     2799.00000       16.70000     2795.10010       16.50000
   15   10    3      146.89999        5.30000      161.50000        4.80000
   15   10    2     1663.50000       12.70000     1710.40002       13.00000
   15   10    1     1109.69995       10.30000     1118.30005       10.70000
   15    9   24       84.40000       10.80000       96.50000       11.50000
   15    9   23       17.70000        9.10000       25.90000        9.40000
   15    9   22       16.00000        7.90000       26.20000        8.10000
   15    9   21       35.10000        7.20000       14.90000        7.00000
   15    9   20       81.80000        7.10000       61.80000        6.80000
   15    9   19       17.80000        6.70000       13.80000        6.40000
   15    9   18      290.39999        7.60000      272.29999        7.70000
   15    9   17      111.00000        6.80000      105.70000        6.90000
   15    9   16       65.30000        6.20000       62.00000        6.10000
   15    9   15       23.90000        5.90000       24.60000        6.00000
   15    9   14       41.00000        5.90000       50.50000        5.80000
   15    9   13      103.40000        5.70000       88.30000        5.80000
   15    9   12       62.20000        5.50000       44.10000        5.40000
   15    9   11     1600.59998       11.40000     1641.69995       12.10000
   15    9   10      121.60000        5.40000      121.10000        5.40000
   15    9    9      218.00000        5.70000      219.80000        5.80000
   15    9    8     1073.09998        9.10000     1078.80005        9.40000
   15    9    7      162.20000        5.50000      145.30000        5.40000
   15    9    6      635.70001        7.50000      637.20001        7.40000
   15    9    5     3547.89990       20.30000     3522.60010       19.90000
   15    9    4     2458.60010       15.10000     2513.10010       15.40000
   15    9    3     3925.30005       21.40000     3972.00000       22.10000
   15    9    2      904.09998        8.10000      870.79999        7.70000
   15    9    1     3273.60010       20.20000     3298.89990       20.10000
   15    8   25       99.00000       12.60000       99.00000       12.50000
   15    8   24       22.20000       10.00000       28.50000       10.40000
   15    8   23       42.00000        8.00000       20.90000        8.00000
   15    8   22       47.20000        7.30000       49.40000        7.40000
   15    8   21       35.40000        7.10000       44.20000        7.10000
   15    8   20       40.80000        6.60000       34.10000        6.60000
   15    8   18       21.30000        6.30000       17.70000        6.20000
   15    8   17      607.09998        8.60000      613.70001        8.70000
   15    8   16       30.80000        5.90000       35.40000        6.00000
   15    8   15       94.30000        5.80000       92.60000        5.90000
   15    8   14       34.10000        5.70000       35.40000        5.80000
   15    8   13      356.29999        6.70000      354.39999        6.70000
   15    8   12       12.70000        5.00000        9.30000        5.10000
   15    8   11     1529.09998       10.50000     1549.90002       10.90000
   15    8   10      899.59998        8.10000      938.90002        8.40000
   15    8    9      391.39999        6.30000      378.50000        6.40000
   15    8    8     1526.69995       10.90000     1505.09998       11.30000
   15    8    7      424.00000        6.50000      393.10001        6.60000
   15    8    6     1663.50000       11.30000     1706.09998       12.10000
   15    8    5      568.59998        7.00000      601.79999        7.10000
   15    8    4      825.29999        8.30000      802.20001        8.20000
   15    8    3     3970.00000       22.30000     4003.10010       23.20000
   15    8    2     3386.50000       20.60000     3411.80005       20.10000
   15    8    1     2816.50000       17.50000     2742.60010       18.10000
   15    7   25       52.50000       10.70000       51.20000       11.50000
   15    7   24       11.40000        8.90000       23.00000        9.30000
   15    7   23       11.80000        7.60000       10.70000        7.60000
   15    7   22       19.30000        7.10000       28.40000        7.10000
   15    7   21       36.90000        7.00000       47.50000        6.90000
   15    7   20        8.30000        6.40000        5.50000        6.40000
   15    7   19       39.70000        6.40000       48.80000        6.30000
   15    7   18      211.80000        7.30000      210.50000        7.10000
   15    7   17      121.70000        6.40000      102.90000        6.30000
   15    7   16      149.10001        6.10000      147.89999        6.10000
   15    7   15      211.00000        6.30000      205.00000        6.40000
   15    7   14      993.40002        9.50000     1002.90002        9.80000
   15    7   13      483.60001        7.10000      485.29999        7.00000
   15    7   12     1175.40002        9.70000     1190.00000        9.40000
   15    7   11     1381.40002       10.00000     1376.59998       10.10000
   15    7   10     1233.59998        9.70000     1202.09998        9.50000
   15    7    9     1285.30005        9.20000     1311.40002        9.40000
   15    7    8      958.00000        7.90000      976.09998        7.80000
   15    7    7      458.70001        6.50000      467.60001        6.80000
   15    7    6      434.00000        6.60000      421.89999        6.60000
   15    7    5      717.00000        7.10000      738.79999        7.30000
   15    7    4     6601.79980       30.70000     6726.29980       32.00000
   15    7    3      293.89999        5.70000      293.70001        5.40000
   15    7    2     1733.30005       11.80000     1765.19995       11.80000
   15    7    1     1715.59998       11.10000     1672.80005       10.90000
   15    6   26       24.00000       12.10000       22.00000       11.00000
   15    6   25       46.10000        9.50000       27.90000       10.00000
   15    6   23       20.50000        7.20000       18.50000        7.10000
   15    6   22      137.80000        7.50000      155.10001        7.50000
   15    6   21      102.40000        7.00000      102.80000        7.00000
   15    6   20      130.30000        6.90000      126.40000        7.00000
   15    6   19       11.40000        6.60000       16.90000        6.40000
   15    6   18      209.70000        7.00000      198.20000        6.80000
   15    6   17      206.20000        6.60000      210.30000        6.70000
   15    6   16      384.00000        7.40000      412.39999        7.40000
   15    6   15       14.10000        5.60000       25.30000        5.50000
   15    6   14      287.10001        6.40000      260.10001        6.40000
   15    6   13      288.89999        6.40000      290.20001        6.50000
   15    6   12      861.29999        8.30000      824.20001        8.30000
   15    6   11      189.20000        5.60000      181.00000        5.60000
   15    6   10     2431.39990       14.00000     2406.10010       14.00000
   15    6    9      737.00000        7.60000      673.79999        7.50000
   15    6    8     1349.90002        9.30000     1428.69995        9.90000
   15    6    7     1520.50000        9.90000     1537.00000        9.80000
   15    6    6     2408.10010       13.80000     2343.89990       13.80000
   15    6    5      486.29999        5.70000      473.79999        6.10000
   15    6    4     3503.19995       17.90000     3524.60010       18.50000
   15    6    3      567.40002        6.20000      662.29999        6.50000
   15    6    2     4485.50000       21.90000     4407.70020       21.50000
   15    6    1     1892.19995       10.90000     1913.19995       11.40000
   15    5   26       31.80000       11.20000       34.40000       10.50000
   15    5   24       80.90000        7.70000       68.20000        7.70000
   15    5   23       73.50000        7.10000       78.00000        7.10000
   15    5   22       81.30000        6.90000       89.10000        6.80000
   15    5   21      102.80000        6.80000       99.60000        6.70000
   15    5   20       12.90000        6.60000        9.10000        6.60000
   15    5   19       53.30000        6.20000       46.50000        6.00000
   15    5   18      119.60000        6.30000      133.10001        6.20000
   15    5   17       64.70000        5.90000       53.00000        5.80000
   15    5   16      137.60001        6.10000      127.50000        6.20000
   15    5   15      106.10000        5.70000      101.60000        5.70000
   15    5   14      249.89999        6.20000      254.60001        6.10000
   15    5   13       50.00000        5.40000       41.70000        5.40000
   15    5   12     1471.09998       10.90000     1452.80005       11.10000
   15    5   11      961.70001        8.40000      977.59998        8.80000
   15    5   10      884.59998        8.20000      893.40002        8.30000
   15    5    9      140.00000        5.10000      129.20000        5.20000
   15    5    8     2448.89990       13.40000     2544.19995       14.00000
   15    5    7      412.39999        5.60000      447.20001        5.80000
   15    5    6     2207.69995       12.00000     2166.89990       12.10000
   15    5    5      501.50000        5.30000      554.59998        5.80000
   15    5    4     1243.90002        8.30000     1254.59998        8.10000
   15    5    3      156.60001        4.20000      164.80000        3.80000
   15    5    2     3197.80005       15.70000     3219.19995       15.70000
   15    5    1     5568.89990       24.50000     5572.79980       24.70000
   15    4   27       11.00000       14.20000       22.70000       14.30000
   15    4   26       50.50000       10.90000       50.80000       11.30000
   15    4   25        8.10000        8.10000       23.00000        8.00000
   15    4   24       50.40000        7.20000       40.40000        7.20000
   15    4   23       17.20000        6.80000        9.40000        6.60000
   15    4   22       79.70000        6.80000       74.40000        6.90000
   15    4   21      180.80000        7.50000      185.50000        7.50000
   15    4   20      125.80000        7.20000      124.20000        7.30000
   15    4   19       15.60000        6.30000        7.10000        6.10000
   15    4   18       74.20000        6.10000       99.00000        6.10000
   15    4   17      123.60000        6.10000      128.00000        6.20000
   15    4   16      884.09998        9.20000      922.59998        9.20000
   15    4   14      265.70001        6.40000      271.20001        6.30000
   15    4   13      798.09998        8.40000      770.29999        8.10000
   15    4   12      996.90002        9.10000     1026.19995        9.30000
   15    4   11     1304.80005       10.00000     1269.59998       10.00000
   15    4   10     1048.19995        8.60000     1037.69995        8.60000
   15    4    9     2264.10010       13.30000     2322.50000       13.30000
   15    4    8      803.09998        7.00000      818.50000        7.00000
   15    4    7      528.90002        5.50000      519.70001        6.00000
   15    4    6     1685.30005        9.80000     1823.59998       10.80000
   15    4    5      407.70001        5.00000      431.39999        5.30000
   15    4    4      436.70001        5.10000      421.10001        5.10000
   15    4    3     8710.29980       37.30000     8653.90039       36.40000
   15    4    2     6372.20020       29.30000     6376.10010       28.30000
   15    4    1     1160.90002        8.20000     1157.69995        8.30000
   15    3   27       28.80000       13.30000       27.60000       13.00000
   15    3   26       16.80000        9.70000       23.00000        9.70000
   15    3   24       31.90000        7.20000       26.50000        6.90000
   15    3   23      147.30000        7.40000      164.00000        7.30000
   15    3   22       84.40000        7.00000       81.70000        6.80000
   15    3   21      196.50000        8.00000      189.70000        7.90000
   15    3   20       89.10000        7.00000       94.50000        6.80000
   15    3   19       10.20000        6.00000        8.30000        5.90000
   15    3   18      119.60000        6.00000      120.10000        6.20000
   15    3   17      494.29999        7.80000      531.79999        7.80000
   15    3   16      541.50000        7.70000      540.59998        7.60000
   15    3   15     1138.50000        9.80000     1122.69995        9.80000
   15    3   14       59.30000        5.50000       53.60000        5.50000
   15    3   13      168.80000        6.10000      181.20000        6.10000
   15    3   12     2312.80005       14.50000     2287.50000       14.50000
   15    3   11       99.40000        5.50000      126.50000        5.70000
   15    3   10     1059.09998        8.50000     1095.09998        9.00000
   15    3    9      639.79999        6.80000      645.79999        6.80000
   15    3    8     5666.20020       25.10000     5670.00000       25.20000
   15    3    7     2017.09998       11.50000     2034.59998       11.20000
   15    3    5     2094.89990       11.60000     2164.89990       11.70000
   15    3    4     1178.59998        7.90000     1188.69995        7.80000
   15    3    3     2989.69995       14.80000     3057.69995       14.90000
   15    3    2      133.39999        3.60000      134.50000        3.60000
   15    3    1      287.70001        4.40000      263.79999        4.20000
   15    2   27       63.00000       12.80000       63.40000       12.60000
   15    2   24       20.20000        7.00000       27.20000        7.00000
   15    2   23       11.30000        6.80000        2.90000        6.60000
   15    2   22       40.90000        6.80000       31.30000        6.60000
   15    2   21      174.00000        7.50000      191.89999        7.50000
   15    2   19      441.50000        7.60000      469.39999        7.90000
   15    2   18      196.70000        6.40000      200.70000        6.60000
   15    2   17       88.80000        5.70000       71.00000        5.70000
   15    2   16      471.50000        7.30000      437.79999        7.30000
   15    2   15       86.80000        5.80000      107.20000        5.90000
   15    2   14      924.50000        8.90000      889.50000        8.80000
   15    2   13     2054.10010       13.40000     2087.10010       13.30000
   15    2   12     2318.60010       14.20000     2435.30005       14.90000
   15    2   11      770.50000        7.80000      743.20001        7.80000
   15    2   10     1930.09998       11.60000     1870.80005       11.20000
   15    2    9     3213.39990       15.80000     3156.89990       15.60000
   15    2    8     1100.19995        7.90000     1103.69995        7.90000
   15    2    7     4707.20020       21.20000     4858.89990       22.10000
   15    2    6     1394.69995        8.70000     1286.50000        8.20000
   15    2    5      423.60001        5.00000      445.60001        4.90000
   15    2    4      631.00000        5.60000      613.09998        5.60000
   15    2    3      464.89999        4.70000      472.70001        4.80000
   15    2    2     6734.00000       29.70000     6683.50000       29.90000
   15    2    1     7340.89990       32.20000     7276.70020       32.90000
   15    1   28       35.00000       15.80000       42.90000       16.20000
   15    1   27       43.70000       11.40000       46.40000       11.60000
   15    1   26        8.60000        8.10000       10.90000        8.00000
   15    1   25       15.90000        7.20000       14.30000        7.00000
   15    1   24       47.90000        7.10000       47.90000        7.00000
   15    1   23       72.00000        7.00000       50.60000        6.80000
   15    1   22        4.10000        6.70000        9.50000        6.70000
   15    1   21       44.80000        6.50000       59.70000        6.50000
   15    1   20        5.10000        6.10000        1.20000        6.20000
   15    1   19      419.20001        7.50000      441.70001        7.80000
   15    1   18       48.00000        5.80000       52.10000        5.80000
   15    1   17      138.10001        6.00000      141.30000        5.90000
   15    1   16     1076.80005        9.80000     1057.19995        9.60000
   15    1   15      209.30000        6.30000      214.20000        6.30000
   15    1   14     1509.19995       11.00000     1531.00000       11.30000
   15    1   13     1147.19995        9.70000     1176.00000       10.00000
   15    1   12     1081.50000        9.00000     1108.50000        9.20000
   15    1   11     5057.29980       24.20000     5006.79980       24.50000
   15    1   10     5261.60010       23.80000     5335.50000       24.20000
   15    1    9     3470.10010       17.00000     3332.00000       16.30000
   15    1    8     2026.80005       11.30000     2017.09998       11.20000
   15    1    7    15706.90040       62.00000    15492.90040       62.20000
   15    1    6     7422.60010       31.90000     7140.60010       30.00000
   15    1    5     5814.00000       26.50000     5940.39990       26.00000
   15    1    4     1785.80005       10.00000     1695.19995        9.50000
   15    1    3      701.00000        5.80000      677.09998        5.90000
   15    1    2     4409.60010       20.50000     4390.20020       20.20000
   15    1    1      974.29999        6.80000     1051.09998        7.30000
   14   13   22       22.80000       10.60000       25.40000       10.70000
   14   13   21       79.70000       10.80000       98.90000       10.80000
   14   13   20       36.90000        8.30000       34.40000        8.20000
   14   13   19      105.50000        7.70000      115.60000        7.70000
   14   13   18      100.80000        7.40000      114.80000        7.60000
   14   13   17       85.40000        6.80000       82.90000        6.90000
   14   13   16      213.39999        7.60000      242.20000        7.80000
   14   13   15       41.00000        6.80000       34.80000        6.80000
   14   13   14      269.20001        7.80000      291.79999        7.90000
   14   13   13      127.50000        6.60000      130.60001        6.50000
   14   13   12      155.10001        6.60000      154.30000        6.70000
   14   13   11      567.79999        8.50000      584.90002        8.30000
   14   13   10      509.00000        7.80000      510.39999        7.90000
   14   13    9     1168.19995       10.70000     1201.90002       10.70000
   14   13    8       16.00000        5.30000       19.40000        5.40000
   14   13    7      113.00000        5.60000      121.30000        5.60000
   14   13    6      494.50000        7.00000      496.60001        7.20000
   14   13    5       91.80000        5.10000       86.70000        5.20000
   14   13    4     1137.90002       10.20000     1132.50000       10.10000
   14   13    2      481.79999        7.60000      475.00000        7.20000
   14   13    1     1231.69995       11.10000     1228.00000       10.90000
   14   12   23       24.40000       10.70000       19.70000       10.70000
   14   12   22       17.40000       10.10000        6.30000       10.20000
   14   12   19       16.60000        7.00000       26.10000        7.10000
   14   12   18        9.10000        6.50000        1.90000        6.70000
   14   12   17      230.89999        7.40000      234.00000        7.60000
   14   12   16      393.70001        8.10000      409.39999        8.30000
   14   12   15      242.00000        7.60000      256.20001        7.70000
   14   12   14      172.20000        6.50000      173.60001        6.90000
   14   12   13       67.50000        6.30000       67.70000        6.30000
   14   12   12      349.70001        7.10000      359.50000        7.20000
   14   12   11      144.70000        6.10000      133.60001        6.00000
   14   12   10      164.39999        6.10000      178.89999        6.10000
   14   12    9      616.20001        8.10000      602.79999        8.00000
   14   12    8      566.20001        7.60000      560.59998        7.70000
   14   12    7      194.70000        5.70000      189.89999        5.80000
   14   12    6      775.70001        8.00000      803.29999        8.40000
   14   12    5      321.70001        6.20000      318.00000        6.10000
   14   12    4     1322.90002       10.60000     1290.59998       10.50000
   14   12    3      666.79999        8.50000      696.00000        8.20000
   14   12    2      559.20001        8.00000      561.90002        7.50000
   14   12    1      195.70000        5.80000      185.80000        5.70000
   14   11   24       46.10000       12.90000       48.80000       13.00000
   14   11   23       17.60000        9.90000        9.30000        9.80000
   14   11   22       10.40000        8.40000       13.60000        9.00000
   14   11   21       11.00000        7.20000       25.20000        7.50000
   14   11   20       72.30000        7.30000       66.10000        7.10000
   14   11   19      129.00000        7.40000      119.40000        7.10000
   14   11   18      196.70000        7.40000      181.80000        7.30000
   14   11   17       26.80000        6.30000       20.20000        6.30000
   14   11   16      223.89999        7.30000      233.00000        7.50000
   14   11   15       15.40000        6.00000       13.80000        6.10000
   14   11   14      225.10001        6.70000      206.20000        6.70000
   14   11   13      289.00000        6.80000      303.39999        6.90000
   14   11   12      115.30000        5.90000       91.40000        5.90000
   14   11   11      229.50000        6.10000      231.70000        6.30000
   14   11   10     1496.00000       11.30000     1480.80005       11.10000
   14   11    9      631.40002        7.70000      619.09998        7.60000
   14   11    8      378.89999        6.60000      383.79999        6.60000
   14   11    7       77.40000        5.20000       77.80000        5.30000
   14   11    6      807.00000        7.80000      817.70001        8.30000
   14   11    5     1480.40002       10.90000     1476.19995       11.10000
   14   11    4      478.10001        6.70000      512.00000        6.70000
   14   11    3       23.30000        4.50000       23.00000        4.20000
   14   11    2     1570.50000       11.40000     1500.09998       11.00000
   14   11    1      745.79999        8.10000      714.29999        7.70000
   14   10   23        6.30000        9.20000       30.00000        9.40000
   14   10   22       86.30000        8.10000       87.50000        8.30000
   14   10   21      132.80000        7.70000      132.80000        7.70000
   14   10   20       70.20000        6.90000       64.90000        6.80000
   14   10   19      175.50000        7.30000      193.50000        7.50000
   14   10   18       41.60000        6.50000       29.40000        6.20000
   14   10   17       66.80000        6.70000       53.90000        6.40000
   14   10   16       82.10000        6.40000       71.70000        6.40000
   14   10   15      176.60001        6.50000      172.39999        6.60000
   14   10   14       76.50000        5.80000       87.40000        5.80000
   14   10   13      481.20001        7.30000      480.79999        7.30000
   14   10   12      647.50000        8.20000      681.20001        8.20000
   14   10   11       42.00000        5.20000       37.60000        5.30000
   14   10   10     1135.59998        9.60000     1152.09998        9.70000
   14   10    9      677.50000        7.60000      666.00000        7.70000
   14   10    8      930.40002        8.70000      961.50000        9.20000
   14   10    7     1141.19995        9.20000     1154.19995        9.90000
   14   10    6      748.29999        7.60000      753.70001        7.90000
   14   10    5      834.70001        8.30000      842.00000        8.30000
   14   10    4      698.09998        7.50000      686.40002        7.30000
   14   10    3     2415.80005       14.60000     2435.30005       14.50000
   14   10    2      429.50000        6.90000      409.60001        6.00000
   14   10    1     1534.09998       12.60000     1549.90002       11.90000
   14    9   24       30.00000        9.60000       26.60000       10.10000
   14    9   23       66.90000        7.90000       52.80000        8.20000
   14    9   22       52.80000        7.40000       42.80000        7.10000
   14    9   21       53.70000        7.10000       68.70000        7.20000
   14    9   20      229.10001        7.70000      217.50000        7.60000
   14    9   19       54.20000        6.60000       62.10000        6.40000
   14    9   18      123.90000        6.90000      122.40000        6.80000
   14    9   17      103.50000        6.60000      110.50000        6.40000
   14    9   16       42.90000        5.90000       39.90000        5.90000
   14    9   15       53.30000        5.80000       49.10000        5.60000
   14    9   14      164.50000        5.90000      164.10001        5.90000
   14    9   13       22.20000        5.30000       23.90000        5.20000
   14    9   12     1204.19995        9.70000     1207.50000        9.90000
   14    9   11      227.20000        5.60000      231.30000        5.90000
   14    9   10      340.79999        6.40000      347.79999        6.00000
   14    9    9      408.89999        6.50000      386.50000        6.40000
   14    9    8      594.79999        7.20000      625.40002        7.50000
   14    9    7      598.09998        7.20000      558.09998        7.50000
   14    9    6     1298.40002       10.30000     1277.90002       10.00000
   14    9    5     1802.19995       12.40000     1820.80005       12.20000
   14    9    4     1989.90002       13.50000     1984.00000       13.20000
   14    9    3      793.40002        7.80000      771.20001        7.40000
   14    9    2     2878.80005       16.10000     2869.10010       16.00000
   14    9    1      222.50000        5.40000      243.30000        5.20000
   14    8   24       34.20000        9.00000       43.50000        9.20000
   14    8   23        5.70000        7.20000        4.20000        7.20000
   14    8   22       46.10000        7.10000       39.60000        6.90000
   14    8   21       59.60000        6.90000       65.00000        6.70000
   14    8   20      144.30000        6.90000      149.39999        7.00000
   14    8   19      166.50000        6.80000      170.89999        7.00000
   14    8   18       68.00000        6.30000       68.40000        6.20000
   14    8   17       16.40000        5.90000       25.00000        5.90000
   14    8   16       79.70000        5.90000       74.60000        5.80000
   14    8   15      257.10001        6.70000      260.60001        6.60000
   14    8   14      581.20001        7.80000      560.59998        7.80000
   14    8   13      116.70000        5.50000      109.40000        5.40000
   14    8   12      285.39999        6.00000      307.50000        6.30000
   14    8   11      517.40002        6.70000      544.20001        7.00000
   14    8   10      565.79999        6.70000      585.50000        6.80000
   14    8    9      686.79999        6.70000      690.09998        6.70000
   14    8    8     1353.19995       10.70000     1333.59998       10.50000
   14    8    7     1517.40002       10.70000     1505.30005       11.00000
   14    8    6      235.60001        5.70000      256.39999        5.60000
   14    8    5     2408.10010       14.30000     2421.69995       14.50000
   14    8    4      840.29999        7.60000      849.79999        7.80000
   14    8    3     2631.80005       14.70000     2781.50000       15.60000
   14    8    2      725.90002        6.80000      703.90002        6.70000
   14    8    1     1298.80005        9.00000     1289.80005        9.70000
   14    7   26       39.20000       11.50000        3.70000       10.60000
   14    7   25        4.10000        9.30000       32.80000        9.60000
   14    7   24       24.60000        8.10000        1.60000        8.10000
   14    7   22       24.30000        7.00000       23.40000        6.80000
   14    7   21       31.20000        6.80000       34.50000        6.60000
   14    7   20      140.89999        6.90000      139.89999        6.70000
   14    7   19      180.70000        7.20000      194.39999        7.40000
   14    7   18        0.80000        6.10000       14.60000        5.90000
   14    7   17      353.79999        7.00000      345.10001        7.00000
   14    7   16      120.50000        6.10000      107.90000        5.90000
   14    7   15     1584.90002       12.10000     1554.40002       12.30000
   14    7   14      581.79999        7.60000      571.09998        7.50000
   14    7   13     1001.20001        9.10000      981.90002        9.10000
   14    7   12     1856.19995       12.00000     1917.09998       12.30000
   14    7   11      882.29999        8.20000      925.29999        8.60000
   14    7   10      840.29999        7.70000      876.09998        8.00000
   14    7    9     4178.10010       20.90000     4149.00000       21.50000
   14    7    8     6066.89990       27.90000     5965.70020       28.10000
   14    7    7     4382.39990       21.10000     4479.60010       21.90000
   14    7    6      285.50000        5.40000      291.00000        5.50000
   14    7    5     1488.19995       10.20000     1496.40002       10.50000
   14    7    4     1112.80005        8.20000     1191.00000        8.70000
   14    7    3      876.90002        7.00000      932.09998        7.20000
   14    7    2     1849.59998       10.80000     1740.69995       10.40000
   14    7    1     2647.30005       14.10000     2608.39990       14.10000
   14    6   26        4.50000       10.60000       12.80000        9.90000
   14    6   25       89.70000        8.80000       84.10000        9.10000
   14    6   24       25.10000        7.30000       12.80000        7.00000
   14    6   23       93.90000        7.30000       98.30000        7.20000
   14    6   22      139.00000        7.30000      146.89999        7.30000
   14    6   21       49.60000        6.80000       58.90000        6.80000
   14    6   20        3.40000        6.60000        7.90000        6.50000
   14    6   19       25.00000        6.10000       18.20000        5.90000
   14    6   18      990.70001       10.00000     1043.90002       10.20000
   14    6   17       63.40000        5.90000       57.00000        5.90000
   14    6   16     1002.70001        9.70000      990.29999        9.60000
   14    6   15      145.10001        6.00000      146.20000        6.00000
   14    6   14      714.09998        8.10000      696.20001        8.00000
   14    6   13      449.50000        7.10000      439.20001        7.10000
   14    6   12       10.80000        5.20000        0.00000        5.20000
   14    6   11      850.79999        7.90000      796.50000        7.80000
   14    6   10     1181.30005        9.20000     1196.80005        9.30000
   14    6    9     1295.59998        9.30000     1284.19995        9.40000
   14    6    8      706.29999        6.70000      732.00000        6.80000
   14    6    7      275.20001        4.80000      296.39999        4.90000
   14    6    6     3723.00000       18.00000     3765.80005       17.70000
   14    6    5     1415.30005        9.10000     1436.30005        9.80000
   14    6    4      574.59998        5.90000      529.90002        5.90000
   14    6    3      941.20001        7.10000      905.50000        7.20000
   14    6    2     1417.00000        8.60000     1435.90002        9.30000
   14    6    1     2709.60010       13.90000     2694.00000       14.10000
   14    5   27       11.90000       13.50000       35.50000       13.70000
   14    5   26        0.30000        9.60000       13.40000        9.80000
   14    5   25       13.20000        7.70000        7.50000        7.60000
   14    5   24       26.20000        7.10000       22.10000        7.20000
   14    5   23      111.00000        7.20000      101.80000        7.10000
   14    5   22       81.70000        6.90000       80.20000        6.90000
   14    5   21       37.20000        6.70000       48.20000        6.60000
   14    5   20       25.80000        6.50000       40.10000        6.50000
   14    5   19      177.00000        6.90000      187.10001        6.80000
   14    5   18      173.30000        6.40000      179.39999        6.40000
   14    5   17     1056.59998        9.90000     1078.59998       10.30000
   14    5   16        2.90000        5.70000       10.70000        5.80000
   14    5   15      558.09998        7.70000      569.09998        7.70000
   14    5   14      108.00000        5.70000      102.10000        5.50000
   14    5   13      511.20001        7.10000      548.90002        7.20000
   14    5   12      309.70001        6.50000      323.29999        6.50000
   14    5   11      261.20001        6.10000      282.20001        6.00000
   14    5   10      911.90002        7.90000      873.20001        7.50000
   14    5    9      771.00000        7.40000      757.20001        7.30000
   14    5    8     1789.69995       11.10000     1836.59998       10.80000
   14    5    7     2231.10010       12.40000     2227.19995       11.80000
   14    5    6     4174.20020       19.60000     4279.29980       19.60000
   14    5    5       56.10000        3.50000       55.00000        3.80000
   14    5    4      445.79999        5.10000      480.10001        5.00000
   14    5    3      538.40002        5.30000      533.90002        5.10000
   14    5    2    19918.09960       80.00000    20054.30080       81.70000
   14    5    1     1488.80005        9.10000     1454.19995        9.00000
   14    4   27       13.20000       12.80000       22.10000       12.10000
   14    4   26       22.90000        9.10000       28.50000        8.90000
   14    4   25       36.30000        7.60000       20.70000        7.20000
   14    4   24       25.30000        7.20000       42.20000        7.20000
   14    4   23       96.00000        7.20000       99.60000        7.40000
   14    4   22       28.90000        6.90000       48.20000        6.70000
   14    4   21      108.70000        7.20000       96.80000        7.10000
   14    4   20      288.29999        8.00000      296.00000        8.10000
   14    4   19       16.60000        6.10000       14.40000        5.90000
   14    4   18      127.40000        6.30000      136.00000        6.40000
   14    4   17      185.20000        6.50000      190.30000        6.60000
   14    4   16      211.80000        6.40000      201.10001        6.50000
   14    4   15     1152.09998        9.80000     1116.90002        9.90000
   14    4   14      245.10001        6.30000      278.50000        6.40000
   14    4   13     1000.79999        9.50000      998.00000        9.60000
   14    4   12      553.20001        7.50000      555.50000        7.70000
   14    4   11     1780.19995       11.50000     1847.50000       11.60000
   14    4   10        8.60000        4.70000       12.50000        4.90000
   14    4    9     1343.30005        9.10000     1334.40002        9.40000
   14    4    8     1133.19995        8.20000     1147.00000        8.10000
   14    4    7     2273.89990       12.20000     2289.39990       12.00000
   14    4    6     1152.50000        8.00000     1135.40002        7.90000
   14    4    5     3522.60010       16.60000     3588.80005       16.70000
   14    4    4     4851.10010       21.70000     4683.89990       21.10000
   14    4    3     2120.19995       10.90000     2248.60010       11.50000
   14    4    2     3542.10010       16.50000     3429.30005       16.20000
   14    4    1     5598.10010       25.60000     5823.70020       26.50000
   14    3   28       32.50000       23.80000       14.10000       21.70000
   14    3   25       13.60000        7.20000       27.50000        7.20000
   14    3   24       40.30000        7.10000       28.30000        7.00000
   14    3   23       23.80000        6.90000       19.30000        7.00000
   14    3   22      105.60000        7.30000      102.90000        7.20000
   14    3   21      263.79999        7.90000      272.10001        8.00000
   14    3   20      148.80000        6.80000      150.89999        6.90000
   14    3   19      105.70000        6.20000       97.20000        6.20000
   14    3   18      775.09998        8.80000      787.59998        9.00000
   14    3   17      120.80000        6.00000      125.90000        6.00000
   14    3   16     1471.30005       11.10000     1500.50000       11.50000
   14    3   15      933.50000        9.30000      948.20001        9.60000
   14    3   14     3423.39990       18.40000     3421.50000       19.30000
   14    3   13     1335.09998       10.70000     1383.00000       11.00000
   14    3   12      455.89999        6.90000      471.29999        6.90000
   14    3   11     1938.69995       12.40000     1951.00000       12.20000
   14    3   10      527.09998        6.30000      523.20001        6.30000
   14    3    9    11145.59960       45.40000    11139.70020       45.30000
   14    3    8     6304.20020       27.20000     6335.29980       26.90000
   14    3    7     4666.39990       21.50000     4606.10010       21.30000
   14    3    6      965.59998        7.10000     1001.50000        7.10000
   14    3    5     8200.70020       33.60000     8294.00000       34.20000
   14    3    4     3481.80005       16.30000     3369.00000       16.20000
   14    3    3     6790.39990       30.00000     6807.89990       30.40000
   14    3    2     2454.80005       12.70000     2437.19995       12.70000
   14    3    1     7220.29980       31.70000     7329.20020       32.50000
   14    2   28       42.90000       15.10000       37.10000       14.70000
   14    2   26       24.40000        8.00000       12.30000        8.00000
   14    2   25       58.60000        7.30000       55.90000        7.30000
   14    2   23       62.40000        6.90000       68.10000        7.00000
   14    2   22      128.39999        7.40000      134.70000        7.60000
   14    2   21       96.40000        6.90000      109.30000        7.00000
   14    2   19       38.70000        6.00000       22.30000        6.00000
   14    2   18      108.10000        6.10000      139.10001        6.40000
   14    2   17      396.00000        7.20000      454.20001        7.40000
   14    2   16      718.50000        8.60000      780.79999        8.70000
   14    2   15     3236.69995       18.50000     3240.60010       17.90000
   14    2   14      699.50000        8.40000      732.90002        8.40000
   14    2   13     2641.50000       15.80000     2647.30005       15.50000
   14    2   12      413.50000        7.00000      423.50000        6.90000
   14    2   11     7313.70020       31.80000     7012.20020       29.80000
   14    2   10      105.70000        5.10000       96.00000        4.90000
   14    2    9     7377.89990       33.10000     7432.29980       31.20000
   14    2    8     2065.69995       11.30000     1947.09998       10.90000
   14    2    7     9385.20020       39.80000     9202.40039       37.60000
   14    2    6     8379.59961       35.30000     8385.40039       33.90000
   14    2    5     3536.19995       17.10000     3102.50000       15.00000
   14    2    4     1611.30005        9.10000     1559.00000        8.90000
   14    2    3     1709.40002        9.70000     1712.30005        9.60000
   14    2    2     7889.39990       33.30000     7537.39990       32.80000
   14    2    1      709.00000        5.60000      567.79999        5.20000
   14    1   28       67.40000       14.60000       64.50000       14.60000
   14    1   27       31.50000        9.50000       28.10000        9.50000
   14    1   26       23.70000        7.60000       22.60000        7.40000
   14    1   25       28.60000        7.30000        8.30000        7.10000
   14    1   24       48.20000        7.10000       56.80000        7.30000
   14    1   23      273.89999        8.10000      292.89999        8.30000
   14    1   22      378.10001        9.00000      420.29999        9.60000
   14    1   21      234.80000        7.30000      218.80000        7.30000
   14    1   20      139.20000        6.40000      137.39999        6.50000
   14    1   19      142.10001        6.40000      139.89999        6.30000
   14    1   18      131.80000        6.00000      117.40000        6.00000
   14    1   17      620.70001        7.90000      631.00000        8.10000
   14    1   16     1840.09998       12.70000     1853.30005       12.90000
   14    1   15      534.29999        7.70000      547.59998        7.80000
   14    1   14     2604.50000       15.80000     2625.89990       16.20000
   14    1   13     5067.10010       24.40000     5181.79980       25.00000
   14    1   12     3833.80005       19.20000     3798.80005       19.20000
   14    1   11     1446.40002        9.80000     1423.40002       10.00000
   14    1   10     1047.09998        8.30000      883.09998        8.00000
   14    1    9     1651.80005       10.10000     1515.59998        9.50000
   14    1    8     3979.69995       18.60000     4022.50000       18.60000
   14    1    7     7300.10010       30.30000     7572.39990       31.90000
   14    1    6     3695.69995       16.90000     3746.30005       17.60000
   14    1    5     2573.39990       12.30000     2447.00000       12.00000
   14    1    4     4388.20020       19.20000     4170.39990       19.00000
   14    1    3     4413.50000       19.40000     4248.20020       18.90000
   14    1    2      452.79999        4.30000      456.89999        4.50000
   14    1    1     2205.80005       11.60000     2351.69995       11.80000
   13   12   24       50.30000       11.30000       25.90000       11.80000
   13   12   23       18.40000       10.10000       38.00000       10.10000
   13   12   22       43.90000        9.00000       35.40000        9.00000
   13   12   21        5.40000        7.10000       20.90000        7.40000
   13   12   20       98.50000        7.30000      108.00000        7.50000
   13   12   19      106.70000        7.20000      103.90000        7.30000
   13   12   18       62.30000        6.60000       50.50000        6.90000
   13   12   17      120.10000        6.60000      123.30000        6.70000
   13   12   16       47.90000        6.60000       34.20000        6.70000
   13   12   15      182.10001        6.90000      193.50000        7.10000
   13   12   14      116.40000        6.20000      127.10000        6.40000
   13   12   13       83.00000        5.80000       78.40000        6.00000
   13   12   12       71.80000        5.60000       81.50000        5.90000
   13   12   11      380.10001        7.10000      358.29999        6.90000
   13   12   10      186.89999        5.90000      194.50000        6.20000
   13   12    9     1549.30005       11.50000     1602.80005       11.60000
   13   12    8      154.20000        5.50000      130.00000        5.40000
   13   12    7      481.00000        7.20000      550.90002        7.30000
   13   12    6       36.40000        4.80000       35.80000        4.90000
   13   12    5      320.00000        5.90000      297.39999        5.70000
   13   12    4      121.70000        4.60000      141.00000        4.90000
   13   12    3      245.50000        4.80000      229.89999        4.90000
   13   12    2      576.00000        6.80000      586.50000        7.00000
   13   12    1     1028.59998        8.90000      978.40002        8.60000
   13   11   24      213.00000       11.60000      187.50000       11.80000
   13   11   23       26.70000        9.30000       34.30000        9.20000
   13   11   22       14.20000        7.50000       15.10000        7.90000
   13   11   21       83.90000        7.60000       82.30000        7.40000
   13   11   20       18.10000        6.80000       10.20000        6.90000
   13   11   19       31.60000        6.50000       31.20000        6.70000
   13   11   18       35.80000        6.20000       26.90000        6.30000
   13   11   17        3.40000        6.20000        4.60000        6.30000
   13   11   16      247.20000        7.00000      264.00000        7.20000
   13   11   15       53.10000        6.00000       54.40000        6.00000
   13   11   14      253.60001        6.60000      271.50000        7.00000
   13   11   13      717.20001        8.20000      712.29999        8.20000
   13   11   12      281.29999        6.30000      270.39999        6.30000
   13   11   11       42.70000        5.60000       45.10000        5.50000
   13   11   10      324.79999        6.40000      311.79999        6.50000
   13   11    9       74.00000        5.20000       68.40000        5.20000
   13   11    8      152.89999        5.60000      166.10001        5.50000
   13   11    7      326.00000        6.10000      297.79999        6.00000
   13   11    6      488.79999        6.60000      473.20001        6.70000
   13   11    5      147.30000        4.70000      131.30000        4.90000
   13   11    4     1263.00000        9.50000     1309.69995        9.60000
   13   11    3        3.50000        3.80000        5.40000        3.80000
   13   11    2     1113.80005        9.00000     1189.40002        9.50000
   13   11    1      725.29999        7.20000      687.40002        7.00000
   13   10   25       22.80000       10.80000       35.60000       11.40000
   13   10   24       26.90000        9.40000       21.80000       10.20000
   13   10   23      239.10001        9.50000      247.60001        9.50000
   13   10   22        4.30000        7.20000        3.80000        7.20000
   13   10   21      257.70001        8.10000      249.00000        8.30000
   13   10   20       39.60000        6.70000       43.40000        6.50000
   13   10   19       37.00000        6.30000       30.00000        6.20000
   13   10   18        8.10000        6.50000       18.90000        6.30000
   13   10   17       66.90000        6.30000       75.50000        6.30000
   13   10   16       21.10000        5.90000       17.20000        6.20000
   13   10   15      423.29999        7.30000      409.39999        7.50000
   13   10   14      383.79999        6.90000      398.20001        7.00000
   13   10   13       36.20000        5.40000       37.90000        5.40000
   13   10   12      141.89999        5.30000      152.20000        5.50000
   13   10   11        7.80000        4.90000       20.90000        5.10000
   13   10   10       36.80000        5.20000       42.40000        5.30000
   13   10    9     2606.50000       15.40000     2711.50000       15.70000
   13   10    8     1408.50000       10.90000     1405.90002       10.80000
   13   10    7     2470.30005       14.70000     2447.00000       15.10000
   13   10    6      899.79999        8.30000      933.29999        8.40000
   13   10    5     1345.40002        9.70000     1320.90002        9.70000
   13   10    4     2289.39990       13.30000     2312.80005       13.90000
   13   10    3     2555.89990       14.10000     2625.89990       14.60000
   13   10    2     1437.09998        9.80000     1405.40002       10.00000
   13   10    1     2659.00000       15.50000     2666.80005       15.60000
   13    9   26       16.10000       22.90000       32.80000       24.90000
   13    9   25        4.80000       10.10000       12.10000       10.50000
   13    9   24      202.50000        9.40000      190.10001        9.60000
   13    9   23       32.20000        7.30000       24.10000        7.10000
   13    9   22      191.80000        7.90000      189.00000        7.90000
   13    9   21      348.39999        8.40000      336.50000        8.40000
   13    9   20       82.10000        6.90000       71.40000        6.40000
   13    9   19       77.90000        6.60000       82.60000        6.40000
   13    9   18      144.89999        6.70000      140.10001        6.50000
   13    9   17        5.40000        5.90000        4.20000        5.90000
   13    9   16      308.10001        6.90000      282.39999        6.80000
   13    9   15      102.10000        5.90000      103.10000        6.00000
   13    9   14      108.90000        5.90000      108.70000        6.00000
   13    9   13      585.29999        7.50000      594.20001        7.70000
   13    9   12      226.80000        5.80000      218.39999        6.00000
   13    9   11      331.79999        6.00000      338.29999        6.20000
   13    9   10      182.70000        4.90000      192.50000        4.90000
   13    9    9     2057.89990       13.00000     2056.00000       13.10000
   13    9    8      842.00000        8.20000      815.40002        8.30000
   13    9    7     1366.50000       10.50000     1343.69995       10.40000
   13    9    6     3954.39990       20.50000     3983.60010       20.20000
   13    9    5       83.60000        4.20000       80.50000        4.50000
   13    9    4     2285.50000       13.50000     2203.80005       12.90000
   13    9    3      247.80000        4.90000      243.30000        5.00000
   13    9    2      697.29999        6.40000      694.40002        6.40000
   13    9    1     2149.39990       13.50000     2155.19995       13.30000
   13    8   25       40.20000        9.40000       25.30000        9.40000
   13    8   24       46.80000        8.00000       41.50000        7.90000
   13    8   23       28.20000        7.10000       32.60000        7.30000
   13    8   22       67.30000        7.40000       65.10000        7.00000
   13    8   21      213.20000        7.70000      217.30000        7.90000
   13    8   20      102.40000        6.90000      112.70000        6.90000
   13    8   19       17.60000        6.40000       10.30000        6.20000
   13    8   18       56.40000        6.40000       62.40000        6.10000
   13    8   17      184.00000        6.30000      172.89999        6.20000
   13    8   16       26.80000        5.80000       14.80000        5.70000
   13    8   15       96.70000        6.10000       90.00000        6.00000
   13    8   14     1105.59998        9.80000     1073.69995        9.70000
   13    8   13      122.20000        5.50000      140.50000        5.80000
   13    8   12      219.80000        6.00000      214.00000        6.10000
   13    8   11     1275.00000        9.70000     1364.30005       10.10000
   13    8   10      813.50000        8.20000      810.00000        7.90000
   13    8    9     1889.69995       11.50000     1852.50000       11.40000
   13    8    8     2974.10010       16.60000     3009.10010       16.40000
   13    8    7      127.50000        5.10000      133.30000        5.30000
   13    8    6      536.70001        6.00000      557.50000        6.40000
   13    8    5      295.70001        5.30000      294.89999        5.10000
   13    8    4     1354.40002        9.30000     1340.59998        9.20000
   13    8    3        0.90000        3.90000       16.40000        3.80000
   13    8    2     2303.00000       12.30000     2209.69995       12.10000
   13    8    1      688.59998        6.00000      663.50000        6.40000
   13    7   26        9.00000        9.90000       13.60000        9.70000
   13    7   25      145.70000        8.90000      121.90000        8.40000
   13    7   24       28.30000        7.20000       31.20000        7.10000
   13    7   23       11.70000        7.00000        8.70000        6.90000
   13    7   22       91.80000        7.10000       77.90000        7.20000
   13    7   21      175.89999        7.30000      175.50000        7.20000
   13    7   20       85.40000        6.90000       63.50000        6.60000
   13    7   19      160.20000        7.00000      151.80000        6.70000
   13    7   18       61.80000        6.30000       34.60000        5.80000
   13    7   17       96.80000        6.10000       96.70000        5.90000
   13    7   16     1112.40002       10.60000     1067.69995       10.00000
   13    7   15      749.29999        8.70000      725.29999        8.60000
   13    7   14      384.70001        6.90000      422.70001        6.90000
   13    7   13      624.40002        7.90000      602.00000        7.60000
   13    7   12      459.20001        6.80000      480.29999        7.20000
   13    7   11      635.70001        7.20000      609.40002        7.30000
   13    7   10      415.70001        6.20000      458.29999        6.40000
   13    7    9     1081.90002        8.20000     1067.30005        8.30000
   13    7    8     8305.70020       35.50000     8329.00000       36.00000
   13    7    7     2937.10010       15.10000     2915.69995       14.30000
   13    7    6      761.09998        6.80000      838.50000        7.20000
   13    7    5     5255.70020       23.90000     5318.00000       24.30000
   13    7    4     1147.59998        8.20000     1162.80005        8.30000
   13    7    3     2324.39990       12.60000     2338.00000       12.80000
   13    7    2      342.29999        4.70000      342.70001        4.70000
   13    7    1     6195.20020       27.10000     6158.29980       26.90000
   13    6   27       19.20000       12.90000       11.40000       12.20000
   13    6   26       14.60000        9.50000       19.80000        9.30000
   13    6   25       12.50000        7.60000       21.40000        7.80000
   13    6   24       19.50000        7.10000       11.70000        6.90000
   13    6   23       18.90000        6.90000       19.10000        6.90000
   13    6   22       97.60000        7.00000       90.40000        6.90000
   13    6   21       73.80000        6.70000       66.10000        6.80000
   13    6   20       35.60000        6.40000       41.20000        6.30000
   13    6   19      172.89999        6.60000      170.89999        6.50000
   13    6   18       94.60000        6.20000       76.40000        6.20000
   13    6   17       54.90000        6.10000       55.60000        6.00000
   13    6   16      370.70001        7.30000      357.89999        7.20000
   13    6   15     1317.19995       10.60000     1380.80005       10.90000
   13    6   14     1077.40002        9.40000     1058.09998        9.50000
   13    6   13     1733.90002       12.00000     1733.50000       12.00000
   13    6   12     4257.89990       21.90000     4213.10010       22.20000
   13    6   11      426.39999        6.60000      429.50000        6.70000
   13    6   10     1722.19995       10.90000     1755.09998       11.40000
   13    6    9     4069.19995       19.40000     4038.10010       20.90000
   13    6    8     5938.50000       26.30000     5987.10010       27.60000
   13    6    7     2279.69995       12.30000     2271.89990       12.20000
   13    6    6     5139.00000       22.20000     5286.89990       22.90000
   13    6    5     4339.60010       20.00000     4431.00000       20.90000
   13    6    4     2188.30005       12.10000     2194.10010       12.00000
   13    6    3     2415.80005       12.90000     2557.80005       13.70000
   13    6    2     4390.20020       20.10000     4530.20020       21.00000
   13    6    1     9321.09961       38.60000     9412.50000       39.60000
   13    5   27       19.70000       11.70000        7.20000       11.50000
   13    5   26       95.30000        9.00000      105.00000        9.10000
   13    5   25       29.00000        7.30000       37.50000        7.30000
   13    5   24       24.10000        7.10000       15.70000        7.10000
   13    5   23      108.00000        7.20000      120.10000        7.10000
   13    5   21       74.60000        7.20000       64.60000        7.10000
   13    5   20       89.80000        6.90000       95.70000        7.00000
   13    5   19      409.29999        7.70000      390.79999        7.70000
   13    5   18      346.20001        7.40000      332.39999        7.20000
   13    5   17      283.20001        6.80000      288.29999        6.90000
   13    5   16      117.90000        6.10000      143.60001        6.10000
   13    5   15      576.90002        7.80000      565.09998        7.50000
   13    5   14     1223.09998       10.30000     1236.30005       10.30000
   13    5   13      250.10001        6.40000      246.30000        6.40000
   13    5   12      391.39999        7.20000      392.29999        7.20000
   13    5   11     2923.50000       16.80000     2921.60010       16.00000
   13    5   10     2793.19995       15.00000     2865.19995       15.20000
   13    5    9     3843.60010       18.30000     3738.50000       18.40000
   13    5    8     2985.80005       15.30000     2943.00000       15.60000
   13    5    7     1360.00000        8.60000     1324.80005        8.40000
   13    5    6     1015.59998        7.50000     1033.09998        8.00000
   13    5    5     3069.39990       14.80000     3040.19995       14.80000
   13    5    4     2145.50000       11.10000     2231.10010       11.50000
   13    5    3     4532.10010       20.90000     4458.20020       20.20000
   13    5    2     3324.19995       16.10000     3524.60010       16.50000
   13    5    1    16807.80080       68.80000    16555.00000       66.70000
   13    4   27       38.80000       11.30000       46.50000       10.80000
   13    4   26       21.90000        8.30000        9.70000        7.90000
   13    4   25        6.20000        7.30000       20.10000        7.10000
   13    4   24       29.50000        6.90000       33.00000        7.00000
   13    4   23       59.20000        7.10000       67.10000        7.00000
   13    4   22      159.20000        7.70000      152.39999        7.60000
   13    4   21       42.30000        6.70000       48.90000        6.60000
   13    4   20      581.59998        8.40000      568.59998        8.40000
   13    4   19      215.89999        6.60000      230.30000        6.80000
   13    4   18      205.80000        6.50000      206.80000        6.40000
   13    4   17      592.29999        7.90000      611.00000        8.00000
   13    4   16      416.60001        7.10000      401.70001        6.90000
   13    4   15     2845.69995       16.30000     2869.10010       16.40000
   13    4   14      631.79999        7.90000      640.90002        7.90000
   13    4   13      384.00000        7.10000      361.20001        7.10000
   13    4   12     2054.10010       13.30000     2075.50000       13.00000
   13    4   11      389.60001        6.50000      346.39999        6.10000
   13    4   10      173.89999        5.30000      185.30000        5.00000
   13    4    9    10091.29980       41.60000    10023.20020       40.90000
   13    4    8      816.59998        7.00000      774.20001        6.70000
   13    4    7     3563.50000       17.30000     3643.19995       17.10000
   13    4    6     9443.59961       39.30000     9054.59961       37.90000
   13    4    5     3201.69995       15.20000     2995.50000       14.40000
   13    4    4       73.50000        3.30000       79.80000        3.30000
   13    4    3     2670.69995       13.50000     2767.89990       13.50000
   13    4    2    13759.79980       58.40000    14145.00000       58.90000
   13    4    1     4314.29980       20.20000     4232.60010       20.10000
   13    3   27       26.70000       10.30000       50.60000       10.20000
   13    3   26       14.90000        7.60000       11.90000        7.60000
   13    3   25       44.40000        7.10000       29.10000        7.30000
   13    3   24       73.00000        7.00000       90.80000        7.10000
   13    3   23       72.60000        7.00000       71.00000        6.90000
   13    3   22      508.50000        9.00000      478.10001        8.90000
   13    3   21      339.60001        7.90000      343.50000        7.90000
   13    3   19      808.59998        9.20000      831.70001        9.20000
   13    3   18       71.50000        6.00000       59.00000        6.10000
   13    3   17      168.89999        6.20000      201.10001        6.50000
   13    3   16       89.10000        6.00000       92.60000        5.80000
   13    3   15     1665.80005       11.90000     1705.69995       11.90000
   13    3   14     1652.00000       12.40000     1667.40002       12.10000
   13    3   13      249.80000        6.30000      248.80000        6.10000
   13    3   12     3273.60010       18.30000     3162.80005       16.80000
   13    3   11     5201.29980       23.80000     4993.10010       22.50000
   13    3   10    11118.29980       45.10000    10651.50000       42.10000
   13    3    9      769.90002        6.90000      760.90002        6.90000
   13    3    8     1765.19995       10.90000     1817.50000       10.70000
   13    3    7     7947.79980       32.60000     7831.10010       33.00000
   13    3    6     3088.89990       14.70000     3143.30005       15.30000
   13    3    5     7356.50000       31.70000     7091.89990       30.30000
   13    3    4     1619.09998        9.70000     1697.30005        9.90000
   13    3    3     2820.39990       14.30000     2828.19995       13.80000
   13    3    2     1653.00000        9.30000     1641.69995        9.40000
   13    3    1     4308.50000       19.60000     4432.89990       20.10000
   13    2   28       12.90000       13.60000       27.30000       13.70000
   13    2   26       33.00000        7.50000       20.80000        7.40000
   13    2   25       63.00000        7.40000       67.60000        7.30000
   13    2   24      111.20000        7.30000       89.10000        7.10000
   13    2   23      441.50000        9.00000      452.39999        8.80000
   13    2   22      169.10001        7.40000      171.70000        7.50000
   13    2   21      242.20000        7.20000      241.80000        7.20000
   13    2   20      526.20001        8.00000      536.70001        8.00000
   13    2   19        5.10000        5.90000       21.10000        5.80000
   13    2   18      835.40002        9.10000      873.40002        9.00000
   13    2   17      475.20001        7.50000      513.29999        7.70000
   13    2   16     1221.50000       10.30000     1235.50000       10.50000
   13    2   14     1579.09998       11.30000     1608.40002       11.50000
   13    2   13     3293.10010       17.80000     3267.80005       18.00000
   13    2   12     1235.19995        9.50000     1299.30005        9.50000
   13    2   11     1113.80005        8.50000     1024.50000        8.20000
   13    2   10      327.89999        5.70000      269.00000        5.30000
   13    2    9     3726.89990       18.00000     3756.00000       17.90000
   13    2    8      815.59998        6.70000      890.29999        7.00000
   13    2    7     4240.39990       19.90000     4224.79980       20.20000
   13    2    6      856.09998        6.30000      843.79999        6.40000
   13    2    5     1964.59998       10.30000     1812.50000        9.60000
   13    2    4     1529.50000        8.50000     1588.59998        8.80000
   13    2    3     2034.59998       10.40000     1932.50000       10.00000
   13    2    2     1848.80005        9.60000     1807.00000        9.30000
   13    2    1     2480.00000       12.10000     2351.69995       11.60000
   13    1   29        6.40000       24.70000      120.90000       24.40000
   13    1   28       32.80000       13.50000       46.90000       13.40000
   13    1   27       17.50000        8.50000       12.80000        8.30000
   13    1   26       20.70000        7.40000        9.80000        7.40000
   13    1   25       72.50000        7.30000       85.00000        7.40000
   13    1   24      206.80000        7.70000      199.20000        7.80000
   13    1   23      570.50000        9.80000      563.70001        9.70000
   13    1   22      205.39999        7.60000      214.50000        7.60000
   13    1   21       91.50000        6.60000       90.40000        6.40000
   13    1   19       87.10000        6.30000       87.90000        6.20000
   13    1   18      563.09998        7.90000      588.79999        8.00000
   13    1   17        3.30000        5.90000        6.40000        5.90000
   13    1   16      613.50000        8.10000      593.50000        8.00000
   13    1   15      449.50000        7.80000      453.60001        7.80000
   13    1   14     1261.19995       10.10000     1282.80005       10.20000
   13    1   13     1179.50000        9.30000     1119.40002        9.00000
   13    1   12     2199.89990       12.70000     2122.10010       12.20000
   13    1   11     3481.80005       17.30000     3509.00000       17.00000
   13    1   10     8424.29980       37.00000     8506.00000       36.40000
   13    1    9     3199.69995       15.90000     3193.89990       15.40000
   13    1    8    10243.00000       42.80000    10293.59960       41.60000
   13    1    7       18.50000        3.40000       12.90000        3.40000
   13    1    6      758.79999        5.70000      802.00000        6.20000
   13    1    5     2575.30005       12.30000     2408.10010       11.90000
   13    1    4      657.09998        5.00000      571.09998        4.70000
   13    1    3      717.59998        5.00000      757.59998        5.30000
   13    1    2     2824.30005       13.10000     2902.10010       13.40000
   13    1    1     3855.19995       17.20000     3791.10010       17.10000
   12   11   25       54.50000       10.90000       40.50000       11.40000
   12   11   24       36.80000        9.70000       19.10000       10.20000
   12   11   23       56.60000        8.30000       71.10000        8.30000
   12   11   22       52.60000        7.50000       49.40000        7.40000
   12   11   21        7.10000        7.00000       15.00000        6.90000
   12   11   20      394.50000        8.60000      407.29999        8.60000
   12   11   19       40.40000        6.30000       36.50000        6.20000
   12   11   18      109.20000        6.60000      105.90000        6.60000
   12   11   17       98.40000        6.40000       83.60000        6.30000
   12   11   16      251.30000        6.80000      275.79999        7.00000
   12   11   15      525.20001        8.00000      531.40002        8.00000
   12   11   14     1900.00000       12.60000     1893.80005       12.90000
   12   11   13      948.20001        8.90000      958.79999        9.20000
   12   11   12      250.30000        6.00000      244.30000        5.90000
   12   11   11      229.89999        5.90000      218.80000        5.80000
   12   11   10      218.00000        6.20000      216.70000        5.90000
   12   11    9       86.70000        5.20000      111.20000        5.30000
   12   11    8      258.29999        5.90000      239.10001        5.80000
   12   11    7      565.59998        6.90000      593.79999        7.10000
   12   11    6      330.10001        6.00000      325.39999        6.10000
   12   11    5     2141.60010       12.90000     2174.69995       13.30000
   12   11    4      963.79999        7.50000      970.59998        7.70000
   12   11    3     1106.00000        7.90000     1153.09998        8.00000
   12   11    2      322.89999        4.70000      320.89999        4.90000
   12   11    1     3547.89990       19.00000     3514.80005       19.10000
   12   10   25      173.20000       10.80000      168.00000       10.90000
   12   10   24      106.00000        8.80000      127.10000        9.00000
   12   10   22      136.10001        7.50000      148.89999        7.70000
   12   10   21      372.70001        8.60000      365.10001        8.70000
   12   10   20      107.00000        6.70000      103.10000        6.70000
   12   10   19      214.89999        7.40000      195.10001        7.20000
   12   10   18      145.10001        6.90000      141.39999        6.60000
   12   10   16      518.59998        7.90000      518.20001        7.90000
   12   10   15      713.50000        8.50000      740.70001        8.60000
   12   10   14       96.10000        5.80000      104.70000        5.70000
   12   10   13      444.29999        6.80000      468.00000        6.90000
   12   10   12     1226.19995        9.90000     1242.90002        9.90000
   12   10   11      285.70001        6.00000      299.39999        6.00000
   12   10   10      437.29999        6.00000      439.00000        6.20000
   12   10    9     1259.90002       10.20000     1245.50000       10.10000
   12   10    8     2295.30005       15.10000     2233.00000       14.60000
   12   10    7      552.40002        7.00000      554.79999        6.70000
   12   10    6      248.00000        5.10000      234.39999        5.10000
   12   10    5      749.50000        7.10000      799.59998        7.40000
   12   10    4       31.30000        4.00000       39.40000        4.00000
   12   10    3     1469.19995        9.50000     1316.30005        8.70000
   12   10    2     5473.60010       25.20000     5563.10010       24.80000
   12   10    1      474.39999        5.40000      489.60001        5.70000
   12    9   26       35.30000       11.30000       26.60000       11.10000
   12    9   25       18.50000        9.50000       38.00000        9.50000
   12    9   24       67.00000        7.90000       55.10000        7.80000
   12    9   23      103.10000        7.30000      101.70000        7.20000
   12    9   22       22.40000        6.90000       18.00000        6.80000
   12    9   21       68.60000        6.60000       61.50000        6.40000
   12    9   20      138.70000        6.80000      137.60001        6.80000
   12    9   19      211.00000        7.00000      209.70000        7.20000
   12    9   18      181.50000        6.60000      165.60001        6.60000
   12    9   17      252.70000        6.50000      244.30000        6.60000
   12    9   16      211.39999        6.40000      231.50000        6.60000
   12    9   15      560.59998        7.90000      554.00000        7.80000
   12    9   14      578.90002        7.60000      542.09998        7.60000
   12    9   13      308.10001        6.40000      318.60001        6.40000
   12    9   12      633.50000        7.40000      626.09998        7.20000
   12    9   11      775.50000        7.70000      826.09998        7.90000
   12    9   10      541.90002        6.60000      563.50000        6.80000
   12    9    9     1638.40002       10.50000     1613.09998       10.50000
   12    9    8     1555.09998       11.40000     1471.50000       10.60000
   12    9    7     4956.20020       26.30000     5074.79980       25.40000
   12    9    6     1770.30005       11.60000     1765.80005       11.10000
   12    9    5     4598.29980       21.50000     4522.39990       21.40000
   12    9    4      619.90002        5.90000      515.70001        5.90000
   12    9    3     6914.89990       29.80000     6823.50000       30.80000
   12    9    2       50.70000        3.40000       29.10000        3.30000
   12    9    1      464.89999        5.40000      494.10001        5.00000
   12    8   27       22.90000       14.40000       18.80000       13.70000
   12    8   26       49.30000        9.50000       79.60000        9.90000
   12    8   25       36.30000        8.10000       45.00000        8.00000
   12    8   24       38.30000        7.10000       44.90000        7.10000
   12    8   23       28.00000        7.00000       12.10000        7.00000
   12    8   22       30.00000        7.00000       26.10000        7.00000
   12    8   21      104.00000        6.90000       89.50000        6.80000
   12    8   20      106.10000        6.80000      104.50000        6.80000
   12    8   19       53.60000        6.40000       49.10000        6.30000
   12    8   18      127.00000        6.10000      110.20000        6.00000
   12    8   17      490.39999        7.40000      470.70001        7.50000
   12    8   16      326.20001        6.80000      318.00000        6.90000
   12    8   15      133.50000        5.90000      125.70000        6.00000
   12    8   14      362.20001        6.70000      347.60001        6.80000
   12    8   13      136.89999        5.90000      130.10001        5.80000
   12    8   12      376.60001        6.20000      403.20001        6.60000
   12    8   11     1091.40002        9.10000     1027.59998        9.10000
   12    8   10     1330.50000        9.70000     1345.80005       10.00000
   12    8    9     1635.90002       10.30000     1613.30005       10.50000
   12    8    8     2567.60010       14.20000     2723.19995       14.70000
   12    8    7      897.50000        7.80000      899.79999        7.80000
   12    8    6      263.60001        5.00000      242.80000        4.90000
   12    8    5      989.09998        7.70000      953.29999        7.70000
   12    8    4    17912.69920       72.50000    18134.40040       75.20000
   12    8    3     2941.00000       14.80000     3022.69995       15.70000
   12    8    2      900.20001        6.70000      929.59998        7.20000
   12    8    1     1584.50000        9.00000     1514.69995        9.10000
   12    7   27       15.60000       12.00000       19.60000       11.80000
   12    7   26       21.00000        9.10000       12.50000        9.00000
   12    7   25       28.40000        7.70000       18.70000        7.60000
   12    7   24       44.10000        7.10000       37.00000        6.90000
   12    7   23       50.50000        7.20000       38.10000        7.00000
   12    7   22       21.60000        6.90000        8.30000        6.80000
   12    7   21       24.70000        6.80000       10.40000        6.50000
   12    7   20      107.00000        6.60000       88.30000        6.50000
   12    7   19       12.20000        5.90000        1.20000        5.90000
   12    7   18     1055.19995       10.10000     1001.20001        9.90000
   12    7   17      931.09998        9.20000      901.40002        9.40000
   12    7   16     1697.69995       11.90000     1652.59998       12.10000
   12    7   15      101.30000        5.80000       91.60000        5.80000
   12    7   14      485.29999        7.20000      454.79999        7.30000
   12    7   13     1268.40002       10.40000     1215.69995       10.00000
   12    7   12     2563.69995       15.10000     2534.50000       15.00000
   12    7   11     1245.50000        9.20000     1314.90002        9.60000
   12    7   10      822.59998        7.80000      842.40002        7.80000
   12    7    9     1635.09998       10.30000     1697.90002       10.50000
   12    7    8      258.29999        4.90000      245.70000        4.80000
   12    7    7     1573.59998        9.60000     1615.80005        9.60000
   12    7    6     5893.70020       26.40000     5922.89990       26.60000
   12    7    5     8603.29980       37.00000     8858.09961       37.80000
   12    7    4      362.79999        5.10000      327.20001        4.60000
   12    7    3    11655.20020       49.10000    11880.79980       52.90000
   12    7    2     7117.20020       30.50000     7298.10010       33.50000
   12    7    1     3794.89990       18.10000     3652.89990       17.70000
   12    6   27       12.00000       11.70000        4.10000       11.10000
   12    6   26        6.00000        8.10000       13.70000        8.30000
   12    6   25      125.10000        7.50000      125.90000        7.60000
   12    6   24       74.80000        7.20000       91.40000        7.40000
   12    6   23       43.80000        6.90000       36.60000        6.90000
   12    6   22       55.20000        7.10000       74.90000        6.90000
   12    6   21      112.30000        7.40000      130.60001        7.10000
   12    6   20      359.50000        8.00000      340.79999        7.90000
   12    6   19       59.20000        6.20000       41.90000        6.00000
   12    6   18      349.29999        7.30000      354.60001        7.30000
   12    6   17     1729.00000       12.90000     1733.09998       12.90000
   12    6   16      452.00000        7.50000      461.20001        7.50000
   12    6   15     1430.40002       11.10000     1418.00000       11.00000
   12    6   14     1022.20001        9.90000     1062.40002        9.70000
   12    6   13      312.39999        7.10000      294.70001        6.80000
   12    6   12      783.90002        8.40000      747.29999        7.90000
   12    6   11      451.10001        6.60000      473.10001        6.60000
   12    6   10     1878.59998       11.30000     1826.09998       10.90000
   12    6    9     8163.70020       35.30000     8161.79980       34.60000
   12    6    8      723.40002        6.60000      703.00000        6.50000
   12    6    7     2697.89990       14.10000     2703.69995       13.90000
   12    6    6     2242.69995       11.70000     2110.50000       10.90000
   12    6    5     3059.69995       15.20000     3063.60010       14.90000
   12    6    4      121.80000        4.00000      126.00000        3.80000
   12    6    3      520.50000        5.40000      543.90002        5.40000
   12    6    2     3088.89990       15.10000     3014.89990       15.30000
   12    6    1     6977.20020       29.60000     7074.39990       31.70000
   12    5   26       39.60000        8.00000       47.90000        8.00000
   12    5   25       19.00000        7.30000       17.80000        7.10000
   12    5   24       83.60000        7.40000       71.20000        7.20000
   12    5   23       80.10000        7.30000       68.00000        7.10000
   12    5   22       29.60000        6.90000       17.30000        6.60000
   12    5   21      564.70001        8.70000      562.90002        8.90000
   12    5   20       16.30000        6.10000        8.30000        5.90000
   12    5   19      832.70001        9.10000      832.09998        9.00000
   12    5   18       83.40000        6.20000       93.60000        6.00000
   12    5   17       11.40000        5.90000       11.00000        5.70000
   12    5   16      493.29999        7.30000      553.40002        7.60000
   12    5   15     1118.09998       10.10000     1134.59998       10.20000
   12    5   14     1497.59998       11.20000     1462.00000       10.40000
   12    5   13     1637.00000       12.00000     1646.19995       11.80000
   12    5   12     2437.19995       14.60000     2369.19995       14.30000
   12    5   11     4919.20020       22.20000     4892.00000       22.00000
   12    5   10     4423.20020       20.50000     4156.70020       18.80000
   12    5    9     3944.69995       18.50000     3868.89990       18.20000
   12    5    8     1134.19995        8.60000     1112.19995        8.40000
   12    5    7      157.70000        4.30000      186.30000        4.40000
   12    5    6     2188.30005       11.50000     2281.60010       11.60000
   12    5    5      214.00000        3.70000      257.50000        3.80000
   12    5    4     5617.50000       26.00000     5432.70020       22.90000
   12    5    3     1008.70001        6.90000     1010.70001        6.20000
   12    5    2     6131.00000       27.30000     5934.60010       25.90000
   12    5    1     2303.00000       11.60000     2413.89990       12.30000
   12    4   28       15.50000       13.70000        0.80000       13.50000
   12    4   27       25.10000       10.30000       29.30000        9.70000
   12    4   26       18.80000        7.40000       16.90000        7.20000
   12    4   25       35.90000        7.20000       33.50000        7.00000
   12    4   23       86.80000        7.10000       79.60000        7.00000
   12    4   22        2.90000        7.00000       12.60000        6.70000
   12    4   21       18.60000        6.60000        4.90000        6.40000
   12    4   20      424.60001        7.80000      422.29999        7.70000
   12    4   19      289.79999        6.90000      282.20001        6.90000
   12    4   18      762.29999        8.60000      801.00000        8.70000
   12    4   17      125.90000        6.20000      161.39999        6.30000
   12    4   16     1853.30005       12.60000     1805.69995       12.80000
   12    4   15     2544.19995       15.60000     2517.00000       15.60000
   12    4   14     1699.80005       12.40000     1775.30005       12.70000
   12    4   13     1587.00000       11.20000     1616.40002       11.20000
   12    4   12     1548.90002       10.60000     1410.19995       10.10000
   12    4   11     2766.00000       14.20000     2859.30005       14.60000
   12    4   10     3697.69995       17.60000     3544.00000       16.80000
   12    4    9     1514.50000        9.40000     1628.50000        9.80000
   12    4    8    10540.59960       44.00000    10482.29980       43.30000
   12    4    7      705.90002        6.30000      753.00000        6.40000
   12    4    6     6763.20020       29.10000     6524.00000       27.40000
   12    4    5     1155.80005        6.90000     1079.00000        6.80000
   12    4    4     1155.59998        7.30000     1127.19995        7.30000
   12    4    3     6164.10010       27.20000     6341.10010       28.10000
   12    4    2     1057.59998        6.60000     1020.79999        6.40000
   12    4    1     1186.30005        7.60000     1228.90002        7.60000
   12    3   28       42.30000       13.20000       26.30000       13.30000
   12    3   27       33.30000        8.80000       54.90000        8.60000
   12    3   25       38.50000        7.40000       31.70000        7.10000
   12    3   24      186.30000        7.70000      180.60001        7.30000
   12    3   23      200.89999        7.80000      176.80000        7.70000
   12    3   22      218.60001        7.50000      227.39999        7.50000
   12    3   21      302.89999        7.30000      288.29999        7.30000
   12    3   20      323.50000        7.30000      324.39999        7.50000
   12    3   19      340.00000        7.20000      331.79999        7.30000
   12    3   18       72.40000        6.00000       65.10000        6.10000
   12    3   17     1455.90002       11.50000     1481.59998       11.60000
   12    3   16     1389.80005       11.10000     1378.30005       11.30000
   12    3   15     1562.30005       12.60000     1511.90002       12.30000
   12    3   14     2791.30005       15.70000     2771.80005       15.50000
   12    3   13      220.20000        5.90000      211.80000        5.80000
   12    3   12     5362.70020       23.70000     5417.20020       24.40000
   12    3   11     1482.59998        9.80000     1376.40002        9.40000
   12    3   10    11404.29980       45.20000    11349.79980       44.40000
   12    3    9     9996.00000       41.40000     9996.00000       40.10000
   12    3    8    19957.00000       84.80000    19781.90040       79.20000
   12    3    7     2046.30005       11.20000     2032.69995       11.00000
   12    3    6     5928.70020       25.30000     6008.50000       25.60000
   12    3    5      699.70001        5.30000      736.20001        5.70000
   12    3    4      997.50000        6.20000      998.79999        6.30000
   12    3    3     5469.70020       23.90000     5339.39990       22.80000
   12    3    2     1687.59998        8.90000     1756.80005        9.00000
   12    3    1      628.29999        4.80000      632.20001        4.90000
   12    2   29        0.00000       16.80000        1.10000       16.80000
   12    2   28       15.50000       12.50000       13.30000       11.90000
   12    2   27       41.50000        8.50000       32.60000        8.10000
   12    2   26       71.90000        7.70000       81.90000        7.70000
   12    2   25       75.50000        7.50000       82.10000        7.50000
   12    2   24      103.50000        7.40000       94.40000        7.40000
   12    2   23      134.50000        8.00000      137.89999        8.00000
   12    2   22      197.20000        7.40000      205.20000        7.50000
   12    2   21       80.00000        6.40000       75.40000        6.40000
   12    2   20       49.20000        6.30000       49.50000        6.30000
   12    2   19      841.50000        9.00000      841.29999        9.30000
   12    2   18      880.90002        9.30000      867.09998        9.20000
   12    2   17      425.79999        7.60000      402.39999        7.50000
   12    2   16      802.90002        9.00000      806.40002        9.20000
   12    2   15     2147.39990       14.40000     2190.19995       13.90000
   12    2   14       74.80000        5.80000       79.70000        5.90000
   12    2   13     1135.00000        8.90000     1121.59998        8.60000
   12    2   12      959.09998        8.10000      926.50000        8.00000
   12    2   11    25208.90040       99.20000    25267.19920       97.80000
   12    2   10     7451.79980       31.70000     7490.70020       31.40000
   12    2    9     8817.29980       35.90000     8585.79980       35.10000
   12    2    8     3460.39990       16.60000     3569.30005       17.10000
   12    2    7     3207.50000       14.60000     3328.10010       15.10000
   12    2    6     1340.00000        7.90000     1328.69995        7.90000
   12    2    5     3295.00000       14.70000     3300.89990       14.90000
   12    2    4      259.89999        3.40000      260.60001        3.50000
   12    2    3      908.20001        6.00000      983.79999        6.20000
   12    2    2     2688.19995       12.90000     2694.00000       12.90000
   12    2    1     3649.10010       16.70000     3824.10010       17.40000
   12    1   29        7.20000       15.80000       16.60000       16.10000
   12    1   28       12.60000       10.90000        5.90000       11.00000
   12    1   27      117.30000        7.90000      107.20000        8.10000
   12    1   25       15.50000        6.90000        3.80000        7.20000
   12    1   24       91.90000        7.20000       83.20000        7.20000
   12    1   23      172.89999        7.60000      152.39999        7.50000
   12    1   22        0.50000        6.30000        3.00000        6.30000
   12    1   21       18.20000        5.90000       17.40000        5.90000
   12    1   20      228.20000        6.80000      244.70000        6.70000
   12    1   19      590.20001        8.00000      594.59998        8.10000
   12    1   18       79.80000        6.10000       81.50000        6.10000
   12    1   17      873.79999        9.30000      872.59998        9.30000
   12    1   16      322.70001        7.50000      329.70001        7.60000
   12    1   15      951.40002        9.30000      921.79999        8.90000
   12    1   14      660.40002        7.80000      657.79999        7.40000
   12    1   13     2522.80005       13.80000     2581.19995       13.90000
   12    1   12     1284.19995        9.20000     1230.30005        9.20000
   12    1   11    11746.59960       48.20000    11528.79980       46.30000
   12    1   10    11604.59960       47.00000    11390.70020       46.90000
   12    1    9     5403.60010       23.30000     5465.79980       24.00000
   12    1    8     2133.80005       11.20000     2104.60010       11.10000
   12    1    7     1235.69995        7.50000     1346.59998        7.90000
   12    1    6     3246.39990       15.20000     3281.39990       15.30000
   12    1    5      538.59998        4.50000      663.09998        5.10000
   12    1    4     2071.60010       10.00000     1909.30005        9.30000
   12    1    3     1972.40002        9.60000     1922.40002        9.40000
   12    1    2     2157.10010       10.80000     2213.60010       10.70000
   12    1    1      724.40002        5.00000      726.29999        5.00000
   11   10   26       75.50000       11.20000       62.20000       11.50000
   11   10   25       57.90000       10.00000       46.50000        9.70000
   11   10   24       13.50000        7.60000        0.40000        7.50000
   11   10   23       85.70000        7.20000       63.50000        7.10000
   11   10   22      241.20000        8.10000      236.10001        8.10000
   11   10   21      107.10000        7.10000       92.00000        6.60000
   11   10   20      174.50000        7.00000      185.20000        7.10000
   11   10   19      138.50000        6.90000      126.40000        6.80000
   11   10   18      132.70000        6.50000      117.70000        6.40000
   11   10   17      256.20001        6.60000      255.20000        6.80000
   11   10   16       82.80000        6.10000       62.60000        6.20000
   11   10   15      272.29999        6.80000      261.00000        6.70000
   11   10   14      380.29999        6.90000      398.39999        7.10000
   11   10   13      377.70001        6.60000      356.50000        6.60000
   11   10   12      108.80000        5.30000      103.20000        5.40000
   11   10   11      447.20001        6.50000      451.50000        6.80000
   11   10   10       38.80000        4.70000       45.70000        4.80000
   11   10    9      810.70001        7.20000      825.09998        7.40000
   11   10    8       32.20000        4.70000       16.70000        4.70000
   11   10    7     1435.50000       10.50000     1477.69995       10.80000
   11   10    6     1554.00000        9.80000     1604.69995       10.60000
   11   10    5     5043.70020       22.90000     5022.29980       23.90000
   11   10    4      813.59998        6.90000      799.79999        6.70000
   11   10    3     2293.30005       12.50000     2310.80005       12.60000
   11   10    2     3981.69995       20.20000     3933.00000       18.70000
   11   10    1     3586.80005       19.80000     3637.39990       19.30000
   11    9   27        4.50000       13.00000        7.60000       12.40000
   11    9   26       12.10000        9.20000       35.40000        9.60000
   11    9   25       79.60000        8.50000       76.90000        8.20000
   11    9   24       54.30000        7.30000       56.70000        7.20000
   11    9   23       19.30000        7.00000       14.80000        7.00000
   11    9   22       18.00000        7.10000       14.00000        7.00000
   11    9   21      223.30000        7.40000      217.70000        7.50000
   11    9   20      189.00000        7.10000      186.70000        7.30000
   11    9   19      705.09998        9.20000      643.79999        9.10000
   11    9   18      176.70000        6.30000      157.60001        6.20000
   11    9   17      344.29999        6.90000      322.29999        6.90000
   11    9   16      624.40002        8.00000      625.00000        8.10000
   11    9   15      114.70000        5.90000      103.00000        5.90000
   11    9   14      459.10001        7.10000      468.79999        7.10000
   11    9   13     1286.30005        9.70000     1260.19995        9.70000
   11    9   12      623.79999        7.30000      587.79999        7.10000
   11    9   11      653.40002        7.60000      618.20001        7.50000
   11    9   10     2019.00000       12.40000     2116.30005       12.40000
   11    9    9     2347.80005       13.30000     2310.80005       13.00000
   11    9    8     2688.19995       14.40000     2758.19995       14.70000
   11    9    7     3079.10010       16.60000     3044.10010       16.40000
   11    9    6     1698.50000       10.40000     1655.09998       10.20000
   11    9    5     1468.40002        9.40000     1561.19995        9.70000
   11    9    4      201.70000        4.30000      229.50000        4.50000
   11    9    3     2096.80005       11.80000     1991.80005       11.00000
   11    9    2     5405.50000       24.90000     5413.29980       24.50000
   11    9    1     4536.00000       23.20000     4547.70020       22.00000
   11    8   27       20.70000       12.00000       23.70000       11.20000
   11    8   26       13.90000        8.90000       12.90000        9.00000
   11    8   25       37.90000        7.70000       57.60000        7.80000
   11    8   23       80.80000        7.30000       84.70000        7.20000
   11    8   22      177.20000        7.40000      184.70000        7.60000
   11    8   21       52.80000        6.80000       55.40000        6.70000
   11    8   20      270.20001        7.40000      279.70001        7.50000
   11    8   19      774.70001        8.80000      743.79999        8.70000
   11    8   18      544.59998        7.70000      542.09998        7.70000
   11    8   17      344.50000        6.90000      337.50000        6.90000
   11    8   16      873.90002        9.20000      856.09998        9.10000
   11    8   15     1976.19995       12.90000     1945.09998       12.70000
   11    8   14      218.20000        6.20000      249.39999        6.30000
   11    8   13      577.70001        7.40000      539.00000        7.50000
   11    8   12      725.09998        7.80000      662.29999        8.00000
   11    8   11     1650.09998       10.90000     1706.69995       11.50000
   11    8   10      756.79999        7.30000      787.40002        7.60000
   11    8    9     3592.69995       17.00000     3635.39990       17.50000
   11    8    8       13.40000        4.00000        7.60000        4.10000
   11    8    7      300.29999        4.80000      270.79999        4.20000
   11    8    6     3911.69995       18.40000     4075.00000       19.60000
   11    8    5     3950.60010       18.80000     3726.89990       18.10000
   11    8    4     1555.90002        9.30000     1622.59998        9.50000
   11    8    3    12904.00000       54.60000    12870.90040       52.60000
   11    8    2     6111.60010       27.30000     6026.00000       26.10000
   11    8    1     4405.70020       20.50000     4368.79980       19.80000
   11    7   28        2.60000       25.90000       15.40000       21.00000
   11    7   27      113.40000       11.60000      104.80000       11.40000
   11    7   26       40.70000        8.00000       34.10000        8.00000
   11    7   25       30.50000        7.20000       43.40000        7.20000
   11    7   23       88.40000        7.30000       99.20000        7.20000
   11    7   22      117.50000        7.00000      126.40000        7.10000
   11    7   21       32.30000        6.90000       29.40000        6.80000
   11    7   20     1235.90002       11.50000     1240.59998       11.70000
   11    7   19      666.79999        8.80000      654.70001        8.60000
   11    7   18       11.50000        6.00000        8.80000        5.90000
   11    7   17      390.79999        7.50000      383.60001        7.50000
   11    7   16      330.70001        7.00000      332.39999        7.20000
   11    7   15      134.10001        6.10000      133.00000        6.20000
   11    7   14     5683.70020       28.00000     5716.70020       27.50000
   11    7   13     2676.50000       16.60000     2717.30005       16.80000
   11    7   12       92.80000        5.20000       78.30000        5.20000
   11    7   11     1613.50000       11.10000     1599.50000       11.00000
   11    7   10      420.50000        6.00000      418.20001        6.00000
   11    7    9     4512.70020       20.80000     4390.20020       21.10000
   11    7    8     1828.40002       10.60000     1797.30005       10.80000
   11    7    7      606.90002        5.70000      574.40002        5.70000
   11    7    6     2622.00000       13.40000     2629.80005       13.30000
   11    7    5      391.70001        4.90000      419.60001        4.90000
   11    7    4     9056.50000       38.10000     9301.59961       38.90000
   11    7    3     2209.69995       11.70000     2236.89990       11.70000
   11    7    2    11398.40040       48.80000    11585.20020       49.00000
   11    7    1     2233.00000       11.40000     2118.19995       11.40000
   11    6   28        6.70000       14.00000        4.20000       13.90000
   11    6   27       14.60000       10.20000       28.30000       10.10000
   11    6   26       30.90000        7.70000       20.70000        7.80000
   11    6   25        8.70000        7.10000       16.60000        7.10000
   11    6   24        3.60000        6.90000        6.20000        7.00000
   11    6   23        8.80000        6.90000       12.00000        6.70000
   11    6   22      117.20000        7.30000      120.30000        7.10000
   11    6   21      107.10000        7.30000      103.30000        6.90000
   11    6   20      627.70001        8.50000      619.50000        8.30000
   11    6   19       57.90000        6.10000       53.50000        6.00000
   11    6   18     1523.00000       11.70000     1499.69995       11.80000
   11    6   17      175.10001        6.70000      157.89999        6.40000
   11    6   16      711.50000        8.70000      666.40002        8.10000
   11    6   15     1866.19995       12.70000     1876.09998       12.70000
   11    6   14     1126.19995        9.90000     1134.59998        9.70000
   11    6   13      120.60000        5.60000      105.00000        5.40000
   11    6   12     1017.70001        8.70000     1024.69995        8.80000
   11    6   11      451.50000        6.00000      489.79999        6.40000
   11    6   10     3310.60010       16.00000     3367.00000       16.50000
   11    6    9      959.09998        7.40000     1042.19995        7.80000
   11    6    8     9863.70020       41.70000     9943.50000       40.90000
   11    6    7     6977.20020       30.10000     7020.00000       29.60000
   11    6    6      916.50000        6.30000      921.20001        6.30000
   11    6    5      199.60001        3.70000      195.10001        3.40000
   11    6    4      222.10001        3.80000      206.39999        3.60000
   11    6    3      970.59998        6.90000     1036.40002        7.00000
   11    6    2     2824.30005       15.10000     2847.69995       15.10000
   11    6    1     4172.29980       20.90000     4073.10010       20.30000
   11    5   28        8.40000       13.10000       12.60000       12.70000
   11    5   27       11.30000        8.90000        4.80000        9.10000
   11    5   26       12.70000        7.60000       20.80000        7.30000
   11    5   25       23.00000        7.50000       15.90000        7.20000
   11    5   24       25.20000        7.10000       16.20000        7.10000
   11    5   22      139.50000        7.30000      134.39999        7.20000
   11    5   21      197.00000        7.20000      182.10001        7.20000
   11    5   20        6.70000        6.00000        9.80000        5.90000
   11    5   19      373.89999        7.20000      377.39999        7.20000
   11    5   18       31.70000        5.90000       30.30000        5.90000
   11    5   17     1794.19995       12.80000     1779.80005       12.70000
   11    5   16       50.70000        5.90000       66.00000        5.90000
   11    5   15      634.90002        7.90000      658.00000        8.10000
   11    5   14      117.40000        6.00000      115.20000        6.20000
   11    5   13      620.50000        7.70000      630.79999        7.80000
   11    5   12     2355.50000       13.20000     2386.69995       13.50000
   11    5   11      698.90002        6.90000      747.70001        7.20000
   11    5   10     5568.89990       24.40000     5495.00000       23.80000
   11    5    9    10974.40040       43.90000    10811.00000       43.00000
   11    5    8     3884.39990       18.30000     3876.60010       18.10000
   11    5    7     3915.50000       18.20000     3886.39990       17.90000
   11    5    6     2312.80005       11.60000     2351.69995       11.60000
   11    5    5     5275.20020       22.30000     5242.10010       22.20000
   11    5    4     3120.00000       15.00000     3042.19995       14.20000
   11    5    3      574.40002        5.30000      594.79999        4.90000
   11    5    2     3376.69995       16.10000     3318.39990       15.70000
   11    5    1     2336.10010       11.50000     2382.80005       11.70000
   11    4   29       25.60000       19.50000       19.10000       20.50000
   11    4   28       49.90000       12.20000       45.70000       12.50000
   11    4   27       25.30000        8.30000       19.10000        8.30000
   11    4   26       16.40000        7.20000       13.90000        7.10000
   11    4   25       30.40000        7.10000       36.80000        7.20000
   11    4   24       13.10000        6.80000        4.90000        7.00000
   11    4   23       96.80000        7.60000      101.40000        7.20000
   11    4   22      214.50000        7.40000      210.89999        7.30000
   11    4   21       10.30000        6.10000        6.10000        6.10000
   11    4   20       10.70000        6.20000       13.70000        6.10000
   11    4   19      161.70000        6.50000      150.80000        6.60000
   11    4   18       88.30000        6.10000      102.00000        6.20000
   11    4   17       54.70000        6.30000       60.30000        6.10000
   11    4   16     2779.60010       17.20000     2783.50000       17.00000
   11    4   15       28.10000        6.00000       18.80000        6.00000
   11    4   14     1018.50000        8.90000     1010.29999        8.80000
   11    4   13     6105.79980       28.70000     6119.39990       27.80000
   11    4   12     6718.50000       29.80000     6632.89990       28.20000
   11    4   11     4989.29980       22.60000     4913.39990       21.50000
   11    4   10     1130.09998        8.30000     1168.19995        8.20000
   11    4    9     3870.80005       18.20000     3750.19995       17.30000
   11    4    8    19110.90040       80.00000    18881.40040       77.10000
   11    4    7     8189.00000       35.60000     8327.09961       36.30000
   11    4    6     5959.89990       24.80000     5679.79980       24.00000
   11    4    5     2836.00000       13.80000     2787.39990       13.40000
   11    4    4     1267.09998        7.60000     1201.09998        6.90000
   11    4    3      824.00000        5.80000      864.59998        5.80000
   11    4    2     2297.19995       11.00000     2431.39990       11.80000
   11    4    1     1980.09998       10.10000     2186.30005       10.80000
   11    3   29       22.00000       16.30000        6.00000       16.60000
   11    3   28       40.90000       11.50000       30.70000       11.10000
   11    3   27       36.90000        8.20000       29.30000        8.00000
   11    3   26       84.70000        7.70000       92.80000        7.90000
   11    3   25        5.80000        7.20000       14.60000        7.20000
   11    3   24       13.60000        6.90000        5.20000        7.00000
   11    3   23      145.60001        8.00000      127.80000        7.80000
   11    3   22       67.30000        6.70000       73.50000        7.00000
   11    3   21      190.20000        6.80000      184.50000        6.90000
   11    3   20      973.50000       10.10000      975.09998        9.90000
   11    3   19       24.30000        6.20000       31.50000        6.10000
   11    3   18      984.20001        9.90000     1043.80005       10.00000
   11    3   17      894.00000        9.40000      932.50000        9.70000
   11    3   16      107.20000        6.50000       87.30000        6.60000
   11    3   15      605.70001        8.10000      625.90002        8.30000
   11    3   14      568.59998        7.30000      585.70001        7.30000
   11    3   13      212.20000        5.80000      200.30000        5.60000
   11    3   12     8552.70020       35.10000     8486.59961       34.80000
   11    3   11     1223.69995        8.90000     1225.00000        8.90000
   11    3   10    10884.90040       42.80000    10921.90040       44.60000
   11    3    9      488.00000        5.70000      430.10001        5.40000
   11    3    8     5442.50000       23.30000     5755.60010       25.00000
   11    3    7      207.70000        4.00000      200.50000        3.90000
   11    3    6      618.59998        5.20000      694.79999        5.50000
   11    3    5      463.50000        4.10000      420.29999        4.10000
   11    3    4      719.70001        5.30000      762.09998        5.50000
   11    3    3      388.10001        3.80000      414.70001        4.10000
   11    3    2      200.50000        3.00000      204.00000        2.90000
   11    3    1     2316.60010       11.10000     2273.89990       11.10000
   11    2   28       54.30000       10.50000       54.00000       10.80000
   11    2   27      168.89999        8.10000      188.70000        8.30000
   11    2   26        9.90000        7.30000        8.90000        7.50000
   11    2   25      116.60000        7.50000      108.40000        7.80000
   11    2   24       32.40000        7.00000       29.20000        7.10000
   11    2   23       25.30000        7.00000       18.60000        6.90000
   11    2   22        3.10000        6.10000        1.50000        6.00000
   11    2   21        1.30000        5.90000       12.50000        5.90000
   11    2   20      362.39999        7.40000      344.70001        7.30000
   11    2   19      918.29999        9.30000      901.20001        9.30000
   11    2   18      185.50000        6.70000      197.60001        6.60000
   11    2   17      129.00000        6.50000      127.20000        6.50000
   11    2   16      561.79999        8.80000      517.40002        8.50000
   11    2   15     5930.70020       28.30000     6101.89990       28.20000
   11    2   14     1358.69995        9.80000     1330.30005        9.60000
   11    2   13     2063.80005       11.70000     2048.19995       12.20000
   11    2   12      498.00000        6.40000      472.50000        6.40000
   11    2   11    20404.40040       80.10000    20171.00000       77.80000
   11    2   10      841.70001        7.00000      920.40002        7.20000
   11    2    9      807.59998        6.40000      966.00000        6.90000
   11    2    8     9595.29980       39.50000     9988.20020       42.20000
   11    2    7     1745.00000        9.70000     1783.09998        9.80000
   11    2    6     1740.50000        9.10000     1673.19995        9.00000
   11    2    5     2466.39990       12.20000     2571.50000       12.30000
   11    2    4     3901.89990       17.40000     3787.19995       16.60000
   11    2    3       13.30000        2.00000       49.90000        2.30000
   11    2    2     5119.60010       21.10000     5113.70020       21.70000
   11    2    1      395.60001        3.50000      346.00000        3.40000
   11    1   29        4.70000       15.10000       14.20000       15.30000
   11    1   28      116.20000        9.50000      110.80000        9.80000
   11    1   27       24.80000        7.30000       31.70000        7.40000
   11    1   25       31.70000        7.00000        4.00000        6.90000
   11    1   24       53.00000        7.60000       55.60000        7.50000
   11    1   23       51.50000        7.50000       35.40000        7.20000
   11    1   22       27.00000        6.20000       29.40000        6.20000
   11    1   21       50.90000        6.10000       51.00000        6.00000
   11    1   20       22.10000        6.00000        7.90000        6.00000
   11    1   19     1894.40002       13.10000     1923.00000       13.10000
   11    1   18      312.60001        7.10000      300.29999        6.90000
   11    1   17      210.89999        7.00000      191.30000        6.90000
   11    1   16     9324.90039       46.60000     9470.79980       44.90000
   11    1   15     4913.39990       24.60000     4785.00000       23.80000
   11    1   14      861.29999        8.00000      893.00000        8.00000
   11    1   13     1650.09998       10.50000     1636.59998       10.40000
   11    1   12     3526.50000       17.50000     3670.50000       17.90000
   11    1   11    10106.90040       42.20000    10317.00000       42.30000
   11    1   10     5485.29980       24.10000     5349.10010       23.50000
   11    1    9     1349.30005        8.40000     1341.90002        8.30000
   11    1    8      648.90002        5.50000      751.00000        5.90000
   11    1    7     3652.89990       16.70000     3464.30005       16.00000
   11    1    6     4440.70020       19.40000     4285.10010       19.50000
   11    1    5     3281.39990       15.20000     3339.80005       15.00000
   11    1    4     4860.89990       21.20000     4979.50000       21.80000
   11    1    3     4394.00000       19.70000     4432.89990       20.20000
   11    1    2     3997.19995       17.80000     4211.20020       19.10000
   11    1    1     5926.79980       26.60000     5926.79980       27.10000
   10    9   26       16.90000        9.20000        0.20000        9.00000
   10    9   25       26.00000        7.40000       33.10000        7.40000
   10    9   24        7.20000        6.90000       12.30000        6.90000
   10    9   23       57.90000        7.10000       61.30000        7.40000
   10    9   22       25.10000        6.90000       29.40000        7.10000
   10    9   21      328.10001        8.30000      343.50000        8.20000
   10    9   20      405.89999        8.20000      381.10001        8.30000
   10    9   19        8.90000        6.00000       19.20000        6.10000
   10    9   18      605.50000        8.20000      626.29999        8.10000
   10    9   17       34.80000        5.70000       41.70000        5.80000
   10    9   16       63.50000        5.70000       63.90000        5.70000
   10    9   15       22.60000        5.50000       27.40000        5.50000
   10    9   14     1947.09998       12.70000     1947.09998       12.90000
   10    9   13     1334.59998       10.40000     1425.19995       10.50000
   10    9   12     1214.00000        9.60000     1230.30005        9.60000
   10    9   11     1434.90002       10.10000     1480.40002       10.20000
   10    9   10       34.60000        4.90000       40.50000        5.10000
   10    9    9     1517.80005        9.50000     1504.59998        9.90000
   10    9    8     3736.60010       17.80000     3641.30005       17.30000
   10    9    7     2933.30005       15.60000     3106.39990       16.30000
   10    9    6     1632.40002       10.30000     1633.30005        9.90000
   10    9    5     2330.30005       12.60000     2343.89990       12.80000
   10    9    4     1473.19995        9.00000     1497.00000        9.30000
   10    9    3     1008.50000        7.10000     1027.80005        7.20000
   10    9    2      464.29999        4.80000      518.79999        5.00000
   10    9    1      408.10001        4.30000      425.79999        4.70000
   10    8   28        8.60000       17.00000       29.90000       17.00000
   10    8   27        4.30000       10.40000       30.30000       10.30000
   10    8   26       33.30000        8.20000       42.60000        8.10000
   10    8   24      226.39999        7.90000      215.89999        7.80000
   10    8   23       74.70000        7.40000       88.60000        7.30000
   10    8   22      594.59998        9.20000      598.29999        9.50000
   10    8   21      581.79999        9.00000      593.79999        9.20000
   10    8   20      520.29999        8.30000      493.10001        8.30000
   10    8   19      493.50000        7.90000      516.00000        8.00000
   10    8   18      769.09998        8.90000      752.40002        8.60000
   10    8   17      718.09998        8.60000      672.00000        8.20000
   10    8   16      362.79999        7.10000      352.10001        7.00000
   10    8   15      514.50000        7.60000      507.10001        7.40000
   10    8   14      534.70001        7.60000      552.40002        7.60000
   10    8   13      718.29999        8.30000      724.59998        8.40000
   10    8   12      611.40002        7.50000      651.00000        7.50000
   10    8   11     5666.20020       27.40000     5716.70020       26.70000
   10    8   10     3030.50000       15.60000     3036.30005       15.70000
   10    8    9     8482.70020       37.20000     8681.09961       35.50000
   10    8    8     1984.00000       11.20000     1997.59998       11.10000
   10    8    7     3020.80005       15.30000     3042.19995       14.80000
   10    8    6      188.30000        4.70000      193.50000        4.40000
   10    8    5     6382.00000       28.80000     6313.89990       28.40000
   10    8    4     2030.69995       11.10000     1989.90002       10.90000
   10    8    3     3639.30005       17.20000     3594.60010       16.80000
   10    8    2     2526.69995       12.70000     2662.89990       12.90000
   10    8    1    10449.20020       43.10000    10492.00000       42.50000
   10    7   28       11.50000       13.60000       15.70000       13.60000
   10    7   27       12.90000        9.80000       23.30000        9.80000
   10    7   26       66.00000        7.80000       44.90000        7.90000
   10    7   25       46.20000        7.30000       47.40000        7.20000
   10    7   24       39.60000        7.20000       40.90000        7.20000
   10    7   23      185.39999        7.50000      184.80000        7.30000
   10    7   22       24.30000        7.00000       39.90000        7.00000
   10    7   21     1035.59998       11.30000     1012.79999       11.00000
   10    7   20       60.30000        6.20000       79.80000        6.10000
   10    7   19     1556.09998       12.00000     1529.30005       11.60000
   10    7   18      507.29999        7.80000      480.60001        7.50000
   10    7   17      145.50000        6.40000      143.80000        6.50000
   10    7   16     1067.09998       10.00000     1059.30005       10.10000
   10    7   15      121.60000        5.90000      121.10000        5.70000
   10    7   14      700.20001        8.20000      639.20001        8.20000
   10    7   13     4693.60010       22.00000     4590.50000       21.90000
   10    7   12      527.29999        6.80000      553.00000        6.90000
   10    7   11     1040.09998        8.30000     1025.69995        8.30000
   10    7   10      405.39999        5.80000      383.79999        5.70000
   10    7    9    11863.29980       48.00000    11880.79980       48.10000
   10    7    8     5144.89990       22.70000     5329.60010       23.70000
   10    7    7     6667.89990       29.60000     6990.79980       30.30000
   10    7    6     2030.69995       11.00000     2135.69995       11.10000
   10    7    5      478.50000        4.90000      552.00000        5.60000
   10    7    4     1741.69995        9.50000     1664.09998        9.40000
   10    7    3      467.60001        4.40000      448.89999        4.50000
   10    7    2       92.40000        3.00000      136.00000        3.40000
   10    7    1     2727.10010       13.50000     2754.30005       13.80000
   10    6   28       10.50000       12.20000        4.70000       12.00000
   10    6   27        3.30000        8.80000       13.60000        8.50000
   10    6   26        5.90000        7.20000       11.10000        7.10000
   10    6   24       47.50000        7.40000       40.90000        7.10000
   10    6   23      148.89999        7.40000      157.50000        7.20000
   10    6   22      656.29999        9.60000      631.59998        9.30000
   10    6   21       83.80000        6.40000       72.70000        6.30000
   10    6   20      367.39999        7.20000      370.89999        7.40000
   10    6   19      388.39999        7.40000      402.39999        7.40000
   10    6   17      399.10001        7.30000      392.89999        7.30000
   10    6   16      146.30000        6.20000      137.10001        6.40000
   10    6   15     3944.69995       20.60000     3913.60010       20.10000
   10    6   14      851.59998        8.40000      843.59998        8.50000
   10    6   13     1730.00000       11.60000     1747.50000       11.60000
   10    6   12     2178.50000       12.70000     2093.00000       12.10000
   10    6   11     1771.80005       10.80000     1850.40002       10.80000
   10    6   10    11863.29980       47.30000    12135.59960       48.10000
   10    6    9      515.50000        5.90000      514.50000        5.80000
   10    6    8    12059.79980       48.80000    11929.50000       48.00000
   10    6    7     6315.79980       27.50000     6181.60010       26.50000
   10    6    6     3016.89990       14.10000     3092.80005       14.70000
   10    6    5     2211.60010       11.40000     2246.60010       11.30000
   10    6    4     4866.70020       22.00000     4827.79980       22.10000
   10    6    3     8068.39990       34.60000     8144.20020       34.80000
   10    6    2     3018.80005       14.50000     3016.89990       14.70000
   10    6    1     2089.10010       10.50000     2199.89990       11.20000
   10    5   28       50.30000       12.00000       43.40000       11.70000
   10    5   27       39.10000        8.30000       24.60000        8.20000
   10    5   26       13.60000        7.00000        1.30000        7.00000
   10    5   25       29.70000        7.20000       25.60000        7.20000
   10    5   24       94.50000        7.20000       94.40000        7.20000
   10    5   23       46.80000        7.40000       47.00000        7.30000
   10    5   22       90.80000        7.00000       92.30000        7.20000
   10    5   21      146.70000        6.50000      155.00000        6.70000
   10    5   20      214.20000        6.70000      194.00000        6.70000
   10    5   19      370.20001        7.30000      357.70001        7.10000
   10    5   18      186.70000        6.40000      179.30000        6.50000
   10    5   17      318.39999        7.00000      340.39999        7.20000
   10    5   16      851.59998        9.20000      868.50000        9.20000
   10    5   15      911.70001        9.40000      938.90002        9.30000
   10    5   14      333.60001        6.70000      336.70001        6.60000
   10    5   13      579.59998        7.00000      585.29999        7.00000
   10    5   12     3629.60010       17.70000     3672.39990       17.70000
   10    5   11     7136.70020       30.30000     6841.00000       28.60000
   10    5   10     1209.69995        8.50000     1150.90002        8.10000
   10    5    9    10793.50000       44.00000    10725.40040       43.70000
   10    5    8      384.00000        5.20000      461.79999        5.50000
   10    5    7    13079.00000       53.90000    12789.20020       53.20000
   10    5    6      787.20001        6.00000      828.20001        6.20000
   10    5    5     2641.50000       12.20000     2676.50000       12.40000
   10    5    4     6541.50000       27.10000     6582.29980       27.30000
   10    5    3     1861.69995        9.60000     1914.19995       10.10000
   10    5    2     2098.80005       10.40000     2246.60010       11.50000
   10    5    1     2534.50000       12.60000     2764.00000       13.00000
   10    4   29       41.60000       15.90000       92.10000       16.40000
   10    4   27       11.30000        7.90000       11.80000        7.90000
   10    4   26       13.00000        7.10000        5.70000        7.20000
   10    4   25       16.60000        7.00000       17.20000        7.30000
   10    4   24       49.50000        7.20000       56.40000        7.30000
   10    4   23       43.80000        7.40000       46.90000        7.20000
   10    4   22       49.40000        6.60000       40.70000        6.70000
   10    4   21      262.20001        7.00000      256.60001        7.10000
   10    4   20      292.50000        7.40000      263.00000        7.10000
   10    4   19     1230.69995       10.90000     1193.90002       10.80000
   10    4   17     1294.09998       10.80000     1307.30005       10.70000
   10    4   16      155.30000        6.60000      134.80000        6.40000
   10    4   15      326.20001        7.10000      312.00000        6.70000
   10    4   14     2036.50000       13.20000     2139.60010       12.90000
   10    4   13      835.20001        8.00000      767.00000        7.70000
   10    4   12     2939.10010       15.40000     2946.89990       15.20000
   10    4   11     6718.50000       29.40000     6483.10010       28.40000
   10    4   10     6788.50000       28.60000     6809.89990       29.00000
   10    4    9     2731.00000       13.90000     2709.60010       13.60000
   10    4    8     4403.79980       19.90000     4683.89990       20.80000
   10    4    7      158.30000        3.70000      172.00000        3.70000
   10    4    6     1480.19995        8.20000     1427.50000        8.40000
   10    4    5     2538.39990       12.10000     2503.39990       12.10000
   10    4    4      385.50000        3.50000      395.20001        3.60000
   10    4    3      777.50000        5.10000      795.00000        5.10000
   10    4    2     1255.00000        7.00000     1239.59998        6.90000
   10    4    1      182.00000        2.70000      150.10001        2.50000
   10    3   29       17.20000       15.00000       10.40000       15.30000
   10    3   28       44.40000        9.80000       40.60000       10.00000
   10    3   27       38.80000        7.50000       45.70000        7.60000
   10    3   26      137.10001        7.80000      135.39999        8.00000
   10    3   25       19.70000        7.30000       24.90000        7.20000
   10    3   24      139.30000        7.60000      127.30000        7.50000
   10    3   23      146.39999        7.50000      139.89999        7.60000
   10    3   21      318.79999        7.30000      346.79999        7.40000
   10    3   20      162.80000        6.70000      181.20000        6.70000
   10    3   19       29.50000        6.10000       15.90000        6.00000
   10    3   18      939.09998        9.90000      995.90002        9.90000
   10    3   17       27.90000        6.40000       43.50000        6.20000
   10    3   16     4152.79980       21.80000     4255.89990       21.80000
   10    3   15     4226.79980       21.20000     4269.60010       21.40000
   10    3   14      588.40002        7.10000      630.00000        7.30000
   10    3   13     6205.00000       26.50000     6286.70020       26.80000
   10    3   12    10941.29980       43.40000    10958.79980       43.50000
   10    3   11     7790.20020       32.60000     7716.29980       32.10000
   10    3   10    14923.00000       58.70000    14849.09960       58.00000
   10    3    9     3394.19995       16.60000     3522.60010       16.70000
   10    3    8     3863.00000       18.00000     3960.30005       18.20000
   10    3    7     2573.39990       13.30000     2943.00000       14.70000
   10    3    6      863.20001        6.00000      944.59998        6.30000
   10    3    5     3896.10010       17.60000     3688.00000       16.80000
   10    3    4     3291.19995       15.10000     3225.00000       14.30000
   10    3    3     1041.00000        6.00000     1058.69995        6.10000
   10    3    2     1407.90002        7.70000     1364.90002        7.60000
   10    3    1     4137.29980       19.30000     3746.30005       17.50000
   10    2   29       56.70000       14.40000       27.00000       14.40000
   10    2   28       31.50000        8.90000       13.40000        9.10000
   10    2   27       73.30000        7.60000       63.90000        7.80000
   10    2   26       59.80000        7.50000       44.40000        7.50000
   10    2   25      268.60001        8.10000      271.89999        8.30000
   10    2   24       33.30000        7.70000       30.70000        7.70000
   10    2   23      157.60001        7.50000      159.00000        7.60000
   10    2   22      116.10000        6.40000      132.10001        6.60000
   10    2   21      253.10001        7.00000      276.60001        7.10000
   10    2   20      375.20001        7.50000      372.89999        7.40000
   10    2   19      117.70000        6.30000      123.20000        6.40000
   10    2   18      110.70000        6.30000      128.89999        6.30000
   10    2   17     3176.39990       19.00000     3178.30005       19.10000
   10    2   16      903.50000        9.40000      882.50000        9.70000
   10    2   15     3044.10010       16.60000     3088.89990       16.50000
   10    2   14     1360.59998        9.70000     1398.19995        9.80000
   10    2   13     4695.50000       21.20000     4783.10010       21.50000
   10    2   12     2678.39990       14.10000     2489.80005       14.00000
   10    2   11     3040.19995       15.00000     2890.50000       15.00000
   10    2   10     3987.50000       18.40000     4191.70020       19.60000
   10    2    9     4189.79980       19.10000     4302.60010       20.00000
   10    2    8     1999.59998       10.40000     2013.19995       10.70000
   10    2    7     1206.80005        7.30000     1100.00000        7.40000
   10    2    6     1194.90002        7.10000     1385.69995        8.30000
   10    2    5      424.20001        3.70000      430.10001        3.80000
   10    2    4     2285.50000       11.30000     2248.60010       11.00000
   10    2    3     9622.50000       41.90000     9634.20020       41.70000
   10    2    2     2956.60010       14.10000     3050.00000       14.60000
   10    2    1     2336.10010       11.30000     2398.30005       11.60000
   10    1   29       45.80000       13.60000       26.80000       13.80000
   10    1   27       39.20000        7.30000       31.30000        7.20000
   10    1   26      220.60001        8.20000      223.70000        8.20000
   10    1   25      104.60000        7.40000       95.10000        7.30000
   10    1   24      198.60001        8.40000      199.20000        8.40000
   10    1   23      117.10000        6.90000      108.50000        7.00000
   10    1   22      516.00000        8.00000      521.70001        8.00000
   10    1   21       63.30000        6.10000       65.10000        6.20000
   10    1   20     1254.40002       11.10000     1262.19995       10.60000
   10    1   19     1250.30005       11.10000     1263.59998       10.70000
   10    1   18      435.50000        7.50000      438.60001        8.00000
   10    1   17      178.30000        7.10000      166.60001        7.20000
   10    1   16     1672.80005       12.50000     1731.69995       12.90000
   10    1   15     2979.89990       15.60000     2948.80005       15.60000
   10    1   14    14993.00000       58.50000    14917.20020       57.80000
   10    1   13      440.39999        6.20000      421.10001        6.20000
   10    1   12    16251.50000       64.20000    16397.40040       64.20000
   10    1   11     1139.50000        8.30000     1102.69995        8.20000
   10    1   10     3614.00000       17.10000     3547.89990       16.70000
   10    1    9     2384.69995       12.30000     2388.60010       12.10000
   10    1    8      854.50000        6.30000      839.50000        6.10000
   10    1    7     2707.60010       13.30000     2643.39990       13.30000
   10    1    6     1127.19995        6.90000     1052.09998        6.50000
   10    1    5     1972.40002       10.50000     1753.30005        9.50000
   10    1    4     2423.60010       11.90000     2472.30005       11.80000
   10    1    3     5399.70020       23.20000     5304.39990       21.90000
   10    1    2     2851.60010       13.10000     2970.19995       14.00000
   10    1    1     4075.00000       18.10000     4160.60010       18.80000
    9    8   28       25.40000       13.60000       29.70000       13.70000
    9    8   27      105.10000       10.50000      111.00000       10.60000
    9    8   26       19.40000        7.70000       23.70000        7.70000
    9    8   25        6.90000        7.00000        3.90000        7.00000
    9    8   24      112.60000        7.70000      121.50000        7.50000
    9    8   23      349.50000        8.40000      370.00000        8.70000
    9    8   22      828.59998       10.50000      832.29999       10.70000
    9    8   21      217.89999        7.80000      212.60001        7.50000
    9    8   20      259.89999        6.90000      249.60001        6.80000
    9    8   19       47.10000        6.10000       50.60000        6.00000
    9    8   18      458.89999        7.60000      433.60001        7.40000
    9    8   17     1012.20001        9.80000      999.79999        9.80000
    9    8   16      443.10001        7.50000      421.50000        7.50000
    9    8   15     1903.09998       12.60000     1849.59998       12.80000
    9    8   14       17.70000        5.80000       21.20000        6.10000
    9    8   13      376.79999        6.60000      383.20001        6.80000
    9    8   12     3048.00000       16.30000     3022.69995       16.10000
    9    8   11     7375.89990       31.60000     7498.50000       31.30000
    9    8   10     4287.10010       19.90000     4193.70020       19.10000
    9    8    9     4631.29980       20.70000     4646.89990       21.10000
    9    8    8      933.29999        7.00000      964.20001        7.20000
    9    8    7      349.89999        4.80000      343.50000        4.70000
    9    8    6      608.40002        5.50000      572.50000        5.40000
    9    8    5      923.20001        7.10000      939.29999        6.80000
    9    8    4      196.70000        3.80000      169.10001        3.80000
    9    8    3      105.40000        3.30000      116.60000        3.40000
    9    8    2      995.09998        6.70000     1091.19995        7.10000
    9    8    1     3156.89990       15.40000     3081.10010       14.90000
    9    7   28       15.30000       12.50000       13.70000       12.10000
    9    7   27       29.50000        8.50000       29.50000        8.30000
    9    7   26       26.20000        7.10000       30.90000        7.10000
    9    7   25       55.40000        7.10000       40.90000        7.10000
    9    7   24      257.10001        8.10000      251.30000        8.10000
    9    7   23       96.00000        7.30000      111.70000        7.20000
    9    7   22       40.80000        6.50000       54.40000        6.60000
    9    7   21      243.10001        7.00000      255.80000        7.00000
    9    7   20      135.80000        6.30000      134.20000        6.40000
    9    7   19      521.29999        7.80000      515.50000        7.90000
    9    7   18     1220.80005       10.30000     1247.19995       10.60000
    9    7   17     1102.90002       10.10000     1130.50000       10.10000
    9    7   16     1288.09998       10.90000     1206.80005       10.40000
    9    7   15      440.60001        7.50000      386.29999        7.10000
    9    7   14      624.59998        7.60000      642.90002        7.50000
    9    7   13     1150.00000        9.30000     1089.30005        9.10000
    9    7   12     2526.69995       13.70000     2604.50000       14.20000
    9    7   11      112.40000        5.20000      106.30000        5.00000
    9    7   10     1582.90002       10.30000     1546.00000        9.70000
    9    7    9    14172.20020       57.70000    14738.20020       59.60000
    9    7    8    18058.59960       70.10000    17784.30080       68.90000
    9    7    7     2281.60010       11.90000     2209.69995       11.60000
    9    7    6     2518.89990       12.10000     2375.00000       11.60000
    9    7    5     5504.70020       23.90000     5625.29980       24.50000
    9    7    4     4468.00000       20.70000     4489.39990       20.20000
    9    7    3    10342.20020       43.20000    10495.90040       44.60000
    9    7    2      118.80000        3.00000      154.20000        3.10000
    9    7    1    10250.79980       44.30000    10248.90040       43.90000
    9    6   28       20.40000       11.90000       39.70000       11.70000
    9    6   25       17.30000        7.30000        9.70000        7.20000
    9    6   24      171.00000        7.90000      164.89999        7.70000
    9    6   23      130.60001        7.90000      121.90000        7.90000
    9    6   22        6.40000        6.80000       17.10000        6.90000
    9    6   21       17.70000        6.10000       23.20000        6.10000
    9    6   20      463.10001        7.60000      455.00000        7.60000
    9    6   19      866.20001        9.10000      861.50000        9.10000
    9    6   18      490.20001        7.90000      509.39999        7.80000
    9    6   17       52.30000        6.20000       49.80000        6.20000
    9    6   16      218.80000        6.70000      211.60001        6.50000
    9    6   15      197.20000        6.40000      224.10001        6.40000
    9    6   14     2559.80005       15.60000     2532.60010       14.80000
    9    6   13      872.00000        8.10000      826.50000        7.70000
    9    6   12     7821.39990       33.60000     7722.20020       32.40000
    9    6   11     1253.19995        9.00000     1334.40002        9.20000
    9    6   10     2775.69995       14.30000     2552.00000       13.60000
    9    6    9    13351.40040       54.00000    13172.40040       54.30000
    9    6    8     1336.09998        8.60000     1484.90002        9.00000
    9    6    7      824.90002        6.20000      897.70001        6.50000
    9    6    6     5510.50000       24.10000     5251.79980       22.30000
    9    6    5     1503.19995        8.30000     1488.59998        8.10000
    9    6    4     3466.19995       15.90000     3617.89990       16.70000
    9    6    3     1227.40002        7.20000     1197.19995        7.00000
    9    6    2     1014.79999        6.20000      904.90002        5.90000
    9    6    1     2236.89990       10.70000     2170.80005       10.70000
    9    5   29       19.00000       16.50000        4.80000       16.50000
    9    5   28       27.60000       10.80000       31.30000       10.30000
    9    5   27       15.60000        7.60000       18.70000        7.50000
    9    5   25       38.70000        7.30000       42.60000        7.20000
    9    5   23      120.90000        7.40000      103.60000        7.30000
    9    5   22      224.30000        7.30000      260.10001        7.70000
    9    5   21       62.80000        6.30000       58.30000        6.50000
    9    5   20      500.10001        7.90000      493.70001        8.00000
    9    5   19       99.20000        6.20000       77.00000        6.20000
    9    5   18      311.60001        7.20000      277.20001        7.00000
    9    5   17      376.00000        7.70000      384.70001        7.50000
    9    5   16       51.50000        6.60000       43.80000        6.50000
    9    5   15     1889.50000       12.40000     1858.19995       12.40000
    9    5   14      951.90002        8.40000      961.29999        8.40000
    9    5   13     6901.29980       30.20000     6632.89990       29.20000
    9    5   12    16936.19920       68.60000    16566.59960       65.20000
    9    5   11     9680.90039       41.90000     9992.09961       41.10000
    9    5   10     1267.59998        8.60000     1327.90002        8.70000
    9    5    9     1667.80005        9.70000     1632.50000        9.60000
    9    5    8    10723.50000       44.20000    10801.29980       45.00000
    9    5    7     1495.59998        8.50000     1552.59998        8.70000
    9    5    6     1683.69995        9.20000     1812.90002        9.50000
    9    5    5     2612.30005       12.70000     2456.69995       11.70000
    9    5    4     2225.19995       10.80000     2184.39990       10.80000
    9    5    3     3402.00000       16.10000     3281.39990       15.60000
    9    5    2     1414.50000        8.00000     1530.59998        8.50000
    9    5    1      503.39999        3.80000      596.79999        4.30000
    9    4   29        5.60000       15.30000       18.10000       15.40000
    9    4   28        5.70000        8.90000       14.30000        8.80000
    9    4   27       86.40000        7.60000       77.20000        7.50000
    9    4   26        2.10000        7.00000        9.80000        7.10000
    9    4   25      123.90000        7.50000      116.40000        7.40000
    9    4   24      226.20000        7.70000      217.70000        8.00000
    9    4   23       26.60000        6.70000       27.70000        6.80000
    9    4   22      258.29999        7.10000      251.10001        7.10000
    9    4   21      641.90002        8.40000      652.20001        8.70000
    9    4   20       54.70000        6.20000       53.50000        6.30000
    9    4   19      130.00000        6.50000      124.50000        6.50000
    9    4   18      766.79999        9.10000      789.09998        9.00000
    9    4   17      468.00000        7.90000      489.00000        7.90000
    9    4   16      669.29999        8.50000      664.70001        8.70000
    9    4   15     3287.30005       17.90000     3310.60010       18.40000
    9    4   14     1373.80005        9.80000     1338.59998        9.90000
    9    4   13     4454.29980       20.90000     4438.79980       21.10000
    9    4   12     8134.50000       33.80000     8048.89990       33.70000
    9    4   11     7936.10010       33.40000     8017.79980       33.70000
    9    4   10    10525.09960       42.00000    10383.09960       42.80000
    9    4    9     2649.30005       13.50000     2579.19995       13.30000
    9    4    8     2754.30005       13.40000     2783.50000       13.70000
    9    4    7     1164.00000        7.30000     1260.09998        7.70000
    9    4    6     2229.10010       11.30000     2120.19995       10.80000
    9    4    5     2030.69995       10.10000     2001.50000       10.30000
    9    4    4      818.90002        5.40000      869.50000        5.60000
    9    4    3     1488.00000        7.80000     1502.80005        8.00000
    9    4    2     4279.29980       19.10000     4209.29980       18.30000
    9    4    1      900.20001        5.40000      908.00000        5.60000
    9    3   28      169.60001        9.30000      200.70000        9.70000
    9    3   27       37.90000        7.40000       42.70000        7.70000
    9    3   25      206.39999        7.90000      208.89999        8.00000
    9    3   24      120.60000        7.80000      109.70000        8.10000
    9    3   23       12.40000        6.90000       18.10000        6.90000
    9    3   22      562.29999        8.30000      580.40002        8.20000
    9    3   21       33.90000        6.10000       40.20000        6.10000
    9    3   20       90.80000        6.30000       85.40000        6.30000
    9    3   19      346.39999        7.30000      346.60001        7.30000
    9    3   18      137.50000        6.80000      126.90000        6.80000
    9    3   17      313.20001        7.90000      277.60001        7.80000
    9    3   16     2791.30005       16.40000     2806.80005       16.60000
    9    3   15     1232.19995        9.50000     1244.69995        9.40000
    9    3   14    10519.20020       42.40000    10558.20020       42.00000
    9    3   13     3752.19995       17.90000     3915.50000       18.10000
    9    3   12     1168.19995        8.60000     1084.19995        8.00000
    9    3   11      438.20001        5.70000      410.00000        5.60000
    9    3   10      430.50000        5.30000      491.29999        5.60000
    9    3    9     6549.20020       28.00000     6784.60010       29.10000
    9    3    8     2452.80005       12.70000     2480.00000       12.70000
    9    3    7     4141.20020       18.20000     4291.00000       19.00000
    9    3    6     2909.89990       13.60000     2756.19995       13.10000
    9    3    5     2287.50000       11.40000     2406.10010       12.20000
    9    3    4    13069.29980       53.80000    12760.00000       53.80000
    9    3    3      548.09998        4.00000      504.20001        3.90000
    9    3    2     2876.80005       12.90000     2946.89990       13.50000
    9    3    1      890.09998        5.50000      828.59998        5.20000
    9    2   29       16.50000       13.50000       38.30000       13.50000
    9    2   28       30.60000        8.30000       34.00000        8.50000
    9    2   27       18.00000        7.20000       24.30000        7.30000
    9    2   26       75.40000        7.50000       78.00000        7.50000
    9    2   25       96.10000        7.30000       93.10000        7.30000
    9    2   24      190.00000        8.30000      207.00000        8.40000
    9    2   23      137.60001        7.00000      138.30000        7.00000
    9    2   22       30.60000        6.20000       33.60000        6.20000
    9    2   21     1245.90002       10.70000     1234.40002       10.60000
    9    2   20      553.40002        8.10000      534.70001        8.00000
    9    2   19     6675.70020       31.70000     6557.00000       31.20000
    9    2   18      645.20001        8.90000      634.09998        8.60000
    9    2   17     2715.39990       17.60000     2824.30005       17.60000
    9    2   16     7113.29980       34.20000     7146.39990       34.10000
    9    2   15     9352.20020       38.60000     9307.40039       37.60000
    9    2   14     1537.59998       10.20000     1582.00000       10.40000
    9    2   13    15514.29980       59.80000    16035.59960       61.30000
    9    2   12     5588.39990       25.10000     5535.79980       24.20000
    9    2   11    10727.40040       44.50000    11137.79980       45.30000
    9    2   10      211.20000        4.30000      300.50000        4.70000
    9    2    9     1175.09998        7.70000     1118.30005        7.40000
    9    2    8      820.09998        6.10000      637.40002        5.30000
    9    2    7     1890.69995        9.70000     1773.59998        9.20000
    9    2    6     1000.59998        6.60000     1061.50000        6.90000
    9    2    5     4440.70020       20.50000     4075.00000       19.40000
    9    2    4     7049.10010       28.80000     7531.50000       31.10000
    9    2    3    13392.20020       53.50000    13363.00000       53.50000
    9    2    2     1621.30005        8.10000     1595.59998        7.90000
    9    2    1     1553.00000        7.80000     1300.09998        6.70000
    9    1   29       59.30000       12.40000       56.40000       12.50000
    9    1   28       32.80000        7.50000       43.50000        7.50000
    9    1   27      101.20000        7.50000      108.60000        7.50000
    9    1   26       41.40000        7.40000       62.70000        7.50000
    9    1   25       93.60000        7.30000       88.70000        7.30000
    9    1   24       31.50000        7.00000       30.80000        6.90000
    9    1   23       24.70000        6.30000       25.90000        6.30000
    9    1   22      169.89999        6.80000      154.89999        6.50000
    9    1   21      174.20000        6.50000      168.00000        6.60000
    9    1   20      373.10001        7.30000      342.29999        7.20000
    9    1   19      550.70001        8.30000      544.09998        8.20000
    9    1   18     4014.69995       22.50000     3909.69995       22.50000
    9    1   17     1943.59998       13.60000     2022.90002       13.90000
    9    1   16      743.79999        8.20000      716.59998        8.10000
    9    1   15     5829.50000       25.60000     5907.39990       25.80000
    9    1   14    12851.50000       50.50000    12917.59960       50.70000
    9    1   13     3236.69995       15.80000     3110.30005       15.20000
    9    1   12     6347.00000       27.80000     6191.29980       26.90000
    9    1   11     1411.00000        9.20000     1546.00000        9.60000
    9    1   10     1183.80005        7.90000     1143.90002        7.70000
    9    1    9     8725.79980       37.70000     8727.79980       37.30000
    9    1    8     2493.69995       14.00000     2552.00000       13.60000
    9    1    7     1483.69995        8.60000     1585.09998        9.20000
    9    1    6    12837.79980       53.40000    12869.00000       53.10000
    9    1    5     6860.50000       28.00000     7268.89990       29.10000
    9    1    4     8924.20020       36.00000     8844.50000       35.90000
    9    1    3     2622.00000       11.40000     2557.80005       11.20000
    9    1    2     4553.50000       18.00000     4292.89990       17.40000
    9    1    1     1206.19995        5.90000     1348.19995        6.50000
    8    7   28       12.30000       10.70000       18.70000       10.70000
    8    7   26       21.30000        7.20000       19.80000        7.00000
    8    7   25       27.90000        7.10000       19.40000        7.20000
    8    7   24        6.60000        7.00000        2.20000        7.10000
    8    7   23        6.20000        7.30000        4.90000        7.20000
    8    7   22       38.90000        6.80000       42.70000        6.90000
    8    7   21      123.70000        6.40000      121.00000        6.30000
    8    7   20       85.40000        6.20000       78.30000        6.10000
    8    7   19      203.80000        6.60000      217.89999        6.60000
    8    7   18      375.00000        7.40000      339.79999        7.20000
    8    7   17     1573.59998       11.80000     1532.00000       11.70000
    8    7   16       66.30000        6.00000       51.00000        6.10000
    8    7   15     1449.30005       11.00000     1396.80005       10.50000
    8    7   14        6.90000        5.80000        0.00000        5.70000
    8    7   13      185.60001        5.60000      170.80000        5.60000
    8    7   12     5446.39990       24.40000     5633.10010       25.60000
    8    7   11     4374.60010       19.80000     4380.39990       20.20000
    8    7   10     2017.09998       11.10000     2157.10010       11.70000
    8    7    9     5269.39990       23.00000     5179.89990       22.90000
    8    7    8      389.20001        5.10000      402.10001        5.20000
    8    7    7     1379.90002        8.30000     1345.59998        8.40000
    8    7    6      296.00000        3.80000      313.00000        3.90000
    8    7    5     4160.60010       18.50000     4217.00000       18.60000
    8    7    4     3332.00000       16.10000     3320.30005       15.90000
    8    7    3      609.20001        5.10000      584.70001        4.90000
    8    7    2    10476.50000       47.30000    10313.09960       44.60000
    8    7    1     2902.10010       14.20000     2709.60010       13.20000
    8    6   29       15.30000       16.30000       17.80000       16.60000
    8    6   28       55.90000       10.80000       74.40000       10.70000
    8    6   27       16.70000        7.60000       18.30000        7.50000
    8    6   26        1.60000        7.10000       10.00000        7.10000
    8    6   25       99.90000        7.50000       95.60000        7.60000
    8    6   24       43.60000        7.30000       58.80000        7.20000
    8    6   23       84.20000        7.30000       83.30000        7.40000
    8    6   22      406.50000        7.90000      399.89999        7.80000
    8    6   21      105.30000        6.40000      101.80000        6.40000
    8    6   20      472.29999        7.90000      457.29999        7.90000
    8    6   19      144.50000        6.50000      141.30000        6.70000
    8    6   18      699.90002        9.00000      684.90002        8.80000
    8    6   17       27.90000        6.30000       40.70000        6.30000
    8    6   16      682.50000        9.10000      702.40002        9.20000
    8    6   15      156.50000        6.20000      128.10001        6.10000
    8    6   14     1263.19995        9.60000     1266.50000        9.60000
    8    6   13     4427.10010       21.20000     4337.60010       21.20000
    8    6   12     1199.59998        8.90000     1187.90002        8.80000
    8    6   11     9922.09961       41.30000     9908.50000       40.70000
    8    6   10     6168.00000       26.50000     6333.29980       26.60000
    8    6    9    12865.09960       52.40000    12981.79980       52.00000
    8    6    8     2896.30005       14.50000     2865.19995       14.20000
    8    6    7      817.00000        6.00000      757.40002        5.80000
    8    6    6     2388.60010       11.80000     2404.19995       11.80000
    8    6    5     1405.00000        7.70000     1300.30005        7.20000
    8    6    4       27.60000        2.40000       16.40000        2.50000
    8    6    3     4421.29980       20.60000     4331.79980       19.60000
    8    6    2      177.00000        2.90000      186.80000        2.80000
    8    6    1      927.40002        5.90000     1047.59998        6.40000
    8    5   29      186.70000       17.70000      177.80000       16.40000
    8    5   28       19.40000        8.80000       15.80000        8.70000
    8    5   27       16.80000        7.20000       18.10000        7.20000
    8    5   26        3.80000        7.00000       10.30000        7.00000
    8    5   25       23.00000        6.90000       44.80000        7.10000
    8    5   24      129.30000        7.60000      121.00000        7.80000
    8    5   23      199.20000        7.40000      187.80000        7.60000
    8    5   22      349.70001        7.30000      354.60001        7.70000
    8    5   21      137.00000        6.50000      133.10001        6.60000
    8    5   20       76.00000        6.30000       74.10000        6.30000
    8    5   19       11.10000        6.00000       16.20000        6.00000
    8    5   18      142.00000        6.60000      139.30000        6.60000
    8    5   17     1914.80005       13.20000     1909.50000       13.20000
    8    5   16      592.09998        7.90000      603.20001        8.20000
    8    5   15      612.50000        7.70000      581.40002        7.60000
    8    5   14     1118.80005        9.10000     1139.30005        9.20000
    8    5   13      192.39999        5.60000      175.00000        5.60000
    8    5   12      102.20000        5.00000       86.70000        4.90000
    8    5   11     3676.30005       17.30000     3744.39990       17.60000
    8    5   10      434.50000        5.20000      446.60001        5.30000
    8    5    9     3407.89990       16.20000     3588.80005       17.00000
    8    5    8     2964.39990       14.50000     2896.30005       14.70000
    8    5    7      835.59998        5.90000     1029.59998        6.70000
    8    5    6      998.59998        6.50000      980.00000        6.50000
    8    5    5      627.09998        4.70000      501.10001        4.40000
[truncated: 55,861 more chars]
