# Supplementary material for: Extending the novel |ρ|-based phasing algorithm to the solution of anomalous scattering substructures from SAD data of protein crystals
Source: Acta Crystallogr A Found Adv. 2022 Oct 10;78(Pt 6):473–81. doi: 10.1107/S2053273322008622 (PMC9624180; doi:10.1107/S2053273322008622)
Supplement: Supplementary file 1 [file a-78-00473-sup1.zip › ae5119_suppl_rev/sol_11_S_4pgo/Pf0907.LPT]

 ============================================================
   STRUCTURE SOLUTION BY abs(ro) - DIRECT METHODS 
   XLENS/22.2 (220318) version: with SAD-Sm FFT algorithm
   Copyright Prof. Jordi Rius
   Institut de Ciencia de Materials de Barcelona (CSIC)
   References: Rius J. Acta Cryst (2020) A76 489-493 
   Rius J. & Torrelles X. Acta Cryst (2021) A77 339-347 
   Date is 18- 5-2022   at 14:29:38
 ============================================================

     CRYSTAL DATA:
     =============
     b4pgo (1XE1) P 65 2 2 (No.179) L=2.066A (2.30;3.2A)                             

     A=  88.500      B=  88.500     C=  73.120
     ALPHA=   90.00  BETA=   90.00  GAMMA=  120.00

     VOLUME (A3)=     495967.62     DSANO=    3.000

     (SINT/L)2=   0.000042559*H2 +  0.000042559*K2 +  0.000046759*L2 +
                  0.000042559*HK +  0.000000000*HL +  0.000000000*KL

     BRAVAIS LATTICE IS  P  CENTRED AT:

       1)  0.000000       0.000000       0.000000

      SYMMETRY OPERATIONS: 

      R11  R12  R13     R21  R22  R23     R31  R32  R33    T1     T2     T3

  1)    1    0    0       0    1    0       0    0    1    0.00   0.00   0.00
  2)    1   -1    0       1    0    0       0    0    1    0.00   0.00   0.83
  3)    0   -1    0       1   -1    0       0    0    1    0.00   0.00   0.67
  4)   -1    0    0       0   -1    0       0    0    1    0.00   0.00   0.50
  5)   -1    1    0      -1    0    0       0    0    1    0.00   0.00   0.33
  6)    0    1    0      -1    1    0       0    0    1    0.00   0.00   0.17
  7)    0   -1    0      -1    0    0       0    0   -1    0.00   0.00   0.17
  8)    1   -1    0       0   -1    0       0    0   -1    0.00   0.00   0.00
  9)    1    0    0       1   -1    0       0    0   -1    0.00   0.00   0.83
 10)    0    1    0       1    0    0       0    0   -1    0.00   0.00   0.67
 11)   -1    1    0       0    1    0       0    0   -1    0.00   0.00   0.50
 12)   -1    0    0      -1    1    0       0    0   -1    0.00   0.00   0.33

     STRUCTURE TREATED AS NON-CENTROSYMMETRIC

     TYPE OF RADIATION IS X-RAYS

          UNIT CELL CONTENTS
      SYMBOL  ATOMIC_NUMBER    NUMBER IN CELL    TYPE    SCAT_POWER
        S          16               48            1          16.00

     STARTING PHASES FROM MODULUS FUNCTION

--------------------------------------------------------------

     INTENSITY DATA INFORMATION:
     ==========================

     INPUT DATA ARE F**2
   DSANO (ANGS.):       3.0000
   DSFOU (ANGS.):       3.0000
   DSMIN (ANGS.):       2.2997
   N.CENTRIC REF:            0
  ANOMALOUS DIFFRACTION RATIOS(GLOBAL):   
   <|D|>/<F> (%,acen); <|F|>; <|D|>:    1.7531     36.9156      0.6472
   <I/sig(I)> :          120.0468
   <|D|/sig(D)>:           3.0277

  ANOMALOUS DIFFRACTION RATIOS(SHELLS):   
      SHELL  DMEAN  DINF  <|D|>/<F>  <I/sig(I)>  <|D|/sig(D)> NREFS
        1     7.23  5.74    2.6359  201.5663    8.5424          334     4022.85
        2     5.01  4.55    1.5566  181.0721    4.3550          387     3811.44
        3     4.23  3.98    1.2433  162.6658    2.9462          390     3160.65
        4     3.78  3.61    1.3563  115.8470    2.0884          402     1588.94
        5     3.48  3.36    1.5477   91.3832    1.7579          402     1049.18
        6     3.25  3.16    2.0636   59.7072    1.3961          409      532.38
        7     3.07  3.00    2.1669   46.8387    1.1259          404      397.87

  BIJVOET PAIRS FILTERING:
   BIJVOET PAIR REFL. (USED/READ/%):             2269      2728     83.17
   NUMBER WRONG BIJVOET PAIR REFL.,S,(%):               0      0.00
   NUM. OF E.s < ECUT,(%), ECUT:         158      5.79      0.2500
   N.DF/s(DF) < DFCUT,(%),DFCUT:         288     10.56      0.3750
   N. DF OUTLIERS,RMSCUT:                 13                4.2500
   CV(%) OF D> :      97.9641
   <r.m.sq.dev.> OF D.s:        0.9904
--------------------------------------------------------------

     FORBIDDEN REFLECTIONS IN DATA FILE *.HKL:
     =========================================

    H    K    L        XO       DXO      NEQ
--------------------------------------------------------------

     Rsigma(F) of equivalent reflections
     Rsig:    0.00000  Nref:         0

     ds_interval        Rsigma       Nref

     N. UNIQUE REFLECTIONS (measured,theory):        2289        4732


     INFORMATION OF DATA IN P1:
     MEAS. INTENSITIES (OBS+UNOBS)IN XLHEM.HKL=        27248
     NOT MEASURED INTENSITIES in XLUNMEAS.HKL=       11185
     FRACTION MEASURED INTENSITIES >DSFOU:     0.709
     HMAX=   29  KMAX=   29  LMAX=   24


--------------------------------------------------------------

     SCALING OF MEASURED INTENSITIES:
     ================================


      SCALE FACTOR:        0.2854  F(EXP)/SK = F(ABS)
      B OVERALL   :       57.3097
      R(Wilson)   :       54.8415
      DSFOU       :        3.0000

      SHELL  DMEAN  DINF  SFC2/SFO2  Nref  f.unobs
        1     7.23  5.74   0.74078    3550  0.0000
        2     5.01  4.55   1.04581    4096  0.0000
        3     4.23  3.98   1.13213    4033  0.0000
        4     3.78  3.61   1.46218    4118  0.0000
        5     3.48  3.36   1.21138    3985  0.0000
        6     3.25  3.16   0.90276    3890  0.0000
        7     3.07  3.00   0.71302    3576  0.0000

 -------------------------------------------------------------

     DATA NORMALIZING:
     ================

     NUMBER OF INPUT REFLEXIONS =             27248
     F(ABS)  =  F(EXP) /          0.2854

     MAXIMUM         H         K         L
     INDICES        29        29        24

                   CENT    ACENT     HK0     0KL     H0L    REST
     </E2-1/>      0.968   0.736   1.000   1.000   0.000   0.898

      E2MEAN      :    0.987440

     <E**2> ACCORDING TO PARITY GROUPS ( D-SPACING > 1.000
        ALL     GGG     GGU     GUG     GUU     UGG     UGU     UUG     UUU
E^2   1.000   1.002   0.959   1.028   0.986   1.028   0.986   1.028   0.986
N     27248    2792    3192    3388    3700    3388    3700    3388    3700

--------------------------------------------------------------

     PHASE REFINEMENT DETAILS:
     ======================== 
    TOTAL N. OF E-VALUES =     27248
    D-SPACING CUT-OFF =    3.00
    <E>, <E2> =    0.8308  1.0000

    N. SETS AND CYCLES =       25     40
    EKLIM FOR K REFLECTIONS =    0.00
    N.REFLECTIONS > EKLIM =     27248
    EHLIM FOR H REFLECTIONS =    1.00
    N.REFLECTIONS > EHLIM =      8448
     X"S MODIFIED BY MODULUS FUNCTION
    N. ATOMS IN UNIT_CELL (NCELL)  =    48
    PIXELS(0); P_ATOMS(1); OMIT(2) =     1
    FRAC. RANDOMLY DELETED ATOMS = 0.000

    GRID SPACING IN ANGS. =    1.00
    N.GRID POINTS (XYZ) =     84    84    72
    ESD FACTOR FOR MASK DEFINITION =    2.65
    LOWER MASK VALUE =      0
    ESD FACT FOR PEAK ACCEPTANCE (ATOMS=1,2) =  4.00
    ESD FACTOR IN SEARCH (DIF.FOURIER) =  1.10

     vector -u =:   1   0.21680   0.22867   0.82980  1.00
    0.8028     1     1    0.8016    0.0394    1067      48    0
    0.7894     1     2    0.8550    0.0285     728      48    0
    0.8049     1     3    0.8563    0.0106     784      48    0
    0.8047     1     4    0.8558    0.0061     833      48    0
    0.8066     1     5    0.8561    0.0059     822      48    0
    0.8051     1     6    0.8508    0.0014     841      48    0
    0.8059     1     7    0.8502    0.0022     836      48    0
    0.8044     1     8    0.8439    0.0016     837      48    0
    0.8040     1     9    0.8446    0.0002     834      48    0
    0.8038     1    10    0.8563    0.0016     813      48    0
    0.8029     1    11    0.8495    0.0016     832      48    0
    0.8005     1    12    0.8477    0.0012     818      48    0
    0.8005     1    13    0.8467    0.0014     814      48    0
    0.8016     1    14    0.8467    0.0004     852      48    0
    0.8034     1    15    0.8461    0.0012     787      48    0
    0.8007     1    16    0.8455    0.0010     831      48    0
    0.8022     1    17    0.8457    0.0008     855      48    0
    0.8025     1    18    0.8415    0.0010     800      48    0
    0.7997     1    19    0.8468    0.0012     834      48    0
    0.8027     1    20    0.8499    0.0004     826      48    0
    0.8001     1    21    0.8487    0.0014     818      48    0
    0.8016     1    22    0.8432    0.0020     802      48    0
    0.7991     1    23    0.8501    0.0006     813      48    0
    0.8036     1    24    0.8504    0.0002     838      48    0
    0.8036     1    25    0.8460    0.0002     804      48    0
    0.8016     1    26    0.8532    0.0022     818      48    0
    0.8057     1    27    0.8484    0.0004     833      48    0
    0.8022     1    28    0.8483    0.0008     812      48    0
    0.8031     1    29    0.8497    0.0006     789      48    0
    0.8062     1    30    0.8530    0.0008     760      48    0
    0.8084     1    31    0.8609    0.0010     773      48    0
    0.8107     1    32    0.8658    0.0002     847      48    0
    0.8188     1    33    0.8722    0.0004     887      48    0
    0.8191     1    34    0.8697    0.0010     878      48    0
    0.8205     1    35    0.8750    0.0012     859      48    0
    0.8187     1    36    0.8741    0.0016     864      48    0
    0.8197     1    37    0.8751    0.0012     875      48    0
    0.8204     1    38    0.8770    0.0008     866      48    0
    0.8232     1    39    0.8741    0.0010     893      48    0

---------------------------------------------------------------

  SUMMARY OF SOLUTIONS:
   SET   CCh     SEED    NCYC NITER   Rcc(1,end)  PKS(1,end)  R1%  AVCOS  ROSIG
     1 0.8734  0.0384620   40    5    66.3  56.9    18     6  51.3 0.917   15.5
 TOTAL NUMBER OF CYCLES IS           40

--------------------------------------------------------------

    PEAK SEARCH:
    ===========

     SOLUTION N.      1  R =   56.912533  ITERATIONS=       5

     NUMBER OF E AND CUT-OFF VALUE    1149      0.70
     GRID: NX=  84 NY=  84 NZ=  72 SIZE(ANGS)=  1.00
     ATOMS IN UNIT CELL: (SOUGHT)     48; (FOUND)     57
     ATOMS IN ASYMMETRIC UNIT=      6
     RO IN WFOURIER: MAX., SIGMA, MEAN:  0.95066E+05  0.39799E+04 -0.31379E-06
     MIN. INTERPEAK DISTANCE (A):   0.70
      PEAK_NR HEIGHT    X/A      Y/B      Z/C     MULT
            1   1000   0.5990   0.4707   0.1775   1.0000   S1
            2    854   0.3543   0.0000   0.0000   0.5000   S2a
            3    401   0.3049   0.8122   0.0099   1.0000   CL1
            4    340   0.9781   0.3105   0.6907   1.0000   S2b
            5    267   0.3274   0.1426   0.0123   1.0000   CL2
            6    266   0.0478   0.5660   0.1819   1.0000    -
------------------------------------------------------------------------------

  COPY OF FILE.CDR:
  ==== == =======

b4pgo (1XE1) P 65 2 2 (No.179) L=2.066A (2.30;3.2A)                             
CELL                                                                            
   88.500   88.500    73.120    90.000    90.000  120.000                       
ANOM                                                                            
3.0                                                                             
LATTICE                                                                         
P                                                                               
SYMM                                                                            
X, Y, Z                                                                         
X-Y, X, Z+5/6                                                                   
-Y, X-Y, Z+2/3                                                                  
-X,-Y, Z+1/2                                                                    
-X+Y,-X, Z+1/3                                                                  
Y,-X+Y, Z+1/6                                                                   
-Y,-X, -Z+1/6                                                                   
X-Y,-Y, -Z                                                                      
X, X-Y, -Z+5/6                                                                  
Y, X, -Z+2/3                                                                    
-X+Y, Y, -Z+1/2                                                                 
-X, -X+Y, -Z+1/3                                                                
CONTENTS                                                                        
 S                                                                              
48                                                                              
&CONTROL                                                                        
IHKL=1,                                                                         
NSET=25,                                                                        
NCYCLE=40,                                                                      
DSFOU=1.0,                                                                      
RVMIN=1000.,                                                                    
IBREAK=0,                                                                       
CCTLV=0.878,                                                                    
iexcc=0,                                                                        
IABORT=0                                                                        
NSHELL=7,                                                                       
DFCUT=0.375,                                                                    
ECUT=0.25,                                                                      
EHLIM=1.0,                                                                      
NEGSUP=1,                                                                       
ITEST=2,                                                                        
IATOMS=1,                                                                       
MSKVAL=0,                                                                       
FSIGRO=2.65,                                                                    
FSIGDM=4.0,                                                                     
DELTLV=1.1,                                                                     
NITER=5,                                                                        
IFOUSG=1                                                                        
/                                                                               
--------------------------------------------------------------                  
                                                                                
     INTENSITY DATA INFORMATION:                                                
     ==========================                                                 
                                                                                
     INPUT DATA ARE F**2                                                        
   DSANO (ANGS.):       1.0000                                                  
   DSFOU (ANGS.):       2.2997                                                  
   DSMIN (ANGS.):       2.2997                                                  
   N.CENTRIC REF:            0                                                  
  ANOMALOUS DIFFRACTION RATIOS(GLOBAL):                                         
   <|DF|>/<F> (%,acen); <|F|>; <|DF|>:    3.2401     21.3835      0.6929        
   <I/sig(I)> :           60.9828                                               
   <|DF|/sig(DF)>:         1.7953                                               
                                                                                
  ANOMALOUS DIFFRACTION RATIOS(SHELLS):                                         
      SHELL  DMEAN  DINF  <|DF|>/<F> <I/sig(I)> <|DF|/sig(DF)> NREFS            
        1     6.24  4.95    2.3775  190.2487    7.1016          548     3519.11 
        2     4.33  3.93    1.2461  168.2968    3.1206          609     3626.25 
        3     3.65  3.43    1.4249  106.4647    1.9605          627     1375.70 
        4     3.26  3.12    1.9614   63.3178    1.4228          632      589.29 
        5     3.00  2.90    2.5230   38.1340    1.0074          630      318.76 
        6     2.81  2.73    4.4798   19.7488    0.8927          629      154.47 
        7     2.65  2.59    7.0942   11.1631    0.7744          619       86.04 
        8     2.53  2.48   10.1905    7.4667    0.7262          596       60.41 
        9     2.43  2.38   14.5206    4.8953    0.7145          590       47.24 
       10     2.34  2.30   20.4321    3.0125    0.6142          518       38.73 
                                                                                
  FRIEDEL PAIRS FILTERING:                                                      
   PAIR NUM. (USED/READ/%):             4516      5998     75.29                
   NUMBER WRONG PAIRS,S,(%):               0      0.00                          
   NUM.SMALLER THAN ENH_min,(%):         221      3.68      0.2500              
   WITH SMALL DF, %PAIRS, DFCUT:        1251     20.86      0.3750              
   N. DF OUTLIERS,RMSCUT:                 10                4.2500              
   CV(%) OF DF> :      87.0988                                                  
   <r.m.sq.dev.> OF DF.s:        1.0834                                         
--------------------------------------------------------------                  
++++++++++++++++++++++++++++++++++++++++++++++++++++++++++++++
   Job finished on 18- 5-2022   at 14:31:21
   Elapsed time:       103 seconds
++++++++++++++++++++++++++++++++++++++++++++++++++++++++++++++
