# Supplementary material for: Extending the novel |ρ|-based phasing algorithm to the solution of anomalous scattering substructures from SAD data of protein crystals
Source: Acta Crystallogr A Found Adv. 2022 Oct 10;78(Pt 6):473–81. doi: 10.1107/S2053273322008622 (PMC9624180; doi:10.1107/S2053273322008622)
Supplement: Supplementary file 1 [file a-78-00473-sup1.zip › ae5119_suppl_rev/sol_12_S_2g4s/NBR1_PB1.DIF]

    0    0    6      354.70001        7.50000      354.70001        7.50000
    0    0    8      936.90002       18.30000      936.90002       18.30000
    0    0   10      954.50000       13.60000      954.50000       13.60000
    0    0   12      126.20000        3.20000      126.20000        3.20000
    0    0   14      123.80000        5.80000      123.80000        5.80000
    0    0   16       38.20000       14.80000       38.20000       14.80000
    0    0   18       54.60000       16.00000       54.60000       16.00000
    1    0    2      254.20000        2.00000      254.20000        2.00000
    1    0    3       48.90000        0.60000       48.90000        0.60000
    1    0    4      459.89999        3.50000      459.89999        3.50000
    1    0    5      988.40002        9.30000      988.40002        9.30000
    1    0    6       24.70000        1.80000       24.70000        1.80000
    1    0    7      208.70000        1.40000      208.70000        1.40000
    1    0    8      365.20001        2.30000      365.20001        2.30000
    1    0    9      165.10001        1.20000      165.10001        1.20000
    1    0   10      257.20001        1.60000      257.20001        1.60000
    1    0   11      292.29999        2.00000      292.29999        2.00000
    1    0   12       10.70000        5.20000       10.70000        5.20000
    1    0   13       99.90000        2.10000       99.90000        2.10000
    1    0   14       17.10000        7.20000       17.10000        7.20000
    1    0   15      168.30000        1.90000      168.30000        1.90000
    1    0   16       62.30000        5.10000       62.30000        5.10000
    1    0   17       76.90000        4.80000       76.90000        4.80000
    1    0   18       36.60000       11.30000       36.60000       11.30000
    1    0   19       82.20000        6.70000       82.20000        6.70000
    1    1    2      186.30000        1.30000      186.30000        1.30000
    1    1    3      422.79999        3.30000      422.79999        3.30000
    1    1    4      282.60001        2.10000      282.60001        2.10000
    1    1    5       65.70000        0.60000       65.70000        0.60000
    1    1    6      106.40000        0.80000      106.40000        0.80000
    1    1    7      120.40000        0.90000      120.40000        0.90000
    1    1    8      177.39999        1.10000      177.39999        1.10000
    1    1    9      315.00000        2.00000      315.00000        2.00000
    1    1   10      134.39999        1.30000      134.39999        1.30000
    1    1   11      167.50000        1.30000      167.50000        1.30000
    1    1   12      102.10000        1.70000      102.10000        1.70000
    1    1   13      296.89999        2.20000      296.89999        2.20000
    1    1   14       80.70000        2.60000       80.70000        2.60000
    1    1   15       81.50000        3.10000       81.50000        3.10000
    1    1   16      156.50000        2.10000      156.50000        2.10000
    1    1   17       72.20000        5.20000       72.20000        5.20000
    1    1   18      100.80000        4.70000      100.80000        4.70000
    1    1   19       53.90000       10.60000       53.90000       10.60000
    2    0    2       96.50000        0.80000       96.50000        0.80000
    2    0    3      648.00000        5.30000      648.00000        5.30000
    2    0    4      241.89999        1.70000      241.89999        1.70000
    2    0    5      139.60001        1.00000      139.60001        1.00000
    2    0    6      120.60000        0.80000      120.60000        0.80000
    2    0    7       45.90000        1.30000       45.90000        1.30000
    2    0    8      274.50000        1.70000      274.50000        1.70000
    2    0    9       54.10000        1.50000       54.10000        1.50000
    2    0   10      447.60001        2.80000      447.60001        2.80000
    2    0   11       82.30000        1.60000       82.30000        1.60000
    2    0   12      363.20001        2.50000      363.20001        2.50000
    2    0   13      173.50000        1.50000      173.50000        1.50000
    2    0   14       35.30000        6.80000       35.30000        6.80000
    2    0   15       48.20000        5.30000       48.20000        5.30000
    2    0   16       20.50000        8.50000       20.50000        8.50000
    2    0   17       27.10000        9.70000       27.10000        9.70000
    2    0   18       43.40000       10.80000       43.40000       10.80000
    2    0   19       34.30000       12.10000       34.30000       12.10000
    2    1    1      131.85001        1.10000      118.35000        1.10000
    2    1    3      243.75000        1.30000      235.25000        1.30000
    2    1    4      768.39996        4.10000      764.20001        4.10000
    2    1    5      418.04999        2.10000      423.54999        2.10000
    2    1    6      127.45000        0.60000      131.75000        0.60000
    2    1    7      327.80002        1.50000      323.60001        1.50000
    2    1    8      113.10000        0.60000      111.30000        0.60000
    2    1    9      170.84999        0.90000      173.95000        0.90000
    2    1   10      290.85001        1.30000      289.55002        1.30000
    2    1   11      200.20000        1.00000      202.40001        1.00000
    2    1   12      115.25000        1.10000      113.75000        1.10000
    2    1   13      160.64999        1.00000      159.75000        1.00000
    2    1   14      123.95000        1.50000      124.85000        1.50000
    2    1   15       97.85000        2.00000       96.15000        2.00000
    2    1   16       84.35000        2.40000       85.65000        2.40000
    2    1   17       85.80000        2.60000       86.40000        2.60000
    2    1   18       74.75000        4.30000       72.64999        4.30000
    2    1   19       83.20000        5.30000       85.00000        5.30000
    2    2    1      633.20001       12.70000      633.20001       12.70000
    2    2    2      414.10001        3.00000      414.10001        3.00000
    2    2    3      484.29999        3.40000      484.29999        3.40000
    2    2    4      323.00000        2.30000      323.00000        2.30000
    2    2    5      266.60001        1.90000      266.60001        1.90000
    2    2    6      100.40000        0.70000      100.40000        0.70000
    2    2    7      650.50000        4.20000      650.50000        4.20000
    2    2    8      100.00000        0.90000      100.00000        0.90000
    2    2    9      187.00000        1.20000      187.00000        1.20000
    2    2   10      250.10001        1.60000      250.10001        1.60000
    2    2   11      134.10001        1.30000      134.10001        1.30000
    2    2   12      238.70000        1.60000      238.70000        1.60000
    2    2   13      149.60001        1.50000      149.60001        1.50000
    2    2   14       85.80000        3.00000       85.80000        3.00000
    2    2   15       64.10000        4.20000       64.10000        4.20000
    2    2   16       25.40000        9.00000       25.40000        9.00000
    2    2   17       67.80000        4.50000       67.80000        4.50000
    2    2   18       99.00000        4.50000       99.00000        4.50000
    2    2   19       41.50000       11.40000       41.50000       11.40000
    3    0    0      287.39999        7.80000      287.39999        7.80000
    3    0    1      582.09998        7.00000      582.09998        7.00000
    3    0    2      290.10001        2.10000      290.10001        2.10000
    3    0    3      781.00000        8.30000      781.00000        8.30000
    3    0    4      369.39999        2.60000      369.39999        2.60000
    3    0    5      325.20001        2.20000      325.20001        2.20000
    3    0    6      201.00000        1.30000      201.00000        1.30000
    3    0    7      231.89999        1.50000      231.89999        1.50000
    3    0    8      441.00000        2.90000      441.00000        2.90000
    3    0    9      162.30000        1.20000      162.30000        1.20000
    3    0   10        6.20000        3.20000        6.20000        3.20000
    3    0   11      104.50000        1.40000      104.50000        1.40000
    3    0   12      227.00000        1.60000      227.00000        1.60000
    3    0   13       80.40000        2.30000       80.40000        2.30000
    3    0   14      130.30000        2.00000      130.30000        2.00000
    3    0   15       54.50000        4.80000       54.50000        4.80000
    3    0   16       61.40000        5.00000       61.40000        5.00000
    3    0   17      109.70000        3.70000      109.70000        3.70000
    3    0   18       57.90000        8.40000       57.90000        8.40000
    3    0   19       96.70000        5.40000       96.70000        5.40000
    3    1    0      197.20000        1.80000      197.20000        1.80000
    3    1    1      217.35001        1.20000      230.85001        1.20000
    3    1    2      687.00000        5.00000      686.19995        5.00000
    3    1    3      323.80002        1.70000      318.39999        1.70000
    3    1    4      605.25000        3.10000      596.34998        3.10000
    3    1    5      239.55000        1.20000      238.05000        1.20000
    3    1    6       93.90000        0.50000       94.30000        0.50000
    3    1    7       54.40000        0.70000       60.40000        0.70000
    3    1    8      416.04999        1.90000      412.54999        1.90000
    3    1    9      211.00000        1.00000      210.60001        1.00000
    3    1   10      149.84999        0.80000      146.55000        0.80000
    3    1   11      162.80000        0.90000      161.59999        0.90000
    3    1   12      120.10000        1.00000      117.90000        1.00000
    3    1   13       60.40000        2.00000       61.80000        2.00000
    3    1   14       59.25000        2.40000       59.95000        2.40000
    3    1   15       47.45000        3.50000       47.75000        3.50000
    3    1   16      132.95000        1.70000      133.05000        1.70000
    3    1   17       47.40000        5.40000       45.20000        5.40000
    3    1   18      117.89999        2.30000      119.50000        2.30000
    3    1   19       41.45000        9.30000       40.75000        9.30000
    3    2    0       32.50000        0.40000       32.50000        0.40000
    3    2    1      173.00000        0.90000      172.79999        0.90000
    3    2    2      218.05000        1.20000      212.95000        1.20000
    3    2    3      425.40002        2.10000      424.00000        2.10000
    3    2    4      672.40002        3.20000      660.40002        3.20000
    3    2    5      246.70000        1.20000      247.09999        1.20000
    3    2    6       75.45000        0.50000       76.35000        0.50000
    3    2    7      358.00000        1.70000      365.20001        1.70000
    3    2    8      445.25000        2.00000      447.34998        2.00000
    3    2    9      232.39999        1.10000      234.60001        1.10000
    3    2   10      157.20001        0.80000      156.00000        0.80000
    3    2   11      191.00000        1.00000      190.20001        1.00000
    3    2   12      214.25000        1.10000      214.54999        1.10000
    3    2   13       96.35000        1.40000       95.85000        1.40000
    3    2   14       87.55000        1.80000       88.85000        1.80000
    3    2   15       59.10000        2.80000       60.70000        2.80000
    3    2   16       22.75000        6.10000       25.05000        6.10000
    3    2   17       60.05000        3.50000       62.35000        3.50000
    3    2   18       35.40000        7.70000       36.20000        7.70000
    3    2   19       27.70000        8.80000       29.50000        8.80000
    3    3    0      207.60001        2.60000      207.60001        2.60000
    3    3    1      385.29999        2.90000      385.29999        2.90000
    3    3    2      440.79999        3.10000      440.79999        3.10000
    3    3    4      293.89999        1.90000      293.89999        1.90000
    3    3    5      270.10001        1.90000      270.10001        1.90000
    3    3    6      357.50000        2.40000      357.50000        2.40000
    3    3    7       48.30000        1.10000       48.30000        1.10000
    3    3    8      464.00000        3.20000      464.00000        3.20000
    3    3    9      107.50000        1.00000      107.50000        1.00000
    3    3   10      333.50000        2.20000      333.50000        2.20000
    3    3   11       24.30000        6.00000       24.30000        6.00000
    3    3   12      355.70001        2.40000      355.70001        2.40000
    3    3   13      202.00000        1.50000      202.00000        1.50000
    3    3   14       43.70000        5.70000       43.70000        5.70000
    3    3   15       46.80000        5.20000       46.80000        5.20000
    3    3   16       26.30000        8.30000       26.30000        8.30000
    3    3   17      123.00000        2.80000      123.00000        2.80000
    3    3   18       41.60000       10.30000       41.60000       10.30000
    3    3   19       24.70000       10.90000       24.70000       10.90000
    4    0    1       62.90000        0.40000       62.90000        0.40000
    4    0    2      382.29999        2.70000      382.29999        2.70000
    4    0    3      249.20000        1.80000      249.20000        1.80000
    4    0    4      527.50000        3.70000      527.50000        3.70000
    4    0    5      145.10001        1.00000      145.10001        1.00000
    4    0    6       26.90000        1.50000       26.90000        1.50000
    4    0    7      104.40000        0.90000      104.40000        0.90000
    4    0    8       75.60000        1.10000       75.60000        1.10000
    4    0    9       44.60000        2.10000       44.60000        2.10000
    4    0   10       77.70000        1.50000       77.70000        1.50000
    4    0   11      482.79999        3.30000      482.79999        3.30000
    4    0   12      524.90002        3.40000      524.90002        3.40000
    4    0   13       79.00000        2.50000       79.00000        2.50000
    4    0   14       96.50000        2.20000       96.50000        2.20000
    4    0   15       76.90000        3.40000       76.90000        3.40000
    4    0   16       40.40000        8.70000       40.40000        8.70000
    4    0   17       21.90000        9.10000       21.90000        9.10000
    4    0   18       36.50000       11.60000       36.50000       11.60000
    4    0   19       18.30000        9.10000       18.30000        9.10000
    4    1    0      551.79999        4.10000      551.79999        4.10000
    4    1    1      142.50000        0.70000      133.70001        0.70000
    4    1    2      226.60001        1.30000      229.39999        1.30000
    4    1    3      398.05002        2.10000      394.14999        2.10000
    4    1    4      321.80002        1.60000      323.60001        1.60000
    4    1    5      352.80002        1.70000      351.39999        1.70000
    4    1    6      165.30000        0.80000      167.90001        0.80000
    4    1    7      243.70000        1.10000      242.70000        1.10000
    4    1    8       79.40000        0.70000       82.40000        0.70000
    4    1    9      190.30000        0.90000      199.09999        0.90000
    4    1   10      235.39999        1.20000      233.39999        1.20000
    4    1   11      215.00000        1.10000      216.79999        1.10000
    4    1   12      100.50000        1.20000      102.89999        1.20000
    4    1   13      155.64999        1.10000      154.14999        1.10000
    4    1   14      135.80000        1.30000      133.59999        1.30000
    4    1   15       88.30000        1.90000       85.90000        1.90000
    4    1   16      177.64999        1.40000      177.75000        1.40000
    4    1   17       42.50000        5.30000       43.70000        5.30000
    4    1   18       46.05000        6.50000       47.55000        6.50000
    4    1   19       34.85000        8.90000       36.95000        8.90000
    4    2    0      905.50000       25.00000      905.50000       25.00000
    4    2    1      284.25000        1.60000      289.54999        1.60000
    4    2    2      558.10004        3.20000      579.70001        3.20000
    4    2    3      278.04999        1.50000      269.75000        1.50000
    4    2    4      875.04999        4.60000      871.54999        4.60000
    4    2    5      182.90001        0.80000      179.70000        0.80000
    4    2    6      365.55002        1.70000      368.85001        1.70000
    4    2    7      239.70000        1.10000      245.09999        1.10000
    4    2    8      426.00000        1.90000      423.20001        1.90000
    4    2    9      114.50000        0.70000      105.50000        0.70000
    4    2   10      252.50000        1.20000      250.70001        1.20000
    4    2   11      101.15000        1.00000      104.45000        1.00000
    4    2   12      262.10001        1.20000      263.69998        1.20000
    4    2   13      331.75000        1.70000      332.04999        1.70000
    4    2   14       95.60000        1.60000       95.20000        1.60000
    4    2   15       59.85000        2.70000       60.75000        2.70000
    4    2   16       87.80000        2.10000       89.00000        2.10000
    4    2   17       65.50000        3.20000       69.10001        3.20000
    4    2   18       24.25000        7.00000       23.55000        7.00000
    4    2   19       19.55000        6.70000       20.85000        6.70000
    4    3    0      539.79999        3.80000      539.79999        3.80000
    4    3    1      366.54999        2.00000      362.25000        2.00000
    4    3    3      632.55005        3.70000      631.25000        3.70000
    4    3    4      644.95001        3.10000      645.04999        3.10000
    4    3    5      414.09998        2.00000      413.50000        2.00000
    4    3    6      137.25000        0.60000      123.14999        0.60000
    4    3    7      570.84998        2.50000      580.75000        2.50000
    4    3    8       99.65000        0.60000       98.55000        0.60000
    4    3    9       69.90000        0.90000       67.90000        0.90000
    4    3   10       98.45000        0.90000       97.75000        0.90000
    4    3   11      156.15001        0.90000      153.45000        0.90000
    4    3   12      274.84998        1.20000      276.75000        1.20000
    4    3   13       68.10000        1.80000       69.30000        1.80000
    4    3   14       70.20000        2.00000       70.00000        2.00000
    4    3   15      118.95000        1.50000      122.85000        1.50000
    4    3   16       25.40000        5.70000       30.80000        5.70000
    4    3   17       76.95000        3.00000       75.85000        3.00000
    4    3   18       42.15000        6.60000       37.85000        6.60000
    4    3   19       25.50000        8.40000       29.30000        8.40000
    4    4    0      767.90002       11.70000      767.90002       11.70000
    4    4    1      171.39999        1.30000      171.39999        1.30000
    4    4    2      114.50000        0.80000      114.50000        0.80000
    4    4    3      300.29999        2.10000      300.29999        2.10000
    4    4    4      472.70001        3.30000      472.70001        3.30000
    4    4    5       21.50000        1.60000       21.50000        1.60000
    4    4    6      264.29999        1.60000      264.29999        1.60000
    4    4    7       90.60000        0.80000       90.60000        0.80000
    4    4    8      282.50000        1.70000      282.50000        1.70000
    4    4    9      271.70001        1.80000      271.70001        1.80000
    4    4   10      134.20000        1.20000      134.20000        1.20000
    4    4   11      113.70000        1.30000      113.70000        1.30000
    4    4   12      380.50000        2.60000      380.50000        2.60000
    4    4   13      112.40000        1.70000      112.40000        1.70000
    4    4   14      199.80000        1.70000      199.80000        1.70000
    4    4   15       49.10000        4.90000       49.10000        4.90000
    4    4   16       59.60000        4.30000       59.60000        4.30000
    4    4   17       49.90000        6.30000       49.90000        6.30000
    4    4   18       26.10000       10.10000       26.10000       10.10000
    4    4   19       24.00000       10.50000       24.00000       10.50000
    5    0    0      208.20000        2.10000      208.20000        2.10000
    5    0    1      593.59998        4.50000      593.59998        4.50000
    5    0    2      324.00000        2.20000      324.00000        2.20000
    5    0    3      302.10001        2.00000      302.10001        2.00000
    5    0    4      475.10001        3.30000      475.10001        3.30000
    5    0    5       41.10000        0.80000       41.10000        0.80000
    5    0    6       43.70000        1.00000       43.70000        1.00000
    5    0    7       75.70000        0.80000       75.70000        0.80000
    5    0    8      228.30000        1.40000      228.30000        1.40000
    5    0    9       97.20000        1.00000       97.20000        1.00000
    5    0   10       13.70000        5.10000       13.70000        5.10000
    5    0   11      339.29999        2.30000      339.29999        2.30000
    5    0   12      347.00000        2.40000      347.00000        2.40000
    5    0   13       88.40000        2.00000       88.40000        2.00000
    5    0   14       95.40000        2.40000       95.40000        2.40000
    5    0   15      105.30000        2.40000      105.30000        2.40000
    5    0   16      170.00000        2.20000      170.00000        2.20000
    5    0   17       23.80000        8.60000       23.80000        8.60000
    5    0   18       50.30000       10.20000       50.30000       10.20000
    5    0   19       15.20000        7.90000       15.20000        7.90000
    5    1    0       79.60000        0.60000       79.60000        0.60000
    5    1    1      761.10004       14.20000      770.70001       14.20000
    5    1    2      191.50000        1.00000      186.70001        1.00000
    5    1    3      175.14999        0.90000      169.85001        0.90000
    5    1    4      339.64999        1.70000      333.35001        1.70000
    5    1    5      125.50000        0.60000      129.89999        0.60000
    5    1    6      246.05000        1.10000      252.34999        1.10000
    5    1    7      338.64999        1.50000      340.35001        1.50000
    5    1    8      225.25000        1.10000      220.35001        1.10000
    5    1    9      173.70001        0.80000      173.50000        0.80000
    5    1   10      306.80002        1.50000      304.60001        1.50000
    5    1   11      281.85001        1.30000      280.55002        1.30000
    5    1   12      297.00000        1.40000      297.40002        1.40000
    5    1   13      239.34999        1.30000      238.45000        1.30000
    5    1   14      147.30000        1.20000      148.70000        1.20000
    5    1   15       70.10000        2.40000       69.30000        2.40000
    5    1   16      105.90000        1.90000      107.10000        1.90000
    5    1   17       30.45000        6.50000       33.75000        6.50000
    5    1   18       36.05000        6.90000       34.95000        6.90000
    5    1   19       42.60000        8.60000       37.00000        8.60000
    5    2    0       56.00000        0.40000       56.00000        0.40000
    5    2    1      183.25000        1.00000      190.54999        1.00000
    5    2    2      628.90002        3.20000      633.09998        3.20000
    5    2    3      299.60001        1.60000      297.80002        1.60000
    5    2    4      690.64996        3.70000      693.54999        3.70000
    5    2    5      391.20001        1.80000      391.20001        1.80000
    5    2    6      249.00000        1.20000      253.60001        1.20000
    5    2    7      343.10001        1.60000      341.89999        1.60000
    5    2    8      305.85001        1.40000      303.94998        1.40000
    5    2    9      203.04999        1.00000      206.75000        1.00000
    5    2   10      278.35001        1.30000      280.44998        1.30000
    5    2   11      177.75000        0.90000      173.85001        0.90000
    5    2   12      125.60000        1.00000      124.80000        1.00000
    5    2   13      155.00000        1.00000      155.00000        1.00000
    5    2   14       98.05000        1.60000       98.95000        1.60000
    5    2   15       62.55000        2.70000       61.65000        2.70000
    5    2   16       65.95000        2.80000       62.45000        2.80000
    5    2   17       31.30000        6.60000       32.50000        6.60000
    5    2   18       65.50000        4.00000       65.70000        4.00000
    5    2   19       29.80000        8.80000       28.40000        8.80000
    5    3    0      567.59998        4.30000      567.59998        4.30000
    5    3    1      616.04999        3.20000      616.35004        3.20000
    5    3    2       83.60000        0.40000       89.60000        0.40000
    5    3    3      538.50000        2.90000      548.50000        2.90000
    5    3    4      343.75000        1.80000      350.65002        1.80000
    5    3    5       74.30000        0.40000       75.10000        0.40000
    5    3    6      103.75000        0.50000      102.64999        0.50000
    5    3    7      503.45001        2.20000      512.95001        2.20000
    5    3    8      232.05000        1.10000      229.55000        1.10000
    5    3    9      310.14999        1.50000      314.64999        1.50000
    5    3   10      115.95000        0.80000      118.25000        0.80000
    5    3   11      229.80000        1.10000      227.59999        1.10000
    5    3   12      602.94995        2.70000      600.25000        2.70000
    5    3   13      165.60001        1.00000      164.00000        1.00000
    5    3   14       52.25000        2.50000       56.35000        2.50000
    5    3   15       64.00000        2.50000       62.00000        2.50000
    5    3   16       40.15000        4.30000       42.05000        4.30000
    5    3   17       63.90000        3.70000       65.50000        3.70000
    5    3   18       21.60000        6.50000       21.40000        6.50000
    5    3   19       26.50000        8.30000       28.50000        8.30000
    5    4    0       98.60000        0.70000       98.60000        0.70000
    5    4    1      560.34998        2.90000      553.84998        2.90000
    5    4    2      639.94995        3.20000      650.25000        3.20000
    5    4    3      183.09999        0.90000      193.70000        0.90000
    5    4    4      221.80000        1.10000      217.80000        1.10000
    5    4    5      250.25000        1.20000      252.95001        1.20000
    5    4    6      139.39999        0.60000      139.39999        0.60000
    5    4    7      316.04999        1.40000      311.75000        1.40000
    5    4    8      133.50000        0.70000      135.89999        0.70000
    5    4    9      569.90002        2.70000      568.90002        2.70000
    5    4   10       29.10000        2.60000       27.30000        2.60000
    5    4   11      197.50000        1.00000      196.10001        1.00000
    5    4   12       90.50000        1.20000       92.70000        1.20000
    5    4   13      193.35001        1.10000      194.25000        1.10000
    5    4   14      130.50000        1.20000      130.50000        1.20000
    5    4   15       43.85000        3.20000       47.95000        3.20000
    5    4   16       48.35000        3.80000       50.65000        3.80000
    5    4   17       50.25000        4.00000       48.75000        4.00000
    5    4   18       22.50000        6.60000       23.30000        6.60000
    5    4   19       28.05000        8.30000       28.75000        8.30000
    5    5    0      262.20001        2.60000      262.20001        2.60000
    5    5    1      907.40002       11.40000      907.40002       11.40000
    5    5    2      270.39999        1.90000      270.39999        1.90000
    5    5    3      647.20001        4.30000      647.20001        4.30000
    5    5    4      288.79999        2.30000      288.79999        2.30000
    5    5    5       13.70000        2.90000       13.70000        2.90000
    5    5    6      229.10001        1.40000      229.10001        1.40000
    5    5    7      425.39999        2.80000      425.39999        2.80000
    5    5    8      441.29999        2.70000      441.29999        2.70000
    5    5    9      170.20000        1.60000      170.20000        1.60000
    5    5   10      185.00000        1.40000      185.00000        1.40000
    5    5   11      193.10001        1.30000      193.10001        1.30000
    5    5   12      140.50000        1.30000      140.50000        1.30000
    5    5   13      231.80000        1.60000      231.80000        1.60000
    5    5   14       65.90000        2.90000       65.90000        2.90000
    5    5   15       21.20000        7.50000       21.20000        7.50000
    5    5   16       40.50000        6.60000       40.50000        6.60000
    5    5   17      116.40000        3.00000      116.40000        3.00000
    5    5   18       32.60000       10.50000       32.60000       10.50000
    5    5   19       28.00000       11.50000       28.00000       11.50000
    6    0    0      370.10001        3.70000      370.10001        3.70000
    6    0    1      566.09998        4.10000      566.09998        4.10000
    6    0    2      188.89999        1.40000      188.89999        1.40000
    6    0    3      108.90000        0.70000      108.90000        0.70000
    6    0    4      321.20001        2.10000      321.20001        2.10000
    6    0    5      110.10000        0.70000      110.10000        0.70000
    6    0    6      280.89999        1.90000      280.89999        1.90000
    6    0    7      180.89999        1.20000      180.89999        1.20000
    6    0    8       45.10000        1.40000       45.10000        1.40000
    6    0    9       90.00000        1.10000       90.00000        1.10000
    6    0   10      261.50000        1.80000      261.50000        1.80000
    6    0   11      139.10001        1.30000      139.10001        1.30000
    6    0   12      409.29999        2.90000      409.29999        2.90000
    6    0   13      105.20000        1.70000      105.20000        1.70000
    6    0   14      151.10001        1.70000      151.10001        1.70000
    6    0   15       69.10000        3.30000       69.10000        3.30000
    6    0   16       67.80000        4.10000       67.80000        4.10000
    6    0   17       32.50000        8.90000       32.50000        8.90000
    6    0   18       35.00000       10.00000       35.00000       10.00000
    6    0   19       32.00000       11.90000       32.00000       11.90000
    6    1    0      738.29999        8.00000      738.29999        8.00000
    6    1    1      536.09998        2.80000      546.90002        2.80000
    6    1    2      533.95001        2.70000      522.85004        2.70000
    6    1    3      314.54999        1.60000      309.04999        1.60000
    6    1    4      202.39999        1.00000      203.39999        1.00000
    6    1    5      241.10001        1.20000      247.89999        1.20000
    6    1    6      162.00000        0.70000      163.79999        0.70000
    6    1    7      439.29999        1.90000      434.70001        1.90000
    6    1    8      481.14999        2.30000      472.05002        2.30000
    6    1    9      420.50000        1.90000      417.90002        1.90000
    6    1   10      162.25000        0.90000      160.54999        0.90000
    6    1   11      265.45001        1.30000      266.95001        1.30000
    6    1   12      183.15001        1.00000      182.05000        1.00000
    6    1   13      258.95001        1.30000      259.25000        1.30000
    6    1   14       66.20000        2.10000       70.60000        2.10000
    6    1   15       77.70000        2.10000       75.50000        2.10000
    6    1   16      109.50000        1.90000      108.70000        1.90000
    6    1   17       29.25000        6.70000       30.15000        6.70000
    6    1   18       48.95000        5.40000       52.25000        5.40000
    6    1   19       32.35000        8.90000       36.45000        8.90000
    6    2    0      597.50000        4.40000      597.50000        4.40000
    6    2    2      335.14999        1.70000      339.44998        1.70000
    6    2    3      546.95001        2.90000      550.45001        2.90000
    6    2    4      114.20000        0.60000      107.80000        0.60000
    6    2    5      274.75000        1.30000      269.45001        1.30000
    6    2    6      161.10001        0.70000      151.89999        0.70000
    6    2    7       85.75000        0.60000       88.45000        0.60000
    6    2    8      174.54999        0.80000      176.25000        0.80000
    6    2    9      306.14999        1.50000      306.44998        1.50000
    6    2   10      329.55002        1.70000      328.64999        1.70000
    6    2   11      217.25000        1.10000      219.14999        1.10000
    6    2   12      245.00000        1.20000      245.60001        1.20000
    6    2   13      118.35000        1.10000      119.45000        1.10000
    6    2   14       75.45000        1.80000       75.75000        1.80000
    6    2   15       66.00000        2.30000       69.20000        2.30000
    6    2   16       86.05000        2.20000       84.75000        2.20000
    6    2   17       45.70000        4.80000       46.10000        4.80000
    6    2   18       24.30000        6.70000       24.10000        6.70000
    6    2   19       23.15000        7.40000       22.45000        7.40000
    6    3    0      316.00000        2.30000      316.00000        2.30000
    6    3    1       73.75000        0.40000       89.64999        0.40000
    6    3    2      230.45000        1.20000      238.15001        1.20000
    6    3    3      286.29999        1.50000      278.50000        1.50000
    6    3    4      195.14999        1.00000      204.64999        1.00000
    6    3    5      248.50000        1.30000      249.50000        1.30000
    6    3    6      349.84998        1.60000      349.75000        1.60000
    6    3    7      113.50000        0.60000      113.89999        0.60000
    6    3    8      158.95000        0.70000      158.45000        0.70000
    6    3    9       96.55000        0.80000       92.65000        0.80000
    6    3   10      513.69995        2.30000      515.50000        2.30000
    6    3   11      233.00000        1.10000      233.00000        1.10000
    6    3   12      419.20001        2.00000      420.79999        2.00000
    6    3   13      147.29999        1.00000      144.50000        1.00000
    6    3   14      157.20000        1.20000      156.59999        1.20000
    6    3   15       41.80000        3.50000       44.00000        3.50000
    6    3   16       46.00000        3.80000       44.60000        3.80000
    6    3   17       55.15000        3.70000       58.05000        3.70000
    6    3   18       26.75000        6.30000       35.05000        6.30000
    6    3   19       40.25000        7.60000       47.55000        7.60000
    6    4    0      574.79999        4.10000      574.79999        4.10000
    6    4    1      125.30000        0.70000      125.90000        0.70000
    6    4    2      783.05005        4.20000      795.75000        4.20000
    6    4    3      287.30002        1.40000      276.89999        1.40000
    6    4    4       83.75000        0.50000       76.25000        0.50000
    6    4    5      261.79999        1.30000      263.20001        1.30000
    6    4    6      116.75000        0.60000      117.64999        0.60000
    6    4    7      251.75000        1.20000      246.85001        1.20000
    6    4    8      234.55000        1.00000      227.65001        1.00000
    6    4    9      427.80002        2.10000      424.60001        2.10000
    6    4   10      234.34999        1.10000      234.05000        1.10000
    6    4   11      371.14999        1.70000      367.85001        1.70000
    6    4   12      212.70000        1.00000      212.90001        1.00000
    6    4   13      149.50000        1.10000      150.70001        1.10000
    6    4   14      236.39999        1.20000      235.39999        1.20000
    6    4   15       48.55000        2.90000       47.45000        2.90000
    6    4   16      107.55000        1.80000      106.45000        1.80000
    6    4   17      103.10000        2.10000      100.90000        2.10000
    6    4   18       33.70000        7.10000       35.10000        7.10000
    6    4   19       38.15000        8.80000       45.85000        8.80000
    6    5    0       76.90000        0.60000       76.90000        0.60000
    6    5    1      777.09998        4.10000      773.90002        4.10000
    6    5    2      715.50000        3.60000      705.09998        3.60000
    6    5    3      207.95000        1.00000      211.84999        1.00000
    6    5    4       93.60000        0.50000       88.60000        0.50000
    6    5    5      198.35001        1.00000      195.64999        1.00000
    6    5    6      373.54999        1.80000      374.25000        1.80000
    6    5    7      362.45001        1.60000      357.54999        1.60000
    6    5    8      179.15001        0.80000      178.05000        0.80000
    6    5    9      769.50000        3.40000      765.69995        3.40000
    6    5   10      213.14999        1.00000      212.64999        1.00000
    6    5   11      371.80002        1.70000      371.60001        1.70000
    6    5   12      296.30002        1.40000      294.10001        1.40000
    6    5   13      255.80000        1.20000      254.59999        1.20000
    6    5   14      220.25000        1.20000      218.35001        1.20000
    6    5   15      138.09999        1.30000      134.30000        1.30000
    6    5   16      124.75000        1.50000      123.25000        1.50000
    6    5   17      104.35000        2.20000      104.65000        2.20000
    6    5   18       22.70000        6.70000       23.30000        6.70000
    6    5   19       38.05000        9.80000       36.55000        9.80000
    6    6    0      654.59998        6.90000      654.59998        6.90000
    6    6    1      555.20001        3.90000      555.20001        3.90000
    6    6    2      185.80000        1.20000      185.80000        1.20000
    6    6    3      191.89999        1.30000      191.89999        1.30000
    6    6    4      499.00000        3.20000      499.00000        3.20000
    6    6    5      340.00000        2.40000      340.00000        2.40000
    6    6    6       25.80000        2.30000       25.80000        2.30000
    6    6    7       72.00000        1.00000       72.00000        1.00000
    6    6    8       95.00000        0.80000       95.00000        0.80000
    6    6    9       93.20000        1.10000       93.20000        1.10000
    6    6   10      413.60001        2.60000      413.60001        2.60000
    6    6   11      139.80000        1.10000      139.80000        1.10000
    6    6   12       55.50000        2.60000       55.50000        2.60000
    6    6   13      385.79999        2.60000      385.79999        2.60000
    6    6   14      111.60000        1.70000      111.60000        1.70000
    6    6   15      158.10001        1.80000      158.10001        1.80000
    6    6   16       17.10000        7.30000       17.10000        7.30000
    6    6   17       19.20000        8.60000       19.20000        8.60000
    6    6   18       18.50000        8.30000       18.50000        8.30000
    6    6   19       36.80000       11.80000       36.80000       11.80000
    7    0    1      248.10001        1.90000      248.10001        1.90000
    7    0    2      502.79999        3.80000      502.79999        3.80000
    7    0    3      316.60001        2.10000      316.60001        2.10000
    7    0    4      851.79999        5.80000      851.79999        5.80000
    7    0    5      106.90000        0.80000      106.90000        0.80000
    7    0    6      231.70000        1.50000      231.70000        1.50000
    7    0    7       55.10000        1.00000       55.10000        1.00000
    7    0    8      390.00000        2.50000      390.00000        2.50000
    7    0    9      238.00000        1.60000      238.00000        1.60000
    7    0   10      299.20001        1.90000      299.20001        1.90000
    7    0   11       88.00000        1.60000       88.00000        1.60000
    7    0   12      213.60001        1.50000      213.60001        1.50000
    7    0   13      278.60001        1.90000      278.60001        1.90000
    7    0   14       47.70000        3.90000       47.70000        3.90000
    7    0   15       18.10000        7.60000       18.10000        7.60000
    7    0   16       66.10000        3.60000       66.10000        3.60000
    7    0   17       54.00000        7.00000       54.00000        7.00000
    7    0   18       20.60000        8.90000       20.60000        8.90000
    7    0   19       37.00000       12.90000       37.00000       12.90000
    7    1    0      789.50000        6.80000      789.50000        6.80000
    7    1    1      840.65002        6.70000      842.75000        6.70000
    7    1    2      473.19998        2.40000      469.60001        2.40000
    7    1    3       94.55000        0.50000       90.05000        0.50000
    7    1    4      363.85001        1.90000      368.55002        1.90000
    7    1    5       82.05000        0.50000       90.95000        0.50000
    7    1    6      218.90001        1.00000      210.70000        1.00000
    7    1    7      113.95000        0.50000      109.85000        0.50000
    7    1    8      389.54999        1.70000      385.25000        1.70000
    7    1    9      578.45001        2.80000      572.35004        2.80000
    7    1   10      291.89999        1.30000      292.89999        1.30000
    7    1   11      289.39999        1.30000      290.39999        1.30000
    7    1   12      300.89999        1.40000      304.69998        1.40000
    7    1   13      253.75000        1.30000      253.85001        1.30000
    7    1   14      144.45000        1.10000      144.34999        1.10000
    7    1   15       21.15000        5.50000       19.05000        5.50000
    7    1   16       58.40000        3.10000       56.20000        3.10000
    7    1   17       41.35000        5.30000       38.65000        5.30000
    7    1   18       26.40000        6.70000       23.40000        6.70000
    7    1   19       68.45000        5.70000       71.55000        5.70000
    7    2    0      828.50000        8.80000      828.50000        8.80000
    7    2    1      590.85004        3.10000      593.95001        3.10000
    7    2    2      524.34998        2.70000      522.65002        2.70000
    7    2    3      245.40001        1.20000      241.20000        1.20000
    7    2    4      118.05000        0.60000      112.55000        0.60000
    7    2    5      330.89999        1.60000      330.89999        1.60000
    7    2    6      289.94998        1.40000      288.64999        1.40000
    7    2    7      176.50000        0.80000      174.89999        0.80000
    7    2    8      351.20001        1.60000      353.79999        1.60000
    7    2    9      424.90002        2.00000      425.50000        2.00000
    7    2   10       76.85000        1.00000       72.95000        1.00000
    7    2   11      195.80000        1.00000      194.59999        1.00000
    7    2   12      168.14999        1.00000      168.85001        1.00000
    7    2   13      360.45001        1.80000      361.95001        1.80000
    7    2   14      172.89999        1.10000      173.89999        1.10000
    7    2   15       24.20000        5.30000       25.20000        5.30000
    7    2   16       18.75000        5.60000       19.85000        5.60000
    7    2   17       21.90000        6.20000       23.50000        6.20000
    7    2   18       25.10000        6.80000       23.70000        6.80000
    7    2   19       58.90000        6.00000       58.10000        6.00000
    7    3    0       22.10000        1.00000       22.10000        1.00000
    7    3    1      390.04999        1.90000      379.54999        1.90000
    7    3    2      584.04999        3.00000      588.14996        3.00000
    7    3    3      161.25000        0.80000      153.35001        0.80000
    7    3    4      169.95000        0.80000      168.05000        0.80000
    7    3    5      240.89999        1.10000      249.50000        1.10000
    7    3    6       67.45000        0.60000       69.55000        0.60000
    7    3    7      383.85001        1.70000      378.94998        1.70000
    7    3    8      233.95000        1.10000      236.84999        1.10000
    7    3    9      512.95001        2.40000      511.64999        2.40000
    7    3   10      285.75000        1.30000      287.45001        1.30000
    7    3   11      147.55000        0.80000      145.05000        0.80000
    7    3   12      204.39999        1.00000      204.00000        1.00000
    7    3   13      105.90000        1.20000      107.70000        1.20000
    7    3   14      202.59999        1.10000      201.80000        1.10000
    7    3   15       38.10000        3.70000       38.50000        3.70000
    7    3   16       85.65000        2.10000       85.15000        2.10000
    7    3   17       40.95000        5.40000       42.25000        5.40000
    7    3   18       28.10000        6.80000       28.90000        6.80000
    7    3   19       51.55000        8.30000       44.45000        8.30000
    7    4    0      537.50000        4.00000      537.50000        4.00000
    7    4    1      574.20001        3.00000      577.79999        3.00000
    7    4    2       77.85000        0.40000       72.95000        0.40000
    7    4    3      314.95001        1.50000      312.04999        1.50000
    7    4    4      202.09999        1.00000      202.30000        1.00000
    7    4    5      154.64999        0.80000      162.35001        0.80000
    7    4    6      301.44998        1.50000      300.14999        1.50000
    7    4    7      321.79999        1.50000      321.00000        1.50000
    7    4    8      287.10001        1.30000      284.89999        1.30000
    7    4    9      493.60001        2.10000      495.39999        2.10000
    7    4   10      360.35001        1.60000      356.64999        1.60000
    7    4   11      386.44998        1.70000      384.14999        1.70000
    7    4   12       90.60000        1.10000       91.40000        1.10000
    7    4   13      150.20000        1.10000      150.20000        1.10000
    7    4   14      129.80000        1.10000      129.40001        1.10000
    7    4   15       80.60000        1.80000       82.80000        1.80000
    7    4   16      100.20000        1.70000      100.60000        1.70000
    7    4   17       31.85000        5.80000       35.75000        5.80000
    7    4   18       36.05000        6.30000       39.35000        6.30000
    7    4   19       42.05000       11.20000       40.15000       11.20000
    7    5    0      326.79999        2.30000      326.79999        2.30000
    7    5    1      273.60001        1.40000      275.39999        1.40000
    7    5    2      268.95001        1.40000      274.04999        1.40000
    7    5    3      333.35001        1.60000      330.64999        1.60000
    7    5    4      413.39999        2.10000      409.39999        2.10000
    7    5    5      173.75000        0.80000      169.85001        0.80000
    7    5    6       50.60000        0.70000       44.20000        0.70000
    7    5    7      158.25000        0.80000      153.95001        0.80000
    7    5    8       83.10000        0.70000       86.30000        0.70000
    7    5    9      217.25000        1.00000      216.14999        1.00000
    7    5   10      395.59998        1.90000      393.00000        1.90000
    7    5   11      160.20000        0.80000      157.40001        0.80000
    7    5   12       76.85000        1.30000       78.95000        1.30000
    7    5   13      173.05000        1.00000      171.55000        1.00000
    7    5   14       55.80000        2.30000       51.80000        2.30000
    7    5   15      101.95000        1.40000      101.65000        1.40000
    7    5   16       45.15000        3.80000       46.45000        3.80000
    7    5   17       92.15000        2.10000       95.05000        2.10000
    7    5   18       20.50000        6.30000       20.10000        6.30000
    7    6    0      322.10001        2.20000      322.10001        2.20000
    7    6    1      234.89999        1.20000      235.89999        1.20000
    7    6    2      160.55000        0.70000      159.45000        0.70000
    7    6    3       70.00000        0.50000       70.39999        0.50000
    7    6    4      360.50000        1.70000      360.09998        1.70000
    7    6    5      575.69995        2.60000      577.50000        2.60000
    7    6    6      218.95001        1.10000      212.25000        1.10000
    7    6    7      302.64999        1.50000      299.94998        1.50000
    7    6    8      275.84998        1.40000      272.75000        1.40000
    7    6    9      489.69998        2.20000      487.10001        2.20000
    7    6   10      151.89999        0.80000      150.50000        0.80000
    7    6   11       97.60000        0.80000       97.40000        0.80000
    7    6   12      340.75000        1.60000      336.04999        1.60000
    7    6   13      144.70000        1.10000      144.09999        1.10000
    7    6   14       85.65000        1.50000       86.15000        1.50000
    7    6   15       58.30000        2.30000       57.30000        2.30000
    7    6   16       88.39999        1.90000       87.00000        1.90000
    7    6   17       28.70000        5.90000       32.30000        5.90000
    7    6   18       15.40000        5.20000       15.20000        5.20000
    7    7    0       13.20000        3.30000       13.20000        3.30000
    7    7    1      146.89999        1.10000      146.89999        1.10000
    7    7    2       43.40000        0.80000       43.40000        0.80000
    7    7    3      274.29999        1.80000      274.29999        1.80000
    7    7    4      214.30000        1.40000      214.30000        1.40000
    7    7    5      314.20001        2.20000      314.20001        2.20000
    7    7    6       47.60000        1.20000       47.60000        1.20000
    7    7    7      103.30000        0.90000      103.30000        0.90000
    7    7    8      121.50000        1.00000      121.50000        1.00000
    7    7    9      372.50000        2.80000      372.50000        2.80000
    7    7   10      337.39999        2.40000      337.39999        2.40000
    7    7   11      131.50000        1.20000      131.50000        1.20000
    7    7   12      135.80000        1.20000      135.80000        1.20000
    7    7   13       88.60000        1.50000       88.60000        1.50000
    7    7   14       83.80000        2.10000       83.80000        2.10000
    7    7   15      195.60001        1.60000      195.60001        1.60000
    7    7   16       53.30000        3.90000       53.30000        3.90000
    7    7   17       25.60000        8.40000       25.60000        8.40000
    7    7   18       70.50000        5.50000       70.50000        5.50000
    8    0    0      892.79999       23.40000      892.79999       23.40000
    8    0    1      189.39999        1.40000      189.39999        1.40000
    8    0    2      735.90002        5.10000      735.90002        5.10000
    8    0    3      242.89999        1.80000      242.89999        1.80000
    8    0    4      164.00000        1.20000      164.00000        1.20000
    8    0    5      106.60000        0.70000      106.60000        0.70000
    8    0    6      264.70001        1.90000      264.70001        1.90000
    8    0    7      240.20000        1.50000      240.20000        1.50000
    8    0    8       85.40000        0.90000       85.40000        0.90000
    8    0    9      160.20000        1.10000      160.20000        1.10000
    8    0   10      105.30000        1.10000      105.30000        1.10000
    8    0   11       98.10000        1.40000       98.10000        1.40000
    8    0   12      333.70001        2.30000      333.70001        2.30000
    8    0   13      215.70000        1.70000      215.70000        1.70000
    8    0   14       73.80000        2.70000       73.80000        2.70000
    8    0   15       27.20000        7.70000       27.20000        7.70000
    8    0   16      146.50000        2.00000      146.50000        2.00000
    8    0   17       30.10000        9.70000       30.10000        9.70000
    8    0   18       21.80000        9.30000       21.80000        9.30000
    8    0   19       28.60000       12.20000       28.60000       12.20000
    8    1    0      993.70001       22.20000      993.70001       22.20000
    8    1    1      176.50000        0.90000      169.89999        0.90000
    8    1    2      346.04999        1.70000      350.54999        1.70000
    8    1    3      551.29999        2.90000      547.29999        2.90000
    8    1    4      295.10001        1.50000      305.30002        1.50000
    8    1    5      229.60001        1.10000      229.39999        1.10000
    8    1    6      202.14999        1.00000      200.85001        1.00000
    8    1    7      172.64999        0.80000      167.35001        0.80000
    8    1    8      369.50000        1.60000      370.90002        1.60000
    8    1    9      455.85001        2.10000      452.35001        2.10000
    8    1   10      289.39999        1.40000      290.60001        1.40000
    8    1   11      213.39999        1.10000      212.39999        1.10000
    8    1   12      190.55000        1.00000      191.45000        1.00000
    8    1   13      122.60000        1.10000      122.60000        1.10000
    8    1   14      151.95000        1.10000      150.65001        1.10000
    8    1   15       59.85000        2.40000       57.35000        2.40000
    8    1   16       60.05000        2.70000       59.55000        2.70000
    8    1   17       54.90000        3.80000       50.10000        3.80000
    8    1   18       28.50000        7.10000       28.90000        7.10000
    8    1   19       35.00000        8.40000       33.60000        8.40000
    8    2    0      347.10001        2.50000      347.10001        2.50000
    8    2    1      418.69998        2.10000      417.89999        2.10000
    8    2    2      318.54999        1.60000      322.25000        1.60000
    8    2    3      225.00000        1.10000      220.39999        1.10000
    8    2    4      345.59998        1.70000      350.00000        1.70000
    8    2    5      375.60001        1.80000      380.39999        1.80000
    8    2    6      301.44998        1.40000      303.14999        1.40000
    8    2    7      352.60001        1.70000      346.80002        1.70000
    8    2    8      397.29999        1.70000      397.70001        1.70000
    8    2    9      386.60001        1.80000      390.80002        1.80000
    8    2   10      315.14999        1.40000      316.85001        1.40000
    8    2   11       63.95000        1.30000       61.65000        1.30000
    8    2   12      159.30000        0.90000      157.30000        0.90000
    8    2   13      324.19998        1.60000      322.39999        1.60000
    8    2   14      101.25000        1.40000      102.95000        1.40000
    8    2   15       35.20000        4.00000       34.60000        4.00000
    8    2   16       82.75000        2.10000       83.25000        2.10000
    8    2   17       64.60000        3.00000       62.80000        3.00000
    8    2   18       30.90000        6.70000       25.50000        6.70000
    8    2   19       44.85000        9.80000       43.15000        9.80000
    8    3    0       13.50000        2.00000       13.50000        2.00000
    8    3    1      135.15001        0.60000      132.45000        0.60000
    8    3    2      388.70001        1.90000      380.29999        1.90000
    8    3    3      193.65001        0.90000      190.95000        0.90000
    8    3    4      229.30000        1.20000      235.70000        1.20000
    8    3    5       88.80000        0.50000       83.40000        0.50000
    8    3    6      217.85001        1.00000      218.14999        1.00000
    8    3    7      205.60001        1.00000      202.60001        1.00000
    8    3    8      233.80000        1.20000      230.40001        1.20000
    8    3    9      466.35001        2.10000      471.64999        2.10000
    8    3   10      254.60001        1.20000      255.60001        1.20000
    8    3   11      134.30000        0.80000      132.70000        0.80000
    8    3   12      238.14999        1.20000      235.85001        1.20000
    8    3   13       86.95000        1.30000       83.25000        1.30000
    8    3   14      122.85000        1.10000      121.15000        1.10000
    8    3   15       42.35000        3.40000       41.25000        3.40000
    8    3   16       80.85000        2.10000       81.15000        2.10000
    8    3   17       27.10000        6.30000       25.50000        6.30000
    8    3   18       32.15000        6.80000       35.85000        6.80000
    8    3   19       34.55000        9.60000       38.85000        9.60000
    8    4    0      159.10001        1.10000      159.10001        1.10000
    8    4    1      363.19998        1.90000      361.39999        1.90000
    8    4    2      156.05000        0.70000      154.15001        0.70000
    8    4    3      204.70001        1.00000      205.50000        1.00000
    8    4    4      316.00000        1.60000      316.59998        1.60000
    8    4    5       91.55000        0.50000       94.05000        0.50000
    8    4    6       99.35000        0.50000      102.45000        0.50000
    8    4    7      339.65002        1.50000      335.75000        1.50000
    8    4    8      250.05000        1.20000      252.15001        1.20000
    8    4    9      555.20001        2.50000      557.39996        2.50000
    8    4   10      459.79999        2.20000      456.00000        2.20000
    8    4   11      143.75000        0.80000      144.85001        0.80000
    8    4   12      354.39999        1.70000      351.19998        1.70000
    8    4   13      118.05000        1.00000      117.15000        1.00000
    8    4   14       93.35000        1.40000       91.85000        1.40000
    8    4   15       52.60000        3.20000       49.00000        3.20000
    8    4   16       25.25000        5.70000       23.55000        5.70000
    8    4   17       50.10000        3.90000       46.90000        3.90000
    8    4   18       40.05000        6.50000       41.15000        6.50000
    8    4   19       29.45000        8.80000       27.55000        8.80000
    8    5    0      202.30000        1.40000      202.30000        1.40000
    8    5    1      311.19998        1.50000      312.60001        1.50000
    8    5    2      242.09999        1.20000      246.30000        1.20000
    8    5    3      151.75000        0.70000      145.25000        0.70000
    8    5    4      112.00000        0.60000      107.80000        0.60000
    8    5    5      357.64999        1.80000      360.14999        1.80000
    8    5    6       77.00000        0.60000       72.60001        0.60000
    8    5    7      339.94998        1.60000      339.85001        1.60000
    8    5    8      267.65002        1.30000      271.75000        1.30000
    8    5    9      174.00000        1.00000      180.00000        1.00000
    8    5   10      166.20000        0.90000      163.59999        0.90000
    8    5   11      284.54999        1.20000      283.04999        1.20000
    8    5   12      268.25000        1.30000      266.95001        1.30000
    8    5   13      131.75000        0.90000      132.25000        0.90000
    8    5   14       68.20000        1.90000       68.00000        1.90000
    8    5   15       63.30000        2.00000       62.90000        2.00000
    8    5   16       39.30000        3.80000       40.50000        3.80000
    8    5   17       59.60000        3.00000       61.60000        3.00000
    8    5   18       14.70000        5.10000       15.10000        5.10000
    8    5   19       34.45000        9.80000       42.15000        9.80000
    8    6    0      371.10001        2.50000      371.10001        2.50000
    8    6    1      262.14999        1.20000      264.85001        1.20000
    8    6    2      301.15002        1.40000      305.25000        1.40000
    8    6    3      379.64999        1.80000      384.35001        1.80000
    8    6    4      145.35001        0.60000      146.85001        0.60000
    8    6    5      195.50000        0.90000      199.70001        0.90000
    8    6    6      252.25000        1.20000      246.54999        1.20000
    8    6    7      181.95001        0.90000      182.25000        0.90000
    8    6    8      168.70000        0.80000      164.70000        0.80000
    8    6    9      402.90002        1.90000      401.50000        1.90000
    8    6   10      390.14999        1.80000      390.44998        1.80000
    8    6   11       68.45000        1.10000       67.35000        1.10000
    8    6   12      195.25000        1.00000      196.95001        1.00000
    8    6   13       46.00000        2.20000       47.80000        2.20000
    8    6   14       70.70000        1.60000       71.50000        1.60000
    8    6   15      146.45001        1.10000      145.75000        1.10000
    8    6   16       62.80000        2.40000       62.40000        2.40000
    8    6   17       39.50000        4.40000       42.50000        4.40000
    8    6   18       70.50000        3.30000       67.89999        3.30000
    8    7    0       30.10000        1.00000       30.10000        1.00000
    8    7    1      173.90001        0.80000      177.30000        0.80000
    8    7    2      407.85001        1.90000      415.55002        1.90000
    8    7    3      414.10001        2.00000      414.30002        2.00000
    8    7    4      616.90002        2.70000      607.90002        2.70000
    8    7    5      146.45000        0.70000      136.95000        0.70000
    8    7    6      132.89999        0.70000      133.10001        0.70000
    8    7    7      116.05000        0.70000      116.35000        0.70000
    8    7    8      391.80002        2.10000      392.60001        2.10000
    8    7    9      496.40002        2.40000      492.00000        2.40000
    8    7   10       82.10000        1.10000       80.10000        1.10000
    8    7   11      446.79999        2.30000      447.00000        2.30000
    8    7   12      153.20000        1.00000      150.40001        1.00000
    8    7   13      144.80000        1.00000      143.40001        1.00000
    8    7   14      161.39999        1.00000      161.00000        1.00000
    8    7   15       55.50000        1.90000       56.10000        1.90000
    8    7   16      109.70000        1.60000      110.10000        1.60000
    8    7   17       61.75000        2.80000       63.25000        2.80000
    8    7   18       26.40000        6.80000       27.00000        6.80000
    8    8    0       71.70000        0.90000       71.70000        0.90000
    8    8    1      514.70001        3.40000      514.70001        3.40000
    8    8    2      172.00000        1.20000      172.00000        1.20000
    8    8    3      277.60001        1.70000      277.60001        1.70000
    8    8    4      469.70001        2.90000      469.70001        2.90000
    8    8    5      148.00000        0.90000      148.00000        0.90000
    8    8    6      250.70000        1.90000      250.70000        1.90000
    8    8    7      194.10001        1.40000      194.10001        1.40000
    8    8    8      339.89999        2.30000      339.89999        2.30000
    8    8    9       31.40000        3.10000       31.40000        3.10000
    8    8   10       84.40000        1.60000       84.40000        1.60000
    8    8   11      106.10000        1.40000      106.10000        1.40000
    8    8   12      193.39999        1.80000      193.39999        1.80000
    8    8   13       36.80000        5.50000       36.80000        5.50000
    8    8   14       86.60000        2.50000       86.60000        2.50000
    8    8   15       24.30000        8.30000       24.30000        8.30000
    8    8   16       46.20000        6.60000       46.20000        6.60000
    8    8   17       31.30000        9.90000       31.30000        9.90000
    8    8   18       22.50000        9.50000       22.50000        9.50000
    9    0    0      871.09998       11.20000      871.09998       11.20000
    9    0    1       12.90000        1.90000       12.90000        1.90000
    9    0    2      266.89999        1.90000      266.89999        1.90000
    9    0    3      349.60001        2.50000      349.60001        2.50000
    9    0    4      175.89999        1.30000      175.89999        1.30000
    9    0    5      180.80000        1.20000      180.80000        1.20000
    9    0    6      251.10001        1.50000      251.10001        1.50000
    9    0    7       66.10000        0.90000       66.10000        0.90000
    9    0    8      480.00000        3.40000      480.00000        3.40000
    9    0    9      209.20000        1.30000      209.20000        1.30000
    9    0   10      256.79999        1.70000      256.79999        1.70000
    9    0   11       84.20000        1.60000       84.20000        1.60000
    9    0   12      130.39999        1.30000      130.39999        1.30000
    9    0   13       74.20000        2.30000       74.20000        2.30000
    9    0   14      101.40000        2.20000      101.40000        2.20000
    9    0   15       34.40000        7.20000       34.40000        7.20000
    9    0   16      125.90000        2.00000      125.90000        2.00000
    9    0   17       45.60000        7.40000       45.60000        7.40000
    9    0   18       66.80000        5.40000       66.80000        5.40000
    9    0   19       33.60000       14.60000       33.60000       14.60000
    9    1    0       89.00000        0.70000       89.00000        0.70000
    9    1    1       41.15000        0.50000       44.05000        0.50000
    9    1    2      629.50000        3.10000      626.50000        3.10000
    9    1    3      167.30000        0.80000      162.09999        0.80000
    9    1    4      387.55002        1.80000      387.85001        1.80000
    9    1    5      278.20001        1.30000      279.20001        1.30000
    9    1    6      454.95001        2.10000      457.04999        2.10000
    9    1    7      166.89999        0.80000      167.10001        0.80000
    9    1    8      752.04999        3.50000      756.54999        3.50000
    9    1    9      296.10001        1.40000      291.69998        1.40000
    9    1   10      244.10001        1.20000      243.50000        1.20000
    9    1   11      172.20000        1.00000      170.20000        1.00000
    9    1   12       19.25000        4.20000       19.15000        4.20000
    9    1   13      178.39999        1.00000      174.60001        1.00000
    9    1   14      189.00000        1.20000      189.79999        1.20000
    9    1   15      170.25000        1.10000      168.54999        1.10000
    9    1   16       89.75000        1.90000       89.64999        1.90000
    9    1   17       36.40000        5.50000       35.80000        5.50000
    9    1   18       63.40000        4.20000       62.40000        4.20000
    9    1   19       28.35000        8.20000       35.85000        8.20000
    9    2    0      158.20000        1.10000      158.20000        1.10000
    9    2    1       45.75000        0.40000       42.65000        0.40000
    9    2    2      109.15000        0.50000      107.65000        0.50000
    9    2    3      304.80002        1.50000      306.39999        1.50000
    9    2    4      187.45000        1.00000      192.55000        1.00000
    9    2    5      283.05002        1.50000      268.35001        1.50000
    9    2    6      245.75000        1.20000      248.04999        1.20000
    9    2    7       61.10000        0.70000       62.70000        0.70000
    9    2    8      763.54999        3.50000      759.04999        3.50000
    9    2    9      645.25000        2.80000      650.15002        2.80000
    9    2   10      179.75000        0.90000      176.64999        0.90000
    9    2   11       30.15000        2.40000       31.05000        2.40000
    9    2   12      184.09999        1.00000      181.30000        1.00000
    9    2   13       59.15000        1.80000       60.85000        1.80000
    9    2   14      195.29999        1.20000      194.50000        1.20000
    9    2   15      105.40000        1.50000      105.80000        1.50000
    9    2   16       54.35000        3.20000       54.85000        3.20000
    9    2   17       72.70000        2.70000       75.30000        2.70000
    9    2   18       51.90000        4.70000       47.90000        4.70000
    9    2   19       40.30000        9.40000       39.70000        9.40000
    9    3    0      134.60001        0.90000      134.60001        0.90000
    9    3    1      336.10001        1.70000      339.10001        1.70000
    9    3    2      404.35001        1.90000      395.05002        1.90000
    9    3    3       50.65000        0.40000       51.35000        0.40000
    9    3    4      148.10001        0.70000      145.50000        0.70000
    9    3    5      108.80000        0.60000      113.80000        0.60000
    9    3    6      270.25000        1.30000      266.34998        1.30000
    9    3    7      220.79999        1.10000      220.00000        1.10000
    9    3    8      892.34998        4.20000      892.65002        4.20000
    9    3    9      429.64999        1.90000      429.14999        1.90000
    9    3   10      158.60001        0.80000      157.00000        0.80000
    9    3   11      291.35001        1.30000      291.85001        1.30000
    9    3   12       88.20000        1.00000       88.80000        1.00000
    9    3   13      162.30000        0.90000      161.30000        0.90000
    9    3   14       60.15000        2.00000       57.65000        2.00000
    9    3   15       39.15000        3.60000       37.25000        3.60000
    9    3   16       29.70000        5.70000       30.10000        5.70000
    9    3   17       70.60001        2.70000       68.00000        2.70000
    9    3   18       32.35000        7.00000       33.05000        7.00000
    9    3   19       32.60000        9.00000       32.00000        9.00000
    9    4    0      127.30000        0.80000      127.30000        0.80000
    9    4    1      152.80000        0.70000      152.40001        0.70000
    9    4    2      393.00000        2.00000      386.20001        2.00000
    9    4    3      208.30000        1.00000      213.90001        1.00000
    9    4    4      105.90000        0.60000      109.70000        0.60000
    9    4    5      182.00000        0.80000      182.39999        0.80000
    9    4    6       93.75000        0.60000       90.85001        0.60000
    9    4    7      590.85004        2.70000      596.54999        2.70000
    9    4    8      333.00000        1.60000      335.20001        1.60000
    9    4    9      219.84999        1.10000      221.95000        1.10000
    9    4   10      181.34999        1.00000      181.45000        1.00000
    9    4   11      259.29999        1.20000      255.29999        1.20000
    9    4   12       75.89999        1.20000       75.50000        1.20000
    9    4   13      130.80000        1.00000      130.20000        1.00000
    9    4   14       69.65000        1.70000       68.95000        1.70000
    9    4   15       18.90000        4.80000       22.50000        4.80000
    9    4   16       21.95000        5.40000       20.85000        5.40000
    9    4   17       41.60000        5.00000       42.80000        5.00000
    9    4   18       62.80000        3.70000       61.20000        3.70000
    9    5    0      127.40000        0.80000      127.40000        0.80000
    9    5    1      207.90001        1.00000      219.30000        1.00000
    9    5    2      397.80002        1.80000      389.60001        1.80000
    9    5    3      152.34999        0.70000      148.45000        0.70000
    9    5    4      196.10001        1.00000      194.89999        1.00000
    9    5    5      404.75000        1.90000      397.04999        1.90000
    9    5    6      344.20001        1.70000      340.00000        1.70000
    9    5    7      357.29999        1.80000      360.50000        1.80000
    9    5    8      277.59998        1.40000      282.00000        1.40000
    9    5    9      154.35001        0.80000      154.85001        0.80000
    9    5   10      414.39999        1.90000      411.19998        1.90000
    9    5   11      121.20000        0.80000      122.80000        0.80000
    9    5   12       99.00000        1.00000       95.80000        1.00000
    9    5   13       32.50000        3.00000       31.50000        3.00000
    9    5   14       72.60000        1.40000       74.20000        1.40000
    9    5   15      132.25000        1.10000      131.35001        1.10000
    9    5   16       38.00000        3.90000       33.60000        3.90000
    9    5   17       79.75000        2.30000       79.25000        2.30000
    9    5   18       94.85000        2.60000       92.35000        2.60000
    9    6    0      173.89999        1.10000      173.89999        1.10000
    9    6    1      117.75000        0.60000      127.25000        0.60000
    9    6    2      174.60001        0.80000      169.39999        0.80000
    9    6    3      486.95001        2.30000      490.04999        2.30000
    9    6    4      426.64999        2.00000      420.35001        2.00000
    9    6    5      419.59998        2.00000      416.00000        2.00000
    9    6    6      367.25000        1.70000      367.95001        1.70000
    9    6    7      302.04999        1.40000      306.75000        1.40000
    9    6    8       59.10000        0.90000       56.10000        0.90000
    9    6    9      510.39999        2.20000      510.60001        2.20000
    9    6   10      178.55000        0.90000      178.65001        0.90000
    9    6   11      433.95001        2.10000      430.25000        2.10000
    9    6   12      315.69998        1.50000      313.89999        1.50000
    9    6   13      200.25000        1.10000      200.95001        1.10000
    9    6   14       88.70000        1.40000       88.10000        1.40000
    9    6   15      136.79999        1.10000      138.00000        1.10000
    9    6   16       82.40000        2.10000       82.60000        2.10000
    9    6   17       17.85000        5.50000       19.95000        5.50000
    9    6   18       22.55000        7.00000       27.05000        7.00000
    9    7    0       56.60000        0.70000       56.60000        0.70000
    9    7    1      128.14999        0.60000      130.64999        0.60000
    9    7    2      169.00000        0.80000      172.79999        0.80000
    9    7    3      126.90000        0.60000      123.30000        0.60000
    9    7    4      243.50000        1.20000      246.50000        1.20000
    9    7    5      117.05000        0.60000      121.75000        0.60000
    9    7    6      372.50000        1.80000      366.90002        1.80000
    9    7    7      259.55002        1.30000      264.85001        1.30000
    9    7    8      573.25000        2.80000      569.34998        2.80000
    9    7    9      325.19998        1.60000      326.39999        1.60000
    9    7   10      119.70000        0.90000      120.10000        0.90000
    9    7   11      242.80000        1.40000      238.20000        1.40000
    9    7   12      289.44998        1.50000      288.14999        1.50000
    9    7   13      144.89999        1.10000      142.89999        1.10000
    9    7   14       84.35001        1.50000       84.25000        1.50000
    9    7   15       16.95000        5.00000       17.45000        5.00000
    9    7   16       60.90000        2.90000       55.10000        2.90000
    9    7   17       27.30000        6.20000       30.90000        6.20000
    9    7   18       21.65000        6.20000       20.15000        6.20000
    9    8    0       87.00000        0.60000       87.00000        0.60000
    9    8    1      280.39999        1.30000      272.80002        1.30000
    9    8    2      105.40000        0.50000      112.80000        0.50000
    9    8    3      189.50000        0.80000      185.50000        0.80000
    9    8    4      366.50000        1.60000      369.29999        1.60000
    9    8    5      199.25000        0.90000      198.75000        0.90000
    9    8    6      407.50000        2.00000      408.09998        2.00000
    9    8    7      223.55000        1.10000      222.45000        1.10000
    9    8    8      333.64999        1.70000      331.94998        1.70000
    9    8    9      228.59999        1.20000      227.80000        1.20000
    9    8   10      143.84999        0.90000      143.95000        0.90000
    9    8   11      182.60001        1.00000      180.60001        1.00000
    9    8   12      113.50000        1.10000      116.50000        1.10000
    9    8   13       18.25000        4.70000       16.75000        4.70000
    9    8   14       78.15000        1.70000       76.05000        1.70000
    9    8   15       75.00000        1.90000       76.00000        1.90000
    9    8   16       52.70000        3.20000       52.70000        3.20000
    9    8   17       17.55000        5.70000       19.05000        5.70000
    9    8   18       29.10000        7.40000       26.10000        7.40000
    9    9    0      449.29999        4.10000      449.29999        4.10000
    9    9    1      136.39999        0.90000      136.39999        0.90000
    9    9    2       63.90000        0.80000       63.90000        0.80000
    9    9    3      573.59998        3.70000      573.59998        3.70000
    9    9    4      289.79999        1.70000      289.79999        1.70000
    9    9    5      184.89999        1.20000      184.89999        1.20000
    9    9    6      573.20001        4.20000      573.20001        4.20000
    9    9    7      156.39999        1.20000      156.39999        1.20000
    9    9    8      161.70000        1.20000      161.70000        1.20000
    9    9   10      178.00000        1.30000      178.00000        1.30000
    9    9   11      209.60001        1.50000      209.60001        1.50000
    9    9   12      129.00000        1.40000      129.00000        1.40000
    9    9   13      136.39999        1.50000      136.39999        1.50000
    9    9   14       74.70000        2.50000       74.70000        2.50000
    9    9   15       46.50000        4.20000       46.50000        4.20000
    9    9   16       84.70000        2.80000       84.70000        2.80000
    9    9   17       37.40000        8.40000       37.40000        8.40000
    9    9   18       21.30000        9.20000       21.30000        9.20000
   10    0    0      205.70000        1.90000      205.70000        1.90000
   10    0    1       19.10000        1.30000       19.10000        1.30000
   10    0    2      104.50000        0.70000      104.50000        0.70000
   10    0    3       45.70000        0.70000       45.70000        0.70000
   10    0    4       38.50000        0.90000       38.50000        0.90000
   10    0    5      318.29999        2.20000      318.29999        2.20000
   10    0    6      329.60001        2.30000      329.60001        2.30000
   10    0    7      149.10001        0.90000      149.10001        0.90000
   10    0    8      420.39999        2.60000      420.39999        2.60000
   10    0    9      255.89999        1.70000      255.89999        1.70000
   10    0   10       58.00000        1.70000       58.00000        1.70000
   10    0   11      118.80000        1.20000      118.80000        1.20000
   10    0   12       97.60000        1.60000       97.60000        1.60000
   10    0   13       97.10000        1.70000       97.10000        1.70000
   10    0   14      191.10001        1.70000      191.10001        1.70000
   10    0   15      171.30000        1.60000      171.30000        1.60000
   10    0   16       81.50000        2.90000       81.50000        2.90000
   10    0   17       74.60000        3.80000       74.60000        3.80000
   10    0   18       17.00000        8.10000       17.00000        8.10000
   10    0   19       32.90000       13.80000       32.90000       13.80000
   10    1    0      255.80000        1.70000      255.80000        1.70000
   10    1    1      261.75000        1.20000      259.04999        1.20000
   10    1    2      811.75000        3.90000      813.44995        3.90000
   10    1    3       46.10000        0.50000       49.30000        0.50000
   10    1    4      124.50000        0.60000      117.50000        0.60000
   10    1    5      358.40002        1.70000      362.00000        1.70000
   10    1    6      110.10000        0.60000      109.30000        0.60000
   10    1    7      293.64999        1.40000      298.94998        1.40000
   10    1    8      204.09999        1.00000      202.70000        1.00000
   10    1    9      192.50000        0.90000      191.50000        0.90000
   10    1   10      198.14999        0.90000      191.85001        0.90000
   10    1   11      188.39999        1.00000      188.39999        1.00000
   10    1   12      185.00000        1.00000      184.60001        1.00000
   10    1   13      130.00000        1.00000      130.60001        1.00000
   10    1   14      147.54999        1.20000      146.25000        1.20000
   10    1   15       58.30000        2.70000       54.90000        2.70000
   10    1   16       71.20000        2.20000       73.00000        2.20000
   10    1   17       61.30000        3.30000       62.10000        3.30000
   10    1   18       52.25000        4.40000       54.95000        4.40000
   10    1   19       38.80000       11.50000       40.60000       11.50000
   10    2    0       97.70000        0.70000       97.70000        0.70000
   10    2    1       42.90000        0.50000       48.50000        0.50000
   10    2    2      255.70000        1.20000      256.10001        1.20000
   10    2    3      167.65001        0.70000      170.95000        0.70000
   10    2    4      379.00000        1.90000      369.40002        1.90000
   10    2    5      203.55000        0.90000      201.45000        0.90000
   10    2    6      174.00000        0.80000      176.00000        0.80000
   10    2    7      200.15001        1.00000      196.45000        1.00000
   10    2    8      599.50000        2.80000      598.69995        2.80000
   10    2    9      357.05002        1.80000      352.14999        1.80000
   10    2   10       93.45000        0.80000       89.95000        0.80000
   10    2   11      325.94998        1.50000      323.85001        1.50000
   10    2   12      157.79999        0.90000      157.00000        0.90000
   10    2   13      173.30000        1.00000      175.30000        1.00000
   10    2   14       48.75000        2.30000       48.45000        2.30000
   10    2   15       28.90000        4.60000       29.50000        4.60000
   10    2   16       95.55000        1.70000       94.05000        1.70000
   10    2   17       39.90000        5.40000       34.70000        5.40000
   10    2   18       24.15000        6.60000       24.85000        6.60000
   10    2   19       34.30000        9.70000       39.30000        9.70000
   10    3    0       71.70000        0.60000       71.70000        0.60000
   10    3    1      188.75000        0.90000      190.04999        0.90000
   10    3    2      115.50000        0.50000      122.89999        0.50000
   10    3    3      134.00000        0.70000      136.20001        0.70000
   10    3    4      248.65001        1.20000      235.95000        1.20000
   10    3    5      532.44995        2.60000      534.75000        2.60000
   10    3    6      400.85001        1.90000      405.55002        1.90000
   10    3    7      253.95001        1.10000      258.45001        1.10000
   10    3    8      489.89999        2.20000      493.89999        2.20000
   10    3    9      350.89999        1.70000      354.69998        1.70000
   10    3   10      197.30000        1.00000      197.70000        1.00000
   10    3   11      445.29999        2.20000      444.50000        2.20000
   10    3   12      174.70000        0.90000      172.70000        0.90000
   10    3   13      144.00000        0.90000      141.60001        0.90000
   10    3   14       23.50000        3.90000       29.50000        3.90000
   10    3   15       54.15000        2.30000       53.85000        2.30000
   10    3   16       80.50000        1.80000       81.89999        1.80000
   10    3   17      110.90000        1.90000      109.10000        1.90000
   10    3   18       39.30000        6.50000       35.30000        6.50000
   10    4    0      208.10001        1.30000      208.10001        1.30000
   10    4    1      250.55000        1.20000      247.05000        1.20000
   10    4    2       62.35000        0.40000       64.25000        0.40000
   10    4    3      257.25000        1.30000      258.34998        1.30000
   10    4    4       81.95000        0.50000       82.05000        0.50000
   10    4    5      175.25000        0.80000      176.95001        0.80000
   10    4    6      340.10001        1.60000      342.30002        1.60000
   10    4    7      327.35001        1.70000      326.44998        1.70000
   10    4    8      119.80000        0.70000      120.40000        0.70000
   10    4    9      232.39999        1.10000      233.00000        1.10000
   10    4   10       86.40000        0.90000       82.20000        0.90000
   10    4   11      178.84999        0.90000      181.55000        0.90000
   10    4   12      274.25000        1.40000      272.95001        1.40000
   10    4   13       76.15000        1.40000       73.65000        1.40000
   10    4   14       76.35000        1.50000       77.45000        1.50000
   10    4   15      130.14999        1.20000      129.85001        1.20000
   10    4   16       79.55000        2.00000       83.45000        2.00000
   10    4   17       75.00000        2.40000       75.80000        2.40000
   10    4   18       86.85000        3.00000       90.95000        3.00000
   10    5    0      327.79999        2.30000      327.79999        2.30000
   10    5    1      394.85001        1.80000      396.35001        1.80000
   10    5    2       22.10000        0.90000       30.50000        0.90000
   10    5    3      391.69998        1.80000      383.89999        1.80000
   10    5    4      240.10001        1.10000      240.89999        1.10000
   10    5    5      200.40001        0.90000      199.20000        0.90000
   10    5    6      465.00000        2.10000      468.40002        2.10000
   10    5    7      209.00000        1.00000      206.60001        1.00000
   10    5    8      177.64999        0.90000      180.35001        0.90000
   10    5    9      358.35001        1.70000      361.64999        1.70000
   10    5   10       95.15000        0.80000       96.05000        0.80000
   10    5   11      238.64999        1.20000      237.35001        1.20000
   10    5   12      161.50000        0.90000      160.29999        0.90000
   10    5   13      128.70001        1.00000      130.50000        1.00000
   10    5   14      106.40000        1.30000      105.60000        1.30000
   10    5   15       51.70000        2.90000       55.10000        2.90000
   10    5   16       58.70000        2.60000       58.10000        2.60000
   10    5   17       57.05000        3.20000       57.15000        3.20000
   10    5   18       37.55000        6.10000       38.05000        6.10000
   10    6    0       41.40000        0.80000       41.40000        0.80000
   10    6    1       46.85000        0.50000       53.15000        0.50000
   10    6    2      200.70000        0.90000      205.70000        0.90000
   10    6    3      199.75000        0.90000      196.04999        0.90000
   10    6    4      101.15000        0.50000      106.05000        0.50000
   10    6    5      454.90002        2.10000      450.50000        2.10000
   10    6    6      276.80002        1.40000      276.39999        1.40000
   10    6    7       52.00000        0.80000       52.40000        0.80000
   10    6    8      371.44998        1.80000      369.35001        1.80000
   10    6    9      268.75000        1.30000      271.25000        1.30000
   10    6   10      111.80000        0.80000      109.00000        0.80000
   10    6   11      248.10001        1.20000      248.10001        1.20000
   10    6   12      242.59999        1.20000      239.20000        1.20000
   10    6   13      140.70001        1.00000      138.50000        1.00000
   10    6   14       61.05000        1.90000       60.55000        1.90000
   10    6   15       96.20000        1.50000       95.80000        1.50000
   10    6   16      112.05000        1.60000      109.35000        1.60000
   10    6   17       30.30000        6.00000       29.30000        6.00000
   10    6   18       23.65000        6.90000       26.35000        6.90000
   10    7    0       76.30000        0.60000       76.30000        0.60000
   10    7    1      254.95000        1.10000      252.05000        1.10000
   10    7    2       61.80000        0.50000       64.40000        0.50000
   10    7    3      521.85004        2.40000      525.54999        2.40000
   10    7    4      720.20001        3.10000      718.39996        3.10000
   10    7    5      482.69998        2.10000      480.89999        2.10000
   10    7    6      480.20001        2.40000      484.20001        2.40000
   10    7    7      185.05000        1.00000      187.95000        1.00000
   10    7    8      166.59999        0.90000      166.80000        0.90000
   10    7    9      312.90002        1.50000      314.50000        1.50000
   10    7   10       87.50000        0.90000       86.89999        0.90000
   10    7   11       84.75000        1.10000       82.85001        1.10000
   10    7   12      103.95000        1.10000      101.65000        1.10000
   10    7   13      129.00000        1.10000      129.60001        1.10000
   10    7   14      107.90000        1.30000      107.10000        1.30000
   10    7   15       46.80000        3.00000       49.00000        3.00000
   10    7   16       57.15000        3.10000       56.85000        3.10000
   10    7   17       31.85000        6.00000       33.95000        6.00000
   10    7   18       36.80000        7.10000       32.00000        7.10000
   10    8    0      770.40002        5.00000      770.40002        5.00000
   10    8    1      188.84999        0.90000      188.95000        0.90000
   10    8    2      223.45001        1.00000      219.75000        1.00000
   10    8    3      605.50000        2.60000      606.50000        2.60000
   10    8    4       87.40000        0.50000       89.20000        0.50000
   10    8    5      278.20001        1.40000      283.00000        1.40000
   10    8    6      174.75000        0.90000      177.64999        0.90000
   10    8    7      227.50000        1.20000      227.10001        1.20000
   10    8    8      208.80000        1.00000      211.59999        1.00000
   10    8    9       87.50000        0.90000       86.10001        0.90000
   10    8   10       49.85000        1.70000       48.75000        1.70000
   10    8   11      204.84999        1.20000      202.55000        1.20000
   10    8   12      189.05000        1.10000      189.55000        1.10000
   10    8   13      119.15000        1.20000      118.85000        1.20000
   10    8   14      118.05000        1.20000      117.35000        1.20000
   10    8   15       41.20000        3.90000       38.20000        3.90000
   10    8   16       58.50000        2.90000       59.70000        2.90000
   10    8   17       68.65000        3.20000       67.95000        3.20000
   10    8   18       21.70000        7.30000       25.90000        7.30000
   10    9    0      178.80000        1.10000      178.80000        1.10000
   10    9    1      244.10001        1.00000      244.50000        1.00000
   10    9    2       20.80000        1.50000       18.20000        1.50000
   10    9    3      370.04999        1.60000      371.95001        1.60000
   10    9    4      370.30002        1.60000      363.89999        1.60000
   10    9    5      625.14996        2.90000      624.04999        2.90000
   10    9    6      313.84998        1.60000      315.75000        1.60000
   10    9    7      413.05002        2.00000      410.35001        2.00000
   10    9    8      384.95001        1.90000      384.25000        1.90000
   10    9    9      177.95000        0.90000      174.84999        0.90000
   10    9   10      381.20001        1.90000      375.79999        1.90000
   10    9   11      104.10000        1.00000      105.70000        1.00000
   10    9   12      201.90001        1.10000      202.30000        1.10000
   10    9   13       70.40000        1.70000       69.60000        1.70000
   10    9   14       51.40000        2.30000       51.40000        2.30000
   10    9   15       43.10000        3.10000       42.50000        3.10000
   10    9   16       28.70000        5.20000       33.30000        5.20000
   10    9   17       42.95000        4.50000       44.65000        4.50000
   10    9   18       29.35000        8.50000       30.65000        8.50000
   10   10    0      257.89999        2.20000      257.89999        2.20000
   10   10    1      116.90000        0.80000      116.90000        0.80000
   10   10    2      115.90000        0.80000      115.90000        0.80000
   10   10    3      401.39999        2.50000      401.39999        2.50000
   10   10    4      100.20000        0.80000      100.20000        0.80000
   10   10    5      423.29999        2.70000      423.29999        2.70000
   10   10    6      140.00000        1.10000      140.00000        1.10000
   10   10    7      630.40002        4.20000      630.40002        4.20000
   10   10    8      269.50000        1.80000      269.50000        1.80000
   10   10    9      529.09998        4.10000      529.09998        4.10000
   10   10   10      150.70000        1.30000      150.70000        1.30000
   10   10   11       38.00000        3.00000       38.00000        3.00000
   10   10   12       50.70000        3.00000       50.70000        3.00000
   10   10   13       31.60000        5.70000       31.60000        5.70000
   10   10   14       79.30000        2.20000       79.30000        2.20000
   10   10   15       58.50000        3.30000       58.50000        3.30000
   10   10   16       49.70000        4.90000       49.70000        4.90000
   10   10   17       52.70000        5.60000       52.70000        5.60000
   11    0    0       69.40000        0.80000       69.40000        0.80000
   11    0    1      480.79999        3.60000      480.79999        3.60000
   11    0    2      108.90000        0.70000      108.90000        0.70000
   11    0    3      161.60001        1.00000      161.60001        1.00000
   11    0    4      295.50000        2.10000      295.50000        2.10000
   11    0    5       99.80000        0.80000       99.80000        0.80000
   11    0    6      480.20001        3.50000      480.20001        3.50000
   11    0    7       90.10000        0.90000       90.10000        0.90000
   11    0    8       20.60000        3.80000       20.60000        3.80000
   11    0    9      400.50000        2.60000      400.50000        2.60000
   11    0   10      123.00000        1.00000      123.00000        1.00000
   11    0   11       88.60000        1.30000       88.60000        1.30000
   11    0   12       32.20000        4.00000       32.20000        4.00000
   11    0   13      345.70001        2.50000      345.70001        2.50000
   11    0   14       46.40000        3.80000       46.40000        3.80000
   11    0   15       72.20000        3.10000       72.20000        3.10000
   11    0   16       16.10000        7.00000       16.10000        7.00000
   11    0   17       18.00000        7.40000       18.00000        7.40000
   11    0   18       13.70000        6.70000       13.70000        6.70000
   11    0   19       32.60000       14.00000       32.60000       14.00000
   11    1    0       64.70000        0.50000       64.70000        0.50000
   11    1    1      284.54999        1.30000      282.04999        1.30000
   11    1    2      142.89999        0.60000      140.50000        0.60000
   11    1    3      307.64999        1.50000      316.94998        1.50000
   11    1    4      220.50000        1.00000      210.89999        1.00000
   11    1    5      406.39999        1.90000      408.60001        1.90000
   11    1    6      328.00000        1.50000      326.79999        1.50000
   11    1    7      330.39999        1.60000      329.39999        1.60000
   11    1    8      191.60001        0.90000      187.00000        0.90000
   11    1    9      282.75000        1.30000      277.45001        1.30000
   11    1   10      149.39999        0.80000      148.60001        0.80000
   11    1   11      260.60001        1.20000      263.19998        1.20000
   11    1   12      170.70001        0.90000      170.50000        0.90000
   11    1   13      174.85001        1.00000      176.35001        1.00000
   11    1   14       51.65000        2.10000       52.35000        2.10000
   11    1   15       49.90000        2.50000       51.50000        2.50000
   11    1   16       76.80000        2.10000       75.60000        2.10000
   11    1   17       82.40000        2.10000       82.80000        2.10000
   11    1   18       21.30000        6.20000       21.10000        6.20000
   11    2    0      129.30000        1.00000      129.30000        1.00000
   11    2    1      268.60001        1.20000      267.80002        1.20000
   11    2    2       90.65000        0.50000       89.95000        0.50000
   11    2    3      224.79999        1.00000      223.00000        1.00000
   11    2    4      245.84999        1.20000      240.95000        1.20000
   11    2    5      144.79999        0.60000      141.00000        0.60000
   11    2    6      664.89996        3.10000      665.70001        3.10000
   11    2    7      185.55000        0.90000      188.45000        0.90000
   11    2    8      395.05002        1.90000      391.14999        1.90000
   11    2    9      256.50000        1.20000      255.10001        1.20000
   11    2   10      142.00000        0.80000      141.20001        0.80000
   11    2   11      421.94998        2.10000      417.85001        2.10000
   11    2   12       49.20000        1.60000       50.20000        1.60000
   11    2   13      110.35000        0.90000      109.65000        0.90000
   11    2   14       24.00000        4.40000       21.80000        4.40000
   11    2   15       90.85001        1.40000       90.75000        1.40000
   11    2   16       57.05000        2.40000       57.55000        2.40000
   11    2   17       53.90000        3.00000       55.30000        3.00000
   11    2   18       72.75000        3.70000       66.64999        3.70000
   11    3    0       67.50000        0.60000       67.50000        0.60000
   11    3    1      323.45001        1.50000      329.75000        1.50000
   11    3    2      190.55000        0.90000      192.65001        0.90000
   11    3    3      352.95001        1.70000      346.45001        1.70000
   11    3    4      184.75000        0.90000      186.25000        0.90000
   11    3    5      518.55005        2.50000      524.25000        2.50000
   11    3    6      775.90002        3.60000      789.90002        3.60000
   11    3    7      435.85001        2.20000      429.55002        2.20000
   11    3    8      377.00000        1.80000      382.20001        1.80000
   11    3    9      227.15001        1.10000      230.45000        1.10000
   11    3   10      225.70000        1.20000      223.90001        1.20000
   11    3   11      276.80002        1.30000      276.60001        1.30000
   11    3   12       89.30000        1.10000       88.50000        1.10000
   11    3   13      181.00000        1.10000      176.79999        1.10000
   11    3   14       46.65000        2.50000       48.75000        2.50000
   11    3   15       46.10000        3.40000       45.10000        3.40000
   11    3   16       78.35001        2.30000       77.25000        2.30000
   11    3   17      138.75000        1.60000      139.04999        1.60000
   11    3   18       35.65000        6.60000       27.75000        6.60000
   11    4    0      311.10001        2.10000      311.10001        2.10000
   11    4    1      285.39999        1.40000      296.60001        1.40000
   11    4    2       84.45000        0.40000       81.35000        0.40000
   11    4    3      188.75000        0.90000      194.04999        0.90000
   11    4    4      270.10001        1.40000      270.30002        1.40000
   11    4    5      343.90002        1.60000      335.50000        1.60000
   11    4    6      145.80000        0.70000      144.80000        0.70000
   11    4    7      269.79999        1.40000      269.20001        1.40000
   11    4    8      216.09999        1.10000      214.70000        1.10000
   11    4    9      212.09999        1.00000      213.30000        1.00000
   11    4   10      260.45001        1.20000      261.54999        1.20000
   11    4   11      162.50000        0.90000      161.29999        0.90000
   11    4   12       39.50000        2.10000       43.30000        2.10000
   11    4   13      130.05000        1.00000      124.35000        1.00000
   11    4   14       77.10000        1.50000       75.10000        1.50000
   11    4   15      113.45000        1.40000      111.75000        1.40000
   11    4   16       30.55000        5.00000       28.65000        5.00000
   11    4   17       57.10000        3.20000       54.30000        3.20000
   11    4   18       21.55000        6.50000       20.05000        6.50000
   11    5    0       87.10000        0.60000       87.10000        0.60000
   11    5    1      193.39999        0.80000      193.39999        0.80000
   11    5    2      135.50000        0.60000      138.29999        0.60000
   11    5    3      296.14999        1.30000      296.05002        1.30000
   11    5    4      170.00000        0.70000      167.79999        0.70000
   11    5    5       76.60000        0.60000       75.60000        0.60000
   11    5    6      297.14999        1.40000      302.64999        1.40000
   11    5    7      277.09998        1.30000      284.50000        1.30000
   11    5    8      530.29999        2.60000      528.70001        2.60000
   11    5    9      208.25000        1.00000      211.54999        1.00000
   11    5   10      312.54999        1.60000      314.04999        1.60000
   11    5   11      260.45001        1.30000      262.54999        1.30000
   11    5   12      192.55000        1.10000      191.84999        1.10000
   11    5   13      128.00000        1.00000      126.00000        1.00000
   11    5   14       91.90000        1.40000       89.90000        1.40000
   11    5   15       33.40000        4.00000       33.60000        4.00000
   11    5   16       38.70000        4.20000       38.70000        4.20000
   11    5   17       25.80000        5.90000       23.60000        5.90000
   11    5   18       21.90000        6.20000       27.90000        6.20000
   11    6    0      149.50000        0.90000      149.50000        0.90000
   11    6    1      355.70001        1.70000      354.50000        1.70000
   11    6    2      139.55000        0.60000      138.65001        0.60000
   11    6    3      610.34998        2.80000      615.25000        2.80000
   11    6    4      151.55000        0.70000      149.65001        0.70000
   11    6    5      142.95000        0.70000      141.05000        0.70000
   11    6    6      112.70000        0.60000      113.90000        0.60000
   11    6    7      130.45000        0.70000      132.55000        0.70000
   11    6    8      522.75000        2.50000      521.84998        2.50000
   11    6    9      393.09998        1.90000      395.50000        1.90000
   11    6   10      289.85001        1.40000      291.55002        1.40000
   11    6   11       79.80000        1.00000       78.60000        1.00000
   11    6   12      128.70001        0.90000      127.50001        0.90000
   11    6   13       57.65000        1.80000       55.35000        1.80000
   11    6   14       27.15000        3.60000       31.65000        3.60000
   11    6   15      103.45000        1.40000      102.75000        1.40000
   11    6   16       82.64999        1.90000       80.75000        1.90000
   11    6   17       23.75000        6.50000       25.45000        6.50000
   11    6   18       24.80000        7.90000       29.80000        7.90000
   11    7    0       80.20000        0.60000       80.20000        0.60000
   11    7    1      446.79999        2.00000      447.00000        2.00000
   11    7    2      147.85001        0.60000      147.14999        0.60000
   11    7    3      168.89999        0.80000      166.89999        0.80000
   11    7    4      428.39999        1.80000      431.19998        1.80000
   11    7    5      190.50000        0.90000      194.50000        0.90000
   11    7    6      571.25000        2.80000      569.34998        2.80000
   11    7    7      104.45000        0.60000      104.75000        0.60000
   11    7    8      309.04999        1.50000      309.95001        1.50000
   11    7    9      271.75000        1.40000      271.84998        1.40000
   11    7   10      192.55000        1.00000      191.45000        1.00000
   11    7   11       96.80000        1.00000       96.20000        1.00000
   11    7   12       77.75000        1.30000       77.45000        1.30000
   11    7   13      157.95000        1.00000      158.05000        1.00000
   11    7   14      114.65000        1.20000      116.15000        1.20000
   11    7   15       81.40000        1.90000       80.80000        1.90000
   11    7   16       47.35000        3.70000       46.65000        3.70000
   11    7   17       50.15000        4.40000       43.05000        4.40000
   11    7   18       26.10000        7.40000       24.30000        7.40000
   11    8    0      548.90002        3.40000      548.90002        3.40000
   11    8    1      469.00000        2.00000      468.00000        2.00000
   11    8    2      298.54999        1.30000      301.25000        1.30000
   11    8    3      283.89999        1.20000      284.69998        1.20000
   11    8    4      520.20001        2.30000      520.79999        2.30000
   11    8    5      446.15002        2.20000      452.25000        2.20000
   11    8    6      621.09998        3.10000      620.90002        3.10000
   11    8    7      112.45000        0.70000      112.55000        0.70000
   11    8    8      196.39999        1.00000      194.00000        1.00000
   11    8    9      164.05000        1.00000      166.15001        1.00000
   11    8   10      410.45001        2.20000      409.75000        2.20000
   11    8   11      202.70001        1.10000      200.50000        1.10000
   11    8   12       98.64999        1.10000       98.75000        1.10000
   11    8   13       78.95000        1.40000       77.25000        1.40000
   11    8   14       81.50000        1.60000       80.50000        1.60000
   11    8   15       22.10000        5.10000       21.50000        5.10000
   11    8   16       59.85000        2.60000       59.75000        2.60000
   11    8   17       12.85000        4.60000       13.95000        4.60000
   11    8   18       35.10000        8.20000       31.30000        8.20000
   11    9    0      409.60001        2.60000      409.60001        2.60000
   11    9    1      147.00000        0.70000      143.39999        0.70000
   11    9    2      210.70000        0.90000      212.90001        0.90000
   11    9    3      384.10001        1.70000      386.10001        1.70000
   11    9    4      385.55002        1.80000      385.85001        1.80000
   11    9    5      288.69998        1.30000      291.89999        1.30000
   11    9    6      321.90002        1.50000      322.50000        1.50000
   11    9    7      186.80000        0.90000      183.80000        0.90000
   11    9    8      417.10001        2.10000      413.10001        2.10000
   11    9    9      295.29999        1.60000      292.50000        1.60000
   11    9   10      197.39999        1.10000      197.39999        1.10000
   11    9   11      213.20000        1.20000      212.20000        1.20000
   11    9   12      125.20000        1.00000      125.20000        1.00000
   11    9   13       77.40000        1.30000       78.60000        1.30000
   11    9   14       36.25000        3.10000       34.95000        3.10000
   11    9   15       63.65000        2.00000       65.55000        2.00000
   11    9   16       44.25000        3.50000       43.75000        3.50000
   11    9   17       65.25000        3.40000       66.35001        3.40000
   11   10    0      319.29999        1.80000      319.29999        1.80000
   11   10    1      213.70000        0.90000      206.90001        0.90000
   11   10    2      131.95000        0.60000      135.05000        0.60000
   11   10    3      190.70000        0.80000      189.09999        0.80000
   11   10    4      773.39996        3.50000      777.79999        3.50000
   11   10    5       51.85000        0.60000       52.35000        0.60000
   11   10    6      405.70001        2.00000      405.29999        2.00000
   11   10    7      388.05002        1.90000      386.35001        1.90000
   11   10    8      189.50000        1.00000      189.10001        1.00000
   11   10    9      113.20000        0.80000      114.00000        0.80000
   11   10   10       98.25000        0.90000       95.55000        0.90000
   11   10   11      246.14999        1.30000      244.64999        1.30000
   11   10   12      109.00000        1.00000      110.20000        1.00000
   11   10   13       71.50000        1.40000       69.70000        1.40000
   11   10   14       49.00000        2.50000       45.40000        2.50000
   11   10   15       57.70000        2.40000       58.10000        2.40000
   11   10   16       39.30000        3.90000       38.10000        3.90000
   11   10   17       43.70000        4.60000       42.90000        4.60000
   11   11    0      287.20001        2.70000      287.20001        2.70000
   11   11    1      652.00000        4.00000      652.00000        4.00000
   11   11    2       80.20000        0.70000       80.20000        0.70000
   11   11    3      738.20001        4.50000      738.20001        4.50000
   11   11    4      558.29999        3.50000      558.29999        3.50000
   11   11    5      247.00000        1.50000      247.00000        1.50000
   11   11    6      167.60001        1.20000      167.60001        1.20000
   11   11    7       79.30000        1.10000       79.30000        1.10000
   11   11    8       60.20000        1.40000       60.20000        1.40000
   11   11    9      263.50000        2.00000      263.50000        2.00000
   11   11   10      206.10001        1.60000      206.10001        1.60000
   11   11   11      286.79999        2.20000      286.79999        2.20000
   11   11   12       31.80000        4.20000       31.80000        4.20000
   11   11   13      160.39999        1.60000      160.39999        1.60000
   11   11   14       75.70000        2.40000       75.70000        2.40000
   11   11   15       60.40000        3.50000       60.40000        3.50000
   11   11   16       59.30000        3.80000       59.30000        3.80000
   11   11   17       16.90000        7.40000       16.90000        7.40000
   12    0    0      225.50000        2.00000      225.50000        2.00000
   12    0    1       91.80000        0.70000       91.80000        0.70000
   12    0    2       79.00000        0.60000       79.00000        0.60000
   12    0    3      348.79999        2.30000      348.79999        2.30000
   12    0    4      149.80000        1.00000      149.80000        1.00000
   12    0    5      479.60001        3.40000      479.60001        3.40000
   12    0    6      101.00000        0.90000      101.00000        0.90000
   12    0    7      363.10001        2.60000      363.10001        2.60000
   12    0    8      303.29999        2.30000      303.29999        2.30000
   12    0    9      238.20000        1.80000      238.20000        1.80000
   12    0   10      365.10001        2.40000      365.10001        2.40000
   12    0   11      191.30000        1.40000      191.30000        1.40000
   12    0   12       88.80000        1.30000       88.80000        1.30000
   12    0   13       64.00000        1.90000       64.00000        1.90000
   12    0   14      120.30000        1.50000      120.30000        1.50000
   12    0   15       15.30000        6.20000       15.30000        6.20000
   12    0   16       15.90000        6.70000       15.90000        6.70000
   12    0   17       40.00000        6.30000       40.00000        6.30000
   12    0   18       59.00000        5.10000       59.00000        5.10000
   12    1    0      144.89999        0.90000      144.89999        0.90000
   12    1    1      217.30000        1.00000      226.90001        1.00000
   12    1    2       86.40000        0.40000       80.40000        0.40000
   12    1    3      240.75000        1.10000      232.45001        1.10000
   12    1    4      241.45000        1.10000      245.34999        1.10000
   12    1    5      364.89999        1.60000      364.89999        1.60000
   12    1    6      273.04999        1.40000      272.95001        1.40000
   12    1    7      161.30000        0.80000      156.70000        0.80000
   12    1    8      157.30000        0.80000      155.90001        0.80000
   12    1    9      177.89999        0.90000      178.50000        0.90000
   12    1   10      453.10001        2.20000      451.30002        2.20000
   12    1   11      348.60001        1.70000      348.19998        1.70000
   12    1   12      134.70000        0.90000      133.30000        0.90000
   12    1   13      158.70000        0.90000      159.09999        0.90000
   12    1   14       72.65000        1.50000       71.95000        1.50000
   12    1   15       29.25000        4.20000       28.95000        4.20000
   12    1   16       71.89999        1.90000       74.50000        1.90000
   12    1   17       60.25000        2.50000       60.55000        2.50000
   12    1   18       49.90000        4.20000       54.10000        4.20000
   12    2    0      199.00000        1.40000      199.00000        1.40000
   12    2    1      193.50000        0.90000      197.70001        0.90000
   12    2    2      209.64999        0.90000      205.14999        0.90000
   12    2    3      341.39999        1.50000      336.60001        1.50000
   12    2    4      202.10001        1.00000      202.50000        1.00000
   12    2    5      223.75000        1.00000      220.04999        1.00000
   12    2    6      390.75000        1.80000      387.84998        1.80000
   12    2    7      769.89996        3.50000      772.29999        3.50000
   12    2    8      171.85001        0.80000      170.14999        0.80000
   12    2    9      305.25000        1.40000      308.15002        1.40000
   12    2   10      342.29999        1.60000      340.70001        1.60000
   12    2   11      194.95000        1.00000      196.05000        1.00000
   12    2   12      121.45000        0.90000      120.95000        0.90000
   12    2   13       32.25000        3.10000       34.35000        3.10000
   12    2   14      114.00000        1.10000      113.20000        1.10000
   12    2   15       61.65000        2.10000       60.75000        2.10000
   12    2   16       87.35000        2.00000       85.65000        2.00000
   12    2   17       64.70000        3.20000       59.90000        3.20000
   12    2   18       23.40000        6.50000       22.20000        6.50000
   12    3    0      424.50000        2.90000      424.50000        2.90000
   12    3    1      227.70000        1.00000      227.09999        1.00000
   12    3    2      124.70000        0.60000      130.70000        0.60000
   12    3    3      238.84999        1.10000      239.55000        1.10000
   12    3    4      190.30000        0.80000      185.30000        0.80000
   12    3    5      597.70001        2.80000      592.70001        2.80000
   12    3    6      120.50000        0.60000      116.70000        0.60000
   12    3    7      303.29999        1.40000      306.50000        1.40000
   12    3    8      326.19998        1.50000      331.39999        1.50000
   12    3    9      345.10001        1.50000      341.69998        1.50000
   12    3   10      442.85001        2.00000      436.35001        2.00000
   12    3   11      204.85001        1.10000      203.75000        1.10000
   12    3   12       59.00000        1.40000       60.40000        1.40000
   12    3   13      123.30000        1.00000      121.50000        1.00000
   12    3   14       35.50000        3.10000       33.70000        3.10000
   12    3   15       16.90000        4.80000       17.90000        4.80000
   12    3   16       87.45000        1.80000       87.15000        1.80000
   12    3   17       74.70000        2.40000       74.30000        2.40000
   12    3   18       30.10000        6.90000       30.10000        6.90000
   12    4    0       45.30000        0.90000       45.30000        0.90000
   12    4    1      360.30002        1.70000      358.89999        1.70000
   12    4    2      309.90002        1.40000      301.50000        1.40000
   12    4    3       73.75000        0.50000       73.64999        0.50000
   12    4    4      440.39999        2.00000      436.39999        2.00000
   12    4    5      144.14999        0.70000      146.25000        0.70000
   12    4    6      239.65001        1.30000      248.55000        1.30000
   12    4    7      294.64999        1.40000      294.94998        1.40000
   12    4    8      437.64999        2.00000      438.35001        2.00000
   12    4    9      400.35001        1.80000      394.64999        1.80000
   12    4   10      404.14999        2.00000      400.85001        2.00000
   12    4   11      242.95000        1.20000      240.84999        1.20000
   12    4   12       77.25000        1.20000       73.14999        1.20000
   12    4   13      179.64999        1.00000      177.14999        1.00000
   12    4   14      100.35001        1.20000      100.25000        1.20000
   12    4   15       24.35000        5.20000       25.05000        5.20000
   12    4   16       20.60000        5.50000       23.20000        5.50000
   12    4   17       43.60000        4.20000       47.00000        4.20000
   12    4   18       44.65000        5.10000       48.55000        5.10000
   12    5    0       16.60000        2.40000       16.60000        2.40000
   12    5    1      408.30002        1.80000      410.89999        1.80000
   12    5    2      141.10001        0.60000      135.89999        0.60000
   12    5    3      151.89999        0.70000      163.89999        0.70000
   12    5    4       98.90000        0.50000      100.10000        0.50000
   12    5    5      236.10001        1.10000      236.89999        1.10000
   12    5    6      519.64996        2.50000      519.95001        2.50000
   12    5    7      489.50000        2.30000      490.09998        2.30000
   12    5    8      355.70001        1.80000      357.70001        1.80000
   12    5    9      479.60001        2.20000      472.60001        2.20000
   12    5   10       97.45000        0.90000       97.35000        0.90000
   12    5   11       53.45000        1.40000       50.75000        1.40000
   12    5   12      136.35001        0.90000      136.25000        0.90000
   12    5   13      110.45000        1.00000      109.15000        1.00000
   12    5   14       27.45000        4.20000       26.75000        4.20000
   12    5   15       46.35000        2.60000       47.65000        2.60000
   12    5   16       56.85000        2.50000       53.55000        2.50000
   12    5   17       32.40000        5.20000       31.40000        5.20000
   12    5   18       24.15000        6.80000       22.85000        6.80000
   12    6    0      369.20001        2.30000      369.20001        2.30000
   12    6    1      288.89999        1.30000      289.30002        1.30000
   12    6    2      407.90002        1.80000      405.50000        1.80000
   12    6    3      153.20000        0.70000      152.80000        0.70000
   12    6    4      491.14999        2.30000      499.85001        2.30000
   12    6    5      320.45001        1.60000      324.95001        1.60000
   12    6    6      132.30000        0.70000      133.90001        0.70000
   12    6    7      179.20000        0.90000      181.40001        0.90000
   12    6    8      140.45000        0.80000      144.95000        0.80000
   12    6    9      568.30005        2.70000      563.50000        2.70000
   12    6   10      122.15000        0.80000      120.45000        0.80000
   12    6   11       92.64999        0.90000       93.75000        0.90000
   12    6   12      179.50000        1.10000      180.50000        1.10000
   12    6   13      132.89999        1.10000      133.50000        1.10000
   12    6   14      100.45000        1.30000       98.15000        1.30000
   12    6   15      170.59999        1.20000      169.20000        1.20000
   12    6   16       16.10000        4.80000       14.90000        4.80000
   12    6   17       21.30000        5.80000       21.10000        5.80000
   12    6   18       25.20000        8.30000       28.00000        8.30000
   12    7    0       36.50000        1.10000       36.50000        1.10000
   12    7    1      326.35001        1.50000      336.64999        1.50000
   12    7    2      405.50000        1.80000      402.29999        1.80000
   12    7    3      216.75000        0.90000      216.85001        0.90000
   12    7    4      150.95001        0.80000      150.25000        0.80000
   12    7    5      331.09998        1.60000      341.50000        1.60000
   12    7    6      296.80002        1.40000      296.60001        1.40000
   12    7    7      211.25000        1.00000      214.54999        1.00000
   12    7    8       91.10001        0.80000       89.50000        0.80000
   12    7    9      274.45001        1.50000      275.75000        1.50000
   12    7   10      241.09999        1.20000      241.30000        1.20000
   12    7   11       99.70000        1.00000      101.50000        1.00000
   12    7   12       98.10000        1.10000       96.30000        1.10000
   12    7   13      123.95000        1.00000      123.25000        1.00000
   12    7   14      106.50000        1.30000      105.70000        1.30000
   12    7   15       16.05000        4.70000       14.95000        4.70000
   12    7   16       36.75000        4.60000       33.25000        4.60000
   12    7   17       18.95000        5.50000       18.25000        5.50000
   12    7   18       35.70000        8.60000       31.90000        8.60000
   12    8    0       23.20000        1.70000       23.20000        1.70000
   12    8    1       98.65000        0.50000       99.55000        0.50000
   12    8    2      223.05000        0.90000      225.55000        0.90000
   12    8    3       50.45000        0.60000       52.95000        0.60000
   12    8    4      443.55002        2.10000      440.85001        2.10000
   12    8    5       84.85000        0.60000       90.55000        0.60000
   12    8    6      170.10001        0.80000      169.10001        0.80000
   12    8    7      142.00000        0.70000      143.79999        0.70000
   12    8    8      120.20000        0.80000      121.20000        0.80000
   12    8    9      238.79999        1.20000      234.00000        1.20000
   12    8   10      271.15002        1.40000      272.25000        1.40000
   12    8   11       99.25000        1.00000       97.14999        1.00000
   12    8   12       38.45000        2.20000       40.55000        2.20000
   12    8   13      131.45001        1.00000      131.75000        1.00000
   12    8   14       58.70000        2.10000       58.70000        2.10000
   12    8   15       37.45000        3.80000       34.75000        3.80000
   12    8   16       22.20000        5.50000       20.20000        5.50000
   12    8   17       58.55000        3.30000       58.85000        3.30000
   12    9    0       65.10000        0.80000       65.10000        0.80000
   12    9    1      163.50000        0.70000      165.89999        0.70000
   12    9    2      139.95000        0.60000      140.45000        0.60000
   12    9    3      254.39999        1.10000      247.39999        1.10000
   12    9    4      165.75000        0.80000      165.45001        0.80000
   12    9    5      111.95000        0.60000      112.25000        0.60000
   12    9    6      364.10001        1.70000      361.69998        1.70000
   12    9    7      273.75000        1.40000      273.84998        1.40000
   12    9    8      185.14999        1.00000      183.85001        1.00000
   12    9    9      127.05000        0.80000      128.75000        0.80000
   12    9   10      191.50000        1.00000      190.70001        1.00000
   12    9   11      113.00000        0.90000      113.60001        0.90000
   12    9   12      109.75000        1.00000      109.25000        1.00000
   12    9   13       21.55000        4.30000       21.65000        4.30000
   12    9   14       64.90000        1.70000       66.70000        1.70000
   12    9   15       56.35000        2.40000       53.45000        2.40000
   12    9   16       49.00000        3.00000       49.40000        3.00000
   12    9   17       38.80000        5.00000       33.20000        5.00000
   12   10    0      299.10001        1.80000      299.10001        1.80000
   12   10    1      563.75000        2.50000      567.25000        2.50000
   12   10    2      358.75000        1.60000      350.84998        1.60000
   12   10    3      464.50000        2.00000      458.29999        2.00000
   12   10    4      193.80000        0.80000      198.59999        0.80000
   12   10    5      441.54999        1.90000      441.45001        1.90000
   12   10    6      197.50000        0.90000      195.50000        0.90000
   12   10    7      365.84998        1.80000      366.75000        1.80000
   12   10    8      403.04999        2.10000      401.75000        2.10000
   12   10    9      152.50000        0.80000      152.89999        0.80000
   12   10   10       53.35000        1.40000       54.65000        1.40000
   12   10   11      131.55000        0.90000      130.45000        0.90000
   12   10   12       85.35001        1.10000       86.25000        1.10000
   12   10   13       62.25000        1.60000       62.55000        1.60000
   12   10   14       75.15000        1.60000       75.85000        1.60000
   12   10   15       50.70000        2.40000       51.10000        2.40000
   12   10   16       50.90000        2.70000       52.10000        2.70000
   12   10   17       18.65000        5.30000       16.95000        5.30000
   12   11    0      268.20001        1.60000      268.20001        1.60000
   12   11    1      616.20001        2.80000      618.39996        2.80000
   12   11    2      439.80002        1.90000      437.39999        1.90000
   12   11    3      583.69995        2.60000      586.50000        2.60000
   12   11    4      287.60001        1.20000      286.80002        1.20000
   12   11    5      287.14999        1.30000      288.05002        1.30000
   12   11    6      100.00000        0.60000       99.39999        0.60000
   12   11    7      226.25000        1.20000      224.75000        1.20000
   12   11    8      273.39999        1.40000      273.60001        1.40000
   12   11    9      241.40001        1.40000      239.20000        1.40000
   12   11   10      219.70001        1.10000      218.50000        1.10000
   12   11   11       36.80000        2.10000       37.80000        2.10000
   12   11   12      151.00000        1.00000      150.20001        1.00000
   12   11   13      132.45000        1.00000      133.15001        1.00000
   12   11   14       55.65000        1.90000       58.35000        1.90000
   12   11   15       39.15000        3.20000       40.25000        3.20000
   12   11   16       19.25000        5.20000       19.75000        5.20000
   12   11   17       20.85000        5.70000       19.75000        5.70000
   12   12    0       83.70000        1.00000       83.70000        1.00000
   12   12    1      124.10000        0.90000      124.10000        0.90000
   12   12    2      692.09998        4.00000      692.09998        4.00000
   12   12    3      279.89999        1.60000      279.89999        1.60000
   12   12    4       26.80000        1.80000       26.80000        1.80000
   12   12    5      442.89999        2.60000      442.89999        2.60000
   12   12    6      124.90000        0.90000      124.90000        0.90000
   12   12    7      133.39999        1.00000      133.39999        1.00000
   12   12    8      301.70001        2.30000      301.70001        2.30000
   12   12    9      193.80000        1.60000      193.80000        1.60000
   12   12   10      329.20001        2.60000      329.20001        2.60000
   12   12   11       13.90000        5.30000       13.90000        5.30000
   12   12   12       19.40000        6.00000       19.40000        6.00000
   12   12   13       20.30000        6.10000       20.30000        6.10000
   12   12   14       25.70000        6.30000       25.70000        6.30000
   12   12   15       31.90000        6.20000       31.90000        6.20000
   12   12   16       40.60000        5.60000       40.60000        5.60000
   12   12   17       27.20000        9.60000       27.20000        9.60000
   13    0    0      167.00000        1.50000      167.00000        1.50000
   13    0    1      168.00000        1.10000      168.00000        1.10000
   13    0    2      137.00000        0.90000      137.00000        0.90000
   13    0    3      507.10001        3.50000      507.10001        3.50000
   13    0    4       62.90000        0.60000       62.90000        0.60000
   13    0    5       48.70000        1.20000       48.70000        1.20000
   13    0    6      504.79999        3.70000      504.79999        3.70000
   13    0    7       34.70000        2.20000       34.70000        2.20000
   13    0    8      250.00000        1.70000      250.00000        1.70000
   13    0    9      619.29999        4.10000      619.29999        4.10000
   13    0   10      468.50000        3.20000      468.50000        3.20000
   13    0   11      220.20000        1.80000      220.20000        1.80000
   13    0   12       30.10000        6.90000       30.10000        6.90000
   13    0   13      248.80000        1.70000      248.80000        1.70000
   13    0   14       42.40000        3.30000       42.40000        3.30000
   13    0   15       18.40000        6.60000       18.40000        6.60000
   13    0   16       78.50000        2.50000       78.50000        2.50000
   13    0   17       80.20000        3.50000       80.20000        3.50000
   13    0   18       17.70000        8.30000       17.70000        8.30000
   13    1    0      411.60001        2.60000      411.60001        2.60000
   13    1    1      251.75000        1.10000      249.64999        1.10000
   13    1    2      229.70000        1.10000      231.30000        1.10000
   13    1    3      125.00000        0.60000      122.00000        0.60000
   13    1    4      372.75000        1.80000      366.45001        1.80000
   13    1    5      514.89996        2.40000      516.70001        2.40000
   13    1    6      104.05000        0.70000      107.15000        0.70000
   13    1    7      558.90002        3.00000      557.50000        3.00000
   13    1    8      260.75000        1.30000      266.04999        1.30000
   13    1    9      265.39999        1.40000      260.39999        1.40000
   13    1   10      321.60001        1.70000      318.19998        1.70000
   13    1   11      268.04999        1.30000      265.95001        1.30000
   13    1   12      221.14999        1.20000      221.64999        1.20000
   13    1   13      134.75000        1.00000      134.85001        1.00000
   13    1   14      195.15001        1.20000      193.05000        1.20000
   13    1   15      143.00000        1.20000      144.00000        1.20000
   13    1   16       20.75000        5.60000       24.85000        5.60000
   13    1   17       46.50000        4.10000       47.30000        4.10000
   13    1   18       17.60000        5.90000       18.00000        5.90000
   13    2    0       11.50000        3.10000       11.50000        3.10000
   13    2    1      233.10001        1.10000      234.50000        1.10000
   13    2    2      156.04999        0.70000      149.75000        0.70000
   13    2    3      324.35001        1.40000      320.44998        1.40000
   13    2    4      144.25000        0.70000      150.14999        0.70000
   13    2    5       70.55000        0.60000       66.25000        0.60000
   13    2    6      298.44998        1.40000      302.35001        1.40000
   13    2    7      174.54999        0.90000      177.25000        0.90000
   13    2    8       82.40000        0.80000       85.60000        0.80000
   13    2    9      147.00000        0.80000      146.20001        0.80000
   13    2   10      459.75000        2.30000      455.65002        2.30000
   13    2   11      128.64999        0.80000      129.14999        0.80000
   13    2   12      155.10001        0.90000      153.89999        0.90000
   13    2   13      105.10001        1.00000      107.50000        1.00000
   13    2   14       67.60000        1.60000       69.60000        1.60000
   13    2   15      100.85001        1.40000       99.75000        1.40000
   13    2   16       55.20000        2.90000       51.60000        2.90000
   13    2   17       45.15000        4.80000       46.25000        4.80000
   13    2   18       29.25000        7.50000       29.75000        7.50000
   13    3    0      268.70001        1.80000      268.70001        1.80000
   13    3    1      227.95001        1.00000      224.25000        1.00000
   13    3    2      123.55000        0.60000      122.65000        0.60000
   13    3    3      409.54999        1.80000      404.45001        1.80000
   13    3    4      233.70001        1.00000      230.50000        1.00000
   13    3    5      435.05002        2.10000      432.14999        2.10000
   13    3    6      109.20000        0.60000      107.80000        0.60000
   13    3    7      232.30000        1.10000      237.90001        1.10000
   13    3    8      335.60001        1.50000      338.19998        1.50000
   13    3    9      174.89999        0.90000      173.89999        0.90000
   13    3   10      391.95001        1.80000      391.45001        1.80000
   13    3   11      112.25000        0.80000      107.95000        0.80000
   13    3   12      107.85001        0.90000      106.75000        0.90000
   13    3   13       99.45000        1.10000       99.55000        1.10000
   13    3   14       62.05000        1.70000       60.35000        1.70000
   13    3   15       33.05000        3.50000       33.75000        3.50000
   13    3   16       36.15000        4.20000       33.25000        4.20000
   13    3   17       44.75000        5.10000       41.05000        5.10000
   13    3   18       23.35000        6.80000       21.25000        6.80000
   13    4    0      191.80000        1.30000      191.80000        1.30000
   13    4    1      265.04999        1.20000      266.95001        1.20000
   13    4    2      286.29999        1.20000      284.29999        1.20000
   13    4    3      419.45001        1.90000      424.75000        1.90000
   13    4    4      182.95000        0.80000      185.84999        0.80000
   13    4    5      466.85001        2.20000      459.55002        2.20000
   13    4    6      511.84998        2.50000      507.75000        2.50000
   13    4    7      249.90001        1.20000      248.30000        1.20000
   13    4    8      275.39999        1.30000      274.60001        1.30000
   13    4    9      138.95000        0.80000      138.45000        0.80000
   13    4   10      178.40001        0.80000      176.80000        0.80000
   13    4   11       98.95000        0.80000      102.25000        0.80000
   13    4   12       39.70000        2.00000       37.70000        2.00000
   13    4   13       68.50000        1.40000       69.10001        1.40000
   13    4   14       28.55000        3.70000       26.85000        3.70000
   13    4   15       59.65000        1.90000       60.75000        1.90000
   13    4   16       64.55000        2.20000       65.05000        2.20000
   13    4   17       20.55000        5.90000       19.05000        5.90000
   13    4   18       56.45000        4.40000       52.95000        4.40000
   13    5    0      416.79999        2.70000      416.79999        2.70000
   13    5    1      289.30002        1.30000      291.89999        1.30000
   13    5    2      147.75000        0.70000      140.25000        0.70000
   13    5    3      150.50000        0.70000      154.70001        0.70000
   13    5    4      126.95000        0.60000      130.65001        0.60000
   13    5    5      135.65001        0.70000      134.55000        0.70000
   13    5    6      256.55002        1.30000      262.85001        1.30000
   13    5    7      382.94998        1.80000      385.64999        1.80000
   13    5    8      162.70000        0.80000      159.90001        0.80000
   13    5    9      266.75000        1.30000      265.84998        1.30000
   13    5   10      206.65001        1.00000      205.55000        1.00000
   13    5   11      106.70000        0.80000      106.50000        0.80000
   13    5   12      107.55000        0.90000      106.45000        0.90000
   13    5   13       98.50000        1.00000       97.10001        1.00000
   13    5   14       77.25000        1.30000       78.95000        1.30000
   13    5   15      117.15000        1.20000      115.65000        1.20000
   13    5   16       26.65000        5.00000       24.55000        5.00000
   13    5   17       54.30000        4.60000       54.50000        4.60000
   13    5   18       65.20000        5.40000       65.60000        5.40000
   13    6    0      104.50000        0.70000      104.50000        0.70000
   13    6    1      122.00000        0.50000      122.39999        0.50000
   13    6    2      222.70000        1.00000      223.09999        1.00000
   13    6    3      348.64999        1.50000      351.55002        1.50000
   13    6    4      465.25000        2.10000      462.15002        2.10000
   13    6    5      381.90002        2.00000      383.50000        2.00000
   13    6    6      355.04999        1.70000      354.75000        1.70000
   13    6    7      255.95000        1.20000      253.84999        1.20000
   13    6    8      189.60001        0.90000      187.60001        0.90000
   13    6    9      187.30000        0.90000      184.70000        0.90000
   13    6   10      213.14999        1.10000      212.25000        1.10000
   13    6   11      161.75000        1.00000      161.85001        1.00000
   13    6   12      145.25000        1.00000      146.35001        1.00000
   13    6   13      168.34999        1.10000      168.05000        1.10000
   13    6   14       43.15000        2.70000       45.25000        2.70000
   13    6   15      122.25000        1.20000      121.55000        1.20000
   13    6   16       24.15000        5.60000       24.85000        5.60000
   13    6   17       30.55000        6.10000       23.25000        6.10000
   13    6   18       47.15000       10.30000       43.65000       10.30000
   13    7    0      174.10001        1.10000      174.10001        1.10000
   13    7    1      332.79999        1.50000      332.00000        1.50000
   13    7    2      327.69998        1.40000      321.10001        1.40000
   13    7    3      108.10000        0.50000      109.90000        0.50000
   13    7    4      249.35001        1.10000      257.25000        1.10000
   13    7    5      198.85001        0.90000      197.75000        0.90000
   13    7    6      574.19995        2.60000      572.00000        2.60000
   13    7    7      161.25000        0.80000      157.75000        0.80000
   13    7    8      206.34999        1.00000      204.45000        1.00000
   13    7    9       36.90000        1.60000       38.70000        1.60000
   13    7   10      129.79999        0.80000      132.00000        0.80000
   13    7   11      133.30000        1.00000      133.30000        1.00000
   13    7   12      241.25000        1.30000      238.95001        1.30000
   13    7   13       29.55000        3.20000       28.45000        3.20000
   13    7   14       51.05000        2.10000       51.95000        2.10000
   13    7   15       63.90000        1.90000       63.30000        1.90000
   13    7   16       19.90000        5.30000       18.70000        5.30000
   13    7   17       47.20000        4.10000       47.00000        4.10000
   13    8    0       14.80000        3.10000       14.80000        3.10000
   13    8    1      519.40002        2.20000      526.00000        2.20000
   13    8    2      353.04999        1.60000      358.95001        1.60000
   13    8    3      471.95001        2.20000      469.04999        2.20000
   13    8    4      184.60001        0.80000      179.60001        0.80000
   13    8    5      156.09999        0.80000      160.30000        0.80000
   13    8    6      306.35001        1.40000      307.64999        1.40000
   13    8    7       18.50000        2.80000       13.70000        2.80000
   13    8    8      222.10001        1.20000      223.10001        1.20000
   13    8    9      245.30000        1.30000      241.70000        1.30000
   13    8   10      184.50000        1.10000      182.70001        1.10000
   13    8   11      216.14999        1.20000      216.85001        1.20000
   13    8   12       93.15000        1.10000       92.45000        1.10000
   13    8   13       61.45000        1.70000       59.15000        1.70000
   13    8   14      117.95000        1.10000      119.25000        1.10000
   13    8   15       67.45000        1.90000       66.75000        1.90000
   13    8   16       17.50000        5.00000       17.30000        5.00000
   13    8   17       32.85000        5.20000       37.35000        5.20000
   13    9    0      153.89999        1.00000      153.89999        1.00000
   13    9    1      387.04999        1.80000      386.95001        1.80000
   13    9    2      272.25000        1.20000      266.54999        1.20000
   13    9    3      350.10001        1.60000      359.89999        1.60000
   13    9    4      225.25000        1.00000      224.95001        1.00000
   13    9    5      313.39999        1.40000      306.19998        1.40000
   13    9    6       84.45000        0.70000       83.55000        0.70000
   13    9    7      371.10001        1.70000      375.30002        1.70000
   13    9    8      109.00000        0.70000      112.00000        0.70000
   13    9    9      266.20001        1.30000      265.79999        1.30000
   13    9   10       23.80000        2.80000       24.40000        2.80000
   13    9   11      132.14999        0.90000      134.25000        0.90000
   13    9   12       17.10000        4.00000       15.90000        4.00000
   13    9   13       43.05000        2.20000       46.55000        2.20000
   13    9   14      100.40000        1.20000       98.40000        1.20000
   13    9   15       76.45000        1.70000       78.15000        1.70000
   13    9   16       18.60000        5.20000       19.40000        5.20000
   13    9   17       18.75000        5.70000       18.25000        5.70000
   13   10    0      493.89999        3.00000      493.89999        3.00000
   13   10    1      192.25000        0.80000      193.75000        0.80000
   13   10    2      157.95001        0.70000      156.25000        0.70000
   13   10    3      348.15002        1.50000      346.25000        1.50000
   13   10    4      374.90002        1.60000      375.50000        1.60000
   13   10    5      149.00000        0.70000      155.20001        0.70000
   13   10    6       86.25000        0.70000       85.35001        0.70000
   13   10    7      115.95000        0.70000      117.45000        0.70000
   13   10    8      153.14999        0.80000      151.25000        0.80000
   13   10    9       34.45000        1.80000       30.55000        1.80000
   13   10   10       68.90000        1.10000       67.70000        1.10000
   13   10   11      218.90001        1.20000      219.30000        1.20000
   13   10   12       55.70000        1.60000       57.10000        1.60000
   13   10   13      124.25000        1.00000      124.95000        1.00000
   13   10   14       38.60000        2.80000       37.00000        2.80000
   13   10   15       44.35000        2.70000       46.85000        2.70000
   13   10   16       16.70000        5.00000       17.50000        5.00000
   13   10   17       23.85000        6.40000       23.15000        6.40000
   13   11    0      196.10001        1.20000      196.10001        1.20000
   13   11    1      370.54999        1.60000      375.25000        1.60000
   13   11    2      147.34999        0.70000      148.05000        0.70000
   13   11    3      318.75000        1.30000      325.25000        1.30000
   13   11    4      253.55000        1.10000      253.65001        1.10000
   13   11    5      281.39999        1.20000      285.19998        1.20000
   13   11    6      214.25000        1.00000      210.35001        1.00000
   13   11    7      139.60001        0.80000      137.60001        0.80000
   13   11    8       51.70000        1.10000       50.90000        1.10000
   13   11    9      179.55000        1.00000      177.84999        1.00000
   13   11   10       92.55000        0.90000       94.45000        0.90000
   13   11   11      104.20000        0.90000      104.20000        0.90000
   13   11   12       88.05000        1.10000       86.75000        1.10000
   13   11   13       73.50000        1.40000       70.70000        1.40000
   13   11   14       75.80000        1.50000       75.00000        1.50000
   13   11   15       16.90000        4.70000       21.70000        4.70000
   13   11   16       48.25000        3.10000       50.75000        3.10000
   13   11   17       47.85000        6.50000       46.15000        6.50000
   13   12    0       63.30000        0.80000       63.30000        0.80000
   13   12    1      228.70000        0.90000      229.70000        0.90000
   13   12    2      218.00000        0.90000      220.39999        0.90000
   13   12    3      275.20001        1.20000      274.00000        1.20000
   13   12    4      130.70000        0.60000      129.09999        0.60000
   13   12    5      176.55000        0.80000      167.45000        0.80000
   13   12    6      317.85001        1.40000      318.94998        1.40000
   13   12    7      126.05000        0.70000      127.35000        0.70000
   13   12    8      114.45000        0.80000      111.95000        0.80000
   13   12    9       51.40000        1.30000       50.60000        1.30000
   13   12   10      174.25000        1.00000      174.35001        1.00000
   13   12   11       50.05000        1.60000       49.75000        1.60000
   13   12   12       97.60001        1.00000       98.00000        1.00000
   13   12   13       49.40000        1.80000       48.40000        1.80000
   13   12   14       40.95000        2.60000       37.65000        2.60000
   13   12   15       29.00000        4.30000       28.80000        4.30000
   13   12   16       25.80000        5.20000       22.00000        5.20000
   13   13    0       82.50000        1.10000       82.50000        1.10000
   13   13    1      416.79999        2.40000      416.79999        2.40000
   13   13    2      348.20001        2.10000      348.20001        2.10000
   13   13    3       36.80000        1.40000       36.80000        1.40000
   13   13    4      150.80000        0.90000      150.80000        0.90000
   13   13    5      112.00000        0.80000      112.00000        0.80000
   13   13    6      309.70001        1.90000      309.70001        1.90000
   13   13    7      182.60001        1.30000      182.60001        1.30000
   13   13    8       25.90000        3.70000       25.90000        3.70000
   13   13    9      129.00000        1.20000      129.00000        1.20000
   13   13   10       42.40000        2.00000       42.40000        2.00000
   13   13   11       11.00000        4.70000       11.00000        4.70000
   13   13   12       30.70000        4.60000       30.70000        4.60000
   13   13   13       27.00000        5.30000       27.00000        5.30000
   13   13   14       49.20000        3.20000       49.20000        3.20000
   13   13   15       51.10000        3.70000       51.10000        3.70000
   13   13   16       22.50000        7.70000       22.50000        7.70000
   14    0    0      373.00000        3.50000      373.00000        3.50000
   14    0    1       23.50000        1.50000       23.50000        1.50000
   14    0    2      264.29999        1.60000      264.29999        1.60000
   14    0    3      482.10001        3.20000      482.10001        3.20000
   14    0    4      753.00000        5.10000      753.00000        5.10000
   14    0    5      157.20000        1.10000      157.20000        1.10000
   14    0    6      272.60001        2.00000      272.60001        2.00000
   14    0    7      484.29999        3.50000      484.29999        3.50000
   14    0    8      190.60001        1.50000      190.60001        1.50000
   14    0    9      356.89999        2.70000      356.89999        2.70000
   14    0   10      294.39999        2.30000      294.39999        2.30000
   14    0   11       69.00000        1.80000       69.00000        1.80000
   14    0   12      344.79999        2.60000      344.79999        2.60000
   14    0   13       46.20000        3.40000       46.20000        3.40000
   14    0   14      123.20000        1.80000      123.20000        1.80000
   14    0   15      104.10000        2.30000      104.10000        2.30000
   14    0   16       15.60000        7.20000       15.60000        7.20000
   14    0   17       73.50000        4.20000       73.50000        4.20000
   14    0   18       14.50000        7.30000       14.50000        7.30000
   14    1    0      131.39999        0.80000      131.39999        0.80000
   14    1    1      280.39999        1.30000      286.80002        1.30000
   14    1    2      216.50000        1.00000      206.10001        1.00000
   14    1    3      446.69998        2.10000      442.10001        2.10000
   14    1    4       31.60000        0.90000       30.60000        0.90000
   14    1    5      470.75000        2.00000      466.45001        2.00000
   14    1    6      225.00000        1.20000      224.20001        1.20000
   14    1    7      471.35001        2.40000      477.85001        2.40000
   14    1    8      137.30000        0.80000      141.30000        0.80000
   14    1    9      214.50000        1.10000      213.70001        1.10000
   14    1   10      522.80005        2.60000      522.00000        2.60000
   14    1   11      218.80000        1.20000      220.20000        1.20000
   14    1   12      178.45000        1.10000      176.55000        1.10000
   14    1   13      102.40000        1.30000      100.40000        1.30000
   14    1   14      140.14999        1.20000      141.85001        1.20000
   14    1   15      135.50000        1.30000      137.70001        1.30000
   14    1   16       41.45000        4.20000       42.35000        4.20000
   14    1   17       71.00000        3.00000       69.39999        3.00000
   14    1   18       29.10000        7.40000       30.10000        7.40000
   14    2    0       63.90000        0.70000       63.90000        0.70000
   14    2    1      154.84999        0.70000      156.55000        0.70000
   14    2    2      102.25000        0.50000       95.95000        0.50000
   14    2    3      267.89999        1.20000      268.10001        1.20000
   14    2    4      249.05000        1.00000      248.95000        1.00000
   14    2    5      210.05000        1.10000      213.34999        1.10000
   14    2    6      162.20000        0.90000      167.40001        0.90000
   14    2    7      255.20000        1.40000      254.59999        1.40000
   14    2    8      242.35001        1.30000      242.64999        1.30000
   14    2    9      170.20001        0.90000      170.00000        0.90000
   14    2   10      278.30002        1.40000      280.89999        1.40000
   14    2   11      118.00000        0.90000      119.39999        0.90000
   14    2   12       58.05000        1.80000       56.15000        1.80000
   14    2   13       64.30000        1.80000       64.10000        1.80000
   14    2   14      130.95001        1.20000      129.25000        1.20000
   14    2   15      136.50000        1.30000      137.50000        1.30000
   14    2   16       25.05000        5.70000       22.55000        5.70000
   14    2   17       57.95000        3.40000       57.65000        3.40000
   14    2   18       27.60000        7.10000       27.60000        7.10000
   14    3    0      327.50000        2.10000      327.50000        2.10000
   14    3    1      418.09998        1.80000      415.50000        1.80000
   14    3    2      169.39999        0.70000      167.00000        0.70000
   14    3    3       58.70000        0.50000       60.10000        0.50000
   14    3    4      257.60001        1.10000      255.60001        1.10000
   14    3    5      357.30002        1.70000      353.89999        1.70000
   14    3    6      114.45000        0.60000      115.15000        0.60000
   14    3    7       64.05000        0.70000       65.95000        0.70000
   14    3    8       97.64999        0.80000      101.75000        0.80000
   14    3    9      146.40001        0.90000      144.20000        0.90000
   14    3   10      152.59999        0.90000      153.20000        0.90000
   14    3   11      291.60001        1.60000      291.39999        1.60000
   14    3   12      161.75000        1.00000      160.04999        1.00000
   14    3   13       18.15000        4.50000       16.05000        4.50000
   14    3   14       42.85000        2.70000       40.95000        2.70000
   14    3   15       56.80000        2.50000       55.00000        2.50000
   14    3   16       22.75000        5.60000       21.25000        5.60000
   14    3   17       46.60000        5.50000       40.00000        5.50000
   14    3   18       26.65000        7.10000       27.75000        7.10000
   14    4    0       41.00000        1.00000       41.00000        1.00000
   14    4    1       94.25000        0.50000       84.55000        0.50000
   14    4    2      131.00000        0.60000      119.60001        0.60000
   14    4    3      323.95001        1.40000      325.25000        1.40000
   14    4    4      462.14999        2.00000      469.44998        2.00000
   14    4    5      324.35001        1.50000      324.05002        1.50000
   14    4    6      193.20000        1.00000      203.40001        1.00000
   14    4    7      165.14999        0.80000      163.85001        0.80000
   14    4    8      289.64999        1.30000      292.14999        1.30000
   14    4    9      294.80002        1.50000      291.39999        1.50000
   14    4   10      158.50000        0.90000      158.70001        0.90000
   14    4   11      192.09999        1.10000      190.30000        1.10000
   14    4   12       69.80000        1.50000       68.80000        1.50000
   14    4   13      105.80000        1.20000      105.40000        1.20000
   14    4   14       65.60000        1.80000       65.40000        1.80000
   14    4   15       40.85000        3.40000       41.95000        3.40000
   14    4   16       55.55000        3.10000       56.85000        3.10000
   14    4   17       16.50000        5.40000       16.70000        5.40000
   14    4   18       24.90000        7.20000       23.10000        7.20000
   14    5    0      374.60001        2.40000      374.60001        2.40000
   14    5    1      386.00000        1.60000      389.40002        1.60000
   14    5    2      106.50000        0.50000      106.30000        0.50000
   14    5    3      132.00000        0.60000      137.39999        0.60000
   14    5    4      542.44995        2.50000      544.75000        2.50000
   14    5    5      279.45001        1.40000      274.95001        1.40000
   14    5    6      154.25000        0.80000      156.95001        0.80000
   14    5    7      331.85001        1.50000      331.94998        1.50000
   14    5    8      176.84999        0.90000      177.55000        0.90000
   14    5    9      176.20000        0.90000      175.40001        0.90000
   14    5   10      170.30000        0.90000      168.90001        0.90000
   14    5   11      103.05000        0.90000      103.15000        0.90000
   14    5   12      208.09999        1.10000      205.70000        1.10000
   14    5   13       99.65000        1.10000       98.35000        1.10000
   14    5   14       37.40000        3.30000       38.60000        3.30000
   14    5   15       44.00000        3.20000       43.20000        3.20000
   14    5   16       51.75000        3.50000       49.45000        3.50000
   14    5   17       53.65000        4.70000       53.15000        4.70000
   14    6    0       47.70000        0.90000       47.70000        0.90000
   14    6    1      458.25000        2.00000      463.15002        2.00000
   14    6    2       43.00000        0.70000       46.20000        0.70000
   14    6    3      358.75000        1.60000      352.65002        1.60000
   14    6    4      197.65001        0.90000      199.55000        0.90000
   14    6    5      577.50000        2.80000      577.90002        2.80000
   14    6    6      240.25000        1.10000      236.75000        1.10000
   14    6    7      332.35001        1.60000      329.05002        1.60000
   14    6    8      222.40001        1.10000      221.20000        1.10000
   14    6    9      345.90002        1.70000      345.50000        1.70000
   14    6   10      108.05000        0.80000      106.75000        0.80000
   14    6   11      141.10001        0.90000      141.10001        0.90000
   14    6   12      225.25000        1.30000      224.75000        1.30000
   14    6   13      134.05000        1.00000      132.34999        1.00000
   14    6   14       91.00000        1.50000       90.00000        1.50000
   14    6   15       74.30000        2.20000       74.50000        2.20000
   14    6   16       22.50000        5.90000       23.10000        5.90000
   14    6   17       17.35000        5.50000       15.65000        5.50000
   14    7    0      599.70001        3.50000      599.70001        3.50000
   14    7    1      622.25000        2.70000      626.15002        2.70000
   14    7    2       54.95000        0.60000       59.45000        0.60000
   14    7    3      318.85001        1.50000      317.94998        1.50000
   14    7    4      333.25000        1.50000      336.34998        1.50000
   14    7    5      428.79999        1.90000      422.00000        1.90000
   14    7    6      124.25000        0.70000      122.75000        0.70000
   14    7    7      252.39999        1.20000      249.60001        1.20000
   14    7    8      258.14999        1.20000      253.25000        1.20000
   14    7    9      171.89999        1.00000      170.50000        1.00000
   14    7   10       88.65000        0.90000       86.55000        0.90000
   14    7   11      234.54999        1.40000      235.25000        1.40000
   14    7   12      137.55000        1.00000      136.84999        1.00000
   14    7   13      169.85001        1.10000      168.35001        1.10000
   14    7   14       72.30000        1.60000       70.70000        1.60000
   14    7   15       66.14999        2.70000       67.25000        2.70000
   14    7   16       32.70000        5.50000       33.30000        5.50000
   14    7   17       22.20000        6.10000       20.80000        6.10000
   14    8    0      446.89999        2.70000      446.89999        2.70000
   14    8    1      299.35001        1.30000      298.05002        1.30000
   14    8    2      437.64999        1.90000      435.35001        1.90000
   14    8    3      347.60001        1.50000      345.39999        1.50000
   14    8    4      276.64999        1.20000      277.94998        1.20000
   14    8    5      188.40001        0.80000      189.20000        0.80000
   14    8    6      193.55000        0.90000      187.84999        0.90000
   14    8    7      620.10004        3.00000      621.29999        3.00000
   14    8    8      208.85001        1.10000      207.75000        1.10000
   14    8    9      180.89999        1.00000      181.89999        1.00000
   14    8   10      164.50000        0.90000      164.29999        0.90000
   14    8   11       31.20000        2.30000       33.00000        2.30000
   14    8   12       89.80000        1.00000       89.20000        1.00000
   14    8   13      130.15001        1.00000      130.05000        1.00000
   14    8   14       54.50000        2.00000       54.70000        2.00000
   14    8   15       27.50000        4.20000       31.10000        4.20000
   14    8   16       41.50000        4.00000       44.10000        4.00000
   14    8   17       20.30000        6.20000       21.70000        6.20000
   14    9    0       32.90000        1.30000       32.90000        1.30000
   14    9    1      595.65002        2.60000      589.34998        2.60000
   14    9    2      224.30000        1.00000      227.09999        1.00000
   14    9    3      261.60001        1.20000      262.60001        1.20000
   14    9    4      189.55000        0.80000      188.65001        0.80000
   14    9    5      324.50000        1.40000      323.50000        1.40000
   14    9    6      228.60001        1.00000      226.39999        1.00000
   14    9    7      305.50000        1.40000      307.50000        1.40000
   14    9    8      219.29999        1.20000      212.50000        1.20000
   14    9    9       32.90000        1.80000       32.10000        1.80000
   14    9   10       82.55000        0.90000       86.05000        0.90000
   14    9   11       35.45000        2.30000       32.55000        2.30000
   14    9   12       62.65000        1.50000       62.15000        1.50000
   14    9   13      113.39999        0.90000      117.00000        0.90000
   14    9   14       55.60000        1.90000       58.00000        1.90000
   14    9   15       50.60000        2.40000       46.40000        2.40000
   14    9   16       18.45000        5.30000       17.75000        5.30000
   14    9   17       21.30000        6.70000       27.10000        6.70000
   14   10    0      300.89999        2.00000      300.89999        2.00000
   14   10    1      136.05000        0.60000      136.55000        0.60000
   14   10    2      599.25000        2.50000      602.15002        2.50000
   14   10    3      369.95001        1.50000      371.04999        1.50000
   14   10    4      139.84999        0.60000      137.95000        0.60000
   14   10    5      156.00000        0.80000      159.20001        0.80000
   14   10    6      144.29999        0.70000      144.50000        0.70000
   14   10    7      211.80000        1.00000      209.59999        1.00000
   14   10    8       68.40000        0.90000       67.60000        0.90000
   14   10    9      370.44998        2.00000      373.14999        2.00000
   14   10   10      184.64999        1.00000      183.35001        1.00000
   14   10   11      118.25000        0.90000      118.75000        0.90000
   14   10   12      100.35001        1.00000      102.25000        1.00000
   14   10   13       31.60000        2.90000       33.60000        2.90000
   14   10   14       59.00000        2.00000       60.20000        2.00000
   14   10   15       55.80000        2.20000       55.60000        2.20000
   14   10   16       62.30000        2.70000       60.70000        2.70000
   14   11    0      107.00000        0.80000      107.00000        0.80000
   14   11    1      210.35001        0.90000      212.85001        0.90000
   14   11    2      512.45001        2.10000      512.54999        2.10000
   14   11    3      463.04999        2.00000      463.75000        2.00000
   14   11    4      225.30000        1.00000      221.70000        1.00000
   14   11    5      197.09999        0.80000      194.30000        0.80000
   14   11    6      119.05000        0.60000      117.95000        0.60000
   14   11    7      228.45000        1.20000      225.15001        1.20000
   14   11    8      116.30000        0.80000      117.30000        0.80000
   14   11    9      153.05000        0.90000      155.95000        0.90000
   14   11   10      202.04999        1.10000      200.75000        1.10000
   14   11   11       29.75000        2.30000       29.85000        2.30000
   14   11   12       86.10000        1.00000       86.30000        1.00000
   14   11   13       96.30000        1.10000       95.90000        1.10000
   14   11   14       83.95000        1.30000       86.05000        1.30000
   14   11   15       33.05000        3.30000       34.75000        3.30000
   14   11   16       23.40000        5.10000       24.20000        5.10000
   14   12    0      332.60001        2.10000      332.60001        2.10000
   14   12    1      315.34998        1.40000      310.25000        1.40000
   14   12    2      189.85001        0.80000      188.75000        0.80000
   14   12    3      110.65000        0.50000      111.35000        0.50000
   14   12    4       84.60000        0.60000       87.60000        0.60000
   14   12    5      255.35001        1.10000      256.64999        1.10000
   14   12    6      157.29999        0.80000      158.50000        0.80000
   14   12    7      133.34999        0.70000      133.45000        0.70000
   14   12    8       23.75000        2.30000       23.45000        2.30000
   14   12    9       86.65000        0.80000       88.55000        0.80000
   14   12   10      142.54999        0.90000      141.25000        0.90000
   14   12   11       41.80000        1.80000       39.40000        1.80000
   14   12   12      107.30000        0.90000      107.70000        0.90000
   14   12   13       54.30000        1.70000       55.30000        1.70000
   14   12   14       42.20000        2.40000       42.40000        2.40000
   14   12   15       51.30000        2.40000       51.70000        2.40000
   14   12   16       19.70000        5.30000       18.10000        5.30000
   14   13    0      295.10001        1.80000      295.10001        1.80000
   14   13    1      171.40001        0.80000      173.80000        0.80000
   14   13    2      352.85001        1.50000      349.35001        1.50000
   14   13    3      101.45000        0.50000      104.95000        0.50000
   14   13    4       59.50000        0.60000       58.90000        0.60000
   14   13    5      242.79999        1.10000      243.00000        1.10000
   14   13    6      337.05002        1.50000      339.35001        1.50000
   14   13    7      123.85000        0.70000      122.95000        0.70000
   14   13    8      186.05000        1.10000      188.15001        1.10000
   14   13    9       91.15000        0.80000       92.05000        0.80000
   14   13   10      149.65001        0.90000      148.95000        0.90000
   14   13   11       46.25000        1.50000       44.95000        1.50000
   14   13   12       57.25000        1.40000       56.95000        1.40000
   14   13   13       80.90000        1.20000       80.70000        1.20000
   14   13   14       25.90000        3.80000       24.30000        3.80000
   14   13   15       11.80000        3.90000       12.00000        3.90000
   14   13   16       21.95000        5.80000       22.05000        5.80000
   14   14    0      363.39999        3.50000      363.39999        3.50000
   14   14    1      164.50000        1.10000      164.50000        1.10000
   14   14    2       42.30000        1.20000       42.30000        1.20000
   14   14    3       68.00000        0.80000       68.00000        0.80000
   14   14    4      224.10001        1.40000      224.10001        1.40000
   14   14    5        9.30000        3.60000        9.30000        3.60000
   14   14    6      193.30000        1.20000      193.30000        1.20000
   14   14    7      131.50000        1.10000      131.50000        1.10000
   14   14    8      230.20000        1.90000      230.20000        1.90000
   14   14    9      100.70000        1.10000      100.70000        1.10000
   14   14   10       59.10000        1.60000       59.10000        1.60000
   14   14   11       26.00000        4.50000       26.00000        4.50000
   14   14   12       47.80000        2.20000       47.80000        2.20000
   14   14   13       59.90000        2.10000       59.90000        2.10000
   14   14   14       12.70000        5.70000       12.70000        5.70000
   14   14   15       52.00000        3.70000       52.00000        3.70000
   15    0    0      408.39999        3.80000      408.39999        3.80000
   15    0    1      144.20000        0.90000      144.20000        0.90000
   15    0    2       97.00000        0.70000       97.00000        0.70000
   15    0    3       49.60000        0.80000       49.60000        0.80000
   15    0    4      414.89999        2.40000      414.89999        2.40000
   15    0    5       54.00000        0.90000       54.00000        0.90000
   15    0    6      455.60001        3.30000      455.60001        3.30000
   15    0    7      110.70000        1.00000      110.70000        1.00000
   15    0    8      245.39999        1.70000      245.39999        1.70000
   15    0    9      114.00000        1.40000      114.00000        1.40000
   15    0   10      267.70001        2.20000      267.70001        2.20000
   15    0   11      114.10000        1.30000      114.10000        1.30000
   15    0   12       63.70000        2.30000       63.70000        2.30000
   15    0   13       94.00000        2.10000       94.00000        2.10000
   15    0   14      135.60001        1.80000      135.60001        1.80000
   15    0   15      104.90000        2.20000      104.90000        2.20000
   15    0   16       13.10000        6.30000       13.10000        6.30000
   15    0   17       69.60000        4.40000       69.60000        4.40000
   15    0   18       28.10000        9.70000       28.10000        9.70000
   15    1    0      322.20001        1.90000      322.20001        1.90000
   15    1    1      335.45001        1.50000      344.95001        1.50000
   15    1    2      160.20000        0.70000      161.59999        0.70000
   15    1    3      112.35000        0.60000      114.85000        0.60000
   15    1    4       70.75000        0.50000       78.85001        0.50000
   15    1    5      315.69998        1.40000      311.89999        1.40000
   15    1    6       98.95000        0.60000      103.65000        0.60000
   15    1    7      179.70000        0.90000      176.90001        0.90000
   15    1    8      332.65002        1.70000      332.75000        1.70000
   15    1    9      142.04999        0.80000      139.75000        0.80000
   15    1   10      363.25000        2.00000      364.34998        2.00000
   15    1   11       70.65000        1.20000       67.55000        1.20000
   15    1   12       91.75000        1.20000       92.45000        1.20000
   15    1   13       56.85000        1.90000       59.15000        1.90000
   15    1   14      148.70000        1.20000      147.09999        1.20000
   15    1   15       68.60000        2.10000       69.60000        2.10000
   15    1   16       51.30000        3.40000       48.30000        3.40000
   15    1   17       25.85000        6.30000       22.95000        6.30000
   15    1   18       40.35000        8.00000       32.25000        8.00000
   15    2    0       67.00000        0.70000       67.00000        0.70000
   15    2    1      127.30000        0.60000      131.90001        0.60000
   15    2    2      174.14999        0.80000      176.25000        0.80000
   15    2    3      329.40002        1.50000      329.00000        1.50000
   15    2    4      373.95001        1.70000      376.45001        1.70000
   15    2    5      278.64999        1.40000      280.94998        1.40000
   15    2    6      446.64999        2.10000      447.94998        2.10000
   15    2    7      239.64999        1.20000      238.35001        1.20000
   15    2    8       82.40000        0.80000       85.60000        0.80000
   15    2    9      134.65001        0.80000      131.55000        0.80000
   15    2   10      189.40001        1.00000      188.80000        1.00000
   15    2   11       53.60000        1.60000       52.20000        1.60000
   15    2   12       99.60000        1.10000      100.20000        1.10000
   15    2   13      124.30000        1.10000      123.10000        1.10000
   15    2   14      120.85001        1.10000      120.75000        1.10000
   15    2   15      135.70000        1.30000      134.09999        1.30000
   15    2   16       51.05000        3.30000       51.75000        3.30000
   15    2   17       29.45000        6.60000       27.75000        6.60000
   15    2   18       40.00000        8.80000       46.40000        8.80000
   15    3    0      808.59998        4.70000      808.59998        4.70000
   15    3    1      202.39999        0.90000      206.60001        0.90000
   15    3    2      387.00000        1.80000      390.20001        1.80000
   15    3    3      339.75000        1.40000      335.65002        1.40000
   15    3    4      207.14999        0.90000      213.85001        0.90000
   15    3    5      231.75000        1.10000      235.45001        1.10000
   15    3    6      538.89996        2.40000      537.29999        2.40000
   15    3    7      203.35001        0.90000      196.85001        0.90000
   15    3    8      129.59999        0.80000      130.20000        0.80000
   15    3    9      102.25000        0.80000       99.75000        0.80000
   15    3   10      188.75000        1.10000      188.04999        1.10000
   15    3   11      206.70000        1.20000      204.09999        1.20000
   15    3   12      143.60001        1.00000      143.60001        1.00000
   15    3   13       71.35001        1.60000       73.25000        1.60000
   15    3   14      101.10001        1.30000      100.50000        1.30000
   15    3   15       52.90000        2.60000       53.10000        2.60000
   15    3   16       51.25000        3.20000       51.95000        3.20000
   15    3   17       69.15000        3.30000       67.45000        3.30000
   15    3   18       25.15000        7.80000       27.05000        7.80000
   15    4    0      715.40002        4.30000      715.40002        4.30000
   15    4    1      647.90002        2.80000      659.09998        2.80000
   15    4    2       66.35001        0.50000       65.25000        0.50000
   15    4    3      250.64999        1.10000      252.75000        1.10000
   15    4    4      433.45001        1.90000      431.54999        1.90000
   15    4    5      728.20001        3.20000      729.20001        3.20000
   15    4    6      275.25000        1.30000      279.75000        1.30000
   15    4    7      289.59998        1.30000      291.00000        1.30000
   15    4    8      237.60001        1.10000      237.60001        1.10000
   15    4    9      291.10001        1.50000      287.10001        1.50000
   15    4   10      186.25000        1.00000      182.75000        1.00000
   15    4   11      134.89999        0.90000      134.50000        0.90000
   15    4   12       40.75000        2.30000       40.45000        2.30000
   15    4   13       42.75000        2.40000       43.25000        2.40000
   15    4   14      103.00000        1.30000      103.80000        1.30000
   15    4   15       30.20000        4.70000       28.80000        4.70000
   15    4   16       38.80000        4.10000       40.60000        4.10000
   15    4   17       75.00000        3.20000       76.80000        3.20000
   15    5    0      329.70001        2.00000      329.70001        2.00000
   15    5    1      402.70001        1.70000      396.29999        1.70000
   15    5    2      164.80000        0.70000      160.20000        0.70000
   15    5    3      110.45000        0.50000      110.55000        0.50000
   15    5    4      622.79999        2.90000      625.20001        2.90000
   15    5    5      413.64999        1.90000      416.35001        1.90000
   15    5    6      132.59999        0.70000      136.20000        0.70000
   15    5    7      146.70001        0.80000      144.50000        0.80000
   15    5    8       69.20000        0.80000       66.80000        0.80000
   15    5    9      300.95001        1.50000      299.25000        1.50000
   15    5   10       84.90000        0.80000       83.30000        0.80000
   15    5   11      258.39999        1.50000      258.39999        1.50000
   15    5   12       84.05000        1.10000       82.75000        1.10000
   15    5   13       41.20000        2.50000       38.60000        2.50000
   15    5   14      115.15000        1.30000      113.65000        1.30000
   15    5   15       59.20000        3.10000       60.00000        3.10000
   15    5   16       49.20000        3.80000       53.20000        3.80000
   15    5   17       21.10000        6.40000       21.70000        6.40000
   15    6    0      937.50000        5.70000      937.50000        5.70000
   15    6    1      205.85001        0.90000      200.14999        0.90000
   15    6    2      119.95000        0.60000      121.85000        0.60000
   15    6    3      556.60004        2.50000      555.20001        2.50000
   15    6    4      413.55002        1.80000      416.64999        1.80000
   15    6    5       56.65000        0.70000       57.55000        0.70000
   15    6    6      133.64999        0.70000      139.35001        0.70000
   15    6    7      139.89999        0.70000      138.10001        0.70000
   15    6    8      134.80000        0.70000      132.20000        0.70000
   15    6    9       36.15000        1.40000       36.85000        1.40000
   15    6   10       30.40000        1.70000       33.00000        1.70000
   15    6   11      231.25000        1.20000      230.35001        1.20000
   15    6   12      107.00000        1.10000      104.39999        1.10000
   15    6   13       64.70000        1.70000       65.30000        1.70000
   15    6   14      105.25000        1.40000      104.75000        1.40000
   15    6   15       92.40000        1.80000       92.40000        1.80000
   15    6   16       17.60000        5.50000       19.00000        5.50000
   15    6   17       21.50000        6.10000       19.30000        6.10000
   15    7    0      493.10001        2.80000      493.10001        2.80000
   15    7    1      586.25000        2.60000      580.34998        2.60000
   15    7    2      220.10001        1.00000      213.50000        1.00000
   15    7    3      416.79999        1.90000      418.00000        1.90000
   15    7    4      170.05000        0.70000      172.34999        0.70000
   15    7    5       88.85000        0.60000       89.95000        0.60000
   15    7    6      159.55000        0.80000      153.45000        0.80000
   15    7    7      225.14999        1.10000      218.85001        1.10000
   15    7    8      110.15000        0.70000      108.05000        0.70000
   15    7    9      113.30000        0.70000      110.90000        0.70000
   15    7   10      207.89999        1.00000      205.89999        1.00000
   15    7   11      126.15000        0.90000      126.65000        0.90000
   15    7   12       72.30000        1.10000       70.50000        1.10000
   15    7   13       78.25000        1.50000       78.75000        1.50000
   15    7   14      128.45000        1.20000      127.95000        1.20000
   15    7   15       19.55000        5.10000       20.45000        5.10000
   15    7   16       46.65000        3.70000       50.95000        3.70000
   15    7   17       21.25000        6.00000       18.35000        6.00000
   15    8    0      265.89999        1.60000      265.89999        1.60000
   15    8    1      587.29999        2.60000      587.29999        2.60000
   15    8    2      236.20000        1.00000      227.40001        1.00000
   15    8    3      118.65000        0.60000      116.95000        0.60000
   15    8    4      357.35001        1.50000      351.64999        1.50000
   15    8    5      296.75000        1.30000      295.25000        1.30000
   15    8    6      283.00000        1.40000      282.59998        1.40000
   15    8    7      103.95000        0.70000      105.25000        0.70000
   15    8    8      108.05000        0.70000      108.15000        0.70000
   15    8    9      128.89999        0.80000      129.50000        0.80000
   15    8   10       41.10000        1.70000       40.70000        1.70000
   15    8   11       64.60000        1.10000       65.40000        1.10000
   15    8   12       38.10000        2.00000       40.90000        2.00000
   15    8   13      141.50000        1.00000      140.89999        1.00000
   15    8   14       70.05000        1.80000       72.75000        1.80000
   15    8   15       62.35000        2.60000       60.25000        2.60000
   15    8   16       19.35000        5.70000       20.85000        5.70000
   15    8   17       22.75000        6.30000       21.05000        6.30000
   15    9    0      116.00000        0.70000      116.00000        0.70000
   15    9    1      440.79999        1.90000      440.00000        1.90000
   15    9    2      170.55000        0.80000      172.84999        0.80000
   15    9    3      304.00000        1.30000      303.40002        1.30000
   15    9    4      312.39999        1.30000      315.19998        1.30000
   15    9    5      103.60000        0.50000      103.40000        0.50000
   15    9    6      338.95001        1.50000      332.45001        1.50000
   15    9    7      126.80000        0.70000      124.20000        0.70000
   15    9    8       67.00000        0.90000       64.20000        0.90000
   15    9    9      261.40002        1.40000      258.00000        1.40000
   15    9   10       94.50000        0.80000       93.30000        0.80000
   15    9   11       43.35000        1.60000       43.25000        1.60000
   15    9   12       94.80000        1.10000       95.40000        1.10000
   15    9   13       87.75000        1.10000       89.05000        1.10000
   15    9   14       56.70000        1.70000       58.70000        1.70000
   15    9   15       29.35000        5.00000       29.65000        5.00000
   15    9   16       57.00000        3.00000       56.40000        3.00000
   15   10    0      649.70001        4.00000      649.70001        4.00000
   15   10    1      353.29999        1.50000      356.50000        1.50000
   15   10    2      213.90001        1.00000      213.30000        1.00000
   15   10    3      590.29999        2.50000      589.29999        2.50000
   15   10    4      550.45001        2.30000      547.54999        2.30000
   15   10    5      275.00000        1.20000      276.59998        1.20000
   15   10    6       96.35000        0.60000       96.05000        0.60000
   15   10    7      142.89999        0.70000      143.50000        0.70000
   15   10    8      155.95000        0.90000      156.65001        0.90000
   15   10    9       63.10000        1.00000       60.10000        1.00000
   15   10   10      175.95000        1.00000      177.45000        1.00000
   15   10   11       76.10000        1.00000       77.30000        1.00000
   15   10   12      122.30000        0.90000      122.10000        0.90000
   15   10   13       45.05000        1.90000       44.75000        1.90000
   15   10   14       50.05000        1.90000       51.75000        1.90000
   15   10   15       34.95000        3.80000       37.65000        3.80000
   15   10   16       18.20000        5.30000       17.60000        5.30000
   15   11    0      253.60001        1.50000      253.60001        1.50000
   15   11    1      336.59998        1.40000      330.00000        1.40000
   15   11    2      156.50000        0.70000      149.89999        0.70000
   15   11    3      241.20000        1.10000      237.80000        1.10000
   15   11    4      204.25000        0.90000      208.75000        0.90000
   15   11    5      268.59998        1.20000      267.00000        1.20000
   15   11    6      146.00000        0.70000      145.20001        0.70000
   15   11    7      141.14999        0.70000      145.85001        0.70000
   15   11    8       64.60000        0.90000       62.40000        0.90000
   15   11    9      105.65000        0.80000      100.95000        0.80000
   15   11   10      122.00000        0.80000      124.80000        0.80000
   15   11   11       73.45000        1.00000       73.95000        1.00000
   15   11   12       53.60000        1.50000       52.80000        1.50000
   15   11   13      107.50000        1.00000      109.10001        1.00000
   15   11   14       15.15000        4.20000       16.65000        4.20000
   15   11   15       36.15000        3.30000       34.25000        3.30000
   15   11   16       27.70000        5.50000       25.30000        5.50000
   15   12    0      109.20000        0.90000      109.20000        0.90000
   15   12    1       93.15000        0.50000       91.45000        0.50000
   15   12    2       64.50000        0.60000       62.90000        0.60000
   15   12    3      122.15000        0.60000      125.05000        0.60000
   15   12    4      184.25000        0.90000      185.95001        0.90000
   15   12    5      167.35001        0.70000      164.85001        0.70000
   15   12    6      123.05000        0.60000      122.75000        0.60000
   15   12    7      105.65000        0.70000      108.15000        0.70000
   15   12    8      226.70001        1.20000      224.50000        1.20000
   15   12    9       46.90000        1.20000       46.90000        1.20000
   15   12   10       95.35000        0.80000       96.05000        0.80000
   15   12   11       13.40000        3.60000       14.60000        3.60000
   15   12   12       92.70000        1.00000       92.70000        1.00000
   15   12   13       80.80000        1.20000       80.40000        1.20000
   15   12   14       18.45000        4.30000       19.55000        4.30000
   15   12   15       13.35000        4.10000       11.65000        4.10000
   15   12   16       36.20000        5.20000       34.20000        5.20000
   15   13    0      292.20001        1.90000      292.20001        1.90000
   15   13    1       87.00000        0.60000       87.80000        0.60000
   15   13    2      240.14999        1.10000      243.64999        1.10000
   15   13    3       68.30000        0.60000       66.90000        0.60000
   15   13    4      275.89999        1.30000      271.10001        1.30000
   15   13    5      133.30000        0.60000      133.30000        0.60000
   15   13    6      267.14999        1.10000      264.05002        1.10000
   15   13    7       36.70000        1.50000       36.50000        1.50000
   15   13    8      235.25000        1.20000      232.54999        1.20000
   15   13    9       27.80000        2.00000       30.40000        2.00000
   15   13   10       92.45000        0.80000       92.95000        0.80000
   15   13   11       31.10000        2.10000       29.10000        2.10000
   15   13   12      103.35000        0.90000      103.45000        0.90000
   15   13   13       48.30000        1.70000       49.90000        1.70000
   15   13   14       19.75000        4.20000       22.25000        4.20000
   15   13   15       13.40000        4.20000       13.80000        4.20000
   15   14    0       28.00000        1.80000       28.00000        1.80000
   15   14    1      178.89999        0.80000      177.10001        0.80000
   15   14    2      121.35000        0.60000      121.85000        0.60000
   15   14    3      155.14999        0.70000      153.25000        0.70000
   15   14    4      132.25000        0.60000      133.35001        0.60000
   15   14    5      106.80000        0.60000      107.80000        0.60000
   15   14    6      210.45000        1.00000      209.15001        1.00000
   15   14    7      169.64999        1.00000      171.35001        1.00000
   15   14    8       51.70000        1.00000       50.90000        1.00000
   15   14    9      112.55000        0.70000      113.65000        0.70000
   15   14   10      100.85000        0.80000       99.35000        0.80000
   15   14   11       88.10001        0.90000       89.50000        0.90000
   15   14   12       44.10000        1.90000       38.30000        1.90000
   15   14   13       49.55000        1.70000       48.85000        1.70000
   15   14   14       25.50000        3.90000       24.30000        3.90000
   15   14   15       35.40000        2.90000       35.00000        2.90000
   15   15    0      145.30000        1.30000      145.30000        1.30000
   15   15    1      188.80000        1.10000      188.80000        1.10000
   15   15    2      327.20001        2.00000      327.20001        2.00000
   15   15    3      136.89999        0.90000      136.89999        0.90000
   15   15    4       86.90000        0.80000       86.90000        0.80000
   15   15    5      146.50000        1.00000      146.50000        1.00000
   15   15    6      105.50000        0.80000      105.50000        0.80000
   15   15    7       48.20000        1.40000       48.20000        1.40000
   15   15    8      161.50000        1.20000      161.50000        1.20000
   15   15    9       15.30000        4.60000       15.30000        4.60000
   15   15   10      100.70000        1.20000      100.70000        1.20000
   15   15   11       72.30000        1.50000       72.30000        1.50000
   15   15   12       63.10000        1.70000       63.10000        1.70000
   15   15   13       34.20000        3.80000       34.20000        3.80000
   15   15   14       11.70000        5.20000       11.70000        5.20000
   15   15   15       26.20000        6.30000       26.20000        6.30000
   16    0    0      160.20000        1.50000      160.20000        1.50000
   16    0    1      382.29999        2.40000      382.29999        2.40000
   16    0    2      120.80000        0.80000      120.80000        0.80000
   16    0    3      380.00000        2.40000      380.00000        2.40000
   16    0    4       43.30000        1.00000       43.30000        1.00000
   16    0    5      284.79999        1.90000      284.79999        1.90000
   16    0    6      271.10001        1.90000      271.10001        1.90000
   16    0    7      462.20001        3.30000      462.20001        3.30000
   16    0    8      268.20001        2.10000      268.20001        2.10000
   16    0    9        6.10000        3.10000        6.10000        3.10000
   16    0   10       43.10000        2.60000       43.10000        2.60000
   16    0   11      103.30000        1.40000      103.30000        1.40000
   16    0   12       27.90000        5.70000       27.90000        5.70000
   16    0   13       64.30000        2.30000       64.30000        2.30000
   16    0   14       19.60000        7.20000       19.60000        7.20000
   16    0   15       21.50000        7.60000       21.50000        7.60000
   16    0   16       25.20000        8.30000       25.20000        8.30000
   16    0   17       70.10000        4.30000       70.10000        4.30000
   16    0   18       19.40000        9.10000       19.40000        9.10000
   16    1    0      405.70001        2.50000      405.70001        2.50000
   16    1    1      211.90001        0.90000      210.30000        0.90000
   16    1    2      198.35001        0.90000      200.25000        0.90000
   16    1    3      263.20001        1.20000      261.79999        1.20000
   16    1    4      288.14999        1.30000      286.44998        1.30000
   16    1    5      314.95001        1.50000      309.25000        1.50000
   16    1    6       22.10000        2.00000       24.90000        2.00000
   16    1    7      155.54999        0.80000      157.25000        0.80000
   16    1    8      179.45000        1.00000      172.34999        1.00000
   16    1    9      125.20000        0.80000      126.80000        0.80000
   16    1   10       28.75000        2.90000       22.85000        2.90000
   16    1   11      182.89999        1.10000      182.89999        1.10000
   16    1   12       91.89999        1.20000       92.50000        1.20000
   16    1   13       56.70000        1.90000       54.70000        1.90000
   16    1   14       72.10001        1.70000       70.50000        1.70000
   16    1   15       44.60000        3.50000       40.40000        3.50000
   16    1   16       46.05000        4.10000       44.95000        4.10000
   16    1   17       18.05000        5.30000       15.75000        5.30000
   16    1   18       24.95000        7.30000       24.85000        7.30000
   16    2    0      362.39999        2.20000      362.39999        2.20000
   16    2    1      218.35001        1.00000      225.64999        1.00000
   16    2    2      161.00000        0.70000      155.20001        0.70000
   16    2    3      368.35001        1.60000      364.85001        1.60000
   16    2    4      101.15000        0.50000      100.45000        0.50000
   16    2    5      111.50000        0.60000      113.30000        0.60000
   16    2    6       27.15000        2.00000       17.65000        2.00000
   16    2    7      532.30005        2.70000      528.50000        2.70000
   16    2    8      306.64999        1.60000      302.55002        1.60000
   16    2    9       17.85000        3.50000       15.15000        3.50000
   16    2   10      186.90001        1.00000      187.30000        1.00000
   16    2   11       58.15000        1.50000       60.05000        1.50000
   16    2   12      200.30000        1.20000      198.09999        1.20000
   16    2   13       67.25000        1.60000       65.75000        1.60000
   16    2   14       22.35000        4.50000       24.45000        4.50000
   16    2   15       27.60000        4.90000       28.00000        4.90000
   16    2   16       98.45000        1.70000      100.75000        1.70000
   16    2   17       50.35000        4.20000       51.65000        4.20000
   16    3    0       13.70000        3.30000       13.70000        3.30000
   16    3    1      638.20001        2.60000      644.60004        2.60000
   16    3    2      269.54999        1.20000      273.45001        1.20000
   16    3    3      252.60001        1.10000      251.39999        1.10000
   16    3    4      537.50000        2.60000      531.90002        2.60000
   16    3    5      336.85001        1.60000      336.94998        1.60000
   16    3    6      377.40002        1.80000      376.00000        1.80000
   16    3    7      328.89999        1.50000      326.69998        1.50000
   16    3    8      246.35001        1.30000      246.64999        1.30000
   16    3    9      204.04999        1.10000      200.75000        1.10000
   16    3   10      256.85001        1.30000      253.75000        1.30000
   16    3   11      178.20000        1.10000      178.20000        1.10000
   16    3   12       84.75000        1.20000       84.64999        1.20000
   16    3   13       57.25000        1.80000       58.35000        1.80000
   16    3   14      109.85000        1.30000      108.55000        1.30000
   16    3   15       45.10000        3.00000       47.10000        3.00000
   16    3   16      106.40000        1.70000      105.80000        1.70000
   16    3   17       25.90000        6.30000       24.70000        6.30000
   16    4    0      714.79999        4.50000      714.79999        4.50000
   16    4    1      622.79999        2.80000      627.39996        2.80000
   16    4    2      318.84998        1.40000      317.75000        1.40000
   16    4    3      258.50000        1.10000      258.50000        1.10000
   16    4    4       52.30000        0.70000       53.10000        0.70000
   16    4    5      124.40000        0.60000      122.40000        0.60000
   16    4    6      366.50000        1.70000      364.09998        1.70000
   16    4    7      138.09999        0.70000      138.70000        0.70000
   16    4    8      165.55000        0.80000      162.84999        0.80000
   16    4    9      229.00000        1.20000      229.39999        1.20000
   16    4   10       46.30000        1.60000       46.70000        1.60000
   16    4   11      132.15001        0.90000      134.45000        0.90000
   16    4   12       96.30000        1.10000       96.30000        1.10000
   16    4   13       80.00000        1.40000       79.00000        1.40000
   16    4   14       27.45000        4.10000       32.15000        4.10000
   16    4   15       56.40000        2.40000       55.20000        2.40000
   16    4   16       44.35000        4.60000       39.05000        4.60000
   16    4   17       16.05000        5.60000       18.95000        5.60000
   16    5    0      648.59998        4.30000      648.59998        4.30000
   16    5    1      152.89999        0.70000      154.10001        0.70000
   16    5    2      314.95001        1.50000      321.25000        1.50000
   16    5    3       61.00000        0.60000       60.60000        0.60000
   16    5    4      485.85001        2.10000      483.14999        2.10000
   16    5    5      309.95001        1.40000      311.45001        1.40000
   16    5    6      361.00000        1.60000      358.40002        1.60000
   16    5    7      244.20000        1.10000      237.80000        1.10000
   16    5    8      330.85001        1.60000      325.94998        1.60000
   16    5    9      172.00000        0.80000      169.00000        0.80000
   16    5   10      220.25000        1.20000      220.95001        1.20000
   16    5   11      227.05000        1.20000      230.15001        1.20000
   16    5   12       45.95000        1.90000       42.65000        1.90000
   16    5   13       41.65000        2.70000       43.55000        2.70000
   16    5   14       71.20000        1.80000       72.00000        1.80000
   16    5   15       69.25000        2.20000       70.35001        2.20000
   16    5   16       52.30000        3.40000       54.50000        3.40000
   16    5   17       34.50000        6.50000       31.10000        6.50000
   16    6    0      305.79999        1.80000      305.79999        1.80000
   16    6    1      506.19998        2.20000      496.60001        2.20000
   16    6    2      308.35001        1.40000      311.05002        1.40000
   16    6    3       57.95000        0.60000       60.05000        0.60000
   16    6    4      312.54999        1.30000      309.25000        1.30000
   16    6    5      235.64999        1.10000      236.14999        1.10000
   16    6    6      175.10001        0.80000      176.89999        0.80000
   16    6    7       81.30000        0.70000       83.50000        0.70000
   16    6    8      406.25000        1.90000      399.34998        1.90000
   16    6    9       54.40000        1.00000       53.60000        1.00000
   16    6   10      153.50000        0.80000      153.70001        0.80000
   16    6   11       81.60000        1.20000       81.80000        1.20000
   16    6   12       58.40000        1.70000       60.00000        1.70000
   16    6   13       65.55000        1.70000       63.85000        1.70000
   16    6   14       45.55000        2.90000       45.25000        2.90000
   16    6   15       93.60001        1.70000       93.00000        1.70000
   16    6   16       54.20000        3.40000       53.20000        3.40000
   16    6   17       26.65000        7.00000       32.15000        7.00000
   16    7    0      159.00000        1.00000      159.00000        1.00000
   16    7    1      364.75000        1.60000      363.84998        1.60000
   16    7    2      307.34998        1.30000      311.25000        1.30000
   16    7    3      162.14999        0.70000      159.64999        0.70000
   16    7    4       76.20000        0.60000       74.20000        0.60000
   16    7    5      154.75000        0.70000      157.85001        0.70000
   16    7    6      163.10001        0.80000      161.89999        0.80000
   16    7    7      159.55000        0.80000      148.84999        0.80000
   16    7    8      396.04999        2.00000      396.54999        2.00000
   16    7    9      123.50000        0.70000      122.30000        0.70000
   16    7   10      256.60001        1.30000      252.60001        1.30000
   16    7   11       64.35000        1.20000       66.65000        1.20000
   16    7   12      136.89999        1.00000      135.89999        1.00000
   16    7   13       70.10000        1.60000       69.30000        1.60000
   16    7   14       28.65000        4.60000       25.75000        4.60000
   16    7   15       59.15000        2.80000       59.85000        2.80000
   16    7   16       12.95000        4.80000       15.65000        4.80000
   16    7   17       22.40000        6.80000       24.40000        6.80000
   16    8    0       62.40000        0.90000       62.40000        0.90000
   16    8    1      505.04999        2.10000      503.54999        2.10000
   16    8    2      419.25000        1.80000      419.34998        1.80000
   16    8    3      423.44998        1.90000      416.14999        1.90000
   16    8    4      168.39999        0.70000      173.00000        0.70000
   16    8    5      273.10001        1.30000      273.89999        1.30000
   16    8    6      205.20000        1.00000      204.80000        1.00000
   16    8    7      141.59999        0.70000      140.20000        0.70000
   16    8    8      334.35001        1.60000      332.64999        1.60000
   16    8    9      298.95001        1.60000      299.04999        1.60000
   16    8   10       83.50000        1.00000       82.70000        1.00000
   16    8   11      118.70000        0.80000      118.70000        0.80000
   16    8   12       88.90000        1.00000       87.10000        1.00000
   16    8   13       58.55000        1.80000       59.05000        1.80000
   16    8   14       51.00000        2.40000       48.60000        2.40000
   16    8   15       41.35000        3.30000       40.05000        3.30000
   16    8   16       61.35000        2.90000       61.25000        2.90000
   16    9    0      592.20001        3.70000      592.20001        3.70000
   16    9    1      345.35001        1.50000      347.05002        1.50000
   16    9    2      521.40002        2.20000      515.40002        2.20000
   16    9    3      486.25000        2.10000      486.54999        2.10000
   16    9    4      361.05002        1.50000      363.14999        1.50000
   16    9    5      398.50000        1.70000      395.50000        1.70000
   16    9    6       27.70000        1.60000       24.50000        1.60000
   16    9    7      376.55002        1.80000      372.64999        1.80000
   16    9    8      172.20000        0.90000      172.40001        0.90000
   16    9    9      160.39999        0.90000      161.00000        0.90000
   16    9   10      143.35001        0.80000      142.64999        0.80000
   16    9   11      100.45000        0.80000      100.55000        0.80000
   16    9   12       82.25000        1.10000       80.35001        1.10000
   16    9   13       38.00000        2.40000       36.00000        2.40000
   16    9   14       21.65000        4.60000       25.55000        4.60000
   16    9   15       87.80000        1.70000       90.40000        1.70000
   16    9   16       20.85000        5.70000       23.35000        5.70000
   16   10    0      528.70001        3.50000      528.70001        3.50000
   16   10    1      372.29999        1.60000      372.50000        1.60000
   16   10    2      215.39999        0.90000      208.39999        0.90000
   16   10    3      108.64999        0.60000      114.75000        0.60000
   16   10    4      279.95001        1.20000      283.45001        1.20000
   16   10    5       92.55000        0.60000       94.05000        0.60000
   16   10    6      104.60001        0.60000      107.00000        0.60000
   16   10    7      114.10000        0.70000      115.90000        0.70000
   16   10    8       95.70000        0.80000       98.70000        0.80000
   16   10    9      148.55000        0.80000      148.84999        0.80000
   16   10   10      112.45000        0.90000      112.15000        0.90000
   16   10   11       80.25000        0.90000       80.55000        0.90000
   16   10   12       39.45000        1.90000       37.15000        1.90000
   16   10   13       86.75000        1.10000       85.85001        1.10000
   16   10   14       45.55000        2.70000       46.05000        2.70000
   16   10   15       31.30000        4.20000       29.90000        4.20000
   16   10   16       18.00000        5.40000       18.00000        5.40000
   16   11    0        4.80000        2.40000        4.80000        2.40000
   16   11    1      221.64999        1.00000      223.14999        1.00000
   16   11    2      187.75000        0.80000      189.25000        0.80000
   16   11    3      267.85001        1.10000      265.35001        1.10000
   16   11    4      285.25000        1.30000      282.75000        1.30000
   16   11    5      183.75000        0.90000      183.25000        0.90000
   16   11    6       56.50000        0.80000       57.70000        0.80000
   16   11    7      190.35001        0.90000      195.64999        0.90000
   16   11    8      190.25000        1.10000      187.95001        1.10000
   16   11    9       33.40000        1.80000       34.20000        1.80000
   16   11   10       29.80000        2.10000       31.20000        2.10000
   16   11   11       31.25000        2.20000       29.35000        2.20000
   16   11   12       73.00000        1.10000       74.39999        1.10000
   16   11   13       15.00000        4.00000       14.00000        4.00000
   16   11   14       60.85000        1.50000       60.15000        1.50000
   16   11   15       13.40000        4.30000       13.20000        4.30000
   16   11   16       17.90000        5.50000       18.50000        5.50000
   16   12    0      121.70000        0.80000      121.70000        0.80000
   16   12    1      233.00000        1.00000      232.20001        1.00000
   16   12    2      216.59999        0.90000      219.20000        0.90000
   16   12    3      156.15001        0.70000      158.45000        0.70000
   16   12    4      195.30000        0.90000      195.90001        0.90000
   16   12    5      153.05000        0.70000      151.34999        0.70000
   16   12    6      247.64999        1.20000      250.35001        1.20000
   16   12    7      156.75000        0.80000      157.25000        0.80000
   16   12    8      115.65000        0.70000      114.15000        0.70000
   16   12    9       96.95000        0.80000       95.25000        0.80000
   16   12   10       31.55000        1.90000       31.85000        1.90000
   16   12   11       43.15000        1.60000       42.65000        1.60000
   16   12   12       54.10000        1.40000       54.50000        1.40000
   16   12   13       40.70000        2.00000       39.90000        2.00000
   16   12   14       49.00000        1.90000       49.40000        1.90000
   16   12   15       11.45000        4.10000       12.35000        4.10000
   16   13    0      196.00000        1.40000      196.00000        1.40000
   16   13    1      146.65001        0.70000      148.95000        0.70000
   16   13    2       97.00000        0.50000       99.00000        0.50000
   16   13    3      328.55002        1.50000      334.85001        1.50000
   16   13    4       34.20000        1.00000       35.80000        1.00000
   16   13    5       51.05000        0.80000       51.55000        0.80000
   16   13    6      208.90001        1.00000      210.70000        1.00000
   16   13    7      213.35001        1.20000      212.64999        1.20000
   16   13    8       94.40000        0.70000       91.60000        0.70000
   16   13    9      128.85001        0.80000      129.35001        0.80000
   16   13   10      151.30000        0.90000      153.30000        0.90000
   16   13   11       84.50000        1.00000       83.10001        1.00000
   16   13   12       50.85000        1.50000       50.15000        1.50000
   16   13   13       56.80000        1.50000       56.20000        1.50000
   16   13   14       18.05000        4.00000       21.95000        4.00000
   16   13   15       15.35000        4.40000       13.65000        4.40000
   16   14    0      150.39999        1.10000      150.39999        1.10000
   16   14    1      130.30000        0.60000      132.09999        0.60000
   16   14    2      235.45001        1.10000      235.75000        1.10000
   16   14    3      239.55000        1.10000      243.84999        1.10000
   16   14    4      288.34998        1.20000      287.25000        1.20000
   16   14    5       75.75000        0.60000       75.25000        0.60000
   16   14    6      187.10001        0.80000      187.50000        0.80000
   16   14    7       86.15000        0.70000       85.65000        0.70000
   16   14    8      105.30000        0.70000      106.10000        0.70000
   16   14    9       11.60000        3.20000       13.80000        3.20000
   16   14   10       65.39999        1.00000       68.00000        1.00000
   16   14   11      116.30000        0.80000      116.30000        0.80000
   16   14   12       29.35000        2.50000       29.85000        2.50000
   16   14   13       15.25000        3.90000       16.75000        3.90000
   16   14   14       13.50000        4.00000       12.90000        4.00000
   16   14   15       18.90000        5.10000       22.50000        5.10000
   16   15    0       91.10000        0.80000       91.10000        0.80000
   16   15    1      225.64999        1.10000      228.75000        1.10000
   16   15    2       87.80000        0.50000       87.80000        0.50000
   16   15    3       59.65000        0.60000       60.15000        0.60000
   16   15    4      218.95000        1.00000      218.84999        1.00000
   16   15    5      122.65000        0.60000      125.15000        0.60000
   16   15    6       76.40000        0.60000       79.60000        0.60000
   16   15    7       48.30000        1.00000       47.70000        1.00000
   16   15    8       55.95000        0.90000       55.05000        0.90000
   16   15    9       19.75000        2.40000       23.45000        2.40000
   16   15   10       37.15000        1.50000       39.25000        1.50000
   16   15   11       15.00000        3.30000       19.00000        3.30000
   16   15   12       19.75000        3.50000       20.25000        3.50000
   16   15   13       36.95000        2.00000       36.45000        2.00000
   16   15   14       33.70000        2.80000       33.50000        2.80000
   16   16    0      303.00000        2.90000      303.00000        2.90000
   16   16    1      162.00000        1.10000      162.00000        1.10000
   16   16    2      197.00000        1.30000      197.00000        1.30000
   16   16    3      197.50000        1.30000      197.50000        1.30000
   16   16    4       83.70000        0.80000       83.70000        0.80000
   16   16    5      127.50000        0.90000      127.50000        0.90000
   16   16    6       52.10000        1.00000       52.10000        1.00000
   16   16    7       23.60000        2.70000       23.60000        2.70000
   16   16    8       84.30000        1.00000       84.30000        1.00000
   16   16    9       70.50000        1.10000       70.50000        1.10000
   16   16   10       73.10000        1.30000       73.10000        1.30000
   16   16   11       11.10000        4.70000       11.10000        4.70000
   16   16   12       35.40000        2.90000       35.40000        2.90000
   16   16   13       69.70000        1.70000       69.70000        1.70000
   16   16   14       11.90000        5.20000       11.90000        5.20000
   17    0    0     1094.00000        9.20000     1094.00000        9.20000
   17    0    1       50.10000        0.90000       50.10000        0.90000
   17    0    2       28.70000        1.50000       28.70000        1.50000
   17    0    3      722.79999        4.40000      722.79999        4.40000
   17    0    4      400.89999        2.50000      400.89999        2.50000
   17    0    5      173.80000        1.20000      173.80000        1.20000
   17    0    6      212.30000        1.50000      212.30000        1.50000
   17    0    7      237.50000        1.80000      237.50000        1.80000
   17    0    8      138.20000        1.20000      138.20000        1.20000
   17    0    9       75.40000        1.50000       75.40000        1.50000
   17    0   10       55.10000        1.80000       55.10000        1.80000
   17    0   11      143.00000        1.20000      143.00000        1.20000
   17    0   12       37.00000        4.20000       37.00000        4.20000
   17    0   13       36.90000        4.80000       36.90000        4.80000
   17    0   14       72.20000        2.40000       72.20000        2.40000
   17    0   15       50.60000        4.30000       50.60000        4.30000
   17    0   16       66.10000        4.50000       66.10000        4.50000
   17    0   17       21.50000        8.60000       21.50000        8.60000
   17    0   18       22.00000       10.20000       22.00000       10.20000
   17    1    0      219.60001        1.30000      219.60001        1.30000
   17    1    1      305.45001        1.30000      304.54999        1.30000
   17    1    2      251.40001        1.10000      253.20000        1.10000
   17    1    3      222.55000        1.00000      219.45000        1.00000
   17    1    4      121.85000        0.60000      122.15000        0.60000
   17    1    5      137.84999        0.60000      134.95000        0.60000
   17    1    6      119.25000        0.70000      118.35001        0.70000
   17    1    7       73.65000        0.80000       74.55000        0.80000
   17    1    8       82.20000        0.80000       82.60000        0.80000
   17    1    9      181.50000        1.00000      183.29999        1.00000
   17    1   10      119.95000        0.80000      120.25000        0.80000
   17    1   11       98.55000        1.00000       96.45000        1.00000
   17    1   12       28.15000        3.60000       22.45000        3.60000
   17    1   13       29.20000        3.90000       22.60000        3.90000
   17    1   14       83.40000        1.50000       83.60000        1.50000
   17    1   15       48.95000        2.90000       50.65000        2.90000
   17    1   16       81.70000        2.10000       81.70000        2.10000
   17    1   17       66.55000        3.10000       69.05000        3.10000
   17    2    0      544.40002        3.10000      544.40002        3.10000
   17    2    1      171.70000        0.70000      170.90001        0.70000
   17    2    2       86.55000        0.50000       83.25000        0.50000
   17    2    3      209.05000        0.90000      208.95000        0.90000
   17    2    4      177.25000        0.80000      171.75000        0.80000
   17    2    5      353.50000        1.60000      358.70001        1.60000
   17    2    6        7.60000        2.40000        7.60000        2.40000
   17    2    7      434.25000        2.20000      432.54999        2.20000
   17    2    8       80.00000        0.80000       76.20000        0.80000
   17    2    9       99.30000        0.80000       96.50000        0.80000
   17    2   10      140.45000        0.80000      138.55000        0.80000
   17    2   11      248.39999        1.40000      249.60001        1.40000
   17    2   12       80.60000        1.20000       77.20000        1.20000
   17    2   13       19.10000        4.60000       18.50000        4.60000
   17    2   14       89.25000        1.50000       87.95000        1.50000
   17    2   15      127.55000        1.40000      128.05000        1.40000
   17    2   16       20.85000        5.70000       24.75000        5.70000
   17    2   17       40.60000        5.90000       36.00000        5.90000
   17    3    0      941.00000        5.50000      941.00000        5.50000
   17    3    1      335.95001        1.50000      334.04999        1.50000
   17    3    2      254.39999        1.10000      250.39999        1.10000
   17    3    3      115.40000        0.60000      111.60000        0.60000
   17    3    4      134.00000        0.60000      128.39999        0.60000
   17    3    5      405.79999        1.90000      405.00000        1.90000
   17    3    6       30.30000        1.30000       28.30000        1.30000
   17    3    7      555.40002        2.70000      549.00000        2.70000
   17    3    8      139.20000        0.80000      140.80000        0.80000
   17    3    9      107.00000        0.80000      105.60001        0.80000
   17    3   10      121.35000        0.90000      119.85000        0.90000
   17    3   11      206.25000        1.30000      207.35001        1.30000
   17    3   12       83.55000        1.20000       83.85000        1.20000
   17    3   13       29.05000        3.80000       27.75000        3.80000
   17    3   14       19.55000        4.50000       24.85000        4.50000
   17    3   15       36.50000        3.80000       33.70000        3.80000
   17    3   16       59.00000        2.70000       57.40000        2.70000
   17    3   17       63.70000        3.40000       64.90000        3.40000
   17    4    0      346.89999        2.30000      346.89999        2.30000
   17    4    1      450.05002        2.00000      451.14999        2.00000
   17    4    2      315.59998        1.50000      312.00000        1.50000
   17    4    3      376.50000        1.60000      377.09998        1.60000
   17    4    4       83.10000        0.50000       82.10000        0.50000
   17    4    5       58.25000        0.70000       61.35000        0.70000
   17    4    6      313.09998        1.50000      316.50000        1.50000
   17    4    7      485.55002        2.20000      487.64999        2.20000
   17    4    8      494.19998        2.30000      493.39999        2.30000
   17    4    9       29.80000        2.20000       28.00000        2.20000
   17    4   10      221.75000        1.40000      219.45001        1.40000
   17    4   11       78.89999        1.10000       77.50000        1.10000
   17    4   12       45.30000        1.90000       45.70000        1.90000
   17    4   13      145.90001        1.00000      145.70000        1.00000
   17    4   14       63.50000        1.70000       63.30000        1.70000
   17    4   15       57.70000        2.50000       57.50000        2.50000
   17    4   16       31.10000        5.20000       34.30000        5.20000
   17    4   17       56.00000        3.80000       55.80000        3.80000
   17    5    0       37.90000        1.20000       37.90000        1.20000
   17    5    1      304.00000        1.30000      304.79999        1.30000
   17    5    2      125.25000        0.60000      127.55000        0.60000
   17    5    3      166.35001        0.70000      161.64999        0.70000
   17    5    4      100.95000        0.60000      101.65000        0.60000
   17    5    5       89.15000        0.60000       88.45000        0.60000
   17    5    6      352.50000        1.70000      352.90002        1.70000
   17    5    7      371.75000        1.80000      366.84998        1.80000
   17    5    8      314.00000        1.50000      308.59998        1.50000
   17    5    9      128.70000        0.80000      129.90001        0.80000
   17    5   10       92.45000        0.90000       89.95000        0.90000
   17    5   11      163.70000        1.00000      162.70000        1.00000
   17    5   12      123.10000        1.00000      121.10000        1.00000
   17    5   13       26.35000        4.20000       27.25000        4.20000
   17    5   14      181.50000        1.20000      181.70001        1.20000
   17    5   15       93.75000        1.70000       96.64999        1.70000
   17    5   16       34.60000        5.20000       32.80000        5.20000
   17    5   17       30.85000        6.40000       29.95000        6.40000
   17    6    0       46.40000        1.00000       46.40000        1.00000
   17    6    1      340.60001        1.40000      335.80002        1.40000
   17    6    2      227.50000        1.00000      226.89999        1.00000
   17    6    3      376.29999        1.60000      374.70001        1.60000
   17    6    4       32.65000        1.00000       35.15000        1.00000
   17    6    5      318.55002        1.40000      317.64999        1.40000
   17    6    6      219.09999        1.00000      218.30000        1.00000
   17    6    7      319.15002        1.50000      314.25000        1.50000
   17    6    8       51.20000        1.00000       49.40000        1.00000
   17    6    9      161.95000        0.90000      161.65001        0.90000
   17    6   10      145.00000        0.90000      143.79999        0.90000
   17    6   11      135.90001        1.00000      136.30000        1.00000
   17    6   12      140.34999        1.10000      139.45000        1.10000
   17    6   13       26.10000        4.20000       24.50000        4.20000
   17    6   14      123.15000        1.30000      124.85000        1.30000
   17    6   15       56.95000        2.70000       57.45000        2.70000
   17    6   16       40.70000        5.50000       35.70000        5.50000
   17    6   17       34.10000        6.50000       31.10000        6.50000
   17    7    0      246.00000        1.40000      246.00000        1.40000
   17    7    1      318.04999        1.30000      317.54999        1.30000
   17    7    2      320.29999        1.40000      316.50000        1.40000
   17    7    3      184.64999        0.80000      177.14999        0.80000
   17    7    4      430.95001        1.90000      429.45001        1.90000
   17    7    5      365.25000        1.70000      365.95001        1.70000
   17    7    6       58.25000        0.90000       56.35000        0.90000
   17    7    7       56.20000        0.80000       58.80000        0.80000
   17    7    8      239.85001        1.10000      238.14999        1.10000
   17    7    9      139.35001        0.80000      137.85001        0.80000
   17    7   10      181.89999        0.90000      177.89999        0.90000
   17    7   11      101.00000        1.00000      102.80000        1.00000
   17    7   12      107.10001        1.10000      104.50000        1.10000
   17    7   13       83.75000        1.30000       84.25000        1.30000
   17    7   14       83.20000        1.60000       81.60000        1.60000
   17    7   15       23.70000        5.40000       22.30000        5.40000
   17    7   16       40.75000        5.20000       34.05000        5.20000
   17    8    0      591.59998        3.60000      591.59998        3.60000
   17    8    1      478.14999        2.00000      477.44998        2.00000
   17    8    2      163.40001        0.70000      152.20000        0.70000
   17    8    3      804.80005        3.50000      801.00000        3.50000
   17    8    4      527.09998        2.10000      525.90002        2.10000
   17    8    5      264.04999        1.20000      261.54999        1.20000
   17    8    6      145.30000        0.70000      144.30000        0.70000
   17    8    7       75.35000        0.70000       72.85000        0.70000
   17    8    8      217.39999        1.00000      213.00000        1.00000
   17    8    9       72.20000        0.90000       71.40000        0.90000
   17    8   10       97.85000        0.80000       95.95000        0.80000
   17    8   11       88.10001        0.90000       87.50000        0.90000
   17    8   12       88.25000        1.10000       88.75000        1.10000
   17    8   13       52.10000        2.00000       49.30000        2.00000
   17    8   14      108.80000        1.30000      108.60000        1.30000
   17    8   15       57.95000        2.40000       57.85000        2.40000
   17    8   16       20.40000        5.50000       18.80000        5.50000
   17    9    0      142.60001        1.00000      142.60001        1.00000
   17    9    1      187.80000        0.80000      185.80000        0.80000
   17    9    2      430.39999        1.80000      431.80002        1.80000
   17    9    3      516.25000        2.20000      518.94995        2.20000
   17    9    4      231.40001        1.00000      230.20000        1.00000
   17    9    5      438.89999        1.90000      438.89999        1.90000
   17    9    6      119.05000        0.70000      119.95000        0.70000
   17    9    7      262.79999        1.30000      261.20001        1.30000
   17    9    8       81.45000        0.70000       79.95000        0.70000
   17    9    9      126.64999        0.80000      125.75000        0.80000
   17    9   10       21.55000        2.90000       20.85000        2.90000
   17    9   11       53.50000        1.20000       53.10000        1.20000
   17    9   12      144.20000        0.90000      142.40001        0.90000
   17    9   13       75.15000        1.50000       76.45000        1.50000
   17    9   14       81.95000        1.50000       82.45000        1.50000
   17    9   15       18.80000        5.10000       19.20000        5.10000
   17    9   16       29.00000        5.70000       29.80000        5.70000
   17   10    0      113.80000        0.90000      113.80000        0.90000
   17   10    1      194.80000        0.90000      193.20000        0.90000
   17   10    2      332.29999        1.40000      339.50000        1.40000
   17   10    3      257.79999        1.10000      257.00000        1.10000
   17   10    4      295.00000        1.20000      293.20001        1.20000
   17   10    5       52.80000        0.70000       56.00000        0.70000
   17   10    6      288.09998        1.40000      286.50000        1.40000
   17   10    7      111.70000        0.60000      109.90000        0.60000
   17   10    8      102.05000        0.70000      101.55000        0.70000
   17   10    9      166.50000        0.90000      166.50000        0.90000
   17   10   10       89.25000        0.90000       87.75000        0.90000
   17   10   11       44.10000        1.60000       42.70000        1.60000
   17   10   12      136.30000        0.90000      134.70000        0.90000
   17   10   13       20.55000        4.20000       22.85000        4.20000
   17   10   14       97.05000        1.40000       96.15000        1.40000
   17   10   15       41.75000        3.50000       37.65000        3.50000
   17   10   16       25.90000        6.00000       22.70000        6.00000
   17   11    0      344.10001        2.10000      344.10001        2.10000
   17   11    1      101.20000        0.50000       99.00000        0.50000
   17   11    2      108.75000        0.50000      107.64999        0.50000
   17   11    3      312.94998        1.30000      311.85001        1.30000
   17   11    4       65.85000        0.60000       68.95000        0.60000
   17   11    5      175.50000        0.80000      179.89999        0.80000
   17   11    6       94.05000        0.60000       98.95000        0.60000
   17   11    7      131.14999        0.70000      130.85001        0.70000
   17   11    8      109.40000        0.70000      107.60000        0.70000
   17   11    9       24.70000        2.10000       24.70000        2.10000
   17   11   10       83.10000        0.90000       84.10000        0.90000
   17   11   11       29.65000        2.40000       24.55000        2.40000
   17   11   12       61.65000        1.20000       59.75000        1.20000
   17   11   13       55.55000        1.50000       55.25000        1.50000
   17   11   14       39.00000        2.70000       40.60000        2.70000
   17   11   15       34.95000        4.20000       29.65000        4.20000
   17   12    0      201.60001        1.50000      201.60001        1.50000
   17   12    1      271.75000        1.30000      278.45001        1.30000
   17   12    2      238.75000        1.10000      237.25000        1.10000
   17   12    3      186.65001        0.90000      192.55000        0.90000
   17   12    4      188.30000        0.90000      191.90001        0.90000
   17   12    5       69.55000        0.60000       74.65000        0.60000
   17   12    6       93.05000        0.60000       93.15000        0.60000
   17   12    7      105.60001        0.60000      104.00000        0.60000
   17   12    8       31.60000        1.70000       28.80000        1.70000
   17   12    9       72.15000        0.90000       67.45000        0.90000
   17   12   10       97.90000        0.80000       99.70000        0.80000
   17   12   11       60.90000        1.10000       59.70000        1.10000
   17   12   12       73.95000        1.00000       76.05000        1.00000
   17   12   13       88.40000        1.10000       90.60000        1.10000
   17   12   14       38.35000        2.80000       38.05000        2.80000
   17   12   15       21.10000        5.00000       22.90000        5.00000
   17   13    0      505.79999        3.30000      505.79999        3.30000
   17   13    1      217.75000        1.00000      215.25000        1.00000
   17   13    2       63.00000        0.60000       61.60000        0.60000
   17   13    3       73.30000        0.50000       75.10000        0.50000
   17   13    4      131.85001        0.60000      134.35001        0.60000
   17   13    5       58.30000        0.70000       56.90000        0.70000
   17   13    6      119.25000        0.60000      118.55000        0.60000
   17   13    7       92.15000        0.60000       90.05000        0.60000
   17   13    8      110.15000        0.70000      109.85000        0.70000
   17   13    9      124.95000        0.80000      123.05000        0.80000
   17   13   10       79.35000        0.90000       79.45000        0.90000
   17   13   11      115.15000        0.80000      115.85000        0.80000
   17   13   12       57.50000        1.30000       59.10000        1.30000
   17   13   13       39.75000        2.00000       38.85000        2.00000
   17   13   14       40.15000        2.20000       41.05000        2.20000
   17   13   15       32.25000        4.40000       32.95000        4.40000
   17   14    0       19.90000        2.40000       19.90000        2.40000
   17   14    1      113.80000        0.60000      114.00000        0.60000
   17   14    2      291.29999        1.30000      296.50000        1.30000
   17   14    3      131.45000        0.60000      134.55000        0.60000
   17   14    4      180.64999        0.90000      178.75000        0.90000
   17   14    5      171.35001        0.80000      171.85001        0.80000
   17   14    6       51.25000        0.70000       50.75000        0.70000
   17   14    7       95.70000        0.70000       96.50000        0.70000
   17   14    8      123.20000        0.70000      124.00000        0.70000
   17   14    9      112.00000        0.80000      113.20000        0.80000
   17   14   10       46.00000        1.40000       45.20000        1.40000
   17   14   11       39.45000        1.60000       37.95000        1.60000
   17   14   12       34.70000        2.10000       33.50000        2.10000
   17   14   13       63.50000        1.30000       64.10000        1.30000
   17   14   14       58.20000        1.60000       59.40000        1.60000
   17   15    0       47.60000        1.00000       47.60000        1.00000
   17   15    1      183.14999        0.90000      183.85001        0.90000
   17   15    2      125.89999        0.60000      127.50000        0.60000
   17   15    3      196.09999        0.90000      196.30000        0.90000
   17   15    4      197.25000        0.90000      193.54999        0.90000
   17   15    5      140.25000        0.70000      138.75000        0.70000
   17   15    6       92.00000        0.50000       91.39999        0.50000
   17   15    7       42.50000        1.00000       42.70000        1.00000
   17   15    8       43.45000        1.10000       42.35000        1.10000
   17   15    9       73.30000        0.80000       71.50000        0.80000
   17   15   10       77.75000        0.90000       76.85001        0.90000
   17   15   11       77.60000        1.00000       80.60000        1.00000
   17   15   12       37.65000        2.00000       34.95000        2.00000
   17   15   13       90.60001        1.00000       90.00000        1.00000
   17   15   14       20.40000        4.10000       22.80000        4.10000
   17   16    0       34.80000        1.40000       34.80000        1.40000
   17   16    1      154.60001        0.80000      152.39999        0.80000
   17   16    2      110.15000        0.60000      107.65000        0.60000
   17   16    3       42.75000        0.80000       42.65000        0.80000
   17   16    4      129.05000        0.70000      126.95000        0.70000
   17   16    5       96.05000        0.50000       94.55000        0.50000
   17   16    6       30.95000        1.10000       31.05000        1.10000
   17   16    7       40.05000        1.10000       38.75000        1.10000
   17   16    8      105.45000        0.70000      104.75000        0.70000
   17   16    9       38.60000        1.30000       39.00000        1.30000
   17   16   10      110.00000        0.80000      107.80000        0.80000
   17   16   11       43.10000        1.50000       40.10000        1.50000
   17   16   12       45.00000        1.50000       47.40000        1.50000
   17   16   13       29.95000        2.90000       28.85000        2.90000
   17   16   14       17.35000        4.70000       20.45000        4.70000
   17   17    0      140.39999        1.30000      140.39999        1.30000
   17   17    1      161.20000        1.20000      161.20000        1.20000
   17   17    2       65.60000        0.80000       65.60000        0.80000
   17   17    3      147.10001        1.00000      147.10001        1.00000
   17   17    4       83.00000        0.80000       83.00000        0.80000
   17   17    5       10.20000        3.60000       10.20000        3.60000
   17   17    6       16.70000        3.20000       16.70000        3.20000
   17   17    7       98.00000        0.90000       98.00000        0.90000
   17   17    8       81.30000        0.90000       81.30000        0.90000
   17   17    9       40.30000        1.80000       40.30000        1.80000
   17   17   10       23.70000        3.30000       23.70000        3.30000
   17   17   11       67.70000        1.50000       67.70000        1.50000
   17   17   12       16.10000        5.50000       16.10000        5.50000
   17   17   13       24.30000        4.90000       24.30000        4.90000
   18    0    0      714.79999        6.10000      714.79999        6.10000
   18    0    1       40.70000        1.10000       40.70000        1.10000
   18    0    2      187.10001        1.10000      187.10001        1.10000
   18    0    3      829.09998        6.20000      829.09998        6.20000
   18    0    4      114.10000        0.80000      114.10000        0.80000
   18    0    5      415.50000        2.60000      415.50000        2.60000
   18    0    6      357.79999        2.50000      357.79999        2.50000
   18    0    7      219.39999        1.70000      219.39999        1.70000
   18    0    8      340.50000        2.30000      340.50000        2.30000
   18    0    9       61.00000        1.50000       61.00000        1.50000
   18    0   10       82.90000        1.40000       82.90000        1.40000
   18    0   11      129.50000        1.40000      129.50000        1.40000
   18    0   12      178.80000        1.50000      178.80000        1.50000
   18    0   13      113.20000        1.40000      113.20000        1.40000
   18    0   14       27.50000        6.90000       27.50000        6.90000
   18    0   15       74.60000        2.80000       74.60000        2.80000
   18    0   16       32.30000        8.40000       32.30000        8.40000
   18    0   17       15.40000        7.00000       15.40000        7.00000
   18    1    0      130.60001        0.80000      130.60001        0.80000
   18    1    1       79.90000        0.50000       79.30000        0.50000
   18    1    2      397.09998        1.80000      401.50000        1.80000
   18    1    3      143.14999        0.60000      143.64999        0.60000
   18    1    4      239.05000        1.10000      232.55000        1.10000
   18    1    5      194.50000        0.90000      197.70001        0.90000
   18    1    6      134.25000        0.70000      132.35001        0.70000
   18    1    7       21.95000        2.20000       25.65000        2.20000
   18    1    8      146.45001        0.90000      149.75000        0.90000
   18    1    9      173.14999        1.00000      170.85001        1.00000
   18    1   10       72.15000        1.20000       71.65000        1.20000
   18    1   11      188.00000        1.10000      187.79999        1.10000
   18    1   12       79.35001        1.20000       80.25000        1.20000
   18    1   13       38.85000        2.80000       36.15000        2.80000
   18    1   14      197.05000        1.20000      194.95000        1.20000
   18    1   15       66.80000        2.30000       66.80000        2.30000
   18    1   16       32.60000        5.60000       28.60000        5.60000
   18    1   17       28.00000        6.20000       22.40000        6.20000
   18    2    0      156.60001        1.00000      156.60001        1.00000
   18    2    1      107.60000        0.50000      109.20000        0.50000
   18    2    2      337.54999        1.50000      340.45001        1.50000
   18    2    3      225.89999        1.00000      222.50000        1.00000
   18    2    4      332.75000        1.50000      339.84998        1.50000
   18    2    5      252.90001        1.10000      249.30000        1.10000
   18    2    6       62.50000        0.70000       63.50000        0.70000
   18    2    7      189.80000        0.90000      189.40001        0.90000
   18    2    8       96.95000        0.80000       97.85000        0.80000
   18    2    9      108.50000        0.80000      107.89999        0.80000
   18    2   10      175.95000        1.00000      174.84999        1.00000
   18    2   11      119.00000        1.00000      118.39999        1.00000
   18    2   12       36.65000        2.30000       39.95000        2.30000
   18    2   13       40.40000        2.50000       39.80000        2.50000
   18    2   14      102.50000        1.20000      102.89999        1.20000
   18    2   15       57.50000        2.50000       55.50000        2.50000
   18    2   16       16.25000        5.00000       16.35000        5.00000
   18    2   17       19.85000        6.20000       22.55000        6.20000
   18    3    0       27.40000        1.70000       27.40000        1.70000
   18    3    1      472.85001        2.00000      472.35001        2.00000
   18    3    2      313.10001        1.30000      319.89999        1.30000
   18    3    3      303.70001        1.40000      298.29999        1.40000
   18    3    4      443.79999        1.90000      450.20001        1.90000
   18    3    5       78.00000        0.50000       79.00000        0.50000
   18    3    6      224.35001        1.10000      227.25000        1.10000
   18    3    7      190.90001        0.90000      190.70000        0.90000
   18    3    8      185.40001        1.00000      183.20000        1.00000
   18    3    9      132.14999        0.90000      132.64999        0.90000
   18    3   10       92.85000        0.90000       89.35000        0.90000
   18    3   11      107.95000        0.90000      108.85000        0.90000
   18    3   12       95.40000        1.10000       95.40000        1.10000
   18    3   13      104.64999        1.10000      103.75000        1.10000
   18    3   14      109.15000        1.30000      108.05000        1.30000
   18    3   15       32.40000        4.50000       30.80000        4.50000
   18    3   16       48.75000        4.00000       45.45000        4.00000
   18    3   17       37.20000        6.00000       34.80000        6.00000
   18    4    0      280.00000        1.60000      280.00000        1.60000
   18    4    1      124.95000        0.60000      133.65001        0.60000
   18    4    2      180.45001        0.80000      184.75000        0.80000
   18    4    3      231.10001        1.10000      235.10001        1.10000
   18    4    4      625.69995        2.80000      626.50000        2.80000
   18    4    5      116.60000        0.60000      113.40000        0.60000
   18    4    6      117.65000        0.70000      118.15000        0.70000
   18    4    7       84.75000        0.70000       87.45000        0.70000
   18    4    8       55.75000        1.10000       56.25000        1.10000
   18    4    9      181.95000        1.00000      179.65001        1.00000
   18    4   10       82.35000        1.00000       78.85000        1.00000
   18    4   11       67.85001        1.20000       66.75000        1.20000
   18    4   12       66.80000        1.30000       67.20000        1.30000
   18    4   13      144.75000        1.00000      145.04999        1.00000
   18    4   14      160.75000        1.20000      157.45001        1.20000
   18    4   15       39.85000        3.80000       39.35000        3.80000
   18    4   16       21.25000        5.70000       24.35000        5.70000
   18    4   17       26.35000        6.60000       27.65000        6.60000
   18    5    0       23.40000        1.90000       23.40000        1.90000
   18    5    1      388.45001        1.60000      390.75000        1.60000
   18    5    2      183.25000        0.80000      179.35001        0.80000
   18    5    3      514.54999        2.30000      514.04999        2.30000
   18    5    4      209.30000        0.90000      212.70000        0.90000
   18    5    5       12.10000        2.40000       14.50000        2.40000
   18    5    6      102.35001        0.60000      103.25000        0.60000
   18    5    7      249.85001        1.30000      251.75000        1.30000
   18    5    8      128.00000        0.70000      125.60001        0.70000
   18    5    9      111.80000        0.80000      108.40000        0.80000
   18    5   10       58.60000        1.20000       61.00000        1.20000
   18    5   11      160.84999        1.00000      160.95000        1.00000
   18    5   12       48.90000        1.70000       47.70000        1.70000
   18    5   13       81.15000        1.30000       81.85000        1.30000
   18    5   14       50.65000        2.40000       53.35000        2.40000
   18    5   15       23.20000        5.30000       21.60000        5.30000
   18    5   16       58.45000        3.20000       59.95000        3.20000
   18    6    0      387.20001        2.20000      387.20001        2.20000
   18    6    1      249.84999        1.10000      254.95000        1.10000
   18    6    2      281.69998        1.20000      283.89999        1.20000
   18    6    3      239.95000        1.00000      242.84999        1.00000
   18    6    4      330.19998        1.40000      328.60001        1.40000
   18    6    5      148.65001        0.70000      148.95000        0.70000
   18    6    6      151.50000        0.80000      148.10001        0.80000
   18    6    7      158.05000        0.80000      161.34999        0.80000
   18    6    8      260.45001        1.30000      259.54999        1.30000
   18    6    9      144.75000        0.80000      144.25000        0.80000
   18    6   10      150.80000        0.90000      150.40001        0.90000
   18    6   11       57.75000        1.50000       59.65000        1.50000
   18    6   12       31.65000        2.90000       28.15000        2.90000
   18    6   13       91.50000        1.20000       91.50000        1.20000
   18    6   14       63.25000        2.00000       60.95000        2.00000
   18    6   15       56.80000        2.60000       54.00000        2.60000
   18    6   16       17.80000        5.40000       17.80000        5.40000
   18    7    0      457.29999        2.60000      457.29999        2.60000
   18    7    1      272.80002        1.20000      269.39999        1.20000
   18    7    2       92.10000        0.50000       88.90000        0.50000
   18    7    3      254.25000        1.10000      248.35001        1.10000
   18    7    4      261.25000        1.10000      260.54999        1.10000
   18    7    5      273.39999        1.30000      275.60001        1.30000
   18    7    6      134.05000        0.70000      136.34999        0.70000
   18    7    7      147.59999        0.80000      150.20000        0.80000
   18    7    8       97.20000        0.70000       94.40000        0.70000
   18    7    9      261.95001        1.20000      260.45001        1.20000
   18    7   10       66.10000        1.00000       63.10000        1.00000
   18    7   11       85.50000        1.10000       86.70000        1.10000
   18    7   12       26.55000        3.30000       27.85000        3.30000
   18    7   13       51.70000        1.90000       56.50000        1.90000
   18    7   14       60.00000        2.10000       57.80000        2.10000
   18    7   15       42.55000        3.00000       48.45000        3.00000
   18    7   16       50.45000        3.40000       53.15000        3.40000
   18    8    0      194.20000        1.30000      194.20000        1.30000
   18    8    1      345.79999        1.50000      340.00000        1.50000
   18    8    2      484.54999        2.10000      474.45001        2.10000
   18    8    3      121.50000        0.60000      121.70000        0.60000
   18    8    4       70.35000        0.60000       73.45000        0.60000
   18    8    5       97.15000        0.50000       93.65000        0.50000
   18    8    6       27.05000        1.40000       30.55000        1.40000
   18    8    7       47.05000        0.90000       50.55000        0.90000
   18    8    8       55.60000        1.00000       52.80000        1.00000
   18    8    9      183.09999        0.90000      183.70000        0.90000
   18    8   10      105.65000        0.80000      105.95000        0.80000
   18    8   11      101.35000        1.00000      101.45000        1.00000
   18    8   12       78.80000        1.30000       78.00000        1.30000
   18    8   13       70.95000        1.50000       70.65000        1.50000
   18    8   14       30.40000        3.80000       32.80000        3.80000
   18    8   15       47.70000        3.00000       45.90000        3.00000
   18    8   16       50.65000        3.40000       47.55000        3.40000
   18    9    0       68.60000        0.80000       68.60000        0.80000
   18    9    1      481.50000        2.00000      475.29999        2.00000
   18    9    2      521.35004        2.20000      522.04999        2.20000
   18    9    3       85.40000        0.60000       84.40000        0.60000
   18    9    4      263.50000        1.20000      263.50000        1.20000
   18    9    5      224.30000        1.10000      222.09999        1.10000
   18    9    6       86.05000        0.70000       83.75000        0.70000
   18    9    7       88.10000        0.70000       87.10000        0.70000
   18    9    8      210.30000        1.00000      209.90001        1.00000
   18    9    9       44.85000        1.40000       43.55000        1.40000
   18    9   10      109.75000        0.80000      110.05000        0.80000
   18    9   11       61.45000        1.10000       62.15000        1.10000
   18    9   12       30.00000        2.90000       31.00000        2.90000
   18    9   13       46.55000        2.20000       47.05000        2.20000
   18    9   14       35.65000        3.30000       32.75000        3.30000
   18    9   15       65.55000        2.20000       68.85000        2.20000
   18    9   16       23.40000        6.20000       25.60000        6.20000
   18   10    0      223.10001        1.50000      223.10001        1.50000
   18   10    1       71.90000        0.60000       74.30000        0.60000
   18   10    2      145.30000        0.60000      140.90001        0.60000
   18   10    3      268.45001        1.20000      265.75000        1.20000
   18   10    4       81.80000        0.50000       87.40000        0.50000
   18   10    5      195.00000        0.90000      191.00000        0.90000
   18   10    6      204.20000        1.00000      206.20000        1.00000
   18   10    7       57.65000        0.80000       58.55000        0.80000
   18   10    8       78.25000        0.70000       74.75000        0.70000
   18   10    9       51.50000        1.10000       50.70000        1.10000
   18   10   10       88.95000        0.80000       85.85000        0.80000
   18   10   11       63.90000        1.00000       64.10000        1.00000
   18   10   12       47.50000        1.40000       47.90000        1.40000
   18   10   13       91.00000        1.20000       90.20000        1.20000
   18   10   14       20.70000        4.40000       25.70000        4.40000
   18   10   15       13.20000        4.40000       14.20000        4.40000
   18   11    0      144.00000        1.00000      144.00000        1.00000
   18   11    1      225.50000        1.10000      227.89999        1.10000
   18   11    2      166.30000        0.80000      166.90001        0.80000
   18   11    3      169.80000        0.80000      174.20000        0.80000
   18   11    4       94.14999        0.50000       95.25000        0.50000
   18   11    5      116.64999        0.60000      116.75000        0.60000
   18   11    6      283.90002        1.30000      289.50000        1.30000
   18   11    7      156.75000        0.80000      154.64999        0.80000
   18   11    8       64.20000        0.80000       65.20000        0.80000
   18   11    9       46.10000        1.10000       47.30000        1.10000
   18   11   10      145.50000        0.90000      147.29999        0.90000
   18   11   11       50.25000        1.20000       51.75000        1.20000
   18   11   12       70.80000        1.10000       69.20000        1.10000
   18   11   13       78.50000        1.30000       79.50000        1.30000
   18   11   14       43.95000        2.40000       44.65000        2.40000
   18   11   15       21.75000        5.20000       20.05000        5.20000
   18   12    0       84.70000        0.80000       84.70000        0.80000
   18   12    1      188.29999        0.90000      183.50000        0.90000
   18   12    2      237.35001        1.00000      238.85001        1.00000
   18   12    3       89.10000        0.50000       88.70000        0.50000
   18   12    4       77.05000        0.60000       77.55000        0.60000
   18   12    5      108.55000        0.60000      108.05000        0.60000
   18   12    6      189.85001        0.90000      190.14999        0.90000
   18   12    7      205.20000        1.00000      202.40001        1.00000
   18   12    8      171.70000        0.90000      169.09999        0.90000
   18   12    9       13.75000        3.20000       12.85000        3.20000
   18   12   10       32.50000        1.80000       33.70000        1.80000
   18   12   11       55.75000        1.20000       55.25000        1.20000
   18   12   12       29.30000        2.40000       30.30000        2.40000
   18   12   13       37.70000        2.10000       39.90000        2.10000
   18   12   14       29.80000        4.00000       26.60000        4.00000
   18   12   15       28.90000        5.60000       23.70000        5.60000
   18   13    0      333.79999        2.40000      333.79999        2.40000
   18   13    1       38.40000        0.90000       35.60000        0.90000
   18   13    2      115.20000        0.60000      112.20000        0.60000
   18   13    3      105.50000        0.60000      104.10001        0.60000
   18   13    4       75.25000        0.60000       78.75000        0.60000
   18   13    5      237.95001        1.10000      237.25000        1.10000
   18   13    6      154.05000        0.70000      150.34999        0.70000
   18   13    7      210.30000        1.00000      206.09999        1.00000
   18   13    8       59.15000        0.90000       63.05000        0.90000
   18   13    9       78.30000        0.80000       77.10000        0.80000
   18   13   10       20.30000        2.90000       19.30000        2.90000
   18   13   11       29.70000        2.30000       27.70000        2.30000
   18   13   12       51.55000        1.40000       52.25000        1.40000
   18   13   13       57.30000        1.40000       56.30000        1.40000
   18   13   14       34.95000        2.90000       34.45000        2.90000
   18   14    0       71.00000        0.80000       71.00000        0.80000
   18   14    1      168.45001        0.80000      170.75000        0.80000
   18   14    2      273.95001        1.40000      278.25000        1.40000
   18   14    3      157.75000        0.80000      160.04999        0.80000
   18   14    4      206.34999        1.00000      210.45000        1.00000
   18   14    5      182.34999        0.80000      183.05000        0.80000
   18   14    6      143.75000        0.70000      142.45001        0.70000
   18   14    7       23.60000        1.60000       23.40000        1.60000
   18   14    8       71.40000        0.70000       71.20000        0.70000
   18   14    9       17.30000        2.60000       22.70000        2.60000
   18   14   10       34.00000        1.70000       31.60000        1.70000
   18   14   11       66.55000        1.10000       63.45000        1.10000
   18   14   12       64.10000        1.20000       60.10000        1.20000
   18   14   13       89.60000        1.10000       89.60000        1.10000
   18   14   14       29.60000        3.70000       23.60000        3.70000
   18   15    0      271.39999        1.90000      271.39999        1.90000
   18   15    1      153.54999        0.70000      153.25000        0.70000
   18   15    2      141.75000        0.70000      137.45001        0.70000
   18   15    3      207.95000        1.10000      209.05000        1.10000
   18   15    4       44.95000        0.80000       48.65000        0.80000
   18   15    5      203.75000        0.90000      207.04999        0.90000
   18   15    6       12.85000        2.40000       13.55000        2.40000
   18   15    7       24.45000        1.60000       26.55000        1.60000
   18   15    8       73.65000        0.80000       74.95000        0.80000
   18   15    9       38.00000        1.30000       37.00000        1.30000
   18   15   10      106.75000        0.80000      108.45000        0.80000
   18   15   11       62.55000        1.00000       64.05000        1.00000
   18   15   12       59.20000        1.20000       59.60000        1.20000
   18   15   13       32.95000        2.40000       33.05000        2.40000
   18   15   14       17.70000        5.00000       16.50000        5.00000
   18   16    0      133.80000        1.00000      133.80000        1.00000
   18   16    1      113.50000        0.60000      109.50000        0.60000
   18   16    2      102.30000        0.50000      103.50000        0.50000
   18   16    3      177.35001        0.90000      180.25000        0.90000
   18   16    4       31.85000        1.10000       32.75000        1.10000
   18   16    5       74.85000        0.50000       75.15000        0.50000
   18   16    6        9.25000        2.40000       13.15000        2.40000
   18   16    7       50.75000        0.80000       49.25000        0.80000
   18   16    8       59.05000        0.80000       56.15000        0.80000
   18   16    9       43.10000        1.10000       43.70000        1.10000
   18   16   10       31.80000        1.90000       28.20000        1.90000
   18   16   11       51.70000        1.20000       48.30000        1.20000
   18   16   12       25.20000        3.00000       21.40000        3.00000
   18   16   13       24.90000        2.90000       30.10000        2.90000
   18   17    0        8.80000        3.40000        8.80000        3.40000
   18   17    1       99.20000        0.60000      100.20000        0.60000
   18   17    2       50.55000        0.70000       49.45000        0.70000
   18   17    3      126.65000        0.60000      126.55000        0.60000
   18   17    4      113.35000        0.60000      112.85000        0.60000
   18   17    5       54.60000        0.70000       52.00000        0.70000
   18   17    6       32.00000        1.00000       32.80000        1.00000
   18   17    7       46.85000        0.90000       48.95000        0.90000
   18   17    8       57.40000        0.80000       57.00000        0.80000
   18   17    9       33.40000        1.40000       34.00000        1.40000
   18   17   10       58.05000        0.90000       58.35000        0.90000
   18   17   11       21.50000        2.90000       19.50000        2.90000
   18   17   12       42.15000        1.70000       41.05000        1.70000
   18   17   13       26.40000        3.50000       27.60000        3.50000
   18   18    0      111.60000        1.30000      111.60000        1.30000
   18   18    1        8.00000        3.30000        8.00000        3.30000
   18   18    2       64.50000        0.80000       64.50000        0.80000
   18   18    3      148.39999        1.20000      148.39999        1.20000
   18   18    4      116.80000        0.90000      116.80000        0.90000
   18   18    5       44.90000        1.10000       44.90000        1.10000
   18   18    6       12.20000        3.50000       12.20000        3.50000
   18   18    7      103.20000        0.90000      103.20000        0.90000
   18   18    8       12.20000        4.10000       12.20000        4.10000
   18   18    9      192.10001        1.30000      192.10001        1.30000
   18   18   10       33.60000        2.10000       33.60000        2.10000
   18   18   11       54.00000        1.70000       54.00000        1.70000
   18   18   12       10.00000        4.40000       10.00000        4.40000
   19    0    0      297.70001        2.50000      297.70001        2.50000
   19    0    1       46.40000        1.00000       46.40000        1.00000
   19    0    2      173.60001        1.00000      173.60001        1.00000
   19    0    3      542.00000        3.80000      542.00000        3.80000
   19    0    4       38.00000        1.30000       38.00000        1.30000
   19    0    5      113.00000        0.80000      113.00000        0.80000
   19    0    6       83.20000        0.90000       83.20000        0.90000
   19    0    7      368.20001        2.60000      368.20001        2.60000
   19    0    8      101.00000        1.10000      101.00000        1.10000
   19    0    9      101.90000        1.20000      101.90000        1.20000
   19    0   10       21.10000        5.40000       21.10000        5.40000
   19    0   11      367.70001        2.70000      367.70001        2.70000
   19    0   12       53.80000        2.60000       53.80000        2.60000
   19    0   13       87.00000        1.90000       87.00000        1.90000
   19    0   14      191.70000        1.70000      191.70000        1.70000
   19    0   15       20.40000        7.20000       20.40000        7.20000
   19    0   16       21.40000        8.10000       21.40000        8.10000
   19    0   17       19.50000        8.20000       19.50000        8.20000
   19    1    0       95.40000        0.70000       95.40000        0.70000
   19    1    1      343.25000        1.60000      345.95001        1.60000
   19    1    2      361.50000        1.60000      365.29999        1.60000
   19    1    3      216.14999        0.90000      207.25000        0.90000
   19    1    4      306.80002        1.40000      309.39999        1.40000
   19    1    5      314.00000        1.40000      313.20001        1.40000
   19    1    6      137.20000        0.70000      142.59999        0.70000
   19    1    7      219.95001        1.20000      219.25000        1.20000
   19    1    8      125.14999        0.70000      123.25000        0.70000
   19    1    9      172.00000        1.10000      167.00000        1.10000
   19    1   10      188.80000        1.10000      187.59999        1.10000
   19    1   11       49.25000        1.70000       48.95000        1.70000
   19    1   12       42.20000        2.20000       41.40000        2.20000
   19    1   13       72.20000        1.50000       73.40000        1.50000
   19    1   14       56.60000        2.10000       58.60000        2.10000
   19    1   15       59.85000        2.30000       59.55000        2.30000
   19    1   16       20.70000        5.30000       20.10000        5.30000
   19    1   17       41.70000        6.00000       41.30000        6.00000
   19    2    0      409.10001        2.50000      409.10001        2.50000
   19    2    1      375.94998        1.70000      380.64999        1.70000
   19    2    2      275.20001        1.20000      270.79999        1.20000
   19    2    3      263.30002        1.20000      265.89999        1.20000
   19    2    4      485.25000        2.10000      482.75000        2.10000
   19    2    5       45.95000        0.90000       47.65000        0.90000
   19    2    6      273.44998        1.20000      272.35001        1.20000
   19    2    7      199.00000        1.00000      192.39999        1.00000
   19    2    8      347.85001        1.80000      345.14999        1.80000
   19    2    9      192.75000        1.10000      191.04999        1.10000
   19    2   10       90.70000        0.90000       91.10000        0.90000
   19    2   11       61.80000        1.30000       63.40000        1.30000
   19    2   12       67.00000        1.50000       67.80000        1.50000
   19    2   13       33.10000        3.30000       28.30000        3.30000
   19    2   14       72.15000        1.70000       71.05000        1.70000
   19    2   15       45.10000        3.00000       42.90000        3.00000
   19    2   16       58.05000        3.00000       53.55000        3.00000
   19    2   17       33.90000        5.80000       40.50000        5.80000
   19    3    0      131.70000        0.80000      131.70000        0.80000
   19    3    1      276.35001        1.10000      269.85001        1.10000
   19    3    2      119.89999        0.60000      120.50000        0.60000
   19    3    3      299.39999        1.20000      295.60001        1.20000
   19    3    4      269.29999        1.20000      271.50000        1.20000
   19    3    5      365.29999        1.50000      363.50000        1.50000
   19    3    6      234.30000        1.20000      236.30000        1.20000
   19    3    7      312.85001        1.50000      308.55002        1.50000
   19    3    8      169.10001        0.90000      168.10001        0.90000
   19    3    9      218.75000        1.10000      215.64999        1.10000
   19    3   10       56.00000        1.30000       55.00000        1.30000
   19    3   11      115.15000        1.00000      112.05000        1.00000
   19    3   12       20.75000        4.00000       19.05000        4.00000
   19    3   13      150.35001        1.00000      150.64999        1.00000
   19    3   14       75.30000        1.50000       72.90000        1.50000
   19    3   15       21.20000        5.00000       18.80000        5.00000
   19    3   16       48.65000        3.50000       49.35000        3.50000
   19    3   17       25.90000        6.80000       28.30000        6.80000
   19    4    0      125.50000        0.80000      125.50000        0.80000
   19    4    1      238.50000        1.00000      230.29999        1.00000
   19    4    2      108.75000        0.50000      105.05000        0.50000
   19    4    3      468.45001        2.10000      467.54999        2.10000
   19    4    4      243.10001        1.00000      235.89999        1.00000
   19    4    5      232.05000        1.00000      232.34999        1.00000
   19    4    6      199.14999        1.00000      197.85001        1.00000
   19    4    7      218.10001        1.00000      214.89999        1.00000
   19    4    8       63.35000        1.10000       57.65000        1.10000
   19    4    9       97.20000        0.80000       96.60000        0.80000
   19    4   10       41.80000        1.70000       38.20000        1.70000
   19    4   11      154.85001        0.90000      155.75000        0.90000
   19    4   12      121.85000        0.90000      119.95000        0.90000
   19    4   13       81.45000        1.20000       80.75000        1.20000
   19    4   14       53.20000        2.50000       48.20000        2.50000
   19    4   15       29.20000        4.60000       31.60000        4.60000
   19    4   16       67.55000        2.70000       70.45000        2.70000
   19    5    0      300.00000        1.70000      300.00000        1.70000
   19    5    1      236.30000        1.00000      235.90001        1.00000
   19    5    2       31.50000        1.10000       29.90000        1.10000
   19    5    3      348.85001        1.40000      340.14999        1.40000
   19    5    4      170.50000        0.80000      170.50000        0.80000
   19    5    5       82.15000        0.60000       86.45000        0.60000
   19    5    6      311.89999        1.50000      309.89999        1.50000
   19    5    7      260.04999        1.30000      258.75000        1.30000
   19    5    8      135.65001        0.70000      133.55000        0.70000
   19    5    9      102.30000        0.80000      102.90000        0.80000
   19    5   10      107.45000        0.80000      105.75000        0.80000
   19    5   11       89.89999        1.00000       88.50000        1.00000
   19    5   12       37.80000        2.20000       35.60000        2.20000
   19    5   13      136.20000        1.10000      134.59999        1.10000
   19    5   14       91.50000        1.50000       90.10001        1.50000
   19    5   15       31.90000        4.60000       29.70000        4.60000
   19    5   16       25.75000        5.90000       24.65000        5.90000
   19    6    0      162.30000        0.90000      162.30000        0.90000
   19    6    1      169.60001        0.80000      168.00000        0.80000
   19    6    2      358.80002        1.60000      359.60001        1.60000
   19    6    3      324.10001        1.40000      320.89999        1.40000
   19    6    4      138.40001        0.70000      138.80000        0.70000
   19    6    5      212.59999        1.00000      213.80000        1.00000
   19    6    6      123.80000        0.70000      127.80000        0.70000
   19    6    7      156.80000        0.80000      153.59999        0.80000
   19    6    8       61.60000        0.80000       62.20000        0.80000
   19    6    9      136.25000        0.80000      135.35001        0.80000
   19    6   10       97.40000        0.80000       95.40000        0.80000
   19    6   11       73.50000        1.10000       71.30000        1.10000
   19    6   12       74.75000        1.20000       74.85001        1.20000
   19    6   13       77.85000        1.40000       77.15000        1.40000
   19    6   14       79.50000        1.80000       75.50000        1.80000
   19    6   15       18.80000        5.20000       22.60000        5.20000
   19    6   16       31.60000        5.50000       31.20000        5.50000
   19    7    0       75.30000        0.80000       75.30000        0.80000
   19    7    1      293.70001        1.30000      294.29999        1.30000
   19    7    2      125.40000        0.60000      124.20000        0.60000
   19    7    3      360.14999        1.50000      354.44998        1.50000
   19    7    4      284.80002        1.20000      287.39999        1.20000
   19    7    5       74.30000        0.60000       72.10000        0.60000
   19    7    6      110.55000        0.60000      108.25000        0.60000
   19    7    7      131.10001        0.70000      130.89999        0.70000
   19    7    8      170.55000        0.90000      170.45000        0.90000
   19    7    9       57.80000        1.00000       60.40000        1.00000
   19    7   10      132.35001        0.90000      131.85001        0.90000
   19    7   11       39.65000        2.20000       38.55000        2.20000
   19    7   12       43.40000        2.00000       46.80000        2.00000
   19    7   13       64.75000        1.60000       64.45000        1.60000
   19    7   14       83.50000        1.50000       83.10001        1.50000
   19    7   15       29.60000        4.90000       26.80000        4.90000
   19    7   16       24.60000        5.80000       30.00000        5.80000
   19    8    0      489.50000        2.90000      489.50000        2.90000
   19    8    1       56.25000        0.70000       53.35000        0.70000
   19    8    2      228.00000        1.00000      232.39999        1.00000
   19    8    3      223.14999        1.00000      222.64999        1.00000
   19    8    4       92.70000        0.60000       92.10000        0.60000
   19    8    5       73.20000        0.60000       74.00000        0.60000
   19    8    6      184.70000        0.90000      183.70000        0.90000
   19    8    7       27.85000        1.70000       25.95000        1.70000
   19    8    8      136.54999        0.70000      137.25000        0.70000
   19    8    9      114.85000        0.70000      114.95000        0.70000
   19    8   10       69.60001        0.90000       70.00000        0.90000
   19    8   11       86.90000        1.00000       88.70000        1.00000
   19    8   12       22.20000        3.80000       23.20000        3.80000
   19    8   13       15.40000        4.20000       14.80000        4.20000
   19    8   14       75.25000        1.60000       74.75000        1.60000
   19    8   15       45.50000        3.30000       44.10000        3.30000
   19    8   16       39.60000        6.50000       29.20000        6.50000
   19    9    0      397.20001        2.50000      397.20001        2.50000
   19    9    1      154.80000        0.70000      152.40001        0.70000
   19    9    2      258.95001        1.10000      262.25000        1.10000
   19    9    3      229.50000        1.00000      230.70001        1.00000
   19    9    4      201.14999        0.90000      197.64999        0.90000
   19    9    5      195.60001        0.90000      193.39999        0.90000
   19    9    6      148.55000        0.70000      149.65001        0.70000
   19    9    7       85.45000        0.70000       85.75000        0.70000
   19    9    8       89.60000        0.70000       91.80000        0.70000
   19    9    9       65.70000        1.00000       64.30000        1.00000
   19    9   10      114.05000        0.80000      113.75000        0.80000
   19    9   11       74.20000        1.10000       76.80000        1.10000
   19    9   12       41.65000        2.00000       40.15000        2.00000
   19    9   13       41.60000        2.50000       38.80000        2.50000
   19    9   14       15.30000        4.50000       21.10000        4.50000
   19    9   15       47.25000        2.90000       45.95000        2.90000
   19   10    0      472.89999        3.00000      472.89999        3.00000
   19   10    1      128.40001        0.60000      130.20000        0.60000
   19   10    2      349.10001        1.50000      352.30002        1.50000
   19   10    3       31.55000        1.10000       29.65000        1.10000
   19   10    4      170.75000        0.80000      170.64999        0.80000
   19   10    5      125.95000        0.70000      129.45000        0.70000
   19   10    6      275.94998        1.30000      277.64999        1.30000
   19   10    7      149.00000        0.70000      147.39999        0.70000
   19   10    8       70.05000        0.70000       68.75000        0.70000
   19   10    9       12.95000        3.30000       12.65000        3.30000
   19   10   10       44.30000        1.30000       43.50000        1.30000
   19   10   11       40.10000        1.50000       41.30000        1.50000
   19   10   12      124.95000        1.00000      126.85000        1.00000
   19   10   13       48.80000        2.00000       51.40000        2.00000
   19   10   14       68.10000        1.70000       67.30000        1.70000
   19   10   15       47.40000        2.70000       44.40000        2.70000
   19   11    0      330.79999        2.00000      330.79999        2.00000
   19   11    1       75.95000        0.60000       74.25000        0.60000
   19   11    2       84.15000        0.50000       85.45000        0.50000
   19   11    3      191.14999        0.90000      193.25000        0.90000
   19   11    4       98.65000        0.50000       99.15000        0.50000
   19   11    5      198.05000        0.90000      197.15001        0.90000
   19   11    6      193.05000        0.90000      194.15001        0.90000
   19   11    7      111.20000        0.60000      109.60000        0.60000
   19   11    8       36.10000        1.30000       33.90000        1.30000
   19   11    9       52.35000        1.00000       51.45000        1.00000
   19   11   10       49.70000        1.20000       50.70000        1.20000
   19   11   11       51.10000        1.30000       51.10000        1.30000
   19   11   12       50.10000        1.50000       44.10000        1.50000
   19   11   13       50.85000        1.80000       50.15000        1.80000
   19   11   14       62.30000        1.90000       62.30000        1.90000
   19   11   15       69.35000        2.30000       68.65000        2.30000
   19   12    0       41.70000        1.20000       41.70000        1.20000
   19   12    1      165.70001        0.80000      164.50000        0.80000
   19   12    2       49.05000        0.70000       49.95000        0.70000
   19   12    3       39.00000        0.90000       37.00000        0.90000
   19   12    4      133.59999        0.60000      131.20000        0.60000
   19   12    5      138.20000        0.70000      139.20000        0.70000
   19   12    6      105.55000        0.60000      105.45000        0.60000
   19   12    7       47.60000        1.00000       46.80000        1.00000
   19   12    8      101.35001        0.70000      101.25000        0.70000
   19   12    9      125.35000        0.70000      122.85000        0.70000
   19   12   10       86.14999        0.80000       86.25000        0.80000
   19   12   11       65.20000        1.00000       63.00000        1.00000
   19   12   12       56.85000        1.10000       59.95000        1.10000
   19   12   13       41.10000        2.10000       40.50000        2.10000
   19   12   14       40.35000        2.70000       37.45000        2.70000
   19   13    0      105.40000        0.80000      105.40000        0.80000
   19   13    1      195.25000        0.90000      195.75000        0.90000
   19   13    2       62.65000        0.60000       63.55000        0.60000
   19   13    3      287.30002        1.40000      287.89999        1.40000
   19   13    4       67.65000        0.60000       68.55000        0.60000
   19   13    5       84.25000        0.60000       87.55000        0.60000
   19   13    6       63.95000        0.70000       64.25000        0.70000
   19   13    7      100.30000        0.60000       99.30000        0.60000
   19   13    8      132.55000        0.70000      131.05000        0.70000
   19   13    9       79.55000        0.80000       78.65000        0.80000
   19   13   10       88.75000        0.80000       89.05000        0.80000
   19   13   11       57.10000        1.10000       55.30000        1.10000
   19   13   12       47.15000        1.50000       45.45000        1.50000
   19   13   13       16.75000        3.90000       16.25000        3.90000
   19   13   14       33.10000        3.20000       33.10000        3.20000
   19   14    0       53.00000        0.90000       53.00000        0.90000
   19   14    1       49.20000        0.70000       50.60000        0.70000
   19   14    2       73.65000        0.60000       72.95000        0.60000
   19   14    3      131.55000        0.70000      130.84999        0.70000
   19   14    4      128.59999        0.60000      129.20000        0.60000
   19   14    5       99.35000        0.50000       98.85000        0.50000
   19   14    6       33.45000        1.00000       34.35000        1.00000
   19   14    7       75.05000        0.60000       73.15000        0.60000
   19   14    8      113.85000        0.70000      112.35000        0.70000
   19   14    9       27.80000        1.80000       25.20000        1.80000
   19   14   10       94.05000        0.80000       91.75000        0.80000
   19   14   11       32.95000        1.80000       33.65000        1.80000
   19   14   12       56.05000        1.30000       54.35000        1.30000
   19   14   13       29.65000        2.60000       31.15000        2.60000
   19   14   14       20.10000        4.90000       15.90000        4.90000
   19   15    0       55.90000        0.80000       55.90000        0.80000
   19   15    1      113.39999        0.60000      114.00000        0.60000
   19   15    2      133.00000        0.60000      132.60001        0.60000
   19   15    3      158.90001        0.80000      160.70000        0.80000
   19   15    4      214.64999        1.00000      214.35001        1.00000
   19   15    5      102.75000        0.60000      102.45000        0.60000
   19   15    6       89.30000        0.50000       88.10000        0.50000
   19   15    7      126.95000        0.70000      122.85000        0.70000
   19   15    8       65.20000        0.80000       65.00000        0.80000
   19   15    9       89.80000        0.70000       88.60000        0.70000
   19   15   10       50.85000        1.10000       50.55000        1.10000
   19   15   11       87.64999        0.80000       88.75000        0.80000
   19   15   12       50.55000        1.30000       49.65000        1.30000
   19   15   13       27.70000        3.10000       25.50000        3.10000
   19   16    0       68.40000        0.90000       68.40000        0.90000
   19   16    1      100.25000        0.60000       97.55000        0.60000
   19   16    2       82.15000        0.50000       82.45000        0.50000
   19   16    3      205.45000        1.00000      206.55000        1.00000
   19   16    4       23.40000        1.40000       22.60000        1.40000
   19   16    5       27.10000        1.30000       24.10000        1.30000
   19   16    6       17.20000        1.80000       17.60000        1.80000
   19   16    7       94.00000        0.60000       91.60001        0.60000
   19   16    8       33.80000        1.30000       32.00000        1.30000
   19   16    9       49.30000        1.00000       51.30000        1.00000
   19   16   10       30.95000        1.80000       30.25000        1.80000
   19   16   11       40.70000        1.50000       39.10000        1.50000
   19   16   12       28.25000        2.20000       33.35000        2.20000
   19   16   13       49.45000        2.00000       47.55000        2.00000
   19   17    0        7.40000        3.20000        7.40000        3.20000
   19   17    1       59.40000        0.60000       60.40000        0.60000
   19   17    2      156.95001        0.80000      159.25000        0.80000
   19   17    3       87.35000        0.50000       87.65000        0.50000
   19   17    4      102.80000        0.60000      102.80000        0.60000
   19   17    5       37.20000        0.90000       35.40000        0.90000
   19   17    6       83.20000        0.50000       84.20000        0.50000
   19   17    7      113.05000        0.60000      112.35000        0.60000
   19   17    8       85.30000        0.70000       84.10000        0.70000
   19   17    9       92.70000        0.70000       92.10000        0.70000
   19   17   10       15.15000        3.10000       15.25000        3.10000
   19   17   11       41.75000        1.30000       42.05000        1.30000
   19   17   12       16.50000        3.50000       17.10000        3.50000
   19   18    0       32.10000        1.50000       32.10000        1.50000
   19   18    1       32.40000        0.90000       32.60000        0.90000
   19   18    2      128.50000        0.70000      127.50000        0.70000
   19   18    3       37.30000        0.80000       40.30000        0.80000
   19   18    4       31.70000        1.00000       29.10000        1.00000
   19   18    5       34.15000        0.90000       34.65000        0.90000
   19   18    6       52.90000        0.60000       55.50000        0.60000
   19   18    7       55.95000        0.80000       59.05000        0.80000
   19   18    8       70.20000        0.70000       74.20000        0.70000
   19   18    9       34.85000        1.30000       34.35000        1.30000
   19   18   10       30.55000        1.50000       31.25000        1.50000
   19   18   11       51.05000        1.20000       49.55000        1.20000
   19   18   12       24.75000        3.90000       19.85000        3.90000
   19   19    0      152.89999        2.70000      152.89999        2.70000
   19   19    1       19.60000        2.00000       19.60000        2.00000
   19   19    2       50.70000        0.90000       50.70000        0.90000
   19   19    3       92.40000        0.80000       92.40000        0.80000
   19   19    4       57.50000        0.90000       57.50000        0.90000
   19   19    5       52.50000        0.90000       52.50000        0.90000
   19   19    6       18.50000        2.70000       18.50000        2.70000
   19   19    7       46.30000        1.40000       46.30000        1.40000
   19   19    8      141.70000        1.00000      141.70000        1.00000
   19   19    9        9.50000        3.90000        9.50000        3.90000
   19   19   10        9.00000        3.90000        9.00000        3.90000
   19   19   11        8.10000        3.80000        8.10000        3.80000
   20    0    0      187.20000        1.60000      187.20000        1.60000
   20    0    1       21.60000        2.00000       21.60000        2.00000
   20    0    2       53.20000        0.90000       53.20000        0.90000
   20    0    3      583.09998        3.80000      583.09998        3.80000
   20    0    4       32.60000        1.60000       32.60000        1.60000
   20    0    5       69.60000        0.90000       69.60000        0.90000
   20    0    7      162.50000        1.20000      162.50000        1.20000
   20    0    8       88.70000        1.30000       88.70000        1.30000
   20    0    9       20.10000        5.20000       20.10000        5.20000
   20    0   10      240.20000        2.00000      240.20000        2.00000
   20    0   11      175.39999        1.60000      175.39999        1.60000
   20    0   12       12.10000        5.20000       12.10000        5.20000
   20    0   13       14.90000        5.90000       14.90000        5.90000
   20    0   14       14.30000        6.20000       14.30000        6.20000
   20    0   15       57.60000        3.60000       57.60000        3.60000
   20    0   16       15.00000        6.80000       15.00000        6.80000
   20    0   17       15.60000        7.40000       15.60000        7.40000
   20    1    0      189.70000        1.10000      189.70000        1.10000
   20    1    1      166.05000        0.70000      163.55000        0.70000
   20    1    2      292.75000        1.30000      295.65002        1.30000
   20    1    3      262.35001        1.20000      259.85001        1.20000
   20    1    4      207.10001        0.90000      206.10001        0.90000
   20    1    5      117.45000        0.50000      118.35000        0.50000
   20    1    6       88.80000        0.70000       90.20000        0.70000
   20    1    7      372.35001        1.80000      369.85001        1.80000
   20    1    8      288.30002        1.50000      289.89999        1.50000
   20    1    9      335.60001        1.90000      335.19998        1.90000
   20    1   10      137.80000        0.90000      140.20000        0.90000
   20    1   11       89.85000        1.00000       88.55000        1.00000
   20    1   12       89.55000        1.10000       89.25000        1.10000
   20    1   13       27.40000        3.80000       30.60000        3.80000
   20    1   14       71.45000        1.70000       69.35000        1.70000
   20    1   15       34.70000        3.90000       36.50000        3.90000
   20    1   16       76.80000        2.30000       75.40000        2.30000
   20    1   17       22.85000        6.70000       20.75000        6.70000
   20    2    0       67.00000        0.80000       67.00000        0.80000
   20    2    1      271.80002        1.10000      272.39999        1.10000
   20    2    2      415.00000        1.80000      415.79999        1.80000
   20    2    3      191.35001        0.90000      187.85001        0.90000
   20    2    4      218.70000        0.90000      219.70000        0.90000
   20    2    5      152.64999        0.70000      155.14999        0.70000
   20    2    6      230.30000        1.10000      224.70000        1.10000
   20    2    7      346.35001        1.80000      343.05002        1.80000
   20    2    8      100.00000        0.70000       98.00000        0.70000
   20    2    9      300.79999        1.60000      303.00000        1.60000
   20    2   10      135.90001        0.90000      133.30000        0.90000
   20    2   11      132.79999        0.90000      133.00000        0.90000
   20    2   12       73.25000        1.20000       70.95000        1.20000
   20    2   13       93.20000        1.10000       92.80000        1.10000
   20    2   14       29.10000        3.80000       32.50000        3.80000
   20    2   15       53.90000        2.40000       54.10000        2.40000
   20    2   16       56.00000        3.00000       56.80000        3.00000
   20    3    0       28.70000        1.60000       28.70000        1.60000
   20    3    1       16.00000        2.30000       12.20000        2.30000
   20    3    2      200.85001        0.80000      201.75000        0.80000
   20    3    3       55.10000        0.70000       56.50000        0.70000
   20    3    4      128.55000        0.60000      128.84999        0.60000
   20    3    5      216.55000        1.00000      216.65001        1.00000
   20    3    6      279.39999        1.30000      274.60001        1.30000
   20    3    7       64.25000        0.80000       64.95000        0.80000
   20    3    8       94.20000        0.80000       92.20000        0.80000
   20    3    9      125.75000        0.80000      127.25000        0.80000
   20    3   10      180.35001        1.10000      179.64999        1.10000
   20    3   11       85.15000        1.00000       84.05000        1.00000
   20    3   12       27.20000        2.80000       29.80000        2.80000
   20    3   13       52.00000        1.80000       51.40000        1.80000
   20    3   14       18.40000        4.50000       15.40000        4.50000
   20    3   15       50.95000        2.80000       50.45000        2.80000
   20    3   16       13.85000        4.60000       13.55000        4.60000
   20    4    0      288.39999        1.60000      288.39999        1.60000
   20    4    1      165.35001        0.70000      169.25000        0.70000
   20    4    2      154.14999        0.70000      159.25000        0.70000
   20    4    3      151.89999        0.60000      149.10001        0.60000
   20    4    4      351.95001        1.50000      347.25000        1.50000
   20    4    5      260.59998        1.20000      261.00000        1.20000
   20    4    6      119.65000        0.60000      121.55000        0.60000
   20    4    7      122.80000        0.60000      122.80000        0.60000
   20    4    8      158.55000        1.00000      154.65001        1.00000
   20    4    9       62.75000        1.10000       61.65000        1.10000
   20    4   10      167.10001        0.90000      166.10001        0.90000
   20    4   11      111.20000        0.90000      113.20000        0.90000
   20    4   12       47.75000        1.70000       47.85000        1.70000
   20    4   13       83.45000        1.20000       83.15000        1.20000
   20    4   14       64.00000        2.10000       65.20000        2.10000
   20    4   15       85.95000        1.80000       85.25000        1.80000
   20    4   16       17.95000        5.30000       17.05000        5.30000
   20    5    0      169.30000        1.00000      169.30000        1.00000
   20    5    1      360.79999        1.50000      364.00000        1.50000
   20    5    2      296.40002        1.20000      293.00000        1.20000
   20    5    3      169.55000        0.70000      165.05000        0.70000
   20    5    4      199.59999        0.90000      203.80000        0.90000
   20    5    5      286.29999        1.20000      285.29999        1.20000
   20    5    6      174.00000        0.80000      174.39999        0.80000
   20    5    7       99.25000        0.60000       99.55000        0.60000
   20    5    8       70.00000        0.70000       69.20000        0.70000
   20    5    9       63.15000        1.20000       60.45000        1.20000
   20    5   10       62.65000        1.10000       63.75000        1.10000
   20    5   11      155.59999        0.90000      154.20000        0.90000
   20    5   12       47.60000        1.80000       45.20000        1.80000
   20    5   13       48.35000        2.10000       49.25000        2.10000
   20    5   14       15.45000        4.50000       14.55000        4.50000
   20    5   15       38.95000        3.50000       37.85000        3.50000
   20    5   16       26.80000        5.50000       27.80000        5.50000
   20    6    0      193.50000        1.20000      193.50000        1.20000
   20    6    1      237.45000        1.00000      238.95000        1.00000
   20    6    2      165.45000        0.70000      170.15001        0.70000
   20    6    3      149.89999        0.60000      151.89999        0.60000
   20    6    4      274.09998        1.30000      273.50000        1.30000
   20    6    5      142.09999        0.70000      140.70000        0.70000
   20    6    6      168.95000        0.80000      170.05000        0.80000
   20    6    7      202.80000        1.00000      201.40001        1.00000
   20    6    8      115.20000        0.70000      117.60000        0.70000
   20    6    9       82.89999        0.80000       81.50000        0.80000
   20    6   10      147.80000        0.90000      149.40001        0.90000
   20    6   11       62.55000        1.30000       63.05000        1.30000
   20    6   12       29.50000        3.00000       31.90000        3.00000
   20    6   13       40.30000        2.40000       43.10000        2.40000
   20    6   14       43.85000        2.60000       45.35000        2.60000
   20    6   15       47.50000        3.10000       47.90000        3.10000
   20    6   16       39.75000        5.30000       35.85000        5.30000
   20    7    0      239.39999        1.50000      239.39999        1.50000
   20    7    1      224.25000        1.00000      228.35001        1.00000
   20    7    2      233.59999        1.10000      234.20000        1.10000
   20    7    3      238.59999        1.00000      240.20000        1.00000
   20    7    4      212.40001        0.90000      209.80000        0.90000
   20    7    5      165.70000        0.80000      168.90001        0.80000
   20    7    6      153.09999        0.80000      152.30000        0.80000
   20    7    7       41.95000        1.10000       42.45000        1.10000
   20    7    8       99.75000        0.70000      100.64999        0.70000
   20    7    9       43.05000        1.20000       39.55000        1.20000
   20    7   10       83.20000        0.90000       83.80000        0.90000
   20    7   11       27.15000        2.60000       30.45000        2.60000
   20    7   12       54.05000        1.60000       53.35000        1.60000
   20    7   13       83.20000        1.30000       82.60000        1.30000
   20    7   14       34.40000        3.60000       34.00000        3.60000
   20    7   15       18.15000        4.90000       15.65000        4.90000
   20    8    0      184.00000        1.20000      184.00000        1.20000
   20    8    1      136.45000        0.70000      132.55000        0.70000
   20    8    2      173.75000        0.80000      174.25000        0.80000
   20    8    3       95.85000        0.50000       98.35000        0.50000
   20    8    4       81.95000        0.50000       83.65000        0.50000
   20    8    5      125.35001        0.60000      124.25000        0.60000
   20    8    6      120.70000        0.70000      118.90000        0.70000
   20    8    7      115.80000        0.70000      114.60000        0.70000
   20    8    8       73.35000        0.80000       71.45000        0.80000
   20    8    9       99.15000        0.70000       98.05000        0.70000
   20    8   10       38.95000        1.50000       39.25000        1.50000
   20    8   11       64.25000        1.20000       62.35000        1.20000
   20    8   12       57.75000        1.60000       54.45000        1.60000
   20    8   13       93.00000        1.20000       92.00000        1.20000
   20    8   14       21.45000        4.60000       16.55000        4.60000
   20    8   15       21.65000        4.90000       26.55000        4.90000
   20    9    0      233.60001        1.60000      233.60001        1.60000
   20    9    1      248.20000        1.20000      250.80000        1.20000
   20    9    2      133.55000        0.60000      136.45000        0.60000
   20    9    3      202.85001        0.90000      201.75000        0.90000
   20    9    4       47.95000        0.80000       49.05000        0.80000
   20    9    5      111.95000        0.60000      113.65000        0.60000
   20    9    6       41.60000        1.00000       43.80000        1.00000
   20    9    7      120.10000        0.60000      118.10000        0.60000
   20    9    8       65.95000        0.80000       65.85000        0.80000
   20    9    9       26.70000        1.90000       27.50000        1.90000
   20    9   10      113.65000        0.80000      113.35000        0.80000
   20    9   11      120.45000        0.90000      121.35000        0.90000
   20    9   12      119.80000        1.00000      118.20000        1.00000
   20    9   13       95.45000        1.20000       93.75000        1.20000
   20    9   14       70.30000        1.80000       67.90000        1.80000
   20    9   15       38.30000        3.40000       36.50000        3.40000
   20   10    0      112.90000        0.90000      112.90000        0.90000
   20   10    1      205.09999        0.90000      210.30000        0.90000
   20   10    2      173.00000        0.80000      174.20001        0.80000
   20   10    3      205.59999        0.90000      205.80000        0.90000
   20   10    4       82.50000        0.60000       81.70000        0.60000
   20   10    5      113.20000        0.60000      114.00000        0.60000
   20   10    6      112.00000        0.60000      111.20000        0.60000
   20   10    7       77.80000        0.70000       75.40000        0.70000
   20   10    8      113.85001        0.60000      111.75000        0.60000
   20   10    9       17.25000        3.00000       18.55000        3.00000
   20   10   10       49.70000        1.20000       48.10000        1.20000
   20   10   11       46.25000        1.40000       45.15000        1.40000
   20   10   12       40.00000        2.30000       33.80000        2.30000
   20   10   13      117.05000        1.10000      114.95000        1.10000
   20   10   14       84.30000        1.60000       82.50000        1.60000
   20   10   15       38.95000        4.50000       39.25000        4.50000
   20   11    0       24.20000        1.90000       24.20000        1.90000
   20   11    1      141.75000        0.70000      139.04999        0.70000
   20   11    2      144.89999        0.70000      144.50000        0.70000
   20   11    3      243.10001        1.10000      245.50000        1.10000
   20   11    4      132.70000        0.60000      132.70000        0.60000
   20   11    5      133.45000        0.60000      132.15001        0.60000
   20   11    6       68.15000        0.60000       66.85000        0.60000
   20   11    7      110.85001        0.60000      107.75000        0.60000
   20   11    8       72.70000        0.70000       71.10000        0.70000
   20   11    9       29.60000        1.80000       26.20000        1.80000
   20   11   10       51.10000        1.10000       52.90000        1.10000
   20   11   11       47.30000        1.40000       47.50000        1.40000
   20   11   12      108.25000        0.90000      107.75000        0.90000
   20   11   13       51.15000        2.00000       47.45000        2.00000
   20   11   14       40.85000        2.50000       40.35000        2.50000
   20   12    0       68.10000        0.80000       68.10000        0.80000
   20   12    1      230.25000        1.10000      230.95001        1.10000
   20   12    2      100.95000        0.60000      103.85000        0.60000
   20   12    3      121.30000        0.60000      122.50000        0.60000
   20   12    4       48.80000        0.70000       51.00000        0.70000
   20   12    5      189.95000        0.90000      192.45000        0.90000
   20   12    6       65.20000        0.70000       65.80000        0.70000
   20   12    7       96.50000        0.60000       95.30000        0.60000
   20   12    8       92.10000        0.70000       87.70000        0.70000
   20   12    9       89.40000        0.70000       89.20000        0.70000
   20   12   10       19.00000        3.00000       18.20000        3.00000
   20   12   11       65.30000        1.00000       65.50000        1.00000
   20   12   12       44.15000        1.60000       45.25000        1.60000
   20   12   13       37.75000        2.60000       34.05000        2.60000
   20   12   14       23.10000        4.30000       25.90000        4.30000
   20   13    0      251.70000        1.70000      251.70000        1.70000
   20   13    1      135.84999        0.60000      134.95000        0.60000
   20   13    2       71.10001        0.60000       72.50000        0.60000
   20   13    3       23.35000        1.40000       24.05000        1.40000
   20   13    4      100.35001        0.60000      100.25000        0.60000
   20   13    5       91.95000        0.50000       93.85000        0.50000
   20   13    6      176.34999        0.90000      181.45000        0.90000
   20   13    7      100.20000        0.60000       98.20000        0.60000
   20   13    8       59.10000        0.90000       59.10000        0.90000
   20   13    9       38.80000        1.30000       40.20000        1.30000
   20   13   10       66.65000        0.90000       66.55000        0.90000
   20   13   11       26.10000        2.30000       23.70000        2.30000
   20   13   12       66.10000        1.10000       62.90000        1.10000
   20   13   13       11.40000        3.80000       14.20000        3.80000
   20   13   14       39.10000        3.40000       40.70000        3.40000
   20   14    0      197.20000        1.40000      197.20000        1.40000
   20   14    1       15.85000        2.30000       11.75000        2.30000
   20   14    2       71.55000        0.60000       72.45000        0.60000
   20   14    3      127.24999        0.70000      129.54999        0.70000
   20   14    4      116.85000        0.60000      115.15000        0.60000
   20   14    5      182.55000        0.90000      182.45000        0.90000
   20   14    6      130.20000        0.70000      129.80000        0.70000
   20   14    7      147.09999        0.80000      145.30000        0.80000
   20   14    8       20.10000        2.70000       15.10000        2.70000
   20   14    9      105.55000        0.70000      106.25000        0.70000
   20   14   10       45.95000        1.20000       46.85000        1.20000
   20   14   11       47.35000        1.20000       50.05000        1.20000
   20   14   12       26.80000        2.40000       27.40000        2.40000
   20   14   13       14.60000        3.90000       19.40000        3.90000
   20   15    0       22.60000        1.90000       22.60000        1.90000
   20   15    1       89.45000        0.50000       90.15000        0.50000
   20   15    2       65.30000        0.60000       66.50000        0.60000
   20   15    3      106.05000        0.60000      106.95000        0.60000
   20   15    4       29.55000        1.10000       28.85000        1.10000
   20   15    5       62.55000        0.60000       62.85000        0.60000
   20   15    6       78.50000        0.50000       76.70000        0.50000
   20   15    7       58.25000        0.70000       55.35000        0.70000
   20   15    8       74.70000        0.80000       71.90000        0.80000
   20   15    9       64.85000        0.90000       64.95000        0.90000
   20   15   10       69.10000        0.90000       69.70000        0.90000
   20   15   11       76.50000        0.90000       79.10001        0.90000
   20   15   12       48.80000        1.40000       49.80000        1.40000
   20   15   13       23.65000        4.40000       18.55000        4.40000
   20   16    0       62.00000        0.90000       62.00000        0.90000
   20   16    1      120.60000        0.70000      118.80000        0.70000
   20   16    2       99.20000        0.60000      101.20000        0.60000
   20   16    3      103.05000        0.60000      100.15000        0.60000
   20   16    4       52.90000        0.70000       53.50000        0.70000
   20   16    5       85.35000        0.50000       86.65000        0.50000
   20   16    6       43.00000        0.80000       41.40000        0.80000
   20   16    7       23.40000        1.70000       20.00000        1.70000
   20   16    8       79.45000        0.70000       77.95000        0.70000
   20   16    9       47.70000        1.10000       47.70000        1.10000
   20   16   10       47.30000        1.20000       47.30000        1.20000
   20   16   11       42.30000        1.40000       43.90000        1.40000
   20   16   12       17.05000        3.20000       21.55000        3.20000
   20   17    0       34.00000        1.30000       34.00000        1.30000
   20   17    1       57.65000        0.60000       57.95000        0.60000
   20   17    2       75.65000        0.50000       75.15000        0.50000
   20   17    3      141.85001        0.70000      144.14999        0.70000
   20   17    4       23.65000        1.40000       19.95000        1.40000
   20   17    5       28.85000        1.10000       28.35000        1.10000
   20   17    6       84.35000        0.60000       85.85000        0.60000
   20   17    7       45.05000        0.90000       44.75000        0.90000
   20   17    8       65.30000        0.80000       66.70000        0.80000
   20   17    9       23.15000        2.50000       14.85000        2.50000
   20   17   10       51.60000        1.00000       52.80000        1.00000
   20   17   11       15.45000        3.40000       11.95000        3.40000
   20   17   12       50.85000        1.80000       47.75000        1.80000
   20   18    0       86.00000        0.80000       86.00000        0.80000
   20   18    1       60.85000        0.70000       61.15000        0.70000
   20   18    2       45.25000        0.70000       45.75000        0.70000
   20   18    3      107.40000        0.60000      107.60000        0.60000
   20   18    4      104.65000        0.60000      103.95000        0.60000
   20   18    5       11.35000        2.40000        9.65000        2.40000
   20   18    6       83.45000        0.60000       83.55000        0.60000
   20   18    7       79.35001        0.70000       81.25000        0.70000
   20   18    8       79.70000        0.70000       78.70000        0.70000
   20   18    9       26.65000        1.70000       26.95000        1.70000
   20   18   10       39.50000        1.40000       39.10000        1.40000
   20   18   11       34.45000        1.80000       30.15000        1.80000
   20   19    0       43.90000        1.20000       43.90000        1.20000
   20   19    1       46.00000        0.70000       44.60000        0.70000
   20   19    2       82.25000        0.50000       81.95000        0.50000
   20   19    3       47.80000        0.70000       47.80000        0.70000
   20   19    4       13.20000        2.30000       11.80000        2.30000
   20   19    5       46.45000        0.70000       47.15000        0.70000
   20   19    6       59.00000        0.60000       59.40000        0.60000
   20   19    7      118.35000        0.70000      118.85000        0.70000
   20   19    8       50.70000        0.90000       50.30000        0.90000
   20   19    9       16.15000        2.60000       20.25000        2.60000
   20   19   10       31.60000        1.60000       31.40000        1.60000
   20   19   11       16.50000        3.60000       20.30000        3.60000
   20   20    0       38.10000        1.60000       38.10000        1.60000
   20   20    1        7.50000        3.10000        7.50000        3.10000
   20   20    2        8.80000        3.20000        8.80000        3.20000
   20   20    3       78.90000        0.70000       78.90000        0.70000
   20   20    4       10.80000        3.50000       10.80000        3.50000
   20   20    5       26.40000        1.60000       26.40000        1.60000
   20   20    6       44.50000        1.00000       44.50000        1.00000
   20   20    7      120.60000        1.10000      120.60000        1.10000
   20   20    8       33.40000        1.60000       33.40000        1.60000
   20   20    9        7.50000        3.50000        7.50000        3.50000
   20   20   10        8.40000        3.80000        8.40000        3.80000
   21    0    0       78.00000        1.00000       78.00000        1.00000
   21    0    1       67.70000        0.80000       67.70000        0.80000
   21    0    2       74.20000        0.80000       74.20000        0.80000
   21    0    3      304.60001        1.80000      304.60001        1.80000
   21    0    4      105.70000        0.80000      105.70000        0.80000
   21    0    6      215.39999        1.70000      215.39999        1.70000
   21    0    7       87.50000        1.00000       87.50000        1.00000
   21    0    8       81.40000        1.20000       81.40000        1.20000
   21    0    9      260.79999        1.90000      260.79999        1.90000
   21    0   10       23.20000        5.10000       23.20000        5.10000
   21    0   11      117.70000        1.40000      117.70000        1.40000
   21    0   12      117.10000        1.30000      117.10000        1.30000
   21    0   13       68.90000        2.30000       68.90000        2.30000
   21    0   14       46.40000        3.50000       46.40000        3.50000
   21    0   15       47.70000        4.80000       47.70000        4.80000
   21    0   16       64.00000        4.00000       64.00000        4.00000
   21    1    0       84.90000        0.70000       84.90000        0.70000
   21    1    1      219.14999        0.90000      220.25000        0.90000
   21    1    2      381.00000        1.60000      379.00000        1.60000
   21    1    3       70.95000        0.60000       70.65000        0.60000
   21    1    4      266.14999        1.10000      272.05002        1.10000
   21    1    5      101.95000        0.60000      104.45000        0.60000
   21    1    6      191.60001        0.90000      193.60001        0.90000
   21    1    7      145.80000        0.80000      145.20000        0.80000
   21    1    8      220.75000        1.20000      218.64999        1.20000
   21    1    9      230.35001        1.30000      225.64999        1.30000
   21    1   10      136.20000        0.90000      132.20000        0.90000
   21    1   11      104.30000        0.90000      106.50000        0.90000
   21    1   12       22.45000        3.60000       25.35000        3.60000
   21    1   13       59.50000        1.80000       60.50000        1.80000
   21    1   14       33.70000        3.50000       32.90000        3.50000
   21    1   15       23.60000        5.20000       20.80000        5.20000
   21    1   16       44.15000        3.50000       48.25000        3.50000
   21    2    0      312.50000        1.90000      312.50000        1.90000
   21    2    1      249.84999        1.10000      255.95000        1.10000
   21    2    2      260.50000        1.10000      252.70001        1.10000
   21    2    3      184.64999        0.80000      182.14999        0.80000
   21    2    4       71.85000        0.60000       73.55000        0.60000
   21    2    5      170.34999        0.80000      172.45000        0.80000
   21    2    6      285.00000        1.30000      280.40002        1.30000
   21    2    7      134.75000        0.80000      129.04999        0.80000
   21    2    8      197.39999        1.10000      192.39999        1.10000
   21    2    9       81.05000        0.90000       79.15000        0.90000
   21    2   10       90.90000        0.90000       91.30000        0.90000
   21    2   11       29.25000        2.40000       32.55000        2.40000
   21    2   12      131.85001        0.90000      131.75000        0.90000
   21    2   13       82.85001        1.20000       82.75000        1.20000
   21    2   14       49.15000        2.10000       47.25000        2.10000
   21    2   15       50.10000        2.60000       48.10000        2.60000
   21    2   16       15.70000        4.80000       14.30000        4.80000
   21    3    0      458.70001        2.80000      458.70001        2.80000
   21    3    1      187.50000        0.80000      189.10001        0.80000
   21    3    2      336.94998        1.40000      329.64999        1.40000
   21    3    3      397.69998        1.60000      393.10001        1.60000
   21    3    4      304.04999        1.30000      307.54999        1.30000
   21    3    5      152.25000        0.70000      152.75000        0.70000
   21    3    6      165.05000        0.80000      167.34999        0.80000
   21    3    7       99.20000        0.60000       98.00000        0.60000
   21    3    8      130.39999        0.80000      132.00000        0.80000
   21    3    9       59.55000        1.10000       59.65000        1.10000
   21    3   10       63.60000        1.10000       61.80000        1.10000
   21    3   11      146.75000        0.90000      142.85001        0.90000
   21    3   12       67.40000        1.30000       67.60000        1.30000
   21    3   13       67.15000        1.50000       66.45000        1.50000
   21    3   14       66.10000        1.70000       63.70000        1.70000
   21    3   15       24.40000        5.10000       22.80000        5.10000
   21    3   16       20.35000        5.70000       22.65000        5.70000
   21    4    0      379.70001        2.30000      379.70001        2.30000
   21    4    1      155.35001        0.70000      156.64999        0.70000
   21    4    2      231.39999        1.00000      221.60001        1.00000
   21    4    3      213.55000        0.90000      213.65001        0.90000
   21    4    4      171.40001        0.80000      173.20000        0.80000
   21    4    5      128.00000        0.60000      126.39999        0.60000
   21    4    6      104.25000        0.60000      102.55000        0.60000
   21    4    7       96.10000        0.60000       94.10000        0.60000
   21    4    8       47.40000        1.20000       47.80000        1.20000
   21    4    9       74.35000        0.90000       73.65000        0.90000
   21    4   10       73.80000        1.00000       71.40000        1.00000
   21    4   11      151.50000        1.00000      151.89999        1.00000
   21    4   12       57.70000        1.40000       58.90000        1.40000
   21    4   13       14.20000        4.10000       18.20000        4.10000
   21    4   14       28.60000        4.20000       26.00000        4.20000
   21    4   15       21.30000        5.20000       21.90000        5.20000
   21    4   16       28.15000        5.90000       28.85000        5.90000
   21    5    0      149.10001        0.90000      149.10001        0.90000
   21    5    1      316.45001        1.30000      311.95001        1.30000
   21    5    2      507.34998        2.20000      505.25000        2.20000
   21    5    3       61.85000        0.70000       57.75000        0.70000
   21    5    4      267.04999        1.20000      271.54999        1.20000
   21    5    5      245.05000        1.10000      243.95000        1.10000
   21    5    6      428.75000        2.00000      433.45001        2.00000
   21    5    7      222.50000        1.10000      223.70001        1.10000
   21    5    8      138.00000        0.80000      138.79999        0.80000
   21    5    9       63.70000        1.10000       63.50000        1.10000
   21    5   10      118.25000        0.90000      118.55000        0.90000
   21    5   11       62.25000        1.20000       63.95000        1.20000
   21    5   12       72.75000        1.10000       71.85001        1.10000
   21    5   13       39.55000        2.40000       41.85000        2.40000
   21    5   14       79.65000        1.40000       79.55000        1.40000
   21    5   15       65.55000        2.20000       61.05000        2.20000
   21    5   16       35.50000        6.90000       34.50000        6.90000
   21    6    0      162.20000        1.00000      162.20000        1.00000
   21    6    1      214.70000        0.90000      214.70000        0.90000
   21    6    2       71.55000        0.60000       74.45000        0.60000
   21    6    3      322.35001        1.30000      323.64999        1.30000
   21    6    4      233.80000        1.00000      233.59999        1.00000
   21    6    5      220.45000        1.00000      216.55000        1.00000
   21    6    6      215.45000        1.00000      214.34999        1.00000
   21    6    7      157.85001        0.80000      156.14999        0.80000
   21    6    8      152.55000        0.90000      152.45000        0.90000
   21    6    9       86.80000        0.80000       86.00000        0.80000
   21    6   10      118.25000        0.80000      117.14999        0.80000
   21    6   11       70.39999        1.00000       73.00000        1.00000
   21    6   12       32.25000        2.70000       33.15000        2.70000
   21    6   13       74.95000        1.40000       76.65000        1.40000
   21    6   14       76.70000        1.60000       75.90000        1.60000
   21    6   15       20.70000        5.40000       22.50000        5.40000
   21    7    0      172.70000        1.10000      172.70000        1.10000
   21    7    1      364.54999        1.60000      376.45001        1.60000
   21    7    2       87.89999        0.50000       88.50000        0.50000
   21    7    3      127.50000        0.60000      127.30000        0.60000
   21    7    4      209.39999        0.90000      210.60001        0.90000
   21    7    5      171.70000        0.90000      169.30000        0.90000
   21    7    6      157.10001        0.80000      153.89999        0.80000
   21    7    7      236.85001        1.20000      241.14999        1.20000
   21    7    8       32.70000        1.60000       29.90000        1.60000
   21    7    9       84.90000        0.70000       82.70000        0.70000
   21    7   10       28.95000        1.90000       31.65000        1.90000
   21    7   11       87.80000        1.00000       90.20000        1.00000
   21    7   12       18.20000        3.90000       17.80000        3.90000
   21    7   13       30.75000        3.10000       31.05000        3.10000
   21    7   14       75.15000        1.60000       75.45000        1.60000
   21    7   15       21.10000        5.10000       19.10000        5.10000
   21    8    0       52.80000        0.90000       52.80000        0.90000
   21    8    1      182.89999        0.80000      183.50000        0.80000
   21    8    2      180.45000        0.90000      186.95000        0.90000
   21    8    3       81.85000        0.50000       81.35000        0.50000
   21    8    4      242.50000        1.10000      245.70001        1.10000
   21    8    5       88.65000        0.60000       84.15000        0.60000
   21    8    6      178.60001        0.90000      178.60001        0.90000
   21    8    7       75.00000        0.70000       74.60001        0.70000
   21    8    8      157.50000        0.90000      158.10001        0.90000
   21    8    9       25.30000        1.90000       24.70000        1.90000
   21    8   10       88.95000        1.00000       91.05000        1.00000
   21    8   11       96.50000        0.90000       95.30000        0.90000
   21    8   12       74.30000        1.10000       74.50000        1.10000
   21    8   13       29.40000        3.50000       26.40000        3.50000
   21    8   14       70.80000        1.80000       68.20000        1.80000
   21    8   15       43.30000        3.50000       40.70000        3.50000
   21    9    0       44.10000        1.10000       44.10000        1.10000
   21    9    1       57.45000        0.60000       60.15000        0.60000
   21    9    2      256.45001        1.20000      253.95000        1.20000
   21    9    3      147.40001        0.70000      145.80000        0.70000
   21    9    4      197.04999        0.90000      200.75000        0.90000
   21    9    5       73.05000        0.60000       71.35000        0.60000
   21    9    6       97.50000        0.60000       95.89999        0.60000
   21    9    7       91.00000        0.60000       93.20000        0.60000
   21    9    8       34.50000        1.30000       38.50000        1.30000
   21    9    9       71.00000        0.70000       70.00000        0.70000
   21    9   10       50.60000        1.20000       46.40000        1.20000
   21    9   11       48.40000        1.50000       46.80000        1.50000
   21    9   12       78.10001        1.10000       78.50000        1.10000
   21    9   13       97.30000        1.20000       96.70000        1.20000
   21    9   14       20.75000        4.80000       20.05000        4.80000
   21   10    0      119.00000        0.90000      119.00000        0.90000
   21   10    1      106.75000        0.50000      107.85001        0.50000
   21   10    2      145.00000        0.70000      145.60001        0.70000
   21   10    3       99.70000        0.60000       99.90000        0.60000
   21   10    4      122.85000        0.60000      122.55000        0.60000
   21   10    5       94.70000        0.50000       92.70000        0.50000
   21   10    6       33.90000        1.20000       33.30000        1.20000
   21   10    7       23.85000        1.80000       23.35000        1.80000
   21   10    8       50.35000        0.90000       50.65000        0.90000
   21   10    9       61.25000        1.00000       59.55000        1.00000
   21   10   10       21.05000        2.80000       16.55000        2.80000
   21   10   11       43.95000        1.60000       44.25000        1.60000
   21   10   12       74.15000        1.10000       75.65000        1.10000
   21   10   13       36.25000        2.50000       34.35000        2.50000
   21   10   14       57.30000        1.80000       59.70000        1.80000
   21   11    0      123.50000        0.90000      123.50000        0.90000
   21   11    1      100.35000        0.60000      101.65000        0.60000
   21   11    2       56.15000        0.60000       55.85000        0.60000
   21   11    3       93.65000        0.60000       93.95000        0.60000
   21   11    4       36.55000        0.90000       38.45000        0.90000
   21   11    5      153.64999        0.70000      148.35001        0.70000
   21   11    6       40.80000        0.90000       40.40000        0.90000
   21   11    7      119.85000        0.70000      117.35000        0.70000
   21   11    8      114.60000        0.70000      114.80000        0.70000
   21   11    9       16.05000        3.20000       14.75000        3.20000
   21   11   10       13.25000        3.10000       17.95000        3.10000
   21   11   11       28.00000        2.10000       28.40000        2.10000
   21   11   12       49.50000        1.50000       50.50000        1.50000
   21   11   13       13.30000        4.00000       12.30000        4.00000
   21   11   14       38.50000        3.20000       35.30000        3.20000
   21   12    0      152.70000        1.00000      152.70000        1.00000
   21   12    1       91.00000        0.60000       90.60001        0.60000
   21   12    2       79.35000        0.50000       79.45000        0.50000
   21   12    3      157.84999        0.80000      159.55000        0.80000
   21   12    4      193.34999        0.90000      193.05000        0.90000
   21   12    5       57.75000        0.60000       60.05000        0.60000
   21   12    6      101.90000        0.60000       99.90000        0.60000
   21   12    7       85.10000        0.60000       86.10000        0.60000
   21   12    8       67.35000        0.70000       65.85000        0.70000
   21   12    9       36.80000        1.40000       36.80000        1.40000
   21   12   10       57.90000        1.00000       56.90000        1.00000
   21   12   11       58.30000        1.10000       59.30000        1.10000
   21   12   12       61.45000        1.30000       57.15000        1.30000
   21   12   13       17.75000        4.30000       17.05000        4.30000
   21   13    0       17.20000        3.20000       17.20000        3.20000
   21   13    1       74.85001        0.60000       73.75000        0.60000
   21   13    2       41.25000        0.80000       40.95000        0.80000
   21   13    3      133.64999        0.70000      133.35001        0.70000
   21   13    4       61.40000        0.60000       61.00000        0.60000
   21   13    5      158.10001        0.80000      156.89999        0.80000
   21   13    6      111.05000        0.60000      108.95000        0.60000
   21   13    7      120.75000        0.70000      119.64999        0.70000
   21   13    8      107.80000        0.70000      104.60000        0.70000
   21   13    9       61.55000        0.90000       63.05000        0.90000
   21   13   10       53.50000        1.10000       52.90000        1.10000
   21   13   11       49.70000        1.20000       46.90000        1.20000
   21   13   12       36.85000        1.90000       39.95000        1.90000
   21   13   13       46.95000        1.80000       47.65000        1.80000
   21   14    0      130.20000        0.90000      130.20000        0.90000
   21   14    1      137.20001        0.70000      135.00000        0.70000
   21   14    2       75.70000        0.60000       78.10000        0.60000
   21   14    3      133.95000        0.70000      136.45000        0.70000
   21   14    4       52.90000        0.60000       53.70000        0.60000
   21   14    5       79.00000        0.50000       76.80000        0.50000
   21   14    6      129.25000        0.70000      127.75000        0.70000
   21   14    7      101.40000        0.60000      100.40000        0.60000
   21   14    8       93.50000        0.70000       92.70000        0.70000
   21   14    9       48.45000        1.00000       48.55000        1.00000
   21   14   10       63.25000        0.90000       62.75000        0.90000
   21   14   11       13.10000        3.30000       15.90000        3.30000
   21   14   12       33.05000        2.10000       31.95000        2.10000
   21   14   13       31.60000        4.10000       29.40000        4.10000
   21   15    0      108.90000        0.90000      108.90000        0.90000
   21   15    1       76.64999        0.60000       78.75000        0.60000
   21   15    2       60.00000        0.60000       59.20000        0.60000
   21   15    3       32.65000        1.00000       31.55000        1.00000
   21   15    4       32.60000        1.00000       31.80000        1.00000
   21   15    5      133.59999        0.70000      136.20000        0.70000
   21   15    6       76.05000        0.50000       78.35000        0.50000
   21   15    7       57.80000        0.70000       57.40000        0.70000
   21   15    8       22.95000        2.00000       22.45000        2.00000
   21   15    9       13.50000        2.90000        9.70000        2.90000
   21   15   10       76.95000        0.90000       77.45000        0.90000
   21   15   11       49.30000        1.30000       47.10000        1.30000
   21   15   12       22.15000        2.70000       26.25000        2.70000
   21   16    0       64.40000        0.90000       64.40000        0.90000
   21   16    1       83.60000        0.50000       84.20000        0.50000
   21   16    2       89.65000        0.50000       88.95000        0.50000
   21   16    3       76.45000        0.50000       76.75000        0.50000
   21   16    4       86.70000        0.50000       86.10000        0.50000
   21   16    5       61.40000        0.60000       61.60000        0.60000
   21   16    6      100.30000        0.60000      100.10000        0.60000
   21   16    7       53.55000        0.70000       52.25000        0.70000
   21   16    8       52.50000        0.90000       50.30000        0.90000
   21   16    9       70.30000        0.80000       69.50000        0.80000
   21   16   10       68.20000        0.90000       69.80000        0.90000
   21   16   11       24.70000        2.80000       21.30000        2.80000
   21   16   12       34.30000        2.50000       33.50000        2.50000
   21   17    0        5.90000        2.70000        5.90000        2.70000
   21   17    1       45.60000        0.70000       43.80000        0.70000
   21   17    2       40.15000        0.80000       38.05000        0.80000
   21   17    3      128.50000        0.70000      132.29999        0.70000
   21   17    4       82.14999        0.50000       80.25000        0.50000
   21   17    5       31.15000        1.10000       29.85000        1.10000
   21   17    6       22.25000        1.30000       21.15000        1.30000
   21   17    7       32.15000        1.10000       32.25000        1.10000
   21   17    8       70.90000        0.70000       70.10000        0.70000
   21   17    9       47.30000        1.10000       46.90000        1.10000
   21   17   10       38.20000        1.50000       37.20000        1.50000
   21   17   11       41.40000        1.50000       36.20000        1.50000
   21   18    0       48.10000        1.00000       48.10000        1.00000
   21   18    1       80.55000        0.60000       81.25000        0.60000
   21   18    2       39.25000        0.80000       37.95000        0.80000
   21   18    3      123.00000        0.70000      123.20000        0.70000
   21   18    4       28.85000        1.10000       24.75000        1.10000
   21   18    5       55.90000        0.60000       55.50000        0.60000
   21   18    6       24.75000        1.10000       29.45000        1.10000
   21   18    7       67.45000        0.70000       67.35000        0.70000
   21   18    8       29.90000        1.40000       31.90000        1.40000
   21   18    9       11.35000        3.00000       11.25000        3.00000
   21   18   10       75.70000        0.80000       72.30000        0.80000
   21   18   11       26.25000        2.60000       26.15000        2.60000
   21   19    0       38.40000        1.10000       38.40000        1.10000
   21   19    1       30.55000        0.90000       34.05000        0.90000
   21   19    2       74.55000        0.50000       75.65000        0.50000
   21   19    3       94.25000        0.60000       93.14999        0.60000
   21   19    4       47.20000        0.70000       45.00000        0.70000
   21   19    5       65.20000        0.60000       65.00000        0.60000
   21   19    6       13.65000        2.20000       15.15000        2.20000
   21   19    7       52.20000        0.80000       52.60000        0.80000
   21   19    8        6.95000        2.40000        8.05000        2.40000
   21   19    9       42.25000        1.20000       41.55000        1.20000
   21   19   10       16.15000        3.00000       15.25000        3.00000
   21   20    0       11.50000        3.30000       11.50000        3.30000
   21   20    1       19.05000        1.50000       19.35000        1.50000
   21   20    2       24.45000        1.10000       24.95000        1.10000
   21   20    3       12.65000        2.30000        9.55000        2.30000
   21   20    4       27.85000        1.10000       26.75000        1.10000
   21   20    5       26.00000        1.10000       26.80000        1.10000
   21   20    6       50.65000        0.60000       52.35000        0.60000
   21   20    7       35.75000        1.10000       34.05000        1.10000
   21   20    8       39.05000        1.10000       39.35000        1.10000
   21   20    9       16.75000        2.90000       10.25000        2.90000
   21   21    0       69.50000        1.00000       69.50000        1.00000
   21   21    1       36.20000        1.30000       36.20000        1.30000
   21   21    2        6.20000        2.80000        6.20000        2.80000
   21   21    3        6.00000        2.70000        6.00000        2.70000
   21   21    4       48.30000        1.00000       48.30000        1.00000
   21   21    5       72.00000        0.80000       72.00000        0.80000
   21   21    6        6.50000        2.90000        6.50000        2.90000
   21   21    7       47.90000        1.20000       47.90000        1.20000
   21   21    8       18.50000        3.40000       18.50000        3.40000
   22    0    0       43.60000        1.60000       43.60000        1.60000
   22    0    1      194.39999        1.10000      194.39999        1.10000
   22    0    2       43.70000        1.10000       43.70000        1.10000
   22    0    3      328.89999        2.00000      328.89999        2.00000
   22    0    4      365.20001        2.50000      365.20001        2.50000
   22    0    5      115.20000        0.90000      115.20000        0.90000
   22    0    6       46.80000        1.10000       46.80000        1.10000
   22    0    7       40.50000        2.00000       40.50000        2.00000
   22    0    8      111.30000        1.10000      111.30000        1.10000
   22    0    9      224.70000        1.80000      224.70000        1.80000
   22    0   10       63.20000        1.60000       63.20000        1.60000
   22    0   11      120.80000        1.30000      120.80000        1.30000
   22    0   12       55.90000        2.30000       55.90000        2.30000
   22    0   13       77.30000        1.90000       77.30000        1.90000
   22    0   14       22.50000        6.50000       22.50000        6.50000
   22    0   15       20.10000        7.10000       20.10000        7.10000
   22    0   16       18.60000        7.90000       18.60000        7.90000
   22    1    0      171.10001        1.10000      171.10001        1.10000
   22    1    1       71.60001        0.60000       68.00000        0.60000
   22    1    2      230.15001        1.00000      232.05000        1.00000
   22    1    3      407.89999        1.70000      411.69998        1.70000
   22    1    4      163.75000        0.70000      162.45001        0.70000
   22    1    5      166.40001        0.70000      166.20000        0.70000
   22    1    6      247.45000        1.10000      246.34999        1.10000
   22    1    7      138.25000        0.80000      136.95001        0.80000
   22    1    8      149.34999        0.90000      147.05000        0.90000
   22    1    9      131.79999        0.80000      130.00000        0.80000
   22    1   10       40.50000        1.70000       40.50000        1.70000
   22    1   11       79.40000        1.10000       78.80000        1.10000
   22    1   12       74.85001        1.10000       76.75000        1.10000
   22    1   13       30.35000        3.00000       31.45000        3.00000
   22    1   14       30.70000        3.90000       25.10000        3.90000
   22    1   15       41.70000        3.30000       38.70000        3.30000
   22    1   16       33.80000        4.80000       37.60000        4.80000
   22    2    0      175.50000        1.00000      175.50000        1.00000
   22    2    1      206.75000        0.90000      208.04999        0.90000
   22    2    2      263.85001        1.10000      259.35001        1.10000
   22    2    3      246.75000        1.00000      248.25000        1.00000
   22    2    4       57.20000        0.70000       59.80000        0.70000
   22    2    5      210.90001        0.90000      213.30000        0.90000
   22    2    6      165.75000        0.80000      163.64999        0.80000
   22    2    7      221.45000        1.40000      218.55000        1.40000
   22    2    8       88.95000        0.80000       89.45000        0.80000
   22    2    9       32.55000        2.00000       33.45000        2.00000
   22    2   10       66.55000        1.10000       64.05000        1.10000
   22    2   11      174.70000        1.00000      174.09999        1.00000
   22    2   12       66.70000        1.30000       66.30000        1.30000
   22    2   13       74.05000        1.30000       72.75000        1.30000
   22    2   14       28.60000        3.70000       29.40000        3.70000
   22    2   15       23.40000        4.80000       19.20000        4.80000
   22    2   16       22.90000        5.50000       22.30000        5.50000
   22    3    0       59.70000        0.90000       59.70000        0.90000
   22    3    1      283.50000        1.30000      280.09998        1.30000
   22    3    2      156.29999        0.70000      153.50000        0.70000
   22    3    3      113.15000        0.60000      109.45000        0.60000
   22    3    4       71.10000        0.60000       72.70000        0.60000
   22    3    5      190.50000        0.80000      183.29999        0.80000
   22    3    6      157.95000        0.80000      154.65001        0.80000
   22    3    7      102.25000        0.70000       98.55000        0.70000
   22    3    8      162.79999        1.00000      164.00000        1.00000
   22    3    9       23.05000        2.40000       24.75000        2.40000
   22    3   10      166.90001        1.00000      165.30000        1.00000
   22    3   11      107.45000        0.90000      106.95000        0.90000
   22    3   12       61.35000        1.40000       59.85000        1.40000
   22    3   13       68.00000        1.50000       67.39999        1.50000
   22    3   14       71.95000        1.50000       72.65000        1.50000
   22    3   15       18.90000        5.10000       24.10000        5.10000
   22    3   16       23.05000        6.30000       21.55000        6.30000
   22    4    0      165.30000        1.10000      165.30000        1.10000
   22    4    1      370.00000        1.60000      372.79999        1.60000
   22    4    2      112.85001        0.50000      118.75000        0.50000
   22    4    3      111.40000        0.60000      111.40000        0.60000
   22    4    4      323.69998        1.50000      324.10001        1.50000
   22    4    5      135.04999        0.60000      132.75000        0.60000
   22    4    6      161.64999        0.80000      160.35001        0.80000
   22    4    7       86.35001        0.70000       86.25000        0.70000
   22    4    8      123.60000        0.80000      121.60000        0.80000
   22    4    9      125.95000        0.80000      127.05000        0.80000
   22    4   10       61.55000        1.10000       61.25000        1.10000
   22    4   11       25.65000        2.60000       26.95000        2.60000
   22    4   12       35.30000        2.30000       34.10000        2.30000
   22    4   13       60.55000        1.40000       62.25000        1.40000
   22    4   14       50.00000        2.30000       49.80000        2.30000
   22    4   15       20.90000        5.20000       20.30000        5.20000
   22    5    0      113.10000        0.70000      113.10000        0.70000
   22    5    1      244.40001        1.00000      246.20000        1.00000
   22    5    2      404.50000        1.70000      405.70001        1.70000
   22    5    3      127.05000        0.60000      127.75000        0.60000
   22    5    4      119.55000        0.60000      119.25000        0.60000
   22    5    5      159.70000        0.70000      155.70000        0.70000
   22    5    6      159.45000        0.80000      161.34999        0.80000
   22    5    7      150.10001        0.80000      148.10001        0.80000
   22    5    8       82.00000        0.70000       82.00000        0.70000
   22    5    9       62.90000        0.90000       62.70000        0.90000
   22    5   10       79.30000        0.90000       80.10000        0.90000
   22    5   11       84.45000        1.00000       84.35000        1.00000
   22    5   12       48.50000        1.70000       48.90000        1.70000
   22    5   13       47.60000        2.10000       44.40000        2.10000
   22    5   14       15.85000        4.40000       14.35000        4.40000
   22    5   15       64.35000        2.00000       66.05000        2.00000
   22    6    0       41.30000        1.10000       41.30000        1.10000
   22    6    1       90.30000        0.50000       93.90000        0.50000
   22    6    2       61.30000        0.60000       55.70000        0.60000
   22    6    3       37.95000        0.90000       38.25000        0.90000
   22    6    4      190.14999        0.90000      186.64999        0.90000
   22    6    5      160.14999        0.80000      157.25000        0.80000
   22    6    6      203.10001        1.00000      205.50000        1.00000
   22    6    7       50.35000        0.90000       51.45000        0.90000
   22    6    8       65.00000        0.80000       63.00000        0.80000
   22    6    9      155.25000        0.90000      152.75000        0.90000
   22    6   10      131.04999        0.80000      129.75000        0.80000
   22    6   11       65.50000        1.10000       65.10001        1.10000
   22    6   12       42.25000        2.00000       41.95000        2.00000
   22    6   13       48.75000        2.00000       50.25000        2.00000
   22    6   14       24.10000        4.40000       25.10000        4.40000
   22    6   15       27.95000        4.80000       28.85000        4.80000
   22    7    0      117.40000        0.80000      117.40000        0.80000
   22    7    1      144.45000        0.70000      143.34999        0.70000
   22    7    2       86.40000        0.60000       82.60000        0.60000
   22    7    3       72.30000        0.60000       71.50000        0.60000
   22    7    4      264.25000        1.20000      262.75000        1.20000
   22    7    5      236.30000        1.10000      233.90001        1.10000
   22    7    6      117.10000        0.70000      120.90000        0.70000
   22    7    7       44.75000        1.00000       43.45000        1.00000
   22    7    8      138.60001        0.80000      137.60001        0.80000
   22    7    9       78.40000        0.70000       77.60000        0.70000
   22    7   10       48.95000        1.20000       48.85000        1.20000
   22    7   11      106.90000        0.90000      106.70000        0.90000
   22    7   12       53.25000        1.50000       54.15000        1.50000
   22    7   13       26.50000        3.90000       22.70000        3.90000
   22    7   14       57.50000        2.10000       52.90000        2.10000
   22    7   15       52.40000        3.20000       57.80000        3.20000
   22    8    0       85.60000        0.80000       85.60000        0.80000
   22    8    1       37.95000        0.90000       34.25000        0.90000
   22    8    2      133.85001        0.70000      134.35001        0.70000
   22    8    3      210.84999        0.90000      212.55000        0.90000
   22    8    4       94.10000        0.60000       96.10000        0.60000
   22    8    5       40.85000        0.90000       42.95000        0.90000
   22    8    6      100.05000        0.60000      100.15000        0.60000
   22    8    7      146.55000        0.80000      148.84999        0.80000
   22    8    8       76.10001        0.70000       76.50000        0.70000
   22    8    9       92.45000        0.70000       89.55000        0.70000
   22    8   10       37.10000        1.60000       38.30000        1.60000
   22    8   11       32.70000        2.30000       31.50000        2.30000
   22    8   12       58.05000        1.50000       58.75000        1.50000
   22    8   13       37.70000        2.70000       37.30000        2.70000
   22    8   14       13.95000        4.30000       14.05000        4.30000
   22    9    0       37.00000        1.30000       37.00000        1.30000
   22    9    1      154.95000        0.70000      158.05000        0.70000
   22    9    2       70.85000        0.60000       70.35000        0.60000
   22    9    3      142.95000        0.70000      146.45000        0.70000
   22    9    4      281.90002        1.30000      282.50000        1.30000
   22    9    5       80.10000        0.60000       78.90000        0.60000
   22    9    6      168.65001        0.80000      166.95000        0.80000
   22    9    7       60.20000        0.70000       57.80000        0.70000
   22    9    8       30.25000        1.50000       31.35000        1.50000
   22    9    9       39.65000        1.20000       40.15000        1.20000
   22    9   10       38.30000        1.60000       36.90000        1.60000
   22    9   11       15.45000        3.70000       16.75000        3.70000
   22    9   12       42.25000        1.90000       42.35000        1.90000
   22    9   13       16.70000        4.30000       19.90000        4.30000
   22    9   14       24.20000        4.30000       19.40000        4.30000
   22   10    0      276.89999        1.90000      276.89999        1.90000
   22   10    1      110.75000        0.60000      107.25000        0.60000
   22   10    2      112.25000        0.60000      111.95000        0.60000
   22   10    3       87.55000        0.50000       86.45000        0.50000
   22   10    4      121.30000        0.60000      121.50000        0.60000
   22   10    5       85.80000        0.50000       87.40000        0.50000
   22   10    6       66.45000        0.70000       64.55000        0.70000
   22   10    7       55.45000        0.80000       53.15000        0.80000
   22   10    8      112.90000        0.70000      111.90000        0.70000
   22   10    9       73.55000        0.70000       70.65000        0.70000
   22   10   10       15.95000        3.00000       17.45000        3.00000
   22   10   11       33.55000        2.00000       33.45000        2.00000
   22   10   12       39.90000        2.00000       41.70000        2.00000
   22   10   13       42.95000        2.30000       42.25000        2.30000
   22   10   14       40.60000        3.30000       40.40000        3.30000
   22   11    0      202.10001        1.30000      202.10001        1.30000
   22   11    1      269.95001        1.30000      266.25000        1.30000
   22   11    2      108.20000        0.60000      105.60000        0.60000
   22   11    3       69.00000        0.60000       68.00000        0.60000
   22   11    4       34.50000        1.00000       35.10000        1.00000
   22   11    5       57.15000        0.70000       58.25000        0.70000
   22   11    6       65.05000        0.70000       64.35000        0.70000
   22   11    7       68.20000        0.70000       68.60000        0.70000
   22   11    8      109.55000        0.70000      107.85000        0.70000
   22   11    9       52.75000        1.00000       52.25000        1.00000
   22   11   10       12.50000        3.10000       13.50000        3.10000
   22   11   11       32.35000        2.00000       31.65000        2.00000
   22   11   12       40.00000        1.90000       40.60000        1.90000
   22   11   13       23.75000        4.00000       20.05000        4.00000
   22   12    0      237.89999        1.80000      237.89999        1.80000
   22   12    1       43.50000        0.80000       43.90000        0.80000
   22   12    2       98.10000        0.60000       98.30000        0.60000
   22   12    3      113.60000        0.60000      111.40000        0.60000
   22   12    4       89.25000        0.50000       89.55000        0.50000
   22   12    5      154.09999        0.80000      151.70000        0.80000
   22   12    6       80.95000        0.60000       80.05000        0.60000
   22   12    7       72.30000        0.60000       72.90000        0.60000
   22   12    8       39.45000        1.00000       41.55000        1.00000
   22   12    9       73.40000        0.80000       74.20000        0.80000
   22   12   10       57.90000        1.00000       55.90000        1.00000
   22   12   11       42.65000        1.40000       41.55000        1.40000
   22   12   12       10.75000        3.30000        9.45000        3.30000
   22   12   13       51.05000        2.00000       50.15000        2.00000
   22   13    0       76.50000        0.70000       76.50000        0.70000
   22   13    1      176.05000        0.90000      176.15001        0.90000
   22   13    2       55.90000        0.60000       59.30000        0.60000
   22   13    3       85.50000        0.50000       86.30000        0.50000
   22   13    4       63.50000        0.60000       65.30000        0.60000
   22   13    5       93.20000        0.50000       91.80000        0.50000
   22   13    6       49.10000        0.80000       47.90000        0.80000
   22   13    7       66.60000        0.70000       66.80000        0.70000
   22   13    8      137.80000        0.80000      137.59999        0.80000
   22   13    9       15.00000        2.70000       17.20000        2.70000
   22   13   10      102.30000        0.70000      103.50000        0.70000
   22   13   11       18.10000        3.20000       15.50000        3.20000
   22   13   12       71.90000        1.20000       70.70000        1.20000
   22   13   13       41.75000        3.20000       40.25000        3.20000
   22   14    0      132.00000        1.00000      132.00000        1.00000
   22   14    1       73.30000        0.60000       73.70000        0.60000
   22   14    2      123.25000        0.70000      122.35001        0.70000
   22   14    3       11.05000        2.50000       11.15000        2.50000
   22   14    4       77.15000        0.60000       76.85000        0.60000
   22   14    5       97.30000        0.60000       99.50000        0.60000
   22   14    6       73.00000        0.60000       69.39999        0.60000
   22   14    7       25.75000        1.40000       26.25000        1.40000
   22   14    8       40.10000        1.30000       37.70000        1.30000
   22   14    9       49.70000        1.00000       50.70000        1.00000
   22   14   10       33.45000        1.50000       34.75000        1.50000
   22   14   11       40.50000        1.50000       42.10000        1.50000
   22   14   12       17.85000        3.60000       13.75000        3.60000
   22   15    0       36.60000        1.30000       36.60000        1.30000
   22   15    1       86.35000        0.50000       87.65000        0.50000
   22   15    2      116.64999        0.60000      115.75000        0.60000
   22   15    3       26.95000        1.10000       28.85000        1.10000
   22   15    4       25.20000        1.20000       24.60000        1.20000
   22   15    5       97.95000        0.50000       96.85000        0.50000
   22   15    6       53.95000        0.70000       55.85000        0.70000
   22   15    7       57.90000        0.70000       55.90000        0.70000
   22   15    8       49.50000        1.00000       46.90000        1.00000
   22   15    9       60.50000        0.90000       60.70000        0.90000
   22   15   10       33.25000        1.60000       37.35000        1.60000
   22   15   11        6.95000        2.50000        8.05000        2.50000
   22   15   12       22.60000        4.10000       18.80000        4.10000
   22   16    0       57.50000        0.90000       57.50000        0.90000
   22   16    1      147.30000        0.70000      145.90001        0.70000
   22   16    2       13.45000        2.00000       18.75000        2.00000
   22   16    3       90.00000        0.60000       91.20000        0.60000
   22   16    4       12.95000        2.20000       12.65000        2.20000
   22   16    5       16.15000        1.80000       17.85000        1.80000
   22   16    6       28.35000        1.00000       30.25000        1.00000
   22   16    7       27.25000        1.40000       24.95000        1.40000
   22   16    8       71.40000        0.70000       71.80000        0.70000
   22   16    9       21.20000        2.00000       23.00000        2.00000
   22   16   10       28.40000        2.10000       24.40000        2.10000
   22   16   11       29.60000        2.00000       27.40000        2.00000
   22   17    0       24.70000        1.70000       24.70000        1.70000
   22   17    1       22.45000        1.30000       22.75000        1.30000
   22   17    2       33.50000        0.90000       32.70000        0.90000
   22   17    3       23.90000        1.20000       24.90000        1.20000
   22   17    4       66.55000        0.60000       68.45000        0.60000
   22   17    5       40.40000        0.80000       38.80000        0.80000
   22   17    6       84.40000        0.60000       86.20000        0.60000
   22   17    7       76.40000        0.60000       73.80000        0.60000
   22   17    8       15.80000        2.40000       18.20000        2.40000
   22   17    9       57.75000        0.90000       56.65000        0.90000
   22   17   10       35.85000        1.40000       36.35000        1.40000
   22   17   11       21.30000        3.80000       18.70000        3.80000
   22   18    0        7.80000        3.30000        7.80000        3.30000
   22   18    1       58.85000        0.60000       58.15000        0.60000
   22   18    2       47.10000        0.60000       46.50000        0.60000
   22   18    3       24.05000        1.20000       23.95000        1.20000
   22   18    4       82.50000        0.50000       81.89999        0.50000
   22   18    5       45.30000        0.70000       47.10000        0.70000
   22   18    6       47.30000        0.70000       48.30000        0.70000
   22   18    7       40.35000        0.90000       40.85000        0.90000
   22   18    8       15.50000        2.40000       17.10000        2.40000
   22   18    9       62.50000        0.80000       64.10000        0.80000
   22   18   10       37.85000        1.40000       36.75000        1.40000
   22   19    0       42.10000        1.10000       42.10000        1.10000
   22   19    1       36.90000        0.70000       36.10000        0.70000
   22   19    2       25.80000        1.10000       24.20000        1.10000
   22   19    3       13.35000        2.40000       12.65000        2.40000
   22   19    4       69.50000        0.60000       69.70000        0.60000
   22   19    5       11.95000        2.20000       14.05000        2.20000
   22   19    6       28.90000        1.00000       25.70000        1.00000
   22   19    7       29.80000        1.30000       30.00000        1.30000
   22   19    8       71.30000        0.70000       73.70000        0.70000
   22   19    9       28.90000        1.80000       23.50000        1.80000
   22   20    0       69.20000        0.80000       69.20000        0.80000
   22   20    1       25.45000        1.10000       25.35000        1.10000
   22   20    2        7.75000        2.20000        8.45000        2.20000
   22   20    3       25.25000        1.10000       25.75000        1.10000
   22   20    4       45.00000        0.80000       43.40000        0.80000
   22   20    5       29.35000        1.00000       29.45000        1.00000
   22   20    6       27.40000        1.00000       27.60000        1.00000
   22   20    7       64.00000        0.70000       63.20000        0.70000
   22   20    8       26.55000        1.50000       27.65000        1.50000
   22   21    0       27.00000        1.50000       27.00000        1.50000
   22   21    1       79.45000        0.50000       78.75000        0.50000
   22   21    2       34.50000        0.80000       33.30000        0.80000
   22   21    3       37.60000        0.80000       38.80000        0.80000
   22   21    4       39.00000        0.80000       40.40000        0.80000
   22   21    5       57.20000        0.60000       58.20000        0.60000
   22   21    6       61.15000        0.60000       58.85000        0.60000
   22   21    7       15.25000        2.50000       10.15000        2.50000
   22   21    8       55.30000        1.00000       56.70000        1.00000
   22   22    0       34.10000        1.90000       34.10000        1.90000
   22   22    1       33.90000        1.10000       33.90000        1.10000
   22   22    2       23.60000        1.60000       23.60000        1.60000
   22   22    3       48.90000        0.90000       48.90000        0.90000
   22   22    4       24.40000        1.80000       24.40000        1.80000
   22   22    5       16.50000        2.70000       16.50000        2.70000
   22   22    6       75.70000        0.80000       75.70000        0.80000
   22   22    7       10.10000        4.00000       10.10000        4.00000
   23    0    0      137.70000        1.50000      137.70000        1.50000
   23    0    1      132.50000        0.90000      132.50000        0.90000
   23    0    2      493.39999        2.70000      493.39999        2.70000
   23    0    3      264.79999        1.60000      264.79999        1.60000
   23    0    4      394.50000        2.40000      394.50000        2.40000
   23    0    5       61.00000        1.00000       61.00000        1.00000
   23    0    6       91.50000        0.90000       91.50000        0.90000
   23    0    7      135.80000        1.10000      135.80000        1.10000
   23    0    8      168.80000        1.30000      168.80000        1.30000
   23    0    9      130.10001        1.10000      130.10001        1.10000
   23    0   10       27.20000        4.00000       27.20000        4.00000
   23    0   11       12.90000        4.80000       12.90000        4.80000
   23    0   12       61.50000        1.90000       61.50000        1.90000
   23    0   13       13.30000        5.60000       13.30000        5.60000
   23    0   14       35.90000        5.10000       35.90000        5.10000
   23    0   15       71.40000        2.50000       71.40000        2.50000
   23    0   16       16.90000        7.40000       16.90000        7.40000
   23    1    0      249.80000        1.50000      249.80000        1.50000
   23    1    1      139.50000        0.60000      135.70001        0.60000
   23    1    2      355.45001        1.40000      356.75000        1.40000
   23    1    3       68.14999        0.60000       71.25000        0.60000
   23    1    4      192.55000        0.80000      195.84999        0.80000
   23    1    5      244.40001        1.10000      239.80000        1.10000
   23    1    6      161.95000        0.80000      162.05000        0.80000
   23    1    7      106.45000        0.70000      105.55000        0.70000
   23    1    8      115.40000        0.80000      118.40000        0.80000
   23    1    9      131.20000        0.80000      133.59999        0.80000
   23    1   10       56.80000        1.20000       56.00000        1.20000
   23    1   11       79.55000        1.00000       79.85000        1.00000
   23    1   12       52.45000        1.50000       51.95000        1.50000
   23    1   13       37.30000        2.60000       37.10000        2.60000
   23    1   14       42.10000        2.50000       40.30000        2.50000
   23    1   15       14.80000        4.40000       13.00000        4.40000
   23    1   16       28.85000        5.70000       30.95000        5.70000
   23    2    0      365.89999        2.30000      365.89999        2.30000
   23    2    1      260.29999        1.10000      261.50000        1.10000
   23    2    2       32.40000        1.20000       27.60000        1.20000
   23    2    3      257.30002        1.10000      259.10001        1.10000
   23    2    4      133.14999        0.60000      131.25000        0.60000
   23    2    5      135.00000        0.60000      130.39999        0.60000
   23    2    6       40.15000        1.00000       39.65000        1.00000
   23    2    7       93.85001        0.70000       91.75000        0.70000
   23    2    8      188.80000        1.00000      186.80000        1.00000
   23    2    9      136.55000        0.80000      135.84999        0.80000
   23    2   10      125.05000        0.80000      125.15000        0.80000
   23    2   11      110.40000        0.90000      111.80000        0.90000
   23    2   12       31.60000        2.70000       29.60000        2.70000
   23    2   13       96.20000        1.10000       98.00000        1.10000
   23    2   14       76.45000        1.50000       75.15000        1.50000
   23    2   15       40.45000        3.30000       42.75000        3.30000
   23    3    0      582.70001        3.50000      582.70001        3.50000
   23    3    1       51.50000        0.70000       52.30000        0.70000
   23    3    2      221.59999        0.90000      223.20000        0.90000
   23    3    3      184.70001        0.80000      186.50000        0.80000
   23    3    4      336.54999        1.40000      324.45001        1.40000
   23    3    5       78.39999        0.60000       78.00000        0.60000
   23    3    6       97.85000        0.60000       92.35000        0.60000
   23    3    7       77.30000        0.70000       77.10000        0.70000
   23    3    8      229.00000        1.30000      227.20001        1.30000
   23    3    9      144.14999        0.90000      145.64999        0.90000
   23    3   10       67.95000        1.00000       68.25000        1.00000
   23    3   11       63.55000        1.20000       67.05000        1.20000
   23    3   12       55.60000        1.40000       55.20000        1.40000
   23    3   13       85.25000        1.20000       84.35001        1.20000
   23    3   14       61.45000        1.70000       61.75000        1.70000
   23    3   15       28.10000        4.60000       26.70000        4.60000
   23    4    0       49.20000        1.10000       49.20000        1.10000
   23    4    1      144.89999        0.60000      147.50000        0.60000
   23    4    2      257.79999        1.10000      257.20001        1.10000
   23    4    3      116.05000        0.60000      115.75000        0.60000
   23    4    4      224.55000        1.00000      227.45000        1.00000
   23    4    5       57.95000        0.70000       54.65000        0.70000
   23    4    6      227.70000        1.10000      227.70000        1.10000
   23    4    7      121.90000        0.70000      119.70000        0.70000
   23    4    8      181.79999        1.00000      181.00000        1.00000
   23    4    9       80.10000        0.90000       76.70000        0.90000
   23    4   10       91.60000        0.90000       90.80000        0.90000
   23    4   11      118.25000        0.90000      117.14999        0.90000
   23    4   12       37.30000        1.90000       40.30000        1.90000
   23    4   13       36.65000        2.50000       32.15000        2.50000
   23    4   14       32.00000        3.50000       34.20000        3.50000
   23    4   15       37.15000        3.40000       40.85000        3.40000
   23    5    0      153.10001        1.00000      153.10001        1.00000
   23    5    1       83.35000        0.50000       85.85000        0.50000
   23    5    2      280.64999        1.20000      286.55002        1.20000
   23    5    3      234.00000        1.00000      235.60001        1.00000
   23    5    4      283.60001        1.20000      281.19998        1.20000
   23    5    5       43.75000        0.80000       44.25000        0.80000
   23    5    6       61.55000        0.70000       62.45000        0.70000
   23    5    7       44.95000        1.00000       43.45000        1.00000
   23    5    8      102.40000        0.60000      102.20000        0.60000
   23    5    9      116.75000        0.80000      116.85001        0.80000
   23    5   10      180.85001        1.00000      181.35001        1.00000
   23    5   11       29.65000        2.20000       33.95000        2.20000
   23    5   12       50.75000        1.70000       49.05000        1.70000
   23    5   13       40.25000        2.30000       41.75000        2.30000
   23    5   14       16.40000        4.60000       17.60000        4.60000
   23    5   15       42.90000        3.10000       45.70000        3.10000
   23    6    0       35.90000        1.30000       35.90000        1.30000
   23    6    1      270.80002        1.20000      262.39999        1.20000
   23    6    2      213.05000        0.90000      215.15001        0.90000
   23    6    3      287.85001        1.30000      293.55002        1.30000
   23    6    4      104.55000        0.60000      105.65000        0.60000
   23    6    5       55.45000        0.70000       57.55000        0.70000
   23    6    6      206.14999        1.00000      203.85001        1.00000
   23    6    7       59.45000        0.80000       58.95000        0.80000
   23    6    8       84.35000        0.70000       82.05000        0.70000
   23    6    9       88.00000        0.70000       87.39999        0.70000
   23    6   10       72.55000        0.90000       72.05000        0.90000
   23    6   11       97.00000        0.80000       97.60001        0.80000
   23    6   12       32.70000        2.50000       34.50000        2.50000
   23    6   13       19.30000        4.30000       18.90000        4.30000
   23    6   14       38.45000        2.90000       37.55000        2.90000
   23    6   15       29.50000        5.50000       28.70000        5.50000
   23    7    0       57.40000        0.90000       57.40000        0.90000
   23    7    1      134.50000        0.60000      133.70001        0.60000
   23    7    2       81.45000        0.60000       78.75000        0.60000
   23    7    3       30.05000        1.10000       30.55000        1.10000
   23    7    4       86.75000        0.50000       87.64999        0.50000
   23    7    5      113.95000        0.60000      113.45000        0.60000
   23    7    6       76.70000        0.70000       77.30000        0.70000
   23    7    7       91.35001        0.70000       90.25000        0.70000
   23    7    8      133.75000        0.70000      133.85001        0.70000
   23    7    9       21.30000        2.50000       18.90000        2.50000
   23    7   10       45.70000        1.30000       46.10000        1.30000
   23    7   11       12.05000        3.60000       13.15000        3.60000
   23    7   12       37.65000        2.10000       37.95000        2.10000
   23    7   13       39.40000        2.30000       41.60000        2.30000
   23    7   14       16.10000        4.40000       16.30000        4.40000
   23    8    0      103.30000        0.80000      103.30000        0.80000
   23    8    1      252.45001        1.10000      253.75000        1.10000
   23    8    2       90.05000        0.50000       88.75000        0.50000
   23    8    3      178.50000        0.90000      177.50000        0.90000
   23    8    4      283.65002        1.30000      283.75000        1.30000
   23    8    5       60.15000        0.70000       59.25000        0.70000
   23    8    6      132.50000        0.70000      130.29999        0.70000
   23    8    7       98.45000        0.60000       97.15000        0.60000
   23    8    8       62.85000        0.80000       61.75000        0.80000
   23    8    9       77.25000        0.80000       74.35001        0.80000
   23    8   10       38.50000        1.40000       38.70000        1.40000
   23    8   11       39.55000        1.70000       40.65000        1.70000
   23    8   12       21.30000        3.40000       23.70000        3.40000
   23    8   13       61.05000        1.60000       61.35000        1.60000
   23    8   14       29.75000        4.30000       28.25000        4.30000
   23    9    0      148.80000        1.00000      148.80000        1.00000
   23    9    1       25.70000        1.20000       26.10000        1.20000
   23    9    2      143.60001        0.70000      145.00000        0.70000
   23    9    3      173.15001        0.90000      170.45000        0.90000
   23    9    4       90.55000        0.60000       93.45000        0.60000
   23    9    5      129.14999        0.70000      129.64999        0.70000
   23    9    6       21.90000        1.90000       20.30000        1.90000
   23    9    7      120.25000        0.70000      119.75000        0.70000
   23    9    8       93.90000        0.70000       93.10000        0.70000
   23    9    9       33.45000        1.40000       34.35000        1.40000
   23    9   10       71.70000        1.00000       72.10000        1.00000
   23    9   11       15.20000        3.50000       12.00000        3.50000
   23    9   12       67.14999        1.30000       67.25000        1.30000
   23    9   13       40.95000        2.50000       38.25000        2.50000
   23    9   14       40.60000        3.50000       35.40000        3.50000
   23   10    0      263.70001        1.70000      263.70001        1.70000
   23   10    1      178.80000        0.90000      177.20000        0.90000
   23   10    2       12.45000        2.50000        9.15000        2.50000
   23   10    3       61.80000        0.60000       61.20000        0.60000
   23   10    4       54.00000        0.60000       56.60000        0.60000
   23   10    5      105.25000        0.60000      105.35001        0.60000
   23   10    6       18.95000        2.20000       15.45000        2.20000
   23   10    7      117.60001        0.70000      119.00000        0.70000
   23   10    8      109.55000        0.70000      108.05000        0.70000
   23   10    9       79.60000        0.70000       77.60000        0.70000
   23   10   10       50.75000        1.00000       49.45000        1.00000
   23   10   11       18.95000        3.50000       17.25000        3.50000
   23   10   12       26.40000        2.80000       31.60000        2.80000
   23   10   13       21.75000        3.90000       22.05000        3.90000
   23   11    0      227.89999        1.50000      227.89999        1.50000
   23   11    1      138.20000        0.70000      134.59999        0.70000
   23   11    2      132.20000        0.70000      130.20000        0.70000
   23   11    3      146.30000        0.70000      145.90001        0.70000
   23   11    4       46.00000        0.70000       46.20000        0.70000
   23   11    5      160.05000        0.70000      158.55000        0.70000
   23   11    6       22.95000        1.60000       21.85000        1.60000
   23   11    7       25.05000        1.60000       23.75000        1.60000
   23   11    8       27.35000        1.60000       26.65000        1.60000
   23   11    9       72.64999        0.80000       70.75000        0.80000
   23   11   10       61.85000        0.90000       60.15000        0.90000
   23   11   11       34.20000        1.90000       34.80000        1.90000
   23   11   12       17.85000        3.90000       16.55000        3.90000
   23   11   13       27.05000        3.90000       26.75000        3.90000
   23   12    0       28.70000        1.50000       28.70000        1.50000
   23   12    1      198.85001        0.90000      198.35001        0.90000
   23   12    2       25.10000        1.30000       24.10000        1.30000
   23   12    3       83.05000        0.50000       84.95000        0.50000
   23   12    4       68.40000        0.60000       67.80000        0.60000
   23   12    5       77.00000        0.60000       73.80000        0.60000
   23   12    6       52.05000        0.80000       52.75000        0.80000
   23   12    7       77.20000        0.60000       79.00000        0.60000
   23   12    8       73.30000        0.70000       71.70000        0.70000
   23   12    9       68.05000        0.90000       67.55000        0.90000
   23   12   10       32.85000        1.50000       33.55000        1.50000
   23   12   11       26.50000        2.50000       23.10000        2.50000
   23   12   12       63.55000        1.20000       62.65000        1.20000
   23   13    0       88.90000        0.70000       88.90000        0.70000
   23   13    1       39.90000        0.80000       40.50000        0.80000
   23   13    2      103.65000        0.60000      103.15000        0.60000
   23   13    3      110.90000        0.60000      110.30000        0.60000
   23   13    4      111.80000        0.60000      111.40000        0.60000
   23   13    5       53.95000        0.60000       53.85000        0.60000
   23   13    6      108.45000        0.60000      108.75000        0.60000
   23   13    7      105.55000        0.60000      103.65000        0.60000
   23   13    8       16.95000        2.10000       20.45000        2.10000
   23   13    9       49.55000        1.00000       47.85000        1.00000
   23   13   10       17.40000        3.00000       14.20000        3.00000
   23   13   11       35.55000        1.80000       30.85000        1.80000
   23   13   12       14.45000        3.50000       10.75000        3.50000
   23   14    0       80.70000        0.70000       80.70000        0.70000
   23   14    1       57.20000        0.60000       56.60000        0.60000
   23   14    2       76.05000        0.60000       71.15000        0.60000
   23   14    3       55.25000        0.60000       56.55000        0.60000
   23   14    4       50.45000        0.60000       49.95000        0.60000
   23   14    5       45.35000        0.70000       44.25000        0.70000
   23   14    6       37.10000        1.00000       38.70000        1.00000
   23   14    7       23.70000        1.50000       23.50000        1.50000
   23   14    8       28.70000        1.50000       26.10000        1.50000
   23   14    9       36.35000        1.30000       36.85000        1.30000
   23   14   10       49.25000        1.10000       48.95000        1.10000
   23   14   11       11.15000        3.30000       11.85000        3.30000
   23   14   12       43.45000        2.40000       38.75000        2.40000
   23   15    0       15.70000        3.00000       15.70000        3.00000
   23   15    1       64.75000        0.60000       66.45000        0.60000
   23   15    2       62.85000        0.60000       64.75000        0.60000
   23   15    3      105.60000        0.60000      107.40000        0.60000
   23   15    4       33.80000        1.00000       33.80000        1.00000
   23   15    5       43.15000        0.80000       47.25000        0.80000
   23   15    6       15.10000        2.10000       17.50000        2.10000
   23   15    7       51.75000        0.80000       49.45000        0.80000
   23   15    8       70.65000        0.70000       71.35000        0.70000
   23   15    9       55.70000        1.00000       52.30000        1.00000
   23   15   10       65.00000        0.90000       64.00000        0.90000
   23   15   11       21.55000        2.90000       22.65000        2.90000
   23   16    0      154.80000        1.20000      154.80000        1.20000
   23   16    1       54.60000        0.60000       53.40000        0.60000
   23   16    2       67.75000        0.50000       67.25000        0.50000
   23   16    3       85.85001        0.50000       82.75000        0.50000
   23   16    4       40.65000        0.80000       39.55000        0.80000
   23   16    5       56.55000        0.70000       60.25000        0.70000
   23   16    6       45.10000        0.80000       45.10000        0.80000
   23   16    7       13.60000        2.40000       17.60000        2.40000
   23   16    8       48.70000        1.00000       49.10000        1.00000
   23   16    9       11.90000        3.00000       13.30000        3.00000
   23   16   10       13.05000        3.20000       12.35000        3.20000
   23   17    0       50.80000        0.90000       50.80000        0.90000
   23   17    1      110.95000        0.60000      109.05000        0.60000
   23   17    2       27.55000        1.10000       26.65000        1.10000
   23   17    3       97.45000        0.60000       96.95000        0.60000
   23   17    4        8.00000        2.30000        9.20000        2.30000
   23   17    5       16.00000        1.80000       17.00000        1.80000
   23   17    6       20.60000        1.40000       24.00000        1.40000
   23   17    7       19.95000        1.60000       20.85000        1.60000
   23   17    8       14.55000        2.70000       15.85000        2.70000
   23   17    9       22.35000        2.00000       23.85000        2.00000
   23   17   10       35.40000        1.80000       34.40000        1.80000
   23   18    0       47.20000        1.00000       47.20000        1.00000
   23   18    1       20.20000        1.30000       20.00000        1.30000
   23   18    2       26.65000        1.00000       26.75000        1.00000
   23   18    3       17.40000        1.60000       19.00000        1.60000
   23   18    4       43.15000        0.70000       41.45000        0.70000
   23   18    5       37.70000        0.80000       38.50000        0.80000
   23   18    6       56.50000        0.60000       55.70000        0.60000
   23   18    7       40.10000        1.00000       37.90000        1.00000
   23   18    8       79.05000        0.70000       77.35000        0.70000
   23   18    9       42.00000        1.10000       43.60000        1.10000
   23   19    0       69.30000        0.80000       69.30000        0.80000
   23   19    1       58.10000        0.60000       59.10000        0.60000
   23   19    2       23.60000        1.30000       22.20000        1.30000
   23   19    3       34.50000        0.90000       34.70000        0.90000
   23   19    4       30.30000        1.00000       30.30000        1.00000
   23   19    5       51.05000        0.70000       49.95000        0.70000
   23   19    6       20.10000        1.40000       21.30000        1.40000
   23   19    7       69.65000        0.70000       68.55000        0.70000
   23   19    8       34.75000        1.10000       38.65000        1.10000
   23   20    0       38.60000        1.00000       38.60000        1.00000
   23   20    1       38.10000        0.70000       37.10000        0.70000
   23   20    2       23.75000        1.10000       23.25000        1.10000
   23   20    3       38.65000        0.80000       38.55000        0.80000
   23   20    4       24.45000        1.10000       24.15000        1.10000
   23   20    5       40.20000        0.80000       38.80000        0.80000
   23   20    6       43.00000        0.70000       43.60000        0.70000
   23   20    7       10.70000        2.50000       14.50000        2.50000
   23   20    8       56.35000        0.90000       57.25000        0.90000
   23   21    0        6.70000        2.90000        6.70000        2.90000
   23   21    1       11.05000        2.20000       14.15000        2.20000
   23   21    2       32.70000        0.90000       31.70000        0.90000
   23   21    3       29.95000        0.90000       31.65000        0.90000
   23   21    4       39.10000        0.80000       40.10000        0.80000
   23   21    5       26.40000        1.10000       29.80000        1.10000
   23   21    6       37.75000        0.80000       40.85000        0.80000
   23   21    7       20.60000        2.10000       20.40000        2.10000
   23   22    0       13.10000        3.20000       13.10000        3.20000
   23   22    1       24.35000        1.10000       26.25000        1.10000
   23   22    2       25.50000        1.10000       28.90000        1.10000
   23   22    3       48.15000        0.70000       48.25000        0.70000
   23   22    4       12.30000        2.10000       13.50000        2.10000
   23   22    5       32.90000        1.00000       27.70000        1.00000
   23   23    0       10.00000        3.70000       10.00000        3.70000
   23   23    1       26.90000        1.40000       26.90000        1.40000
   23   23    2       32.40000        1.30000       32.40000        1.30000
   23   23    3       34.10000        1.30000       34.10000        1.30000
   23   23    4       38.40000        1.10000       38.40000        1.10000
   24    0    0      139.20000        1.40000      139.20000        1.40000
   24    0    1      187.20000        1.20000      187.20000        1.20000
   24    0    2      112.40000        0.70000      112.40000        0.70000
   24    0    3       35.60000        1.40000       35.60000        1.40000
   24    0    4       52.80000        1.10000       52.80000        1.10000
   24    0    5       83.80000        0.80000       83.80000        0.80000
   24    0    6      161.39999        1.10000      161.39999        1.10000
   24    0    7      215.70000        1.70000      215.70000        1.70000
   24    0    8      163.30000        1.30000      163.30000        1.30000
   24    0    9       28.00000        3.30000       28.00000        3.30000
   24    0   10       27.50000        3.60000       27.50000        3.60000
   24    0   11       99.40000        1.40000       99.40000        1.40000
   24    0   12       20.00000        5.70000       20.00000        5.70000
   24    0   13       12.70000        5.50000       12.70000        5.50000
   24    0   14       12.20000        5.50000       12.20000        5.50000
   24    0   15       43.70000        4.30000       43.70000        4.30000
   24    0   16       36.20000       10.00000       36.20000       10.00000
   24    1    0       97.50000        0.80000       97.50000        0.80000
   24    1    1      113.30000        0.50000      113.10000        0.50000
   24    1    2      188.35001        0.80000      187.85001        0.80000
   24    1    3      198.79999        0.90000      202.00000        0.90000
   24    1    4      259.85001        1.10000      257.35001        1.10000
   24    1    5       40.75000        0.90000       39.65000        0.90000
   24    1    6       89.70000        0.60000       91.50000        0.60000
   24    1    7       38.90000        1.40000       35.50000        1.40000
   24    1    8      278.89999        1.60000      278.89999        1.60000
   24    1    9      107.00000        0.80000      104.60001        0.80000
   24    1   10       71.05000        1.00000       69.75000        1.00000
   24    1   11       61.05000        1.40000       57.75000        1.40000
   24    1   12       22.80000        3.20000       25.60000        3.20000
   24    1   13       72.10000        1.30000       70.90000        1.30000
   24    1   14       20.10000        4.00000       27.70000        4.00000
   24    1   15       13.65000        4.40000       17.35000        4.40000
   24    2    0      277.50000        1.90000      277.50000        1.90000
   24    2    1      274.64999        1.20000      278.14999        1.20000
   24    2    2      428.39999        1.80000      428.60001        1.80000
   24    2    3      230.05000        1.00000      227.55000        1.00000
   24    2    4      101.35000        0.60000      101.05000        0.60000
   24    2    5      139.64999        0.70000      141.75000        0.70000
   24    2    6       33.60000        1.10000       34.80000        1.10000
   24    2    7      226.55000        1.30000      225.65001        1.30000
   24    2    8      161.75000        0.90000      161.45001        0.90000
   24    2    9       89.55000        0.80000       89.45000        0.80000
   24    2   10       50.15000        1.30000       48.45000        1.30000
   24    2   11       54.25000        1.30000       53.35000        1.30000
   24    2   12       45.00000        1.70000       44.60000        1.70000
   24    2   13       19.45000        4.20000       19.35000        4.20000
   24    2   14       54.25000        1.90000       52.55000        1.90000
   24    2   15       29.25000        4.40000       29.95000        4.40000
   24    3    0      462.10001        2.90000      462.10001        2.90000
   24    3    1      350.70001        1.50000      353.70001        1.50000
   24    3    2      180.45000        0.80000      181.55000        0.80000
   24    3    3      286.20001        1.20000      286.20001        1.20000
   24    3    4      124.25000        0.60000      121.55000        0.60000
   24    3    5       54.35000        0.70000       53.65000        0.70000
   24    3    6       46.70000        0.90000       46.30000        0.90000
   24    3    7      216.95000        1.10000      215.84999        1.10000
   24    3    8      105.70000        0.70000      105.10000        0.70000
   24    3    9       82.45000        0.90000       83.35000        0.90000
   24    3   10      120.40000        0.80000      118.80000        0.80000
   24    3   11       27.55000        2.50000       27.65000        2.50000
   24    3   12       83.60001        1.10000       83.00000        1.10000
   24    3   13       45.80000        1.90000       46.20000        1.90000
   24    3   14       44.65000        2.30000       45.95000        2.30000
   24    3   15       31.65000        4.20000       32.15000        4.20000
   24    4    0       85.40000        0.70000       85.40000        0.70000
   24    4    1      126.80000        0.60000      124.40000        0.60000
   24    4    2      109.60000        0.50000      108.40000        0.50000
   24    4    3      210.35001        0.90000      208.85001        0.90000
   24    4    4      297.29999        1.40000      295.29999        1.40000
   24    4    5      105.00000        0.60000      105.39999        0.60000
   24    4    6      178.34999        0.90000      175.05000        0.90000
   24    4    7      183.90001        0.90000      184.30000        0.90000
   24    4    8       81.10000        0.70000       82.30000        0.70000
   24    4    9      167.60001        1.00000      166.39999        1.00000
   24    4   10      109.00000        0.80000      109.00000        0.80000
   24    4   11      136.00000        0.90000      134.00000        0.90000
   24    4   12       54.45000        1.40000       57.75000        1.40000
   24    4   13       42.30000        2.20000       41.30000        2.20000
   24    4   14       44.45000        2.60000       44.75000        2.60000
   24    4   15       24.10000        5.50000       21.90000        5.50000
   24    5    0       14.20000        3.40000       14.20000        3.40000
   24    5    1      115.90000        0.60000      114.70000        0.60000
   24    5    2      282.64999        1.20000      281.35001        1.20000
   24    5    3       80.90000        0.50000       80.10000        0.50000
   24    5    4      202.25000        1.00000      203.14999        1.00000
   24    5    5       89.10000        0.50000       86.90000        0.50000
   24    5    6      213.55000        1.00000      208.84999        1.00000
   24    5    7       54.90000        0.80000       54.90000        0.80000
   24    5    8      111.30000        0.70000      111.10000        0.70000
   24    5    9      104.20000        0.80000      104.60000        0.80000
   24    5   10       74.05000        0.90000       70.75000        0.90000
   24    5   11       85.55000        0.90000       84.85000        0.90000
   24    5   12       16.75000        3.70000       18.05000        3.70000
   24    5   13       43.20000        2.10000       44.20000        2.10000
   24    5   14       13.20000        4.10000       20.40000        4.10000
   24    6    0        8.50000        3.40000        8.50000        3.40000
   24    6    1       27.05000        1.10000       28.55000        1.10000
   24    6    2      249.89999        1.10000      252.10001        1.10000
   24    6    3       71.60000        0.60000       71.40000        0.60000
   24    6    4      259.75000        1.20000      262.04999        1.20000
   24    6    5       45.25000        0.90000       46.95000        0.90000
   24    6    6       36.05000        1.20000       32.55000        1.20000
   24    6    7      120.05000        0.70000      119.15000        0.70000
   24    6    8      126.55000        0.70000      127.85000        0.70000
   24    6    9       56.70000        1.00000       57.10000        1.00000
   24    6   10       34.15000        1.70000       32.05000        1.70000
   24    6   11       40.15000        1.60000       38.65000        1.60000
   24    6   12       54.45000        1.50000       52.75000        1.50000
   24    6   13       42.80000        2.20000       42.60000        2.20000
   24    6   14       40.50000        2.50000       42.10000        2.50000
   24    7    0       92.30000        0.80000       92.30000        0.80000
   24    7    1      250.80000        1.20000      248.20000        1.20000
   24    7    2      223.10001        1.10000      224.50000        1.10000
   24    7    3      137.59999        0.70000      136.80000        0.70000
   24    7    4      211.29999        1.00000      213.50000        1.00000
   24    7    5       78.85001        0.60000       80.75000        0.60000
   24    7    6       21.25000        1.80000       19.55000        1.80000
   24    7    7      157.50000        0.80000      155.50000        0.80000
   24    7    8       80.25000        0.70000       79.35001        0.70000
   24    7    9       63.70000        0.90000       61.70000        0.90000
   24    7   10       41.50000        1.40000       42.50000        1.40000
   24    7   11       28.35000        2.70000       23.25000        2.70000
   24    7   12       61.25000        1.40000       57.95000        1.40000
   24    7   13       17.50000        4.40000       20.30000        4.40000
   24    7   14       54.20000        2.30000       52.60000        2.30000
   24    8    0       20.00000        2.30000       20.00000        2.30000
   24    8    1       85.40000        0.50000       88.80000        0.50000
   24    8    2      146.14999        0.70000      144.64999        0.70000
   24    8    3       64.05000        0.60000       63.35000        0.60000
   24    8    4       16.70000        2.20000       14.90000        2.20000
   24    8    5       32.95000        1.10000       29.85000        1.10000
   24    8    6       43.95000        0.90000       43.05000        0.90000
   24    8    7      105.25000        0.60000      101.75000        0.60000
   24    8    8       63.00000        0.80000       59.40000        0.80000
   24    8    9       65.40000        0.80000       63.60000        0.80000
   24    8   10       57.90000        1.00000       58.30000        1.00000
   24    8   11       14.10000        3.50000       12.90000        3.50000
   24    8   12       80.20000        1.10000       78.60000        1.10000
   24    8   13       50.25000        2.00000       45.75000        2.00000
   24    8   14       21.05000        5.70000       19.75000        5.70000
   24    9    0      110.00000        0.80000      110.00000        0.80000
   24    9    1      119.55000        0.60000      119.85000        0.60000
   24    9    2       82.64999        0.60000       83.75000        0.60000
   24    9    3       22.85000        1.40000       22.75000        1.40000
   24    9    4      124.39999        0.60000      124.00000        0.60000
   24    9    5       69.60000        0.60000       67.60000        0.60000
   24    9    6       45.80000        0.90000       46.20000        0.90000
   24    9    7       26.05000        1.60000       28.15000        1.60000
   24    9    8      121.15000        0.70000      121.65000        0.70000
   24    9    9      104.75000        0.70000      104.45000        0.70000
   24    9   10       34.50000        1.60000       36.70000        1.60000
   24    9   11       37.00000        2.00000       36.40000        2.00000
   24    9   12       21.50000        3.30000       24.50000        3.30000
   24    9   13       31.85000        2.70000       30.15000        2.70000
   24   10    0      131.30000        0.90000      131.30000        0.90000
   24   10    1       65.85000        0.60000       63.15000        0.60000
   24   10    2       64.60000        0.60000       64.80000        0.60000
   24   10    3      140.70000        0.70000      136.90001        0.70000
   24   10    4       42.50000        0.80000       42.90000        0.80000
   24   10    5      135.60001        0.70000      132.00000        0.70000
   24   10    6       97.14999        0.60000       95.25000        0.60000
   24   10    7       67.15000        0.70000       66.65000        0.70000
   24   10    8       27.40000        1.50000       28.80000        1.50000
   24   10    9       58.95000        0.80000       58.85000        0.80000
   24   10   10       68.00000        0.90000       68.39999        0.90000
   24   10   11       14.85000        3.60000       13.75000        3.60000
   24   10   12       53.55000        1.60000       54.05000        1.60000
   24   10   13       17.05000        4.20000       16.55000        4.20000
   24   11    0       43.70000        1.00000       43.70000        1.00000
   24   11    1       90.00000        0.50000       88.00000        0.50000
   24   11    2       69.70000        0.60000       70.10000        0.60000
   24   11    3       69.14999        0.60000       72.25000        0.60000
   24   11    4       81.45000        0.50000       80.55000        0.50000
   24   11    5       12.60000        2.40000       13.40000        2.40000
   24   11    6      130.80000        0.70000      128.59999        0.70000
   24   11    7       47.10000        0.90000       45.70000        0.90000
   24   11    8       10.65000        2.60000        7.35000        2.60000
   24   11    9       82.75000        0.70000       81.85001        0.70000
   24   11   10       20.10000        2.60000       18.30000        2.60000
   24   11   11       48.05000        1.40000       48.55000        1.40000
   24   11   12       66.80000        1.20000       65.40000        1.20000
   24   12    0      117.90000        0.90000      117.90000        0.90000
   24   12    1      114.00000        0.60000      115.20000        0.60000
   24   12    2       76.20000        0.50000       77.20000        0.50000
   24   12    3       85.75000        0.50000       87.45000        0.50000
   24   12    4      118.20000        0.60000      119.40000        0.60000
   24   12    5       57.00000        0.60000       60.00000        0.60000
   24   12    6      153.60001        0.90000      154.60001        0.90000
   24   12    7       47.80000        0.80000       46.20000        0.80000
   24   12    8       42.70000        0.90000       44.90000        0.90000
   24   12    9       46.25000        1.00000       46.35000        1.00000
   24   12   10       14.80000        3.10000       14.20000        3.10000
   24   12   11       59.35000        1.20000       60.25000        1.20000
   24   12   12       25.40000        3.40000       18.00000        3.40000
   24   13    0       63.20000        0.80000       63.20000        0.80000
   24   13    1       32.85000        0.90000       32.95000        0.90000
   24   13    2       87.30000        0.50000       88.50000        0.50000
   24   13    3       60.60000        0.60000       58.00000        0.60000
   24   13    4       17.75000        1.70000       15.45000        1.70000
   24   13    5       86.00000        0.50000       87.20000        0.50000
   24   13    6       39.05000        1.00000       34.75000        1.00000
   24   13    7       58.60000        0.70000       58.00000        0.70000
   24   13    8       24.35000        1.60000       26.45000        1.60000
   24   13    9       72.80000        0.80000       73.80000        0.80000
   24   13   10       22.75000        2.30000       18.65000        2.30000
   24   13   11        9.50000        3.00000        9.90000        3.00000
   24   14    0       80.20000        0.80000       80.20000        0.80000
   24   14    1       44.45000        0.70000       44.55000        0.70000
   24   14    2      105.30000        0.60000      106.30000        0.60000
   24   14    3       43.10000        0.70000       42.90000        0.70000
   24   14    4       10.05000        2.40000        7.75000        2.40000
   24   14    5       32.25000        1.00000       31.35000        1.00000
   24   14    6       61.05000        0.70000       58.35000        0.70000
   24   14    7       39.80000        0.90000       40.20000        0.90000
   24   14    8       44.20000        1.00000       42.20000        1.00000
   24   14    9       39.95000        1.20000       41.05000        1.20000
   24   14   10       32.00000        1.60000       34.60000        1.60000
   24   14   11       31.40000        1.80000       31.20000        1.80000
   24   15    0      142.00000        1.10000      142.00000        1.10000
   24   15    1       59.70000        0.60000       58.90000        0.60000
   24   15    2       63.50000        0.50000       63.90000        0.50000
   24   15    3       44.65000        0.70000       43.95000        0.70000
   24   15    4       22.10000        1.40000       19.90000        1.40000
   24   15    5      104.50000        0.60000      104.30000        0.60000
   24   15    6       80.25000        0.60000       79.55000        0.60000
   24   15    7       42.25000        0.90000       40.95000        0.90000
   24   15    8       37.00000        1.10000       37.60000        1.10000
   24   15    9       48.90000        1.00000       48.30000        1.00000
   24   15   10       51.35000        1.00000       53.85000        1.00000
   24   16    0       50.10000        0.90000       50.10000        0.90000
   24   16    1      104.55000        0.60000      108.65000        0.60000
   24   16    2       66.35000        0.50000       67.05000        0.50000
   24   16    3       63.40000        0.60000       63.60000        0.60000
   24   16    4       39.65000        0.70000       38.95000        0.70000
   24   16    5       63.55000        0.60000       66.25000        0.60000
   24   16    6       25.10000        1.30000       25.70000        1.30000
   24   16    7       27.30000        1.40000       25.30000        1.40000
   24   16    8       14.20000        2.80000       11.00000        2.80000
   24   16    9       61.60000        0.80000       61.20000        0.80000
[truncated: 161,425 more chars]
