# Supplementary material for: Extending the novel |ρ|-based phasing algorithm to the solution of anomalous scattering substructures from SAD data of protein crystals
Source: Acta Crystallogr A Found Adv. 2022 Oct 10;78(Pt 6):473–81. doi: 10.1107/S2053273322008622 (PMC9624180; doi:10.1107/S2053273322008622)
Supplement: Supplementary file 1 [file a-78-00473-sup1.zip › ae5119_suppl_rev/sol_12_S_2g4s/NBR1_PB1.LPT]

 ============================================================
   STRUCTURE SOLUTION BY abs(ro) - DIRECT METHODS 
   XLENS/22.2 (220318) version: with SAD-Sm FFT algorithm
   Copyright Prof. Jordi Rius
   Institut de Ciencia de Materials de Barcelona (CSIC)
   References: Rius J. Acta Cryst (2020) A76 489-493 
   Rius J. & Torrelles X. Acta Cryst (2021) A77 339-347 
   Date is 18- 5-2022   at 16:32:36
 ============================================================

     CRYSTAL DATA:
     =============
     2g4s P6322 (182) L= 2.00  (2.15 A) 4S+1Cl   NBR1 PB1                            

     A= 101.399      B= 101.399     C=  42.588
     ALPHA=   90.00  BETA=   90.00  GAMMA=  120.00

     VOLUME (A3)=     379218.75     DSANO=    3.200

     (SINT/L)2=   0.000032420*H2 +  0.000032420*K2 +  0.000137836*L2 +
                  0.000032420*HK +  0.000000000*HL +  0.000000000*KL

     BRAVAIS LATTICE IS  P  CENTRED AT:

       1)  0.000000       0.000000       0.000000

      SYMMETRY OPERATIONS: 

      R11  R12  R13     R21  R22  R23     R31  R32  R33    T1     T2     T3

  1)    1    0    0       0    1    0       0    0    1    0.00   0.00   0.00
  2)    1   -1    0       1    0    0       0    0    1    0.00   0.00   0.50
  3)    0   -1    0       1   -1    0       0    0    1    0.00   0.00   0.00
  4)   -1    0    0       0   -1    0       0    0    1    0.00   0.00   0.50
  5)   -1    1    0      -1    0    0       0    0    1    0.00   0.00   0.00
  6)    0    1    0      -1    1    0       0    0    1    0.00   0.00   0.50
  7)    0   -1    0      -1    0    0       0    0   -1    0.00   0.00   0.50
  8)    1   -1    0       0   -1    0       0    0   -1    0.00   0.00   0.00
  9)    1    0    0       1   -1    0       0    0   -1    0.00   0.00   0.50
 10)    0    1    0       1    0    0       0    0   -1    0.00   0.00   0.00
 11)   -1    1    0       0    1    0       0    0   -1    0.00   0.00   0.50
 12)   -1    0    0      -1    1    0       0    0   -1    0.00   0.00   0.00

     STRUCTURE TREATED AS NON-CENTROSYMMETRIC

     TYPE OF RADIATION IS X-RAYS

          UNIT CELL CONTENTS
      SYMBOL  ATOMIC_NUMBER    NUMBER IN CELL    TYPE    SCAT_POWER
        S          16               60            1          16.00

     STARTING PHASES FROM MODULUS FUNCTION

--------------------------------------------------------------

     INTENSITY DATA INFORMATION:
     ==========================

     INPUT DATA ARE F
   DSANO (ANGS.):       3.2000
   DSFOU (ANGS.):       3.2000
   DSMIN (ANGS.):       2.1511
   N.CENTRIC REF:          657
  ANOMALOUS DIFFRACTION RATIOS(GLOBAL):   
   <|D|>/<F> (%,acen); <|F|>; <|D|>:    1.1610    245.1392      2.8461
   <F/sig(F)> :          196.3389
   <|D|/sig(D)>:           1.9348

  ANOMALOUS DIFFRACTION RATIOS(SHELLS):   

      SHELL  DMEAN  DINF   <|D|>/<F> <F/sig(F)>  <|D|/sig(D)> NREFS

        1     7.71  6.12    1.6160  196.3916    3.1402          201   115606.77
        2     5.35  4.86    1.2908  209.3803    2.3512          237    92898.11
        3     4.51  4.24    1.0585  207.2791    1.9406          242   118420.49
        4     4.03  3.86    0.9034  203.3537    1.5526          252    91653.59
        5     3.71  3.58    1.0810  199.3447    1.7287          249    70027.15
        6     3.47  3.37    1.0724  190.2602    1.6277          260    52471.18
        7     3.28  3.20    1.1557  169.6000    1.4753          250    34070.27

  BIJVOET PAIRS FILTERING:
   BIJVOET PAIR REFL. (USED/READ/%):             1364      1691     80.66
   NUMBER WRONG BIJVOET PAIR REFL.,S,(%):               0      0.00
   NUM. OF E.s < ECUT,(%), ECUT:          91      5.38      0.2500
   N.DF/s(DF) < DFCUT,(%),DFCUT:         235     13.90      0.3750
   N. DF OUTLIERS,RMSCUT:                  1                4.2500
   CV(%) OF D> :      74.3045
   <r.m.sq.dev.> OF D.s:        4.0812
--------------------------------------------------------------

     FORBIDDEN REFLECTIONS IN DATA FILE *.HKL:
     =========================================

    H    K    L        XO       DXO      NEQ
--------------------------------------------------------------

     Rsigma(F) of equivalent reflections
     Rsig:    0.00000  Nref:         0

     ds_interval        Rsigma       Nref

     N. UNIQUE REFLECTIONS (measured,theory):        1371        3031


     INFORMATION OF DATA IN P1:
     MEAS. INTENSITIES (OBS+UNOBS)IN XLHEM.HKL=        16375
     NOT MEASURED INTENSITIES in XLUNMEAS.HKL=        7842
     FRACTION MEASURED INTENSITIES >DSFOU:     0.676
     HMAX=   31  KMAX=   31  LMAX=   13


--------------------------------------------------------------

     SCALING OF MEASURED INTENSITIES:
     ================================


      SCALE FACTOR:        0.9286  F(EXP)/SK = F(ABS)
      B OVERALL   :       42.5120
      R(Wilson)   :        7.8510
      DSFOU       :        3.2000

      SHELL  DMEAN  DINF  SFC2/SFO2  Nref  f.unobs
        1     7.71  6.12   0.95163    1983  0.0000
        2     5.35  4.86   1.04677    2341  0.0000
        3     4.51  4.24   0.95453    2341  0.0000
        4     4.03  3.86   1.19258    2281  0.0000
        5     3.71  3.58   0.92212    2484  0.0000
        6     3.47  3.37   0.92781    2604  0.0000
        7     3.28  3.20   1.03076    2341  0.0000

 -------------------------------------------------------------

     DATA NORMALIZING:
     ================

     NUMBER OF INPUT REFLEXIONS =             16375
     F(ABS)  =  F(EXP) /          0.9286

     MAXIMUM         H         K         L
     INDICES        31        31        13

                   CENT    ACENT     HK0     0KL     H0L    REST
     </E2-1/>      0.968   0.736   1.000   1.000   0.000   0.904

      E2MEAN      :    0.993429

     <E**2> ACCORDING TO PARITY GROUPS ( D-SPACING > 1.000
        ALL     GGG     GGU     GUG     GUU     UGG     UGU     UUG     UUU
E^2   1.000   1.079   0.881   0.956   1.052   0.956   1.052   0.956   1.052
N     16375    1656    1843    2024    2268    2024    2268    2024    2268

--------------------------------------------------------------

     PHASE REFINEMENT DETAILS:
     ======================== 
    TOTAL N. OF E-VALUES =     16375
    D-SPACING CUT-OFF =    3.20
    <E>, <E2> =    0.8334  1.0000

    N. SETS AND CYCLES =       25     62
    EKLIM FOR K REFLECTIONS =    0.00
    N.REFLECTIONS > EKLIM =     16375
    EHLIM FOR H REFLECTIONS =    1.00
    N.REFLECTIONS > EHLIM =      4896
     X"S MODIFIED BY MODULUS FUNCTION
    N. ATOMS IN UNIT_CELL (NCELL)  =    60
    PIXELS(0); P_ATOMS(1); OMIT(2) =     1
    FRAC. RANDOMLY DELETED ATOMS = 0.000

    GRID SPACING IN ANGS. =    1.07
    N.GRID POINTS (XYZ) =     96    96    40
    ESD FACTOR FOR MASK DEFINITION =    2.65
    LOWER MASK VALUE =      0
    ESD FACT FOR PEAK ACCEPTANCE (ATOMS=1,2) =  4.00
    ESD FACTOR IN SEARCH (DIF.FOURIER) =  1.10

     vector -u =:   1   0.21680   0.22867   0.82980  1.00
    0.7979     1     1    0.8342    0.0477     654      60    0
    0.7962     1     2    0.8556    0.0125     549      60    0
    0.8004     1     3    0.8657    0.0092     528      60    0
    0.7996     1     4    0.8609    0.0033     544      60    0
    0.8053     1     5    0.8617    0.0073     553      60    0
    0.8040     1     6    0.8585    0.0014     583      60    0
    0.8023     1     7    0.8608    0.0024     573      60    0
    0.8051     1     8    0.8568    0.0027     577      60    0
    0.7992     1     9    0.8545    0.0016     561      60    0
    0.8023     1    10    0.8562    0.0003     558      60    0
    0.8029     1    11    0.8602    0.0014     559      60    0
    0.8029     1    12    0.8627    0.0014     564      60    0
    0.8054     1    13    0.8640    0.0011     564      60    0
    0.8048     1    14    0.8558    0.0000     592      60    0
    0.7997     1    15    0.8583    0.0005     525      60    0
    0.8010     1    16    0.8588    0.0008     533      60    0
    0.8076     1    17    0.8576    0.0033     570      60    0
    0.8060     1    18    0.8614    0.0008     576      60    0
    0.8068     1    19    0.8609    0.0024     591      60    0
    0.8075     1    20    0.8625    0.0033     591      60    0
    0.8055     1    21    0.8564    0.0038     573      60    0
    0.8067     1    22    0.8632    0.0000     562      60    0
    0.8057     1    23    0.8590    0.0019     548      60    0
    0.8059     1    24    0.8609    0.0003     568      60    0
    0.8030     1    25    0.8614    0.0011     573      60    0
    0.8047     1    26    0.8598    0.0019     537      60    0
    0.8062     1    27    0.8606    0.0008     586      60    0
    0.8035     1    28    0.8532    0.0005     558      60    0
    0.7998     1    29    0.8568    0.0027     551      60    0
    0.8030     1    30    0.8608    0.0005     535      60    0
    0.8020     1    31    0.8584    0.0008     587      60    0
    0.8045     1    32    0.8625    0.0000     558      60    0
    0.8023     1    33    0.8566    0.0027     567      60    0
    0.8023     1    34    0.8610    0.0008     572      60    0
    0.8036     1    35    0.8649    0.0024     545      60    0
    0.8050     1    36    0.8649    0.0043     582      60    0
    0.8094     1    37    0.8621    0.0008     592      60    0
    0.8056     1    38    0.8625    0.0014     571      60    0
    0.8049     1    39    0.8639    0.0019     569      60    0
    0.8045     1    40    0.8651    0.0008     575      60    0
    0.8060     1    41    0.8620    0.0008     560      60    0
    0.8058     1    42    0.8590    0.0016     576      60    0
    0.8028     1    43    0.8628    0.0014     512      60    0
    0.8042     1    44    0.8609    0.0019     553      60    0
    0.8048     1    45    0.8649    0.0011     546      60    0
    0.8071     1    46    0.8640    0.0011     548      60    0
    0.8113     1    47    0.8628    0.0024     572      60    0
    0.8118     1    48    0.8630    0.0014     580      60    0
    0.8076     1    49    0.8605    0.0005     565      60    0
    0.8068     1    50    0.8580    0.0011     594      60    0
    0.8051     1    51    0.8591    0.0011     564      60    0
    0.8070     1    52    0.8646    0.0011     576      60    0
    0.8055     1    53    0.8590    0.0008     569      60    0
    0.8111     1    54    0.8637    0.0003     552      60    0
    0.8098     1    55    0.8691    0.0024     572      60    0
    0.8127     1    56    0.8757    0.0003     547      60    0
    0.8196     1    57    0.8884    0.0003     586      60    0
    0.8238     1    58    0.8834    0.0003     635      60    0
    0.8229     1    59    0.8871    0.0008     645      60    0
    0.8239     1    60    0.8831    0.0005     595      60    0
    0.8215     1    61    0.8833    0.0008     644      60    0

---------------------------------------------------------------

  SUMMARY OF SOLUTIONS:
   SET   CCh     SEED    NCYC NITER   Rcc(1,end)  PKS(1,end)  R1%  AVCOS  ROSIG
     1 0.8857  0.0384620   62    5    65.1  62.5    31     6  49.5 0.812   10.9
 TOTAL NUMBER OF CYCLES IS           62

--------------------------------------------------------------

    PEAK SEARCH:
    ===========

     SOLUTION N.      1  R =   62.493935  ITERATIONS=       5

     NUMBER OF E AND CUT-OFF VALUE     694      0.70
     GRID: NX=  96 NY=  96 NZ=  40 SIZE(ANGS)=  1.07
     ATOMS IN UNIT CELL: (SOUGHT)     60; (FOUND)     72
     ATOMS IN ASYMMETRIC UNIT=      6
     RO IN WFOURIER: MAX., SIGMA, MEAN:  0.71489E+05  0.41507E+04  0.20599E-06
     MIN. INTERPEAK DISTANCE (A):   0.70
      PEAK_NR HEIGHT    X/A      Y/B      Z/C     MULT
            1   1000   0.1172   0.4742   0.0714   1.0000
            2    842   0.1361   0.5430   0.2497   1.0000
            3    813   0.0805   0.3560   0.0278   1.0000
            4    371   0.4980   0.1886   0.1210   1.0000
            5    342   0.1670   0.7615   0.0291   1.0000
            6    324   0.0612   0.4372   0.0927   1.0000
------------------------------------------------------------------------------

  COPY OF FILE.CDR:
  ==== == =======

2g4s P6322 (182) L= 2.00  (2.15 A) 4S+1Cl   NBR1 PB1                            
CELL                                                                            
101.3993 101.3993 42.5882  90.000  90.000 120.000                               
ANOM                                                                            
3.2                                                                             
LATTICE                                                                         
P                                                                               
SYMM                                                                            
 X, Y, Z                                                                        
 X-Y, X, Z+1/2                                                                  
-Y, X-Y, Z                                                                      
-X,-Y, Z+1/2                                                                    
-X+Y,-X, Z                                                                      
 Y,-X+Y, Z+1/2                                                                  
-Y,-X,-Z+1/2                                                                    
 X-Y,-Y,-Z                                                                      
 X, X-Y,-Z+1/2                                                                  
 Y, X,-Z                                                                        
-X+Y, Y,-Z+1/2                                                                  
-X,-X+Y,-Z                                                                      
CONTENTS                                                                        
 S                                                                              
 60                                                                             
&CONTROL IHKL=0,NSET=25,NCYCLE=62,DFCUT=0.375,ECUT=0.25,IEXCC=0,                
RVMIN=1000.,FSIGRO=2.65,FSIGDM=4.0,DELTLV=1.1,NITER=5,IFOUSG=1,ITEST=2,         
IBREAK=0,CCTLV=1.00,EHLIM=1.00,DSFOU=1.00,NEGSUP=1,NSHELL=7,IABORT=0/           
                                                                                
--------------------------------------------------------------                  
                                                                                
     INTENSITY DATA INFORMATION:                                                
     ==========================                                                 
                                                                                
     INPUT DATA ARE F                                                           
   DSANO (ANGS.):       1.0000                                                  
   DSFOU (ANGS.):       2.1511                                                  
   DSMIN (ANGS.):       2.1511                                                  
   N.CENTRIC REF:         1475                                                  
  ANOMALOUS DIFFRACTION RATIOS(GLOBAL):                                         
   <|D|>/<F> (%,acen); <|F|>; <|D|>:    1.6645    116.6717      1.9420          
   <F/sig(F)> :          106.3599                                               
   <|D|/sig(D)>:         1.2287                                                 
                                                                                
  ANOMALOUS DIFFRACTION RATIOS(SHELLS):                                         
                                                                                
      SHELL  DMEAN  DINF  <|D|>/<F> <F/sig(F)> <|D|/sig(D)> NREFS               
                                                                                
        1     5.84  4.63    1.4057  204.6598    2.6182          510   102420.13 
        2     4.05  3.68    0.9861  204.0263    1.7104          572    97404.75 
        3     3.41  3.21    1.0955  183.1142    1.5761          593    47899.88 
        4     3.05  2.92    1.1590  148.1036    1.2490          592    21753.13 
        5     2.81  2.71    1.5635  107.0701    1.0947          604     9982.67 
        6     2.63  2.55    1.9616   84.3708    1.0049          603     6353.58 
        7     2.48  2.42    2.6443   59.6312    0.9294          610     3873.86 
        8     2.37  2.32    3.2550   43.4345    0.8010          613     2599.47 
        9     2.27  2.23    4.7877   31.6550    0.8050          611     1723.32 
       10     2.19  2.15    6.5948   22.4628    0.7602          604     1167.35 
                                                                                
   BIJVOET PAIRS FILTERING:                                                     
   BIJVOET PAIR REFL.(USED/READ/%):             4136      5912     69.96        
   WRONG BIJVOET PAIR REFL.  ,S,(%):               0      0.00                  
   NUM.SMALLER THAN ENH_min,(%):         261      4.41      0.2500              
   BIJVOET PAIR REFL. WITH SMALL DF, %PAIRS, DFCUT:        1508     25.51      0
   N. DF OUTLIERS,RMSCUT:                  7                4.2500              
   CV(%) OF DF> :      76.5337                                                  
   <r.m.sq.dev.> OF DF.s:        3.0802                                         
--------------------------------------------------------------                  
                                                                                
PDB references: anomalous substructures of                                      
apoferritin, *2g4h, *r2g4hsf;                                                   
concanavalin A, 2g4i, r2g4isf;                                                  
glucose isomerase, 2g4j, r2g4jsf;                                               
human ADP-ribosylhydrolase 3, 2g4k, r2g4ksf;                                    
lysozyme, pH 4.5, 2g4p, r2g4psf; pH 8.0, 2g4q, r2g4qsf;                         
hydroxynitrile lyase, 2g4l, r2g4lsf;                                            
insulin, 2g4m, r2g4msf;                                                         
a-�lactalbumin, 2g4n, r2g4nsf;                                                  
3-isopropylmalate dehydrogenase, 2g4o, r2g4osf; MogA, 2g4p, r2g4psf;            
NBR1 PB1, 2g4s, r2g4ssf;                                                        
porcine pancreatic elastase, Na form, 2g4t, r2g4tsf; Ca form, 2g4u, r2g4usf;    
proteinase K, 2g4v, 2g4vsf;                                                     
ribonuclease A, C2, 2g4w, r2g4wsf; P3221, 2g4x, r2g4xsf;                        
thaumatin, 2g4y, r2g4ysf;                                                       
thermolysin, 2g4z, r2g4zsf;                                                     
titin-(A168-A169), 2ill, r2illsf;                                               
trypsin, P1, 2g51, r2g51sf; P21, 2g52, r2g52sf; P3121, 2g54, r2g55sf            
                                                                                
On the routine use of soft X-rays in macromolecular crystallography. Part IV. Ef
Christoph Mueller-Dieckmann 1, Santosh Panjikar, Andrea Schmidt, Simone Mueller,
Affiliations expand                                                             
PMID: 17327674 DOI: 10.1107/S0907444906055624                                   
++++++++++++++++++++++++++++++++++++++++++++++++++++++++++++++
   Job finished on 18- 5-2022   at 16:34:20
   Elapsed time:       104 seconds
++++++++++++++++++++++++++++++++++++++++++++++++++++++++++++++
