# Supplementary material for: Extending the novel |ρ|-based phasing algorithm to the solution of anomalous scattering substructures from SAD data of protein crystals
Source: Acta Crystallogr A Found Adv. 2022 Oct 10;78(Pt 6):473–81. doi: 10.1107/S2053273322008622 (PMC9624180; doi:10.1107/S2053273322008622)
Supplement: Supplementary file 1 [file a-78-00473-sup1.zip › ae5119_suppl_rev/sol_12_S_2g4s/NBR1_PB1_rmsd.CIF]

data_XLENS 

loop_
_symmetry_equiv_pos_as_xyz
 +X,+Y,+Z 
 +X-Y,+X,+Z+1/2 
 -Y,+X-Y,+Z 
 -X,-Y,+Z+1/2 
 -X+Y,-X,+Z 
 +Y,-X+Y,+Z+1/2 
 -Y,-X,-Z+1/2 
 +X-Y,-Y,-Z 
 +X,+X-Y,-Z+1/2 
 +Y,+X,-Z 
 -X+Y,+Y,-Z+1/2 
 -X,-X+Y,-Z 

_cell_length_a      101.39930
_cell_length_b      101.39930
_cell_length_c       42.58820
_cell_angle_alpha    90.0000
_cell_angle_beta     90.0000
_cell_angle_gamma   120.0000

loop_
_atom_site_label
_atom_site_type_symbol
_atom_site_fract_x
_atom_site_fract_y
_atom_site_fract_z
_atom_site_occupancy
_atom_site_U_iso_or_equiv
_atom_site_thermal_displace_type
A1    S     -0.11721  -0.47419  -0.07141   1.00000   0.042  Uiso
A2    S     -0.13615  -0.54304  -0.24971   1.00000   0.042  Uiso
A3    S     -0.08055  -0.35604  -0.02785   1.00000   0.042  Uiso
A4    H     -0.49799  -0.18859  -0.12101   1.00000   0.042  Uiso
A5    S     -0.16697  -0.76152  -0.02910   1.00000   0.042  Uiso
A6    H     -0.06118  -0.43715  -0.09267   1.00000   0.042  Uiso

B1    S 0.584074 0.821519 0.468943        1.00000   0.042  Uiso
B2    S 0.455711 0.866194 0.24546         1.00000   0.042  Uiso
B3    S 0.640015 0.917246 0.0263446       1.00000   0.042  Uiso
B4    S 0.525098 0.886704 0.0764039       1.00000   0.042  Uiso
B5    H 0.398959 0.761311 -0.0449407      1.00000   0.042  Uiso
