# Supplementary material for: Extending the novel |ρ|-based phasing algorithm to the solution of anomalous scattering substructures from SAD data of protein crystals
Source: Acta Crystallogr A Found Adv. 2022 Oct 10;78(Pt 6):473–81. doi: 10.1107/S2053273322008622 (PMC9624180; doi:10.1107/S2053273322008622)
Supplement: Supplementary file 1 [file a-78-00473-sup1.zip › ae5119_suppl_rev/sol_2_Se_5cx8/ragb.DIF]

   -1   -1   -8 1503.87 137.384 6859.90 248.452
   -1   -1   -9 107972. 1705.11 110991. 1751.55
   -1   -1  -10  27879. 513.777  23870. 456.346
   -1   -1  -11 1424.15 151.625 1816.56 155.573
   -1   -1  -12  13947. 302.709  20387. 384.210
   -1   -1  -13  13251. 314.164 7083.58 243.808
   -1   -1  -14 148220. 2541.79 140402. 2410.99
   -1   -1  -15  30828. 513.854  27221. 466.873
   -1   -1  -16 5181.11 246.672 4806.50 238.158
   -1   -1  -17  45998. 710.139  46865. 721.052
   -1   -1  -18  55209. 869.968  63297. 975.231
   -1   -1  -19  37353. 757.430  32570. 682.739
   -1   -1  -20  55379. 905.572  58452. 942.724
   -1   -1  -21  46130. 1003.10  50503. 1080.49
   -1   -1  -22  42856. 735.680  45689. 769.504
   -1   -1  -23 135913. 2095.97 137848. 2121.51
   -1   -1  -24 4855.26 402.709 4506.96 386.842
   -1   -1  -25  871.52 417.801  120.43 434.210
   -1   -1  -26  23080. 651.315  25410. 671.129
   -1   -1  -27  56029. 1123.06  58073. 1147.06
   -1   -1  -28 2738.39 480.495 2976.00 470.665
   -1   -1  -29  38645. 898.606  31455. 804.179
   -1   -1  -30  17678. 842.878  18297. 809.597
   -1   -1  -31 -173.45 692.105 -709.60 625.773
   -1   -1  -32  22794. 1008.51  21084. 1010.83
   -1   -1  -33  50867. 1364.55  46974. 1438.08
   -1   -1  -34 5246.12 1020.90 4047.98 886.996
   -1   -1  -35  11293. 880.030  11354. 900.154
   -1   -1  -36  14899. 755.262  17299. 771.748
   -1   -1  -37 8513.92 879.256 7979.87 927.244
   -1   -1  -38 5972.90 972.909 5108.35 976.005
   -1   -1  -39  14776. 859.906  16145. 872.290
   -1   -1  -40 3454.33 1080.49 2479.87 1076.62
   -1   -1  -41  850.62 530.263 1280.96 542.337
   -1   -1  -42 4122.29 1325.85 3687.30 1301.86
   -1   -1  -43 9125.38 1051.86  12090. 1104.49
   -1   -1  -44  13235. 1184.98  14946. 1366.10
   -1   -1  -45 5167.18 1213.62 1671.82 1035.60
   -1   -1  -46 9342.10 1371.52 9806.49 1210.53
   -1   -1  -47 6149.38 1095.97 7809.59 1187.31
   -1   -1  -48 1245.35 917.956 1075.85 962.847
   -1   -1  -49 3293.34 987.615 2676.47 965.943
   -1   -1  -50  624.46 974.457  304.41 978.327
   -1   -1  -51  782.51 1126.93  249.23 1236.84
   -1   -1  -52 -765.63 1184.98  584.75 1177.24
   -1   -1  -53 -2030.2 1012.38  241.95 1045.66
   -1   -1  -54 1249.22 1183.44  429.64 1330.49
   -1   -1  -55  432.20 1059.60 1958.20 1041.02
   -1   -1  -56 2332.04 1253.09 2543.34 1191.95
   -1   -1  -57  816.56 1171.83 -625.08 1087.46
   -1   -1  -58 5067.33 1417.96 8746.12 1393.19
   -1   -1  -59 1287.15 606.036 1289.47 635.061
   -1   -1  -60 -796.44 1616.10 3009.28 1600.62
   -1   -1  -61 3294.89 2207.43 4347.52 2204.33
   -1   -1  -62  152.63 2554.95 1779.41 2484.52
   -1   -2   -7 241486. 4928.01 227554. 4160.99
   -1   -2   -8 133282. 2488.39 109520. 2286.38
   -1   -2   -9  37245. 582.430  37933. 591.718
   -1   -2  -10  16223. 355.572  16370. 358.668
   -1   -2  -11  37500. 628.947  39582. 654.024
   -1   -2  -12  54458. 895.510  54388. 885.448
   -1   -2  -13 9396.28 242.569 8312.69 232.353
   -1   -2  -14  30681. 549.380  42515. 745.123
   -1   -2  -15 106966. 1449.69 108901. 1472.91
   -1   -2  -16  35294. 638.622  35851. 641.718
   -1   -2  -17  11935. 345.356  12964. 350.232
   -1   -2  -18 6236.84 233.204 6582.04 227.709
   -1   -2  -19  16223. 429.876  14419. 395.123
   -1   -2  -20  11393. 333.823  11277. 318.343
   -1   -2  -21  12995. 460.835  10163. 412.538
   -1   -2  -22 1352.17 136.300 1188.85 122.136
   -1   -2  -23  43251. 853.714  46053. 876.160
   -1   -2  -24  12748. 513.699  13150. 489.551
   -1   -2  -25  29915. 721.826  35929. 808.049
   -1   -2  -26  64977. 1084.36  65549. 1082.82
   -1   -2  -27 336145. 5196.59 325696. 5041.79
   -1   -2  -28 206966. 3315.01 211532. 3376.93
   -1   -2  -29  42299. 986.067  42477. 979.875
   -1   -2  -30 1710.52 789.473 1932.66 651.160
   -1   -2  -31  14930. 803.405  10402. 842.878
   -1   -2  -32  29497. 1020.12  33119. 1059.60
   -1   -2  -33  15132. 873.838  15967. 866.098
   -1   -2  -34  31943. 1260.83  27964. 1305.73
   -1   -2  -35 4632.35 904.798 5184.21 845.200
   -1   -2  -36 3698.91 844.426 2416.41 859.906
   -1   -2  -37 5856.03 873.838 6891.63 898.606
   -1   -2  -38  691.25 939.628  727.01 938.080
   -1   -2  -39  13259. 844.426  14180. 856.036
   -1   -2  -40 7014.70 681.423 7425.69 731.733
   -1   -2  -41 5554.95 1172.60 1188.85 1130.80
   -1   -2  -42 2120.74 1209.75 -170.74 1284.83
   -1   -2  -43  16014. 1263.93  17368. 1322.75
   -1   -2  -44 1725.23 1233.74 2801.85 1061.92
   -1   -2  -45  604.41 1051.08  -35.02 1030.18
   -1   -2  -46 4703.56 630.650 3958.20 641.331
   -1   -2  -47 5486.06 1158.67 5917.18 1051.86
   -1   -2  -48 2021.67 1008.51 1341.33 1085.91
   -1   -2  -49 2947.37 963.621  666.25 966.717
   -1   -2  -50 1086.69 449.845 2085.91 452.244
   -1   -2  -51  153.79 1094.43 -1457.4 1059.60
   -1   -2  -52 2705.88 1225.23  352.48 1133.90
   -1   -2  -53 -466.64 1043.34  545.28 1003.87
   -1   -2  -54  -39.68 1048.76  452.32 1037.15
   -1   -2  -55 1102.94 1157.12 -593.65 1085.91
   -1   -2  -56 -1613.0 1150.15 2339.78 1176.47
   -1   -2  -57  863.00 1188.08 2000.77 1138.54
   -1   -2  -58 -1355.3 1331.27 2576.62 1245.35
   -1   -2  -59 2849.07 1331.27 2338.23 1342.10
   -1   -2  -60  938.08 1636.22 3988.39 1574.30
   -1   -2  -61 3064.24 2370.74 3877.71 2308.05
   -1   -2  -62 2792.57 2592.10  -10.15 2503.87
   -1   -3   -7  45580. 817.337  60132. 1054.18
   -1   -3   -8 112539. 2137.77 128096. 2791.79
   -1   -3   -9  53413. 898.606  41246. 720.046
   -1   -3  -10 6387.76 295.356 5656.34 252.322
   -1   -3  -11  28382. 449.148  26308. 421.826
   -1   -3  -12  41703. 735.913  30101. 565.944
   -1   -3  -13 104102. 1695.04  89938. 1479.10
   -1   -3  -14 200464. 2821.98 196362. 2764.70
   -1   -3  -15 164164. 2445.04 141254. 2117.65
   -1   -3  -16 3255.41 245.820 3880.80 249.845
   -1   -3  -17 257740. 3780.18 252244. 3698.14
   -1   -3  -18  77554. 1177.24  88777. 1315.79
   -1   -3  -19 107740. 1820.43 116409. 1945.04
   -1   -3  -20  12748. 444.969  10519. 401.315
   -1   -3  -21  66262. 1140.09  68862. 1247.68
   -1   -3  -22  11447. 473.374  12407. 455.805
   -1   -3  -23  42748. 816.563  40936. 770.820
   -1   -3  -24  28947. 801.857  26285. 749.303
   -1   -3  -25  580.34 395.201  360.91 379.102
   -1   -3  -26  16424. 580.108  13228. 528.482
   -1   -3  -27 8962.84 542.182 9899.37 541.950
   -1   -3  -28  325.31 484.133  905.57 476.083
   -1   -3  -29  21649. 832.816  13142. 748.683
   -1   -3  -30  15178. 840.556  16122. 1010.06
   -1   -3  -31  13042. 596.749 8947.36 523.529
   -1   -3  -32 112229. 2208.98 100929. 2171.82
   -1   -3  -33  13692. 881.578  13576. 853.714
   -1   -3  -34  619.74 828.946  314.94 769.968
   -1   -3  -35  28150. 1122.29  32012. 1278.64
   -1   -3  -36 6493.03 1003.10 6291.79 1050.31
   -1   -3  -37 -190.63 888.544  867.65 859.132
   -1   -3  -38  10673. 1054.18  13282. 1035.60
   -1   -3  -39 1189.63 1067.34 2050.31 1034.83
   -1   -3  -40 -1071.2 1157.12 1401.70 1157.89
   -1   -3  -41 2181.89 1229.10 5450.46 1192.72
   -1   -3  -42 1215.17 1304.95 1378.48 1477.55
   -1   -3  -43 5009.28 1241.48 6366.09 1102.94
   -1   -3  -44 7537.92 1049.53 7698.13 1095.97
   -1   -3  -45 1913.31 1063.47 2256.19 1075.08
   -1   -3  -46 8800.30 1102.17  11401. 1125.39
   -1   -3  -47 1633.90 441.950 1376.16 472.755
   -1   -3  -48  10000. 1239.94 6167.18 1047.21
   -1   -3  -49 2058.82 984.519 3123.84 1072.75
   -1   -3  -50 1568.11 1103.71  522.29 1058.82
   -1   -3  -51  315.87 1137.00 2229.10 1109.13
   -1   -3  -52  762.31 1231.42  586.69 1210.53
   -1   -3  -53  428.33 1027.09 -982.20 982.971
   -1   -3  -54 -604.88 1092.10 -1028.6 1099.84
   -1   -3  -55 1949.69 1198.92  319.74 1084.36
   -1   -3  -56  654.49 1191.18  910.99 1162.54
   -1   -3  -57  420.20 1184.98 1273.22 1102.94
   -1   -3  -58 1042.57 1284.83 1893.19 1270.90
   -1   -3  -59 -893.96 1338.23  673.53 1308.05
   -1   -3  -60 -831.27 1582.04 -2212.8 1567.34
   -1   -3  -61  753.25 1953.56 -1017.0 1931.89
   -1   -3  -62 -4191.2 2466.72 4057.27 2500.77
   -1   -4   -6 322833. 5900.15 310603. 5674.14
   -1   -4   -7 3628.48 176.161 9883.89 287.693
   -1   -4   -8 139706. 2616.10 136455. 2562.69
   -1   -4   -9 147910. 1967.49 129799. 1739.94
   -1   -4  -10  18963. 462.074  21455. 514.396
   -1   -4  -11  22206. 405.650  24071. 429.024
   -1   -4  -12  49087. 1037.92  42198. 767.491
   -1   -4  -13  20426. 402.167  17206. 364.086
   -1   -4  -14  71850. 1230.65  76695. 1301.86
   -1   -4  -15 164087. 2193.50 133204. 1801.86
   -1   -4  -16 112771. 1739.94 107817. 1666.41
   -1   -4  -17  76679. 1243.81  83514. 1330.49
   -1   -4  -18  10279. 375.000  11370. 372.832
   -1   -4  -19  12632. 481.424  14071. 480.185
   -1   -4  -20  84288. 1528.64 108204. 1890.86
   -1   -4  -21 5880.80 323.374 8676.46 340.944
   -1   -4  -22 131114. 2147.06 122291. 2000.77
   -1   -4  -23 5990.71 522.136 9907.11 536.377
   -1   -4  -24  14079. 594.581  17183. 625.232
   -1   -4  -25  27918. 713.622  25054. 654.101
   -1   -4  -26  67910. 1143.19  68862. 1147.06
   -1   -4  -27  51354. 1085.91  57848. 1154.80
   -1   -4  -28  20008. 771.362  24969. 863.776
   -1   -4  -29 3595.20 538.312 2941.95 600.232
   -1   -4  -30  32012. 1053.40  39396. 1122.29
   -1   -4  -31 9705.87 719.581 9914.85 687.848
   -1   -4  -32  37601. 1168.73  36548. 1144.74
   -1   -4  -33  79025. 1673.37  77632. 1626.93
   -1   -4  -34  11889. 942.724  12639. 869.968
   -1   -4  -35  33050. 1191.18  41478. 1270.12
   -1   -4  -36  23313. 895.510  23375. 953.559
   -1   -4  -37 7042.56 1116.10 6499.99 1009.29
   -1   -4  -38  18328. 1140.09  18228. 1058.05
   -1   -4  -39  21447. 1272.44  16145. 1155.57
   -1   -4  -40  19311. 1033.28  19551. 1030.18
   -1   -4  -41 8846.74 1543.34 9102.16 1345.20
   -1   -4  -42 6034.82 1271.67 8335.91 1263.16
   -1   -4  -43 5405.57 685.680 7665.63 696.052
   -1   -4  -44 -399.23 1030.96 3155.57 1007.74
   -1   -4  -45 2716.72 1088.23 3614.55 1072.75
   -1   -4  -46 4675.69 1062.69 7424.14 1116.87
   -1   -4  -47  17554. 1239.16  17330. 1221.36
   -1   -4  -48 1865.32 1157.89 8003.09 1219.04
   -1   -4  -49 1309.60 1048.76 -859.13 938.854
   -1   -4  -50  575.93 1070.43 1497.68 1152.48
   -1   -4  -51 4750.77 1263.93 7389.31 1491.48
   -1   -4  -52   -3.08 1158.67  252.17 1018.57
   -1   -4  -53 2208.98 1060.37 -899.38 1017.80
   -1   -4  -54  201.63 1058.82  784.05 1089.01
   -1   -4  -55 1021.67 528.947 1708.98 548.993
   -1   -4  -56 1267.03 1186.53  552.40 1156.35
   -1   -4  -57 1037.92 1100.62 1298.76 1106.81
   -1   -4  -58 -629.49 1226.78 -1320.4 1244.58
   -1   -4  -59 -799.53 1437.31 -765.32 1400.15
   -1   -4  -60 3046.44 1618.42  952.01 1545.66
   -1   -4  -61 -390.32 1947.37 1633.13 1926.47
   -1   -4  -62 3150.15 1518.57  -40.55 1452.01
   -1   -5   -6 5034.82 226.161  11471. 358.281
   -1   -5   -7  14342. 428.483  12624. 386.842
   -1   -5   -8 155340. 2655.57 181501. 3089.78
   -1   -5   -9 109443. 1494.58 124148. 1683.44
   -1   -5  -10  25116. 467.105  21919. 457.585
   -1   -5  -11 2534.83 157.817 1510.06 147.833
   -1   -5  -12  29435. 713.544  28367. 698.142
   -1   -5  -13  22005. 417.337  20906. 405.572
   -1   -5  -14  69915. 1172.60  57794. 941.175
   -1   -5  -15 8397.82 325.154 6906.34 304.411
   -1   -5  -16 122059. 1682.66 119969. 1654.02
   -1   -5  -17  40712. 697.445  41145. 697.600
   -1   -5  -18 6861.45 339.938 6688.07 335.603
   -1   -5  -19  24590. 670.355  24806. 669.427
   -1   -5  -20  17012. 525.541  17639. 521.362
   -1   -5  -21  81811. 1527.86  79566. 1482.20
   -1   -5  -22 3381.58 365.092 1116.87 323.065
   -1   -5  -23  34536. 859.906  36664. 854.488
   -1   -5  -24  73723. 1438.85  69388. 1341.33
   -1   -5  -25  41532. 970.587  34087. 844.426
   -1   -5  -26  26478. 675.386  23885. 586.996
   -1   -5  -27 7261.60 601.393 8467.48 621.749
   -1   -5  -28  34327. 886.222  37794. 1058.82
   -1   -5  -29  20232. 702.321  21455. 682.043
   -1   -5  -30 1060.37 622.445 2461.30 604.179
   -1   -5  -31  79179. 1674.92  82895. 1715.17
   -1   -5  -32  72871. 1648.61  78018. 1712.07
   -1   -5  -33  34938. 1103.71  33080. 1054.95
   -1   -5  -34 1764.70 825.851 1745.35 776.315
   -1   -5  -35  82895. 1915.63  87539. 2106.04
   -1   -5  -36  18498. 1049.53  21950. 1059.60
   -1   -5  -37  13916. 1058.05  14636. 1053.40
   -1   -5  -38  38313. 1638.54  38537. 1568.88
   -1   -5  -39 4463.62 1144.74 2538.70 1037.92
   -1   -5  -40 5414.08 2458.20 5618.42 2120.74
   -1   -5  -41   12.90 1492.26  369.81 1229.87
   -1   -5  -42  17980. 1250.77  19644. 1215.94
   -1   -5  -43  706.81 1099.84 2485.29 1130.80
   -1   -5  -44 8761.60 1109.13 9582.03 1091.33
   -1   -5  -45 5501.54 1123.06 5219.04 1087.46
   -1   -5  -46 4350.61 1060.37 2738.39 1071.98
   -1   -5  -47  10170. 1141.64 9218.26 1088.23
   -1   -5  -48 6077.39 1041.79 8026.31 1050.31
   -1   -5  -49 1969.81 943.497  376.55 965.169
   -1   -5  -50 -311.22 1133.90 1630.03 1071.98
   -1   -5  -51 4548.76 1489.94 2884.67 1506.19
   -1   -5  -52  405.88 1003.10 -420.97 1037.15
   -1   -5  -53  976.78 1015.48  -47.19 1034.05
   -1   -5  -54 1099.07 1109.91 1191.95 1178.79
   -1   -5  -55 1301.86 1200.46 2560.37 1271.67
   -1   -5  -56  722.60 513.003  955.11 534.055
   -1   -5  -57 -462.93 1130.80 2274.77 1151.70
   -1   -5  -58 1147.83 1275.54  801.08 1278.64
   -1   -5  -59 1599.84 1393.96 1904.80 1452.79
   -1   -5  -60 -3247.7 1660.99 -711.45 1818.11
   -1   -5  -61 3468.26 2016.25  360.45 1994.58
   -1   -5  -62 -1493.0 2397.06 -4441.2 2363.77
   -1   -6   -5  20333. 558.359  26811. 659.365
   -1   -6   -6  32051. 763.389  22299. 510.681
   -1   -6   -7 7098.29 276.083 6674.14 294.891
   -1   -6   -8  54303. 808.049  48243. 737.074
   -1   -6   -9  67074. 972.135  76548. 1092.88
   -1   -6  -10  44048. 743.652  45271. 757.971
   -1   -6  -11 121440. 1796.44 117879. 1751.55
   -1   -6  -12  47128. 851.392  42949. 795.665
   -1   -6  -13 214009. 2846.75 183204. 2460.52
   -1   -6  -14 1930.34 269.350 2992.26 302.554
   -1   -6  -15  89628. 1282.51  96827. 1376.16
   -1   -6  -16 189396. 2542.57 174690. 2358.36
   -1   -6  -17  99536. 1482.97 104257. 1547.99
   -1   -6  -18 184288. 2795.66 180805. 2743.03
   -1   -6  -19 2705.88 355.108 1905.57 337.384
   -1   -6  -20  38545. 808.823  47601. 933.436
   -1   -6  -21 1080.49 349.148 1420.28 356.192
   -1   -6  -22  91796. 1436.53  87461. 1373.84
   -1   -6  -23 1513.93 457.507 4269.35 428.483
   -1   -6  -24 8351.38 554.798 9984.51 563.777
   -1   -6  -25 5353.71 522.832 8746.12 515.092
   -1   -6  -26  13901. 670.201  13111. 656.114
   -1   -6  -27  16625. 627.012  18916. 691.795
   -1   -6  -28  62175. 1126.93  75488. 1346.75
   -1   -6  -29 101703. 1761.61 108514. 1835.14
   -1   -6  -30  12748. 616.950  11424. 551.780
   -1   -6  -31 4234.52 662.693 6039.47 632.585
   -1   -6  -32 2602.94 787.925 3412.54 759.442
   -1   -6  -33  35875. 1213.62  33924. 1139.32
   -1   -6  -34 9148.60 889.318  10666. 895.510
   -1   -6  -35 8041.79 890.092 9249.22 856.036
   -1   -6  -36  39458. 1308.05  39350. 1477.55
   -1   -6  -37 8784.82 1003.10 8482.96 924.922
   -1   -6  -38  56424. 1661.76  53862. 1679.56
   -1   -6  -39  12895. 1684.98  11107. 1500.77
   -1   -6  -40 5712.07 928.792 6431.88 660.835
   -1   -6  -41  19203. 1582.82  23228. 1469.81
   -1   -6  -42  20511. 1345.20  23166. 1273.22
   -1   -6  -43 1945.04 1123.84 3057.27 1174.15
   -1   -6  -44 3032.50 1065.79 3058.82 1067.34
   -1   -6  -45 2034.83 1091.33 2736.07 1091.33
   -1   -6  -46  14899. 1206.66  14776. 1125.39
   -1   -6  -47  879.26 1482.97 3708.20 1585.91
   -1   -6  -48 -1984.5 962.847 -917.96 958.977
   -1   -6  -49 3996.90 995.355 5565.78 1013.93
   -1   -6  -50 -367.34 1109.91 1059.60 1065.79
   -1   -6  -51 2710.52 1469.04  910.99 1226.01
   -1   -6  -52  704.49 1114.55 1802.63 1113.78
   -1   -6  -53 1091.33 1157.89 -1191.2 1307.27
   -1   -6  -54 2356.03 581.811  716.18 557.817
   -1   -6  -55  230.42 1208.20  284.83 1202.01
   -1   -6  -56 2825.07 1186.53 -490.40 1226.78
   -1   -6  -57  766.87 1141.64  -60.36 1133.13
   -1   -6  -58 -709.29 1243.03  779.41 1301.86
   -1   -6  -59  -39.00 1458.20  993.81 1440.40
   -1   -6  -60 -1566.6 1804.95  571.36 1772.44
   -1   -6  -61 -2701.2 1972.13 -1092.9 1936.53
   -1   -6  -62 -1403.2 2444.27 1270.90 2404.80
   -1   -7   -4  22515. 608.281  20890. 627.554
   -1   -7   -5  67655. 1568.11  62036. 1170.28
   -1   -7   -6 154876. 2947.37 150387. 2856.81
   -1   -7   -7 141950. 2441.17 119814. 2092.10
   -1   -7   -8  59675. 1003.87  54388. 936.532
   -1   -7   -9 236068. 3496.90 259675. 3830.49
   -1   -7  -10  64319. 1157.12  53328.  999.23
   -1   -7  -11  84288. 1582.04  92724. 1721.36
   -1   -7  -12 156501. 2442.72 136842. 2157.12
   -1   -7  -13  61006. 952.011  55426. 883.900
   -1   -7  -14  38994. 702.476  45913. 869.194
   -1   -7  -15 3476.00 241.641 3444.27 242.105
   -1   -7  -16  47500. 777.863  49659. 804.953
   -1   -7  -17 170433. 2441.17 187693. 2672.60
   -1   -7  -18  39845. 876.934  44149. 945.820
   -1   -7  -19  11680. 487.925 8591.32 454.798
   -1   -7  -20  72059. 1225.23  68266. 1159.44
   -1   -7  -21  69667. 1238.39  61262. 1133.13
   -1   -7  -22 9078.94 414.164 7377.70 374.767
   -1   -7  -23  29822. 875.386  28243. 800.309
   -1   -7  -24 159056. 2554.95 166409. 2460.52
   -1   -7  -25  21223. 813.467  27717. 876.160
   -1   -7  -26  65255. 1202.79  60387. 1083.59
   -1   -7  -27  32291. 863.002  30921. 822.755
   -1   -7  -28  19752. 717.724  17902. 677.786
   -1   -7  -29  37314. 1020.90  28901. 794.891
   -1   -7  -30  38560. 1179.57  39861. 1163.31
   -1   -7  -31 6628.48 682.275 6366.87 645.820
   -1   -7  -32  25186. 1072.75  17972. 950.463
   -1   -7  -33  26548. 1150.93  27097. 1113.78
   -1   -7  -34  17113. 813.467  15588. 743.343
   -1   -7  -35  81347. 1773.22  83746. 1880.03
   -1   -7  -36  30116. 1203.56  25805. 1135.45
   -1   -7  -37  -67.71 928.018  986.84 886.222
   -1   -7  -38  15023. 1302.63  19954. 1277.86
   -1   -7  -39  18878. 1461.30  19311. 1366.87
   -1   -7  -40 7678.01 1517.80 5619.96 1397.06
   -1   -7  -41 1291.79 1291.02 -617.34 1223.68
   -1   -7  -42 8041.79 1175.70  12175. 1147.06
   -1   -7  -43 1785.60 1134.67 -996.13 1144.74
   -1   -7  -44  13413. 1193.50  11548. 1166.41
   -1   -7  -45 3640.09 1152.48 3792.57 1157.12
   -1   -7  -46 1404.80 1051.86 1955.11 1003.87
   -1   -7  -47 1674.92 1020.90 1729.87 987.615
   -1   -7  -48 1308.05 959.751 -1696.6 972.909
   -1   -7  -49  910.99 1004.64 -475.93 993.033
   -1   -7  -50 4103.71 1188.85 3849.07 1109.91
   -1   -7  -51 1901.70 1250.00 1508.51 1198.14
   -1   -7  -52  771.83 1127.71  516.72 1001.55
   -1   -7  -53 3373.84 654.953 2849.07 780.959
   -1   -7  -54 4382.35 1188.85 4546.44 1301.86
   -1   -7  -55  363.08 1245.35 -1250.0 1205.11
   -1   -7  -56 2037.15 1180.34  156.11 1210.53
   -1   -7  -57 1557.27 1143.19  753.02 1205.11
   -1   -7  -58  517.80 1294.89 -965.94 1313.47
   -1   -7  -59 4000.00 1524.77 2008.51 1475.23
   -1   -7  -60  704.41 1783.28 -3323.5 1784.05
   -1   -7  -61  487.00 2045.66 2437.30 2015.48
   -1   -7  -62  197.99 2360.68 3402.47 2352.17
   -1   -8   -3  59799. 1427.24  62779. 1482.20
   -1   -8   -4  76223. 1767.80  89861. 1646.28
   -1   -8   -5  20387. 635.758  21424. 528.173
   -1   -8   -6  94195. 1904.80 103560. 2066.56
   -1   -8   -7  50085. 792.569  60503. 927.244
   -1   -8   -8  36099. 619.427  36207. 621.981
   -1   -8   -9  31401. 698.529  24551. 602.476
   -1   -8  -10  19574. 459.210  25627. 535.294
   -1   -8  -11 6237.61 439.938 2387.77 381.733
   -1   -8  -12 164474. 2678.79 151548. 2339.78
   -1   -8  -13  23522. 483.746  28142. 535.835
   -1   -8  -14 124303. 1862.23 121749. 1826.62
   -1   -8  -15 461842. 6023.99 463854. 6055.72
   -1   -8  -16  25890. 606.733  19187. 532.043
   -1   -8  -17  46532. 835.138  47531. 858.358
   -1   -8  -18  73692. 1293.34  64450. 1175.70
   -1   -8  -19  12028. 444.659  11146. 434.133
   -1   -8  -20  23591. 547.290  28011. 603.173
   -1   -8  -21 7925.69 473.374 8366.87 500.077
   -1   -8  -22 1494.58 429.024  895.51 445.588
   -1   -8  -23  20433. 1009.29  12438. 678.714
   -1   -8  -24  18498. 740.634  27988. 891.640
   -1   -8  -25  18560. 680.959  21076. 714.009
   -1   -8  -26  49799. 1092.88  50758. 1102.17
   -1   -8  -27  28645. 718.962  29025. 733.281
   -1   -8  -28  85913. 1431.11  89009. 1472.91
   -1   -8  -29 240557. 4147.05 240712. 4148.60
   -1   -8  -30  61262. 1520.90  63444. 1546.44
   -1   -8  -31  22144. 849.070  22361. 814.241
   -1   -8  -32  10611. 909.442 9187.30 862.228
   -1   -8  -33  30333. 1174.15  28228. 1096.75
   -1   -8  -34  20279. 1098.30  19745. 1043.34
   -1   -8  -35  16339. 958.203  17353. 931.888
   -1   -8  -36  10712. 1006.96  10588. 973.683
   -1   -8  -37  24272. 1336.69  25619. 1266.25
   -1   -8  -38  10882. 1216.72 8916.40 1076.62
   -1   -8  -39  34698. 1442.72  36471. 1444.27
   -1   -8  -40  51726. 1683.44  40023. 1541.02
   -1   -8  -41 1807.27 1883.13 3674.14 2137.77
   -1   -8  -42 3525.54 1160.22  956.66 1107.58
   -1   -8  -43  11037. 1369.97  10008. 1383.13
   -1   -8  -44 2040.25 626.934 4067.33 653.173
   -1   -8  -45 4208.97 1106.81 3682.66 1099.07
   -1   -8  -46  17183. 1229.10  14319. 1200.46
   -1   -8  -47 2585.14 683.126 1571.21 636.687
   -1   -8  -48  848.30 1030.18  140.25 969.039
   -1   -8  -49 3380.80 1031.73 2273.22 1020.12
   -1   -8  -50 2931.11 525.000 1979.10 471.594
   -1   -8  -51 1141.64 1191.18 -221.98 1225.23
   -1   -8  -52 -1513.9 1020.90 -716.87 983.745
   -1   -8  -53 4058.05 1404.02 -125.23 1284.05
   -1   -8  -54 5017.80 1437.31 1065.79 1393.96
   -1   -8  -55 -482.28 1180.34  632.43 1273.99
   -1   -8  -56 2307.27 1210.53 1363.00 1240.71
   -1   -8  -57 -220.05 1182.66 1003.87 1189.63
   -1   -8  -58 -334.13 1313.47  282.12 1291.02
   -1   -8  -59 -1242.3 1469.81 -324.84 1463.62
   -1   -8  -60 2422.60 1871.52 -1288.7 1794.89
   -1   -8  -61   11.52 1964.39 -742.26 1976.78
   -1   -8  -62  256.27 2537.92 1286.38 2686.53
   -1   -9   -1  42043. 1101.39  48955. 1011.61
   -1   -9   -2 173142. 3719.81 167879. 3617.64
   -1   -9   -3  34745. 882.352  29110. 714.241
   -1   -9   -4  53104. 1103.71  58986. 1280.96
   -1   -9   -5 276625. 5192.72 306733. 5738.38
   -1   -9   -6  31076. 711.919  20248. 538.235
   -1   -9   -7  66664. 1034.05  80805. 1212.85
   -1   -9   -8  36068. 673.374  40263. 797.213
   -1   -9   -9 198142. 3213.62 198220. 3219.04
   -1   -9  -10 4496.90 297.755 2977.55 281.269
   -1   -9  -11 206114. 3332.81 214241. 3460.52
   -1   -9  -12  56471. 970.587  52763. 992.259
   -1   -9  -13 141563. 1986.84 121749. 1730.65
   -1   -9  -14  64257. 1219.04  51610. 1037.15
   -1   -9  -15  70046. 1082.04  69597. 1078.95
   -1   -9  -16 193189. 2759.29 180031. 2585.14
   -1   -9  -17  40650. 811.145  46981. 966.717
   -1   -9  -18  65720. 1267.03  76556. 1589.78
   -1   -9  -19  61710. 1160.99  53336. 1054.95
   -1   -9  -20  38034. 790.247  43560. 815.015
   -1   -9  -21 4287.92 329.721 2940.40 315.402
   -1   -9  -22  746.28 538.003  572.75 480.185
   -1   -9  -23  54783. 1631.58  51060. 1434.98
   -1   -9  -24 8382.34 525.619 6756.96 526.315
   -1   -9  -25  10573. 601.083  12732. 641.253
   -1   -9  -26 7045.66 588.235 9047.98 623.684
   -1   -9  -27 5607.58 557.043 3287.15 539.783
   -1   -9  -28  42461. 1041.79  50743. 1160.22
   -1   -9  -29  11401. 730.340 8676.46 692.337
   -1   -9  -30  55015. 1434.98  55882. 1447.37
   -1   -9  -31  25263. 1022.44  25975. 924.922
   -1   -9  -32  44164. 1341.33  40356. 1267.03
   -1   -9  -33  74977. 1797.21  79025. 1812.69
   -1   -9  -34 9845.19 960.525  12214. 979.101
   -1   -9  -35  431.19 825.077  -10.91 787.925
   -1   -9  -36  38135. 1271.67  38661. 1205.88
   -1   -9  -37  17515. 910.990  19605. 897.832
   -1   -9  -38 4544.11 1601.39 4462.84 1778.64
   -1   -9  -39  13947. 987.615  15991. 968.265
   -1   -9  -40 4604.48 1205.11 7220.58 1226.78
   -1   -9  -41 -487.93 1180.34  320.82 1140.87
   -1   -9  -42 2092.10 1191.95 -2007.7 1246.13
   -1   -9  -43 2669.50 1393.19 4272.44 1366.87
   -1   -9  -44 -276.16 1130.80 1575.08 1082.04
   -1   -9  -45 2374.61 1116.87 5077.39 1105.26
   -1   -9  -46 3267.80 1061.92 4767.02 1102.94
   -1   -9  -47  16618. 1381.58  15673. 1326.62
   -1   -9  -48 2559.59 1062.69 2354.49 1035.60
   -1   -9  -49 1792.57 645.665 1678.02 611.300
   -1   -9  -50   45.98 1037.92 -886.22 1012.38
   -1   -9  -51   43.78 1178.02 1428.79 1077.40
   -1   -9  -52 -1217.5 1017.03 -409.36 1020.12
   -1   -9  -53 6163.31 1392.41 3506.96 1367.65
   -1   -9  -54 5788.69 1472.13 7205.10 1294.12
   -1   -9  -55 -950.46 1374.61  770.90 1418.73
   -1   -9  -56 -1542.6 1248.45  868.42 1260.06
   -1   -9  -57 -1009.3 1186.53 2866.10 1191.95
   -1   -9  -58 1469.81 590.944 1099.84 608.900
   -1   -9  -59 -1669.5 1488.39 -1370.7 1394.74
   -1   -9  -60 5313.46 2252.32 1370.74 1849.07
   -1   -9  -61 4508.51 2055.73 3216.72 2042.57
   -1   -9  -62 -5206.7 2520.12  693.03 2632.35
   -1  -10   -1 157275. 3064.24 145511. 2847.52
   -1  -10   -2  14149. 544.272  15023. 509.442
   -1  -10   -3  31060. 773.296  25371. 677.941
   -1  -10   -4  22554. 546.671  27554. 604.798
   -1  -10   -5  38638. 732.662  29063. 607.352
   -1  -10   -6  57113. 1034.05  60929. 1092.88
   -1  -10   -7 6587.46 308.127  11981. 379.489
   -1  -10   -8 217028. 3158.67 231966. 3363.00
   -1  -10   -9  41912. 901.702  33630. 791.795
   -1  -10  -10 165248. 3241.48 183591. 3571.20
   -1  -10  -11  75093. 1369.97  75209. 1274.77
   -1  -10  -12 1075.85 188.622 2347.52 197.987
   -1  -10  -13 3733.74 377.089 6202.78 397.445
   -1  -10  -14 130727. 1996.13 127012. 1946.59
   -1  -10  -15 216950. 2951.24 208282. 2842.88
   -1  -10  -16  47678. 992.259  47980. 994.581
   -1  -10  -17  67515. 1222.14  81269. 1407.89
   -1  -10  -18  22794. 698.142  22508. 702.012
   -1  -10  -19  35580. 904.798  32291. 858.358
   -1  -10  -20  33166. 825.077  41153. 943.497
   -1  -10  -21 5529.41 520.897 2815.01 493.034
   -1  -10  -22 2538.70 373.761 1820.43 346.052
   -1  -10  -23 3977.55 373.606 5697.36 387.848
   -1  -10  -24 6572.75 524.071 9984.51 576.393
   -1  -10  -25 2134.67 284.210 1521.67 283.127
   -1  -10  -26 5408.66 641.021 5033.28 686.764
   -1  -10  -27  81037. 1558.82  73529. 1378.48
   -1  -10  -28 1800.31 576.934  857.58 548.374
   -1  -10  -29  58978. 1394.74  63065. 1455.88
   -1  -10  -30  24605. 956.655  25402. 975.231
   -1  -10  -31  34071. 1070.43  30116. 1006.96
   -1  -10  -32  20062. 1064.24  15743. 992.259
   -1  -10  -33  56029. 1599.07  52817. 1534.05
   -1  -10  -34  13870. 955.107  12330. 936.532
   -1  -10  -35  11169. 1102.94  10023. 1085.91
   -1  -10  -36  11974. 789.473  10387. 735.139
   -1  -10  -37  16571. 1143.19  14729. 1112.23
   -1  -10  -38  15952. 1212.85  14334. 1130.80
   -1  -10  -39 2485.29 1235.29 1570.43 1137.00
   -1  -10  -40  17407. 1351.39  16974. 1294.89
   -1  -10  -41 2593.65 1170.28  466.10 1157.89
   -1  -10  -42 3404.80 1091.33 2024.77 1131.58
   -1  -10  -43 1849.07 1556.50  -70.98 1786.38
   -1  -10  -44 2422.60 1207.43 2707.43 1188.85
   -1  -10  -45 1753.87 1140.87 1897.83 1071.98
   -1  -10  -46 1465.17 490.634 1690.40 434.674
   -1  -10  -47 4658.66 1128.48 8111.45 1247.68
   -1  -10  -48 1285.60 1044.12 1734.52 1047.21
   -1  -10  -49  819.66 1189.63 1510.06 1092.88
   -1  -10  -50 6339.00 1197.37 6190.40 1220.59
   -1  -10  -51  -36.35 1152.48 -875.39 1147.83
   -1  -10  -52  249.07 1066.56   98.30 1026.31
   -1  -10  -53 2298.76 1295.66 2565.79 1366.10
   -1  -10  -54 -1229.9 1208.20 -1207.4 1198.92
   -1  -10  -55  722.21 1374.61 1808.05 1154.80
   -1  -10  -56 -844.43 1426.47  258.82 1325.85
   -1  -10  -57 -549.84 1202.79 -2063.5 1306.50
   -1  -10  -58  702.86 1382.35  493.50 1301.08
   -1  -10  -59 1703.56 1520.90 -1332.8 1467.49
   -1  -10  -60 1113.78 1914.86 1848.30 1878.48
   -1  -10  -61 -588.23 2038.70 1652.48 1979.10
   -1  -10  -62 -2934.2 2634.67 3069.66 2666.41
   -1  -11   -1  29427. 947.367  31997. 797.213
   -1  -11   -2  62546. 1207.43  71641. 1340.56
   -1  -11   -3  29257. 620.897  12833. 413.390
   -1  -11   -4  32786. 774.767  25480. 675.386
   -1  -11   -5  52198. 993.807  48367. 939.628
   -1  -11   -6 266486. 3596.75 245898. 3336.68
   -1  -11   -7  46912. 923.374  37097. 792.569
   -1  -11   -8  57167. 1017.03  55921. 1010.06
   -1  -11   -9 264319. 4111.45 259055. 4039.47
   -1  -11  -10 9760.05 468.885 4773.99 413.854
   -1  -11  -11  37748. 821.207  45232. 922.600
   -1  -11  -12  83204. 1286.38  99303. 1482.97
   -1  -11  -13 192260. 2841.33 201935. 2972.13
   -1  -11  -14  56316. 989.163  54342. 1027.09
   -1  -11  -15  21672. 629.643  25186. 673.219
   -1  -11  -16  89706. 1438.08  96362. 1611.45
   -1  -11  -17  46300. 1151.70  45503. 1130.80
   -1  -11  -18  19396. 700.232  21161. 907.120
   -1  -11  -19  85371. 1589.01  82895. 1545.66
   -1  -11  -20  91409. 1948.14  97291. 1915.63
   -1  -11  -21 3139.32 453.870 2547.99 426.393
   -1  -11  -22 2804.95 516.718 5052.63 548.374
   -1  -11  -23  11300. 626.006  10952. 622.290
   -1  -11  -24 6915.63 443.575 4526.31 411.300
   -1  -11  -25  26262. 866.098  23885. 864.550
   -1  -11  -26  34234. 938.080  37067. 996.903
   -1  -11  -27  41200. 976.779  43498. 1003.10
   -1  -11  -28 3462.85 627.476 4211.30 644.272
   -1  -11  -29 2897.06 760.603 5293.34 851.392
   -1  -11  -30  63475. 1436.53  69814. 1515.48
   -1  -11  -31  74350. 1637.77  68127. 1534.83
   -1  -11  -32  19776. 1205.88  17755. 1143.96
   -1  -11  -33  17268. 1098.30  20650. 1199.69
   -1  -11  -34 3341.33 934.984 4670.27 902.476
   -1  -11  -35  27136. 1153.25  30635. 1178.02
   -1  -11  -36  22221. 1171.83  18437. 1111.45
   -1  -11  -37  34745. 1269.35  30193. 1186.53
   -1  -11  -38  14443. 1322.75  12926. 1273.22
   -1  -11  -39 5512.38 1297.21 4274.76 1152.48
   -1  -11  -40 -1058.8 1198.92 -551.24 1115.32
   -1  -11  -41 -583.20 1191.18   70.59 1127.71
   -1  -11  -42 8320.42 1208.20  10604. 1201.24
   -1  -11  -43  11749. 1432.66  10882. 1489.16
   -1  -11  -44 1206.66 1243.03  573.06 1312.69
   -1  -11  -45 4660.21 1190.40 5393.96 1243.03
   -1  -11  -46  -11.73 1084.36 -792.57 1026.31
   -1  -11  -47 1877.71 543.343  662.46 513.312
   -1  -11  -48 3581.27 1106.81 2737.61 1092.88
   -1  -11  -49  795.66 1143.19 2821.21 1143.19
   -1  -11  -50   13.51 1145.51 -260.37 1130.80
   -1  -11  -51 1651.70 1186.53 1544.89 1176.47
   -1  -11  -52  708.51 1071.21  202.94 1086.69
   -1  -11  -53 2208.98 1332.82 -1531.7 1359.13
   -1  -11  -54 -1202.8 1233.74  348.84 1161.76
   -1  -11  -55 1160.22 1250.00  150.46 1208.98
   -1  -11  -56   63.09 1315.01 -631.81 1184.21
   -1  -11  -57 -2574.3 1380.80 -412.77 1332.04
   -1  -11  -58 -2807.3 1407.89 -519.43 1347.52
   -1  -11  -59  376.63 1613.00  233.20 1656.35
   -1  -11  -60 1059.60 1985.29 3785.60 1996.13
   -1  -11  -61 3917.95 1988.39 5975.23 2020.12
   -1  -12   -1 158204. 2222.91 153560. 2167.18
   -1  -12   -2  44234. 819.659  38111. 746.748
   -1  -12   -3 6175.69 441.408 3855.26 399.148
   -1  -12   -4  904.02 328.096 2348.29 347.987
   -1  -12   -5  43823. 900.928  65108. 1193.50
   -1  -12   -6  16579. 448.993  16579. 447.755
   -1  -12   -7  74203. 1397.06  64644. 1176.47
   -1  -12   -8 163622. 2981.42 172833. 3136.99
   -1  -12   -9  21881. 669.272  30534. 804.953
   -1  -12  -10 223994. 3290.24 242569. 3541.79
   -1  -12  -11 297678. 4479.10 294737. 4434.21
   -1  -12  -12  55805. 1000.00  51602. 941.949
   -1  -12  -13 111765. 1996.90 103173. 1870.74
   -1  -12  -14 1084.36 190.557  869.19 201.780
   -1  -12  -15  33498. 724.767  21858. 579.566
   -1  -12  -16  15789. 615.092  18467. 646.594
   -1  -12  -17 107198. 1950.46 121904. 2167.95
   -1  -12  -18  93266. 1832.82  81269. 1938.08
   -1  -12  -19  79025. 1754.64  81966. 1814.24
   -1  -12  -20  14799. 564.164  13847. 607.894
   -1  -12  -21  23119. 1045.66  29110. 1144.74
   -1  -12  -22 5811.14 390.015 5625.38 390.712
   -1  -12  -23 9349.84 630.650  10224. 633.358
   -1  -12  -24  43754. 1075.85  40697. 1049.53
   -1  -12  -25  26950. 886.222  32856. 1006.96
   -1  -12  -26  27995. 873.064  24954. 868.420
   -1  -12  -27 181424. 2770.12 170975. 2654.02
   -1  -12  -28  81114. 1603.71  84675. 1664.86
   -1  -12  -29 112229. 2246.90 106966. 2164.08
   -1  -12  -30  62415. 1329.72  50201. 1197.37
   -1  -12  -31  62105. 1381.58  58398. 1330.49
   -1  -12  -32  16424. 1317.34  13522. 1522.44
   -1  -12  -33  40867. 1551.86  39574. 1552.63
   -1  -12  -34  13553. 1184.98  12353. 1201.24
   -1  -12  -35  287.31 916.408  124.77 889.318
   -1  -12  -36  60549. 1720.59  69443. 1845.97
   -1  -12  -37 7232.97 1076.62 4848.29 1023.22
   -1  -12  -38 2690.40 1142.41 4338.23 1082.04
   -1  -12  -39  35689. 1549.53  33862. 1457.43
   -1  -12  -40 2350.62 604.334 4133.12 513.003
   -1  -12  -41 4565.01 1222.14  826.62 1183.44
   -1  -12  -42  10356. 1357.58  10844. 1225.23
   -1  -12  -43  15735. 1650.93  14605. 1938.08
   -1  -12  -44 1763.16 557.662 2120.74 521.904
   -1  -12  -45 2693.50 1311.92 1808.05 1347.52
   -1  -12  -46 4729.87 1193.50 5126.16 1276.31
   -1  -12  -47 -353.10 1103.71  984.52 1101.39
   -1  -12  -48  669.27 1092.10  794.12 1054.95
   -1  -12  -49 2613.00 1256.96 3814.24 1215.94
   -1  -12  -50 2452.78 1138.54  432.82 1206.66
   -1  -12  -51  499.15 1215.17 -537.23 1147.06
   -1  -12  -52  772.29 1092.88 -564.86 1076.62
   -1  -12  -53 -514.16 1237.61  221.90 1419.50
   -1  -12  -54  740.79 1207.43  413.08 1148.61
   -1  -12  -55 1797.21 724.844 2635.45 646.671
   -1  -12  -56 -1340.6 1306.50 -493.81 1195.82
   -1  -12  -57 -1113.0 1263.93  990.71 1266.25
   -1  -12  -58 1232.97 1482.20 2653.25 1479.10
   -1  -12  -59 3986.84 1735.29 2012.38 1655.57
   -1  -12  -60 -1133.1 1945.04  -53.10 1912.54
   -1  -12  -61 -1606.0 2026.31 -2489.2 1868.42
   -1  -13   -1  63653. 1270.90  58971. 1202.79
   -1  -13   -2  33491. 768.498  35325. 794.891
   -1  -13   -3  10170. 473.993  14102. 520.588
   -1  -13   -4 148065. 2138.54 131424. 1930.34
   -1  -13   -5 1246.13 216.176 1818.11 204.566
   -1  -13   -6  77399. 1323.53  88390. 1470.59
   -1  -13   -7  61618. 1363.78  62895. 1389.32
   -1  -13   -8 124613. 2375.38 107585. 2103.71
   -1  -13   -9 139241. 2408.67 136145. 2363.77
   -1  -13  -10  32856. 791.795  39094. 871.516
   -1  -13  -11 4010.06 436.764 3534.05 432.353
   -1  -13  -12 2318.88 424.458 1280.18 416.795
   -1  -13  -13  89551. 1696.59  88777. 1684.21
   -1  -13  -14  48661. 908.668  50557. 928.018
   -1  -13  -15 113313. 1782.51 113235. 1782.51
   -1  -13  -16 3816.56 565.247 2194.27 533.359
   -1  -13  -17 8119.19 542.801 4219.81 497.755
   -1  -13  -18 1355.26 585.526  556.19 574.380
   -1  -13  -19  37678. 836.687  39404. 986.841
   -1  -13  -20 5742.25 558.746 6058.04 571.981
   -1  -13  -21  35031. 1299.53  32717. 1249.22
   -1  -13  -22  14652. 698.529  14574. 717.492
   -1  -13  -23  11107. 674.380  11726. 680.108
   -1  -13  -24 4596.75 602.786 3476.78 580.108
   -1  -13  -25 7794.11 675.154  10217. 710.448
   -1  -13  -26 7036.37 641.485 5782.50 667.956
   -1  -13  -27  39365. 986.067  49853. 1246.13
   -1  -13  -28  89396. 1806.50  98065. 1948.91
   -1  -13  -29  35859. 1075.08  37353. 1111.45
   -1  -13  -30  20681. 986.841  20193.  999.23
   -1  -13  -31 2245.35 813.467 2274.77 906.346
   -1  -13  -32  29752. 2050.31  33243. 2036.38
   -1  -13  -33  52221. 1445.82  51114. 1409.44
   -1  -13  -34 2489.94 893.188 1243.03 843.652
   -1  -13  -35 2431.11 928.018 2664.08 925.696
   -1  -13  -36  823.53 1018.57 1916.41 1029.41
   -1  -13  -37 2444.27 1346.75 -1029.4 1387.00
   -1  -13  -38 7298.76 1676.47 3357.58 1571.21
   -1  -13  -39 -2766.3 1168.73 2133.12 1130.03
   -1  -13  -40 2859.13 1144.74 4602.94 1131.58
   -1  -13  -41 -758.13 1190.40  -44.76 1203.56
   -1  -13  -42  17167. 1457.43  19621. 1436.53
   -1  -13  -43 4734.52 1406.35 2458.20 1529.41
   -1  -13  -44 4299.53 1167.18 2166.41 1123.06
   -1  -13  -45  491.41 506.888 1572.75 433.359
   -1  -13  -46 4574.30 1329.72 5003.87 1387.77
   -1  -13  -47  961.30 1152.48  555.88 1330.49
   -1  -13  -48 4392.41 1154.80 3654.80 1076.62
   -1  -13  -49 -906.35 1208.98  689.47 1172.60
   -1  -13  -50 1270.90 1150.93 1916.41 1189.63
   -1  -13  -51 3097.52 1643.19 4298.76 1900.15
   -1  -13  -52 -632.20 1126.93 1010.06 1175.70
   -1  -13  -53 2393.96 1373.84 1096.75 1393.96
   -1  -13  -54 -142.65 1213.62  154.72 1130.80
   -1  -13  -55 1722.13 1339.01  874.61 1297.99
   -1  -13  -56 3724.45 1900.93 -2047.2 1863.00
   -1  -13  -57 2003.09 1321.98 1783.28 1282.51
   -1  -13  -58   26.22 1465.94 -2249.2 1404.02
   -1  -13  -59 1116.87 1799.53  948.92 1835.14
   -1  -13  -60  719.97 2017.80  110.99 1904.80
   -1  -13  -61 -333.59 2115.32 -574.84 2090.56
   -1  -14   -1  69327. 1500.00  72709. 1553.40
   -1  -14   -2 142957. 2487.61 138390. 2423.37
   -1  -14   -3 136532. 2397.83 132430. 2337.46
   -1  -14   -4  68483. 1382.35  71703. 1428.79
   -1  -14   -5  31393. 757.817  36060. 826.625
   -1  -14   -6 5847.52 502.941 6678.79 486.609
   -1  -14   -7  53684. 1104.49  62198. 1221.36
   -1  -14   -8 9829.71 594.814 7464.39 555.417
   -1  -14   -9  86610. 1552.63  93421. 1644.74
   -1  -14  -10 102012. 1771.67 118576. 1995.35
   -1  -14  -11  67043. 1164.09  68204. 1179.57
   -1  -14  -12  38615. 965.943  31788. 869.194
   -1  -14  -13 235913. 3287.92 233204. 3247.67
   -1  -14  -14  89241. 1489.16  89628. 1489.16
   -1  -14  -15  42237. 874.612  37686. 823.529
   -1  -14  -16  77314. 1561.14  66463. 1383.13
   -1  -14  -17 4195.04 663.080 1804.95 608.436
   -1  -14  -18  10735. 665.634 8544.88 733.281
   -1  -14  -19  93111. 1769.35  84830. 1660.21
   -1  -14  -20 1493.03 460.371 1439.63 405.418
   -1  -14  -21  13777. 772.522  13599. 735.061
   -1  -14  -22 8939.62 692.492 8188.85 674.457
   -1  -14  -23  19234. 674.999  20983. 685.758
   -1  -14  -24  71703. 1342.88  70000. 1390.87
   -1  -14  -25 2627.71 379.024 3689.62 404.411
   -1  -14  -26  22577. 877.708  20604. 866.098
   -1  -14  -27  68475. 1619.97  67415. 1602.94
   -1  -14  -28  23924. 964.395  27709. 1058.05
   -1  -14  -29 6239.93 734.829 7544.88 840.556
   -1  -14  -30 152167. 2609.90 171130. 3074.30
   -1  -14  -31 109752. 2432.66 105186. 2349.07
   -1  -14  -32  16571. 1236.84  17461. 1248.45
   -1  -14  -33  46703. 1382.35  47005. 1388.54
   -1  -14  -34 -394.04 922.600 1516.25 910.216
   -1  -14  -35  22964. 1148.61  22036. 1119.97
   -1  -14  -36 1449.69 1023.22  551.24 1000.00
   -1  -14  -37 8970.58 1459.75  11656. 1489.16
   -1  -14  -38  26919. 1247.68  29876. 1211.30
   -1  -14  -39 6852.16 1236.84 6649.37 1225.23
   -1  -14  -40  12167. 1196.59  12779. 1219.81
   -1  -14  -41 1459.75 656.191 1910.21 600.928
   -1  -14  -42  10952. 1383.13  14543. 1380.03
   -1  -14  -43  516.49 1391.64 2274.77 1493.81
   -1  -14  -44 7398.60 1202.01  10503. 1171.83
   -1  -14  -45 3755.41 1184.98 3574.30 1097.52
   -1  -14  -46  11981. 1263.16  12245. 1239.16
   -1  -14  -47 1658.67 1270.90 1400.15 1390.87
   -1  -14  -48 2749.22 1270.12 3264.70 1338.23
   -1  -14  -49 3599.84 696.439 3308.82 648.374
   -1  -14  -50 6545.66 802.631 8165.63 805.727
   -1  -14  -51 2130.03 1299.53 -122.14 1212.85
   -1  -14  -52 5686.53 1617.65  794.12 1680.34
   -1  -14  -53  550.00 1375.39 1039.47 1488.39
   -1  -14  -54  554.49 1445.04 -2591.3 1547.21
   -1  -14  -55 2406.34 1354.49 5359.13 1337.46
   -1  -14  -56 1261.61 1326.62  878.48 1229.87
   -1  -14  -57 -670.90 1332.82  408.36 1328.95
   -1  -14  -58  319.04 1428.79 -2503.1 1400.93
   -1  -14  -59  833.59 1702.78 1693.50 1709.75
   -1  -14  -60 -408.13 2151.70 1994.58 2046.44
   -1  -14  -61  148.37 2161.76 -2214.4 2109.13
   -1  -15   -1  64094. 1246.90  68181. 1302.63
   -1  -15   -2  18777. 524.380  15147. 480.650
   -1  -15   -3 168421. 2568.88 163158. 2501.55
   -1  -15   -4  88235. 1698.14  90480. 1726.78
   -1  -15   -5  64574. 1311.14  56803. 1195.82
   -1  -15   -6  99458. 1790.25 111765. 1958.20
   -1  -15   -7 155340. 2914.08 154412. 2907.12
   -1  -15   -8  59597. 1098.30  58723. 1082.04
   -1  -15   -9 120975. 2055.73 115093. 1969.81
   -1  -15  -10  27469. 729.721  29009. 743.962
   -1  -15  -11  33297. 924.922  33351. 927.244
   -1  -15  -12  49342.  999.23  43893. 926.470
   -1  -15  -13  73166. 1284.05  63971. 1246.90
   -1  -15  -14 112461. 1863.78  97678. 1671.05
   -1  -15  -15 112384. 2367.64  95356. 2062.69
   -1  -15  -16 7442.72 466.795 6345.20 446.904
   -1  -15  -17 8498.44 523.374  10735. 565.325
   -1  -15  -18  37523. 1013.16  36076. 1006.96
   -1  -15  -19  18080. 727.476  19218. 740.711
   -1  -15  -20  14373. 1002.32  17879. 1065.01
   -1  -15  -21 3849.07 380.031 5268.57 400.000
   -1  -15  -22 4864.55 652.321 4861.45 639.628
   -1  -15  -23  21385. 856.810  26416. 922.600
   -1  -15  -24  44071. 993.033  39783. 939.628
   -1  -15  -25  24984. 814.241  22430. 790.247
   -1  -15  -26  12392. 626.238  11935. 624.612
   -1  -15  -27 7547.21 794.117 7313.46 813.467
   -1  -15  -28 148065. 2696.59 156734. 2813.46
   -1  -15  -29  56610. 1528.64  56741. 1619.97
   -1  -15  -30  28359. 1205.88  31618. 1286.38
   -1  -15  -31  26409. 1226.01  27941. 1266.25
   -1  -15  -32  28669. 1416.41  30805. 1467.49
   -1  -15  -33  60580. 1487.61  69992. 1512.38
   -1  -15  -34  66765. 1794.12  65588. 1764.70
   -1  -15  -35  14443. 1109.91  14056. 1119.19
   -1  -15  -36  13560. 1195.05  15542. 1188.08
   -1  -15  -37  -33.03 1113.78 2258.51 1060.37
   -1  -15  -38  29365. 1527.09  28158. 1443.50
   -1  -15  -39 -1158.7 1143.19 -206.89 1182.66
   -1  -15  -40 7848.29 1541.79 7407.11 1669.50
   -1  -15  -41 -392.96 1139.32 -1280.2 1145.51
   -1  -15  -42 -869.97 1299.53 1650.15 1215.17
   -1  -15  -43 5616.09 1473.68 6397.83 1503.09
   -1  -15  -44 1543.34 1164.86 2690.40 1071.21
   -1  -15  -45 2764.70 1147.83 2643.19 1039.47
   -1  -15  -46  164.86 1160.99 1261.61 1075.85
   -1  -15  -47 1238.39 543.885 1043.34 464.860
   -1  -15  -48 1915.63 1467.49 3804.95 1464.39
   -1  -15  -49 -1300.3 1218.27 2906.34 1387.77
   -1  -15  -50  401.16 1167.18 1508.51 1109.13
   -1  -15  -51 4284.05 1639.32 1618.42 1842.88
   -1  -15  -52  170.05 1211.30 -517.96 1229.87
   -1  -15  -53 2158.67 1363.78  673.45 1384.67
   -1  -15  -54 -1191.9 1179.57 2257.74 1172.60
   -1  -15  -55 -181.73 1343.65 1349.07 1325.85
   -1  -15  -56 6645.50 1405.57 1392.41 1335.91
   -1  -15  -57 1013.93 1417.18 -1735.3 1382.35
   -1  -15  -58 2913.31 1571.21 -769.58 1543.34
   -1  -15  -59  342.80 1774.77 1236.84 1753.87
   -1  -15  -60 5616.87 1978.33  923.37 1977.55
   -1  -15  -61 -368.34 2138.54 -717.80 2161.76
   -1  -16   -1 111532. 2215.94 103792. 2099.07
   -1  -16   -2  52841. 1204.33  41672. 948.915
   -1  -16   -3 338622. 5916.40 340634. 5951.23
   -1  -16   -4 270124. 4800.31 256424. 4239.93
   -1  -16   -5 345665. 6054.17 356346. 6227.55
   -1  -16   -6  89241. 1895.51 100774. 1917.95
   -1  -16   -7  12299. 585.913  16393. 646.516
   -1  -16   -8 149148. 2467.49 155650. 2555.73
   -1  -16   -9  57237. 1047.21  45720. 904.798
   -1  -16  -10  38142. 945.046  28762. 828.946
   -1  -16  -11  32461. 866.098  30673. 837.461
   -1  -16  -12 146904. 2450.46 144040. 2407.12
   -1  -16  -13 190248. 3198.14 180340. 3057.27
   -1  -16  -14  22074. 742.414  26192. 814.241
   -1  -16  -15  10519. 845.974 9465.93 823.529
   -1  -16  -16  32337. 879.256  30975. 866.872
   -1  -16  -17  93421. 1947.37  88467. 1871.52
   -1  -16  -18 126548. 2075.85 112926. 1910.21
   -1  -16  -19  15163. 885.448 9582.03 823.529
   -1  -16  -20  34814. 1116.10  40650. 1212.07
   -1  -16  -21  40635. 1130.03  38050. 1095.97
   -1  -16  -22 1249.22 313.235  707.58 300.464
   -1  -16  -23  62593. 1266.25  54683. 1162.54
   -1  -16  -24  37492. 1173.37  34296. 1160.99
   -1  -16  -25 101470. 1825.08  94272. 1832.04
   -1  -16  -26  39249. 1163.31  37523. 1138.54
   -1  -16  -27 2095.20 761.067 2529.41 783.281
   -1  -16  -28  27260. 1153.25  22887. 1083.59
   -1  -16  -29  67005. 1803.40  65921. 1787.92
   -1  -16  -30  20302. 1034.83  17399. 998.451
   -1  -16  -31 2398.60 696.439 1857.58 629.411
   -1  -16  -32  34327. 1232.20  34002. 1268.57
   -1  -16  -33  23723. 1122.29  21509. 1163.31
   -1  -16  -34  13893. 1119.97  18568. 1208.98
   -1  -16  -35  25998. 1237.61  25944. 1280.18
   -1  -16  -36 6049.53 1171.83 4856.03 1146.28
   -1  -16  -37  16486. 1356.04  17175. 1315.01
   -1  -16  -38  328.41 1167.96 2866.10 1265.48
   -1  -16  -39  16060. 1303.40  18057. 1340.56
   -1  -16  -40 8552.62 1222.14 6211.29 1278.64
   -1  -16  -41  14938. 1307.27  15712. 1288.70
   -1  -16  -42 3742.26 2120.74 -719.35 1979.87
   -1  -16  -43 6593.65 1312.69 7478.32 1342.10
   -1  -16  -44 2597.52 1100.62  326.55 1141.64
   -1  -16  -45 1384.67 1089.01 2051.08 1110.68
   -1  -16  -46 4416.40 1167.96 3381.58 1128.48
   -1  -16  -47  13475. 1270.12  11711. 1247.68
   -1  -16  -48 3387.77 1174.92   64.15 1092.88
   -1  -16  -49  910.99 1371.52 1908.67 1343.65
   -1  -16  -50 -165.63 1212.85 4178.79 1259.29
   -1  -16  -51 1818.88 1297.99 3260.83 1264.70
   -1  -16  -52 -616.72 1178.02 -1751.5 1379.26
   -1  -16  -53 -1584.4 1263.16 -1599.1 1306.50
   -1  -16  -54 -242.41 1198.92  512.23 1204.33
   -1  -16  -55 1153.25 1335.14 -424.77 1263.93
   -1  -16  -56 4873.06 1447.37 3708.97 1325.85
   -1  -16  -57 1005.42 1544.89 3010.06 1457.43
   -1  -16  -58 -2867.6 1627.71 -525.39 1591.33
   -1  -16  -59  916.41 1710.52 -450.85 1771.67
   -1  -16  -60 -1266.3 2041.02 -1080.5 1965.17
   -1  -16  -61 -1524.8 2255.42 -2095.2 2113.00
   -1  -17   -1  42926. 1067.34  30209. 893.962
   -1  -17   -2  15495. 676.083  15480. 677.012
   -1  -17   -3 6067.33 538.467 6506.96 544.349
   -1  -17   -4  13421. 670.201  16625. 702.399
   -1  -17   -5  13800. 674.148  16525. 710.680
   -1  -17   -6  23854. 764.396  22500. 725.618
   -1  -17   -7 194195. 2808.82 169350. 2497.68
   -1  -17   -8 119427. 2074.30 106037. 1885.45
   -1  -17   -9  18754. 669.581  20139. 687.306
   -1  -17  -10 151083. 2394.73 155031. 2451.24
   -1  -17  -11  43645. 921.826  33390. 845.200
   -1  -17  -12 6945.04 675.232 6974.45 657.275
   -1  -17  -13  51192. 1246.13  51540. 1131.58
   -1  -17  -14 9558.81 919.504 8660.98 913.312
   -1  -17  -15 1825.85 573.606 3376.93 584.984
   -1  -17  -16  71587. 1485.29  65882. 1404.02
   -1  -17  -17  42361. 1126.93  44149. 1170.28
   -1  -17  -18  15743. 730.804  16037. 736.841
   -1  -17  -19  57670. 1800.31  63460. 1914.08
   -1  -17  -20 5601.39 748.142 2893.19 718.420
   -1  -17  -21  17577. 878.482  15805. 856.810
   -1  -17  -22  23243. 803.405  21207. 782.507
   -1  -17  -23  47755. 1192.72  58367. 1308.82
   -1  -17  -24  29435. 1046.44  28406. 1017.80
   -1  -17  -25  19930. 932.662  17980. 897.832
   -1  -17  -26  15704. 924.148  16269. 955.107
   -1  -17  -27  13599. 1012.38  14419. 1023.99
   -1  -17  -28  14288. 1000.77  15402. 924.148
   -1  -17  -29  30805. 1223.68  33096. 1233.74
   -1  -17  -30 5496.90 977.553 4911.76 969.813
   -1  -17  -31 2577.40 660.061 3126.93 707.739
   -1  -17  -32 6068.11 677.244 6434.98 669.272
   -1  -17  -33 2099.07 533.591 1205.11 510.526
   -1  -17  -34 112771. 2093.65 109365. 2092.10
   -1  -17  -35 7551.08 1041.79 9465.94 1110.68
   -1  -17  -36  37593. 1572.75  40766. 1634.67
   -1  -17  -37  55155. 1698.14  52601. 1553.40
   -1  -17  -38  635.06 1194.27 1845.97 1225.23
   -1  -17  -39  30797. 1528.64  30875. 1496.13
   -1  -17  -40 5205.88 1287.92 5478.32 1275.54
   -1  -17  -41 2467.49 1301.08  153.41 1280.18
   -1  -17  -42 3217.49 1527.86 -880.03 1281.73
   -1  -17  -43  19458. 1376.93  19040. 1356.04
   -1  -17  -44  401.62 1167.96 1211.30 1126.16
   -1  -17  -45 6000.77 1191.95 5982.19 1181.89
   -1  -17  -46  10596. 1255.42  10557. 1270.90
   -1  -17  -47 3942.72 1133.90 4931.88 1168.73
   -1  -17  -48  979.10 1164.86  895.51 1163.31
   -1  -17  -49 4308.05 1704.33 1195.82 1735.29
   -1  -17  -50  498.92 1278.64 2873.06 1337.46
   -1  -17  -51 2113.78 1464.39 3061.92 1600.62
   -1  -17  -52 3157.12 1309.60 1677.24 1292.57
   -1  -17  -53  911.76 1427.24 -877.71 1304.18
   -1  -17  -54 2627.71 761.145 3088.23 727.167
   -1  -17  -55 2872.29 1322.75 1259.29 1240.71
   -1  -17  -56  -84.83 1369.97 -825.08 1292.57
   -1  -17  -57  178.64 1505.42 -641.41 1446.59
   -1  -17  -58  810.37 732.894 1953.56 747.755
   -1  -17  -59 -2502.3 1670.28 1873.06 1698.14
   -1  -17  -60 -554.64 2037.15 3863.00 1907.12
   -1  -17  -61 2167.95 2457.43 1199.69 2376.93
   -1  -18   -1 106192. 2040.25  95356. 1751.55
   -1  -18   -2 388080. 5255.41 360836. 5243.03
   -1  -18   -3 2510.06 268.653 1507.74 223.297
   -1  -18   -4 103328. 1999.22 125155. 2326.62
   -1  -18   -5 999999.  13042. 982197.  12810.
   -1  -18   -6 313080. 4815.01 320975. 4927.24
   -1  -18   -7  84830. 1428.79  83359. 1410.99
   -1  -18   -8  22763. 783.281  16633. 697.523
   -1  -18   -9  23382. 853.714  27918. 918.730
   -1  -18  -10  69296. 1277.09  73715. 1325.85
   -1  -18  -11 142647. 2286.38 136610. 2206.65
   -1  -18  -12  39079. 1234.52  44954. 1160.99
   -1  -18  -13  21927. 1125.39  24133. 1159.44
   -1  -18  -14  57345. 1302.63  49327. 1192.72
   -1  -18  -15  15457. 815.015  15766. 816.563
   -1  -18  -16 5597.52 708.978 5304.17 696.671
   -1  -18  -17  11703. 728.637  12585. 740.634
   -1  -18  -18  11432. 738.622 9992.25 728.714
   -1  -18  -19  18893. 969.039  17376. 918.730
   -1  -18  -20 6296.43 722.213 5103.71 698.451
   -1  -18  -21  55178. 1457.43  50580. 1383.90
   -1  -18  -22  25983.  999.23  21393. 932.662
   -1  -18  -23  11432. 845.200 9953.55 849.070
   -1  -18  -24  18669. 965.943  26068. 1043.34
   -1  -18  -25  14644. 883.126  13568. 884.674
   -1  -18  -26  61262. 2018.57  63197. 2037.15
   -1  -18  -27 9876.15 941.175 8544.88 852.940
   -1  -18  -28  48460. 1379.26  50147. 1383.13
   -1  -18  -29  31625. 1255.42  26981. 1240.71
   -1  -18  -30 205882. 3524.76 181424. 3207.43
   -1  -18  -31 141563. 2923.37 137926. 2870.74
   -1  -18  -32 140789. 2755.42 135913. 2703.56
   -1  -18  -33 2184.21 523.529 1206.66 441.176
   -1  -18  -34 1991.48 948.915   93.65 1024.77
   -1  -18  -35  32794. 1378.48  31509. 1420.28
   -1  -18  -36  14690. 1352.17  15101. 1628.48
   -1  -18  -37 9001.54 1272.44 8227.55 1303.40
   -1  -18  -38 3253.09 1256.96 2366.87 1221.36
   -1  -18  -39  45681. 1429.57  42949. 1411.76
   -1  -18  -40  152.63 1178.79 -201.55 1225.23
   -1  -18  -41  10759. 1467.49 7729.09 1332.04
   -1  -18  -42 3832.04 1561.92 3428.02 1503.87
   -1  -18  -43  14419. 1342.10  12492. 1291.02
   -1  -18  -44 3609.13 1150.93 5629.25 1159.44
   -1  -18  -45 3778.63 1679.56 2189.63 1849.84
   -1  -18  -46 -127.55 1090.56 -691.18 1181.89
   -1  -18  -47 3105.26 1147.06  842.10 1162.54
   -1  -18  -48 1573.53 1099.84 3513.15 1133.90
   -1  -18  -49 -451.55 1110.68  528.33 1103.71
   -1  -18  -50 -1134.7 1136.22  883.90 1104.49
   -1  -18  -51 6039.47 1811.14 8893.18 1828.17
   -1  -18  -52 -240.63 1321.21 1549.53 1284.83
   -1  -18  -53  -77.27 1312.69 3198.14 1373.06
   -1  -18  -54 2321.21 1267.80 2944.27 1325.85
   -1  -18  -55 1675.69 1259.29 2434.98 1297.21
   -1  -18  -56 -980.65 1318.11 -118.65 1374.61
   -1  -18  -57 1158.67 1469.04 3485.29 1465.94
   -1  -18  -58   34.70 1700.46 -1493.0 1671.05
   -1  -18  -59 -1548.8 1764.70 -319.89 1698.91
   -1  -18  -60  222.91 2302.63 1904.80 2191.95
   -1  -19   -1  69311. 1339.01  77864. 1447.37
   -1  -19   -2  34512. 870.742  30697. 814.241
   -1  -19   -3 119195. 2102.17 111842. 2000.00
   -1  -19   -4  19257. 734.210  16269. 699.303
   -1  -19   -5  34427. 938.854  38166. 985.293
   -1  -19   -6 132198. 2453.56 145666. 2654.80
   -1  -19   -7  50619. 1250.77  60015. 1384.67
   -1  -19   -8  16803. 773.064  16502. 776.315
   -1  -19   -9  95666. 1635.45 105805. 1757.74
   -1  -19  -10 186378. 2889.32 199613. 3058.05
   -1  -19  -11 158282. 3230.65 156424. 2965.94
   -1  -19  -12  32601. 1267.80  34396. 1297.21
   -1  -19  -13  52515. 1377.71  53158. 1377.71
   -1  -19  -14  88854. 1820.43  92028. 1856.04
   -1  -19  -15 6731.42 722.755 7095.19 723.683
   -1  -19  -16  76269. 1640.09  64450. 1491.48
   -1  -19  -17  12128. 661.222 8777.08 628.173
   -1  -19  -18  52879. 1602.17  49652. 1743.81
   -1  -19  -19  62577. 1605.26  61323. 1595.20
   -1  -19  -20  15186. 893.188  14884. 893.188
   -1  -19  -21 2892.41 762.925 2020.12 756.191
   -1  -19  -22  288.31 737.848  -40.13 724.922
   -1  -19  -23  27918. 899.380  29017. 901.702
   -1  -19  -24 7044.11 578.715 4383.90 572.910
   -1  -19  -25  12632. 1088.23  16943. 1139.32
   -1  -19  -26  19257. 1153.25  22407. 1125.39
   -1  -19  -27  23375. 1082.82  23197. 1061.14
   -1  -19  -28 3586.68 883.900 3270.89 890.866
   -1  -19  -29  51842. 1575.85  47941. 1516.25
   -1  -19  -30 5540.24 1268.57 7615.32 1287.15
   -1  -19  -31  33150. 1359.91  34319. 1407.89
   -1  -19  -32  19365. 1137.77  18460. 1218.27
   -1  -19  -33  68328. 1726.78  64032. 1702.01
   -1  -19  -34 2528.64 1184.98 2981.42 1205.88
   -1  -19  -35  10673. 1193.50  12709. 1321.21
   -1  -19  -36 3133.90 1126.16 4893.96 1205.11
   -1  -19  -37 9907.11 1326.62  12910. 1458.20
   -1  -19  -38 8521.66 922.600 9179.56 953.559
   -1  -19  -39 1657.12 1205.11 1247.68 1267.03
   -1  -19  -40  462.85 1218.27 -185.76 1316.56
   -1  -19  -41 1057.27 1647.83 2787.15 1538.70
   -1  -19  -42 8490.70 1364.55 7698.13 1319.66
   -1  -19  -43  11780. 962.847  11850. 923.374
   -1  -19  -44 2335.14 1130.03 3325.07 1129.26
   -1  -19  -45 9891.63 821.981  10085. 806.501
   -1  -19  -46  668.03 1114.55 -646.59 1141.64
   -1  -19  -47 -2362.2 1093.65 -719.74 1097.52
   -1  -19  -48  422.29 558.668 1799.53 551.393
   -1  -19  -49 2393.96 1114.55 1801.86 1160.99
   -1  -19  -50 -1171.1 1160.22 -2842.9 1127.71
   -1  -19  -51 1928.02 1439.63 1809.60 1310.37
   -1  -19  -52  791.79 1335.91  -16.64 1369.19
   -1  -19  -53  533.75 1485.29 -1185.8 1524.77
   -1  -19  -54  464.78 1361.45  314.09 1263.93
   -1  -19  -55 -1736.8 1287.92  264.16 1232.97
   -1  -19  -56 1316.56 1423.37 -2089.8 1369.19
   -1  -19  -57  265.56 1569.66  272.52 1547.21
   -1  -19  -58  826.62 1726.78 -1748.5 1718.26
   -1  -19  -59 1969.81 1773.99  411.07 1739.94
   -1  -19  -60  763.00 2226.00 -3758.5 2156.34
   -1  -20   -1 6664.85 648.142 6715.16 633.049
   -1  -20   -2 230418. 3945.82 218730. 3767.80
   -1  -20   -3  60906. 1424.15  55186. 1333.59
   -1  -20   -4  66850. 1506.96  65882. 1478.33
   -1  -20   -5  61223. 1243.81  64218. 1283.28
   -1  -20   -6 105495. 2081.27  99613. 2151.70
   -1  -20   -7 425774. 5793.34 434674. 5904.79
   -1  -20   -8  55975. 1325.08  72717. 1560.37
   -1  -20   -9  18382. 815.789  21741. 840.556
   -1  -20  -10  25232. 1077.40  38638. 1272.44
   -1  -20  -11  60062. 1501.55  62152. 1815.01
   -1  -20  -12 144737. 2568.88 137229. 2448.91
   -1  -20  -13  26757. 967.491  24582. 909.442
   -1  -20  -14  33398. 1128.48  26579. 1025.54
   -1  -20  -15  27136. 993.033  24288. 970.587
   -1  -20  -16 6732.97 866.872 7538.69 893.188
   -1  -20  -17   58.89 780.185 1668.73 799.535
   -1  -20  -18  10704. 937.306  10031. 1022.44
   -1  -20  -19  27531. 876.160  28258. 891.640
   -1  -20  -20  12608. 895.510  20201. 1007.74
   -1  -20  -21  15472. 987.615  16935. 986.067
   -1  -20  -22  35503. 1204.33  30495. 1127.71
   -1  -20  -23 4732.97 865.324 9125.38 886.222
   -1  -20  -24  18320. 1128.48  13994. 1044.12
   -1  -20  -25 1759.29 524.303 1765.48 521.904
   -1  -20  -26  40666. 1302.63  41471. 1317.34
   -1  -20  -27 9009.28 921.052 7168.72 900.154
   -1  -20  -28  28700. 1281.73  27043. 1254.64
   -1  -20  -29  96594. 2312.69  97755. 2344.43
   -1  -20  -30 147368. 3091.33 145278. 3034.05
   -1  -20  -31 6499.22 1077.40 5486.06 1107.58
   -1  -20  -32  15433. 1116.10  14071. 1099.84
   -1  -20  -33 8746.12 1110.68 9109.90 1128.48
   -1  -20  -34 7204.33 1139.32 7147.05 1123.06
   -1  -20  -35 1287.15 1157.12  532.12 1191.95
   -1  -20  -36 7995.35 1276.31 8753.86 1315.79
   -1  -20  -37  22833. 1401.70  26022. 1609.91
   -1  -20  -38  84597. 1926.47  87693. 2030.96
   -1  -20  -39  16602. 1348.30  18924. 1424.92
   -1  -20  -40  18607. 1638.54  18429. 1787.92
   -1  -20  -41  24791. 1637.00  21896. 1578.95
   -1  -20  -42 1167.96 1304.95  235.06 1184.21
   -1  -20  -43  11331. 1279.41 9047.98 1233.74
   -1  -20  -44  496.28 1138.54 2095.97 1137.77
   -1  -20  -45 -863.00 1063.47 2003.09 1142.41
   -1  -20  -46 1129.26 1078.17 1655.57 1143.19
   -1  -20  -47 4168.73 1191.95 4811.92 1184.21
   -1  -20  -48  955.88 1045.66   87.31 1047.21
   -1  -20  -49 1792.57 510.526  806.50 477.244
   -1  -20  -50  718.73 1187.31 1407.12 1219.81
   -1  -20  -51 -943.50 1293.34 -1968.3 1292.57
   -1  -20  -52 2609.13 1252.32 2476.00 1196.59
   -1  -20  -53 -2223.7 1367.65  -17.23 1436.53
   -1  -20  -54 2180.34 1377.71  563.31 1410.22
   -1  -20  -55 3079.72 1650.93  507.51 1634.67
   -1  -20  -56  645.90 1536.38 -1000.0 1479.87
   -1  -20  -57 1846.75 1570.43 -208.90 1551.86
   -1  -20  -58 1729.87 1699.69  965.94 1719.04
   -1  -20  -59 3366.10 1707.43 1858.36 1773.22
   -1  -20  -60 -1965.2 2361.45  328.64 2165.63
   -1  -21   -1 132508. 2328.17 141486. 2456.65
   -1  -21   -2 6315.78 450.464 7272.44 458.746
   -1  -21   -3 210449. 3083.59 208204. 3047.98
   -1  -21   -4  40859. 924.148  46246. 989.163
   -1  -21   -5 7014.70 635.913  10070. 679.334
   -1  -21   -6 260371. 4332.81 245820. 4108.35
   -1  -21   -7  52988. 1311.92  46138. 1208.98
   -1  -21   -8  49094. 1151.70  50000. 1159.44
   -1  -21   -9  24954. 1147.06  21432. 1113.78
   -1  -21  -10  15890. 852.166  16974. 1010.83
   -1  -21  -11  25062. 845.974  21471. 798.761
   -1  -21  -12  16045. 853.714  13560. 811.145
   -1  -21  -13 1810.37 695.201 1584.36 671.671
   -1  -21  -14  83436. 1805.73  78406. 1833.59
   -1  -21  -15  45983. 1277.86  44621. 1267.80
   -1  -21  -16  71215. 1756.96  70240. 1760.06
   -1  -21  -17  13390. 1015.48  11269. 1054.95
   -1  -21  -18  41641. 1356.04  42407. 1370.74
   -1  -21  -19  32647. 1140.87  34536. 1159.44
   -1  -21  -20 6060.37 861.454 5625.38 858.358
   -1  -21  -21  13692. 915.634  14032. 927.244
   -1  -21  -22  26703. 1131.58  22717. 1079.72
   -1  -21  -23 123607. 3080.49 123607. 3042.57
   -1  -21  -24  10929. 799.535 9651.69 778.637
   -1  -21  -25  10008. 969.039  10820. 1015.48
   -1  -21  -26  27229. 1089.01  38289. 1214.40
   -1  -21  -27  14954. 787.151  12624. 765.556
   -1  -21  -28 1164.09 556.965 1659.44 578.405
   -1  -21  -29  14528. 1111.45  14799. 1091.33
   -1  -21  -30  14373. 1109.13  13909. 1116.87
   -1  -21  -31  10937. 1174.92 9481.42 1203.56
   -1  -21  -32  29528. 1401.70  31974. 1431.89
   -1  -21  -33  18622. 1284.05  19063. 1273.99
   -1  -21  -34  514.94 1154.02 2161.76 1124.61
   -1  -21  -35  17407. 1346.75  22376. 1453.56
   -1  -21  -36 6660.21 1320.43 7065.78 1400.93
   -1  -21  -37  14667. 1306.50  14450. 1379.26
   -1  -21  -38 9605.25 1271.67  13630. 1369.97
   -1  -21  -39  14257. 1301.08  17322. 1377.71
   -1  -21  -40 -952.79 1777.09 2684.21 1965.94
   -1  -21  -41 -773.84 1256.96 -1578.9 1253.87
   -1  -21  -42 3762.38 706.036 3362.23 746.981
   -1  -21  -43 2877.71 1162.54 5825.85 1202.79
   -1  -21  -44 -1084.4 1166.41 -587.77 1205.11
   -1  -21  -45  217.34 1105.26 -739.94 1125.39
   -1  -21  -46 1326.62 1195.82 -649.53 1195.05
   -1  -21  -47  -56.81 1119.19  792.57 1131.58
   -1  -21  -48 1986.07 1087.46 3456.65 1112.23
   -1  -21  -49 1176.47 1124.61  187.93 1146.28
   -1  -21  -50 5288.69 1400.15 7987.61 1491.48
   -1  -21  -51  786.38 1249.22 1030.18 1278.64
   -1  -21  -52 -419.97 1312.69 3037.15 1362.23
   -1  -21  -53 1136.22 1233.74   87.15 1237.61
   -1  -21  -54 1045.66 1465.94 1338.23 1405.57
   -1  -21  -55 -2651.7 1277.09  930.34 1366.87
   -1  -21  -56 1826.62 1536.38 -101.78 1459.75
   -1  -21  -57 2582.81 1650.93 1343.65 1562.69
   -1  -21  -58   75.57 1713.62 -931.89 1673.37
   -1  -21  -59 1958.98 1950.46 -1475.2 1785.60
   -1  -21  -60 8173.37 2723.68 -298.53 2410.21
   -1  -22   -1  65364. 1304.18  65782. 1308.05
   -1  -22   -2  20712. 775.541  27918. 866.098
   -1  -22   -3  46525. 1087.46  58645. 1227.55
   -1  -22   -4 172910. 2755.42 172059. 2739.16
   -1  -22   -5 190944. 3326.62 168730. 2990.71
   -1  -22   -6  46680. 1244.58  48049. 1245.35
   -1  -22   -7  33839. 996.903  43963. 1116.87
   -1  -22   -8  34466. 1187.31  34187. 1164.09
   -1  -22   -9  70031. 1678.02  74907. 1904.02
   -1  -22  -10  68181. 1671.05  56029. 1467.49
   -1  -22  -11 121053. 2503.09 119040. 2455.11
   -1  -22  -12  28971. 1107.58  29489. 1101.39
   -1  -22  -13  32229. 1168.73  26912. 1080.49
   -1  -22  -14  28189. 1065.79  30511. 1104.49
   -1  -22  -15 7739.16 866.872 4059.59 797.213
   -1  -22  -16 -171.28 996.903 4922.60 1023.22
   -1  -22  -17 1421.83 381.269 1047.21 371.981
   -1  -22  -18  27833. 907.894  23777. 856.036
   -1  -22  -19  17755. 1031.73  18824. 1045.66
   -1  -22  -20  53522. 1478.33  45085. 1349.07
   -1  -22  -21 135991. 2658.67 130882. 2939.63
   -1  -22  -22 9024.76 1139.32 7165.63 1057.27
   -1  -22  -23  10511. 997.677 9852.93 963.621
   -1  -22  -24  66161. 1907.12  61579. 1842.88
   -1  -22  -25  56842. 1577.40  62074. 1643.19
   -1  -22  -26  27779. 1198.14  25952. 1181.89
   -1  -22  -27  10975. 1097.52  12802. 1087.46
   -1  -22  -28 5196.59 1248.45 3453.56 1223.68
   -1  -22  -29  13429. 1258.51  10155. 1181.11
   -1  -22  -30 4504.64 1092.88 5095.97 1125.39
   -1  -22  -31  11896. 1158.67  11440. 1165.63
   -1  -22  -32 6726.00 1174.15 7122.28 1134.67
   -1  -22  -33 2145.51 1121.52 2090.56 1119.19
   -1  -22  -34  12415. 1262.38  14783. 1239.16
   -1  -22  -35 4819.65 1352.17 4178.79 1323.53
   -1  -22  -36 3986.84 1282.51 5766.25 1345.97
   -1  -22  -37  -45.92 1218.27 -1496.1 1223.68
   -1  -22  -38 9071.20 1265.48 7394.73 1462.07
   -1  -22  -39 2321.98 1356.81 3197.37 1407.12
   -1  -22  -40  12980. 1681.11  14466. 1863.00
   -1  -22  -41 5509.28 1164.86 3458.98 1242.26
   -1  -22  -42  11409. 1366.87  10627. 1386.22
   -1  -22  -43 2898.60 1180.34 3488.39 1196.59
   -1  -22  -44  928.02 1141.64  440.32 1226.01
   -1  -22  -45  735.22 1102.17 2373.84 1174.92
   -1  -22  -46  -16.53 1110.68 -1124.6 1149.38
   -1  -22  -47  234.44 1122.29 3889.32 1147.83
   -1  -22  -48 3479.10 1171.05 2400.93 1154.80
   -1  -22  -49  217.72 1163.31 2331.27 1153.25
   -1  -22  -50 -553.10 1395.51  460.37 1428.02
   -1  -22  -51 -1882.4 1260.06 -102.55 1270.90
   -1  -22  -52 2234.52 1369.19 1917.95 1334.36
   -1  -22  -53   56.67 1261.61 -107.12 1230.65
   -1  -22  -54 -1147.1 1263.16 -1396.3 1265.48
   -1  -22  -55 -870.74 1427.24  635.76 1357.58
   -1  -22  -56 -2544.1 1776.31 1631.58 1839.78
   -1  -22  -57 -2502.3 1685.76 -2888.5 1602.94
   -1  -22  -58  326.39 1000.00 2062.69 961.299
   -1  -22  -59 1106.04 1986.84  492.10 1905.57
   -1  -22  -60 2219.04 2547.99 4740.71 2601.39
   -1  -23   -1 208591. 3602.94 199845. 3469.04
   -1  -23   -2  55991. 1275.54  55418. 1263.16
   -1  -23   -3  83204. 1776.31  89241. 1859.13
   -1  -23   -4  41889. 1194.27  39745. 1154.02
   -1  -23   -5  16711. 835.138  13367. 768.807
   -1  -23   -6 215867. 3722.13 199613. 3480.65
   -1  -23   -7  69597. 2007.74  59443. 1823.53
   -1  -23   -8  20240. 952.011  20673. 968.265
   -1  -23   -9  45387. 1342.88  45898. 1329.72
   -1  -23  -10  17717. 965.943  26153. 1057.27
   -1  -23  -11  10449. 861.454  12059. 861.454
   -1  -23  -12 102786. 2082.04  96981. 1981.42
   -1  -23  -13  98839. 2205.11  87306. 1906.34
   -1  -23  -14 4874.61 808.049 6079.72 823.529
   -1  -23  -15  53738. 1688.85  55472. 1726.00
   -1  -23  -16  47167. 1465.94  43135. 1438.85
   -1  -23  -17 2955.11 934.984 3413.31 889.318
   -1  -23  -18  65666. 1634.67  65960. 1622.29
   -1  -23  -19  24319. 1159.44  25844. 1122.29
   -1  -23  -20  18080. 832.816  16532. 904.798
   -1  -23  -21  32291. 1417.18  35464. 1434.21
   -1  -23  -22  15372. 1075.08  11734. 1023.99
   -1  -23  -23  16378. 1140.87  17345. 1146.28
   -1  -23  -24  48328. 1495.35  43467. 1506.96
   -1  -23  -25  41053. 1400.15  33568. 1318.11
   -1  -23  -26  46904. 1286.38  58011. 1401.70
   -1  -23  -27 160371. 3012.38 159365. 2979.10
   -1  -23  -28 112616. 2910.21 115015. 2942.72
   -1  -23  -29  61385. 1659.44  59760. 1646.28
   -1  -23  -30  76687. 1865.32  78328. 1899.38
   -1  -23  -31 1557.27 1062.69 -1521.7 1075.85
   -1  -23  -32 -406.97 1164.09 1147.06 1119.97
   -1  -23  -33 8730.64 1202.01  10983. 1205.11
   -1  -23  -34  31803. 1588.23  27608. 1540.25
   -1  -23  -35  21014. 1593.65  19760. 1628.48
   -1  -23  -36  32879. 1587.46  32361. 1617.65
   -1  -23  -37  12616. 1383.13  11169. 1404.02
   -1  -23  -38 2869.19 1440.40 8266.25 1448.92
   -1  -23  -39  10611. 1626.16  10139. 1671.05
   -1  -23  -40 2548.76 1328.17 2749.22 1406.35
   -1  -23  -41 -1902.5 1141.64 1862.23 1280.18
   -1  -23  -42 1190.40 1236.84  427.48 1335.91
   -1  -23  -43 5225.23 1177.24 3611.45 1242.26
   -1  -23  -44 5659.44 771.284 5940.40 758.591
   -1  -23  -45 2880.80 1181.11 2392.41 1199.69
   -1  -23  -46  298.53 1164.09  381.42 1221.36
   -1  -23  -47 3934.21 1137.77 -111.92 1087.46
   -1  -23  -48 2662.54 1148.61 1666.41 1150.15
   -1  -23  -49 -371.21 1156.35 -1153.2 1091.33
   -1  -23  -50 6025.54 1752.32 4959.75 1756.96
   -1  -23  -51 -1589.8 1151.70 1237.61 1148.61
   -1  -23  -52  977.55 1363.78  494.50 1313.47
   -1  -23  -53 -3007.0 1195.05 -1630.0 1194.27
   -1  -23  -54 3474.45 1314.24 3485.29 1320.43
   -1  -23  -55 -2339.8 1357.58 2020.12 1370.74
   -1  -23  -56 2092.10 1947.37 2397.83 1749.22
   -1  -23  -57 -3235.3 1662.54  870.74 1753.09
   -1  -23  -58 4904.79 1751.55 3762.38 1684.98
   -1  -23  -59 -963.62 2031.73  795.66 1968.26
   -1  -24   -1  94582. 1955.88 101083. 2051.86
   -1  -24   -2 225774. 3488.39 238390. 3647.83
   -1  -24   -3 147833. 2475.23 167802. 2721.36
   -1  -24   -4  21548. 924.148  25944. 965.169
   -1  -24   -5  13599. 891.640  12732. 852.940
   -1  -24   -6 4289.47 853.714 3342.10 818.111
   -1  -24   -7  11200. 780.185  15472. 837.461
   -1  -24   -8  93034. 2092.10  91950. 2059.60
   -1  -24   -9  76308. 2003.87  87152. 2159.44
   -1  -24  -10  64837. 1691.95  63940. 1647.06
   -1  -24  -11  33444. 1132.35  37841. 1195.05
   -1  -24  -12  43003. 1289.47  44125. 1317.34
   -1  -24  -13 9241.48 705.495  13344. 759.984
   -1  -24  -14  45689. 1588.23  43529. 1556.50
   -1  -24  -15 2554.18 982.971 2407.12 1023.22
   -1  -24  -16  16145. 1067.34  23073. 1143.19
   -1  -24  -17 136997. 2838.23 150851. 3057.27
   -1  -24  -18  22392. 1171.05  25178. 1195.82
   -1  -24  -19  31989. 1257.74  29853. 1335.91
   -1  -24  -20  38584. 1549.53  35139. 1456.65
   -1  -24  -21  89551. 1931.89  90015. 1941.17
   -1  -24  -22 140170. 2607.58 139783. 2618.42
   -1  -24  -23  79025. 2164.86  68019. 1988.39
   -1  -24  -24 1296.44 910.216 1133.13 907.894
   -1  -24  -25 1862.23 495.123 2527.09 495.897
   -1  -24  -26 1390.09 1006.96 3690.40 974.457
   -1  -24  -27  13057. 1462.85  12299. 1527.09
   -1  -24  -28  40658. 1590.56  43019. 1609.13
   -1  -24  -29  19551. 1282.51  24474. 1349.84
   -1  -24  -30  10426. 1404.02  15147. 1617.65
   -1  -24  -31  44334. 1539.47  45488. 1625.39
   -1  -24  -32  12732. 1372.29  12639. 1342.10
   -1  -24  -33  49597. 1736.84  46780. 1734.52
   -1  -24  -34   51.42 1304.18 5321.20 1332.04
   -1  -24  -35 1692.72 1382.35 -348.14 1347.52
   -1  -24  -36  12763. 1376.16  12121. 1414.09
   -1  -24  -37  29040. 1593.65  29675. 1592.10
   -1  -24  -38  12051. 1354.49  12098. 1384.67
   -1  -24  -39  13235. 2849.07 9318.88 2179.56
   -1  -24  -40 1722.13 1238.39  -10.77 1219.81
   -1  -24  -41 4309.59 1269.35 5736.84 1301.86
   -1  -24  -42  601.86 1165.63 3632.35 1371.52
   -1  -24  -43 4749.22 1244.58 5628.48 1356.04
   -1  -24  -44 -947.37 1077.40  500.77 1217.49
   -1  -24  -45  126.55 1222.91 1671.05 1229.87
   -1  -24  -46 2413.31 574.458 1981.42 582.894
   -1  -24  -47 1606.81 1178.79 3907.12 1236.84
   -1  -24  -48 3695.04 1198.14 3918.73 1231.42
   -1  -24  -49 1232.97 1238.39 1266.25 1288.70
   -1  -24  -50 -3985.3 1422.60 -1724.5 1455.88
   -1  -24  -51 -277.71 1164.86 -254.18 1159.44
   -1  -24  -52 2527.09 1373.84 3582.81 1382.35
   -1  -24  -53  936.53 1231.42  -96.05 1227.55
   -1  -24  -54 -892.41 1288.70 1255.42 1266.25
   -1  -24  -55  421.05 1392.41  544.19 1373.84
   -1  -24  -56 3013.16 1721.36 1249.22 1654.02
   -1  -24  -57 -450.93 1857.58 -551.01 1652.48
   -1  -24  -58 -2722.1 1769.35 1405.57 1842.10
   -1  -24  -59 3559.59 2225.23 3860.68 2204.33
   -1  -25   -1  28096. 1094.43  25008. 1045.66
   -1  -25   -2  47988. 1390.09  50844. 1433.44
   -1  -25   -3  27090. 1073.53  30441. 1131.58
   -1  -25   -4  46169. 1606.04  42446. 1319.66
   -1  -25   -5  52841. 1632.35  39025. 1400.15
   -1  -25   -6 2454.33 789.473 3216.72 740.324
   -1  -25   -7  14118. 1026.31  22492. 1126.93
   -1  -25   -8  45867. 1531.73  31765. 1280.96
   -1  -25   -9 104953. 2305.73 105495. 2310.37
   -1  -25  -10   60.23 712.848 2399.38 723.219
   -1  -25  -11 9055.72 821.981 7258.51 821.207
   -1  -25  -12 5260.06 866.872 3595.97 852.940
   -1  -25  -13 8730.64 943.497 5936.53 880.804
   -1  -25  -14  15550. 1262.38  18096. 1486.84
   -1  -25  -15  20310. 1151.70  18065. 1115.32
   -1  -25  -16 5925.69 1067.34 7041.01 1093.65
   -1  -25  -17  64350. 1779.41  67972. 1834.36
   -1  -25  -18  36509. 1270.90  38359. 1267.03
   -1  -25  -19 5047.21 1082.82 2819.66 905.572
   -1  -25  -20  54079. 1582.82  57577. 1616.87
   -1  -25  -21  30201. 1351.39  33591. 1394.74
   -1  -25  -22  20836. 1076.62  17941. 1023.99
   -1  -25  -23  17214. 856.036  15085. 821.981
   -1  -25  -24 7554.17 1015.48 5014.70 983.745
   -1  -25  -25 5702.78 741.485 7318.10 764.241
   -1  -25  -26  80727. 2167.18  77709. 2093.65
   -1  -25  -27 3880.80 1305.73 2187.30 1277.09
   -1  -25  -28  24598. 1302.63  22469. 1303.40
   -1  -25  -29  26935. 1445.82  26525. 1485.29
   -1  -25  -30  808.82 1211.30  261.30 1219.81
   -1  -25  -31  86378. 2356.81  81811. 2328.17
   -1  -25  -32  72051. 2103.71  65178. 2036.38
   -1  -25  -33  10844. 1373.06  10023. 1350.62
   -1  -25  -34 9721.35 1559.60 8088.23 1557.27
   -1  -25  -35  21246. 1534.05  19574. 1494.58
   -1  -25  -36 -601.47 1321.98    1.63 1287.15
   -1  -25  -37 4729.10 1331.27 2737.61 1344.43
   -1  -25  -38 6080.49 1503.87 4748.45 1584.36
   -1  -25  -39  10163. 1791.02  12090. 1612.23
   -1  -25  -40 8219.81 1331.27 9094.42 1373.84
   -1  -25  -41 -537.69 1273.99 -275.54 1431.89
   -1  -25  -42 9094.42 1271.67 9086.68 1378.48
   -1  -25  -43  724.92 674.071  889.32 633.126
   -1  -25  -44  13645. 1287.15  13769. 1374.61
   -1  -25  -45 8250.77 1271.67 3990.71 1283.28
   -1  -25  -46 2932.66 1204.33 3530.96 1221.36
   -1  -25  -47 3606.03 746.362 5683.43 780.959
   -1  -25  -48 2629.25 1177.24 1324.30 1162.54
   -1  -25  -49 1873.84 1327.40  537.15 1375.39
   -1  -25  -50 1392.41 1205.11 1075.08 1301.86
   -1  -25  -51 3614.55 1229.10 4239.93 1301.86
   -1  -25  -52  11029. 1527.86 9427.24 1508.51
   -1  -25  -53 1825.08 1271.67 3138.54 1242.26
   -1  -25  -54 3853.71 1346.75 1300.31 1283.28
   -1  -25  -55 -1403.2 1491.48  318.50 1483.74
   -1  -25  -56  464.86 1660.99 -863.78 1646.28
   -1  -25  -57 -2171.1 1662.54  951.24 1688.85
   -1  -25  -59 6535.60 2718.26 1063.47 2640.09
   -1  -26   -1  36858. 1336.69  38854. 1387.00
   -1  -26   -2  36633. 1336.69  36858. 1260.06
   -1  -26   -3 6986.06 1097.52 9380.80 969.813
   -1  -26   -4  19690. 1226.01  15526. 1137.00
   -1  -26   -5 9334.36 700.928  10472. 736.222
   -1  -26   -6  20224. 933.436  24427. 1001.55
   -1  -26   -7 3246.13 1029.41 7157.11 1116.87
   -1  -26   -8  13444. 906.346  14621. 914.086
   -1  -26   -9 5119.19 889.318 2493.03 876.934
   -1  -26  -10  38483. 1265.48  40062. 1276.31
   -1  -26  -11  24543. 1184.21  26858. 1191.18
   -1  -26  -12  53019. 1621.52  51478. 1580.49
   -1  -26  -13 2709.75 958.203 1892.41 958.977
   -1  -26  -14  28738. 1297.21  24853. 1215.17
   -1  -26  -15  27663. 1195.82  24915. 1198.14
   -1  -26  -16  19783. 1165.63  18522. 1128.48
   -1  -26  -17 7164.08 1092.88 9102.16 1094.43
   -1  -26  -18  25101. 1363.78  27183. 1221.36
   -1  -26  -19  28266. 1064.24  26107. 1034.05
   -1  -26  -20  40178. 1502.32  45998. 1574.30
   -1  -26  -21  35921. 1568.11  41153. 1650.93
   -1  -26  -22  58645. 1972.91  59009. 1995.35
   -1  -26  -23 2903.25 1009.29 2439.63 1000.00
   -1  -26  -24 5824.30 689.550 4931.11 696.207
   -1  -26  -25  958.20 1012.38  356.35 979.875
   -1  -26  -26  679.64 736.222 2575.85 787.151
   -1  -26  -27 5660.21 1252.32 5919.50 1137.77
   -1  -26  -28  15395. 1274.77  19319. 1291.79
   -1  -26  -29 2847.52 649.071 3341.33 675.541
   -1  -26  -30 -248.45 1169.50  456.81 1196.59
   -1  -26  -31 102244. 2635.45 104257. 2664.86
   -1  -26  -32  19203. 1505.42  24621. 1573.53
   -1  -26  -33  21556. 1525.54  21145. 1522.44
   -1  -26  -34  27399. 1873.06  24768. 1988.39
   -1  -26  -35  10921. 1418.73  15139. 1460.52
   -1  -26  -36  19760. 1531.73  18258. 1524.77
   -1  -26  -37 9094.42 1442.72 9318.88 1385.45
   -1  -26  -38  11099. 2145.51  11215. 2068.11
   -1  -26  -39 5352.94 1390.09 3048.76 1328.95
   -1  -26  -40  949.69 1250.77  250.39 1246.13
   -1  -26  -41 5208.97 1394.74 3347.52 1447.37
   -1  -26  -42 5671.82 1252.32 5942.72 1304.18
   -1  -26  -43 6002.32 945.820 2528.64 886.222
   -1  -26  -44 -355.26 1165.63  706.89 1207.43
   -1  -26  -45  15124. 1504.64  12423. 1572.75
   -1  -26  -46 -554.02 1102.94 -1479.1 1130.80
   -1  -26  -47 1018.57 1099.84 -565.79 1143.19
   -1  -26  -48 -213.08 1144.74 1650.93 1135.45
   -1  -26  -49 1523.22 1602.94 6373.06 1979.10
   -1  -26  -50  788.70 1243.03  -10.23 1175.70
   -1  -26  -51  380.11 1171.05 -1601.4 1215.17
   -1  -26  -52 -1357.6 1362.23 -1873.8 1369.97
   -1  -26  -53 -1314.2 1253.87 -793.34 1244.58
   -1  -26  -54  689.16 1332.82 -494.58 1327.40
   -1  -26  -55  935.76 1505.42 1646.28 1519.35
   -1  -26  -56 -188.16 1620.74  385.60 1732.20
   -1  -26  -57 1220.59 1672.60 1807.27 1669.50
   -1  -26  -58 2037.15 1962.85  423.92 1973.68
   -1  -26  -59  -50.91 2516.25 -1015.5 2640.09
   -1  -27   -1  38413. 1225.23  34923. 1177.24
   -1  -27   -2  87152. 2232.20  95511. 2386.22
   -1  -27   -3  35201. 1187.31  34915. 1388.54
   -1  -27   -4  45944. 1441.95  48746. 1476.00
   -1  -27   -5 7287.14 864.550  10333. 901.702
   -1  -27   -6 1780.96 763.312 1298.76 753.173
   -1  -27   -7  71130. 1712.07  87771. 1965.17
   -1  -27   -8 103483. 1993.03  94505. 1875.39
   -1  -27   -9  83514. 1794.12  88854. 1872.29
   -1  -27  -10 6599.84 944.272 9102.16 976.005
   -1  -27  -11  14505. 1062.69  15132. 1075.08
   -1  -27  -12  96130. 2492.26  82508. 2276.31
   -1  -27  -13  41625. 1454.33  37229. 1403.25
   -1  -27  -14  27376. 1298.76  25488. 1239.94
   -1  -27  -15 129257. 2798.76 125464. 2733.74
   -1  -27  -16  60279. 1941.17  57167. 1867.65
   -1  -27  -17  16602. 923.374  22670. 942.724
   -1  -27  -18 172678. 2955.11 162539. 2826.62
   -1  -27  -19  76757. 1771.67  74659. 1745.35
   -1  -27  -20  72864. 2140.09  77066. 2218.26
   -1  -27  -21  14311. 1239.94  15712. 1246.90
   -1  -27  -22 2667.18 1011.61 5807.27 1033.28
   -1  -27  -23  26176. 1106.04  21339. 1044.89
   -1  -27  -24  27755. 1365.32  26734. 1340.56
   -1  -27  -25 3738.39 1185.76 7232.97 1195.82
   -1  -27  -26  13498. 1503.87  13878. 1472.13
   -1  -27  -27  18932. 1303.40  19133. 1319.66
   -1  -27  -28  56192. 1575.85  51780. 1543.34
   -1  -27  -29  15813. 1469.81  16262. 1482.20
   -1  -27  -30  20495. 1505.42  18452. 1466.72
   -1  -27  -31 110913. 2804.95 109133. 2643.96
   -1  -27  -32  22647. 1572.75  18576. 1526.31
   -1  -27  -33 5001.54 1650.93 5722.90 1583.59
   -1  -27  -34  19822. 1630.03  19520. 1645.51
   -1  -27  -35 9458.20 1511.61  12330. 1517.80
   -1  -27  -36 6166.40 1444.27 6896.28 1423.37
   -1  -27  -37  18553. 1612.23  21169. 1624.61
   -1  -27  -38 7532.50 2096.75 8452.00 2035.60
   -1  -27  -39 3718.26 1351.39 2582.04 1345.97
   -1  -27  -40  153.64 1288.70 -2192.7 1314.24
   -1  -27  -41  14915. 1570.43  11532. 1522.44
   -1  -27  -42  11215. 1413.31  11362. 1390.09
   -1  -27  -43 5212.07 832.043 4086.68 828.173
   -1  -27  -44 -2035.6 1154.80  842.88 1390.09
   -1  -27  -45   58.72 1252.32  979.10 1397.06
   -1  -27  -46 1437.31 1161.76 1603.71 1208.20
   -1  -27  -47  481.11 1082.82 1902.47 1137.00
   -1  -27  -48 3711.30 1310.37 4102.94 1462.85
   -1  -27  -49 2325.85 1467.49 1439.63 1447.37
   -1  -27  -50 -1345.2 1139.32 1284.05 1138.54
   -1  -27  -51 2090.56 1194.27 -765.32 1205.11
   -1  -27  -52 2821.98 1438.85  875.39 1350.62
   -1  -27  -53 -1668.7 1310.37 -1584.4 1257.74
   -1  -27  -54 1115.32 1426.47  624.15 1361.45
   -1  -27  -55 2746.90 1592.10 1664.86 1469.04
   -1  -27  -56 3284.05 1688.08 2115.32 1763.16
   -1  -27  -57 1067.34 1699.69  236.45 1641.64
   -1  -27  -58 4053.40 2196.59 -1922.6 2086.69
   -1  -28   -1  61161. 2041.79  59210. 1972.13
   -1  -28   -2 103947. 2349.07 101625. 2527.09
   -1  -28   -3  36556. 1328.95  32933. 1265.48
   -1  -28   -4 1496.90 739.241 2672.60 761.532
   -1  -28   -5  25952. 1090.56  21022. 1034.05
   -1  -28   -6  12392. 921.826  14156. 958.203
   -1  -28   -7  79566. 1872.29  71323. 1752.32
   -1  -28   -8 1329.72 1163.31 2398.60 1071.21
   -1  -28   -9 2835.91 936.532 4510.06 982.197
   -1  -28  -10  27748. 1256.19  28150. 1261.61
   -1  -28  -11  36579. 1549.53  38258. 1585.14
   -1  -28  -12  43181. 1439.63  40635. 1392.41
   -1  -28  -13  20023. 1198.92  19598. 1163.31
   -1  -28  -14  46680. 1585.14  47972. 1602.17
   -1  -28  -15  47957. 1780.18  47167. 1724.46
   -1  -28  -16  54265. 1571.21  52353. 1510.06
   -1  -28  -17  69930. 1852.17  70441. 1855.26
   -1  -28  -18  36927. 1383.13  37430. 1349.07
   -1  -28  -19  56974. 1694.27  61416. 1841.33
   -1  -28  -20  10170. 1231.42  10689. 1217.49
   -1  -28  -21  21293. 1255.42  18406. 1254.64
   -1  -28  -22  84675. 1806.50  80340. 1740.71
   -1  -28  -23  10611. 1157.12 9899.37 1147.83
   -1  -28  -24 6688.07 1229.87 6480.64 1164.86
   -1  -28  -25  48522. 2270.12  51850. 2259.29
   -1  -28  -26 1881.58 1174.92 1986.07 1138.54
   -1  -28  -27  47624. 1634.67  47964. 1618.42
   -1  -28  -28  18266. 1546.44  17229. 1585.14
   -1  -28  -29  10441. 1378.48 7695.81 1362.23
   -1  -28  -30  35008. 1794.12  28816. 1694.27
   -1  -28  -31  50062. 1616.87  50054. 1601.39
   -1  -28  -32  16556. 1530.18  18986. 1558.05
   -1  -28  -33  22183. 1907.89  22709. 1835.14
   -1  -28  -34  52848. 1757.74  50797. 1736.07
   -1  -28  -35 1879.26 1426.47 1373.06 1438.08
   -1  -28  -36 3780.96 893.188 3663.31 904.024
   -1  -28  -37 3223.68 1015.48 -1012.4 1034.05
   -1  -28  -38 6826.62 1595.20 5660.21 1514.70
   -1  -28  -39  13955. 1137.00  15998. 1136.22
   -1  -28  -40 2083.59 1362.23 3022.44 1326.62
   -1  -28  -41 3381.58 1446.59 3800.31 1493.03
   -1  -28  -42 1801.08 1335.14 2178.79 1271.67
   -1  -28  -43 4948.91 1317.34 3491.48 1208.20
   -1  -28  -44  13707. 1429.57  12554. 1406.35
   -1  -28  -45 -1368.4 1170.28 1780.18 1191.18
   -1  -28  -46 1096.75 1143.19 -350.39 1227.55
   -1  -28  -47  172.29 1155.57  405.42 1185.76
   -1  -28  -48 2129.26 1487.61 2079.72 1539.47
   -1  -28  -49  706.35 1174.15 -267.88 1295.66
   -1  -28  -50  384.21 1227.55 1651.70 1229.87
   -1  -28  -51 1171.83 1367.65 -783.28 1233.74
   -1  -28  -52 4286.37 1335.14 4023.99 1333.59
   -1  -28  -53 -2221.4 1359.91  563.54 1336.69
   -1  -28  -54 1688.08 1528.64  241.64 1516.25
   -1  -28  -55  352.24 1734.52 1821.21 1684.21
   -1  -28  -56 -461.22 1616.10 -545.28 1633.90
   -1  -28  -57 3523.22 1843.65 -4876.9 2041.02
   -1  -28  -58   46.01 2206.65 -2005.4 2109.13
   -1  -29   -1  31145. 1158.67  32531. 1189.63
   -1  -29   -2  21378. 1140.09  19899. 1111.45
   -1  -29   -3 4595.20 1212.07 4131.58 1387.00
   -1  -29   -4  27624. 1211.30  18522. 1114.55
   -1  -29   -5  24319. 1115.32  26741. 1188.85
   -1  -29   -6  24598. 1304.18  23615. 1295.66
   -1  -29   -7  28088. 1356.04  24512. 1319.66
   -1  -29   -8  66827. 1745.35  70379. 1922.60
   -1  -29   -9  23212. 1348.30  24241. 1237.61
   -1  -29  -10  73460. 1980.65  81037. 2099.07
   -1  -29  -11  17531. 1181.11  16416. 1154.80
   -1  -29  -12  15937. 1143.19  13336. 1106.04
   -1  -29  -13  10967. 1101.39  10433. 1071.98
   -1  -29  -14  38491. 1643.19  43382. 1673.37
   -1  -29  -15 2563.47 978.327 -645.28 960.525
   -1  -29  -16  25070. 1258.51  23088. 1231.42
   -1  -29  -17 7130.80 1084.36 6071.20 1031.73
   -1  -29  -18  72020. 1851.39  74265. 1773.22
   -1  -29  -19  54884. 1513.16  55929. 1503.87
   -1  -29  -20  27283. 1405.57  27794. 1396.28
   -1  -29  -21  47299. 1630.03  44172. 1579.72
   -1  -29  -22 119892. 2624.61 118111. 2592.88
   -1  -29  -23  31548. 1251.55  31115. 1219.81
   -1  -29  -24  23692. 1704.33  27817. 1645.51
   -1  -29  -25 9651.69 1333.59  10039. 1424.92
   -1  -29  -26  68297. 1987.61  68522. 2004.64
   -1  -29  -27  33839. 1576.62  26765. 1503.87
   -1  -29  -28  26308. 1573.53  31362. 1670.28
   -1  -29  -29  32446. 1767.03  33181. 1763.93
   -1  -29  -30  13553. 1261.61  13731. 1176.47
   -1  -29  -31  30890. 1719.04  33971. 1753.09
   -1  -29  -32 2411.76 2254.64 4560.37 1941.95
   -1  -29  -33 9249.22 2236.84 7523.21 1994.58
   -1  -29  -34  11076. 1558.05  11989. 1576.62
   -1  -29  -35  11362. 1132.35  10704. 1102.94
   -1  -29  -36 -2398.6 1434.21  249.07 1483.74
   -1  -29  -37 2332.82 2117.65 -310.76 2095.20
   -1  -29  -38  478.48 1421.83 1571.98 1429.57
   -1  -29  -39 7910.21 1517.80 8885.44 1518.57
   -1  -29  -40  19087. 1712.85  21091. 1738.39
   -1  -29  -41  13251. 1523.22  12585. 1417.96
   -1  -29  -42  529.02 1519.35 4098.29 1495.35
   -1  -29  -43 6387.76 1414.86 4236.84 1241.48
   -1  -29  -44 -1611.5 1234.52 -845.20 1192.72
   -1  -29  -45 2895.51 629.643 3533.28 658.126
   -1  -29  -46  271.05 588.003 1005.42 593.575
   -1  -29  -47 5096.74 1210.53 3718.26 1447.37
   -1  -29  -48   91.33 1311.92  236.38 1377.71
   -1  -29  -49  720.59 1239.16 2675.69 1404.80
   -1  -29  -50 1689.63 1252.32  764.63 1252.32
   -1  -29  -51 6784.82 2115.32 2086.69 1982.20
   -1  -29  -52 -1441.2 1269.35 -706.89 1246.13
   -1  -29  -53 2310.37 1465.94  740.63 1403.25
   -1  -29  -54 3015.48 1592.88 1985.29 1540.25
   -1  -29  -55 8568.10 2850.62  928.02 2600.62
   -1  -29  -56 1996.90 2253.87 5907.89 2274.77
   -1  -29  -57 1692.72 1979.87 -2386.2 1887.77
   -1  -29  -58 6438.85 2265.48 1067.34 2226.00
   -1  -30   -1 2427.24 960.525 3052.63 961.299
   -1  -30   -2  21502. 1095.20  18258. 1119.97
   -1  -30   -3 107043. 2492.26 114164. 2431.89
   -1  -30   -4  68800. 2047.99  77175. 2194.27
   -1  -30   -5  34714. 1404.80  38584. 1468.26
   -1  -30   -6  25867. 1015.48  23204. 969.039
   -1  -30   -7  35913. 1317.34  33429. 1286.38
   -1  -30   -8  33228. 1406.35  39334. 1492.26
   -1  -30   -9  71765. 2026.31  69350. 2035.60
   -1  -30  -10  25101. 1294.12  24528. 1281.73
   -1  -30  -11  18816. 1202.01  25217. 1293.34
   -1  -30  -12  36811. 1404.02  35356. 1578.95
   -1  -30  -13 131734. 2901.70 133746. 2893.19
   -1  -30  -14  58514. 1657.89  68792. 1736.07
   -1  -30  -15 1137.00 987.615 1442.72 963.621
   -1  -30  -16  17454. 1205.11  16618. 1158.67
   -1  -30  -17 112229. 2302.63 110991. 2310.37
   -1  -30  -18 110991. 2635.45 115635. 2723.68
   -1  -30  -19  41919. 1645.51  36053. 1544.12
   -1  -30  -20  93653. 1992.26  89087. 1926.47
   -1  -30  -21  10240. 1218.27  14272. 1244.58
   -1  -30  -22  62500. 1902.47  60310. 1856.04
   -1  -30  -23 145278. 3589.78 139938. 3431.11
   -1  -30  -24  43266. 2269.35  43328. 2186.53
   -1  -30  -25  44241. 1746.90  51509. 1825.08
   -1  -30  -26  11966. 1399.38  12779. 1369.97
   -1  -30  -27  61525. 2161.76  58754. 2169.50
   -1  -30  -28  55286. 1877.71  46850. 1789.47
   -1  -30  -29 2352.94 1469.81 1615.32 1448.14
   -1  -30  -30 1147.83 1404.02 -1441.2 1404.02
   -1  -30  -31 4405.57 1516.25 1525.54 1435.76
   -1  -30  -32 4359.13 1728.33 5384.67 1729.10
   -1  -30  -33  26834. 1797.99  23460. 1867.65
   -1  -30  -34 4641.64 1559.60  10642. 1558.82
   -1  -30  -35 8699.68 1548.76 6123.06 1515.48
   -1  -30  -36 3351.39 1049.53 3561.92 1054.18
   -1  -30  -37  22879. 1934.98  19806. 1796.44
   -1  -30  -38 5795.66 1479.87 3261.61 1452.01
   -1  -30  -39 2886.22 804.179 1810.37 835.912
   -1  -30  -40 2228.33 1519.35 2138.54 1595.97
   -1  -30  -41 3880.03 1390.09 1952.01 1332.82
   -1  -30  -42  747.99 1325.08 -816.56 1239.16
   -1  -30  -43 2904.02 1337.46 2058.82 1313.47
   -1  -30  -44 4216.71 1288.70 4517.02 1289.47
   -1  -30  -45  213.54 1164.09 -587.77 1127.71
   -1  -30  -46  340.02 1119.19 1715.17 1096.75
   -1  -30  -47 -494.58 1492.26  178.25 1465.94
   -1  -30  -48 2343.65 1201.24 6990.71 1353.71
   -1  -30  -49 2095.97 1253.09 1955.88 1411.76
   -1  -30  -50 2195.82 1126.93   47.26 1253.09
   -1  -30  -51 -735.91 1458.20 -676.55 1323.53
   -1  -30  -52 3750.00 1347.52 5091.33 1400.15
   -1  -30  -53 -273.06 1604.49   28.15 1519.35
   -1  -30  -54  157.04 1554.18  108.44 1547.99
   -1  -30  -55 -162.31 1759.29  488.16 1677.24
   -1  -30  -56 -382.66 1712.85 2439.63 1673.37
   -1  -30  -57 2428.02 2478.33 2735.29 2476.78
   -1  -30  -58 -962.85 2670.28 4205.88 3171.05
   -1  -31   -1  10580. 1108.36  11115. 1115.32
   -1  -31   -2  20457. 1436.53  17012. 1507.74
   -1  -31   -3 5222.91 983.745 5171.82 1282.51
   -1  -31   -4  33359. 1150.15  37190. 1213.62
   -1  -31   -5  11548. 1063.47  11262. 1066.56
   -1  -31   -6  42469. 1513.16  42043. 1514.70
   -1  -31   -7  47864. 1748.45  49412. 1779.41
   -1  -31   -8 125309. 3007.74 134520. 3163.31
   -1  -31   -9 102167. 2445.82  96904. 2352.17
   -1  -31  -10  45743. 1328.17  40170. 1248.45
   -1  -31  -11  33258. 1315.79  38978. 1545.66
   -1  -31  -12  93576. 2573.53  92028. 2494.58
   -1  -31  -13 4791.79 1045.66 6669.50 1056.50
   -1  -31  -14  44056. 1457.43  44226. 1456.65
   -1  -31  -15  31997. 1215.17  27833. 1166.41
   -1  -31  -16  60727. 1654.80  65240. 1739.94
   -1  -31  -17  17523. 1295.66  16641. 1367.65
   -1  -31  -18  51006. 1771.67  50758. 1766.25
   -1  -31  -19  83359. 2146.28  77337. 2055.73
   -1  -31  -20 -172.60 1072.75 -281.11 1061.92
   -1  -31  -21  20464. 1321.98  23746. 1373.84
   -1  -31  -22  67074. 2132.35  69195. 2152.47
   -1  -31  -23 7902.47 1729.87 9334.36 1627.71
   -1  -31  -24  34210. 1699.69  35844. 1781.73
   -1  -31  -25  52144. 1877.71  55952. 1907.89
   -1  -31  -26  56780. 2001.55  59180. 2020.12
   -1  -31  -27  24265. 1741.48  23282. 1765.48
   -1  -31  -28  82972. 2527.09  84365. 2517.03
   -1  -31  -29  75217. 2415.63  79644. 2501.55
   -1  -31  -30  51354. 1750.77  49187. 1702.78
   -1  -31  -31 1908.67 856.036 4386.99 855.262
   -1  -31  -32  23104. 1843.65  22639. 1991.48
   -1  -31  -33  30093. 1850.62  31354. 1815.01
   -1  -31  -34 8359.12 1615.32 6526.31 1586.69
   -1  -31  -35 2181.11 1529.41 6323.52 1545.66
   -1  -31  -36 3646.28 1160.99 4217.49 1169.50
   -1  -31  -37 1275.54 767.569 1926.47 803.405
   -1  -31  -38 6030.95 1949.69 6188.85 1920.28
   -1  -31  -39 5110.68 1436.53 3414.08 1433.44
   -1  -31  -40 6260.06 1535.60 3846.75 1589.01
   -1  -31  -41 3075.07 1452.79 4672.60 1471.36
   -1  -31  -42 9992.25 1626.93 8568.10 1531.73
   -1  -31  -43 6000.77 1666.41 3723.68 1527.86
   -1  -31  -44 3701.24 1346.75 -245.90 1248.45
   -1  -31  -45 2907.89 1271.67 2778.64 1226.01
   -1  -31  -46 1507.74 1202.01 -842.10 1156.35
   -1  -31  -47 1581.27 1521.67 4759.28 1601.39
   -1  -31  -48 1877.71 1330.49   77.06 1280.18
   -1  -31  -49 -1148.6 1133.13 -1092.1 1243.81
   -1  -31  -50 1032.51 1122.29 2024.77 1293.34
   -1  -31  -51 1296.44 657.585  234.60 657.352
   -1  -31  -53 -955.88 1482.20 -2433.4 1482.97
   -1  -31  -54  180.42 1630.80 2916.41 1582.04
   -1  -31  -55 3987.61 2905.57 6126.93 2625.38
   -1  -31  -56  802.63 1862.23 -1051.1 1817.34
   -1  -31  -57 -1784.8 2333.59 2056.50 2135.45
   -1  -32   -1  34559. 1423.37  31176. 1369.97
   -1  -32   -2  20944. 997.677  22500. 1013.16
   -1  -32   -3  48204. 1928.79  53537. 1876.16
   -1  -32   -4 4345.20 1061.92 5384.67 1181.89
   -1  -32   -5  37616. 1327.40  42237. 1389.32
   -1  -32   -6 -137.69 1037.15 1953.56 1061.14
   -1  -32   -7  16029. 818.885  15085. 811.919
   -1  -32   -8 3568.88 459.365 3349.84 453.560
   -1  -32   -9 6992.25 1031.73  12152. 1072.75
   -1  -32  -10  50859. 1627.71  51200. 1736.84
   -1  -32  -11  11068. 1215.17 4051.08 1053.40
   -1  -32  -12  12407. 1134.67  18615. 1223.68
   -1  -32  -13 9922.59 830.495 6410.98 791.021
   -1  -32  -14  37175. 1597.52  33576. 1523.22
   -1  -32  -15 6819.65 1366.10 6208.97 1342.88
   -1  -32  -16 5916.40 1162.54 7558.82 1185.76
   -1  -32  -17  45124. 1642.41  48429. 1681.11
   -1  -32  -18  44969. 1550.31  42988. 1604.49
   -1  -32  -19  23305. 1370.74  16494. 1264.70
   -1  -32  -20 134288. 2891.64 132817. 2876.93
   -1  -32  -21  42105. 1468.26  45983. 1497.68
   -1  -32  -22  88932. 2763.93  78715. 2499.22
   -1  -32  -23  16664. 1149.38  15085. 1138.54
   -1  -32  -24 8862.22 1311.92  11509. 1336.69
   -1  -32  -25  15147. 1429.57  11138. 1377.71
   -1  -32  -26  37709. 1907.12  39358. 1979.10
   -1  -32  -27 164551. 3537.15 166873. 3560.37
   -1  -32  -28  15201. 1709.75  17252. 1699.69
   -1  -32  -29  15302. 1659.44  14443. 1601.39
   -1  -32  -30 3119.19 1551.86 -485.45 1586.69
   -1  -32  -31 3248.45 1753.09 1373.06 1660.21
   -1  -32  -32  15341. 1779.41  14009. 1748.45
   -1  -32  -33  13676. 1236.07  13584. 1192.72
   -1  -32  -34  10503. 1679.56  10882. 1687.30
   -1  -32  -35 4753.09 1096.75 3708.97 1104.49
   -1  -32  -36 4294.11 1634.67 2379.25 1617.65
   -1  -32  -37  13166. 1664.86 9636.21 1631.58
   -1  -32  -38 5086.68 971.361 7498.44 989.937
   -1  -32  -39 6964.39 1631.58  10937. 1794.89
   -1  -32  -40 3325.07 1460.52 4094.42 1434.98
   -1  -32  -41 2030.18 715.634 1719.04 728.714
   -1  -32  -42 -2952.0 1412.54 -1952.8 1311.92
   -1  -32  -43 3810.37 1290.25 3123.84 1267.03
   -1  -32  -44 3286.37 1258.51 1297.21 1264.70
   -1  -32  -45 -776.32 1246.13 -728.71 1190.40
   -1  -32  -46 -472.21 1339.78 2797.21 1424.15
   -1  -32  -47 -1236.8 1215.17 -645.43 1260.83
   -1  -32  -48 -414.63 1262.38 -573.68 1255.42
   -1  -32  -49   51.01 1166.41 2398.60 1152.48
   -1  -32  -50 1940.40 1153.25 2350.62 1308.05
   -1  -32  -51 -1140.9 1233.74 -2414.9 1373.06
   -1  -32  -52 1287.92 1343.65 3880.80 1475.23
   -1  -32  -53 2171.82 1670.28  701.24 1490.71
   -1  -32  -54 -587.54 1571.98  259.37 1551.86
   -1  -32  -55 1812.69 1590.56 -1310.4 1663.31
   -1  -32  -56 2770.12 2226.00 2228.33 2199.69
   -1  -32  -57 2049.53 2221.36  -10.09 2279.41
   -1  -33   -1  20062. 1142.41  21370. 1157.89
   -1  -33   -2  81811. 1856.04  89628. 1947.37
   -1  -33   -3  33754. 1443.50  29590. 1386.22
   -1  -33   -4  20132. 1343.65  17508. 1226.78
   -1  -33   -5  85836. 2398.60  81192. 2355.26
   -1  -33   -6 5254.64 1002.32 2841.33 961.299
   -1  -33   -7 7894.73 1010.83 7245.35 1013.93
   -1  -33   -8  41238. 1528.64  39621. 1488.39
   -1  -33   -9 116176. 2941.95 114087. 2907.89
   -1  -33  -10 105340. 2777.09 119350. 2606.03
   -1  -33  -11  11324. 1129.26  13676. 1149.38
   -1  -33  -12 129334. 2942.72 116641. 2762.38
   -1  -33  -13 119427. 2589.78 115712. 2523.22
   -1  -33  -14  48731. 1771.67  48924. 1892.41
   -1  -33  -15  23692. 1407.12  21486. 1400.15
   -1  -33  -16  55766. 1875.39  56772. 1857.58
   -1  -33  -17  22562. 1439.63  21486. 1404.02
   -1  -33  -18  66145. 1722.13  65232. 1700.46
   -1  -33  -19  16796. 1358.36  13259. 1360.68
   -1  -33  -20 5821.20 1495.35 7373.83 1452.79
   -1  -33  -21  53661. 2196.59  48390. 2030.96
   -1  -33  -22 2804.18 872.290 1526.31 818.111
   -1  -33  -23  23762. 1554.18  23274. 1513.16
   -1  -33  -24 9582.03 1431.89  10426. 1409.44
   -1  -33  -25 7809.59 1085.14 8707.42 1020.90
   -1  -33  -26 7160.98 1719.04 6011.60 1610.68
   -1  -33  -27  42423. 2007.74  47570. 2075.08
   -1  -33  -28  22299. 1751.55  19598. 1722.13
   -1  -33  -29 1143.19 1541.02 1120.74 1515.48
   -1  -33  -30  20611. 1872.29  25046. 1954.33
   -1  -33  -31  26788. 1547.21  27484. 1576.62
   -1  -33  -32 2733.74 1607.58 -815.79 1541.02
   -1  -33  -33 9373.06 1987.61 5160.99 1889.32
   -1  -33  -34 6812.69 1674.15 5759.28 1609.13
   -1  -33  -35 5210.52 2011.61 6506.19 2052.63
   -1  -33  -36  988.39 1656.35 3030.18 1626.16
   -1  -33  -37 1113.00 817.337  338.39 843.652
   -1  -33  -38 -683.28 1467.49 1293.34 1462.07
   -1  -33  -39 4475.23 1592.88 5025.54 1646.28
   -1  -33  -40 -1987.6 1414.09 2380.03 1479.10
   -1  -33  -41 2930.34 1466.72 5960.52 1541.02
   -1  -33  -42 5663.31 1499.22 6523.21 1499.22
   -1  -33  -43  620.20 1308.82 -2595.2 1218.27
   -1  -33  -44 2985.29 1257.74 1491.48 1266.25
   -1  -33  -45  634.60 1227.55 -514.94 1202.79
   -1  -33  -46 1560.37 1563.47  717.41 1516.25
   -1  -33  -47 2006.96 1273.99  912.54 1227.55
   -1  -33  -48 6811.14 1345.97 6681.11 1381.58
   -1  -33  -49 -164.47 1141.64 1809.60 1178.02
   -1  -33  -50 -1328.2 1315.01  433.36 1333.59
   -1  -33  -51  629.41 1165.63  188.39 1315.01
   -1  -33  -52 1561.14 1439.63 -610.45 1581.27
   -1  -33  -53 1088.23 1496.13  652.40 1562.69
   -1  -33  -54 1146.28 1660.99  564.47 1581.27
   -1  -33  -55 2811.14 1610.68 1240.71 1660.99
   -1  -33  -56 -2118.4 2154.80 2515.48 2272.44
   -1  -33  -57 -4088.2 2795.66 1472.91 2715.94
   -1  -34   -1  14830. 928.792  18328. 955.881
   -1  -34   -2  53297. 1513.93  43924. 1390.87
   -1  -34   -3 7307.27 1089.78 4650.92 1071.21
   -1  -34   -4  20774. 1208.98  27864. 1314.24
   -1  -34   -5  92647. 2177.24  89009. 1998.45
   -1  -34   -6  11331. 1290.25  13854. 1342.88
   -1  -34   -7  69768. 1646.28  62701. 1570.43
   -1  -34   -8  28669. 1304.18  29868. 1286.38
   -1  -34   -9  47841. 1900.15  43212. 1672.60
   -1  -34  -10  56432. 1862.23  57686. 1893.19
   -1  -34  -11 130418. 2982.20 118111. 2797.21
   -1  -34  -12 136378. 3076.62 135526. 3072.75
   -1  -34  -13  24512. 1534.83  28978. 1649.38
   -1  -34  -14  41726. 1616.87  32964. 1533.28
   -1  -34  -15 9334.36 1260.83 9713.61 1232.20
   -1  -34  -16  84830. 2344.43  81579. 2287.92
   -1  -34  -17 103870. 2500.77 105031. 2508.51
   -1  -34  -18  94272. 2380.80  90789. 2329.72
   -1  -34  -19 107353. 2581.27 100387. 2488.39
   -1  -34  -20  36401. 1972.91  41169. 1979.10
   -1  -34  -21 4542.57 1403.25 5123.83 1458.98
   -1  -34  -22 1561.92 1311.14 1543.34 1295.66
   -1  -34  -23  18057. 1560.37  16184. 1493.03
   -1  -34  -24 1452.01 655.804  469.66 656.965
   -1  -34  -25  12368. 1674.92  14861. 1715.17
   -1  -34  -26  18738. 1727.55  22484. 1771.67
   -1  -34  -27  24396. 1863.78  24822. 1841.33
   -1  -34  -28  20635. 1711.30  21440. 1746.13
   -1  -34  -29 6006.19 1088.23 7825.07 1131.58
   -1  -34  -30 2051.08 1773.99 6531.73 1809.60
   -1  -34  -31  14884. 1905.57  19032. 1897.83
   -1  -34  -32 7278.63 1123.06 5300.30 1145.51
   -1  -34  -33 6054.17 1667.18 8072.75 1682.66
   -1  -34  -34 7817.33 2041.02 6743.03 2026.31
   -1  -34  -35  997.68 1695.82 -1367.6 1681.11
   -1  -34  -36  14017. 1739.94  14218. 1710.52
   -1  -34  -37 1417.18 1596.75  731.81 1552.63
   -1  -34  -38 1436.53 1490.71  611.61 1493.81
   -1  -34  -39 6869.96 1637.77 6411.76 1684.21
   -1  -34  -40  14249. 1706.65  15635. 1689.63
   -1  -34  -41 3915.63 1554.95 3732.19 1517.80
   -1  -34  -42 3175.69 1347.52 2605.26 1324.30
   -1  -34  -43 2618.42 853.714 3796.44 880.030
   -1  -34  -44 4948.91 1295.66 3837.46 1270.12
   -1  -34  -45 6879.25 1484.52 1907.12 1472.91
   -1  -34  -46  628.56 1487.61  634.06 1379.26
   -1  -34  -47 -959.75 1334.36 -892.41 1345.97
   -1  -34  -48 -296.28 1219.81 1476.78 1218.27
   -1  -34  -49 2339.01 1195.05 1452.79 1159.44
   -1  -34  -50 1857.58 1316.56 1181.89 1318.88
   -1  -34  -51 -416.10 1265.48  -61.34 1267.80
   -1  -34  -52 1372.29 1507.74 -2455.1 1643.96
   -1  -34  -53  359.75 1505.42 1794.12 1585.14
   -1  -34  -54 -283.51 1594.43 2904.02 1686.53
   -1  -34  -55 1876.93 1839.01 4389.31 1918.73
   -1  -34  -56  532.35 2234.52 2167.95 2364.55
   -1  -35   -1  24187. 1342.10  27229. 1387.00
   -1  -35   -2  47794. 1701.24  45387. 1671.05
   -1  -35   -3 4319.66 1082.82 6476.77 1120.74
   -1  -35   -4  14280. 1227.55  14048. 1210.53
   -1  -35   -5  45511. 1687.30  48692. 1746.90
   -1  -35   -6 1222.91 1116.87  550.54 1088.23
   -1  -35   -7  27423. 2169.50  32368. 2180.34
   -1  -35   -8  93731. 2266.25  93808. 2415.63
   -1  -35   -9  80263. 2065.01  75224. 2020.12
   -1  -35  -10  48305. 1575.08  48700. 1597.52
   -1  -35  -11 166331. 2996.13 179102. 3173.37
   -1  -35  -12  22724. 1412.54  29907. 1537.15
   -1  -35  -13  47314. 1790.25  51772. 1842.10
   -1  -35  -14  59636. 1994.58  60023. 1981.42
   -1  -35  -15  39450. 1695.04  40967. 1726.78
   -1  -35  -16  25782. 1455.11  23576. 1388.54
   -1  -35  -17 2647.06 1184.98 2998.45 1188.85
   -1  -35  -18 180418. 3239.16 171904. 3109.13
   -1  -35  -19 194814. 4501.54 194427. 4395.51
   -1  -35  -20  71068. 2326.62  65573. 2441.95
   -1  -35  -21  16324. 1206.66  13305. 1173.37
   -1  -35  -22  12593. 1445.82 8924.14 1425.70
   -1  -35  -23  13615. 1513.16  14203. 1513.93
   -1  -35  -24 4312.69 1595.20 -1233.7 1565.79
   -1  -35  -25  16277. 1667.18  13437. 1616.10
   -1  -35  -26  14992. 1342.10  12067. 1257.74
   -1  -35  -27  39396. 2013.16  36192. 1926.47
   -1  -35  -28 -496.90 1660.21  945.05 1652.48
   -1  -35  -29  11308. 1787.15  12593. 1776.31
   -1  -35  -30  -75.51 1775.54 4480.65 1794.12
   -1  -35  -31  32090. 2012.38  31858. 2008.51
   -1  -35  -32  11091. 1722.13 5303.40 1723.68
   -1  -35  -33  12717. 1924.92  15805. 1959.75
   -1  -35  -34 1504.64 1784.83 2449.69 1826.62
   -1  -35  -35  17392. 1988.39  20565. 1960.52
   -1  -35  -36 3804.95 1611.45 1212.85 1575.85
   -1  -35  -37  -15.53 1515.48 1479.87 1551.86
   -1  -35  -38 6023.99 1667.96 8243.03 1743.81
   -1  -35  -39 -424.69 1455.88 1656.34 1439.63
   -1  -35  -40  348.37 1517.80 2801.85 1530.18
   -1  -35  -41 4247.67 1547.21  423.06 1473.68
   -1  -35  -42 -766.79 1342.10 1718.26 1330.49
   -1  -35  -43 -687.38 1347.52 2239.94 1379.26
   -1  -35  -44 3841.33 1323.53 3171.82 1298.76
   -1  -35  -45 -482.89 1633.13 -204.88 1586.69
   -1  -35  -46  766.64 1275.54  181.81 1290.25
   -1  -35  -47 5326.62 1387.00 2724.46 1385.45
   -1  -35  -48 4090.55 1235.29 2636.99 1240.71
   -1  -35  -49 -223.53 1247.68  746.21 1194.27
   -1  -35  -50 1084.36 1390.09  751.01 1333.59
   -1  -35  -51 3410.99 810.371 4060.37 799.535
   -1  -35  -52 -708.20 1473.68 2814.24 1445.82
   -1  -35  -53 1153.25 1458.98 1909.44 1604.49
   -1  -35  -54   10.27 1650.93 1816.56 1743.81
   -1  -35  -55 4576.62 2120.74 -1568.9 2213.62
   -1  -35  -56 -1628.5 2190.40 -2611.5 2311.14
   -1  -36   -1  19032. 1184.21  15039. 1154.80
   -1  -36   -2  59435. 1755.42  61858. 1804.95
   -1  -36   -3  61099. 1801.86  59721. 1784.05
   -1  -36   -4  50704. 1651.70  65410. 1869.19
   -1  -36   -5  10867. 1126.93  10186. 1221.36
   -1  -36   -6  36370. 1702.78  34698. 1650.15
   -1  -36   -7  41919. 1554.95  37539. 1508.51
   -1  -36   -8 2626.93 1206.66 3855.26 1236.07
   -1  -36   -9  48522. 1603.71  32074. 1622.29
   -1  -36  -10  35170. 1522.44  33390. 1554.18
   -1  -36  -11  52802. 1849.07  49497. 1835.91
   -1  -36  -12  23986. 1403.25  24489. 1393.19
   -1  -36  -13  10240. 1315.01  10108. 1279.41
   -1  -36  -14 113700. 2573.53 104334. 2434.21
   -1  -36  -15  35015. 1590.56  39644. 1637.00
   -1  -36  -16  61285. 1650.15  54350. 1571.21
   -1  -36  -17  25697. 1341.33  25139. 1336.69
   -1  -36  -18  22926. 1824.30  26285. 1763.93
   -1  -36  -19  57159. 2065.01  53375. 2239.16
   -1  -36  -20  27523. 1688.08  23019. 1667.96
   -1  -36  -21 3161.76 1409.44 1085.14 1392.41
   -1  -36  -22  11772. 1485.29  15008. 1502.32
   -1  -36  -23  60302. 2315.01  59745. 2397.06
   -1  -36  -24  13506. 1660.99  16130. 1711.30
   -1  -36  -25 7840.55 1749.22  11053. 1698.14
   -1  -36  -26 6413.31 1654.80 5304.95 1618.42
   -1  -36  -27  32237. 1950.46  32136. 1910.99
   -1  -36  -28  17190. 2119.97  18127. 1955.11
   -1  -36  -29  12872. 2440.40  17717. 2333.59
   -1  -36  -30 -471.98 1709.75 1554.18 1830.49
   -1  -36  -31  15255. 1428.79  14102. 1443.50
   -1  -36  -32 8111.45 1727.55  10348. 1736.07
   -1  -36  -33 8188.85 2108.36 9891.63 2138.54
   -1  -36  -34 4402.47 1900.15 2394.73 1816.56
   -1  -36  -35 3484.52 1663.31 2892.41 1664.86
   -1  -36  -36 6591.32 1664.09 5928.01 1634.67
   -1  -36  -37 6423.37 1614.55  11896. 1657.12
   -1  -36  -38 2411.76 1653.25 2211.30 1756.19
   -1  -36  -39 1390.87 1575.08 -1721.4 1488.39
   -1  -36  -40   42.11 1513.93  582.27 1508.51
   -1  -36  -41 -592.26 1438.85 2438.08 1379.26
   -1  -36  -42 -1060.4 1386.22 -628.25 1339.01
   -1  -36  -43 -404.64 1327.40 -706.27 1352.17
   -1  -36  -44  897.83 1443.50 1008.51 1530.18
   -1  -36  -45 3304.95 1361.45 1546.44 1384.67
   -1  -36  -46 4548.76 1770.90 1226.01 1695.82
   -1  -36  -47  819.66 645.975 1328.17 712.615
   -1  -36  -48 1670.28 1243.81 -598.99 1222.91
   -1  -36  -49  418.73 1267.80 -156.04 1205.11
   -1  -36  -50 -397.29 1421.05 -385.45 1354.49
   -1  -36  -51 -1145.5 1438.08  -68.67 1520.90
   -1  -36  -52 1431.11 1446.59  995.35 1468.26
   -1  -36  -53 3452.78 1541.79 1835.91 1568.88
   -1  -36  -54 -2688.1 1795.66 1398.61 1965.17
   -1  -36  -55 1027.09 2247.68 2950.46 2294.89
   -1  -37   -1  33375. 1424.92  31115. 1416.41
   -1  -37   -2  56571. 1733.74  55031. 1721.36
   -1  -37   -3  47655. 1624.61  46950. 1630.03
   -1  -37   -4  69690. 1958.20  69706. 2229.87
   -1  -37   -5  34280. 1414.86  39628. 1492.26
   -1  -37   -6  37701. 1506.19  33413. 1476.78
   -1  -37   -7 170278. 3071.98 170356. 3081.27
   -1  -37   -8 133514. 2899.38 123297. 2758.51
   -1  -37   -9  54257. 2219.81  52848. 2065.79
   -1  -37  -10  42523. 1933.43  46935. 2135.45
   -1  -37  -11 161765. 3331.27 169659. 3428.79
   -1  -37  -12 180031. 3805.72 192956. 3982.19
   -1  -37  -13  47175. 1866.10  52508. 1917.95
   -1  -37  -14 5854.48 719.272 5810.37 718.730
   -1  -37  -15  522.75 1207.43 2523.99 1187.31
   -1  -37  -16  59683. 2140.86  51842. 2013.16
   -1  -37  -17  18808. 1828.95  17771. 1671.82
   -1  -37  -18  98839. 2554.95  87693. 2552.63
   -1  -37  -19  59768. 2241.48  60859. 2289.47
   -1  -37  -20 197136. 4003.09 191718. 3926.47
   -1  -37  -21  18274. 1595.20  20240. 1628.48
   -1  -37  -22 3116.10 1602.17 2678.79 1650.15
   -1  -37  -23  24930. 1943.50  23669. 1985.29
   -1  -37  -24  47384. 2212.07  43978. 2178.02
   -1  -37  -25  14404. 1827.40  17895. 1774.77
   -1  -37  -26  27237. 1885.45  21741. 1838.23
   -1  -37  -27 8227.55 1919.50 9713.61 1802.63
   -1  -37  -28  25371. 2184.21  24845. 2071.98
   -1  -37  -29  12283. 1905.57 5722.90 1873.06
   -1  -37  -30 4344.42 1078.95 -111.30 1060.37
   -1  -37  -31 9334.36 1792.57 7956.65 1770.90
   -1  -37  -32 4826.62 2072.75 5118.42 2086.69
   -1  -37  -33  11896. 1818.88 9032.50 1791.79
   -1  -37  -34 5318.11 1841.33 4457.43 1858.36
   -1  -37  -35  16091. 1993.81  19559. 2055.73
   -1  -37  -36 2104.49 1640.09 3034.83 1604.49
   -1  -37  -37 1715.17 1633.13 3678.79 1708.98
   -1  -37  -38  990.71 1554.18 1914.86 1578.95
   -1  -37  -39 2987.61 1597.52  155.26 1577.40
   -1  -37  -40 2803.40 1528.64 2729.10 1593.65
   -1  -37  -41   54.50 1417.96 -383.67 1363.00
   -1  -37  -42 -185.22 1423.37 -2094.4 1422.60
   -1  -37  -43 1952.01 1328.95 5180.34 1417.96
   -1  -37  -44 3363.00 1670.28 1295.66 1695.04
   -1  -37  -45 1527.09 1281.73 -639.78 1287.92
   -1  -37  -46 1007.74 1384.67 1898.60 1401.70
   -1  -37  -47 -1705.1 1264.70 -307.82 1273.99
   -1  -37  -48 1923.37 1284.83  263.54 1256.96
   -1  -37  -49 3215.17 1464.39 2209.75 1381.58
   -1  -37  -50 2430.34 1411.76 2428.02 1416.41
   -1  -37  -51 3117.64 1523.99 2928.02 1626.16
   -1  -37  -52 1517.80 1445.82  -88.85 1442.72
   -1  -37  -53 -750.93 1537.15 -210.14 1571.98
   -1  -37  -54 1542.57 2068.88  441.10 1921.05
   -1  -37  -55 2743.81 2087.46 -628.79 2171.82
   -1  -38   -1  62655. 1626.93  58793. 1580.49
   -1  -38   -2  47810. 1670.28  58854. 1825.85
   -1  -38   -3  85913. 2046.44  69497. 1936.53
   -1  -38   -4 5044.89 777.863 7363.77 748.142
   -1  -38   -5  43328. 1611.45  44094. 1618.42
   -1  -38   -6  26045. 1397.83  25255. 1403.25
   -1  -38   -7 237848. 4664.86 237461. 4660.21
   -1  -38   -8  70890. 2163.31  72972. 2180.34
   -1  -38   -9 181811. 3600.62 192956. 3753.87
   -1  -38  -10 130882. 3334.36 138777. 3037.92
   -1  -38  -11  59133. 2203.56  55255. 2150.15
   -1  -38  -12  87229. 2319.66  86300. 2315.01
   -1  -38  -13  25077. 1513.16  24226. 1505.42
   -1  -38  -14 123684. 2654.02 126625. 2691.95
   -1  -38  -15  85991. 2544.12  98065. 2712.85
   -1  -38  -16  26726. 1923.37  20294. 1755.42
   -1  -38  -17  56532. 2050.31  62941. 2138.54
   -1  -38  -18  14450. 1629.26  17461. 1729.10
   -1  -38  -19  11850. 1546.44  12368. 1534.05
   -1  -38  -20  50588. 2071.21  45735. 1984.52
   -1  -38  -21  18135. 1846.75  15642. 1856.81
   -1  -38  -22  37399. 2106.04  39783. 2153.25
   -1  -38  -23  29296. 1958.98  32012. 1985.29
   -1  -38  -24 7671.82 1261.61  12183. 1277.09
   -1  -38  -25  36176. 1656.35  36834. 1634.67
   -1  -38  -26 1325.08 1770.90 -2850.6 1795.66
   -1  -38  -27  18584. 2169.50  21238. 2114.55
   -1  -38  -28  18197. 2099.07  15364. 2030.18
   -1  -38  -29 9280.18 1826.62 8684.20 1812.69
   -1  -38  -30  17825. 1443.50  17841. 1443.50
   -1  -38  -31  80108. 2992.26  71285. 2751.55
   -1  -38  -32  16231. 2058.05  16927. 2135.45
   -1  -38  -33 2136.99 877.708  804.18 954.333
   -1  -38  -34 4065.79 1661.76 4332.81 1695.04
   -1  -38  -35 2220.59 1664.09 8428.78 1699.69
   -1  -38  -36 2239.94 1635.45 1254.64 1629.26
   -1  -38  -37  16076. 1417.96  15426. 1428.79
   -1  -38  -38 2695.04 1771.67 5051.85 1937.30
   -1  -38  -39  973.68 1582.82 -808.05 1520.12
   -1  -38  -40 2345.20 1407.89 1500.00 1421.83
   -1  -38  -41   46.43 1375.39  996.90 1399.38
   -1  -38  -42 1408.67 1429.57  723.76 1462.07
   -1  -38  -43  494.97 1746.13  893.96 1767.80
   -1  -38  -44   53.68 1297.21  669.74 1361.45
   -1  -38  -45 1592.88 1260.06 1118.42 1305.73
   -1  -38  -46 -1160.2 1395.51  180.96 1339.78
   -1  -38  -47 1789.47 1297.99 1382.35 1278.64
   -1  -38  -48 -1017.0 1305.73 -446.67 1308.05
   -1  -38  -49 3763.15 1454.33 1991.48 1441.95
   -1  -38  -50  460.91 1547.21 1428.02 1561.14
   -1  -38  -51 1478.33 1499.22 3068.88 1509.29
   -1  -38  -52 2345.20 1536.38 1863.78 1585.14
   -1  -38  -53 -2270.1 1606.81 -1486.1 1592.10
   -1  -38  -54  634.44 2090.56 1049.53 2100.62
   -1  -38  -55 -1801.1 2295.66 -2146.3 2697.37
   -1  -39   -1 125155. 2757.74 127244. 2800.31
   -1  -39   -2  60944. 2140.86  64899. 2188.08
   -1  -39   -3  27376. 1636.22  31037. 1483.74
   -1  -39   -4  12314. 1292.57  16409. 1359.13
   -1  -39   -5  79334. 1994.58  78328. 1968.26
   -1  -39   -6 150542. 3345.97 148142. 3304.18
   -1  -39   -7  30550. 1527.86  29590. 1507.74
   -1  -39   -8  81734. 2065.01  73475. 1947.37
   -1  -39   -9  83591. 2409.44  96362. 2569.66
   -1  -39  -10 195898. 4095.97 204876. 4216.71
   -1  -39  -11  13359. 1462.07  11471. 1380.03
   -1  -39  -12 151935. 4092.10 159443. 4230.65
   -1  -39  -13 5741.48 1446.59 7044.88 1465.94
   -1  -39  -14 8645.50 1612.23 8266.25 1431.11
   -1  -39  -15  72995. 2369.97  79179. 2420.28
   -1  -39  -16  25116. 1655.57  25170. 1692.72
   -1  -39  -17  95820. 2568.11 115867. 2875.38
   -1  -39  -18 138080. 3233.74 148065. 3368.42
   -1  -39  -19 121362. 3001.55 113080. 2887.77
   -1  -39  -20 231656. 4902.47 235294. 4997.67
   -1  -39  -21 117105. 3268.57 115015. 3243.80
   -1  -39  -22  24288. 1963.62  19946. 1899.38
   -1  -39  -23 7280.95 1137.77 5364.55 1085.91
   -1  -39  -24  16060. 1952.01 7152.47 1897.83
   -1  -39  -25 7115.32 1832.82 9713.61 1839.78
   -1  -39  -26  24404. 2075.85  20937. 2018.57
   -1  -39  -27  12005. 2017.80  13916. 2000.77
   -1  -39  -28 7678.79 1895.51 7448.14 1994.58
   -1  -39  -29  20395. 2005.42  16184. 1923.37
   -1  -39  -30  10286. 2101.39  10666. 1869.19
   -1  -39  -31 -866.10 2171.05  993.81 2147.06
   -1  -39  -32 4814.24 1962.07 6261.60 1742.26
   -1  -39  -33  516.72 1913.31 3526.31 1859.91
   -1  -39  -34  18738. 1846.75  23359. 1933.43
   -1  -39  -35 5160.21 1687.30 5560.37 1664.86
   -1  -39  -36 2301.08 1812.69  498.45 1801.08
   -1  -39  -37 9504.63 1694.27  10991. 1702.01
   -1  -39  -38  15627. 1828.95  14737. 1944.27
   -1  -39  -39 2124.61 1582.82 5882.35 1565.01
   -1  -39  -40 5263.93 1434.98 4217.49 1503.87
   -1  -39  -41 -2372.3 1469.04 1654.02 1536.38
   -1  -39  -42 1921.82 1356.04 1224.46 1402.48
   -1  -39  -43 4167.95 1690.40   93.11 1661.76
   -1  -39  -44 1245.35 1297.21 -725.77 1375.39
   -1  -39  -45   27.75 1280.96 -975.23 1304.18
   -1  -39  -46 3913.31 1462.07  593.27 1380.03
   -1  -39  -47 2689.63 1352.94 2908.67 1339.78
   -1  -39  -48 2465.94 794.891 1099.07 797.213
   -1  -39  -49 5786.37 1635.45  977.55 1603.71
   -1  -39  -50 -1146.3 1526.31 1181.11 1616.10
   -1  -39  -51 -1644.7 1462.07 1018.57 1455.88
   -1  -39  -52 1182.66 1510.06 1153.25 1568.88
   -1  -39  -53  895.51 2163.31 -1876.2 2119.19
   -1  -39  -54 -1728.3 2150.15 -1088.2 2059.60
   -1  -40   -1  54450. 2249.22  45046. 2107.58
   -1  -40   -2 104489. 2867.64 102941. 2651.70
   -1  -40   -3  13560. 1352.17  10782. 1315.01
   -1  -40   -4  24133. 1497.68  22167. 1474.46
   -1  -40   -5  67407. 1874.61  68375. 1872.29
   -1  -40   -6  12515. 1295.66  11378. 1258.51
   -1  -40   -7  25619. 1625.39  27500. 1595.97
   -1  -40   -8  28854. 1776.31  29094. 1720.59
   -1  -40   -9 151625. 3226.00 171594. 3513.93
   -1  -40  -10 133282. 2753.87 141176. 2863.77
   -1  -40  -11 158204. 3187.30 153560. 3106.81
   -1  -40  -12 9140.86 1562.69 8413.30 1513.93
   -1  -40  -13 7333.58 1707.43  13916. 1785.60
   -1  -40  -14  29009. 1808.82  28328. 1852.17
   -1  -40  -15  25240. 1664.09  25751. 1812.69
   -1  -40  -16  17988. 1705.11  15124. 1715.94
   -1  -40  -17 4570.43 837.461 5093.65 857.584
   -1  -40  -18 2980.65 1667.18 4753.87 1767.80
   -1  -40  -19  33971. 2147.06  37144. 2238.39
   -1  -40  -20 2133.90 1578.17 -2503.1 1558.82
   -1  -40  -21 1113.00 1685.76 4993.03 1755.42
   -1  -40  -22  24381. 1979.10  22988. 1954.33
   -1  -40  -23  30967. 1993.81  28003. 1986.84
   -1  -40  -24  17353. 1896.28  14598. 1935.76
   -1  -40  -25  10310. 2039.47 9729.09 1933.43
   -1  -40  -26 4014.70 1955.88 4323.52 1931.89
   -1  -40  -27 -1483.0 1916.41 3247.68 1956.65
   -1  -40  -28 3551.08 1863.00 3804.18 1859.91
   -1  -40  -29 5365.32 1829.72 6904.79 1818.88
   -1  -40  -30  19149. 2423.37  23181. 2386.22
   -1  -40  -31  13754. 2687.30  12616. 2437.30
   -1  -40  -32  17546. 2124.61  18289. 2068.88
   -1  -40  -33 -1814.2 1688.08 2431.11 1713.62
   -1  -40  -34 5523.21 1723.68 4147.05 1726.78
   -1  -40  -35 5727.55 2052.63 7046.43 2009.29
   -1  -40  -36 2810.37 932.662 1489.94 882.352
   -1  -40  -37 8653.24 2163.31 5276.31 2176.47
   -1  -40  -38 5009.28 949.690 4061.92 892.414
   -1  -40  -39 -1662.5 1465.17 -2161.8 1467.49
   -1  -40  -40  907.89 1387.00  -24.73 1406.35
   -1  -40  -41 6032.50 1023.99 7257.73 1119.19
   -1  -40  -42 3561.14 1742.26 6162.53 1781.73
   -1  -40  -43 2000.77 1359.13  845.97 1422.60
   -1  -40  -44 3869.97 1537.92 -563.23 1537.92
   -1  -40  -45  589.09 1410.99  -17.72 1421.83
   -1  -40  -46 2179.56 1353.71 -1711.3 1311.92
   -1  -40  -47 1887.00 1360.68 -202.94 1306.50
   -1  -40  -48 3739.93 1449.69 -837.46 1424.92
   -1  -40  -49 -1356.8 1520.90 -594.12 1484.52
   -1  -40  -50 -636.14 1534.83 -2027.9 1593.65
   -1  -40  -51  527.24 1512.38  892.41 1532.51
   -1  -40  -52 -801.08 1609.13  628.10 1546.44
   -1  -40  -53 -2887.8 2108.36 -3769.3 2135.45
   -1  -40  -54 2983.74 2061.14 2381.58 2071.98
   -1  -41   -1  56316. 2160.99  49961. 1916.41
   -1  -41   -2  59327. 1894.73  52686. 1794.12
   -1  -41   -3 7315.78 1328.95 7420.27 1315.01
   -1  -41   -4  41486. 1792.57  39272. 1741.48
   -1  -41   -5 3444.27 1316.56 5308.82 1284.83
   -1  -41   -6  29427. 1787.15  31014. 1784.05
   -1  -41   -7 134443. 3433.43 133746. 3384.67
   -1  -41   -8  64218. 2210.52  72330. 2293.34
   -1  -41   -9 109443. 2695.04 101393. 2564.24
   -1  -41  -10  74265. 2221.36  88080. 2395.51
   -1  -41  -11 100464. 2559.59  92802. 2294.89
   -1  -41  -12  92415. 2454.33  85217. 2326.62
   -1  -41  -13  21563. 1630.03  20542. 1642.41
   -1  -41  -14  65998. 2405.57  68545. 2495.35
   -1  -41  -15 3943.49 1585.14 -1240.7 1688.85
   -1  -41  -16 9434.98 1647.06  12639. 1795.66
   -1  -41  -17 3764.70 1684.21 9179.56 1763.93
   -1  -41  -18 -494.35 1684.98  900.15 1760.83
   -1  -41  -19  38762. 2081.27  34419. 2092.88
   -1  -41  -20 130882. 3456.65 137848. 3538.70
   -1  -41  -21  93731. 2958.98  97136. 2835.14
   -1  -41  -22 3886.99 1188.85 5853.71 1206.66
   -1  -41  -23  52786. 2410.99  57833. 2508.51
   -1  -41  -24 9891.63 1951.24 5335.91 1883.90
   -1  -41  -25  37407. 2593.65  33839. 2328.95
   -1  -41  -26 3270.89 1946.59 1545.66 1921.05
   -1  -41  -27 4851.39 932.662 3481.42 952.785
   -1  -41  -28  11084. 1941.17 9318.88 1886.22
   -1  -41  -29 5866.87 2092.88 5359.90 1969.04
   -1  -41  -30  216.41 1940.40 -809.60 1937.30
   -1  -41  -31 2805.72 1993.81 2715.94 1919.50
   -1  -41  -32 8111.45 1880.03 2394.73 1864.55
   -1  -41  -33  14226. 1856.04 9148.60 1843.65
   -1  -41  -34 7099.84 1733.74 4458.20 1730.65
   -1  -41  -35 -1096.0 1833.59 -1084.4 1849.07
   -1  -41  -36 -1215.9 1642.41   20.97 1616.10
   -1  -41  -37 -1126.9 1747.68 2970.59 1748.45
   -1  -41  -38 3598.29 1575.85 4421.05 1545.66
   -1  -41  -39 7591.32 1602.94 8947.36 1582.82
   -1  -41  -40  16749. 1719.81  12817. 1758.51
   -1  -41  -41 5171.05 1527.86 6214.39 1638.54
   -1  -41  -42   11.95 1715.17  504.10 1707.43
   -1  -41  -43 2198.91 1347.52 -1256.2 1403.25
   -1  -41  -44 -294.97 1343.65 -1505.4 1352.17
   -1  -41  -45 1503.09 1446.59 -2403.2 1417.96
   -1  -41  -46 1849.07 1369.19 -659.98 1314.24
   -1  -41  -47 4904.02 1405.57 3568.11 1403.25
   -1  -41  -48 1850.62 1667.18 3184.21 1654.80
   -1  -41  -49  -86.69 1626.16 -3000.8 1642.41
   -1  -41  -50 -465.87 1503.09 -2351.4 1472.13
   -1  -41  -51 4530.18 1558.05   21.70 1591.33
   -1  -41  -52 3568.88 2119.19 -1041.8 2031.73
   -1  -41  -53 2088.23 2010.83 -113.39 2010.83
   -1  -42   -1 146362. 3170.28 154412. 3307.27
   -1  -42   -2  20457. 1511.61  18599. 1408.67
   -1  -42   -3 3321.20 1335.91 6501.54 1360.68
   -1  -42   -4  57810. 2082.82  62067. 2117.65
   -1  -42   -5 116873. 2697.37 123529. 2760.83
   -1  -42   -6 169350. 3196.59 163313. 3123.06
   -1  -42   -7  69597. 2119.19  68460. 2109.91
   -1  -42   -8  91331. 2423.37 104799. 2612.23
   -1  -42   -9  21053. 1551.08  26447. 1583.59
   -1  -42  -10 128870. 3198.14 131037. 3219.81
   -1  -42  -11 126393. 2792.57 119969. 2695.04
   -1  -42  -12 2757.74 1420.28 3653.25 1437.31
   -1  -42  -13  63947. 2344.43  66076. 2399.38
   -1  -42  -14 157043. 4085.14 158514. 4137.77
   -1  -42  -15  70263. 2953.56  72097. 2825.85
   -1  -42  -16  96594. 2935.76  94118. 3219.04
   -1  -42  -17  12190. 1688.08  12245. 1672.60
   -1  -42  -18 4719.81 1166.41 5124.61 1135.45
   -1  -42  -19 9551.07 1893.96 7948.91 1839.78
   -1  -42  -20  78947. 2633.90  79489. 2664.86
   -1  -42  -21 113235. 2874.61 110449. 2823.53
   -1  -42  -22 140248. 3644.73 140867. 3674.15
   -1  -42  -23 112229. 3299.53 109210. 3287.92
   -1  -42  -24  98452. 3458.97  87539. 3219.04
   -1  -42  -25  13591. 2103.71  15704. 2182.66
   -1  -42  -26 3803.40 1064.24 3755.41 1054.18
   -1  -42  -27 1784.83 1851.39 -927.24 1845.97
   -1  -42  -28 9117.64 2173.37 7548.75 2034.05
   -1  -42  -29  48847. 2546.44  38088. 2492.26
   -1  -42  -30 7344.42 2109.13 5023.21 1917.18
   -1  -42  -31  41107. 2010.06  42585. 1997.68
   -1  -42  -32  24721. 2058.82  19296. 1995.35
   -1  -42  -33  14690. 1933.43  13228. 1900.15
   -1  -42  -34  16695. 1928.79  15751. 1913.31
   -1  -42  -35 1854.49 1820.43 4023.22 1817.34
   -1  -42  -36 3324.30 914.860 -490.02 862.228
   -1  -42  -37 1771.67 1660.21 -975.23 1578.95
   -1  -42  -38  11997. 1205.11  11432. 1202.01
   -1  -42  -39  107.74 1519.35  546.98 1500.77
   -1  -42  -40 -260.45 1565.79 -108.13 1609.13
   -1  -42  -41  -71.70 1777.86 2113.00 1823.53
   -1  -42  -42 1996.90 1391.64 -2753.1 1415.63
   -1  -42  -43 2403.25 1400.93 1767.03 1426.47
   -1  -42  -44 1441.18 1477.55  955.88 1489.94
   -1  -42  -45 -1259.3 1400.93  818.88 1352.17
   -1  -42  -46 -1133.1 1362.23 1169.50 1364.55
   -1  -42  -47 1570.43 1421.05  -57.86 1510.06
   -1  -42  -48 -952.79 1735.29 1350.62 1753.09
   -1  -42  -49 -1718.3 1578.17  766.56 1660.99
   -1  -42  -50 -1116.1 1526.31 -319.97 1596.75
   -1  -42  -51  227.17 1580.49 -1545.7 1571.21
   -1  -42  -52 -724.53 2208.20 -474.84 2051.08
   -1  -42  -53 -3180.3 2301.86 6982.97 2455.11
   -1  -43   -1  27423. 1698.91  23746. 1660.21
   -1  -43   -2 122678. 3334.36 122368. 3581.27
   -1  -43   -3 278173. 6374.61 277554. 5852.16
   -1  -43   -4  89628. 2109.13  86145. 2055.73
   -1  -43   -5  43351. 1495.35  40054. 1448.14
   -1  -43   -6  53212. 1945.82  62879. 2064.24
   -1  -43   -7  84830. 2385.45  87229. 2426.47
   -1  -43   -8 7644.73 1493.03 6941.94 1479.87
   -1  -43   -9  66347. 2321.98  75457. 2410.21
   -1  -43  -10 188235. 3897.83 195588. 3993.80
   -1  -43  -11  68413. 2406.34  62392. 2381.58
   -1  -43  -12  61834. 2554.95  78638. 2884.67
   -1  -43  -13  33320. 2179.56  39241. 2342.88
   -1  -43  -14  49481. 2254.64  49288. 2301.08
   -1  -43  -15  19110. 1783.28  14590. 1722.91
   -1  -43  -16 5549.53 2050.31 5306.50 1816.56
   -1  -43  -17  22539. 2236.84  21943. 2292.57
   -1  -43  -18  10542. 1938.08 9357.58 1919.50
   -1  -43  -19  60495. 2378.48  65627. 2452.78
   -1  -43  -20 6032.50 1871.52 5741.48 1900.93
   -1  -43  -21  65836. 2674.15  66695. 2746.90
   -1  -43  -22  29381. 2207.43  32585. 2243.03
   -1  -43  -23  16974. 2274.77  11045. 2193.50
   -1  -43  -24  44892. 2491.48  48127. 2450.46
   -1  -43  -25  33003. 2195.04  34009. 2220.59
   -1  -43  -26  324.46 1840.56   35.83 1886.22
   -1  -43  -27  55596. 2647.06  56587. 2523.22
   -1  -43  -28  56068. 2738.39  57399. 2914.86
   -1  -43  -29  914.86 1887.77 1122.29 1828.17
   -1  -43  -30 2885.45 2014.70 3697.36 1904.80
   -1  -43  -31 2945.04 1793.34 5283.28 1760.83
   -1  -43  -32  890.87 1758.51 2458.98 1730.65
   -1  -43  -33  15433. 1996.90  15317. 1924.92
   -1  -43  -34 8034.05 1945.82 5982.19 1938.85
   -1  -43  -35 2052.63 1626.16 -1781.0 1763.93
   -1  -43  -36 6726.00 1905.57 4259.28 1941.17
   -1  -43  -37  15557. 1739.16  13344. 1739.94
   -1  -43  -38 3622.29 1573.53 3703.56 1587.46
   -1  -43  -39 5781.73 1644.74 3301.85 1623.84
   -1  -43  -40 2118.42 1746.90 6301.08 1776.31
   -1  -43  -41 3410.21 1821.98 5207.43 1991.48
   -1  -43  -42 3594.42 1364.55 4794.89 1428.79
   -1  -43  -43 1681.89 1385.45  658.59 1424.15
   -1  -43  -44 6387.76 1558.82 3619.19 1508.51
   -1  -43  -45 6249.99 1458.98 3165.63 1438.85
   -1  -43  -46  713.39 1405.57 -841.33 1402.48
   -1  -43  -47 -2227.6 1626.16 -1618.4 1667.96
   -1  -43  -48 -514.32 1601.39  336.76 1684.21
   -1  -43  -49 -445.67 1586.69 -1439.6 1570.43
   -1  -43  -50 1780.18 1580.49 1746.90 1572.75
   -1  -43  -51 1293.34 2219.04  254.41 1896.28
   -1  -43  -52 3689.62 2421.05 1028.64 2404.02
   -1  -44   -1 5314.24 1487.61 2932.66 1501.55
   -1  -44   -2  98607. 2763.93 107198. 2914.86
   -1  -44   -3 188003. 3623.84 178405. 4113.77
   -1  -44   -4  53584. 2434.98  44876. 2342.88
   -1  -44   -5  21153. 1821.98  25797. 1900.93
   -1  -44   -6  15836. 1751.55  12701. 1737.61
   -1  -44   -7  44505. 2204.33  39559. 2120.74
   -1  -44   -8 181424. 4082.81 191176. 4285.60
   -1  -44   -9  23731. 1819.66  33421. 1963.62
   -1  -44  -10  20611. 1977.55  16997. 2024.77
   -1  -44  -11  33034. 2172.60  36401. 2310.37
   -1  -44  -12  60495. 2422.60  59768. 2439.63
   -1  -44  -13  47531. 2093.65  40983. 2036.38
   -1  -44  -14 128096. 3116.10 125000. 3067.33
   -1  -44  -15  15279. 2107.58  15952. 2131.58
   -1  -44  -16  14590. 1453.56  15666. 1393.96
   -1  -44  -17  82508. 2712.85  77399. 2469.81
   -1  -44  -18  28382. 2584.36  33816. 2727.55
   -1  -44  -19 4832.81 1847.52 5950.46 1892.41
   -1  -44  -20  21571. 2147.06  23305. 2148.60
   -1  -44  -21  40070. 2415.63  47786. 2501.55
   -1  -44  -22  39613. 2633.90  48297. 2687.30
   -1  -44  -23  36099. 2393.19  37632. 2402.47
   -1  -44  -24  18622. 2034.05  17786. 2086.69
   -1  -44  -25 2916.41 1907.89 3491.48 1845.97
   -1  -44  -26  12508. 2151.70  15155. 2074.30
   -1  -44  -27 5271.67 2223.68 4968.26 2209.75
   -1  -44  -28 2173.37 2041.79 2690.40 2054.95
   -1  -44  -29  12678. 2177.24 9078.94 2008.51
   -1  -44  -30 3409.44 1833.59 4823.52 1768.57
   -1  -44  -31 6522.44 2330.49 4632.35 2270.12
   -1  -44  -32 6925.69 1775.54 2201.24 1708.20
   -1  -44  -33 2236.07 1137.00 2058.05 1123.06
   -1  -44  -34 4793.34 1045.66 2907.12 980.649
   -1  -44  -35  964.40 1892.41  272.45 1825.08
   -1  -44  -36  446.44 1678.02 -329.18 1619.97
   -1  -44  -37 9752.31 1976.78 5351.39 1869.19
   -1  -44  -38 1681.11 1601.39 1683.43 1541.79
   -1  -44  -39 2228.33 1635.45 5573.52 1698.91
   -1  -44  -40   -6.32 1782.51  -48.92 1815.01
   -1  -44  -41  147.21 1409.44  293.42 1435.76
   -1  -44  -42 4948.14 1958.20 3876.93 1941.17
   -1  -44  -43 2525.54 1486.07 -1963.6 1561.92
   -1  -44  -44 1311.92 1407.89  995.36 1428.02
   -1  -44  -45 2275.54 1390.09  302.24 1380.03
   -1  -44  -46 -651.24 1319.66 2493.03 1435.76
   -1  -44  -47  418.65 1726.78 -1075.9 1760.06
   -1  -44  -48 3874.61 1650.93  391.02 1685.76
   -1  -44  -49  396.44 1554.95 1369.97 1558.05
   -1  -44  -50 -1815.0 1658.67 3046.44 1633.90
   -1  -44  -51 1389.32 2014.70 -355.73 2003.09
   -1  -44  -52 -1476.0 1914.08 -1753.1 1904.80
   -1  -45   -1  11285. 1512.38  15062. 1556.50
   -1  -45   -2  27995. 1822.75  27941. 1824.30
   -1  -45   -3  39435. 1983.74  44776. 2070.43
   -1  -45   -4  16192. 2021.67  23034. 2205.88
   -1  -45   -5  41385. 2151.70  43452. 2197.37
   -1  -45   -6  14396. 1615.32  15588. 1630.80
   -1  -45   -7  44497. 1597.52  38777. 1538.70
   -1  -45   -8  27446. 1761.61  26943. 1809.60
   -1  -45   -9  20193. 1839.01  19938. 1890.09
   -1  -45  -10  34876. 2044.12  36664. 2123.06
   -1  -45  -11  59040. 2060.37  61656. 2074.30
   -1  -45  -12  93653. 2907.12  99613. 2970.59
   -1  -45  -13  45209. 2167.18  47113. 2225.23
   -1  -45  -14  12237. 1864.55  16277. 1915.63
   -1  -45  -15  18762. 1857.58  24427. 1932.66
   -1  -45  -16  47577. 2212.07  54714. 2335.14
   -1  -45  -17  10240. 1862.23  11107. 1855.26
   -1  -45  -18  55526. 2448.14  50170. 2360.68
   -1  -45  -19  31122. 2471.36  28793. 2587.46
   -1  -45  -20  97136. 3461.30 102786. 3319.66
   -1  -45  -21 9086.68 2272.44  14876. 2293.34
   -1  -45  -22  10619. 2058.05  11525. 2215.94
   -1  -45  -23 8188.85 1965.94  11633. 2035.60
   -1  -45  -24  10805. 2016.25  12438. 1978.33
   -1  -45  -25  16850. 2197.37  15557. 2170.28
   -1  -45  -26 2036.38 1196.59 1287.15 1178.79
   -1  -45  -27 7825.07 2166.41 8630.02 2164.86
   -1  -45  -28 4221.36 2140.86 4469.81 1989.16
   -1  -45  -29  10867. 1339.01 7933.43 1272.44
   -1  -45  -30 5493.03 1826.62 3130.80 1780.18
   -1  -45  -31 1760.06 893.962 1402.48 895.510
   -1  -45  -32 3846.75 1864.55   29.01 1933.43
   -1  -45  -33  948.14 1849.07 3892.41 1945.04
   -1  -45  -34  11703. 2017.03  11525. 2063.47
   -1  -45  -35 4632.35 2185.76  137.46 2013.16
   -1  -45  -36 1519.35 1601.39  523.76 1571.21
   -1  -45  -37  872.29 943.497 4247.67 969.813
   -1  -45  -38 4378.48 1669.50 2811.92 1682.66
   -1  -45  -39 -200.23 1659.44 4695.04 1850.62
   -1  -45  -40 2332.04 1613.78 5456.65 1592.10
   -1  -45  -41  763.16 1474.46  415.94 1457.43
   -1  -45  -42 -1193.5 1418.73  647.99 1441.95
   -1  -45  -43 1378.48 1531.73 -352.79 1511.61
   -1  -45  -44 -1394.0 1404.80 -321.05 1387.77
   -1  -45  -45 1967.49 1361.45 -2521.7 1384.67
   -1  -45  -46 -1084.4 1601.39 -2490.7 1749.22
   -1  -45  -47 -623.61 1562.69 -2049.5 1650.15
   -1  -45  -48 -178.64 1671.05 2019.35 1640.87
   -1  -45  -49 2212.07 1564.24 -2896.3 1534.83
   -1  -45  -50 2373.06 1266.25  507.20 1282.51
   -1  -45  -51 -873.84 2026.31 3369.97 2067.34
   -1  -46   -1  25294. 1997.68  31455. 2109.91
   -1  -46   -2 234056. 4669.50 245433. 4844.42
   -1  -46   -3 133049. 3373.06 142028. 3524.76
   -1  -46   -4 2826.62 1592.10 5119.96 1635.45
   -1  -46   -5 6062.69 1644.74  753.17 1680.34
   -1  -46   -6  39412. 2372.29  38444. 2402.47
   -1  -46   -7  25557. 2229.87  26757. 2137.77
   -1  -46   -8  20418. 2140.09  22562. 2417.18
   -1  -46   -9  54001. 2340.55  59714. 2428.79
   -1  -46  -10  18173. 1892.41  14667. 1830.49
   -1  -46  -11  42291. 2222.91  38707. 2154.80
   -1  -46  -12  80805. 2575.07  91176. 2731.42
   -1  -46  -13  16958. 1829.72  16223. 1946.59
   -1  -46  -14  23700. 1969.81  12732. 1815.01
   -1  -46  -15  25387. 1564.24  18251. 1483.74
   -1  -46  -16  28560. 2058.05  26053. 2054.95
   -1  -46  -17 114241. 3192.72 111068. 3143.96
   -1  -46  -18  85604. 3006.96  84520. 3043.34
   -1  -46  -19  33220. 2439.63  30851. 2332.82
   -1  -46  -20  29559. 2729.87  32097. 2796.44
   -1  -46  -21  66788. 2925.69  71161. 3168.73
   -1  -46  -22  14040. 2119.97  14118. 2090.56
   -1  -46  -23 8328.17 2054.95 8173.37 1989.94
   -1  -46  -24  35658. 2014.70  34760. 1976.78
   -1  -46  -25 4824.30 2115.32 5218.26 1995.35
   -1  -46  -26  24644. 2390.86  26300. 2452.78
   -1  -46  -27 3004.64 1029.41 4304.95 1056.50
   -1  -46  -28 9806.49 1934.98 7664.85 1917.95
   -1  -46  -29  26354. 2165.63  27500. 2136.99
   -1  -46  -30  10650. 1919.50  16943. 1959.75
   -1  -46  -31 4091.33 1842.88  630.57 1794.12
   -1  -46  -32 -1840.6 1948.14 -657.04 1962.85
   -1  -46  -33  16029. 2050.31  14296. 2154.02
   -1  -46  -34   89.32 1928.02 3762.38 1862.23
   -1  -46  -35 5479.87 1207.43 6421.82 1195.05
   -1  -46  -36 5736.84 1666.41 3042.57 1625.39
   -1  -46  -37 3647.83 1665.63 2609.13 1548.76
   -1  -46  -38  234.67 1782.51  818.88 1736.07
   -1  -46  -39 2083.59 1594.43 -3219.8 1833.59
   -1  -46  -40 3194.27 802.631 2488.39 809.597
   -1  -46  -41 1705.88 1444.27 -913.31 1424.92
   -1  -46  -42  185.53 1541.02  146.28 1558.05
   -1  -46  -43 4465.17 1490.71 6369.19 1503.87
   -1  -46  -44  983.75 1437.31 1729.87 1397.06
   -1  -46  -45 -755.11 1484.52 -555.96 1538.70
   -1  -46  -46 -2066.6 1726.00 -767.57 1751.55
   -1  -46  -47  116.72 1625.39 -451.39 1691.95
   -1  -46  -48 -1523.2 1552.63 1708.98 1658.67
   -1  -46  -49 -950.46 1646.28 -1219.8 1657.12
   -1  -46  -50 3050.31 2238.39 3701.23 2219.04
   -1  -46  -51 -4717.5 2814.24 -1653.2 2704.33
   -1  -47   -1 7559.59 1590.56 8568.10 1609.91
   -1  -47   -2 124922. 3106.03 122059. 3094.42
   -1  -47   -3 216486. 3900.15 209365. 3801.08
   -1  -47   -4 181269. 4145.51 164861. 3976.78
   -1  -47   -5  92105. 2812.69  94118. 2726.78
   -1  -47   -6 198761. 4459.75 212848. 4687.30
   -1  -47   -7 142105. 3852.94 141950. 3880.80
   -1  -47   -8  67469. 2538.70  71834. 2494.58
   -1  -47   -9  32624. 1963.62  39768. 2094.43
   -1  -47  -10  31950. 1960.52  40666. 2067.34
   -1  -47  -11  22423. 1996.90  28274. 2087.46
   -1  -47  -12 8258.51 1796.44 5973.68 1784.05
   -1  -47  -13  39071. 2195.82  37926. 2180.34
   -1  -47  -14  29404. 2009.29  23173. 1976.78
   -1  -47  -15 2481.42 878.482 4390.09 897.832
   -1  -47  -16  37067. 2315.01  39667. 2356.03
   -1  -47  -17  37709. 2555.73  40906. 2688.08
   -1  -47  -18  36293. 2458.98  34118. 2426.47
   -1  -47  -19  16107. 2171.82  11858. 2176.47
   -1  -47  -20  35565. 2323.53  32755. 2290.25
   -1  -47  -21 6751.54 1450.46 4392.41 1291.02
   -1  -47  -22  26385. 2499.22  21687. 2518.57
   -1  -47  -23  14590. 2312.69  14512. 2199.69
   -1  -47  -24 3124.61 2116.10 2142.41 2016.25
   -1  -47  -25 1457.43 1959.75  139.01 2020.90
   -1  -47  -26 8947.36 2191.17 6326.62 2058.82
   -1  -47  -27 3109.90 1978.33 3724.45 1850.62
   -1  -47  -28  17152. 1971.36  16687. 1917.18
   -1  -47  -29 5223.68 1880.03 7832.81 1885.45
   -1  -47  -30  10116. 2270.90 8289.47 2192.72
   -1  -47  -31 -616.41 1896.28  198.30 1948.91
   -1  -47  -32 1401.70 1745.35 3604.49 1898.60
   -1  -47  -33  12268. 2063.47 9868.41 2008.51
   -1  -47  -34 2057.27 1666.41 3061.92 1713.62
   -1  -47  -35 5037.92 1683.44 6026.31 1668.73
   -1  -47  -36 3374.61 1638.54 1551.08 1578.17
   -1  -47  -37   78.48 1660.99  -32.76 1684.21
   -1  -47  -38 -399.46 1820.43 3880.80 1884.67
   -1  -47  -39 2578.94 1522.44 5283.28 1548.76
   -1  -47  -40 8939.62 1572.75 9017.02 1588.23
   -1  -47  -41  698.14 1736.84 4027.86 1769.35
   -1  -47  -42 5228.32 1616.10 3658.66 1600.62
   -1  -47  -43 2742.26 1451.24 4144.73 1431.11
   -1  -47  -44 1267.80 735.293 3020.89 777.089
   -1  -47  -45   16.63 1684.21 4906.34 1777.09
   -1  -47  -46 -1621.5 1573.53 1931.89 1613.00
   -1  -47  -47 1832.82 1654.02 4883.12 1708.20
   -1  -47  -48 1671.05 1636.22  722.14 1595.97
   -1  -47  -49  993.81 2026.31 -1151.7 2000.00
   -1  -47  -50 -3736.8 2896.28 -419.74 2968.26
   -1  -48   -1  16494. 1725.23  17972. 1924.15
   -1  -48   -2  45503. 2234.52  39056. 2195.82
   -1  -48   -3  22059. 1916.41  19458. 1910.99
   -1  -48   -4  44381. 2198.91  45085. 2270.90
   -1  -48   -5  89861. 2675.69  95124. 2783.28
   -1  -48   -6 107817. 2928.02 109443. 2997.67
   -1  -48   -7 1869.97 1660.21 2623.06 1671.82
   -1  -48   -8  22469. 1997.68  23978. 2133.90
   -1  -48   -9 4972.13 1897.83 3142.41 1811.14
   -1  -48  -10  11091. 1806.50  12276. 1818.88
   -1  -48  -11  91641. 2824.30  81734. 2720.59
   -1  -48  -12 186455. 4149.38 191950. 4236.06
   -1  -48  -13  85526. 2834.36  78483. 2730.65
   -1  -48  -14 122214. 3503.87 118808. 3476.78
   -1  -48  -15  59481. 2839.01  61594. 2861.45
   -1  -48  -16  32755. 2504.64  37678. 2591.33
   -1  -48  -17  54745. 2562.69  45495. 2575.85
   -1  -48  -18  61354. 2718.26  60604. 2698.14
   -1  -48  -19  12872. 2089.01  14969. 2080.49
   -1  -48  -20 1349.07 1004.64 3523.22 1003.10
   -1  -48  -21  33762. 2287.15  37693. 2330.49
   -1  -48  -22  55410. 3013.16  59311. 2775.54
   -1  -48  -23 1215.94 2372.29 -2927.2 2263.16
   -1  -48  -24 5686.53 2353.71 6876.93 2366.10
   -1  -48  -25 3228.32 2198.14 4760.83 2089.78
   -1  -48  -26  10534. 2772.44 7863.77 2677.24
   -1  -48  -27 -344.81 1890.09 1993.03 1854.49
   -1  -48  -28 2997.68 1050.31 2051.08 1071.98
   -1  -48  -29  534.67 1844.43  546.67 1770.12
   -1  -48  -30 3429.56 1930.34 7508.51 1990.71
   -1  -48  -31 1844.43 1766.25 2773.99 1825.08
   -1  -48  -32 1008.51 1860.68 7801.85 1930.34
   -1  -48  -33 -1614.5 1743.03 3466.71 1708.98
   -1  -48  -34 6328.17 2320.43 1027.86 2077.40
   -1  -48  -35 3832.81 1654.02 6201.23 1640.09
   -1  -48  -36  137.07 1672.60  742.72 1707.43
   -1  -48  -37 1010.06 1777.09 2461.30 2089.01
   -1  -48  -38  660.91 1654.02 -1466.7 1769.35
   -1  -48  -39 -1794.1 1498.45 -838.23 1514.70
   -1  -48  -40 -1205.1 1431.89  352.48 1469.04
   -1  -48  -41 1164.86 1618.42 3321.98 1616.87
   -1  -48  -42 -1011.6 1459.75 -373.76 1459.75
   -1  -48  -43 1305.73 1502.32 4082.81 1454.33
   -1  -48  -44 -1418.7 1540.25  709.67 1581.27
   -1  -48  -45 2036.38 1741.48  643.65 1776.31
   -1  -48  -46 -740.63 1693.50 -683.75 1684.98
   -1  -48  -47  362.69 1604.49 1028.64 1619.97
   -1  -48  -48 -2138.5 1825.85  192.26 1955.11
   -1  -48  -49 -734.52 2965.94 1672.60 3112.23
   -1  -48  -50 -2787.9 2063.47  704.33 3065.01
   -1  -49   -1  78483. 3252.32  77090. 2989.16
   -1  -49   -2  26687. 2194.27  29327. 2088.23
   -1  -49   -3  10248. 1824.30  11068. 1872.29
   -1  -49   -4 127554. 3446.59 137539. 3387.77
   -1  -49   -5 146672. 3231.42 146439. 3237.61
   -1  -49   -6  77291. 2585.14  71060. 2540.25
   -1  -49   -7  12864. 1846.75  11122. 1811.92
   -1  -49   -8 7513.15 1876.16 5646.28 1773.22
   -1  -49   -9  12833. 2011.61  15921. 2136.99
   -1  -49  -10 159597. 4715.94 146904. 4496.13
   -1  -49  -11 111997. 3410.21 111378. 3393.19
   -1  -49  -12 138080. 3793.34 146362. 3884.67
   -1  -49  -13  69667. 3000.77  70604. 3053.40
   -1  -49  -14  30015. 2419.50  24125. 2339.01
   -1  -49  -15  26757. 2172.60  21811. 2136.22
   -1  -49  -16 5640.09 2080.49 2520.12 2005.42
   -1  -49  -17  12268. 1448.14  14721. 1466.72
   -1  -49  -18 2876.16 1984.52  689.32 1932.66
   -1  -49  -19 3441.95 971.361 2624.61 978.327
   -1  -49  -20  13932. 2082.04  14938. 2107.58
   -1  -49  -21  13320. 2182.66  16091. 2120.74
   -1  -49  -22 9520.11 1532.51 6458.20 1499.22
   -1  -49  -23 -2989.9 2323.53 3713.62 2403.25
   -1  -49  -24  40503. 2553.40  47817. 2722.91
   -1  -49  -25  82508. 2946.59  75132. 2981.42
   -1  -49  -26  20108. 2802.63  19954. 2648.60
   -1  -49  -27 3863.77 1865.32 5983.74 1849.07
   -1  -49  -28 5219.04 1869.97 5037.15 1854.49
   -1  -49  -29 1075.08 1989.16 4820.43 1997.68
   -1  -49  -30 5167.95 1935.76 7486.83 1948.14
   -1  -49  -31 3885.45 1887.77 -481.42 1880.03
   -1  -49  -32  295.97 1720.59 1585.14 1683.44
   -1  -49  -33 9380.80 1777.09 7102.93 1705.88
   -1  -49  -34 2352.16 1679.56  135.37 1615.32
   -1  -49  -35 9628.47 1873.84  12237. 1809.60
   -1  -49  -36  980.65 1947.37 1066.56 1792.57
   -1  -49  -37 1289.47 1714.39 2864.55 1832.82
   -1  -49  -38 3606.03 1595.20 2024.77 1567.34
   -1  -49  -39 -220.51 1500.00  769.58 1487.61
   -1  -49  -40 -630.42 1575.85 -2930.3 1553.40
   -1  -49  -41 1817.34 1625.39 -207.58 1575.85
   -1  -49  -42 3954.33 952.785  191.49 927.244
   -1  -49  -43 -2113.0 1479.10  447.29 1505.42
   -1  -49  -44 1164.86 964.395 1608.36 849.844
   -1  -49  -45 -106.97 1602.17 -414.55 1687.30
   -1  -49  -46 -955.11 1674.15 -424.77 1718.26
   -1  -49  -47  -88.54 1646.28 -138.16 1698.14
   -1  -49  -48 1592.10 2639.32 2097.52 2911.76
   -1  -49  -49 -1382.4 2310.37 -360.14 2417.95
   -1  -50   -1  20116. 1882.35  23181. 1980.65
   -1  -50   -2  20426. 1898.60  26850. 2143.19
   -1  -50   -3 2200.46 1809.60 4927.24 1860.68
   -1  -50   -4 4829.72 1844.43 1366.87 1849.84
   -1  -50   -5 9202.78 1904.02 9326.62 1928.79
   -1  -50   -6  37755. 2297.99  36192. 2284.83
   -1  -50   -7  44017. 2431.89  44195. 2361.45
   -1  -50   -8  32067. 2307.27  36749. 2313.47
   -1  -50   -9  30070. 1830.49  34412. 1879.26
   -1  -50  -10 111455. 3366.10 108514. 3620.74
   -1  -50  -11  85371. 2788.70  88235. 3053.40
   -1  -50  -12  28746. 2296.44  31416. 2336.69
   -1  -50  -13  30681. 2318.11  27477. 2277.09
   -1  -50  -14  46262. 2444.27  38057. 2346.75
   -1  -50  -15  48831. 2631.58  43026. 2500.77
   -1  -50  -16  28289. 1579.72  29543. 1642.41
   -1  -50  -17  16718. 2127.71  11734. 2047.99
   -1  -50  -18  17492. 2116.10  17895. 2103.71
   -1  -50  -19 4719.81 2026.31 6011.60 2025.54
   -1  -50  -20 7638.54 2206.65  11192. 2117.65
   -1  -50  -21 3000.00 2041.02 3854.49 2044.89
   -1  -50  -22  11997. 2362.23 6717.49 2435.76
   -1  -50  -23 -968.27 1109.13 1865.32 1201.24
   -1  -50  -24 7848.29 2714.39 8939.62 2689.63
   -1  -50  -25  20457. 2376.93  21393. 2361.45
   -1  -50  -26  28135. 2243.03  34218. 2550.31
   -1  -50  -27  23824. 2136.22  20627. 2125.39
   -1  -50  -28 8057.27 2044.89 3436.53 2014.70
   -1  -50  -29  13251. 2158.67  20519. 2320.43
   -1  -50  -30  13793. 2311.92  12345. 2508.51
   -1  -50  -31 3348.29 1896.28 -535.37 1743.81
   -1  -50  -32 1608.36 1721.36 5043.34 1664.09
   -1  -50  -33 3051.08 1703.56 2950.46 1648.61
   -1  -50  -34 -730.88 1677.24  797.99 1648.61
   -1  -50  -35  501.55 1910.99 1962.85 1790.25
   -1  -50  -36 5213.62 1880.80 4200.46 2038.70
   -1  -50  -37 5874.61 1157.89 6318.88 1137.00
   -1  -50  -38 4520.12 1587.46 4163.31 1574.30
   -1  -50  -39 2744.58 1508.51 2047.21 1503.87
   -1  -50  -40 7863.77 2481.42 5970.58 2101.39
   -1  -50  -41 5952.78 1640.87  171.98 1580.49
   -1  -50  -42 -307.82 1446.59 2562.69 1461.30
   -1  -50  -43  574.54 1623.84  992.26 1643.96
   -1  -50  -44 4938.08 2188.08 5246.90 2545.66
   -1  -50  -45  505.49 1708.98 -1479.9 1764.70
   -1  -50  -46  498.76 1662.54 -1615.3 1649.38
   -1  -50  -47 -3475.2 2785.60 1061.92 3166.41
   -1  -51   -1  26726. 2034.83  27276. 2068.11
   -1  -51   -2 3159.44 1790.25 6676.46 1850.62
   -1  -51   -3  25077. 2002.32  23971. 2014.70
   -1  -51   -4  50480. 1942.72  49737. 1958.98
   -1  -51   -5  34791. 2127.71  33854. 2130.03
   -1  -51   -6  30410. 1640.87  29203. 1565.01
   -1  -51   -7  22980. 2073.53  19009. 1984.52
   -1  -51   -8  25325. 2107.58  27206. 2115.32
   -1  -51   -9 108436. 3098.29 102941. 3084.36
   -1  -51  -10 5867.64 1952.78 2014.70 1992.26
   -1  -51  -11  92879. 3135.45  87229. 3107.58
   -1  -51  -12  35472. 2554.18  36478. 2561.14
   -1  -51  -13  17825. 2208.20  22167. 2127.71
   -1  -51  -14  12059. 2135.45  11447. 2133.90
   -1  -51  -15  38831. 2374.61  42036. 2383.90
   -1  -51  -16  51076. 2452.78  47376. 2437.30
   -1  -51  -17 8049.53 2050.31 5610.68 1974.46
   -1  -51  -18  23437. 2495.35  16153. 2358.36
   -1  -51  -19  56331. 2797.98  57291. 2691.95
   -1  -51  -20  25294. 2347.52  24853. 2365.32
   -1  -51  -21  31974. 2570.43  28816. 2583.59
   -1  -51  -22 3007.74 1907.12 4979.10 1983.74
   -1  -51  -23 4784.83 1910.99 5297.21 1914.08
   -1  -51  -24 9450.46 2061.92 7713.61 2032.51
   -1  -51  -25  38932. 2370.74  38212. 2363.77
   -1  -51  -26 8529.40 2178.79 4334.36 2081.27
   -1  -51  -27 5817.33 2456.65 8041.79 2571.98
   -1  -51  -28  48684. 2625.38  46316. 2627.71
   -1  -51  -29  18700. 2245.35  17361. 2167.95
   -1  -51  -30  15681. 2189.63  13359. 2003.87
   -1  -51  -31  11091. 1891.64  16563. 1922.60
   -1  -51  -32 3593.65 1768.57 5613.77 1765.48
   -1  -51  -33 8506.18 1790.25 8715.16 1767.03
   -1  -51  -34  573.99 1946.59 1176.47 1768.57
   -1  -51  -35 3921.05 1996.13  189.94 1958.98
   -1  -51  -36 1766.25 896.284  -29.95 811.145
   -1  -51  -37  325.93 1591.33 3015.48 1546.44
   -1  -51  -38 4835.13 1702.78 5151.70 1673.37
   -1  -51  -39 1425.70 867.646 1341.33 909.442
   -1  -51  -40  401.08 1531.73  303.87 1534.83
   -1  -51  -41 1375.39 1476.00 -881.58 1469.04
   -1  -51  -42  -89.86 1626.93 1739.94 1640.09
   -1  -51  -43 -1161.0 1844.43 -388.31 1827.40
   -1  -51  -44  657.43 1678.02 -180.50 1717.49
   -1  -51  -45 -789.47 1780.96 -812.69 1680.34
   -1  -51  -46 1692.72 1200.46 1652.48 1082.04
   -1  -51  -47 -1371.5 2075.08 4592.10 2227.55
   -1  -51  -48 2514.70 1051.08 1665.63 1246.13
   -1  -52   -1  89628. 2441.95  96749. 2561.92
   -1  -52   -2  26362. 2063.47  28793. 2121.51
   -1  -52   -3 3143.19 825.851 2035.60 832.816
   -1  -52   -4 5030.18 1811.14 2510.06 1798.76
   -1  -52   -5  37949. 2156.34  33328. 2160.99
   -1  -52   -6  66068. 2568.88  62423. 2677.24
   -1  -52   -7  57972. 2516.25  57794. 2640.09
   -1  -52   -8  48011. 2474.46  40975. 2395.51
   -1  -52   -9  22229. 1554.95  28266. 1564.24
   -1  -52  -10  36463. 2593.65  32059. 2553.40
   -1  -52  -11  72840. 2737.61  68568. 2744.58
   -1  -52  -12  81966. 3112.23  71571. 2921.05
   -1  -52  -13  38173. 2965.17  45743. 2925.69
   -1  -52  -14  20828. 2483.74  28367. 2377.71
   -1  -52  -15 7432.66 2820.43  10952. 2746.90
   -1  -52  -16  14071. 2103.71  12941. 2064.24
   -1  -52  -17  10263. 2261.61 6441.17 2049.53
   -1  -52  -18 6024.76 2410.21 6314.24 2171.82
   -1  -52  -19  16161. 2258.51  12779. 2210.52
   -1  -52  -20  50271. 2336.69  49992. 2399.38
   -1  -52  -21 2703.56 1942.72 2589.01 1945.82
   -1  -52  -22 5582.04 2212.07 3849.07 2094.43
   -1  -52  -23 5461.29 1912.54 5615.32 1884.67
   -1  -52  -24 3697.36 1903.25 6934.20 1917.18
   -1  -52  -25 -3228.3 2023.22  254.10 2093.65
   -1  -52  -26 9342.10 2128.48 9055.72 2124.61
   -1  -52  -27  31966. 2284.83  26989. 2166.41
   -1  -52  -28  32817. 2585.14  29226. 2773.99
   -1  -52  -29  19907. 2252.32  24443. 2147.06
   -1  -52  -30 8088.23 1908.67 8506.18 1880.80
   -1  -52  -31 -2244.6 1740.71 1637.77 1664.09
   -1  -52  -32 -1846.0 1681.11  434.83 1699.69
   -1  -52  -33 4650.15 1000.77 3576.62 1020.12
   -1  -52  -34 -2235.3 1803.40 1124.61 1806.50
   -1  -52  -35  551.24 1712.85  132.20 1771.67
   -1  -52  -36 3664.08 2140.09 2061.92 2003.09
   -1  -52  -37 -1651.7 1539.47 -769.81 1524.77
   -1  -52  -38 2289.47 1681.11 -269.12 1618.42
   -1  -52  -39 -1741.5 1727.55 -1058.0 1648.61
   -1  -52  -40  -57.31 1537.15  820.43 1488.39
   -1  -52  -41  854.49 1546.44 -3236.8 1602.17
   -1  -52  -42 3072.75 1847.52 3006.96 1863.00
   -1  -52  -43 -3824.3 1845.97  458.28 1878.48
   -1  -52  -44 2293.34 1921.05 1047.99 1917.18
   -1  -52  -45  931.89 2080.49 -1954.3 2133.90
   -1  -52  -46 -3902.5 2119.97 -4127.7 2181.11
   -1  -52  -47  560.99 2312.69 -1240.7 2090.56
   -1  -53   -1 115015. 3243.80 128328. 3442.72
   -1  -53   -2  16618. 1979.87  20224. 2031.73
   -1  -53   -3  18042. 2023.22  17980. 2010.83
   -1  -53   -4  61463. 2169.50  59412. 2150.15
   -1  -53   -5  53266. 2581.27  51169. 2554.18
   -1  -53   -6  12833. 1605.26  13019. 1585.91
   -1  -53   -7  40310. 2618.42  34265. 2366.10
   -1  -53   -8  37941. 2283.28  41060. 2332.82
   -1  -53   -9  25967. 2140.09  18135. 2051.08
   -1  -53  -10 6985.29 2154.80 5383.90 2068.88
   -1  -53  -11  32693. 2395.51  31455. 2347.52
   -1  -53  -12  25998. 2379.25  21084. 2287.92
   -1  -53  -13  91486. 3012.38  92492. 3010.83
   -1  -53  -14  63011. 2397.83  65294. 2505.42
   -1  -53  -15  59930. 3369.19  59017. 3060.37
   -1  -53  -16  73916. 3306.50  69977. 3128.48
   -1  -53  -17  42794. 2882.35  49149. 2815.01
   -1  -53  -18  20588. 2390.86  28754. 2650.93
   -1  -53  -19 3647.83 2041.79 3821.98 2118.42
   -1  -53  -20 8862.22 2668.73  10937. 2739.16
   -1  -53  -21 1511.61 946.594 1787.15 917.182
   -1  -53  -22  12833. 2761.61  13661. 2706.65
   -1  -53  -23  27113. 2207.43  24984. 2191.17
   -1  -53  -24 9698.13 2137.77  15596. 2263.16
   -1  -53  -25 2853.71 1984.52 4579.72 2023.99
   -1  -53  -26 1629.26 1802.63  276.78 1886.99
   -1  -53  -27 4938.08 2019.35 4209.75 2008.51
   -1  -53  -28  26378. 2378.48  22686. 2226.78
   -1  -53  -29 9527.85 2067.34 5931.11 2044.89
   -1  -53  -30 5626.93 941.175 3884.67 1003.87
   -1  -53  -31 -228.17 1732.97 -597.06 1741.48
   -1  -53  -32 -258.20 1905.57 6104.48 2034.83
   -1  -53  -33 8622.28 1929.56 9938.07 2013.93
   -1  -53  -34 3829.72 1784.83 3226.00 1840.56
   -1  -53  -35  -95.43 1634.67 -186.53 1602.17
   -1  -53  -36 -367.88 1548.76 -1669.5 1472.91
   -1  -53  -37 4339.78 1672.60 3603.71 1598.30
   -1  -53  -38  799.53 1727.55  669.19 1698.91
   -1  -53  -39 1417.18 1531.73 1367.65 1479.87
   -1  -53  -40  383.82 1609.13  478.79 1586.69
   -1  -53  -41 -622.14 1667.96 -113.62 1678.02
   -1  -53  -42 2092.10 1872.29 -485.60 1889.32
   -1  -53  -43  397.76 1938.08   85.60 1898.60
   -1  -53  -44 2696.59 2356.03 4431.11 2212.85
   -1  -53  -45 5068.88 1945.04  914.86 2148.60
   -1  -53  -46 -3027.1 2130.80  799.53 2187.30
   -1  -54   -1 7677.24 1270.90 9450.46 1261.61
   -1  -54   -2  36494. 2375.38  34799. 2428.79
   -1  -54   -3 6996.12 2027.09 2037.15 1989.94
   -1  -54   -4 8544.88 2066.56 6247.67 2099.07
   -1  -54   -5  34358. 1805.73  34853. 1811.14
   -1  -54   -6  97988. 2634.67 106192. 2751.55
   -1  -54   -7  69365. 2691.95  63537. 2627.71
   -1  -54   -8  17686. 2061.14  17299. 2047.21
   -1  -54   -9  18158. 2202.78  17500. 2149.38
   -1  -54  -10  18050. 2780.96  17477. 2640.86
   -1  -54  -11  10704. 2002.32  13259. 2045.66
   -1  -54  -12 3541.02 2113.00 3523.99 2099.84
   -1  -54  -13  16246. 1477.55  21246. 1590.56
   -1  -54  -14  22794. 2631.58  21625. 2479.87
   -1  -54  -15  19156. 2547.99  18576. 2660.21
   -1  -54  -16 -2200.5 2215.17 2137.77 2197.37
   -1  -54  -17  26950. 2359.90  21919. 2366.10
   -1  -54  -18  40093. 2490.71  36827. 2773.99
   -1  -54  -19 5005.41 1296.44 5529.41 1284.05
   -1  -54  -20 5909.44 1205.11 7356.80 1212.85
   -1  -54  -21 1609.13 1892.41 5240.71 2001.55
   -1  -54  -22 7794.11 2115.32 5757.73 2121.51
   -1  -54  -23 6007.73 2773.22 7696.59 3304.95
   -1  -54  -24 9721.35 2070.43 8258.51 2156.34
   -1  -54  -25  28947. 2224.46  30279. 2311.14
   -1  -54  -26  11502. 2469.81  12562. 2715.94
   -1  -54  -27 3434.98 1773.22 3897.83 1798.76
   -1  -54  -28 5461.29 1908.67 7067.33 1863.78
   -1  -54  -29 4324.30 2119.97 3566.56 2031.73
   -1  -54  -30  883.90 1941.17 5296.43 1934.98
   -1  -54  -31 2077.40 1079.72 3017.02 1202.01
   -1  -54  -32 5598.29 1981.42 5051.08 1962.85
   -1  -54  -33 4506.19 1835.14 3045.66 1890.86
   -1  -54  -34 5112.22 1702.78 3912.53 1705.11
   -1  -54  -35  -15.37 1586.69 3623.06 1566.56
   -1  -54  -36 2421.05 1639.32 3736.06 1583.59
   -1  -54  -37 -586.22 1724.46  805.73 1629.26
   -1  -54  -38 1219.04 1582.04  878.48 1513.16
   -1  -54  -39 -177.86 1544.12  683.59 1538.70
   -1  -54  -40 -674.07 1679.56 2017.80 1682.66
   -1  -54  -41 -630.34 1882.35  425.23 1965.17
   -1  -54  -42 -169.50 932.662 2253.87 990.711
   -1  -54  -43 -529.41 1272.44 1809.60 1074.30
   -1  -54  -44  673.06 2027.86 -1709.0 1913.31
   -1  -54  -45 4785.60 2164.86 1225.23 2148.60
   -1  -54  -46 -1419.5 2541.02 1914.86 2544.89
   -1  -55   -1  54032. 2860.68  55952. 2917.95
   -1  -55   -2  42337. 2524.77  49698. 2653.25
   -1  -55   -3 263777. 5694.27 261377. 5644.73
   -1  -55   -4  59234. 2154.02  54667. 2135.45
   -1  -55   -5  38537. 2442.72  39450. 2506.19
   -1  -55   -6  28529. 2479.10  23274. 2290.25
   -1  -55   -7  45820. 2811.92  44450. 2716.72
   -1  -55   -8  17438. 2376.16  17515. 2267.03
   -1  -55   -9  50472. 2167.95  55410. 2258.51
   -1  -55  -10 187461. 4609.90 179412. 4428.79
   -1  -55  -11  48684. 2633.12  47012. 2628.48
   -1  -55  -12  17624. 2451.24  20952. 2276.31
   -1  -55  -13  39961. 2600.62  30255. 2389.32
   -1  -55  -14 3481.42 1196.59 4698.91 1254.64
   -1  -55  -15 9574.29 2691.95 8459.74 2607.58
   -1  -55  -16  57159. 2691.17  50433. 2893.96
   -1  -55  -17  20108. 2965.94  20991. 3250.00
   -1  -55  -18 3894.73 2028.64   94.66 1906.34
   -1  -55  -19  13026. 1988.39  11254. 2003.87
   -1  -55  -20  11997. 2165.63  13816. 2244.58
   -1  -55  -21  20201. 2924.92  12771. 3273.22
   -1  -55  -22 6434.20 2116.87 2208.20 2128.48
   -1  -55  -23 4054.95 1885.45  299.07 1910.99
   -1  -55  -24 6152.47 1955.88 8738.38 1982.97
   -1  -55  -25  19025. 2465.17  16099. 2551.08
   -1  -55  -26  18723. 2044.12  20294. 2088.23
   -1  -55  -27 4144.73 1913.31 1788.70 1816.56
   -1  -55  -28 1412.54 1750.77 1008.51 1721.36
   -1  -55  -29 1472.91 1697.37 4731.42 1768.57
   -1  -55  -30 -3571.2 1759.29 1241.48 1783.28
   -1  -55  -31 4270.12 2228.33 4212.07 2305.73
   -1  -55  -32  807.27 1941.17  105.19 1949.69
   -1  -55  -33 -758.51 1625.39 -492.80 1673.37
   -1  -55  -34  11486. 2385.45  10070. 2372.29
   -1  -55  -35 -1464.4 1619.97 1986.07 1601.39
   -1  -55  -36 2734.52 1665.63 -2000.8 1599.84
   -1  -55  -37 3511.61 1637.77 2079.72 1531.73
   -1  -55  -38 -166.49 1562.69  941.18 1522.44
   -1  -55  -39 4126.16 1651.70 1194.27 1646.28
   -1  -55  -40 4791.79 1989.16 2904.80 2027.09
   -1  -55  -41 1636.22 1931.89   84.21 2130.03
   -1  -55  -42  993.03 2530.18  -94.19 2578.94
   -1  -55  -43  610.91 1794.12 -3346.7 1780.96
   -1  -55  -44 3756.19 2212.85 1011.61 2207.43
   -1  -55  -45 -1432.7 2099.84 -1271.7 2068.11
   -1  -56   -1  22322. 2102.94  20046. 2068.11
   -1  -56   -2  55279. 2039.47  59272. 2082.82
   -1  -56   -3 7312.69 1961.30 4690.40 1938.85
   -1  -56   -4 6003.86 2067.34 3962.84 1995.35
   -1  -56   -5  59296. 2749.22  62608. 2782.51
   -1  -56   -6  34667. 2448.91  40689. 2479.87
   -1  -56   -7 5783.28 1934.21 8676.46 1945.82
   -1  -56   -8  37330. 2300.31  40635. 2339.01
   -1  -56   -9  41045. 2331.27  39272. 2344.43
   -1  -56  -10 7770.89 2122.29 8970.58 2000.00
   -1  -56  -11 4878.48 2148.60 6948.14 2113.00
   -1  -56  -12  22724. 2353.71  21889. 2286.38
   -1  -56  -13 9388.54 2034.05 9798.75 1986.07
   -1  -56  -14 7340.55 2001.55 3623.06 2133.90
   -1  -56  -15 9930.33 2856.03 9736.83 3107.58
   -1  -56  -16  20000. 2146.28  12090. 2161.76
   -1  -56  -17   61.07 1944.27 1307.27 1942.72
   -1  -56  -18 4463.62 2416.41 5013.93 2459.75
   -1  -56  -19 3078.94 1188.85 4327.40 1095.20
   -1  -56  -20  17663. 2247.68  19195. 2365.32
   -1  -56  -21 9187.30 2064.24  11695. 2013.93
   -1  -56  -22 8552.62 2027.86  10093. 2030.96
   -1  -56  -23  13390. 2060.37  14195. 2130.80
   -1  -56  -24  24102. 2161.76  23491. 2181.11
   -1  -56  -25 1851.39 1776.31 3530.96 1787.92
   -1  -56  -26 4925.69 1826.62 6691.17 1824.30
   -1  -56  -27 9280.18 1825.08 6983.74 1794.12
   -1  -56  -28 -1608.4 1845.97 -1033.3 1718.26
   -1  -56  -29 4017.02 1878.48 1084.36 1882.35
   -1  -56  -30 3358.36 1911.76  456.73 2006.19
   -1  -56  -31 -2001.5 1802.63 -420.59 1898.60
   -1  -56  -32 -303.56 1739.16 -917.96 1624.61
   -1  -56  -33 1508.51 1854.49 -547.60 1893.19
   -1  -56  -34 2322.75 1672.60 -2414.9 1671.82
   -1  -56  -35 2407.89 1770.90 -1531.7 1703.56
   -1  -56  -36 4137.77 928.792 4187.30 924.922
   -1  -56  -37 -314.32 1503.87  680.26 1505.42
   -1  -56  -38 -733.67 844.426 1828.95 801.857
   -1  -56  -39 -859.13 1722.91 -824.30 1713.62
   -1  -56  -40  459.36 1932.66 -166.33 1966.72
   -1  -56  -41  366.95 2421.05 -1183.4 2557.27
   -1  -56  -42 -1775.5 1877.71 -3989.9 1824.30
   -1  -56  -43 2064.24 980.649  963.62 1226.78
   -1  -56  -44 -3500.0 2090.56  -52.17 2163.31
   -1  -57   -1  21076. 2229.87  15418. 2188.08
   -1  -57   -2 9380.80 2090.56 8552.62 2071.21
   -1  -57   -3 1130.80 2033.28 6924.14 2041.02
   -1  -57   -4 8823.52 2146.28  12221. 2082.04
   -1  -57   -5  26796. 2174.92  22732. 2167.18
   -1  -57   -6  21695. 2158.67  22508. 2177.24
   -1  -57   -7  11269. 1982.20  10975. 1989.16
   -1  -57   -8  30395. 1998.45  32771. 2024.77
   -1  -57   -9  18909. 2537.15  23460. 2472.91
   -1  -57  -10  35906. 2480.65  41865. 2514.70
   -1  -57  -11 1582.82 1876.93  784.05 1912.54
   -1  -57  -12 6665.63 1913.31 3275.54 1924.92
   -1  -57  -13  13645. 1500.77  13522. 1459.75
   -1  -57  -14  18328. 2297.21  17957. 2340.55
   -1  -57  -15  30248. 2443.50  28653. 2517.80
   -1  -57  -16  86687. 3215.94  88545. 3234.52
   -1  -57  -17  28034. 2417.95  25217. 2303.40
   -1  -57  -18  12190. 2180.34 7013.15 2191.95
   -1  -57  -19  14025. 2828.17  15310. 2788.70
   -1  -57  -20  21680. 2510.06  27214. 2421.82
   -1  -57  -21  22539. 1751.55  20565. 1691.17
   -1  -57  -22 2917.18 1904.02 1047.21 1814.24
   -1  -57  -23  10054. 1966.72  10782. 2003.87
   -1  -57  -24  20488. 2211.30  16749. 2197.37
   -1  -57  -25  13019. 2092.88  16548. 2079.72
   -1  -57  -26  26037. 2154.80  29404. 2208.20
   -1  -57  -27  16045. 2119.19  18398. 2140.86
   -1  -57  -28 3784.05 1815.01 5006.96 1886.99
   -1  -57  -29  681.89 1878.48 4809.59 1838.23
   -1  -57  -30 9535.59 2021.67  11966. 2139.32
   -1  -57  -31 4160.99 1805.73 6109.90 1916.41
   -1  -57  -32 2091.33 1644.74 4452.78 1654.02
   -1  -57  -33 1638.54 1674.92 4750.77 1663.31
   -1  -57  -34 1122.29 2094.43  731.27 2020.12
   -1  -57  -35 1339.78 1881.58 -2502.3 1711.30
   -1  -57  -36  702.17 1502.32 -474.07 1521.67
   -1  -57  -37  425.77 1642.41  833.59 1602.94
   -1  -57  -38  624.15 1697.37 -204.18 1712.85
   -1  -57  -39 1969.81 1108.36 2017.80 981.423
   -1  -57  -40 2296.44 2339.78 2393.19 2497.68
   -1  -57  -41 -138.00 2000.77 1163.31 1856.81
   -1  -57  -42 2748.45 2061.92 -863.00 1917.18
   -1  -57  -43 -1236.1 2221.36 -2169.5 2178.79
   -1  -57  -44 3088.23 3415.63 2448.14 3636.99
   -1  -58   -1  13274. 2125.39  10193. 2114.55
   -1  -58   -2  21053. 2413.31  14396. 2480.65
   -1  -58   -3  49621. 2637.77  50364. 2712.85
   -1  -58   -4  43220. 2563.47  49652. 2718.26
   -1  -58   -5 5996.12 3008.51 9086.68 3116.10
   -1  -58   -6 5818.88 1111.45 6374.61 1135.45
   -1  -58   -7  27159. 2524.77  26943. 2480.65
   -1  -58   -8 3824.30 2192.72 9628.47 2160.21
   -1  -58   -9 4129.25 1993.03 8970.58 2124.61
   -1  -58  -10  21192. 2224.46  21850. 2314.24
   -1  -58  -11  20859. 2386.99  19613. 2510.83
   -1  -58  -12 6496.90 2120.74 2760.83 2352.94
   -1  -58  -13 6460.52 2099.07 7703.55 2208.98
   -1  -58  -14  499.46 2094.43  -61.08 2123.84
   -1  -58  -15  25070. 2323.53  27407. 2410.99
   -1  -58  -16  16138. 2027.86  11881. 2005.42
   -1  -58  -17 5964.39 2311.14  13421. 2590.55
   -1  -58  -18  11502. 2050.31 9961.29 2068.11
   -1  -58  -19  25279. 2282.51  26409. 2349.07
   -1  -58  -20  17005. 2236.07  17190. 2091.33
   -1  -58  -21 2727.55 2061.92 5085.91 1949.69
   -1  -58  -22 4471.36 2596.75 7050.30 2549.53
   -1  -58  -23 1407.89 1914.86 1451.24 1932.66
   -1  -58  -24  264.16 1902.47  -21.22 1910.99
   -1  -58  -25 5981.42 1767.80 5592.87 1832.04
   -1  -58  -26 1915.63 1900.15 -2856.0 1922.60
   -1  -58  -27 3503.09 1745.35  421.13 1735.29
   -1  -58  -28  226.39 1869.19 1617.65 1788.70
   -1  -58  -29 7434.98 1771.67 4138.54 1854.49
   -1  -58  -30 9922.59 2025.54  11347. 2220.59
   -1  -58  -31 8784.82 1781.73 8862.22 1789.47
   -1  -58  -32  986.07 1665.63  254.10 1636.22
   -1  -58  -33 -2159.4 1799.53 1897.83 1789.47
   -1  -58  -34 -1246.9 1804.18 1324.30 1738.39
   -1  -58  -35 6823.52 1805.73 5664.86 1756.96
   -1  -58  -36 3612.23 1864.55 4305.72 1952.78
   -1  -58  -37 -1120.7 1755.42 -546.90 1732.20
   -1  -58  -38  124.30 2039.47 -1066.6 2052.63
   -1  -58  -39 4767.02 2157.12  710.14 2410.21
   -1  -58  -40 1547.99 1070.43 -648.92 990.711
   -1  -58  -41  630.03 1990.71 -2751.5 1894.73
   -1  -58  -42 1989.94 2143.96 -3481.4 2185.76
   -1  -58  -43  336.84 2327.40 1914.86 2188.85
   -1  -59   -1  46765. 2405.57  45317. 2386.99
   -1  -59   -2 9767.79 2117.65 9102.16 2073.53
   -1  -59   -3  22005. 2278.64  23676. 2294.12
   -1  -59   -4 1280.18 2079.72 2777.09 2002.32
   -1  -59   -5 4769.35 2400.93 2515.48 2194.27
   -1  -59   -6 3652.47 2020.90 5806.50 2119.19
   -1  -59   -7  12067. 2116.87 9434.98 2130.03
   -1  -59   -8  25588. 2342.10  28793. 2325.08
   -1  -59   -9  12268. 2137.77  12438. 2390.86
   -1  -59  -10 6164.08 2099.07  14613. 2370.74
   -1  -59  -11 9535.59 2077.40 9698.13 2132.35
   -1  -59  -12  30488. 2193.50  24868. 2181.11
   -1  -59  -13  45263. 2426.47  42748. 2490.71
   -1  -59  -14  91099. 3152.47  94659. 3274.76
   -1  -59  -15  18498. 2160.99  19265. 2206.65
   -1  -59  -16 -1474.5 1900.15 2008.51 1899.38
   -1  -59  -17 6941.94 1914.08 7697.36 1952.01
   -1  -59  -18  10751. 1911.76  13282. 2006.19
   -1  -59  -19 1421.83 1771.67  944.27 1853.71
   -1  -59  -20 -869.19 1822.75 1770.12 1936.53
   -1  -59  -21  15255. 2379.25  15163. 2502.32
   -1  -59  -22  14156. 2386.22  18878. 2385.45
   -1  -59  -23 5577.39 2030.18  12500. 2099.07
   -1  -59  -24 2160.99 899.380 4517.80 1000.77
   -1  -59  -25 4304.18 1850.62 5433.43 1910.21
   -1  -59  -26 1334.36 1706.65 1409.44 1819.66
   -1  -59  -27  308.36 1832.04 1194.27 1750.00
   -1  -59  -28 3834.36 1796.44 3215.17 1924.92
   -1  -59  -29 3589.01 1750.00  958.20 1834.36
   -1  -59  -30 2517.03 1702.01 1280.18 1695.04
   -1  -59  -31 4400.92 1750.00 3636.22 1691.17
   -1  -59  -32 1543.34 1816.56 2442.72 1760.06
   -1  -59  -33 5361.45 1782.51 5909.44 1707.43
   -1  -59  -34 1598.30 775.541  525.62 811.145
   -1  -59  -35 2859.90 1724.46 3071.20 1763.93
   -1  -59  -36 -112.46 1784.83 -1503.9 1938.08
   -1  -59  -37 1138.54 2492.26 -1335.1 2469.81
   -1  -59  -38 2182.66 1935.76 1647.06 2431.11
   -1  -59  -39 1152.48 1902.47 -1727.6 1896.28
   -1  -59  -40 -1420.3 1781.73 2081.27 1801.08
   -1  -59  -41 1665.63 2271.67 2845.97 2229.87
   -1  -59  -42 2960.52 2233.74 2720.59 2224.46
   -1  -60   -1 5002.32 2163.31 6311.91 2196.59
   -1  -60   -2 9969.03 2219.04  10193. 2216.72
   -1  -60   -3 9117.64 2115.32  16215. 2160.21
   -1  -60   -4  12051. 2102.17 8738.38 2057.27
   -1  -60   -5  16169. 2196.59  12446. 2136.22
   -1  -60   -6  24737. 2281.73  22841. 2252.32
   -1  -60   -7  55627. 2960.52  50805. 2901.70
   -1  -60   -8 5160.99 2214.39 1654.80 2143.96
   -1  -60   -9 6160.98 2157.12 5151.70 2206.65
   -1  -60  -10  10356. 2042.57  10805. 2039.47
   -1  -60  -11  16029. 1568.88  12755. 1481.42
   -1  -60  -12  24698. 2250.77  26827. 2298.76
   -1  -60  -13  10364. 1969.04  11563. 2082.04
   -1  -60  -14 6466.71 1909.44 1701.24 1886.22
   -1  -60  -15 2584.36 1811.92 1726.00 1819.66
   -1  -60  -16  12647. 2266.25  17036. 2311.14
   -1  -60  -17  26176. 2111.45  22430. 2017.80
   -1  -60  -18 2835.91 1935.76 3956.65 1958.20
   -1  -60  -19 1036.38 1872.29 1123.06 1897.83
   -1  -60  -20 6604.48 1951.24 6556.50 1938.08
   -1  -60  -21  14930. 2260.06  16130. 2203.56
   -1  -60  -22 -626.86 2702.78 9171.82 2431.11
   -1  -60  -23 8691.94 2243.03 8289.47 2242.26
   -1  -60  -24 9860.67 2108.36  15317. 2178.02
   -1  -60  -25 3150.15 1713.62 3509.28 1747.68
   -1  -60  -26 3737.61 1833.59 3793.34 1780.18
   -1  -60  -27 7469.81 1817.34 7987.61 1979.10
   -1  -60  -28 9148.60 1867.65  12415. 1987.61
   -1  -60  -29 5864.55 2082.82 7307.27 2068.88
   -1  -60  -30 2452.78 1718.26  733.98 1719.04
   -1  -60  -31 -2600.6 1783.28 2308.05 1757.74
   -1  -60  -32 1302.63 1660.21 3835.14 1684.98
   -1  -60  -33 3301.85 1711.30 5289.47 1714.39
   -1  -60  -34 4718.26 1726.78 3328.94 1775.54
   -1  -60  -35 -288.08 1698.91  965.94 1743.03
   -1  -60  -36 1763.16 2229.10 -150.54 2119.97
   -1  -60  -37  652.24 2085.91 -334.98 2489.16
   -1  -60  -38 3191.17 1305.73 2302.63 1007.74
   -1  -60  -39 2278.64 1870.74 1555.73 1819.66
   -1  -60  -40  536.61 2112.23 1679.56 1986.07
   -1  -60  -41 -1373.8 2256.96 5499.22 2396.28
   -1  -61   -1  18065. 1589.78  17144. 1608.36
   -1  -61   -2  39210. 2358.36  32848. 2203.56
   -1  -61   -3  49992. 2515.48  51664. 2432.66
   -1  -61   -4  17376. 2157.12  15193. 1998.45
   -1  -61   -5 5286.37 2166.41 2276.31 2040.25
   -1  -61   -6 4674.14 2099.07 4540.24 2113.77
   -1  -61   -7 4721.36 1113.00 4958.97 891.640
   -1  -61   -8  29714. 2315.01  35952. 2202.01
   -1  -61   -9  37531. 2407.89  32585. 2188.08
   -1  -61  -10 8986.06 1936.53  12082. 1880.80
   -1  -61  -11 6876.93 1866.87 7956.65 1921.05
   -1  -61  -12 9380.80 1877.71 9674.91 1852.94
   -1  -61  -13 7560.36 1813.47 6331.26 1835.14
   -1  -61  -14 1372.29 1767.03 4216.71 1808.82
   -1  -61  -15 2506.19 1715.94  583.28 1713.62
   -1  -61  -16 1229.88 1806.50  979.10 1771.67
   -1  -61  -17 9287.92 1977.55 9287.92 1977.55
   -1  -61  -18 7467.49 1253.87 5873.83 1205.88
   -1  -61  -19 -682.66 1784.05 2388.54 1856.81
   -1  -61  -20 1571.98 2047.99 3292.57 2133.90
   -1  -61  -21 -1688.9 1955.88 3571.98 2086.69
   -1  -61  -22  -31.97 908.668 2778.64 1010.83
   -1  -61  -23 4060.37 1792.57 2154.02 1858.36
   -1  -61  -24 2743.81 890.866 3172.60 1002.32
   -1  -61  -25 5849.84 1945.82 7344.42 1878.48
   -1  -61  -26  123.37 1737.61  144.04 1851.39
   -1  -61  -27 2123.84 1695.04 -3076.6 1814.24
   -1  -61  -28 3737.61 1712.85 -499.61 1689.63
   -1  -61  -29 -659.91 1809.60 1186.53 1756.96
   -1  -61  -30 9388.54 1906.34 6092.87 1839.78
   -1  -61  -31 5204.33 1953.56 5380.03 2021.67
   -1  -61  -32 1957.43 921.052 3992.26 950.463
   -1  -61  -33  11664. 2306.50 8088.23 2168.73
   -1  -61  -34 3472.13 1748.45 -412.77 1712.85
   -1  -61  -35 1132.35 2207.43 2867.64 2153.25
   -1  -61  -36 2551.86 2018.57 1053.40 2661.76
   -1  -61  -37 -3096.0 1936.53 1976.78 1858.36
   -1  -61  -38 -2223.7 1770.90 1353.71 1743.03
   -1  -61  -39 -2181.9 2286.38 2641.64 2130.03
   -1  -61  -40 5075.85 2331.27 3757.74 2236.84
   -1  -62   -1 7995.35 1885.45 9953.55 2003.87
   -1  -62   -2 4339.78 1952.78 1822.75 1923.37
   -1  -62   -3 5308.82 1915.63 4984.52 1945.82
   -1  -62   -4  19009. 2169.50  21610. 2229.10
   -1  -62   -5  13390. 1929.56  16625. 1934.98
   -1  -62   -6  28406. 2118.42  33785. 2181.89
   -1  -62   -7  34659. 2209.75  31610. 2199.69
   -1  -62   -8 4869.96 1866.87 2998.45 1811.14
   -1  -62   -9 9349.84 1878.48  10666. 1869.97
   -1  -62  -10 6235.29 1813.47 7294.88 1871.52
   -1  -62  -11 2396.28 1816.56 2117.65 1798.76
   -1  -62  -12  11138. 1883.90 8645.50 1838.23
   -1  -62  -13 -180.65 894.736 1965.17 903.250
   -1  -62  -14 5824.30 1046.44 3972.91 1058.82
   -1  -62  -15 1982.97 1110.68 3112.23 1085.91
   -1  -62  -16  16455. 2054.95  16788. 2128.48
   -1  -62  -17  21354. 2944.27  18282. 2722.91
   -1  -62  -18 6082.04 2058.05 2828.94 2032.51
   -1  -62  -19 3619.97 937.306 5554.17 1103.71
   -1  -62  -20 3267.02 1832.04  761.84 2010.83
   -1  -62  -21  649.15 1726.00 -1309.6 1757.74
   -1  -62  -22 2226.00 842.104  683.51 846.748
   -1  -62  -23 3198.14 1198.92 4951.23 1221.36
   -1  -62  -24 -2823.5 1902.47 -1554.2 1807.27
   -1  -62  -25  897.83 1766.25 2148.60 2000.77
   -1  -62  -26 5778.63 2065.01 5197.36 2101.39
   -1  -62  -27  10124. 2090.56  11989. 2047.99
   -1  -62  -28 7328.17 1893.96 3208.20 1790.25
   -1  -62  -29  466.56 1787.92 2445.82 1744.58
   -1  -62  -30 -1547.2 1654.02 2339.01 1681.89
   -1  -62  -31 -1246.9 1640.09 2604.49 1694.27
   -1  -62  -32 -1262.4 1576.62  962.85 1619.97
   -1  -62  -33 -1315.8 1750.77  479.95 1722.91
   -1  -62  -34 6474.45 2174.15 3685.75 2151.70
   -1  -62  -35 1514.70 1969.04  312.07 2486.84
   -1  -62  -36 1978.33 1885.45 2966.72 1828.95
   -1  -62  -37 -860.68 1719.81 1399.38 1746.13
   -1  -62  -38 -1026.3 1982.20 1104.49 1875.39
   -1  -62  -39 -1540.2 2227.55 -2230.6 2518.57
   -1  -63   -1  26432. 2436.53  29605. 2458.20
   -1  -63   -2  38568. 2609.13  38909. 2394.73
   -1  -63   -3  20952. 2145.51  22337. 2188.08
   -1  -63   -4 -1177.2 1897.83 1888.54 1753.87
   -1  -63   -5  11641. 1998.45  10867. 1907.89
   -1  -63   -6  24899. 2093.65  25031. 2095.97
   -1  -63   -7 8668.72 1954.33 7149.37 1883.13
   -1  -63   -8 7458.20 1917.18 8212.07 1817.34
   -1  -63   -9 2953.56 1811.14 2282.51 1773.22
   -1  -63  -10 6549.53 1835.91 5092.10 1787.92
   -1  -63  -11  10248. 2079.72 7739.93 1870.74
   -1  -63  -12 7573.52 2012.38 6263.93 1866.87
   -1  -63  -13  17810. 2185.76  20735. 2254.64
   -1  -63  -14  31161. 2414.08  34938. 2608.36
   -1  -63  -15  23986. 2377.71  19381. 2433.43
   -1  -63  -16  13189. 2061.14  14025. 2065.79
   -1  -63  -17 3773.99 2038.70 2526.31 2016.25
   -1  -63  -18 1247.68 1129.26 -1972.1 1140.09
   -1  -63  -19 5367.64 1760.06 -107.51 1723.68
   -1  -63  -20 1675.69 1016.25 2047.99 1032.51
   -1  -63  -21  532.20 1738.39 -697.75 1780.18
   -1  -63  -22 5385.44 1842.88 -400.77 1737.61
   -1  -63  -23  -15.16 1755.42  346.44 1806.50
   -1  -63  -24  834.36 1835.14 -1171.8 1832.04
   -1  -63  -25 4569.65 1022.44  366.80 919.504
   -1  -63  -26 9226.00 1986.84 7979.87 1921.82
   -1  -63  -27 4324.30 1064.24 3622.29 1078.17
   -1  -63  -28 -189.40 1695.04  501.47 1610.68
   -1  -63  -29 -354.72 1625.39 -1589.0 1673.37
   -1  -63  -30 -1771.7 1595.97 2068.88 1664.09
   -1  -63  -31 -195.59 1578.17 -355.34 1580.49
   -1  -63  -32 -2914.9 1726.00 4003.87 1776.31
   -1  -63  -33  973.68 2138.54 6030.95 2400.93
   -1  -63  -34  107.43 1863.78 8769.34 2727.55
   -1  -63  -35    1.38 2026.31 7856.03 1989.94
   -1  -63  -36 1802.63 1759.29 3098.29 1826.62
   -1  -63  -37 -528.64 2014.70 2506.19 1987.61
   -1  -63  -38 2834.36 2335.14 -598.37 2277.09
   -1  -64   -1 9458.20 1842.10  11455. 1870.74
   -1  -64   -2 7267.02 1787.15 9427.24 1827.40
   -1  -64   -3 2280.18 816.563 4159.44 940.402
   -1  -64   -4 -1580.5 1921.82  133.44 1856.81
   -1  -64   -5 1270.90 1866.10  -26.75 1863.00
   -1  -64   -6  19776. 3097.52  12299. 2773.22
   -1  -64   -7 8699.68 2017.03 7727.55 1986.07
   -1  -64   -8  32585. 2967.49  24536. 2554.95
   -1  -64   -9  19419. 2185.76  19899. 2135.45
   -1  -64  -10  10255. 2049.53  15604. 2034.83
   -1  -64  -11 9760.05 2095.97 9984.51 2020.90
   -1  -64  -12  13050. 2274.77  13963. 2236.84
   -1  -64  -13  13645. 2130.80  11053. 2259.29
   -1  -64  -14  25991. 2147.83  29474. 2239.94
   -1  -64  -15  13313. 1952.78  16641. 2068.88
   -1  -64  -16 -175.00 1826.62 3002.32 1798.76
   -1  -64  -17 1821.98 1763.16 2410.99 1760.83
   -1  -64  -18  11912. 1894.73  15046. 1966.72
   -1  -64  -19 8537.14 1803.40  10418. 1883.90
   -1  -64  -20 -1201.2 1928.02 3401.70 1808.05
   -1  -64  -21 1808.05 1831.27   -8.64 1746.13
   -1  -64  -22  10991. 2355.26  15085. 2455.11
   -1  -64  -23  14969. 1907.12 9806.49 1907.12
   -1  -64  -24 4938.85 1885.45 7801.85 1816.56
   -1  -64  -25 1487.61 1863.00 5813.46 1746.13
   -1  -64  -26 3183.43 2900.15 9256.96 2528.64
   -1  -64  -27 -591.56 1618.42  689.01 1605.26
   -1  -64  -28 1648.61 1868.42 1543.34 1826.62
   -1  -64  -29 -2002.3 1925.69 -246.21 1737.61
   -1  -64  -30 1702.01 1647.06  612.69 1660.21
   -1  -64  -31 2117.64 2198.91 5585.13 2654.02
   -1  -64  -32 4465.94 2226.78 -155.03 2393.96
   -1  -64  -33 1119.19 907.120 1287.15 948.915
   -1  -64  -34 1958.98 1982.97  489.47 1908.67
   -1  -64  -35  -28.62 1822.75  748.45 1761.61
   -1  -64  -36 4227.55 2035.60 -2355.3 1972.13
   -1  -64  -37 5536.37 2335.14  -97.91 2334.36
   -1  -65   -1 4302.63 1723.68 2886.99 1708.98
   -1  -65   -2  10805. 1862.23  11308. 1824.30
   -1  -65   -3  465.63 1801.08  855.26 1719.04
   -1  -65   -4  13506. 1897.83  12554. 1832.82
   -1  -65   -5 3968.26 1763.93 2652.47 1762.38
   -1  -65   -6 1914.86 1782.51 5702.01 1779.41
   -1  -65   -7 4862.22 1823.53 3897.06 1801.86
   -1  -65   -8  21169. 2245.35  26215. 2188.08
   -1  -65   -9  35000. 2472.13  27964. 2356.03
   -1  -65  -10  12074. 2047.21  11997. 1942.72
   -1  -65  -11 3191.95 1905.57 -297.83 1876.93
   -1  -65  -12  737.15 2191.95 7022.44 2253.87
   -1  -65  -13 2067.34 1722.13 1774.77 1811.92
   -1  -65  -14 4345.20 1924.15 7541.01 1979.87
   -1  -65  -15 6316.56 1860.68 4239.16 1865.32
   -1  -65  -16 -559.98 1712.07 -1710.5 1725.23
   -1  -65  -17  279.26 1720.59 1335.91 1708.98
   -1  -65  -18 6377.70 1801.86 7495.35 1837.46
   -1  -65  -19 7654.02 1956.65 8351.38 1915.63
   -1  -65  -20 3871.51 1799.53 6811.91 1815.01
   -1  -65  -21 8335.91 1729.87 5304.17 1780.96
   -1  -65  -22 2486.07 1912.54 1450.46 1958.20
   -1  -65  -23 3008.51 968.265 2472.13 1026.31
   -1  -65  -24 3509.28 1907.89 4207.43 1830.49
   -1  -65  -25 3022.44 1634.67 1626.16 1681.89
   -1  -65  -26 -714.55 1647.06  374.77 1642.41
   -1  -65  -27 2763.93 1671.82 1264.70 1653.25
   -1  -65  -28 -1951.2 1625.39 -2074.3 1655.57
   -1  -65  -29 -2605.3 1848.30 -435.99 1770.12
   -1  -65  -30 1781.73 2052.63 5320.43 2168.73
   -1  -65  -31 2047.99 2238.39 -2990.7 2383.12
   -1  -65  -32 -1273.2 1921.05 -839.01 1948.91
   -1  -65  -33 1479.87 1979.10 -346.05 1931.89
   -1  -65  -34 1243.81 1778.64 3417.18 1744.58
   -1  -65  -35 1464.39 1982.97 2068.88 1946.59
   -1  -65  -36 3613.77 1948.91 1943.50 2211.30
   -1  -66   -1  44195. 2319.66  46548. 2330.49
   -1  -66   -2  32825. 2199.69  35488. 2156.34
   -1  -66   -3 9736.83 1885.45  12345. 1842.10
   -1  -66   -4 9009.28 1873.06  10789. 1808.82
   -1  -66   -5  26246. 2104.49  26796. 2079.72
   -1  -66   -6 8606.80 1845.20 8599.06 1816.56
   -1  -66   -7 5592.10 1834.36 1407.12 1790.25
   -1  -66   -8 1819.66 897.058 1325.85 827.399
   -1  -66   -9 -286.76 1811.92 -1585.1 1787.92
   -1  -66  -10  758.05 1714.39 -1063.5 1673.37
   -1  -66  -11 2801.08 1728.33 2814.24 1715.94
   -1  -66  -12 2690.40 1859.13 1862.23 1842.88
   -1  -66  -13 1566.56 977.553  754.57 1085.91
   -1  -66  -14 4731.42 1728.33 5050.30 1794.12
   -1  -66  -15 1155.57 1675.69 1482.97 1733.74
   -1  -66  -16  463.00 1722.91 -1061.1 1708.20
   -1  -66  -17 2342.88 1783.28 -514.71 1667.96
   -1  -66  -18 7917.95 2499.22 1486.84 2219.81
   -1  -66  -19  945.05 1651.70 -108.59 1719.04
   -1  -66  -20 -838.23 1794.89 1887.77 1995.35
   -1  -66  -21 5344.42 2849.07 1536.38 2697.37
   -1  -66  -22 3741.48 1893.96 5667.18 1820.43
   -1  -66  -23 7133.89 1713.62 1941.17 1661.76
   -1  -66  -24 5280.18 1153.25 1468.26 1105.26
   -1  -66  -25 3310.37 1687.30 4891.64 1704.33
   -1  -66  -26  706.73 1698.91 2527.09 1662.54
   -1  -66  -27  146.44 1582.82 1363.00 1648.61
   -1  -66  -28 -854.49 1746.90 5041.02 1819.66
   -1  -66  -29 -2216.7 1918.73  651.55 1968.26
   -1  -66  -30 1496.90 2269.35 -972.14 2407.12
   -1  -66  -31 4917.95 2142.41 5309.59 2086.69
   -1  -66  -32 -2596.7 1955.88 -1390.9 1782.51
   -1  -66  -33 2086.69 1899.38 4842.10 1858.36
   -1  -66  -34 6789.47 2140.86  12407. 2147.06
   -1  -66  -35  418.73 2045.66 5260.83 2323.53
   -1  -67   -1 1742.26 1701.24 -311.84 1694.27
   -1  -67   -2 3832.04 1736.07 3342.88 1697.37
   -1  -67   -3  13104. 1977.55  11486. 1924.15
   -1  -67   -4 7554.95 1854.49 7301.85 1873.06
   -1  -67   -5  16463. 2017.80  12810. 2007.74
   -1  -67   -6  30163. 2377.71  22957. 2116.10
   -1  -67   -7 7016.25 1780.18 3287.92 1709.75
   -1  -67   -8 1025.54 1708.98 1883.90 1668.73
   -1  -67   -9 -693.88 1674.15 1148.61 1664.09
   -1  -67  -10 7956.65 1907.12 8289.47 1852.17
   -1  -67  -11  15619. 1982.20  10379. 1895.51
   -1  -67  -12 2196.59 1797.21  529.88 1802.63
   -1  -67  -13 3150.93 1684.98 -3155.6 1706.65
   -1  -67  -14 -1428.8 1643.96 2923.37 1719.81
   -1  -67  -15 1938.85 1650.93  236.84 1652.48
   -1  -67  -16 2177.24 1794.12 4095.97 1777.86
   -1  -67  -17 5082.04 2003.87 1989.16 1823.53
   -1  -67  -18 2034.05 1825.85  562.38 1748.45
   -1  -67  -19 1331.27 1991.48 6628.48 1993.03
   -1  -67  -20  483.98 1944.27 4078.94 1990.71
   -1  -67  -21 2555.73 1695.04 2053.40 1681.89
   -1  -67  -22 2055.73 1742.26 3465.94 1689.63
   -1  -67  -23 1383.90 1743.81 2679.56 1707.43
   -1  -67  -24 -693.42 1650.15 2132.35 1645.51
   -1  -67  -25 4288.70 1707.43 5376.16 1700.46
   -1  -67  -26  870.74 1603.71 1517.03 1610.68
   -1  -67  -27 3128.48 1953.56 7188.07 2061.92
   -1  -67  -28 7257.73 2106.04 4091.33 1941.95
   -1  -67  -29 2234.52 1880.03 5919.50 2645.51
   -1  -67  -30 3339.78 1966.72 -1056.5 1966.72
   -1  -67  -31  305.42 2044.89 2490.71 1797.21
   -1  -67  -32 -2188.1 2008.51 2455.88 2019.35
   -1  -67  -33  111.07 2037.15 4010.83 1969.81
   -1  -67  -34 1915.63 950.463  703.10 1095.20
   -1  -68   -1 6277.08 1953.56 2554.95 1924.92
   -1  -68   -2 7120.74 1924.92 5600.61 1937.30
   -1  -68   -3 2198.14 1750.77 2640.09 1760.83
   -1  -68   -4 -2143.2 1672.60 -1132.4 1655.57
   -1  -68   -5 3790.24 1700.46 2242.26 1662.54
   -1  -68   -6  12183. 1760.06  10820. 1793.34
   -1  -68   -7 5661.76 1688.85 5594.42 1722.91
   -1  -68   -8 -549.61 1754.64  657.04 1756.19
   -1  -68   -9 9148.60 1917.18  10062. 1932.66
   -1  -68  -10  10759. 1917.95 8157.89 1859.13
   -1  -68  -11 7075.84 1763.93 8482.96 1756.19
   -1  -68  -12  15046. 1925.69  12345. 1956.65
   -1  -68  -13  23065. 2284.05  26471. 2246.90
   -1  -68  -14  10387. 2058.05  16176. 2050.31
   -1  -68  -15 4775.54 1949.69 5560.37 1816.56
   -1  -68  -16 -2000.0 1770.90 1361.45 1712.85
   -1  -68  -17 2693.50 1825.08 4678.01 1799.53
   -1  -68  -18 -322.29 1750.77 3731.42 1834.36
   -1  -68  -19   48.17 2118.42 8065.01 2168.73
   -1  -68  -20 4918.73 2214.39 8947.36 2308.05
   -1  -68  -21 1700.46 1747.68 -849.07 1700.46
   -1  -68  -22 2797.21 1736.07 1587.46 1667.96
   -1  -68  -23 4275.54 1708.98 -936.53 1671.82
   -1  -68  -24 1477.55 1628.48  977.55 1696.59
   -1  -68  -25 3613.00 1806.50 -1291.8 1781.73
   -1  -68  -26 3953.56 1955.88 2475.23 2010.06
   -1  -68  -27 1482.97 1044.89  205.73 870.742
   -1  -68  -28 1904.80 1984.52 -463.31 2185.76
   -1  -68  -29 -387.93 1957.43 2034.05 1965.94
   -1  -68  -30 2888.54 1889.32 2328.95 1849.84
   -1  -68  -31  303.10 1711.30  465.87 1703.56
   -1  -68  -32 1879.26 1986.07  962.85 1920.28
   -1  -68  -33 1914.08 2102.17 -275.23 2013.16
   -1  -69   -1 6167.18 2145.51 3140.09 2065.79
   -1  -69   -2  12322. 1918.73  12779. 1904.80
   -1  -69   -3  13731. 2355.26  14172. 2198.14
   -1  -69   -4 1071.21 1765.48 5918.73 1791.02
   -1  -69   -5 6618.41 1865.32 9899.37 1850.62
   -1  -69   -6 7446.59 2012.38 7786.37 1962.85
   -1  -69   -7  12624. 3340.55  11277. 2581.27
   -1  -69   -8 5428.79 1890.86 2871.51 1801.86
   -1  -69   -9 7445.04 1786.38 3436.53 1742.26
   -1  -69  -10  10031. 2510.06  10286. 2270.12
   -1  -69  -11 2895.51 778.637 3126.93 838.234
   -1  -69  -12  440.02 1873.06 -1578.9 1773.99
   -1  -69  -13 -1496.1 1734.52 2887.77 1717.49
   -1  -69  -14 7607.58 2408.67 3885.45 2366.87
   -1  -69  -15 3942.72 1673.37 7475.23 1706.65
   -1  -69  -16 5620.74 1777.86 8243.03 1893.19
   -1  -69  -17  555.49 1729.87 -412.31 1754.64
   -1  -69  -18 5770.12 2297.21 5766.25 2328.17
   -1  -69  -19 8413.30 1788.70 6840.55 1825.08
   -1  -69  -20  12159. 1873.84  11091. 1891.64
   -1  -69  -21  11950. 1835.91 7281.73 1770.90
   -1  -69  -22 6019.34 1711.30 3485.29 1679.56
   -1  -69  -23 2155.57 1769.35  878.48 1698.91
   -1  -69  -24 -1685.8 1835.91 -2265.5 2006.96
   -1  -69  -25 1308.82 1883.90  272.21 1978.33
   -1  -69  -26 -664.71 2323.53 1342.10 2388.54
   -1  -69  -27 -1027.9 1998.45 2004.64 2246.90
   -1  -69  -28 2266.25 893.188 2375.38 925.696
   -1  -69  -29 -450.39 1767.80  905.57 1839.01
   -1  -69  -30 -426.32 1763.93 4013.93 1844.43
   -1  -69  -31 4928.79 2041.79 1615.32 2012.38
   -1  -70   -1 9156.34 2373.06  13916. 2458.98
   -1  -70   -2  138.54 1600.62  542.41 1597.52
   -1  -70   -3 2983.74 1774.77 3164.86 1712.07
   -1  -70   -4 2845.97 1784.83 5220.58 1715.94
   -1  -70   -5  -16.29 1706.65 -894.74 1670.28
   -1  -70   -6 9783.27 1715.94 9388.54 1699.69
   -1  -70   -7  17686. 1803.40  17183. 1772.44
   -1  -70   -8 8250.77 1667.18 6695.81 1623.84
   -1  -70   -9 -434.67 1725.23 1226.01 1585.14
   -1  -70  -10 6251.54 2370.74 8204.33 2145.51
   -1  -70  -11 4140.86 890.092 5396.28 963.621
   -1  -70  -12 2003.09 1670.28 4229.10 1662.54
   -1  -70  -13 1872.29 1637.77  621.52 1608.36
   -1  -70  -14 3163.31 1653.25  324.69 1738.39
   -1  -70  -15 5963.62 2089.01  10820. 2270.12
   -1  -70  -16 2494.58 1801.86 -1524.0 1654.02
   -1  -70  -17 1380.80 1601.39 -563.23 1687.30
   -1  -70  -18 2749.22 1645.51 2079.72 1663.31
   -1  -70  -19 2931.11 1699.69 7879.25 1786.38
   -1  -70  -20 5470.58 1842.88 8521.66 1883.13
   -1  -70  -21 6596.74 1871.52 7234.51 1850.62
   -1  -70  -22 4523.99 1929.56 6147.05 1840.56
   -1  -70  -23  917.96 1842.88 4460.52 1949.69
   -1  -70  -24 4006.96 2103.71 6261.60 2041.02
   -1  -70  -25 2245.35 1242.26 1253.87 1164.86
   -1  -70  -26 -1072.0 2008.51 4669.50 1968.26
   -1  -70  -27  911.76 1808.05 1569.66 1886.22
   -1  -70  -28 1969.04 1859.91 4637.77 1840.56
   -1  -70  -29 5543.34 1897.83 1897.83 1857.58
   -1  -70  -30  664.78 2047.21 1376.16 1999.22
   -1  -71   -1 9210.52 1976.00 5434.21 1930.34
   -1  -71   -2 4617.64 1908.67  910.99 1833.59
   -1  -71   -3  470.05 1578.95 4253.87 1626.93
   -1  -71   -4 4707.43 1639.32 4020.89 1644.74
   -1  -71   -5  189.32 1665.63 1525.54 1605.26
   -1  -71   -6 5238.39 1688.08 3817.33 1643.19
   -1  -71   -7 3578.17 1782.51 4164.08 1708.98
   -1  -71   -8 3237.61 904.798 2113.00 914.860
   -1  -71   -9 1982.97 1762.38 4100.61 1702.01
   -1  -71  -10 1777.86 1634.67 -2259.3 1591.33
   -1  -71  -11 3673.37 1665.63 -264.71 1615.32
   -1  -71  -12 5065.01 1730.65 4880.03 1870.74
   -1  -71  -13 -559.98 2212.85 3178.79 2500.77
   -1  -71  -14 1931.89 1745.35 1048.76 1797.99
   -1  -71  -15 7863.77 1857.58 7296.43 1876.93
   -1  -71  -16 6588.23 1823.53 6564.24 1889.32
   -1  -71  -17 5325.85 1782.51 2932.66 1815.01
   -1  -71  -18 9760.05 1875.39 7801.85 1816.56
   -1  -71  -19  15062. 1939.63  18026. 2029.41
   -1  -71  -20 4768.57 1749.22 4386.22 1710.52
   -1  -71  -21  175.70 1733.74 1804.95 1765.48
   -1  -71  -22 -931.89 1880.03 4333.59 1958.98
   -1  -71  -23 -976.01 2061.14 -986.07 1941.17
   -1  -71  -24 -892.41 2353.71 -333.75 2342.10
   -1  -71  -25 4343.65 1953.56 1893.19 1900.93
   -1  -71  -26 -505.80 1784.05  924.92 1788.70
   -1  -71  -27   69.98 1769.35 -639.94 1734.52
   -1  -71  -28  630.49 1797.21 1078.17 1770.12
   -1  -71  -29 7185.75 3489.93 6403.24 3167.18
   -1  -72   -1 1157.12 1618.42  671.59 1592.88
   -1  -72   -2 4189.62 1711.30 -146.21 1701.24
   -1  -72   -3 1022.44 1804.18 -2086.7 1700.46
   -1  -72   -4 3358.36 1863.00 1136.22 1871.52
   -1  -72   -5 3814.24 1909.44 5808.82 1908.67
   -1  -72   -6  12152. 2050.31  14389. 2012.38
   -1  -72   -7 7364.54 2250.77  14048. 2510.83
   -1  -72   -8  17376. 2429.56  11625. 2452.01
   -1  -72   -9  14923. 1927.24  12175. 1962.07
   -1  -72  -10 1215.17 1684.21   44.81 1974.46
   -1  -72  -11 5749.99 2479.87  13777. 3315.79
   -1  -72  -12  12438. 2230.65  17345. 2547.99
   -1  -72  -13  15875. 2030.96  20093. 2082.82
   -1  -72  -14  13684. 1962.85  17817. 2033.28
   -1  -72  -15 8258.51 1783.28 4503.87 1756.19
   -1  -72  -16  396.67 1612.23 1488.39 1731.42
   -1  -72  -17 -877.71 1651.70  327.01 1660.21
   -1  -72  -18 1239.16 1732.20 -1147.1 1736.07
   -1  -72  -19 6273.99 2465.94 4825.07 2523.99
   -1  -72  -20 -845.97 1897.83 -845.20 1878.48
   -1  -72  -21 3433.43 2006.96 2567.33 2000.77
   -1  -72  -22 3182.66 2147.83  384.52 2019.35
   -1  -72  -23 3996.90 2797.98 -2726.8 3000.00
   -1  -72  -24 -809.60 1806.50  -23.10 1856.81
   -1  -72  -25 1321.21 1825.85 3030.18 1839.01
   -1  -72  -26 4533.28 1845.97 4626.16 1841.33
   -1  -72  -27 6619.19 2015.48 4352.16 1889.32
   -1  -73   -1 2241.48 1854.49 4382.35 1893.96
   -1  -73   -2 4721.36 2294.89 6232.19 2448.91
   -1  -73   -3 7241.48 2216.72 2270.12 2208.20
   -1  -73   -4 1604.49 1611.45 2038.70 1616.87
   -1  -73   -5 3523.22 1663.31 2291.02 1623.84
   -1  -73   -6 4942.72 1688.08 5386.22 1662.54
   -1  -73   -7  15658. 1868.42  16943. 1856.81
   -1  -73   -8  16873. 2331.27  12957. 2536.38
   -1  -73   -9 1364.55 1719.81 -1707.4 1736.84
   -1  -73  -10 -304.88 1674.15 -1108.4 1738.39
   -1  -73  -11 -934.98 1554.95  198.76 1605.26
   -1  -73  -12 4557.27 1626.16 5493.03 1763.93
   -1  -73  -13 5220.58 1693.50 7886.99 1815.79
   -1  -73  -14  510.14 1758.51 3500.77 1755.42
   -1  -73  -15 1955.11 1768.57 2876.93 1746.13
   -1  -73  -16 1977.55 1720.59 -458.51 1698.91
   -1  -73  -17  387.23 1747.68 4157.12 1741.48
   -1  -73  -18 -1717.5 1739.16  373.99 1650.93
   -1  -73  -19  427.55 1767.03 6129.25 1828.17
   -1  -73  -20 3541.79 1827.40 5420.27 1868.42
   -1  -73  -21 6199.68 2566.56 6003.09 2979.87
   -1  -73  -22 2027.09 1841.33 -1764.7 2085.91
   -1  -73  -23  656.50 1851.39 1038.70 1818.11
   -1  -73  -24 -1988.4 1735.29  928.79 1812.69
   -1  -73  -25  604.80 1794.89 1722.13 1731.42
   -1  -74   -1 3258.51 1737.61 3073.53 1587.46
   -1  -74   -2 5650.15 2378.48  13793. 2392.41
   -1  -74   -3 1842.10 1707.43 3253.87 1705.88
   -1  -74   -4 1113.00 1667.96   -3.25 1628.48
   -1  -74   -5 3492.26 1688.08 2173.37 1803.40
   -1  -74   -6 8916.40 1930.34 9667.17 1964.39
   -1  -74   -7 2330.49 1827.40 6769.34 1893.19
   -1  -74   -8 3926.47 1814.24 1094.43 1721.36
   -1  -74   -9 4397.05 1687.30 2610.68 1698.14
   -1  -74  -10 2554.95 808.049 3210.52 772.445
   -1  -74  -11 4564.24 1732.20 8467.48 1801.08
   -1  -74  -12 2417.95 1006.96 1959.75 975.231
   -1  -74  -13 -594.19 1722.91  -90.87 1585.14
   -1  -74  -14 -855.26 1707.43  -12.17 1576.62
   -1  -74  -15  371.21 1587.46   51.44 1571.21
   -1  -74  -16 1150.15 1582.82  502.24 1609.91
   -1  -74  -17 8931.88 1799.53 3015.48 1772.44
   -1  -74  -18 2475.23 1778.64 4215.17 1785.60
   -1  -74  -19 5363.77 1977.55 2494.58 1828.17
   -1  -74  -20 2856.81 2209.75 1580.49 2302.63
   -1  -74  -21 1893.19 1781.73 -2605.3 1838.23
   -1  -74  -22 1378.48 1784.05   77.31 1758.51
   -1  -74  -23  218.96 2010.06   34.61 1860.68
   -1  -75   -1 9566.55 2332.04 2511.61 2240.71
   -1  -75   -2  12337. 2017.03  13429. 2208.98
   -1  -75   -3 1656.35 1662.54 1267.80 1682.66
   -1  -75   -4  791.79 1648.61 1663.31 1671.82
   -1  -75   -5 -1448.1 791.021 1874.61 735.293
   -1  -75   -6 1773.22 1615.32 1034.83 1604.49
   -1  -75   -7 5093.65 1628.48 9140.86 1693.50
   -1  -75   -8 6297.21 2338.23 3837.46 2444.27
   -1  -75   -9 2592.88 1578.17 -1005.4 1599.84
   -1  -75  -10 4006.96 1542.57 1887.77 1585.14
   -1  -75  -11 -2565.8 2124.61 7222.90 2290.25
   -1  -75  -12  798.76 1531.73  129.49 1549.53
   -1  -75  -13 -168.73 1626.93  307.04 1559.60
   -1  -75  -14  109.06 1597.52 -467.80 1560.37
   -1  -75  -15 3188.85 1688.85 2532.51 1639.32
   -1  -75  -16 -348.53 812.693 2147.06 899.380
   -1  -75  -17  910.99 1691.17  252.94 1658.67
   -1  -75  -18 -757.43 1844.43 -238.08 1717.49
   -1  -75  -19 -2510.1 1973.68 3146.28 2338.23
   -1  -75  -20 3603.71 1939.63 2890.09 1826.62
   -1  -75  -21 2971.36 1969.81 -398.61 2032.51
   -1  -75  -22 -2198.9 3474.45 -979.10 5097.52
   -1  -76   -1 6389.31 1928.02  10689. 1955.11
   -1  -76   -2  16246. 2078.17  13591. 1878.48
   -1  -76   -3  14899. 2452.01  12353. 2107.58
   -1  -76   -4  10588. 2423.37 9357.58 2422.60
   -1  -76   -5 3564.24 1630.03 5038.70 1602.17
   -1  -76   -6 -407.20 1549.53 -1027.1 1553.40
   -1  -76   -7 6119.19 1617.65 6541.79 1630.03
   -1  -76   -8 7755.41 1641.64 8467.48 1690.40
   -1  -76   -9 3360.68 1554.95 7425.69 1613.00
   -1  -76  -10 7714.39 1687.30 7328.17 1657.12
   -1  -76  -11 4351.39 1559.60 6063.46 1612.23
   -1  -76  -12 6219.81 2272.44 7694.26 2316.56
   -1  -76  -13 -652.32 1662.54  664.55 1653.25
   -1  -76  -14 -2107.6 1701.24 3106.81 1688.08
   -1  -76  -15 3360.68 1756.96 2385.45 1708.98
   -1  -76  -16 5052.63 1781.73 4264.70 1754.64
   -1  -76  -17 1867.65 2109.91 5543.34 2280.96
   -1  -76  -18 2504.64 2030.96 -747.29 2197.37
   -1  -76  -19  137.23 2047.21 2861.45 2093.65
   -1  -77   -1 4776.31 1613.78 3560.37 1577.40
   -1  -77   -2 1086.69 1572.75 3099.07 1681.11
   -1  -77   -3 4000.77 1730.65  818.11 1709.75
   -1  -77   -4 8266.25 1789.47 8212.07 1748.45
   -1  -77   -5 6243.80 1762.38 4362.23 1750.00
   -1  -77   -6 7705.88 1750.00  11161. 1818.11
   -1  -77   -7 4186.53 1732.20 6032.50 1732.97
   -1  -77   -8 1944.27 1635.45 4201.23 1703.56
   -1  -77   -9 1027.86 1667.18  227.01 1648.61
   -1  -77  -10 6177.24 1705.11 3466.71 1720.59
   -1  -77  -11 2400.15 1724.46  358.98 1770.12
   -1  -77  -12 1328.17 1702.01 4786.37 1836.69
   -1  -77  -13 -784.05 1771.67 -1055.0 1850.62
   -1  -77  -14  837.46 1814.24 1294.89 1871.52
   -1  -77  -15 4188.85 2100.62 3143.96 2068.88
   -1  -77  -16 2467.49 2168.73 -197.37 2266.25
   -1  -77  -17 -1513.2 1875.39 -3257.0 2281.73
   -1  -78   -1 6641.63 1568.88 6359.13 1568.11
   -1  -78   -2   94.04 1533.28 3695.04 1531.73
   -1  -78   -3 -301.93 1537.15  382.28 1517.03
   -1  -78   -4  564.63 1536.38 1325.08 1547.99
   -1  -78   -5 -200.46 1486.84 4002.32 1571.98
   -1  -78   -6 2343.65 1507.74 2739.16 1484.52
   -1  -78   -7 6794.11 1532.51 3187.30 1517.03
   -1  -78   -8  802.63 1606.81  955.11 1535.60
   -1  -78   -9 1294.89 1600.62 1863.00 1612.23
   -1  -78  -10 -773.84 1617.65 1033.28 1623.06
   -1  -78  -11 4860.68 1704.33 1699.69 1650.93
   -1  -78  -12 6821.97 1749.22 9334.36 1814.24
   -1  -78  -13 7436.53 1730.65 5253.86 1766.25
   -1  -78  -14 1099.07 2352.17 -2091.3 2145.51
   -1  -79   -1  20681. 2035.60  23344. 2044.12
   -1  -79   -2 9574.29 1945.04  12926. 1963.62
   -1  -79   -3 8645.50 2013.93 8428.78 1998.45
   -1  -79   -4 4370.74 1490.71  336.76 1503.87
   -1  -79   -5 2817.33 1578.95 -963.62 1588.23
   -1  -79   -6 -2086.7 1605.26 1137.77 1623.06
   -1  -79   -7 1938.08 1599.84 2947.37 1615.32
   -1  -79   -8 -271.83 1685.76  737.38 1709.75
   -1  -79   -9  421.28 1747.68 3596.75 1765.48
   -1  -79  -10 -2996.9 2009.29 3307.27 2168.73
   -1  -80   -1 -417.57 2140.09 2132.35 2229.87
   -1  -80   -2 7099.84 2582.81 3409.44 3414.86
   -2   -1   -6  18220. 413.931  26455. 481.888
   -2   -1   -7  52159. 949.690  60519. 1228.33
   -2   -1   -8  41045. 684.365  44342. 640.170
   -2   -1   -9 230882. 3010.06 241486. 3146.28
   -2   -1  -10  35085. 694.194  31014. 631.191
   -2   -1  -11  34412. 754.953  34249. 647.368
   -2   -1  -12 430108. 6398.60 451393. 6709.75
   -2   -1  -13  82121. 1280.18  86687. 1342.10
   -2   -1  -14 143034. 2061.92 145278. 2085.91
   -2   -1  -15  29559. 561.300  45132. 804.953
   -2   -1  -16 148065. 2006.96 166873. 2394.73
   -2   -1  -17 164551. 2311.14 178715. 2494.58
   -2   -1  -18  30913. 681.191  25193. 595.588
   -2   -1  -19  55488. 979.101  51115. 856.810
   -2   -1  -20  22717. 547.290  16525. 459.055
   -2   -1  -21  51587. 1026.31  49288. 1065.01
   -2   -1  -22  12152. 479.179 9365.32 429.257
   -2   -1  -23  33529. 839.782  28862. 754.334
   -2   -1  -24  64241. 1289.47  55952. 1082.04
   -2   -1  -25  28336. 949.690  33266. 1023.99
   -2   -1  -26  48653. 1111.45  53282. 1252.32
   -2   -1  -27  28189. 883.900  29822. 937.306
   -2   -1  -28  89474. 1642.41  94969. 1716.72
   -2   -1  -29  10464. 701.934  12446. 717.337
   -2   -1  -30  21796. 763.002  20147. 743.266
   -2   -1  -31  53266. 1136.22  59365. 1205.88
   -2   -1  -32 103560. 2069.66 113777. 2343.65
   -2   -1  -33 9527.85 606.036 8660.98 560.371
   -2   -1  -34  14125. 828.173  12492. 778.637
   -2   -1  -35  19698. 913.312  21927. 912.538
   -2   -1  -36  46509. 1525.54  39969. 1409.44
   -2   -1  -37  28769. 1142.41  32128. 1162.54
   -2   -1  -38  34017. 1279.41  34272. 1262.38
   -2   -1  -39 4627.70 1084.36 7910.21 1053.40
   -2   -1  -40 -994.58 1280.18  224.38 1237.61
   -2   -1  -41  20565. 1232.20  18932. 1239.16
   -2   -1  -42  16060. 1475.23  18491. 1475.23
   -2   -1  -43 2599.07 1150.15  779.41 1140.87
   -2   -1  -44 2150.93 1109.91 3762.38 1106.04
   -2   -1  -45  37430. 1482.20  35170. 1442.72
   -2   -1  -46  873.06 417.260 1637.77 450.387
   -2   -1  -47 5345.97 1067.34 3349.84 1082.04
   -2   -1  -48  870.74 976.779 2537.15 986.841
   -2   -1  -49 2513.16 1059.60  292.03 1032.51
   -2   -1  -50 1466.72 1355.26 2387.77 1276.31
   -2   -1  -51 2184.21 1218.27 2219.04 1186.53
   -2   -1  -52 1460.52 1331.27  788.70 959.751
   -2   -1  -53 -2053.4 1397.06  996.90 1309.60
   -2   -1  -54 -367.88 1142.41 2656.34 1229.87
   -2   -1  -55 1988.39 514.551   64.19 511.455
   -2   -1  -56  456.58 1236.84 3520.12 1172.60
   -2   -1  -57 1272.44 1219.04 2387.77 1206.66
   -2   -1  -58 3356.03 1325.08 2753.87 1292.57
   -2   -1  -59 -2421.1 1567.34 1130.03 1536.38
   -2   -1  -60 -1531.7 1610.68  724.61 1579.72
   -2   -1  -61 1068.88 1742.26  772.14 1793.34
   -2   -1  -62 -4185.8 2353.71 4731.42 2421.82
   -2   -2   -5  48978. 1078.95  51772. 1009.29
   -2   -2   -6  40201. 745.742  41587. 687.461
   -2   -2   -7  11393. 368.034  20844. 447.213
   -2   -2   -8 199613. 2614.55 195820. 2567.33
   -2   -2   -9  56169. 845.974  50588. 772.909
   -2   -2  -10 495897. 7126.93 457043. 6575.85
   -2   -2  -11 223761. 3775.54 227554. 3845.20
   -2   -2  -12  45162. 814.241  38576. 717.259
   -2   -2  -13 163854. 2434.21 172446. 2552.63
   -2   -2  -14  21912. 492.414  25070. 528.637
   -2   -2  -15 194272. 2750.77 209675. 2952.78
   -2   -2  -16  91022. 1427.24  91796. 1431.89
   -2   -2  -17  57477. 1010.83  55611. 976.005
   -2   -2  -18  39489. 718.111  49899. 931.888
   -2   -2  -19  330.11 271.362 1606.81 276.006
   -2   -2  -20  12330. 335.062  15983. 380.572
   -2   -2  -21 6568.88 374.690 5923.37 363.777
   -2   -2  -22 128715. 2019.35 124303. 1958.20
   -2   -2  -23  44652. 1276.31  33003. 832.816
   -2   -2  -24 7103.71 532.894 4243.80 442.105
   -2   -2  -25 2915.63 449.767 3030.18 447.600
   -2   -2  -26  78096. 1541.79  77036. 1501.55
   -2   -2  -27  79025. 1340.56  88235. 1451.24
   -2   -2  -28  19977. 808.049  15046. 774.767
   -2   -2  -29  98297. 2256.19  86300. 1863.00
   -2   -2  -30  14257. 689.241  12663. 641.331
   -2   -2  -31  22825. 821.981  26084. 830.495
   -2   -2  -32 8026.31 790.247  11378. 780.959
   -2   -2  -33  15751. 994.581  16571. 962.073
   -2   -2  -34 5396.28 758.823 6895.50 734.829
   -2   -2  -35  19296. 964.395  20751. 931.888
   -2   -2  -36  25844. 1138.54  28661. 1142.41
   -2   -2  -37 2756.96 917.182 3204.33 902.476
   -2   -2  -38  25240. 1175.70  22554. 1083.59
   -2   -2  -39  455.49 1030.96  801.86 974.457
   -2   -2  -40  12276. 1420.28  16153. 1299.53
   -2   -2  -41 1418.73 1029.41 2769.35 984.519
   -2   -2  -42 8962.84 1189.63  11749. 1144.74
   -2   -2  -43 4398.60 1115.32 2798.76 1068.11
   -2   -2  -44 1633.13 1041.02 1953.56 1033.28
   -2   -2  -45 1496.13 1015.48 4962.84 1006.96
   -2   -2  -46 4373.83 1068.11 4382.35 1041.79
   -2   -2  -47  603.71 993.033 -206.35 1073.53
   -2   -2  -48 1173.37 941.949 -197.37 980.649
   -2   -2  -49   61.78 966.717 1767.80 1081.27
   -2   -2  -50 3480.65 1479.10 5195.04 1309.60
   -2   -2  -51 4849.07 735.526 5482.19 645.510
   -2   -2  -52 -102.09 1106.81 4028.63 1143.96
   -2   -2  -53 -2601.4 1301.08  499.61 1106.04
   -2   -2  -54  436.76 1337.46  771.21 1259.29
   -2   -2  -55  210.60 1120.74  923.37 1188.08
   -2   -2  -56 1604.49 1214.40 3093.65 1193.50
   -2   -2  -57 2105.26 1279.41  360.22 1210.53
   -2   -2  -58 -1473.7 1345.20 1287.15 1292.57
   -2   -2  -59 6115.32 2688.85 1329.72 2138.54
   -2   -2  -60  494.97 1631.58 -1705.1 1630.03
   -2   -2  -61 -3918.0 1814.24 2406.34 1737.61
   -2   -2  -62 -134.21 2785.60 -1315.0 2400.93
   -2   -3   -5 171594. 3551.08 177322. 2767.03
   -2   -3   -6  50402. 1030.96  65426. 1073.53
   -2   -3   -7  31115. 621.052  32090. 565.247
   -2   -3   -8 7439.62 209.443 7134.67 208.282
   -2   -3   -9 118344. 1696.59 128328. 1834.36
   -2   -3  -10 108127. 1637.77 113235. 1708.98
   -2   -3  -11 175387. 2938.08 177786. 2975.23
   -2   -3  -12  24745. 440.402  33723. 551.857
   -2   -3  -13  45108. 734.829  45085. 732.584
   -2   -3  -14  27918. 598.142  16780. 409.442
   -2   -3  -15 1555.73 259.752 1617.65 225.542
   -2   -3  -16 238312. 3148.60 236764. 3123.06
   -2   -3  -17 294891. 4513.93 309984. 4728.32
   -2   -3  -18  41889. 810.371  40503. 787.925
   -2   -3  -19  10178. 365.170  13026. 381.501
   -2   -3  -20 133746. 2161.76 136610. 2191.95
   -2   -3  -21 9883.89 431.114  10464. 421.749
   -2   -3  -22  14899. 639.550  15023. 621.826
   -2   -3  -23 115402. 1985.29 118498. 2211.30
   -2   -3  -24  29923. 753.095  33050. 706.578
   -2   -3  -25  15085. 615.711  15124. 591.563
   -2   -3  -26 5405.57 687.306 4824.30 620.355
   -2   -3  -27 108514. 1722.91 109520. 1705.11
   -2   -3  -28  26029. 717.492  29141. 734.752
   -2   -3  -29  48684. 1579.72  58762. 1746.13
   -2   -3  -30  21262. 824.303  24280. 801.857
   -2   -3  -31  51254. 1020.90  53870. 1040.25
   -2   -3  -32 1321.98 734.752  964.40 698.219
   -2   -3  -33 1466.72 815.015  674.53 808.049
   -2   -3  -34  40054. 1208.20  43638. 1175.70
   -2   -3  -35  70193. 1598.30  72484. 1595.97
   -2   -3  -36 4041.02 557.739 4578.17 569.272
   -2   -3  -37  20519. 1140.87  21262. 1110.68
   -2   -3  -38  35248. 1333.59  32376. 1226.78
   -2   -3  -39  -68.68 1044.89 -340.25 962.847
   -2   -3  -40 2204.33 629.334 1621.52 555.495
   -2   -3  -41 1674.92 489.551 1316.56 465.402
   -2   -3  -42   56.72 1099.84 3994.58 1064.24
   -2   -3  -43 -771.67 1103.71 -143.19 1059.60
   -2   -3  -44  459.44 1027.09 2620.74 988.389
   -2   -3  -45  387.00 432.817  795.66 421.826
   -2   -3  -46 1546.44 1060.37 1380.03 1013.93
   -2   -3  -47 2906.34 979.101 2415.63 1053.40
   -2   -3  -48 -981.42 1554.18 5402.47 1766.25
   -2   -3  -49 2092.10 1157.12 2647.83 1121.52
   -2   -3  -50 1188.85 1284.83  878.48 1158.67
   -2   -3  -51  883.90 1030.96  136.07 1020.90
   -2   -3  -52   83.75 1010.83  204.33 1075.08
   -2   -3  -53  423.14 1235.29  -97.99 1208.98
   -2   -3  -54  285.45 1140.87  -60.09 1064.24
   -2   -3  -55 1703.56 1244.58  634.44 1164.86
   -2   -3  -56  414.55 1297.21  386.22 1276.31
   -2   -3  -57 -1330.5 1187.31 1180.34 1232.20
   -2   -3  -58 1402.48 604.721  910.22 607.043
   -2   -3  -59  485.45 1701.24 2931.89 1606.81
   -2   -3  -60 2649.38 1685.76  828.17 1591.33
   -2   -3  -61 -1870.0 2119.97 -327.63 1969.81
   -2   -3  -62 -3980.6 2805.72 -256.97 2729.10
   -2   -4   -5 111687. 2338.23  98529. 1712.85
   -2   -4   -6  44961. 920.278  45851. 839.008
   -2   -4   -7 126703. 2214.39 142879. 2280.18
   -2   -4   -8  30023. 565.170  31347. 584.055
   -2   -4   -9 166409. 2208.98 158436. 2106.04
   -2   -4  -10  46370. 782.507  41184. 706.114
   -2   -4  -11  45124. 879.256  56858. 1054.95
   -2   -4  -12  17926. 366.641  12779. 304.953
   -2   -4  -13  43715. 717.569  42322. 696.826
   -2   -4  -14  32670. 618.730  40193. 718.111
   -2   -4  -15 172059. 2468.26 170124. 2438.85
   -2   -4  -16  50967. 937.306  47554. 880.804
   -2   -4  -17 177244. 2503.87 189628. 2656.34
   -2   -4  -18  79489. 1407.12  84675. 1482.20
   -2   -4  -19  11633. 415.944  12570. 409.210
   -2   -4  -20  51192. 905.572  51262. 897.832
   -2   -4  -21 121207. 2097.52 125077. 1976.00
   -2   -4  -22 8095.97 449.380 8273.99 421.749
   -2   -4  -23  58576. 1181.11  46556. 986.067
   -2   -4  -24  34249. 799.535  28142. 694.504
   -2   -4  -25 2721.36 490.325 2728.33 442.260
   -2   -4  -26 2987.61 497.523 3863.00 464.705
   -2   -4  -27  43011. 989.163  48909. 1085.91
   -2   -4  -28  17144. 543.498  18638. 541.408
   -2   -4  -29  40766. 928.018  39830. 972.135
   -2   -4  -30  70998. 1661.76  60882. 1485.29
   -2   -4  -31  16633. 845.974  19319. 881.578
   -2   -4  -32  71370. 1517.80  77709. 1568.88
   -2   -4  -33 6506.19 918.730 8436.52 867.646
   -2   -4  -34 5277.08 791.795 4542.57 691.872
   -2   -4  -35 1071.21 811.919 1766.25 820.433
   -2   -4  -36  23189. 1072.75  20147. 989.937
   -2   -4  -37 9643.95 1010.83  11161. 992.259
   -2   -4  -38  58258. 1623.06  61501. 1601.39
   -2   -4  -39 6877.70 1143.96 8529.40 1045.66
   -2   -4  -40  11827. 1281.73  10642. 1178.02
   -2   -4  -41  28460. 1324.30  28700. 1287.92
   -2   -4  -42 -484.91 1085.91 1547.21 1047.21
   -2   -4  -43 4225.23 1181.11 1437.31 1112.23
   -2   -4  -44 1895.51 1072.75 2099.84 1043.34
   -2   -4  -45  10952. 1150.15  12995. 1109.13
   -2   -4  -46 7623.06 1667.96  10402. 1506.19
   -2   -4  -47 -1342.1 993.807  239.32 1229.10
   -2   -4  -48 1990.71 1105.26  308.36 1051.08
   -2   -4  -49 1166.41 988.389 -1668.0 974.457
   -2   -4  -50 3109.13 1214.40 5175.69 1159.44
   -2   -4  -51 6093.65 1058.05 7174.14 1090.56
   -2   -4  -52 -411.22 659.674 1258.51 668.498
   -2   -4  -53  -68.80 1141.64 -1828.9 1169.50
   -2   -4  -54 -1486.1 1133.90 1866.87 1106.04
   -2   -4  -55 -262.85 1160.99 -1675.7 1114.55
   -2   -4  -56 3765.48 1423.37 -457.35 1297.21
   -2   -4  -57  445.51 1248.45  453.71 1390.87
   -2   -4  -58  184.29 1309.60 3258.51 1267.80
   -2   -4  -59 5635.44 1773.22 1047.99 1644.74
   -2   -4  -60 -1551.9 1684.98  648.14 1616.10
   -2   -4  -61 -2807.3 1974.46 1136.22 1985.29
   -2   -4  -62 -3161.8 2689.63 1784.83 2860.68
   -2   -5   -4  21262. 524.071  21827. 477.167
   -2   -5   -5  31246. 636.222  22779. 451.315
   -2   -5   -6  24876. 540.479  48777. 852.940
   -2   -5   -7 102012. 1984.52 107198. 1889.32
   -2   -5   -8  59265. 916.408  48228. 771.981
   -2   -5   -9  48700. 739.318  43638. 677.476
   -2   -5  -10  29512. 487.770  30565. 504.953
   -2   -5  -11 160991. 3068.88 153792. 2938.85
   -2   -5  -12 162306. 2436.53 142802. 2161.76
   -2   -5  -13  29133. 613.544  20008. 473.452
   -2   -5  -14  12763. 360.526 9891.63 317.415
   -2   -5  -15 101393. 1527.86 115635. 1716.72
   -2   -5  -16  13707. 395.975  13460. 396.052
   -2   -5  -17  39435. 785.603  34404. 706.501
   -2   -5  -18  52841. 1133.90  62028. 1284.83
   -2   -5  -19  29520. 616.563  32268. 641.640
   -2   -5  -20  44923. 1039.47  44590. 930.340
   -2   -5  -21  14489. 499.690  11316. 541.872
   -2   -5  -22 1692.72 442.260 1729.87 425.464
   -2   -5  -23  21308. 645.665  23328. 650.077
   -2   -5  -24  17485. 537.770  22430. 587.306
   -2   -5  -25  20813. 670.046  18119. 596.207
   -2   -5  -26  15557. 647.213  18212. 656.501
   -2   -5  -27  10248. 564.086  10302. 530.030
   -2   -5  -28  12500. 621.284  14567. 614.860
   -2   -5  -29  29683. 1160.99  29272. 950.463
   -2   -5  -30  85062. 1448.14  77941. 1352.17
   -2   -5  -31  69365. 1698.14  63653. 1744.58
   -2   -5  -32  24025. 1007.74  22701. 952.785
   -2   -5  -33  21099. 1128.48  15836. 1005.42
   -2   -5  -34  47322. 1326.62  49667. 1246.90
   -2   -5  -35 5521.67 632.352 5327.39 589.783
   -2   -5  -36  18777. 1020.90  19868. 990.711
   -2   -5  -37  19721. 1131.58  21741. 1102.94
   -2   -5  -38  464.71 993.807 1646.28 945.046
   -2   -5  -39 1527.86 1181.11  641.87 1044.12
   -2   -5  -40 1297.21 1168.73 3404.80 1056.50
   -2   -5  -41 4760.06 1074.30 4037.15 1040.25
   -2   -5  -42 2031.73 1638.54 4208.20 1712.85
   -2   -5  -43   45.42 1212.07 -1341.3 1164.86
   -2   -5  -44  16161. 1243.81  17624. 1233.74
   -2   -5  -45 5765.47 1083.59 4146.28 1051.08
   -2   -5  -46 5184.98 1096.75 5629.25 1307.27
   -2   -5  -47 2602.94 693.498 3950.46 594.272
   -2   -5  -48 1815.01 981.423 -254.49 942.724
   -2   -5  -49 1256.19 1070.43  734.52 1068.88
   -2   -5  -50 -1560.4 1188.85   14.36 1091.33
   -2   -5  -51 -532.66 1062.69 3267.02 1065.79
   -2   -5  -52 1472.91 1047.99  690.32 1093.65
   -2   -5  -53  326.01 1236.84  465.09 1287.92
   -2   -5  -54 2324.30 1210.53 1020.12 1124.61
   -2   -5  -55 3192.72 1117.65  367.88 1151.70
   -2   -5  -56 1959.75 1221.36  552.01 1119.97
   -2   -5  -57 2489.16 1390.09 -2508.5 1332.82
   -2   -5  -58 -2810.4 1274.77 -1016.3 1520.12
   -2   -5  -59  910.22 1591.33  873.84 1567.34
   -2   -5  -60 -1190.4 1698.91 -1947.4 1607.58
   -2   -5  -61 -1096.0 2054.18 6349.06 1993.81
   -2   -5  -62 -2212.8 2654.02 -214.16 2709.75
   -2   -6   -3  90557. 1761.61 115789. 2212.07
   -2   -6   -4 6376.15 252.167 7633.12 304.644
   -2   -6   -5  63955. 1295.66  59025. 1381.58
   -2   -6   -6 227322. 3863.77 217260. 3417.95
   -2   -6   -7 104257. 1838.23  94350. 1527.09
   -2   -6   -8  15077. 316.408  17910. 352.012
   -2   -6   -9  74791. 1072.75  70008. 1013.16
   -2   -6  -10  14327. 364.319  13228. 357.198
   -2   -6  -11  15689. 487.693  14714. 490.789
   -2   -6  -12  83127. 1418.73  93189. 1574.30
   -2   -6  -13 161300. 2184.21 154566. 2096.75
   -2   -6  -14 263854. 3898.60 273994. 4038.70
   -2   -6  -15  10395. 381.501  12152. 416.331
   -2   -6  -16 116486. 1630.80 123761. 1720.59
   -2   -6  -17  62159. 1122.29  65774. 1171.83
   -2   -6  -18 120898. 2304.95 118034. 2242.26
   -2   -6  -19 130495. 2486.84 129257. 2471.36
   -2   -6  -20 9876.15 439.783 6890.86 517.337
   -2   -6  -21  10341. 465.247 9481.42 419.736
   -2   -6  -22  86300. 1806.50  87461. 1949.69
   -2   -6  -23  54737. 1107.58  42299. 912.538
   -2   -6  -24 3741.48 493.808 6451.23 477.167
   -2   -6  -25  27105. 711.454  21966. 612.151
   -2   -6  -26  16037. 556.501  19211. 586.532
   -2   -6  -27  18994. 571.362  22957. 595.975
   -2   -6  -28  40387. 983.745  37794. 927.244
   -2   -6  -29 2880.03 664.241 3856.03 607.275
   -2   -6  -30  43986. 1035.60  38475. 924.148
   -2   -6  -31 6945.04 744.736 7956.65 680.185
   -2   -6  -32 3626.93 863.002  749.53 747.058
   -2   -6  -33  38831. 1576.62  30402. 1359.13
   -2   -6  -34  16819. 939.628  17283. 845.974
   -2   -6  -35  16068. 1243.03  18630. 1030.18
   -2   -6  -36 123297. 2404.80 122988. 2341.33
   -2   -6  -37  25642. 1232.97  23793. 1134.67
   -2   -6  -38  16045. 888.544  16579. 830.495
   -2   -6  -39  244.66 478.483  756.97 437.383
   -2   -6  -40  10023. 1727.55 8157.89 1676.47
   -2   -6  -41 5242.25 1084.36 3463.62 1003.87
   -2   -6  -42 2989.94 1075.08  802.63 1031.73
   -2   -6  -43 3930.34 1294.12 3771.67 1280.18
   -2   -6  -44 4165.63 1140.09 4078.94 1133.90
   -2   -6  -45  733.13 1119.19 3775.54 1228.33
   -2   -6  -46 1958.20 574.535 1796.44 470.897
   -2   -6  -47 1910.99 1057.27 5469.81 1137.00
   -2   -6  -48  809.60 429.566  643.81 443.575
   -2   -6  -49  170.20 1109.13 -941.95 1071.21
   -2   -6  -50 2597.52 562.074 1942.72 500.077
   -2   -6  -51  835.91 971.361 -153.56 1046.44
   -2   -6  -52 3174.92 1040.25  314.63 1101.39
   -2   -6  -53 2865.32 1171.83 3136.22 1266.25
   -2   -6  -54  777.86 1499.22 2704.33 1757.74
   -2   -6  -55 1784.83 726.702 1611.45 703.405
   -2   -6  -56 1748.45 1139.32   21.63 1144.74
   -2   -6  -57 1723.68 1239.94 1509.29 1273.22
   -2   -6  -58 3244.58 1452.01  345.82 1418.73
   -2   -6  -59 -114.32 1490.71 1219.04 1733.74
   -2   -6  -60 -2170.3 1686.53 -1015.5 1547.21
   -2   -6  -61 -156.73 2014.70 -2858.4 2004.64
   -2   -6  -62 2219.04 2578.17  212.38 2322.75
   -2   -7   -1  56896. 1175.70  49381. 1048.76
   -2   -7   -2  11122. 302.863  15015. 384.210
   -2   -7   -3  56625. 1092.88  55627. 988.389
   -2   -7   -4 112693. 2175.69  89628. 1447.37
   -2   -7   -5  41664. 835.138  43777. 783.281
   -2   -7   -6  83436. 1523.22  94505. 1544.89
   -2   -7   -7 393885. 6136.99 368034. 5370.74
   -2   -7   -8 293498. 4310.37 263312. 3886.99
   -2   -7   -9  69249. 1018.57  70836. 1040.25
   -2   -7  -10 265402. 4179.56 283901. 4458.20
   -2   -7  -11 305108. 5702.78 268111. 5042.56
   -2   -7  -12  79566. 1232.20  73375. 1151.70
   -2   -7  -13 166718. 2535.60 180340. 2730.65
   -2   -7  -14 102941. 1476.00  95975. 1393.96
   -2   -7  -15 1075.85 288.545  788.70 289.551
   -2   -7  -16  87693. 1592.10  71803. 1277.86
   -2   -7  -17 171439. 2739.16 184984. 2938.85
   -2   -7  -18  34497. 948.141  43483. 1147.83
   -2   -7  -19  21060. 562.306  19598. 605.650
   -2   -7  -20 8289.46 358.901 7809.59 323.142
   -2   -7  -21  37701. 821.981  37546. 821.207
   -2   -7  -22  52794. 1350.62  55085. 1383.90
   -2   -7  -23  16726. 615.944  13909. 543.653
   -2   -7  -24 3457.43 505.340 3935.75 464.164
   -2   -7  -25  25851. 744.736  27198. 714.241
   -2   -7  -26 5514.70 566.176 9164.08 586.300
   -2   -7  -27  55627. 1106.04  57717. 1095.97
   -2   -7  -28  28189. 798.761  29288. 778.637
   -2   -7  -29  29210. 996.129  34149. 1015.48
   -2   -7  -30  83127. 1639.32  84288. 1643.19
   -2   -7  -31  77097. 1476.78  78483. 1475.23
   -2   -7  -32  76316. 1503.87  78870. 1477.55
   -2   -7  -33  81037. 2729.10  85526. 2777.86
   -2   -7  -34  54621. 1750.77  55124. 1469.04
   -2   -7  -35  17438. 1373.84  15031. 1146.28
   -2   -7  -36  12221. 1118.42  11873. 1005.42
   -2   -7  -37  29280. 1291.02  28344. 1212.07
   -2   -7  -38 1193.50 1047.21  748.14 901.702
   -2   -7  -39  18026. 1332.04  18274. 1197.37
   -2   -7  -40 5431.11 1219.04 7072.75 1087.46
   -2   -7  -41 4009.28 1127.71 5343.65 1049.53
   -2   -7  -42 -1318.9 1029.41  740.87 1001.55
   -2   -7  -43  23080. 1549.53  19334. 1509.29
   -2   -7  -44  -48.84 1147.06 -770.12 1135.45
   -2   -7  -45 7431.11 1472.13 6022.44 1190.40
   -2   -7  -46  838.23 521.207 1667.18 467.801
   -2   -7  -47 2234.52 1050.31  230.11 1111.45
   -2   -7  -48 1297.21 995.355 1794.12 1026.31
   -2   -7  -49 2799.53 1338.23 1421.83 1384.67
   -2   -7  -50 2580.49 773.916 3762.38 688.002
   -2   -7  -51 -852.94 1034.05 -256.58 1089.01
   -2   -7  -52 2357.58 1012.38 1227.55 1057.27
   -2   -7  -53 -729.49 1237.61 3566.56 1332.04
   -2   -7  -54 -108.13 1155.57  646.21 1137.00
   -2   -7  -55 -1628.5 1133.13  780.18 1215.17
   -2   -7  -56  576.16 1155.57 1493.81 1147.06
   -2   -7  -57 -736.84 1233.74 2058.82 1232.97
   -2   -7  -58 1626.16 1394.74 2098.30 1395.51
   -2   -7  -59 1574.30 1515.48 -756.11 1544.89
   -2   -7  -60 1835.14 1746.90 -835.14 1767.80
   -2   -7  -61 -5790.2 2510.06 5309.59 2900.15
   -2   -7  -62  814.24 2164.08 3228.32 2281.73
   -2   -8   -1 106192. 1877.71 127090. 2218.26
   -2   -8   -2  47368. 1142.41  53413. 1169.50
   -2   -8   -3  45580. 1172.60  35046. 757.739
   -2   -8   -4  16680. 434.752  17314. 406.114
   -2   -8   -5  35573. 716.563  33274. 628.018
   -2   -8   -6 6459.75 360.758  12415. 457.120
   -2   -8   -7  58119. 1086.69  68862. 1152.48
   -2   -8   -8 141950. 2184.98 129102. 2004.64
   -2   -8   -9  46447. 801.083  42647. 759.519
   -2   -8  -10  18994. 584.055  17988. 514.783
   -2   -8  -11 125000. 2039.47 120356. 1969.04
   -2   -8  -12  84133. 1383.13 110604. 1756.96
   -2   -8  -13  32740. 622.910  49528. 903.250
   -2   -8  -14 7606.03 303.870  10070. 334.984
   -2   -8  -15  45193. 805.727  40673. 748.916
   -2   -8  -16 100077. 1698.91 106811. 1806.50
   -2   -8  -17  10983. 586.687 7987.61 574.845
   -2   -8  -18 2399.38 358.823 1594.43 426.083
   -2   -8  -19  39876. 791.795  35712. 775.541
   -2   -8  -20 1582.04 350.154  130.57 346.904
   -2   -8  -21  21076. 612.615  22709. 642.879
   -2   -8  -22  14087. 593.266 8599.06 484.210
   -2   -8  -23  21308. 699.922  12802. 584.210
   -2   -8  -24 9512.38 440.170  12755. 468.421
   -2   -8  -25  53057. 1142.41  48885. 1065.79
   -2   -8  -26  67562. 1452.79  64427. 1384.67
   -2   -8  -27  10867. 635.061 7702.00 559.520
   -2   -8  -28  21440. 845.974  16796. 753.327
   -2   -8  -29  47763. 1063.47  53909. 1126.93
   -2   -8  -30  82972. 1758.51  81734. 1725.23
   -2   -8  -31  12717. 804.179 9992.25 717.414
   -2   -8  -32 -1133.9 819.659  268.50 708.900
   -2   -8  -33  15356. 1060.37  12376. 962.073
   -2   -8  -34  10418. 1171.05  12601. 1260.06
   -2   -8  -35  27632. 1279.41  27724. 1175.70
   -2   -8  -36  23351. 1110.68  23003. 1058.05
   -2   -8  -37  23723. 1255.42  26881. 1191.95
   -2   -8  -38  11401. 1150.15  11610. 1015.48
   -2   -8  -39  20952. 1377.71  18769. 1244.58
   -2   -8  -40 2509.29 645.510 3174.15 467.027
   -2   -8  -41 5548.76 1131.58 4424.92 1068.88
   -2   -8  -42 -593.73 1024.77  466.18 993.807
   -2   -8  -43 4454.33 638.854 1890.09 522.368
   -2   -8  -44 7376.15 1338.23 5656.34 1167.96
   -2   -8  -45 3520.12 1112.23 3575.07 1116.87
   -2   -8  -46   74.91 1547.99 3003.09 1698.91
   -2   -8  -47 3341.33 1069.66 4188.08 1144.74
   -2   -8  -48 -156.50 1028.64 1788.70 1030.18
   -2   -8  -49 2292.57 1129.26 1216.72 1125.39
   -2   -8  -50 2029.41 1113.78  676.86 1113.78
   -2   -8  -51  497.83 1085.91 2301.08 1160.99
   -2   -8  -52  670.51 1012.38 -924.92 1051.08
   -2   -8  -53 -422.45 1064.24 -344.66 1118.42
   -2   -8  -54 1245.35 1131.58 -262.77 1179.57
   -2   -8  -55 2472.13 1244.58 1948.91 1259.29
   -2   -8  -56 1332.82 1200.46  811.14 1189.63
   -2   -8  -57 1311.14 572.600 -222.06 571.207
   -2   -8  -58  522.52 1407.89  707.97 1417.18
   -2   -8  -59  485.99 1493.03 1428.79 1441.18
   -2   -8  -60 6316.56 2049.53  627.86 1989.94
   -2   -8  -61  744.19 1985.29 1703.56 2167.18
   -2   -8  -62 -2284.8 2275.54  804.18 2372.29
   -2   -9   -1 101161. 2549.53  95046. 1948.91
   -2   -9   -2 2595.20 310.681 2170.28 272.600
   -2   -9   -3 210449. 3279.41 217569. 3129.25
   -2   -9   -4  16796. 410.603  17276. 385.216
   -2   -9   -5  17779. 498.839  17430. 458.513
   -2   -9   -6  54683. 1052.63  54706. 962.847
   -2   -9   -7  80495. 1210.53  92337. 1359.91
   -2   -9   -8 299613. 3978.32 286997. 3821.20
   -2   -9   -9  40240. 879.256  52856. 1017.80
   -2   -9  -10 181424. 3498.45 215480. 3773.99
   -2   -9  -11 152244. 2270.12 155495. 2317.34
   -2   -9  -12  16277. 405.185  10132. 365.402
   -2   -9  -13  61958. 981.423  63545. 1003.87
   -2   -9  -14  27972. 645.123  31176. 692.105
   -2   -9  -15 157121. 2622.29 134907. 2285.60
   -2   -9  -16  45480. 1182.66  45627. 1116.87
   -2   -9  -17  34977. 856.810  46919. 1055.73
   -2   -9  -18  17655. 615.789  13669. 571.516
   -2   -9  -19  30960. 753.173  30642. 761.300
   -2   -9  -20  30743. 666.408  27005. 625.851
   -2   -9  -21  34745. 794.117  40805. 870.742
   -2   -9  -22  93885. 1872.29  92183. 1697.37
   -2   -9  -23 8869.96 552.167 9055.72 577.941
   -2   -9  -24  32306. 784.055  30387. 780.959
   -2   -9  -25 1698.14 345.046 3023.99 339.319
   -2   -9  -26  37926. 931.114  34474. 821.207
   -2   -9  -27  58142. 1148.61  59218. 1150.15
   -2   -9  -28  37128. 1059.60  31540. 955.107
   -2   -9  -29  18111. 712.461  16115. 646.981
   -2   -9  -30  17368. 784.829  17554. 757.352
   -2   -9  -31  13955. 711.300  14644. 655.495
   -2   -9  -32  13715. 958.203  15704. 947.367
   -2   -9  -33  78792. 1949.69  79179. 1937.30
   -2   -9  -34 1697.37 887.770 3109.13 861.454
   -2   -9  -35  977.55 921.826 2779.41 963.621
   -2   -9  -36 8955.10 1133.13 8846.74 1024.77
   -2   -9  -37  22701. 1267.03  23847. 1198.92
   -2   -9  -38 5965.16 1133.90 6049.53 1019.35
   -2   -9  -39 6973.68 1269.35 8668.72 1133.13
   -2   -9  -40 7170.27 1238.39 8630.02 1125.39
   -2   -9  -41  956.66 1101.39  410.29 1034.05
   -2   -9  -42 5355.26 1107.58 6044.89 1128.48
   -2   -9  -43 8676.46 1337.46 8846.74 1166.41
   -2   -9  -44 2319.66 1234.52 2083.59 1251.55
   -2   -9  -45  -24.68 1104.49 1226.00 1113.78
   -2   -9  -46 2643.19 1061.92 2301.08 993.807
   -2   -9  -47 -1375.4 1068.11  197.29 1077.40
   -2   -9  -48 3845.20 1055.73 4135.44 1083.59
   -2   -9  -49 3222.91 1157.89 3262.38 1115.32
   -2   -9  -50 4589.78 1249.22 5192.72 1203.56
   -2   -9  -51  806.50 1063.47  507.51 1087.46
   -2   -9  -52  592.57 1044.12 -1387.0 1081.27
   -2   -9  -53  481.97 1060.37 -411.38 1147.06
   -2   -9  -54 6037.15 1306.50 5473.68 1573.53
   -2   -9  -55 3623.84 1239.16 2924.15 1297.21
   -2   -9  -56 1004.64 567.105  464.71 551.315
   -2   -9  -57 1006.96 1324.30 -1744.6 1342.10
   -2   -9  -58  756.89 1376.16 -1698.9 1342.88
   -2   -9  -59 3578.94 1571.98 4099.84 1499.22
   -2   -9  -60  756.42 1827.40 -2452.0 1845.20
   -2   -9  -61 3474.46 2084.36 -519.66 2206.65
   -2  -10   -1  23754. 614.628  19590. 507.198
   -2  -10   -2  34342. 681.501  37949. 672.677
   -2  -10   -3 148994. 2253.87 153483. 2148.60
   -2  -10   -4 120743. 1860.68 121594. 1739.94
   -2  -10   -5 222910. 3513.93 237538. 3434.98
   -2  -10   -6  92570. 1376.93  95898. 1424.15
   -2  -10   -7  59528. 942.724  68026. 1054.95
   -2  -10   -8 394736. 5554.95 347291. 4911.76
   -2  -10   -9 365557. 6200.46 359675. 6103.71
   -2  -10  -10 200309. 3566.56 215867. 3825.07
   -2  -10  -11  19466. 472.678  23591. 524.458
   -2  -10  -12 101780. 1678.02 110139. 1795.66
   -2  -10  -13  30457. 648.142  30193. 787.925
   -2  -10  -14  11579. 461.222  10937. 370.201
   -2  -10  -15 8839.00 458.126 9063.46 459.287
   -2  -10  -16 189164. 3054.18 184056. 2982.97
   -2  -10  -17  55046. 1148.61  49505. 1065.01
   -2  -10  -18  90248. 1712.85  96981. 1825.85
   -2  -10  -19  12361. 511.455  11842. 536.609
   -2  -10  -20  21966. 667.956  20789. 664.937
   -2  -10  -21  11865. 513.235 8862.22 457.430
   -2  -10  -22  13429. 605.650  18135. 685.293
   -2  -10  -23  16130. 682.043  10774. 581.733
   -2  -10  -24  34466. 887.770  34752. 911.764
   -2  -10  -25  45023. 1041.02  42918. 1037.92
   -2  -10  -26  50697. 1126.16  49582. 1136.22
   -2  -10  -27 7917.95 596.516 8769.34 622.290
   -2  -10  -28 3777.09 612.306 1394.74 590.402
   -2  -10  -29  62740. 1462.07  61749. 1438.85
   -2  -10  -30  23173. 938.854  18173. 828.173
   -2  -10  -31  17554. 896.284  16602. 801.083
   -2  -10  -32  41231. 1164.09  41509. 1074.30
   -2  -10  -33  43576. 1429.57  42183. 1383.90
   -2  -10  -34 2257.74 966.717 4816.56 880.804
   -2  -10  -35 2395.51 873.064 2214.39 817.337
   -2  -10  -36 1318.11 570.433  762.54 480.495
   -2  -10  -37  20217. 1537.92  23924. 1417.96
   -2  -10  -38  36401. 1475.23  44017. 1483.74
   -2  -10  -39 -1694.3 1670.28 4342.88 1846.75
   -2  -10  -40 9109.90 1257.74 9287.92 1168.73
   -2  -10  -41 4714.39 1246.13 4835.13 1145.51
   -2  -10  -42 7312.69 1339.78  10890. 1255.42
   -2  -10  -43 1151.70 1046.44 1221.36 1021.67
   -2  -10  -44  256.35 1380.80  147.99 1476.00
   -2  -10  -45 2401.70 1051.08 -556.11 991.485
   -2  -10  -46  613.47 1027.09 1141.64 981.423
   -2  -10  -47  12802. 1841.33 3286.37 1740.71
   -2  -10  -48 -1529.4 1020.12  401.93 992.259
   -2  -10  -49 2174.92 1105.26 1260.83 1078.95
   -2  -10  -50 2724.46 1539.47 5992.25 1813.47
   -2  -10  -51 -381.89 1108.36 -875.39 1095.97
   -2  -10  -52 2174.15 1106.04  718.58 1119.97
   -2  -10  -53 2078.95 1112.23 2853.71 1098.30
   -2  -10  -54 -358.59 1325.08  304.95 1483.74
   -2  -10  -55 -128.79 1145.51 -284.60 1157.12
   -2  -10  -56 1977.55 1212.07 2055.73 1219.81
   -2  -10  -57  220.82 1270.90 2424.92 1332.04
   -2  -10  -58  726.01 1474.46 1963.62 1447.37
   -2  -10  -59 2592.10 750.851 2714.39 758.513
   -2  -10  -60 -2123.8 1894.73 -1770.1 1796.44
   -2  -10  -61 -2590.6 2201.24 -4359.1 2219.81
   -2  -11   -1 112848. 1835.14 108514. 1772.44
   -2  -11   -2 144969. 2455.88 165635. 2577.40
   -2  -11   -3 103715. 1650.15 103870. 1536.38
   -2  -11   -4 1715.94 325.387 1134.67 323.374
   -2  -11   -5  36463. 725.077  22005. 594.581
   -2  -11   -6  41966. 845.200  46300. 907.120
   -2  -11   -7 213932. 2916.41 207662. 2845.20
   -2  -11   -8 155882. 2802.63 160371. 2873.84
   -2  -11   -9 6917.18 466.253  10101. 512.074
   -2  -11  -10 146052. 2212.85 153715. 2315.79
   -2  -11  -11 121749. 1976.00 132121. 2118.42
   -2  -11  -12  27531. 589.086  28243. 598.606
   -2  -11  -13  60402. 1155.57  64288. 1117.65
   -2  -11  -14 7166.40 495.820  10859. 573.529
   -2  -11  -15 7122.28 471.749 6876.93 475.232
   -2  -11  -16  40023. 899.380  35317. 832.816
   -2  -11  -17  69087. 1654.80  73460. 1737.61
   -2  -11  -18  45286. 914.086  44721. 906.346
   -2  -11  -19  33545. 731.656  30410. 692.569
   -2  -11  -20 101083. 1639.32 115325. 1839.01
   -2  -11  -21  33498. 821.207  38444. 870.742
   -2  -11  -22  33568. 1107.58  35704. 1156.35
   -2  -11  -23  30944. 750.386  33599. 789.473
   -2  -11  -24  23220. 775.541  23599. 796.439
   -2  -11  -25 8591.32 605.495 8498.44 627.863
   -2  -11  -26  21827. 768.265  23026. 830.495
   -2  -11  -27  16324. 718.730  17624. 804.953
   -2  -11  -28 5126.16 649.767 7597.52 692.724
   -2  -11  -29 1561.92 424.922 1496.90 403.173
   -2  -11  -30  28669. 986.841  35085. 1046.44
   -2  -11  -31  13854. 855.262  16153. 848.296
   -2  -11  -32  11293. 943.497 7226.77 851.392
   -2  -11  -33  13862. 1202.01  13785. 1186.53
   -2  -11  -34  29992. 1147.06  30534. 1107.58
   -2  -11  -35 6000.77 1060.37 8273.99 1034.05
   -2  -11  -36  37399. 1334.36  38731. 1325.85
   -2  -11  -37 3425.69 1318.88 1020.12 1129.26
   -2  -11  -38  21432. 1356.04  26695. 1359.13
   -2  -11  -39 9233.74 1590.56  10704. 1698.91
   -2  -11  -40 6931.11 1830.49 4946.59 2438.85
   -2  -11  -41 4121.51 1256.19 4876.93 1154.02
   -2  -11  -42  33375. 1571.98  31215. 1506.96
   -2  -11  -43  19141. 1258.51  19094. 1298.76
   -2  -11  -44  -13.46 1456.65 3978.32 1504.64
   -2  -11  -45 2009.29 1040.25 1541.79 989.937
   -2  -11  -46  174.46 1003.10  380.03 993.807
   -2  -11  -47 2243.81 1053.40 2722.13 1054.95
   -2  -11  -48 4167.95 1130.03 4145.51 1017.03
   -2  -11  -49 -996.90 1054.95  982.20 1013.93
   -2  -11  -50  590.94 1171.05 1232.97 1102.94
   -2  -11  -51 1177.24 1070.43 2660.21 1030.18
   -2  -11  -52  491.49 1133.90 -2107.6 1111.45
   -2  -11  -53 1370.74 1090.56  855.26 1123.84
   -2  -11  -54    7.16 1490.71 -3753.1 1530.96
   -2  -11  -55 -632.12 1212.07  151.01 1190.40
   -2  -11  -56 1037.92 1147.06 -253.71 1159.44
   -2  -11  -57 1379.26 1938.08 3174.15 1891.64
   -2  -11  -58 3450.46 1463.62 2518.57 1459.75
   -2  -11  -59 -708.59 1633.13 3575.07 1561.14
   -2  -11  -60 -447.06 1928.79 -2224.5 1812.69
   -2  -11  -61 -3940.4 2105.26  795.66 2086.69
   -2  -12   -1  46780. 886.222  51734. 876.160
   -2  -12   -2  19110. 556.114  12794. 468.575
   -2  -12   -3  24025. 537.074  18111. 472.291
   -2  -12   -4  27810. 730.417  28793. 747.368
   -2  -12   -5 274303. 3712.84 301625. 4064.24
   -2  -12   -6 120666. 1978.33  96981. 1644.74
   -2  -12   -7 117647. 2202.01 123839. 2297.21
   -2  -12   -8  60294. 1140.87  50805. 1009.29
   -2  -12   -9  62043. 1241.48  58181. 1204.33
   -2  -12  -10  48282. 1058.82  49180. 1073.53
   -2  -12  -11 123297. 1797.99 144659. 2063.47
   -2  -12  -12  65882. 1320.43  68483. 1162.54
   -2  -12  -13 127399. 2438.08 132662. 2520.90
   -2  -12  -14  57105. 1197.37  50952. 1044.89
   -2  -12  -15 1582.04 425.000 2993.81 448.065
   -2  -12  -16  652.09 441.331 1171.83 440.015
   -2  -12  -17 2630.03 487.461 4883.90 504.256
   -2  -12  -18  56440. 1075.08  74899. 1311.92
   -2  -12  -19  42995. 884.674  39605. 845.200
   -2  -12  -20  57028. 1092.88  48460. 988.389
   -2  -12  -21  14211. 797.213  10271. 736.067
   -2  -12  -22  13684. 789.473  15875. 828.173
   -2  -12  -23  33901. 842.104  29056. 802.631
   -2  -12  -24 112152. 2042.57 105573. 1964.39
   -2  -12  -25  32214. 933.436  30859. 942.724
   -2  -12  -26 114009. 2237.61 108282. 2163.31
   -2  -12  -27  19915. 839.008  20441. 831.269
   -2  -12  -28  33932. 869.194  38019. 922.600
   -2  -12  -29  11308. 784.055  10209. 798.761
   -2  -12  -30 1773.99 665.247 3428.02 705.340
   -2  -12  -31  23545. 1032.51  26532. 1017.03
   -2  -12  -32  45851. 1426.47  48785. 1428.02
   -2  -12  -33  20697. 1284.83  15642. 1212.07
   -2  -12  -34 3293.34 838.234 3481.42 799.535
   -2  -12  -35  11966. 1099.84  11563. 1034.05
   -2  -12  -36 2184.21 988.389 1236.07 929.566
   -2  -12  -37  75248. 2073.53  83978. 2091.33
   -2  -12  -38  25488. 1354.49  30766. 1249.22
   -2  -12  -39 -1556.5 1508.51 1726.00 1435.76
   -2  -12  -40 6899.37 1304.18 7213.61 1309.60
   -2  -12  -41  14613. 952.785  15341. 907.894
   -2  -12  -42 6076.62 1238.39 4605.26 1174.15
   -2  -12  -43 -2315.8 1099.84 -1747.7 1065.01
   -2  -12  -44 1219.04 595.355 2041.79 754.101
   -2  -12  -45  10627. 1715.94  11881. 1848.30
   -2  -12  -46  376.78 1066.56 1600.62 1028.64
   -2  -12  -47  333.51 1080.49 1137.00 1002.32
   -2  -12  -48 1554.18 1064.24  312.77 1015.48
   -2  -12  -49 9628.47 1602.94 8839.00 1843.65
   -2  -12  -50 -1924.1 1153.25  529.57 1172.60
   -2  -12  -51 1412.54 501.315  609.13 434.133
   -2  -12  -52  997.68 1153.25 1151.70 1083.59
   -2  -12  -53 2018.57 1122.29 -390.71 1112.23
   -2  -12  -54 -2496.1 1452.01 2153.25 1541.02
   -2  -12  -55 -890.09 1179.57  665.71 1203.56
   -2  -12  -56 -1447.4 1204.33  965.94 1212.07
   -2  -12  -57 3341.33 1341.33 -1614.5 1391.64
   -2  -12  -58 2760.83 1511.61 -348.76 1409.44
   -2  -12  -59 4941.17 1717.49 3810.37 1749.22
   -2  -12  -60 -570.36 1917.95 -108.59 1938.08
   -2  -12  -61  907.89 2197.37 1919.50 2154.02
   -2  -13   -1 6014.70 396.052 6324.30 404.411
   -2  -13   -2 2918.73 367.105 6094.42 409.055
   -2  -13   -3 488080. 6901.70 500541. 7071.20
   -2  -13   -4  91254. 1578.95  94892. 1637.77
   -2  -13   -5 109365. 2098.30 102864. 1991.48
   -2  -13   -6  13212. 480.417 9349.84 436.687
   -2  -13   -7 126935. 1886.99 131579. 1949.69
   -2  -13   -8  67152. 1465.17  74311. 1599.84
   -2  -13   -9  48630. 1081.27  38932. 945.046
   -2  -13  -10 1210.53 258.436 1173.37 263.158
   -2  -13  -11 6952.01 406.037 7016.25 370.201
   -2  -13  -12  92492. 1549.53  85991. 1588.23
   -2  -13  -13  11478. 408.281  12608. 417.492
   -2  -13  -14 7879.25 550.619  14381. 643.653
   -2  -13  -15  38901. 968.265  39358. 893.188
   -2  -13  -16  10759. 674.535  11517. 671.748
   -2  -13  -17  36370. 805.727  30697. 733.513
   -2  -13  -18 9280.18 570.201  12701. 599.303
   -2  -13  -19  649.07 226.780 1051.08 250.929
   -2  -13  -20 1678.02 553.250 1362.23 561.609
   -2  -13  -21 5571.98 618.730 6876.93 630.572
   -2  -13  -22 111378. 2202.01 116254. 2284.83
   -2  -13  -23  21115. 780.959  21865. 797.213
   -2  -13  -24  37500. 942.724  35635. 945.820
   -2  -13  -25  35789. 1008.51  32330. 979.875
   -2  -13  -26 7972.13 689.860 6209.75 718.033
   -2  -13  -27  73475. 1664.09  74040. 1687.30
   -2  -13  -28 119659. 2360.68 106424. 2168.73
   -2  -13  -29  20782. 903.250  23715. 956.655
   -2  -13  -30  44358. 1126.16  42670. 1120.74
   -2  -13  -31  31540. 1236.84  32484. 1198.14
   -2  -13  -32  16006. 931.114  10820. 886.222
   -2  -13  -33 2322.75 1077.40 1748.45 1074.30
   -2  -13  -34 6766.25 918.730 7070.43 904.798
   -2  -13  -35  44125. 1414.09  42121. 1363.00
   -2  -13  -36  10875. 1109.13  12748. 1064.24
   -2  -13  -37  14799. 1313.47  15387. 1215.94
   -2  -13  -38  15704. 1531.73  17020. 1488.39
   -2  -13  -39  36881. 1952.01  36161. 1606.81
   -2  -13  -40  11146. 1609.13  10844. 1595.20
   -2  -13  -41 -1268.6 1152.48 -274.23 1119.97
   -2  -13  -42 -747.68 1183.44 1291.02 1115.32
   -2  -13  -43  11455. 1251.55  11339. 1208.98
   -2  -13  -44 2843.65 1548.76 2711.30 1317.34
   -2  -13  -45 3222.13 540.015 3130.80 464.086
   -2  -13  -46 -1957.4 1126.93  127.40 1023.99
   -2  -13  -47 2179.56 1171.83  557.12 1050.31
   -2  -13  -48 1528.64 1143.96 2729.10 1092.88
   -2  -13  -49   -1.49 1061.92 1794.89 989.163
   -2  -13  -50 1841.33 1216.72 2825.85 1156.35
   -2  -13  -51  137.85 1080.49  115.94 1037.92
   -2  -13  -52 3301.08 1558.05 2678.79 1764.70
   -2  -13  -53 -554.49 1114.55 -968.27 1133.13
   -2  -13  -54 2767.03 1513.93 2722.91 1566.56
   -2  -13  -55  690.09 1244.58   42.95 1205.11
   -2  -13  -56 1013.16 1212.07  821.21 1195.82
   -2  -13  -57 -2632.4 1503.87 -1409.4 1401.70
   -2  -13  -58 2384.67 756.191 2653.25 742.491
   -2  -13  -59  366.41 976.779 3236.84 829.721
   -2  -13  -60 -2104.5 1979.10 1080.49 1912.54
   -2  -13  -61 1195.82 2166.41 2256.19 2095.20
   -2  -14   -1 115015. 2074.30 118034. 2120.74
   -2  -14   -2 247291. 4786.37 253560. 4895.51
   -2  -14   -3  15820. 635.603  17423. 656.888
   -2  -14   -4  46076. 1105.26  35193. 928.792
   -2  -14   -5  76409. 1407.89  72508. 1352.94
   -2  -14   -6  60596. 1179.57  60333. 1178.79
   -2  -14   -7 4308.82 381.192 7717.48 423.761
   -2  -14   -8  45882. 1070.43  42508. 1063.47
   -2  -14   -9  11811. 524.535  13274. 542.260
   -2  -14  -10  78560. 1486.84  78483. 1485.29
   -2  -14  -11  70333. 1169.50  64079. 1268.57
   -2  -14  -12  44574. 989.163  41099. 948.141
   -2  -14  -13  12136. 605.650  14644. 624.690
   -2  -14  -14  35782. 981.423  28878. 870.742
   -2  -14  -15  33522. 830.495  24543. 709.210
   -2  -14  -16 9891.63 534.829 7209.74 515.170
   -2  -14  -17  45395. 918.730  37763. 884.674
   -2  -14  -18  54079. 1054.95  50820. 1017.03
   -2  -14  -19  41633. 904.024  32724. 798.761
   -2  -14  -20  28251. 1046.44  21935. 945.046
   -2  -14  -21  37531. 1144.74  42136. 1200.46
   -2  -14  -22  41471. 1174.92  42245. 1195.05
   -2  -14  -23  50472. 1215.94  48839. 1202.79
   -2  -14  -24 7995.35 658.978 8103.71 753.560
   -2  -14  -25  45627. 1169.50  45851. 1193.50
   -2  -14  -26  72500. 1499.22  72353. 1535.60
   -2  -14  -27  39102. 1033.28  42167. 1082.04
   -2  -14  -28  23584. 1028.64  27895. 1123.84
   -2  -14  -29  85217. 1778.64  87384. 1816.56
   -2  -14  -30  11943. 851.392  10410. 936.532
   -2  -14  -31 1823.53 873.064 1208.98 855.262
   -2  -14  -32  16974. 1066.56  15627. 1063.47
   -2  -14  -33  951.24 924.922 1489.94 1003.10
   -2  -14  -34  10139. 1232.97  14644. 1367.65
   -2  -14  -35 1763.16 926.470 1729.10 943.497
   -2  -14  -36  26943. 1301.86  23669. 1269.35
   -2  -14  -37  39218. 1779.41  47043. 1857.58
   -2  -14  -38  26370. 1658.67  25991. 1458.98
   -2  -14  -39 5554.95 1212.07 6054.95 1404.80
   -2  -14  -40 8297.21 1431.11 8390.08 1325.08
   -2  -14  -41  40875. 1645.51  46037. 1676.47
   -2  -14  -42  10573. 1364.55  13235. 1314.24
   -2  -14  -43 3763.15 1393.19 5589.78 1295.66
   -2  -14  -44  880.80 1253.87  935.76 1252.32
   -2  -14  -45  613.47 1092.10  258.59 1087.46
   -2  -14  -46 2383.90 578.482 2033.28 538.931
   -2  -14  -47 5151.70 1250.00 5772.44 1172.60
   -2  -14  -48 -632.89 1160.22 -2216.7 1058.82
   -2  -14  -49 2057.27 1093.65 4946.59 1078.95
   -2  -14  -50 3441.95 1421.83 5017.02 1699.69
   -2  -14  -51  11873. 1308.82  10906. 1232.97
   -2  -14  -52 2347.52 698.606 2785.60 597.910
   -2  -14  -53 3428.02 1357.58 4576.62 1345.20
   -2  -14  -54 -758.44 1441.95  883.13 1440.40
   -2  -14  -55 4516.25 1263.93 3517.80 1258.51
   -2  -14  -56 -605.42 1217.49 2544.89 1209.75
   -2  -14  -57 -928.79 1502.32  559.67 1483.74
   -2  -14  -58  497.83 1498.45  692.80 1468.26
   -2  -14  -59 1037.92 1972.91 2044.89 1861.45
   -2  -14  -60   76.29 2376.16 2612.23 1960.52
   -2  -14  -61 -890.09 2173.37 -2869.2 2130.80
   -2  -15   -1  62306. 1715.17  56463. 1606.81
   -2  -15   -2  27856. 850.618  32337. 910.990
   -2  -15   -3 195433. 3289.47 185217. 3135.45
   -2  -15   -4 212771. 3332.04 193266. 3058.05
   -2  -15   -5 258436. 3575.07 279412. 3856.03
   -2  -15   -6 301238. 4908.66 300542. 4902.47
   -2  -15   -7  47957. 1230.65  44017. 1173.37
   -2  -15   -8  51184. 1086.69  50193. 1070.43
   -2  -15   -9  83436. 1787.15  88622. 1862.23
   -2  -15  -10  27229. 765.402  29234. 939.628
   -2  -15  -11  21115. 686.841  19203. 667.414
   -2  -15  -12 294427. 4045.66 270046. 3732.19
   -2  -15  -13  64001. 1432.66  60093. 1361.45
   -2  -15  -14  15317. 579.179  18320. 620.588
   -2  -15  -15 1624.61 284.133 3117.64 354.798
   -2  -15  -16  63088. 1242.26  65549. 1275.54
   -2  -15  -17 117647. 1948.14 133591. 2160.21
   -2  -15  -18  55193. 1253.09  67601. 1440.40
   -2  -15  -19 6014.70 621.903 7941.17 649.458
   -2  -15  -20  15495. 950.463  15062. 921.826
   -2  -15  -21  27639. 1044.12  26997. 1053.40
   -2  -15  -22  37221. 986.841  36223. 968.265
   -2  -15  -23  16424. 794.891  18591. 805.727
   -2  -15  -24  27144. 896.284  23584. 855.262
   -2  -15  -25 3061.14 631.346 3500.77 644.736
   -2  -15  -26  23808. 956.655  18305. 913.312
   -2  -15  -27  25952. 1013.16  26796. 1062.69
   -2  -15  -28  18483. 962.847  22198. 1052.63
   -2  -15  -29  29249. 914.086  35224. 1011.61
   -2  -15  -30 6909.44 816.563 8235.29 893.188
   -2  -15  -31  11579. 1001.55  13467. 1061.14
   -2  -15  -32  23258. 1246.13  23050. 1184.21
   -2  -15  -33  35813. 1414.86  34272. 1459.75
   -2  -15  -34  360.76 898.606 1270.12 954.333
   -2  -15  -35 6845.97 1280.18 6009.28 1619.19
   -2  -15  -36  43475. 1512.38  39358. 1532.51
   -2  -15  -37 9373.06 1367.65 9078.94 1328.95
   -2  -15  -38 3874.61 1165.63 6101.39 1174.92
   -2  -15  -39  19598. 1166.41  21788. 1221.36
   -2  -15  -40 -2394.7 1154.80 -1282.5 1102.94
   -2  -15  -41  15766. 1155.57  12446. 1027.86
   -2  -15  -42  20062. 1247.68  24218. 1212.07
   -2  -15  -43 4082.81 1398.61 6067.33 1360.68
   -2  -15  -44 1199.69 1213.62 -685.14 1228.33
   -2  -15  -45 2901.70 572.523 2065.79 497.600
   -2  -15  -46 6691.94 1207.43  10031. 1243.03
   -2  -15  -47 3270.90 1184.21 3210.52 1113.00
   -2  -15  -48 2017.80 1193.50 1001.55 1068.11
   -2  -15  -49  231.11 1140.09 -258.90 1044.12
   -2  -15  -50 -1420.3 1188.08  109.44 1095.20
   -2  -15  -51 -753.33 1180.34  835.14 1101.39
   -2  -15  -52  795.66 1117.65 -673.68 1034.05
   -2  -15  -53 3009.28 1311.14 1722.91 1318.88
   -2  -15  -54  962.07 1404.02  210.14 1399.38
   -2  -15  -55 -525.62 1253.87 2236.07 1238.39
   -2  -15  -56  880.80 1232.97 1181.89 1244.58
   -2  -15  -57 -104.18 1477.55 -619.12 1527.86
   -2  -15  -58 2184.21 1503.09 1752.32 1458.98
   -2  -15  -59  687.15 1947.37 1980.65 1849.84
   -2  -15  -60  757.74 1991.48 4426.47 1928.02
   -2  -15  -61 -4540.2 2172.60 -1070.4 2010.83
   -2  -16   -1 8877.70 620.355 8188.85 551.315
   -2  -16   -2 395588. 6357.58 408746. 6558.82
   -2  -16   -3 118808. 2179.56 109520. 2046.44
   -2  -16   -4 376935. 6078.17 393421. 6330.49
   -2  -16   -5 533281. 8444.26 509210. 8080.49
   -2  -16   -6  97601. 1842.10 100464. 1897.06
   -2  -16   -7 284752. 4386.99 279102. 4295.66
   -2  -16   -8  76981. 1712.07  73305. 1654.02
   -2  -16   -9  20611. 709.829  24776. 766.331
   -2  -16  -10 208204. 2947.37 209984. 2970.59
   -2  -16  -11  48266. 931.114  40526. 836.687
   -2  -16  -12  42353. 996.903  42214. 986.067
   -2  -16  -13  45317. 1030.96  56548. 1188.08
   -2  -16  -14  10542. 484.442 8808.04 460.216
   -2  -16  -15  14164. 802.631  17647. 826.625
   -2  -16  -16 5720.58 583.668 6026.31 582.275
   -2  -16  -17 5821.20 604.411 7647.82 618.807
   -2  -16  -18 111378. 1842.88 114319. 1887.77
   -2  -16  -19 8103.71 613.854  11099. 655.108
   -2  -16  -20  27167. 783.281  27771. 783.281
   -2  -16  -21 8459.75 766.950 8289.47 760.371
   -2  -16  -22 127864. 2092.10 128018. 2085.91
   -2  -16  -23  86919. 1786.38  76215. 1632.35
   -2  -16  -24  39698. 982.197  40418. 982.197
   -2  -16  -25  57415. 1277.86  68762. 1409.44
   -2  -16  -26  72601. 1854.49  75666. 1902.47
   -2  -16  -27 135139. 2658.67 127244. 2546.44
   -2  -16  -28  37059. 1128.48  34303. 1143.19
   -2  -16  -29  60139. 1489.16  53576. 1447.37
   -2  -16  -30  18854. 1086.69  15650. 1119.19
   -2  -16  -31  14729. 1010.06  14404. 1040.25
   -2  -16  -32  53289. 1673.37  56819. 1767.80
   -2  -16  -33  15085. 938.854  13282. 962.847
   -2  -16  -34  14644. 1034.83  13738. 1078.17
   -2  -16  -35  14636. 1577.40 9551.08 2033.28
   -2  -16  -36  56811. 1708.98  57678. 1736.07
   -2  -16  -37 2847.52 559.442 1383.13 549.767
   -2  -16  -38  19040. 1356.81  22098. 1436.53
   -2  -16  -39 3474.45 662.461 2815.79 598.142
   -2  -16  -40  14226. 1260.83  12856. 1267.03
   -2  -16  -41  385.60 1250.77  328.33 1206.66
   -2  -16  -42  22074. 1499.22  22895. 1472.91
   -2  -16  -43 3021.67 1479.87 3810.37 1390.87
   -2  -16  -44  297.06 1294.89 1181.11 1291.02
   -2  -16  -45 3619.97 1618.42 1631.58 1849.84
   -2  -16  -46 3808.05 1133.90 5451.23 1187.31
   -2  -16  -47 2109.91 611.068 2578.17 564.628
   -2  -16  -48 -733.59 1089.01 -344.27 1106.81
   -2  -16  -49 -2672.6 1129.26 2301.86 1135.45
   -2  -16  -50 4001.54 1210.53 4336.68 1208.20
   -2  -16  -51 2920.28 1249.22 3157.89 1152.48
   -2  -16  -52  969.81 1148.61 1337.46 1083.59
   -2  -16  -53 -864.55 1321.98 -660.60 1314.24
   -2  -16  -54 1257.74 1420.28 1281.73 1327.40
   -2  -16  -55  541.10 1243.81 1059.60 1224.46
   -2  -16  -56 -297.06 1250.00   60.86 1219.81
   -2  -16  -57  818.88 1558.82 -560.99 1479.10
   -2  -16  -58 -351.55 1528.64 -1383.1 1479.10
   -2  -16  -59 -2207.4 1960.52 2543.34 1924.92
   -2  -16  -60 -2469.8 2224.46 -370.51 2037.92
   -2  -16  -61 -110.68 2228.33 -4787.1 2209.75
   -2  -17   -1 132972. 2251.55 129644. 2210.52
   -2  -17   -2  62214. 1464.39  56238. 1188.08
   -2  -17   -3 291408. 4024.76 278483. 3864.55
   -2  -17   -4  17268. 539.241  13568. 499.303
   -2  -17   -5 5026.31 533.978 7013.15 570.201
   -2  -17   -6  74605. 1420.28  70008. 1352.94
   -2  -17   -7  13026. 605.030  10898. 549.303
   -2  -17   -8  95820. 1751.55  93808. 1722.13
   -2  -17   -9 149535. 2500.00 147678. 2470.59
   -2  -17  -10  16091. 546.052  15503. 546.362
   -2  -17  -11  17895. 733.591  19373. 742.956
   -2  -17  -12  30805. 982.197  30464. 978.327
   -2  -17  -13 7196.59 687.770 9125.38 724.225
   -2  -17  -14  90170. 1801.86  93498. 1850.62
   -2  -17  -15 3650.93 598.838 4256.19 595.201
   -2  -17  -16  10031. 668.498  11563. 677.786
   -2  -17  -17  33351. 1007.74  32577. 995.355
   -2  -17  -18  17577. 810.371  17221. 796.439
   -2  -17  -19  22508. 1063.47  16161. 955.881
   -2  -17  -20  26556. 995.355  24667. 953.559
   -2  -17  -21 4174.92 740.479 3058.05 718.266
   -2  -17  -22  62198. 1291.79  62105. 1281.73
   -2  -17  -23  78715. 1511.61  75302. 1449.69
   -2  -17  -24  85913. 1591.33  79179. 1489.16
   -2  -17  -25 5626.16 583.281 8831.26 596.594
   -2  -17  -26  71409. 1865.32  67871. 1794.89
   -2  -17  -27 5266.25 520.201 5313.46 564.164
   -2  -17  -28 8413.30 653.560 4608.35 649.767
   -2  -17  -29  95666. 2013.16  85217. 1896.28
   -2  -17  -30 104179. 2136.99 107740. 2230.65
   -2  -17  -31  20689. 1154.80  23220. 1244.58
   -2  -17  -32  24799. 1222.14  24303. 1259.29
   -2  -17  -33 145046. 2720.59 141718. 2711.30
   -2  -17  -34 4599.07 1090.56 6599.84 1181.11
   -2  -17  -35 1647.83 993.033 4133.90 1092.88
   -2  -17  -36  13305. 1177.24  10132. 1251.55
   -2  -17  -37  10472. 1312.69  10658. 1384.67
   -2  -17  -38 6529.41 1730.65 2380.80 2099.07
   -2  -17  -39 3092.88 1137.00 1510.06 1277.09
   -2  -17  -40 1784.83 1109.91 -1401.7 1170.28
   -2  -17  -41 5119.19 790.247 1996.13 597.445
   -2  -17  -42 2121.51 1349.07 4256.96 1332.82
   -2  -17  -43 6358.35 1757.74 8691.94 1822.75
   -2  -17  -44 -1086.7 1332.82 -672.45 1260.83
   -2  -17  -45 3970.58 1160.99 5043.34 1122.29
   -2  -17  -46 6704.33 1216.72  11455. 1213.62
   -2  -17  -47 3130.80 1217.49  910.99 1133.13
   -2  -17  -48 3239.16 1166.41 5119.19 1187.31
   -2  -17  -49  105.65 1190.40 1250.00 1176.47
   -2  -17  -50 -691.02 1239.94 -365.71 1183.44
   -2  -17  -51 3202.01 1636.22 -1777.1 1774.77
   -2  -17  -52 1520.12 1160.99 2126.93 1117.65
   -2  -17  -53 -240.71 1221.36 -191.41 1187.31
   -2  -17  -54  447.14 1414.86  858.36 1297.21
   -2  -17  -55 2243.81 1270.12 1554.95 1217.49
   -2  -17  -56  370.82 1273.99 -719.27 1269.35
   -2  -17  -57  886.22 1473.68 2096.75 1504.64
   -2  -17  -58 -522.52 1613.00 1319.66 1659.44
   -2  -17  -59 1500.77 1913.31 3873.84 1928.79
   -2  -17  -60 1542.57 2174.92 4601.39 2198.91
   -2  -18   -1  26471. 826.625  21556. 765.170
   -2  -18   -2 131966. 2263.93 142260. 2409.44
   -2  -18   -3 146517. 2198.14 127631. 1965.17
   -2  -18   -4 507585. 8095.97 504256. 8057.27
   -2  -18   -5  50093. 1358.36  45898. 1082.82
   -2  -18   -6 464705. 8057.27 480959. 8320.42
   -2  -18   -7 102477. 1684.21 110371. 1784.83
   -2  -18   -8 241950. 3815.01 276470. 4301.08
   -2  -18   -9  83823. 1701.24  79566. 1659.44
   -2  -18  -10  20070. 777.863  18553. 744.349
   -2  -18  -11 137848. 2642.41 155573. 2919.50
   -2  -18  -12  82662. 1909.44  88235. 2001.55
   -2  -18  -13  17430. 858.358  13034. 746.052
   -2  -18  -14  79953. 1917.95  80805. 1916.41
   -2  -18  -15 6726.00 649.380  11478. 707.197
   -2  -18  -16  56293. 1228.33  64497. 1334.36
   -2  -18  -17 107430. 2074.30 111610. 2146.28
   -2  -18  -18  37337. 1143.19  32717. 1071.21
   -2  -18  -19  13119. 817.337  10333. 760.758
   -2  -18  -20 3952.01 471.439 2444.27 446.052
   -2  -18  -21  65371. 1645.51  69861. 1722.13
   -2  -18  -22 123065. 2121.51 114319. 2000.00
   -2  -18  -23  90402. 1897.06  91641. 1909.44
   -2  -18  -24  55170. 1417.18  54892. 1401.70
   -2  -18  -25  17098. 1019.35  11966. 890.866
   -2  -18  -26 -787.15 819.659 -677.48 806.501
   -2  -18  -27 125155. 2300.31 122833. 2263.93
   -2  -18  -28 1462.07 1099.07 6536.37 1120.74
   -2  -18  -29  61811. 1609.91  60511. 1607.58
   -2  -18  -30  62941. 1801.08  60178. 1782.51
   -2  -18  -31 4519.35 995.355 4056.50 1034.83
   -2  -18  -32  34435. 1164.09  35441. 1260.06
   -2  -18  -33  421.05 624.303  948.92 643.807
   -2  -18  -34  48738. 1558.05  46471. 1573.53
   -2  -18  -35 7302.62 1124.61 7120.74 1201.24
   -2  -18  -36  922.60 1080.49 1437.31 1258.51
   -2  -18  -37 9249.22 1300.31 7586.68 1402.48
   -2  -18  -38  24760. 1425.70  26401. 1523.22
   -2  -18  -39 9148.60 1258.51  11432. 1380.80
   -2  -18  -40 3527.09 1762.38 8931.88 1962.07
   -2  -18  -41 7194.27 1647.83 1594.43 1766.25
   -2  -18  -42 4845.97 1358.36 4159.44 1365.32
   -2  -18  -43 4015.48 1339.78 6921.05 1339.78
   -2  -18  -44 2452.78 1719.04 3720.58 1958.98
   -2  -18  -45 -2565.8 1318.88 1010.06 1323.53
   -2  -18  -46  126.01 1140.09 1186.53 1118.42
   -2  -18  -47  724.92 1150.93 -1368.4 1131.58
   -2  -18  -48 1871.52 1157.12  589.16 1100.62
   -2  -18  -49  934.21 1208.98 1701.24 1115.32
   -2  -18  -50  996.90 1264.70 1651.70 1184.21
   -2  -18  -51 2278.64 652.167  381.27 467.337
   -2  -18  -52 -1575.1 1352.17 -538.16 1240.71
   -2  -18  -53 4053.40 1784.05 5211.30 1863.00
   -2  -18  -54 -2611.5 1400.15 -871.52 1331.27
   -2  -18  -55  267.65 1236.84  997.68 1220.59
   -2  -18  -56 2370.74 937.306 1245.35 889.318
   -2  -18  -57  715.56 1513.16 1992.26 1511.61
   -2  -18  -58 2510.06 1659.44  -67.22 1652.48
   -2  -18  -59 -1212.8 1931.11 2554.18 1867.65
   -2  -18  -60 -2074.3 2171.82 -700.62 2080.49
   -2  -19   -1  59714. 1119.19  58754. 1107.58
   -2  -19   -2 154953. 2605.26 139009. 2388.54
   -2  -19   -3 181424. 3198.91 178947. 3167.18
   -2  -19   -4  24613. 1090.56  30464. 972.135
   -2  -19   -5  97446. 2101.39 115480. 2397.83
   -2  -19   -6 374071. 5701.23 381114. 5797.21
   -2  -19   -7 143498. 2458.20 147291. 2504.64
   -2  -19   -8  62701. 1334.36  66602. 1386.22
   -2  -19   -9 7167.18 630.804 7699.68 649.148
   -2  -19  -10  39559. 1092.88  36130. 1031.73
   -2  -19  -11  45975. 1327.40  41207. 1269.35
   -2  -19  -12 4952.78 785.603 5873.06 738.157
   -2  -19  -13 1557.27 701.779 2742.26 666.021
   -2  -19  -14  41881. 1006.96  41169. 992.259
   -2  -19  -15  40302. 1134.67  34365. 1049.53
   -2  -19  -16  32074. 1031.73  32732. 1040.25
   -2  -19  -17  18483. 911.764  20565. 941.175
   -2  -19  -18  57260. 1522.44  54567. 1503.09
   -2  -19  -19 1985.29 428.792 2520.90 416.718
   -2  -19  -20 6149.37 801.857 7116.09 818.885
   -2  -19  -21  30875. 1089.01  29582. 1059.60
   -2  -19  -22  25991. 889.318  28916. 920.278
   -2  -19  -23  28274. 894.736  30418. 923.374
   -2  -19  -24  47546. 1266.25  44667. 1229.87
   -2  -19  -25  34512. 1337.46  37755. 1423.37
   -2  -19  -26  22183. 1078.17  23344. 1078.95
   -2  -19  -27  29334. 1208.20  29752. 1219.04
   -2  -19  -28  40000. 1302.63  33351. 1226.78
   -2  -19  -29  34923. 1355.26  34412. 1390.87
   -2  -19  -30  36238. 1431.11  37686. 1459.75
   -2  -19  -31  18135. 1120.74  21161. 1277.86
   -2  -19  -32  37175. 1486.07  37678. 1493.81
   -2  -19  -33  26726. 1266.25  22926. 1359.13
   -2  -19  -34  17624. 1204.33  18692. 1310.37
   -2  -19  -35  83359. 1832.82  83978. 1856.04
   -2  -19  -36  40673. 1390.87  43715. 1455.88
   -2  -19  -37 2076.62 1219.81 -513.23 1337.46
   -2  -19  -38 4256.19 1162.54 5773.21 1264.70
   -2  -19  -39  10975. 1342.88  17864. 1663.31
   -2  -19  -40 4427.24 1301.86 4799.53 1391.64
   -2  -19  -41 -861.45 1297.99  976.01 1270.90
   -2  -19  -42 9017.02 1249.22 6469.81 1238.39
   -2  -19  -43 5019.35 1314.24 6151.70 1359.91
   -2  -19  -44 2670.28 1120.74 1226.78 1133.13
   -2  -19  -45 5342.87 1795.66 2946.59 1860.68
   -2  -19  -46 5695.81 1938.08 9226.00 1987.61
   -2  -19  -47 1108.36 1284.05 -1539.5 1235.29
   -2  -19  -48 2621.51 1119.97 1666.41 1191.95
   -2  -19  -49 1268.57 1097.52  763.08 1198.14
   -2  -19  -50 -585.60 1196.59 -183.36 1207.43
   -2  -19  -51 -218.19 1140.09 1082.82 1132.35
   -2  -19  -52 2222.13 650.928 1729.87 616.795
   -2  -19  -53 -264.86 1276.31  287.93 1207.43
   -2  -19  -54 1035.60 1362.23 1391.64 1383.90
   -2  -19  -55  545.97 1249.22 -543.50 1221.36
   -2  -19  -56 -1256.2 1477.55 1412.54 1390.09
   -2  -19  -57  282.12 1616.87 -240.02 1591.33
   -2  -19  -58 1609.13 1688.85 2994.58 1969.04
   -2  -19  -59 -1321.2 1921.05 -2333.6 1928.02
   -2  -19  -60 -4278.6 2232.97 -1459.0 2068.11
   -2  -20   -1 134984. 2243.03 138003. 2283.28
   -2  -20   -2 2781.73 576.702 1636.22 559.365
   -2  -20   -3  67430. 1657.89  72113. 1599.07
   -2  -20   -4 6009.28 437.306 7598.29 486.532
   -2  -20   -5 138235. 2396.28 136455. 2369.19
   -2  -20   -6 389473. 5940.40 384210. 5858.35
   -2  -20   -7 181114. 3141.64 183514. 3166.41
   -2  -20   -8  46378. 1028.64  51184. 1082.04
   -2  -20   -9 176316. 3178.79 183978. 3291.79
   -2  -20  -10  39505. 1150.15  44907. 1234.52
   -2  -20  -11  16827. 638.003  21262. 767.646
   -2  -20  -12 6547.21 784.829 5828.17 763.389
   -2  -20  -13  29087. 989.937  32817. 1037.92
   -2  -20  -14  11757. 769.891  14203. 791.021
   -2  -20  -15 131037. 2448.91 121749. 2328.95
   -2  -20  -16  16385. 921.052  19056. 932.662
   -2  -20  -17  11935. 971.361  10441. 950.463
   -2  -20  -18  57740. 1328.17  53808. 1286.38
   -2  -20  -19 8088.23 802.631 4681.11 756.656
   -2  -20  -20  55921. 1371.52  51184. 1298.76
   -2  -20  -21 182198. 3242.26 183746. 3263.15
   -2  -20  -22 7587.45 606.114 7249.99 612.925
   -2  -20  -23  24814. 976.779  22910. 967.491
   -2  -20  -24  59001. 1390.09  53228. 1326.62
   -2  -20  -25 3680.34 979.101 3200.46 962.847
   -2  -20  -26  13754. 799.535  14481. 795.665
   -2  -20  -27  10774. 989.937 7204.33 925.696
   -2  -20  -28  15248. 784.829  21184. 861.454
   -2  -20  -29  12229. 1258.51  10333. 1144.74
   -2  -20  -30  26912. 1154.02  29915. 1320.43
   -2  -20  -31  14365. 1193.50  16509. 1237.61
   -2  -20  -32  51757. 1778.64  52183. 1804.18
   -2  -20  -33  22554. 1277.86  26223. 1359.13
   -2  -20  -34  12113. 1199.69  14598. 1275.54
   -2  -20  -35  -87.00 1114.55 3111.45 1230.65
   -2  -20  -36  12167. 1412.54  16633. 1493.81
   -2  -20  -37 8591.32 1292.57 7329.71 1452.01
   -2  -20  -38 3790.24 1184.21 4364.55 1289.47
   -2  -20  -39  10193. 880.804 7677.24 923.374
   -2  -20  -40  11122. 1429.57 8653.24 1481.42
   -2  -20  -41  16486. 1491.48  17376. 1536.38
   -2  -20  -42 6777.86 1250.77 7871.51 1269.35
   -2  -20  -43  16316. 1548.76  16207. 1521.67
   -2  -20  -44 3291.79 1167.18 5099.07 1219.81
   -2  -20  -45 1749.22 1143.96  196.67 1172.60
   -2  -20  -46 -1228.3 1158.67 2036.38 1164.86
   -2  -20  -47 6131.57 1465.17 4625.38 1427.24
   -2  -20  -48 2352.16 1179.57 1176.47 1157.89
   -2  -20  -49  159.67 1207.43 -1356.8 1161.76
   -2  -20  -50 -1679.6 1279.41 -567.18 1200.46
   -2  -20  -51 2106.04 1226.01 6513.93 1221.36
   -2  -20  -52 -330.34 1342.88 -428.48 1191.18
   -2  -20  -53 2960.52 1367.65 3482.19 1298.76
   -2  -20  -54 3238.39 1303.40 1493.03 1272.44
   -2  -20  -55 1493.81 1290.25 2193.50 1291.79
   -2  -20  -56 1356.04 1482.20 3436.53 1470.59
   -2  -20  -57  437.54 1723.68 -1544.9 1731.42
   -2  -20  -58 1593.65 1731.42 1700.46 1698.91
   -2  -20  -59 -578.56 2230.65 1986.07 1985.29
   -2  -20  -60  -82.97 2359.90  190.17 2160.21
   -2  -21   -1  28940. 1079.72  26308. 1030.18
   -2  -21   -2  94737. 2113.77  81347. 1887.77
   -2  -21   -3 199613. 3127.71 200929. 3407.89
   -2  -21   -4  40542. 1033.28  47477. 1111.45
   -2  -21   -5  22601. 886.996  20364. 787.151
   -2  -21   -6  30364. 1061.92  25046. 982.197
   -2  -21   -7  15666. 910.990  11788. 804.179
   -2  -21   -8  16819. 897.832  13839. 845.200
   -2  -21   -9  68042. 1478.33  64156. 1534.83
   -2  -21  -10  19861. 773.838  14435. 688.389
   -2  -21  -11  95201. 2058.05  85913. 1908.67
   -2  -21  -12  52632. 1438.85  60147. 1534.05
   -2  -21  -13 121594. 2111.45 122446. 2115.32
   -2  -21  -14  12322. 808.049  14203. 811.145
   -2  -21  -15  20805. 809.597  25464. 872.290
   -2  -21  -16  68537. 1621.52  61842. 1495.35
   -2  -21  -17 111145. 2562.69  96672. 2344.43
   -2  -21  -18 9380.80 684.752 6708.97 646.129
   -2  -21  -19  965.94 791.021 2164.86 829.721
   -2  -21  -20  35867. 1321.98  35302. 1315.01
   -2  -21  -21 2142.41 787.925 3417.18 770.587
   -2  -21  -22  33653. 1180.34  29141. 1114.55
   -2  -21  -23  99845. 2113.00  93576. 2013.93
   -2  -21  -24 163003. 3750.77 167956. 3863.00
   -2  -21  -25 7794.11 921.826 7065.78 950.463
   -2  -21  -26 7417.95 953.559 5078.94 938.854
   -2  -21  -27  32732. 1239.94  33762. 1273.99
   -2  -21  -28  19079. 1128.48  16711. 1103.71
   -2  -21  -29 7257.73 1272.44 6787.15 1481.42
   -2  -21  -30  30704. 1433.44  33243. 1465.17
   -2  -21  -31  16099. 1211.30  12361. 1150.93
   -2  -21  -32  45441. 1686.53  41687. 1708.20
   -2  -21  -33 2277.86 1061.14 -2082.8 1100.62
   -2  -21  -34 9752.31 1213.62  10534. 1202.79
   -2  -21  -35 2329.72 1164.86 1544.12 1263.93
   -2  -21  -36 2249.22 654.798 1366.10 674.999
   -2  -21  -37 7579.71 1232.20 6433.43 1362.23
   -2  -21  -38 5041.02 1263.16 3145.51 1365.32
   -2  -21  -39 4238.39 1269.35 6644.73 1284.83
   -2  -21  -40 2775.54 1299.53 4069.66 1495.35
   -2  -21  -41  705.80 1299.53 -275.54 1326.62
   -2  -21  -42 2989.94 1165.63 3734.52 1260.06
   -2  -21  -43   71.15 1270.12  720.90 1364.55
   -2  -21  -44 6763.93 1728.33 3147.83 1873.06
   -2  -21  -45 4029.41 1772.44  261.15 1828.17
   -2  -21  -46 -257.58 1209.75 -2328.9 1167.96
   -2  -21  -47  693.96 1208.98 2191.95 1231.42
   -2  -21  -48 1104.49 1345.97 -1008.5 1302.63
   -2  -21  -49  11053. 1359.13 9829.71 1364.55
   -2  -21  -50 1925.69 1182.66 -906.35 1198.14
   -2  -21  -51  603.33 1294.12 -2167.2 1281.73
   -2  -21  -52  595.90 1188.85  932.66 1164.09
   -2  -21  -53 -728.40 1427.24 -114.78 1356.81
   -2  -21  -54 1421.05 1312.69  412.77 1235.29
   -2  -21  -55  673.68 1330.49  618.58 1232.20
   -2  -21  -56  351.70 1510.83 -145.28 1376.93
   -2  -21  -57 -1945.0 1877.71 2017.80 1726.00
   -2  -21  -58  552.32 1770.90 2917.95 1706.65
   -2  -21  -59 1274.77 2255.42 -220.82 2111.45
   -2  -21  -60 -161.38 2231.42 3689.62 2280.96
   -2  -22   -1  42910. 1184.98  45039. 1222.14
   -2  -22   -2  74489. 1743.03  78560. 1971.36
   -2  -22   -3 239319. 4314.24 237384. 4287.15
   -2  -22   -4 138080. 2428.79 129876. 2308.82
   -2  -22   -5  18645. 907.894  22152. 931.888
   -2  -22   -6  11625. 834.364  12423. 855.262
   -2  -22   -7 9489.15 762.228  14118. 797.987
   -2  -22   -8  26796. 877.708  29450. 904.024
   -2  -22   -9 101857. 1986.07 103560. 1986.84
   -2  -22  -10 2174.15 929.566 2547.21 821.207
   -2  -22  -11 2844.42 714.009 4248.45 697.136
   -2  -22  -12  14234. 840.556  18940. 890.092
   -2  -22  -13  48785. 1325.08  50402. 1345.20
   -2  -22  -14  15565. 746.594  22848. 837.461
   -2  -22  -15  68460. 1732.20  70611. 1750.77
   -2  -22  -16  54156. 1345.97  47020. 1246.13
   -2  -22  -17  906.35 766.176  907.89 757.662
   -2  -22  -18  37686. 1023.22  37539. 1030.96
   -2  -22  -19  13777. 791.021  13630. 784.055
   -2  -22  -20  30611. 984.519  32539. 1003.87
   -2  -22  -21  49830. 1438.08  42895. 1339.01
   -2  -22  -22  91176. 2015.48  92957. 2037.92
   -2  -22  -23  40162. 1310.37  47314. 1405.57
   -2  -22  -24  15139. 1215.17  16207. 1171.83
   -2  -22  -25 5013.93 886.222 6357.58 945.820
   -2  -22  -26  26471. 1266.25  34567. 1377.71
   -2  -22  -27 9752.31 989.937  10441. 1013.93
   -2  -22  -28  13429. 1400.15  14234. 1447.37
   -2  -22  -29  25635. 1561.14  28978. 1459.75
   -2  -22  -30  11339. 1126.93  12384. 1119.97
   -2  -22  -31  26053. 1124.61  20495. 1039.47
   -2  -22  -32 2639.32 1245.35 3544.11 1283.28
   -2  -22  -33  11362. 1215.94 9326.62 1185.76
   -2  -22  -34 4761.60 1140.87 2438.08 1191.18
   -2  -22  -35  17802. 1438.85  13204. 1636.22
   -2  -22  -36 7239.16 1021.67 5459.75 970.587
   -2  -22  -37  11440. 1277.09  10070. 1392.41
   -2  -22  -38 5100.61 1326.62 5529.41 1426.47
   -2  -22  -39  17887. 1484.52  18158. 1858.36
   -2  -22  -40 2868.42 1294.12 3184.21 1418.73
   -2  -22  -41  16935. 1338.23  14884. 1424.92
   -2  -22  -42 2945.04 1127.71  472.45 1278.64
   -2  -22  -43 2404.02 1274.77 2034.83 1327.40
   -2  -22  -44 9597.51 1496.13  12701. 1718.26
   -2  -22  -45 3674.15 1169.50 3885.45 1182.66
   -2  -22  -46 -207.43 1194.27 6621.51 1269.35
   -2  -22  -47 1948.14 1161.76 1654.02 1219.81
   -2  -22  -48  295.82 1169.50 1065.01 1121.52
   -2  -22  -49 -865.32 1475.23 -1135.4 1529.41
   -2  -22  -50 -311.30 1150.93 -109.83 1174.92
   -2  -22  -51 6421.82 1401.70 3419.50 1366.10
   -2  -22  -52  705.34 1180.34 2169.50 1209.75
   -2  -22  -53 4243.03 2037.92 -638.39 2207.43
   -2  -22  -54 1010.84 1258.51 1354.49 1245.35
   -2  -22  -55  429.95 1435.76 1158.67 1324.30
   -2  -22  -56 1323.53 938.854 1008.51 877.708
   -2  -22  -57  247.60 1880.80 2014.70 1822.75
   -2  -22  -58 1582.04 1759.29   -5.51 1710.52
   -2  -22  -59 3698.91 2297.21 3859.13 2240.71
   -2  -22  -60 2533.28 5307.27 4682.66 4548.76
   -2  -23   -1  45519. 1229.87  62918. 1487.61
   -2  -23   -2  20224. 875.386  14582. 791.795
   -2  -23   -3 6834.36 735.371  11656. 794.117
   -2  -23   -4  67864. 1642.41  74923. 1751.55
   -2  -23   -5  91718. 2020.12 107662. 2266.25
   -2  -23   -6  50232. 1376.93  48707. 1343.65
   -2  -23   -7  92570. 1876.16  89087. 1810.37
   -2  -23   -8 200077. 3359.13 184056. 3119.19
   -2  -23   -9  51161. 1334.36  55472. 1397.83
   -2  -23  -10 163158. 3167.18 143498. 2845.97
   -2  -23  -11  29474. 1068.11  26262. 1035.60
   -2  -23  -12  24923. 993.033  32786. 1112.23
   -2  -23  -13  12686. 986.067 8630.02 825.851
   -2  -23  -14  48498. 1333.59  48762. 1303.40
   -2  -23  -15  85217. 2027.09 100000. 2251.55
   -2  -23  -16 7489.93 697.832 6321.20 633.978
   -2  -23  -17  904.02 756.423  794.89 733.281
   -2  -23  -18  36076. 1349.07  31277. 1293.34
   -2  -23  -19 125155. 2373.84 116022. 2253.09
   -2  -23  -20  661.76 820.433    5.46 812.693
   -2  -23  -21 1641.64 845.974 4510.06 839.008
   -2  -23  -22  48924. 1263.93  50549. 1273.99
   -2  -23  -23  78715. 2136.99  76169. 2065.79
   -2  -23  -24  20619. 1205.11  19381. 1165.63
   -2  -23  -25  38823. 1364.55  40457. 1382.35
   -2  -23  -26  37074. 1463.62  38591. 1486.07
   -2  -23  -27  39776. 1531.73  49652. 1668.73
   -2  -23  -28  30070. 1986.07  32918. 1708.20
   -2  -23  -29 1246.13 1014.70 1912.54 1005.42
   -2  -23  -30  19915. 1291.02  22817. 1310.37
   -2  -23  -31 4151.70 1272.44 6970.58 1272.44
   -2  -23  -32  22175. 1470.59  19845. 1460.52
   -2  -23  -33  17260. 1314.24  20875. 1350.62
   -2  -23  -34  12353. 1319.66  13854. 1376.93
   -2  -23  -35  38963. 1808.82  43669. 1870.74
   -2  -23  -36 5044.89 1886.99 2894.73 1667.96
   -2  -23  -37 7616.09 1297.99 5034.82 1337.46
   -2  -23  -38 2414.08 869.194 2812.69 914.086
   -2  -23  -39 6115.32 1360.68 4119.19 1515.48
   -2  -23  -40 7987.61 1428.79 7738.38 1431.89
   -2  -23  -41 5198.91 844.426 7817.33 873.064
   -2  -23  -42 -556.81 1165.63 1110.68 1251.55
   -2  -23  -43 4662.53 1245.35 2089.78 1248.45
   -2  -23  -44 7708.20 1205.11 8258.50 1210.53
   -2  -23  -45  664.24 1167.96  577.01 1199.69
   -2  -23  -46  606.11 1123.84 2174.92 1197.37
   -2  -23  -47  412.69 1167.96   94.27 1176.47
   -2  -23  -48 2836.68 1156.35 1661.76 1092.88
   -2  -23  -49 4952.01 824.303 3505.41 582.585
   -2  -23  -50 -500.85 1342.10  209.29 1305.73
   -2  -23  -51 -720.66 1150.15 -298.84 1199.69
   -2  -23  -52 1429.57 1182.66 -680.34 1238.39
   -2  -23  -53  11711. 2659.44 4563.46 2417.18
   -2  -23  -54 -585.14 1199.69 1482.97 1264.70
   -2  -23  -55 -452.94 1363.78  629.95 1376.16
   -2  -23  -56 1707.43 1571.21  747.99 1527.09
   -2  -23  -57 -279.80 1904.02 3787.92 1919.50
   -2  -23  -58 -2969.8 1800.31 3912.54 1784.83
   -2  -23  -59 3286.37 2285.60 1183.44 2186.53
   -2  -24   -1  18375. 1237.61  18839. 1215.17
   -2  -24   -2  12593. 902.476  10449. 953.559
   -2  -24   -3  60263. 1671.05  50627. 1514.70
   -2  -24   -4  55062. 1488.39  61509. 1581.27
   -2  -24   -5  35341. 1154.02  26834. 1011.61
   -2  -24   -6 9280.18 806.501 4160.21 732.662
   -2  -24   -7  14443. 835.138  12755. 803.405
   -2  -24   -8  11502. 848.296 9442.71 811.145
   -2  -24   -9  56819. 1430.34  45844. 1269.35
   -2  -24  -10  51966. 1304.18  48127. 1263.16
   -2  -24  -11 109984. 2225.23 118189. 2352.17
   -2  -24  -12  23769. 1099.07  30271. 1168.73
   -2  -24  -13  17810. 1035.60  19156. 1013.16
   -2  -24  -14  15495. 938.080  21354. 1007.74
   -2  -24  -15  51463. 1681.11  56145. 1739.94
   -2  -24  -16 6236.84 929.566  10209. 894.736
   -2  -24  -17  16741. 1096.75  19783. 1152.48
   -2  -24  -18 7688.85 720.046 7359.90 702.012
   -2  -24  -19 2386.99 839.008 2576.62 821.981
   -2  -24  -20  15124. 1006.96  14389. 1008.51
   -2  -24  -21 1815.01 860.680 4219.04 862.228
   -2  -24  -22  27012. 1251.55  26718. 1239.16
   -2  -24  -23  40155. 1605.26  39954. 1576.62
   -2  -24  -24 101238. 2247.68 106501. 2332.82
   -2  -24  -25  41424. 1546.44  42972. 1505.42
   -2  -24  -26  11354. 1193.50 9698.13 1177.24
   -2  -24  -27 100310. 2924.15  97136. 2387.77
   -2  -24  -28  37337. 1231.42  35712. 1372.29
   -2  -24  -29 -301.78 1042.57 -1055.0 1057.27
   -2  -24  -30 6948.91 1191.18 7523.99 1157.89
   -2  -24  -31  54752. 1642.41  55813. 1667.96
   -2  -24  -32 4880.03 1230.65 4003.09 1160.22
   -2  -24  -33  14930. 1347.52  17570. 1415.63
   -2  -24  -34  40743. 1821.21  41130. 1809.60
   -2  -24  -35 1283.28 1328.95 2633.90 1359.91
   -2  -24  -36  10356. 1427.24 8382.34 1408.67
   -2  -24  -37 3770.89 906.346 3309.59 892.414
   -2  -24  -38 7473.68 1436.53 7627.70 1401.70
   -2  -24  -39 7399.37 1677.24 6543.34 1787.15
   -2  -24  -40 5713.62 790.247 3807.27 773.142
   -2  -24  -41 8467.48 1270.90  10046. 1411.76
   -2  -24  -42 4989.93 1546.44 5219.81 2073.53
   -2  -24  -43 1332.04 1300.31  254.80 1312.69
   -2  -24  -44 3384.67 1103.71 5102.16 1174.15
   -2  -24  -45 2839.01 1604.49 3327.40 1913.31
   -2  -24  -46 3839.78 1146.28 3779.41 1239.94
   -2  -24  -47 2181.89 1166.41 1229.88 1160.99
   -2  -24  -48 5143.96 1205.88 4437.30 1167.18
   -2  -24  -49 1493.03 1309.60  -16.68 1444.27
   -2  -24  -50 -1443.5 1322.75 2400.93 1306.50
   -2  -24  -51 -1092.1 1334.36 -1086.7 1406.35
   -2  -24  -52 -336.22 1244.58 -198.06 1284.05
   -2  -24  -53  -21.77 1443.50 -204.49 1323.53
   -2  -24  -54  -44.43 1218.27  640.79 1230.65
   -2  -24  -55 -303.56 1462.07 -1986.8 1393.96
   -2  -24  -56  -92.96 1617.65 2438.85 1542.57
   -2  -24  -57 3177.24 1883.13 -1087.5 1852.17
   -2  -24  -58 -498.45 1905.57  275.15 2051.86
   -2  -24  -59 1122.29 2264.70  242.49 2294.12
   -2  -25   -1 1401.70 663.776  115.56 641.098
   -2  -25   -2  14474. 1013.93  13816. 992.259
   -2  -25   -3  40209. 1217.49  27887. 1213.62
   -2  -25   -4 4639.31 705.262 3854.49 673.219
   -2  -25   -5  27121. 1041.02  28522. 1039.47
   -2  -25   -6  11842. 811.919 9071.20 769.968
   -2  -25   -7  33901. 1140.87  33591. 1128.48
   -2  -25   -8  52036. 1503.87  54172. 1527.09
   -2  -25   -9  28955. 1167.96  25906. 1124.61
   -2  -25  -10 159907. 2968.26 151470. 2866.87
   -2  -25  -11 2939.63 825.851 7050.30 861.454
   -2  -25  -12 1060.37 455.650   79.95 454.644
   -2  -25  -13 5546.43 815.015 4713.62 783.281
   -2  -25  -14  21285. 1244.58  24118. 1392.41
   -2  -25  -15  26478. 1208.98  27570. 1189.63
   -2  -25  -16 4529.41 609.597 3636.22 590.557
   -2  -25  -17  305.42 916.408 2309.60 931.114
   -2  -25  -18 6321.97 913.312 6839.00 923.374
   -2  -25  -19 136145. 2395.51 133514. 2363.00
   -2  -25  -20 6301.08 961.299 4229.87 928.792
   -2  -25  -21  13870. 1102.17 9651.69 1026.31
   -2  -25  -22  10519. 869.968 7863.77 820.433
   -2  -25  -23 1369.19 990.711 3825.07 989.163
   -2  -25  -24  84597. 2188.85  76269. 2040.25
   -2  -25  -25  92724. 2480.65  85062. 2324.30
   -2  -25  -26  33893. 1534.83  32848. 1400.15
   -2  -25  -27  84752. 2177.24  74296. 2025.54
   -2  -25  -28  21966. 1307.27  21989. 1322.75
   -2  -25  -29  21401. 1328.95  20991. 1326.62
   -2  -25  -30  17546. 1089.78  20031. 1119.19
   -2  -25  -31  60325. 1820.43  61068. 1831.27
   -2  -25  -32  49381. 1804.95  50875. 1826.62
   -2  -25  -33  54567. 1592.88  46215. 1503.87
   -2  -25  -34  21919. 1664.86  19652. 1636.22
   -2  -25  -35 -1038.7 1391.64 -389.40 1341.33
   -2  -25  -36  10611. 1363.00 8142.41 1424.92
   -2  -25  -37 9311.14 1494.58 5711.29 1451.24
   -2  -25  -38 2750.77 1458.20 1543.34 1478.33
   -2  -25  -39 1424.92 1475.23   67.99 1294.89
   -2  -25  -40 1395.51 1242.26 -725.39 1313.47
   -2  -25  -41 4415.63 1265.48 4994.58 1322.75
   -2  -25  -42 5369.96 971.361 3987.61 885.448
   -2  -25  -43  328.10 1146.28 -1426.5 1307.27
   -2  -25  -44  339.71 1133.13   66.06 1195.05
   -2  -25  -45 7825.07 1230.65 5429.56 1299.53
   -2  -25  -46 1698.14 1099.84  876.16 1169.50
   -2  -25  -47 1899.38 673.529 3339.78 685.603
   -2  -25  -48  111.45 1115.32  918.73 1254.64
   -2  -25  -49 -860.68 1280.96  742.18 1288.70
   -2  -25  -50  580.57 1275.54 1876.93 1291.79
   -2  -25  -51 1913.31 1211.30 4528.63 1277.86
   -2  -25  -52 1318.11 648.219 -207.82 663.467
   -2  -25  -53 -776.32 1406.35 -342.57 1312.69
   -2  -25  -54  254.80 1328.17 -2601.4 1297.99
   -2  -25  -55 2475.23 1537.92 4684.21 1534.05
   -2  -25  -56 -1029.4 1667.18  819.66 1641.64
   -2  -25  -57 -4031.0 1850.62 -1058.8 1813.47
   -2  -25  -58 4977.55 2253.09  736.30 2170.28
   -2  -25  -59 -391.95 2523.99 -3552.6 2538.70
   -2  -26   -1 6167.95 766.098 6357.58 752.708
   -2  -26   -2  51022. 1390.09  46323. 1316.56
   -2  -26   -3  27461. 1222.91  31749. 1210.53
   -2  -26   -4  25077. 1098.30  29358. 1246.13
   -2  -26   -5  20782. 972.135  20410. 957.429
   -2  -26   -6  63436. 1589.01  68885. 1652.48
   -2  -26   -7  29396. 1019.35  28351. 1005.42
   -2  -26   -8  20426. 981.423  22036. 1068.11
   -2  -26   -9 5267.02 854.488 2400.15 786.377
   -2  -26  -10  19443. 1058.82  12926. 945.820
   -2  -26  -11 144272. 2784.05 136765. 2662.54
   -2  -26  -12  11099. 931.114 6852.93 876.934
   -2  -26  -13  21076. 1247.68  20627. 1230.65
   -2  -26  -14  62693. 1681.11  55356. 1476.00
   -2  -26  -15 7493.03 893.188  10279. 931.888
   -2  -26  -16 8459.75 1040.25  11672. 1078.95
   -2  -26  -17  93111. 1942.72  90789. 1905.57
   -2  -26  -18  93653. 1945.04  96672. 1983.74
   -2  -26  -19  39776. 1394.74  41958. 1415.63
   -2  -26  -20  70898. 1700.46  73104. 1721.36
   -2  -26  -21  70681. 1958.98  79179. 2082.82
   -2  -26  -22 5356.81 1137.00 9783.27 1141.64
   -2  -26  -23 5837.46 1250.00 5554.17 1225.23
   -2  -26  -24  32492. 1559.60  31865. 1493.03
   -2  -26  -25  15728. 950.463  15573. 921.826
   -2  -26  -26  10372. 1575.85  13158. 1431.89
   -2  -26  -27  61045. 1959.75  55302. 1742.26
   -2  -26  -28 9605.25 1218.27 9512.37 1214.40
   -2  -26  -29  12214. 1316.56  10642. 1296.44
   -2  -26  -30 5116.09 1567.34 5887.77 1516.25
   -2  -26  -31  82121. 2425.69  79644. 2432.66
   -2  -26  -32  11130. 1099.07  11958. 1081.27
   -2  -26  -33 -2450.5 1383.13 -405.34 1320.43
   -2  -26  -34  16935. 1654.80  15139. 1571.98
   -2  -26  -35  24389. 1674.92  17802. 1602.94
   -2  -26  -36 5375.38 1398.61 5599.07 1398.61
   -2  -26  -37  39861. 1837.46  35604. 1675.69
   -2  -26  -38  829.72 1766.25 1269.35 1650.93
   -2  -26  -39 7763.15 1500.00 6003.09 1449.69
   -2  -26  -40  -66.61 1288.70 -1277.1 1269.35
   -2  -26  -41  12933. 1049.53  11610. 1027.86
   -2  -26  -42 1934.98 1385.45  665.32 1350.62
   -2  -26  -43 3068.11 1177.24 3562.69 1270.90
   -2  -26  -44 2344.43 1169.50 2020.90 1184.98
   -2  -26  -45  268.19 1104.49 -1896.3 1174.15
   -2  -26  -46  985.29 1099.84 -763.16 1102.94
   -2  -26  -47  259.13 1115.32   -4.36 1139.32
   -2  -26  -48  -93.19 1333.59 -491.33 1470.59
   -2  -26  -49  199.07 1271.67 1961.30 1313.47
   -2  -26  -50  140.17 1125.39 1715.17 1203.56
   -2  -26  -51 -281.35 1157.89 2668.73 1235.29
   -2  -26  -52 1876.16 1274.77 -1763.2 1422.60
   -2  -26  -53  -65.26 1712.85 1653.25 1609.91
   -2  -26  -54 -941.18 1443.50  867.65 1480.65
   -2  -26  -55 1335.14 1606.81  360.53 1497.68
   -2  -26  -56  928.02 1681.11 -1646.3 1604.49
   -2  -26  -57 3385.45 1857.58 -336.38 1847.52
   -2  -26  -58  -74.81 2245.35 3523.22 2181.11
   -2  -26  -59 -4634.7 3797.98 8444.26 2981.42
   -2  -27   -1  67376. 1441.95  67670. 1445.82
   -2  -27   -2 106114. 2199.69 102709. 2154.02
   -2  -27   -3  33266. 1167.18  31262. 1144.74
   -2  -27   -4  19458. 1145.51  29125. 1203.56
   -2  -27   -5  56602. 1762.38  56726. 1760.06
   -2  -27   -6  48282. 1390.87  61471. 1544.12
   -2  -27   -7  62585. 1741.48  63227. 1617.65
   -2  -27   -8  25658. 1168.73  28228. 1192.72
   -2  -27   -9  33692. 1304.95  35054. 1319.66
   -2  -27  -10  343.50 801.083  -85.53 794.891
   -2  -27  -11  94814. 2239.94  87074. 2116.10
   -2  -27  -12  50093. 1712.85  49567. 1712.85
   -2  -27  -13  21022. 948.915  21989. 946.594
   -2  -27  -14 8126.93 926.470 8181.11 910.216
   -2  -27  -15  32159. 1369.19  33529. 1405.57
   -2  -27  -16  18537. 1203.56  20859. 1232.20
   -2  -27  -17  42601. 1450.46  37430. 1353.71
   -2  -27  -18  19884. 1156.35  18762. 1138.54
   -2  -27  -19 4543.34 957.429 1768.57 925.696
   -2  -27  -20  71571. 1965.94  57570. 1787.15
   -2  -27  -21  26231. 1388.54  25573. 1333.59
   -2  -27  -22  99613. 2118.42 103560. 2213.62
   -2  -27  -23  39497. 1378.48  35913. 1335.91
   -2  -27  -24  15472. 1230.65  12020. 1150.93
   -2  -27  -25  56246. 1658.67  55147. 1597.52
   -2  -27  -26  93808. 2493.81  84830. 2554.18
   -2  -27  -27  55371. 1642.41  52601. 1467.49
   -2  -27  -28 9249.22 1260.06  12384. 1293.34
   -2  -27  -29  61548. 2005.42  53537. 1921.05
   -2  -27  -30  57144. 2087.46  62972. 2174.15
   -2  -27  -31 9140.86 1422.60  11354. 1403.25
   -2  -27  -32 8467.48 1380.03 6183.43 1392.41
   -2  -27  -33  37384. 1921.05  34574. 1862.23
   -2  -27  -34  14845. 1559.60  15526. 1554.18
   -2  -27  -35 1119.19 1483.74 -821.21 1404.02
   -2  -27  -36 3966.71 897.058 1441.95 880.030
   -2  -27  -37 9698.13 1250.77 8235.29 1211.30
   -2  -27  -38  13359. 2001.55  12693. 1717.49
   -2  -27  -39 1075.85 1342.10  382.74 1285.60
   -2  -27  -40 8823.52 1822.75 4797.98 1597.52
   -2  -27  -41  982.20 1311.14  716.33 1385.45
   -2  -27  -42  535.68 1433.44 3303.40 1487.61
   -2  -27  -43 -817.34 1174.15  193.19 1298.76
   -2  -27  -44 3714.39 1549.53 1789.47 1914.86
   -2  -27  -45  767.03 1160.99 1437.30 1208.20
   -2  -27  -46  869.97 1110.68  623.99 1188.08
   -2  -27  -47 3313.46 684.674 2998.45 665.092
   -2  -27  -48 -630.57 1363.00 -2578.9 1565.01
   -2  -27  -49 1467.49 1268.57  386.30 1317.34
   -2  -27  -50 3258.51 1226.78 2657.12 1270.90
   -2  -27  -51  339.94 1140.87 -146.36 1236.07
   -2  -27  -52 -467.18 1232.97 -1342.9 1234.52
   -2  -27  -53 -603.10 1382.35  703.95 1369.19
   -2  -27  -54 -1110.7 1694.27  -48.66 1626.16
   -2  -27  -55 -1789.5 1622.29 3136.22 1805.73
   -2  -27  -56 1065.79 1690.40 -2137.0 1633.90
   -2  -27  -57 -895.51 1890.09 4468.26 2011.61
   -2  -27  -58 -1256.2 2297.99  406.73 2142.41
   -2  -28   -1  14985. 934.984  16084. 958.203
   -2  -28   -2  82585. 1732.20  72755. 1609.91
   -2  -28   -3  53375. 1476.78  53839. 1477.55
   -2  -28   -4  13367. 991.485 9249.22 921.826
   -2  -28   -5  14791. 1092.10  13080. 1027.86
   -2  -28   -6 5221.36 1047.21 3320.43 962.847
   -2  -28   -7  33978. 1427.24  27856. 1217.49
   -2  -28   -8  34249. 1208.98  32794. 1158.67
   -2  -28   -9  11703. 998.451  13204. 1019.35
   -2  -28  -10 1736.84 873.064  747.75 857.584
   -2  -28  -11  48266. 1565.79  50635. 1735.29
   -2  -28  -12  10813. 1023.22 9171.82 1012.38
   -2  -28  -13  12841. 1090.56  16169. 1137.77
   -2  -28  -14  58297. 1547.99  52330. 1461.30
   -2  -28  -15  18429. 1205.11  20070. 1147.06
   -2  -28  -16 7152.47 968.265 5200.46 954.333
   -2  -28  -17  34582. 1362.23  32314. 1313.47
   -2  -28  -18  20998. 1219.04  15495. 1106.81
   -2  -28  -19 6866.87 1145.51 8893.18 1164.09
   -2  -28  -20 108823. 2442.72 119040. 2589.78
   -2  -28  -21  63421. 1808.82  72693. 2297.21
   -2  -28  -22  56138. 1873.06  53854. 1794.12
   -2  -28  -23  61424. 1968.26  63080. 1961.30
   -2  -28  -24  27152. 1390.87  29342. 1381.58
   -2  -28  -25 6660.98 1428.02  11184. 1439.63
   -2  -28  -26 4665.63 1188.08 4739.16 1188.08
   -2  -28  -27  52059. 1802.63  54396. 1824.30
   -2  -28  -28  75967. 2263.93  71200. 2243.03
   -2  -28  -29 -865.32 1267.03  894.74 1246.13
   -2  -28  -30 9543.33 1542.57  12895. 1607.58
   -2  -28  -31 1609.91 706.888  917.18 704.953
   -2  -28  -32  23800. 1693.50  25193. 1662.54
   -2  -28  -33  59745. 2303.40  57067. 2304.18
   -2  -28  -34  59977. 2181.89  59388. 2122.29
   -2  -28  -35  34025. 1876.16  31370. 1811.92
   -2  -28  -36  34915. 1897.83  35867. 1830.49
   -2  -28  -37 9543.33 1876.93 8150.15 1841.33
   -2  -28  -38 8676.46 1455.88 9140.86 1411.76
   -2  -28  -39 3313.46 1437.31 2746.13 1333.59
   -2  -28  -40 8297.21 1458.20  12043. 1410.22
   -2  -28  -41  10170. 1424.15 8436.52 1390.09
   -2  -28  -42  16811. 1600.62  16579. 1643.19
   -2  -28  -43 7270.89 1273.22 4881.57 1304.18
   -2  -28  -44 3191.95 1241.48 3494.58 1401.70
   -2  -28  -45 4828.94 1175.70  724.30 1218.27
   -2  -28  -46 -1246.9 1171.05 -3289.5 1272.44
   -2  -28  -47 5760.06 1510.83 8297.21 1990.71
   -2  -28  -48 -914.86 1656.35 1164.86 1642.41
   -2  -28  -49 -1032.5 1106.04 -792.57 1359.13
   -2  -28  -50  426.78 1102.17 -295.97 1280.96
   -2  -28  -51 2377.71 1222.14  793.34 1288.70
   -2  -28  -52  995.36 1290.25 2460.52 1334.36
   -2  -28  -53 1145.51 757.275 -900.93 800.309
   -2  -28  -54 2572.75 1492.26 -1884.7 1504.64
   -2  -28  -55 -4707.4 1782.51 1353.71 1765.48
   -2  -28  -56 -238.62 1815.79 -1503.1 1865.32
   -2  -28  -57 1373.06 1927.24 -729.49 1910.99
   -2  -28  -58 3068.88 2534.05 1164.86 2559.59
   -2  -29   -1 5510.83 844.426 2946.59 815.015
   -2  -29   -2  13375. 1103.71  17972. 1153.25
   -2  -29   -3 138777. 3178.79 139551. 3166.41
   -2  -29   -4  63568. 1930.34  63197. 1896.28
   -2  -29   -5  78715. 2011.61  76734. 1975.23
   -2  -29   -6 6966.71 1137.00 8622.28 1188.08
   -2  -29   -7  28707. 1487.61  31022. 1532.51
   -2  -29   -8  22237. 1211.30  21594. 1297.21
   -2  -29   -9 9326.62 1009.29 7181.88 978.327
   -2  -29  -10  80882. 1803.40  72152. 1806.50
   -2  -29  -11  66656. 1886.99  60549. 1796.44
   -2  -29  -12 1417.96 918.730 1360.68 949.690
   -2  -29  -13  739.01 982.197 1345.20 986.841
   -2  -29  -14 1216.72 557.662 1092.10 555.959
   -2  -29  -15  15921. 1130.03  21037. 1204.33
   -2  -29  -16 6125.38 991.485  11045. 1040.25
   -2  -29  -17  31091. 1342.88  29923. 1323.53
   -2  -29  -18  17848. 1240.71  12291. 1157.89
   -2  -29  -19  55580. 1497.68  54110. 1469.81
   -2  -29  -20 128870. 3166.41 129876. 3760.06
   -2  -29  -21  50457. 2063.47  45898. 1964.39
   -2  -29  -22  16494. 1345.97  15310. 1293.34
   -2  -29  -23  42678. 1620.74  40077. 1541.79
   -2  -29  -24  35735. 1438.08  38823. 1447.37
   -2  -29  -25 1827.40 1506.96 3684.21 1619.19
   -2  -29  -26  17902. 1394.74  18452. 1381.58
   -2  -29  -27  38638. 1567.34  43166. 1595.97
   -2  -29  -28  42724. 1577.40  39241. 1503.87
   -2  -29  -29  18398. 1606.81  15310. 1695.04
   -2  -29  -30 7561.14 1140.09 8722.90 1093.65
   -2  -29  -31  27709. 1714.39  23723. 1598.30
   -2  -29  -32  38653. 2086.69  40758. 2075.85
   -2  -29  -33  43630. 1954.33  45542. 1936.53
   -2  -29  -34  24837. 1818.88  24334. 1804.18
   -2  -29  -35 6101.39 1534.83 5979.87 1486.07
   -2  -29  -36 7484.51 1709.75  10062. 1629.26
   -2  -29  -37  17601. 2035.60  16757. 1738.39
   -2  -29  -38  27972. 1977.55  32082. 1753.87
   -2  -29  -39  16981. 1587.46  20542. 1542.57
   -2  -29  -40 4568.88 1374.61 2431.89 1367.65
   -2  -29  -41  852.94 1359.13 1748.45 1327.40
   -2  -29  -42 2513.16 1437.31 1666.41 1434.98
   -2  -29  -43  431.04 1308.05   78.10 1215.94
   -2  -29  -44 9210.52 1353.71 8684.20 1295.66
   -2  -29  -45  946.59 1117.65 1390.09 1252.32
   -2  -29  -46 2489.94 1174.92 4181.88 1350.62
   -2  -29  -47 3787.15 1314.24 3471.36 1511.61
   -2  -29  -48  487.93 1243.81  357.66 1400.15
   -2  -29  -49 -197.37 607.739 1616.87 579.876
   -2  -29  -50  859.91 1140.87 2510.83 1277.09
   -2  -29  -51 -914.09 1168.73 -1240.7 1277.09
   -2  -29  -52 1125.39 1382.35 -2298.8 1323.53
   -2  -29  -53 -354.57 1371.52 -616.56 1404.80
   -2  -29  -54  805.73 1468.26 -871.52 1498.45
   -2  -29  -55 -2743.0 1636.22  299.69 1589.78
   -2  -29  -56 -2397.1 2082.82 -1012.4 1931.11
   -2  -29  -57 1407.12 2001.55  981.42 2140.09
   -2  -29  -58 3447.36 2747.68 3804.18 2695.82
   -2  -30   -1  16122. 1431.89  11834. 1340.56
   -2  -30   -2  12918. 1220.59 9814.23 1143.19
   -2  -30   -3  37384. 1380.03  34938. 1500.00
   -2  -30   -4 3903.25 900.154 2622.29 885.448
   -2  -30   -5 108591. 2471.36 110449. 2503.09
   -2  -30   -6  57988. 1724.46  51285. 1595.97
   -2  -30   -7  40944. 1441.18  41215. 1324.30
   -2  -30   -8  65317. 2033.28  62423. 1965.94
   -2  -30   -9 8297.21 1112.23  10031. 1226.01
   -2  -30  -10  20882. 1346.75  24218. 1404.02
   -2  -30  -11  70132. 1715.94  79799. 1854.49
   -2  -30  -12  27461. 1271.67  31563. 1362.23
   -2  -30  -13  22593. 982.971  22005. 979.875
   -2  -30  -14  19404. 1208.98  11316. 1085.14
   -2  -30  -15  24930. 1055.73  22663. 1023.22
   -2  -30  -16  28769. 1317.34  42283. 1496.90
   -2  -30  -17  87926. 2254.64  98220. 2426.47
   -2  -30  -18  13313. 1170.28  12570. 1166.41
   -2  -30  -19  27856. 1609.13  19481. 1650.15
   -2  -30  -20  80186. 2613.77  82817. 2429.56
   -2  -30  -21  68522. 1764.70  68878. 1773.99
   -2  -30  -22  14211. 914.860  12810. 913.312
   -2  -30  -23  43243. 1535.60  42454. 1501.55
   -2  -30  -24  40240. 1821.98  42531. 1861.45
   -2  -30  -25  16974. 1376.93  19110. 1384.67
   -2  -30  -26  27469. 1222.91  26718. 1198.92
   -2  -30  -27  69079. 2256.19  68375. 2229.10
   -2  -30  -28  15356. 1482.97  14412. 1472.13
   -2  -30  -29  47229. 1696.59  41115. 1629.26
   -2  -30  -30  63692. 2132.35  56285. 2076.62
   -2  -30  -31  35379. 1833.59  32454. 1859.91
   -2  -30  -32  11502. 2219.04 3723.68 1974.46
   -2  -30  -33 2131.58 749.457  442.10 784.829
   -2  -30  -34  24621. 1834.36  27152. 1837.46
   -2  -30  -35  11819. 1931.11  14443. 1802.63
   -2  -30  -36 7894.73 2425.69 3768.57 1994.58
   -2  -30  -37 1531.73 783.281 1145.51 794.891
   -2  -30  -38 6513.93 1506.19 4324.30 1442.72
   -2  -30  -39 7059.59 1472.91 3658.67 1397.83
   -2  -30  -40  357.74 1404.80 1800.31 1353.71
   -2  -30  -41 1718.26 1424.15 1793.34 1493.03
   -2  -30  -42 3306.50 1352.94 7395.50 1375.39
   -2  -30  -43 -1793.3 1355.26  399.15 1299.53
   -2  -30  -44 3946.59 1243.81 3948.91 1228.33
   -2  -30  -45 4396.28 1178.79  880.03 1194.27
   -2  -30  -46 1753.87 1137.00 1554.95 1264.70
   -2  -30  -47 2596.75 1461.30 2489.94 1763.93
   -2  -30  -48 1840.56 1125.39 -2009.3 1369.97
   -2  -30  -49 -268.73 1106.81 1149.38 1293.34
   -2  -30  -50 2125.39 666.176  942.72 628.869
   -2  -30  -51 1643.19 1218.27 -758.44 1319.66
   -2  -30  -52 1414.86 1360.68 2716.72 1430.34
   -2  -30  -53  297.14 1363.00 -1651.7 1448.92
   -2  -30  -54  577.48 1513.16 1044.89 1545.66
   -2  -30  -55 2915.63 1674.92 1737.61 1628.48
   -2  -30  -56 4665.63 2095.97 3812.69 1972.13
   -2  -30  -57 1034.05 2524.77 2808.82 2497.68
   -2  -31   -1 6578.17 951.237 7033.27 976.779
   -2  -31   -2  28142. 1283.28  25449. 1250.77
   -2  -31   -3  83978. 2148.60  83282. 2121.51
   -2  -31   -4 7817.33 1001.55 8568.10 1027.09
   -2  -31   -5 3205.88 938.080 2702.78 941.175
   -2  -31   -6 5392.41 649.690 3809.59 611.145
   -2  -31   -7  40402. 1494.58  41540. 1530.96
   -2  -31   -8 8753.86 1160.99  10967. 1214.40
   -2  -31   -9 6979.87 1226.01 8142.41 1257.74
   -2  -31  -10  10155. 1122.29  12461. 1222.14
   -2  -31  -11  35333. 1379.26  37376. 1390.87
   -2  -31  -12  42469. 1462.85  36664. 1395.51
   -2  -31  -13  47779. 1573.53  43615. 1525.54
   -2  -31  -14  65046. 1815.79  61811. 1763.16
   -2  -31  -15  56176. 1716.72  54984. 1690.40
   -2  -31  -16  25077. 1362.23  18042. 1277.86
   -2  -31  -17 180031. 3479.10 169737. 3345.97
   -2  -31  -18 125464. 3792.57 126548. 3745.35
   -2  -31  -19  25975. 1920.28  31842. 1687.30
   -2  -31  -20  23847. 1553.40  20426. 1428.79
   -2  -31  -21 8537.14 1303.40 9380.79 1277.86
   -2  -31  -22 -1301.9 1256.19  639.09 1175.70
   -2  -31  -23  67484. 1776.31  66649. 1792.57
   -2  -31  -24  55371. 2073.53  55348. 2066.56
   -2  -31  -25  30178. 1627.71  34094. 1657.12
   -2  -31  -26 136842. 2931.89 136223. 2922.60
   -2  -31  -27  77190. 2417.18  84830. 2492.26
   -2  -31  -28  30263. 1880.03  28645. 1872.29
   -2  -31  -29  12678. 1681.11  10820. 1708.20
   -2  -31  -30 4521.67 1472.91 5890.09 1460.52
   -2  -31  -31 2294.12 792.569 2041.02 861.454
   -2  -31  -32  12546. 1605.26  10116. 1592.88
   -2  -31  -33  14373. 1778.64  15310. 1640.09
   -2  -31  -34  12461. 1234.52  12577. 1269.35
   -2  -31  -35 5680.33 1140.87 8722.90 1212.07
   -2  -31  -36  12794. 2087.46  14706. 2001.55
   -2  -31  -37 -306.89 1524.77 2927.24 1441.18
   -2  -31  -38 1811.92 1455.88  768.03 1380.80
   -2  -31  -39 3121.51 1369.97 4129.25 1378.48
   -2  -31  -40  -44.08 1431.89 1220.59 1358.36
   -2  -31  -41 2555.73 1506.19 3250.77 1470.59
   -2  -31  -42 3684.98 1400.93 1305.73 1368.42
   -2  -31  -43  396.67 1308.82 1856.04 1327.40
   -2  -31  -44 1025.54 1258.51 2062.69 1230.65
   -2  -31  -45 3193.50 1294.89 3974.45 1291.79
   -2  -31  -46 -1469.8 1278.64 -1578.2 1377.71
   -2  -31  -47 -263.31 1470.59  621.67 1498.45
   -2  -31  -48 1435.76 1147.83 -1091.3 1247.68
   -2  -31  -49 3815.79 1184.21 5320.43 1272.44
   -2  -31  -50 1249.22 1131.58  302.63 1232.97
   -2  -31  -51 -1264.7 1202.79  338.70 1304.18
   -2  -31  -52 -539.55 1380.80 -507.20 1428.02
   -2  -31  -53 -1433.4 1339.78 -1513.2 1514.70
   -2  -31  -54 1480.65 1499.22 1017.03 1571.98
   -2  -31  -55  244.89 1609.13 -936.53 1599.84
   -2  -31  -56 -1818.1 2074.30 1307.27 2023.99
   -2  -31  -57 -3501.5 2683.43  423.06 2522.44
   -2  -32   -1  43715. 1239.94  40201. 1202.79
   -2  -32   -2  74683. 1728.33  66680. 1614.55
   -2  -32   -3  43684. 1454.33  36981. 1342.10
   -2  -32   -4  35054. 1324.30  30550. 1252.32
   -2  -32   -5  34977. 1347.52  28878. 1263.93
   -2  -32   -6  12144. 811.145  16865. 822.755
   -2  -32   -7  77330. 2108.36  66710. 1936.53
   -2  -32   -8  17128. 919.504  19706. 929.566
   -2  -32   -9  39536. 1402.48  44118. 1424.15
   -2  -32  -10  54853. 1952.01  51594. 1784.83
   -2  -32  -11  32802. 1602.94  42368. 1746.90
   -2  -32  -12 7308.82 1054.95 8359.12 1086.69
   -2  -32  -13  15882. 962.847  19435. 1001.55
   -2  -32  -14  77864. 2031.73  67469. 1892.41
   -2  -32  -15  66440. 1986.84  63297. 1965.94
   -2  -32  -16  18166. 1255.42  24110. 1334.36
   -2  -32  -17 143111. 3737.61 140480. 3680.34
   -2  -32  -18 3848.29 1568.11 5096.74 1294.12
   -2  -32  -19  80495. 2119.19  66850. 1887.77
   -2  -32  -20 6380.02 1974.46 8289.47 1692.72
   -2  -32  -21 110139. 2576.62 111300. 2529.41
   -2  -32  -22  52957. 1962.07  55077. 1945.82
   -2  -32  -23  85913. 2484.52  88467. 2572.75
   -2  -32  -24  26238. 1581.27  24412. 1604.49
   -2  -32  -25  32423. 1718.26  33019. 1676.47
   -2  -32  -26 116331. 3000.77 128483. 3147.83
   -2  -32  -27  22306. 1667.18  20751. 1603.71
   -2  -32  -28 7723.68 1650.93 4691.95 1590.56
   -2  -32  -29 8684.20 1534.83  12005. 1534.83
   -2  -32  -30 1392.41 1028.64 1126.16 1021.67
   -2  -32  -31 4498.45 1827.40 7684.98 1613.78
   -2  -32  -32 3891.64 1571.21 1869.97 1518.57
   -2  -32  -33  11641. 1770.12  11919. 1702.01
   -2  -32  -34 -638.62 1616.87  828.95 1565.01
   -2  -32  -35  25387. 2060.37  28452. 2059.60
   -2  -32  -36 3795.66 1590.56 4448.14 1573.53
   -2  -32  -37 1506.96 1517.80 1454.33 1523.22
   -2  -32  -38 3101.39 1437.31 -203.33 1414.09
   -2  -32  -39 -226.24 1438.08 -1585.9 1474.46
   -2  -32  -40 -420.51 1449.69   76.11 1338.23
   -2  -32  -41 3492.26 1473.68 2893.96 1514.70
   -2  -32  -42  960.53 1415.63 1918.73 1362.23
   -2  -32  -43 8119.19 1362.23 5795.66 1359.91
   -2  -32  -44 1646.28 1237.61 -216.41 1236.07
   -2  -32  -45 2250.00 1277.09  411.84 1337.46
   -2  -32  -46 -1127.7 1341.33 1623.06 1465.17
   -2  -32  -47  547.45 1487.61  572.06 1388.54
   -2  -32  -48  994.58 1187.31 2587.46 1281.73
   -2  -32  -49  914.86 1160.22  509.36 1257.74
   -2  -32  -50 1230.65 1142.41 -381.35 1253.87
   -2  -32  -51 -2307.3 1208.20  714.86 1325.85
   -2  -32  -52 -1736.8 1473.68 1646.28 1506.96
   -2  -32  -53   45.34 1431.11  704.18 1512.38
   -2  -32  -54 3320.43 1488.39 1243.03 1553.40
   -2  -32  -55 1892.41 1610.68  976.78 1614.55
   -2  -32  -56 -972.91 2124.61 3526.31 2139.32
   -2  -32  -57   21.44 2534.05  647.06 2706.65
   -2  -33   -1  28870. 1250.77  31873. 1301.86
   -2  -33   -2  23901. 1195.82  24234. 1198.92
   -2  -33   -3  57500. 1556.50  68971. 1684.98
   -2  -33   -4  63390. 1757.74  66416. 1789.47
   -2  -33   -5  39427. 1531.73  39203. 1514.70
   -2  -33   -6  20240. 1262.38  25279. 1328.17
   -2  -33   -7 9450.46 1304.18 9303.40 1295.66
   -2  -33   -8  95356. 2232.20 110449. 2441.17
   -2  -33   -9  38398. 1193.50  44125. 1263.16
   -2  -33  -10 7863.77 710.293 7763.15 703.095
   -2  -33  -11  14520. 1093.65  16378. 937.306
   -2  -33  -12  60464. 2057.27  55851. 2014.70
   -2  -33  -13 7308.82 847.522 5907.12 846.748
   -2  -33  -14  21641. 1335.14  19791. 1310.37
   -2  -33  -15  11455. 1307.27  13591. 1216.72
   -2  -33  -16 9899.37 1474.46  10015. 1473.68
   -2  -33  -17  37918. 1845.20  36571. 1787.15
   -2  -33  -18 2623.06 1197.37 3657.89 1190.40
   -2  -33  -19  42067. 1854.49  47810. 1868.42
   -2  -33  -20 122678. 2726.78 131656. 2793.34
   -2  -33  -21 9992.25 1546.44 7159.44 1397.83
   -2  -33  -22  45712. 1914.86  46262. 1974.46
   -2  -33  -23  38793. 1766.25  36416. 1706.65
   -2  -33  -24 2047.99 799.535 1660.99 796.439
   -2  -33  -25 4226.78 900.928 1921.05 835.912
   -2  -33  -26  53460. 2031.73  52856. 1988.39
   -2  -33  -27 1328.17 1606.04 2823.53 1617.65
   -2  -33  -28 4534.83 1635.45 4277.86 1678.79
   -2  -33  -29  12368. 1750.77  10178. 1609.91
   -2  -33  -30 5499.99 1753.09 3873.83 1674.15
   -2  -33  -31  15147. 1732.20  19211. 1747.68
   -2  -33  -32 2089.01 1668.73 2140.86 1565.79
   -2  -33  -33 4871.51 1703.56 3729.10 1648.61
   -2  -33  -34 5239.93 1980.65 5267.02 1748.45
   -2  -33  -35  19257. 1971.36  18793. 2024.77
   -2  -33  -36  14389. 1693.50 7138.54 1585.14
   -2  -33  -37 2221.36 1525.54 -724.77 1549.53
   -2  -33  -38  21796. 1335.14  24296. 1408.67
   -2  -33  -39 1599.07 1502.32 2130.80 1469.81
   -2  -33  -40 3676.47 1541.02 3335.14 1589.01
   -2  -33  -41 1157.89 1444.27 2038.70 1411.76
   -2  -33  -42 8273.99 1483.74 5463.62 1443.50
   -2  -33  -43  103.10 1304.18  -89.40 1228.33
   -2  -33  -44 -113.70 1237.61 3056.50 1314.24
   -2  -33  -45 3294.89 1320.43 -226.24 1367.65
   -2  -33  -46 1986.84 942.724 2245.35 1043.34
   -2  -33  -47 1875.39 1215.17 -1533.3 1215.94
   -2  -33  -48 1889.32 1252.32 2128.48 1230.65
   -2  -33  -49 1381.58 1229.10 1772.44 1294.89
   -2  -33  -50 -1020.1 1167.18 -191.25 1284.05
   -2  -33  -51 3331.27 1417.96 -247.91 1630.80
   -2  -33  -52 -853.71 1559.60 2102.94 1666.41
   -2  -33  -53 1424.92 1443.50  138.78 1495.35
   -2  -33  -54 1034.05 1503.87 3154.02 1578.95
   -2  -33  -55  803.40 1690.40 -538.85 1846.75
   -2  -33  -56  435.76 2285.60 -3035.6 2556.50
   -2  -34   -1 3036.37 922.600 1767.03 921.826
   -2  -34   -2 251393. 4033.28 243421. 3928.79
   -2  -34   -3  70604. 1745.35  66772. 1804.18
   -2  -34   -4  21207. 1294.12  18537. 1265.48
   -2  -34   -5 121285. 2787.92 107198. 2589.78
   -2  -34   -6  19474. 1190.40  23313. 1242.26
   -2  -34   -7  18452. 1186.53  17848. 1157.12
   -2  -34   -8  16610. 1215.94  15201. 1209.75
   -2  -34   -9  38854. 1476.78  44783. 1573.53
   -2  -34  -10  23514. 1297.21  19930. 1250.77
   -2  -34  -11  45596. 1559.60  44706. 1569.66
   -2  -34  -12 127322. 2951.24 123684. 2896.28
   -2  -34  -13  32260. 1834.36  36385. 1911.76
   -2  -34  -14  87616. 2207.43  79953. 2291.79
   -2  -34  -15  19249. 1672.60  19180. 1658.67
   -2  -34  -16  68746. 2337.46  62059. 2218.26
   -2  -34  -17  43228. 1771.67  36703. 1636.22
   -2  -34  -18  12198. 1398.61  12717. 1372.29
   -2  -34  -19 7409.44 1339.78 5133.12 1270.12
   -2  -34  -20 8212.07 1994.58  12229. 1795.66
   -2  -34  -21  42438. 1526.31  34837. 1558.82
   -2  -34  -22 119582. 2683.43 117802. 2686.53
   -2  -34  -23  12415. 1520.90  11486. 1472.13
   -2  -34  -24  22539. 1695.82  18073. 1612.23
   -2  -34  -25  33142. 1907.12  28684. 1815.79
   -2  -34  -26 2226.78 1495.35 3487.61 1438.85
   -2  -34  -27  44837. 2195.04  42005. 2106.81
   -2  -34  -28 6582.81 1655.57 8142.41 1623.84
   -2  -34  -29  32864. 2119.19  26107. 2037.15
   -2  -34  -30  17577. 1920.28  18808. 1852.94
   -2  -34  -31  26215. 1453.56  26169. 1457.43
   -2  -34  -32  30882. 2075.85  29923. 2024.77
   -2  -34  -33  13800. 1807.27  10495. 1705.11
   -2  -34  -34 4883.90 2311.92 1819.66 2191.17
   -2  -34  -35 3342.88 1043.34 4957.43 1049.53
   -2  -34  -36  24203. 1826.62  29009. 1894.73
   -2  -34  -37  424.61 1454.33 -2110.7 1474.46
   -2  -34  -38 2814.24 1484.52 1406.35 1582.04
   -2  -34  -39  -69.44 1519.35   16.29 1503.09
   -2  -34  -40 4125.38 1561.14 5558.04 1554.95
   -2  -34  -41 4051.85 783.281 3656.34 824.303
   -2  -34  -42  969.04 1342.88  519.74 1330.49
   -2  -34  -43 5440.40 1380.80 4258.51 1321.21
   -2  -34  -44 2075.85 1280.18 2111.45 1252.32
   -2  -34  -45  635.91 1436.53 -445.97 1517.80
   -2  -34  -46  962.07 2253.09 3085.91 1709.75
   -2  -34  -47 2315.79 1245.35 -101.39 1253.09
   -2  -34  -48 -919.50 1231.42  993.81 1202.79
   -2  -34  -49 -2520.9 1212.85 -423.30 1184.98
   -2  -34  -50 -550.93 1243.81 -799.53 1366.10
   -2  -34  -51 2138.54 1447.37 -699.23 1441.95
   -2  -34  -52 4111.45 1527.09 5582.81 1651.70
   -2  -34  -53  703.71 1523.99  -44.67 1559.60
   -2  -34  -54 -729.33 1441.18 1201.24 1518.57
   -2  -34  -55 -1212.1 1916.41 -2169.5 1906.34
   -2  -34  -56 3704.33 2649.38 -3164.9 2828.17
   -2  -35   -1 125464. 2891.64 130108. 2962.85
   -2  -35   -2  19946. 1325.08  19853. 1316.56
   -2  -35   -3 6493.80 1150.15 6873.06 1140.87
   -2  -35   -4  95356. 1980.65  82121. 1808.82
   -2  -35   -5  43119. 1527.09  38731. 1469.81
   -2  -35   -6  54667. 1677.24  61308. 1777.86
   -2  -35   -7  27415. 1324.30  31076. 1370.74
   -2  -35   -8  23932. 1302.63  26316. 1341.33
   -2  -35   -9  31447. 1397.83  23870. 1286.38
   -2  -35  -10 4419.50 1099.84 1744.58 1106.04
   -2  -35  -11  10789. 895.510  13228. 899.380
   -2  -35  -12  89706. 2441.17  75867. 2224.46
   -2  -35  -13  49040. 1880.80  42562. 1884.67
   -2  -35  -14  52639. 2944.27  55875. 2925.69
   -2  -35  -15  73204. 1996.90  69775. 1982.20
   -2  -35  -16  48328. 1901.70  45898. 1869.19
   -2  -35  -17  77399. 2187.30  79489. 2219.04
   -2  -35  -18  12206. 1770.12  10286. 1606.04
   -2  -35  -19  12771. 1823.53  12461. 1650.15
   -2  -35  -20  71664. 2154.02  73204. 2185.76
   -2  -35  -21 109443. 2897.83 107198. 2894.73
   -2  -35  -22  28909. 1696.59  26138. 1655.57
   -2  -35  -23  60844. 2248.45  59512. 2226.78
   -2  -35  -24  29079. 1815.79  26138. 1797.21
   -2  -35  -25  16006. 1178.02  14706. 1168.73
   -2  -35  -26  13181. 1849.84  13375. 1787.15
   -2  -35  -27  16076. 1767.03  17136. 1741.48
   -2  -35  -28  49567. 2253.09  49048. 2222.13
   -2  -35  -29  10673. 2420.28 6514.70 2104.49
   -2  -35  -30 -479.72 1619.97 -547.14 1585.91
   -2  -35  -31 8498.44 1716.72  10070. 1739.16
   -2  -35  -32 2261.61 1725.23 1783.28 1698.14
   -2  -35  -33 4878.48 2085.14 5944.27 1897.83
   -2  -35  -34  14458. 1441.18  12260. 1415.63
   -2  -35  -35 6440.40 1623.06 5331.26 1551.86
   -2  -35  -36 1329.72 1567.34 3408.67 1599.84
   -2  -35  -37 3500.77 1537.15 6496.90 1514.70
   -2  -35  -38 8351.39 1661.76 9566.55 1648.61
   -2  -35  -39  787.15 1475.23 5348.29 1504.64
   -2  -35  -40 -369.58 1529.41 -259.98 1558.05
   -2  -35  -41 3172.60 742.491 2114.55 823.529
   -2  -35  -42 1745.35 1337.46 -565.63 1356.81
   -2  -35  -43 1898.60 1365.32 -754.26 1308.05
   -2  -35  -44 -611.45 1337.46 2727.55 1319.66
   -2  -35  -45  -65.05 1692.72 1054.95 1605.26
   -2  -35  -46 2435.76 1395.51 2477.55 1382.35
   -2  -35  -47 -2092.1 1220.59 1230.65 1239.94
   -2  -35  -48 2563.47 658.359 3753.09 672.987
   -2  -35  -49 1898.60 1222.91 -628.87 1209.75
   -2  -35  -50 4547.21 1370.74 6341.32 1359.91
   -2  -35  -51 -682.82 1555.73 -546.98 1657.89
   -2  -35  -52 2424.15 1465.94 -786.38 1567.34
   -2  -35  -53  802.63 1496.13 3890.86 1585.14
   -2  -35  -54 2061.14 1544.12 1435.76 1636.22
   -2  -35  -55 -4099.8 2218.26 -1738.4 2387.77
   -2  -35  -56 1270.90 5358.35 -106.97 2994.58
   -2  -36   -1 171749. 3911.76 166022. 3826.62
   -2  -36   -2  41765. 1640.09  37910. 1593.65
   -2  -36   -3  36548. 1581.27  32531. 1533.28
   -2  -36   -4 126316. 2720.59 118266. 2593.65
   -2  -36   -5  29226. 1364.55  25031. 1311.92
   -2  -36   -6  69327. 1923.37  65805. 1870.74
   -2  -36   -7  28793. 1394.74  25844. 1348.30
   -2  -36   -8  13932. 1373.84  16300. 1305.73
   -2  -36   -9  83359. 2472.91  84984. 2513.93
   -2  -36  -10  17392. 1454.33  12647. 1392.41
   -2  -36  -11 2190.40 1174.15 3950.46 1215.94
   -2  -36  -12 111455. 2791.79 110604. 3269.35
   -2  -36  -13 7248.44 1407.89 7684.20 1412.54
   -2  -36  -14  21300. 1611.45  24241. 1647.06
   -2  -36  -15 115480. 3422.60 124690. 3576.62
   -2  -36  -16  21703. 1601.39  22639. 1691.95
   -2  -36  -17 185991. 3625.38 184830. 3574.30
   -2  -36  -18 128173. 3148.60 140944. 3302.63
   -2  -36  -19  29466. 1633.13  35557. 1717.49
   -2  -36  -20  16060. 1643.19  13320. 1601.39
   -2  -36  -21  13150. 1534.83  17221. 1545.66
   -2  -36  -22  13707. 1010.06  11618. 1038.70
   -2  -36  -23  21912. 1749.22  26331. 1801.86
   -2  -36  -24  20604. 1931.89  27012. 1962.07
   -2  -36  -25  46540. 1875.39  40642. 1794.12
   -2  -36  -26  33506. 2126.16  29443. 2086.69
   -2  -36  -27 7578.17 1753.09  10797. 1767.80
   -2  -36  -28  15720. 1921.82  16548. 1834.36
   -2  -36  -29  20650. 1877.71  15952. 1801.86
   -2  -36  -30 8304.95 1770.90 1950.46 1722.13
   -2  -36  -31  17554. 1982.20  14799. 1939.63
   -2  -36  -32  17337. 2270.90 8142.41 1931.11
   -2  -36  -33  14164. 2109.13  13638. 2327.40
   -2  -36  -34 8970.58 1705.88  12895. 1701.24
   -2  -36  -35  190.25 1578.95 -1322.8 1568.11
   -2  -36  -36 3543.34 1578.17 5625.38 1584.36
   -2  -36  -37 2027.86 777.863 2796.44 814.241
   -2  -36  -38 1982.20 1561.92 1876.16 1522.44
   -2  -36  -39 -1548.0 1657.12 -3011.6 1588.23
   -2  -36  -40 -2356.0 1540.25  211.15 1503.09
   -2  -36  -41  281.89 1412.54  443.11 1366.10
   -2  -36  -42 1353.71 1397.06 1297.99 1390.87
   -2  -36  -43 4845.97 922.600 5397.05 956.655
   -2  -36  -44 -1634.7 1882.35 1265.48 1657.12
   -2  -36  -45 1563.47 1524.77 -2270.1 1442.72
   -2  -36  -46  595.05 1217.49  368.58 1253.87
   -2  -36  -47  733.75 1259.29 -144.74 1267.80
   -2  -36  -48 -2321.2 1230.65 1075.85 1187.31
   -2  -36  -49 2002.32 1247.68 1904.02 1228.33
   -2  -36  -50   32.10 1355.26 1367.65 1352.17
   -2  -36  -51 -2542.6 1674.15 1573.53 1695.04
   -2  -36  -52  649.07 1532.51  865.32 1594.43
   -2  -36  -53  971.36 1526.31  806.50 1596.75
   -2  -36  -54 2232.97 1701.24 4761.60 1927.24
   -2  -36  -55 5819.65 2994.58 3674.92 3283.28
   -2  -37   -1  90789. 1942.72 101780. 2076.62
   -2  -37   -2 119427. 2638.54 128018. 2955.11
   -2  -37   -3 159675. 3438.85 159752. 3428.01
   -2  -37   -4  25805. 1468.26  24605. 1442.72
   -2  -37   -5 5300.30 1191.18 9040.24 1233.74
   -2  -37   -6  17933. 1441.18  19389. 1476.78
   -2  -37   -7 140480. 3399.38 129953. 3235.29
   -2  -37   -8  82198. 2312.69  72020. 2156.34
   -2  -37   -9  30937. 1530.96  33135. 1512.38
   -2  -37  -10  47554. 1712.85  35495. 1570.43
   -2  -37  -11  53336. 2067.34  48336. 1938.08
   -2  -37  -12  16091. 1520.90  17763. 1537.92
   -2  -37  -13  52995. 2115.32  54830. 2114.55
   -2  -37  -14  50480. 1939.63  41060. 1804.18
   -2  -37  -15  36347. 1665.63  36169. 1643.96
   -2  -37  -16  71649. 2387.77  72810. 2208.20
   -2  -37  -17  28235. 1850.62  20008. 1896.28
   -2  -37  -18  28320. 1871.52  28568. 1804.95
   -2  -37  -19  46649. 2035.60  49861. 2115.32
   -2  -37  -20  11362. 1156.35  11076. 1048.76
   -2  -37  -21  17988. 1715.94  19621. 1711.30
   -2  -37  -22  75859. 2520.12  71819. 2489.94
   -2  -37  -23 3469.04 1551.08 1022.44 1482.97
   -2  -37  -24 8212.07 1772.44 9404.02 1815.01
   -2  -37  -25 8521.66 1794.12  10263. 1821.98
   -2  -37  -26 7554.17 1767.80  12717. 1744.58
   -2  -37  -27 6564.24 1815.79 4247.67 1743.03
   -2  -37  -28 3828.94 1759.29 4331.27 1692.72
   -2  -37  -29  12926. 1832.82  14752. 1818.11
   -2  -37  -30 8653.24 1260.06  11362. 1275.54
   -2  -37  -31  25379. 2135.45  29745. 2096.75
   -2  -37  -32 5446.59 1227.55 6804.95 1538.70
   -2  -37  -33  19551. 1988.39  18777. 1840.56
   -2  -37  -34  14249. 1787.92  16726. 1796.44
   -2  -37  -35 2432.66 819.659 3780.18 883.126
   -2  -37  -36 4671.82 1577.40 4982.19 1575.08
   -2  -37  -37 -1504.6 1565.79 -1041.8 1599.07
   -2  -37  -38 1222.14 1501.55   68.32 1433.44
   -2  -37  -39 2931.11 1727.55 2301.08 1815.01
   -2  -37  -40 1557.27 1537.15  434.21 1427.24
   -2  -37  -41  873.06 1385.45 -104.88 1404.02
   -2  -37  -42 3098.29 1460.52 6054.95 1487.61
   -2  -37  -43 1355.26 720.278 2180.34 783.281
   -2  -37  -44 1618.42 1843.65 -125.85 1817.34
   -2  -37  -45 2931.11 1460.52 3477.55 1434.21
   -2  -37  -46 -1018.6 1270.12 -1514.7 1256.19
   -2  -37  -47 -286.22 1233.74 -911.76 1239.16
   -2  -37  -48  170.20 1278.64  605.65 1232.97
   -2  -37  -49 -2293.3 1296.44  593.81 1293.34
   -2  -37  -50 1676.47 1445.04 2600.62 1417.96
   -2  -37  -51 -2253.1 1712.07 -2672.6 1711.30
   -2  -37  -52 2850.62 1620.74 3919.50 1547.21
   -2  -37  -53 2080.49 1529.41 -1250.8 1582.04
   -2  -37  -54 5638.54 2325.85 1917.95 2317.34
   -2  -37  -55 -2205.1 2940.40 -399.77 2999.22
   -2  -38   -1 138313. 2543.34 143344. 2616.10
   -2  -38   -2  29358. 1226.78  31656. 1254.64
   -2  -38   -3  31424. 1498.45  25495. 1409.44
   -2  -38   -4 119737. 2562.69 105882. 2391.64
   -2  -38   -5  50441. 1812.69  56594. 1904.80
   -2  -38   -6  68599. 1688.85  67492. 1693.50
   -2  -38   -7  47368. 1420.28  46834. 1414.09
   -2  -38   -8  12136. 1310.37  11680. 1279.41
   -2  -38   -9 104799. 2424.92 102322. 2396.28
   -2  -38  -10  44272. 1944.27  48994. 1972.91
   -2  -38  -11  16834. 1542.57  15642. 1412.54
   -2  -38  -12  66656. 2181.89  68630. 2184.21
   -2  -38  -13 169195. 3488.39 177709. 3831.27
   -2  -38  -14 142724. 3336.68 151857. 3438.08
   -2  -38  -15 102554. 2753.87 102477. 2741.48
   -2  -38  -16 3016.25 660.758 1437.30 628.328
   -2  -38  -17 5425.69 1486.07 5277.86 1390.87
   -2  -38  -18  12546. 1732.20  12585. 1778.64
   -2  -38  -19  19876. 1763.93  16625. 1736.84
   -2  -38  -20 186842. 4116.87 187229. 4123.06
   -2  -38  -21  98994. 2846.75 100464. 2896.28
   -2  -38  -22  12972. 1624.61  13406. 1613.78
   -2  -38  -23  61254. 2332.82  62430. 2294.12
   -2  -38  -24  11161. 1860.68 9783.27 1856.81
   -2  -38  -25  41323. 2157.12  36757. 2112.23
   -2  -38  -26  11780. 1863.78 9976.77 1820.43
   -2  -38  -27 -531.66 1789.47 1928.02 1746.13
   -2  -38  -28  34868. 2043.34  33305. 2006.19
   -2  -38  -29 5678.79 1815.01 5386.99 1737.61
   -2  -38  -30 8421.04 1953.56 1773.99 1928.79
   -2  -38  -31  40054. 2622.29  38444. 2447.37
   -2  -38  -32  27345. 2157.89  29861. 2294.89
   -2  -38  -33  30519. 2065.79  33785. 2020.90
   -2  -38  -34  23444. 1593.65  18707. 1577.40
   -2  -38  -35  29296. 1592.10  32392. 1617.65
   -2  -38  -36  14311. 1753.09  17314. 1794.12
   -2  -38  -37 3673.37 1674.92 -176.39 1646.28
   -2  -38  -38 4513.93 1770.12 8312.69 1797.99
   -2  -38  -39 2381.58 1797.21 5465.94 1913.31
   -2  -38  -40 2229.10 874.612 1755.42 915.634
   -2  -38  -41 2786.38 1484.52  115.63 1417.18
   -2  -38  -42 2039.47 1414.09 4123.06 1450.46
   -2  -38  -43 -2772.4 1844.43  752.24 1805.73
   -2  -38  -44 5059.59 1593.65 2788.70 1525.54
   -2  -38  -45 1849.07 1472.13 2308.05 1419.50
   -2  -38  -46 2502.32 1294.12 -132.97 1277.09
   -2  -38  -47  722.14 1278.64 -469.50 1270.12
   -2  -38  -48 -282.28 1277.09 -2076.6 1246.13
   -2  -38  -49  658.75 1392.41 1232.97 1320.43
   -2  -38  -50 2941.95 1691.17   -6.57 1670.28
   -2  -38  -51 -704.95 1488.39 -2505.4 1463.62
   -2  -38  -52 -2553.4 1618.42 -845.97 1553.40
   -2  -38  -53 -105.42 1780.96  435.14 1732.97
   -2  -39   -1 6603.71 848.296 5495.35 839.008
   -2  -39   -2 101393. 2757.74 100155. 2754.64
   -2  -39   -3  32283. 1582.82  30975. 1564.24
   -2  -39   -4  26943. 1524.77  23282. 1447.37
   -2  -39   -5  17291. 1049.53  22608. 1119.97
   -2  -39   -6 2801.08 1192.72 6478.32 1249.22
   -2  -39   -7  64845. 2020.12  57686. 1885.45
   -2  -39   -8 4875.38 1246.90 7439.62 1293.34
   -2  -39   -9  22531. 1641.64  24837. 1623.84
   -2  -39  -10  22245. 1664.86  15921. 1340.56
   -2  -39  -11 130573. 3128.48 116254. 2882.35
   -2  -39  -12  29861. 1592.10  30526. 1616.10
   -2  -39  -13 139938. 2999.22 138622. 2965.94
   -2  -39  -14 117183. 2571.20 107353. 2438.85
   -2  -39  -15  31819. 1400.15  35093. 1435.76
   -2  -39  -16  17732. 1582.04  20039. 1554.95
   -2  -39  -17  80418. 2441.17  74977. 2444.27
   -2  -39  -18 148142. 3582.81 139706. 3508.51
   -2  -39  -19 188777. 4950.46 200155. 5154.02
   -2  -39  -20  66447. 2439.63  63545. 2545.66
   -2  -39  -21  81192. 2523.22  83204. 2539.47
   -2  -39  -22  58645. 2328.95  62128. 2541.02
   -2  -39  -23 4609.13 1872.29 2187.30 1825.85
   -2  -39  -24 4609.13 1820.43 6801.08 1789.47
   -2  -39  -25 6535.60 1903.25 4100.62 1805.73
   -2  -39  -26  10240. 1940.40  10611. 1912.54
   -2  -39  -27  642.88 1746.90 1119.19 1752.32
   -2  -39  -28  855.26 1771.67 -1631.6 1773.22
   -2  -39  -29 -3501.5 1893.19 1054.95 1847.52
   -2  -39  -30  11122. 2291.02 9752.31 2168.73
   -2  -39  -31 4438.85 2068.88 -572.29 2088.23
   -2  -39  -32  11741. 1348.30  13615. 1380.80
   -2  -39  -33  30952. 1722.13  28506. 1679.56
   -2  -39  -34 7357.58 1763.16 5693.49 1746.90
   -2  -39  -35 1804.95 1651.70 4417.95 1667.18
   -2  -39  -36 1619.97 1667.18 1751.55 1632.35
   -2  -39  -37  19125. 1800.31  19443. 1794.89
   -2  -39  -38 7551.85 1239.94 7209.75 1126.93
   -2  -39  -39 -784.83 1537.15 2229.10 1448.14
   -2  -39  -40 5168.73 1491.48 5387.77 1470.59
   -2  -39  -41 -1483.7 1469.81 -1549.5 1410.99
   -2  -39  -42  460.37 1410.22 -1487.6 1380.80
   -2  -39  -43  631.04 1842.10 5458.20 1895.51
   -2  -39  -44 1239.16 720.897  913.31 784.055
   -2  -39  -45  704.10 1358.36  516.87 1311.92
   -2  -39  -46 -717.49 1282.51  498.53 1306.50
   -2  -39  -47  203.48 1292.57 -448.22 1233.74
   -2  -39  -48 -1576.6 1270.12  714.86 1325.85
   -2  -39  -49 2231.42 1495.35  -39.34 1483.74
   -2  -39  -50  411.69 1737.61  449.77 1692.72
   -2  -39  -51 2791.02 1558.82 -1063.5 1514.70
   -2  -39  -52 2141.64 1604.49 1568.88 1575.85
   -2  -39  -53 4546.44 2905.57 -3585.1 2791.02
   -2  -39  -54 -1601.4 2342.88 4418.73 2212.07
   -2  -40   -1  63104. 1938.08  54706. 1834.36
   -2  -40   -2  56532. 1813.47  45093. 1682.66
   -2  -40   -3 179257. 3150.15 173684. 3091.33
   -2  -40   -4 110449. 2293.34 113622. 2329.72
   -2  -40   -5 118731. 2372.29 111842. 2296.44
   -2  -40   -6  17709. 1335.91  16006. 1315.79
   -2  -40   -7  14590. 1334.36  10782. 1294.12
   -2  -40   -8  46285. 2033.28  52918. 2085.14
   -2  -40   -9  41478. 1451.24  47980. 1550.31
   -2  -40  -10  24698. 1615.32  25534. 1611.45
   -2  -40  -11   55.65 1363.78 1860.68 1351.39
   -2  -40  -12 3917.18 664.009 3828.94 706.346
   -2  -40  -13  37639. 1773.99  36935. 1756.19
   -2  -40  -14 5617.64 1411.76  10464. 1423.37
   -2  -40  -15  88932. 2506.96  84907. 2469.04
   -2  -40  -16  28212. 1462.85  24992. 1399.38
   -2  -40  -17  34218. 1658.67  35217. 1588.23
   -2  -40  -18  32353. 1963.62  36409. 2013.93
   -2  -40  -19  48615. 2231.42  43336. 2156.34
   -2  -40  -20  86068. 2869.19  81501. 2893.19
   -2  -40  -21  83901. 3151.70  92879. 3599.07
   -2  -40  -22  74752. 2682.66  71509. 2704.33
   -2  -40  -23  22252. 2041.79  22299. 2061.92
   -2  -40  -24 118034. 3322.75 108746. 3235.29
   -2  -40  -25  489.71 1779.41 -1291.0 1730.65
   -2  -40  -26 -1641.6 1838.23  894.74 1838.23
   -2  -40  -27 3374.61 897.058 3975.23 925.696
   -2  -40  -28  17392. 2053.40  17399. 1925.69
   -2  -40  -29  11215. 2291.79 3678.79 2062.69
   -2  -40  -30  25619. 2335.91  21695. 2263.16
   -2  -40  -31  17012. 2144.73  18282. 2167.18
   -2  -40  -32  19714. 1994.58  19721. 1968.26
   -2  -40  -33  54721. 2371.51  48955. 2324.30
   -2  -40  -34  10248. 1755.42 6402.47 1700.46
   -2  -40  -35  11517. 1777.86  11780. 1863.78
   -2  -40  -36 9582.03 2067.34  10000. 2105.26
   -2  -40  -37 2070.43 1623.06  -62.93 1853.71
   -2  -40  -38 3610.68 1237.61  -67.89 1133.90
   -2  -40  -39 4629.25 1568.11 4281.73 1455.88
   -2  -40  -40 7320.43 1603.71 5527.08 1536.38
   -2  -40  -41 4106.81 1796.44 7478.32 1681.89
   -2  -40  -42 2253.09 1931.89 -5004.6 1821.98
   -2  -40  -43 1637.77 1445.04 -120.82 1505.42
   -2  -40  -44 1316.56 1438.85  789.47 1457.43
   -2  -40  -45  135.76 1340.56   -4.17 1348.30
   -2  -40  -46 1161.76 1308.82  -38.51 1267.80
   -2  -40  -47 2060.37 1328.17 -181.35 1256.96
   -2  -40  -48 -826.62 1400.15 -549.07 1373.06
   -2  -40  -49 -1408.7 1489.94  247.29 1449.69
   -2  -40  -50 2592.88 883.900  280.19 851.392
   -2  -40  -51 -727.24 1601.39 -2524.0 1545.66
   -2  -40  -52 1965.17 1913.31 6648.60 2532.51
   -2  -40  -53   69.55 1959.75 -2995.4 1934.98
   -2  -40  -54 -8908.7 3217.49 3995.35 3632.35
   -2  -41   -1  32933. 1549.53  40712. 1653.25
   -2  -41   -2 116022. 2689.63 120279. 2754.64
   -2  -41   -3  64388. 1681.89  68498. 1749.22
   -2  -41   -4  65565. 1701.24  62655. 1667.96
   -2  -41   -5 1079.72 1170.28  730.96 1173.37
   -2  -41   -6  12136. 1329.72 9589.77 1413.31
   -2  -41   -7 163622. 3431.11 159520. 3367.64
   -2  -41   -8 108823. 2844.42 118421. 2967.49
   -2  -41   -9  33258. 1917.95  32817. 1857.58
   -2  -41  -10 4223.68 1434.98 2174.15 1377.71
   -2  -41  -11  71718. 1992.26  68785. 1940.40
   -2  -41  -12  50155. 1890.09  49365. 1876.16
   -2  -41  -13 127709. 2770.89 131579. 2804.95
   -2  -41  -14  66463. 2205.88  71153. 2291.02
   -2  -41  -15 237538. 4951.23 236687. 4947.36
   -2  -41  -16 464473. 9109.90 456888. 9024.76
   -2  -41  -17 236919. 4458.97 240634. 4553.40
   -2  -41  -18  52957. 2054.18  52632. 2034.83
   -2  -41  -19  72167. 2455.88  72229. 2424.92
   -2  -41  -20 151935. 3409.44 152399. 3417.18
   -2  -41  -21  32500. 2129.25  32864. 1924.92
   -2  -41  -22  11974. 2239.94  16091. 2356.81
   -2  -41  -23  17779. 2035.60  12585. 1989.16
   -2  -41  -24  54288. 2408.67  51548. 2366.10
   -2  -41  -25  22802. 1619.97  21834. 1619.97
   -2  -41  -26 6373.83 2308.05 8769.34 2304.95
   -2  -41  -27  17322. 2538.70  21672. 2455.11
   -2  -41  -28  15093. 2326.62  16269. 2202.01
   -2  -41  -29  25271. 2478.33  17786. 2260.83
   -2  -41  -30  17159. 2044.12  18514. 2130.80
   -2  -41  -31  26850. 2099.07  28862. 2054.95
   -2  -41  -32 3212.85 914.860 3449.69 921.826
   -2  -41  -33 3992.26 1695.82  784.05 1667.18
   -2  -41  -34   72.98 1657.89 1500.77 1691.95
   -2  -41  -35 6353.71 1228.33 7894.73 1232.20
   -2  -41  -36 -359.21 1570.43 1218.27 1571.98
   -2  -41  -37 1559.60 1825.85  822.75 1931.11
   -2  -41  -38 3623.06 1554.18 -236.92 1494.58
   -2  -41  -39 1873.84 1559.60  629.95 1438.85
   -2  -41  -40 1031.73 743.111 1652.48 781.733
   -2  -41  -41 2283.28 1621.52   61.27 1391.64
   -2  -41  -42   75.36 1844.43 -176.32 1810.37
   -2  -41  -43 2130.03 1552.63 1959.75 1530.18
   -2  -41  -44 2376.93 1365.32 2543.34 1380.03
   -2  -41  -45 -107.97 1342.88  409.67 1324.30
   -2  -41  -46  454.18 652.863 1184.21 667.414
   -2  -41  -47  394.66 1390.09 1863.78 1323.53
   -2  -41  -48 1845.20 1581.27 4133.90 1592.10
   -2  -41  -49 1089.01 1780.96 2950.46 1807.27
   -2  -41  -50 -2210.5 1595.20  335.14 1591.33
   -2  -41  -51  890.09 1946.59 2318.11 1978.33
   -2  -41  -52 -764.63 1845.20 -4592.1 1938.08
   -2  -41  -53  -18.55 2236.07 -5284.8 2410.21
   -2  -42   -1  21207. 1452.79  18545. 1432.66
   -2  -42   -2 145356. 3136.99 150464. 3228.32
   -2  -42   -3 129566. 2906.34 113932. 2708.20
   -2  -42   -4  79876. 2250.00  79799. 2247.68
   -2  -42   -5  45155. 1794.89  42291. 1979.10
   -2  -42   -6  40797. 2183.43  43885. 2207.43
   -2  -42   -7  45867. 2107.58  47430. 2099.84
   -2  -42   -8  21935. 1647.06  18800. 1562.69
   -2  -42   -9 118653. 3023.99 119582. 3005.42
   -2  -42  -10 232585. 4448.91 235294. 4482.19
   -2  -42  -11  80031. 2208.20  80031. 2226.00
   -2  -42  -12  14946. 1585.14  19296. 1613.78
   -2  -42  -13  63336. 2179.56  68769. 2266.25
   -2  -42  -14 112693. 3304.95 116022. 3378.48
   -2  -42  -15  25789. 2060.37  25441. 2076.62
   -2  -42  -16  21354. 1815.01  24079. 1826.62
   -2  -42  -17  26145. 1845.97  27306. 1863.00
   -2  -42  -18  42802. 2099.07  50162. 2176.47
   -2  -42  -19  80108. 2654.02  80340. 2695.04
   -2  -42  -20  23537. 2145.51  20797. 2127.71
   -2  -42  -21  47105. 2267.80  56145. 2428.02
   -2  -42  -22 9651.69 2136.99  14729. 2051.86
   -2  -42  -23 6626.93 2132.35  10859. 2225.23
   -2  -42  -24  10573. 1931.89  13212. 2000.77
   -2  -42  -25  36741. 2216.72  34698. 2195.82
   -2  -42  -26  20797. 2073.53  23584. 2099.07
   -2  -42  -27  41300. 2666.41  38692. 2428.02
   -2  -42  -28  13359. 2372.29  13375. 2143.19
   -2  -42  -29  20410. 2403.25  25341. 2479.87
   -2  -42  -30  27864. 2184.21  27732. 2116.10
   -2  -42  -31  10294. 2493.81  14814. 2390.86
   -2  -42  -32 8459.74 1825.85 9071.20 1779.41
   -2  -42  -33  18289. 1914.08  15929. 1863.00
   -2  -42  -34  14404. 1926.47  12229. 1908.67
   -2  -42  -35  10642. 1735.29 5093.65 1615.32
   -2  -42  -36 1000.00 1787.92 1124.61 1821.21
   -2  -42  -37  10782. 2491.48 8080.49 2679.56
   -2  -42  -38 4099.07 1607.58 4480.65 1572.75
   -2  -42  -39 2730.65 1712.85 5014.70 1629.26
   -2  -42  -40 -776.32 1445.04 1224.46 1503.87
   -2  -42  -41 1219.81 1931.89 -1848.3 1708.20
   -2  -42  -42  183.51 1549.53 1167.18 1481.42
   -2  -42  -43 -507.20 1489.94  311.22 1528.64
   -2  -42  -44  247.60 1392.41  410.60 1353.71
   -2  -42  -45 1230.65 747.677 1083.59 773.838
   -2  -42  -46 1231.42 690.944 1726.00 719.272
   -2  -42  -47 4790.24 1504.64 4669.50 1480.65
   -2  -42  -48  535.60 1527.09  134.06 1542.57
   -2  -42  -49 1066.56 1755.42 -2654.0 1738.39
   -2  -42  -50   93.03 1908.67   18.24 1967.49
   -2  -42  -51 -863.78 1544.12 -641.80 1603.71
   -2  -42  -52 3788.70 1993.81 -1973.7 1909.44
   -2  -42  -53 1726.78 2400.93 1285.60 2249.22
   -2  -43   -1 227244. 4323.53 234597. 4437.30
   -2  -43   -2 248065. 4623.83 247368. 4616.09
   -2  -43   -3 6380.02 1705.88 7626.93 1701.24
   -2  -43   -4  15170. 1810.37  10611. 1814.24
   -2  -43   -5 105805. 3705.10 115712. 3501.54
   -2  -43   -6 170046. 4114.55 175774. 4161.76
   -2  -43   -7 6122.29 1445.04 6298.76 1438.08
   -2  -43   -8  64714. 2178.02  67616. 2191.95
   -2  -43   -9 224381. 3987.61 237229. 4155.57
   -2  -43  -10 143111. 3272.44 139938. 3219.04
   -2  -43  -11  78096. 2205.11  89783. 2327.40
   -2  -43  -12  13173. 1715.17  14574. 1689.63
   -2  -43  -13 116718. 3369.97 120666. 3489.93
   -2  -43  -14  80882. 2849.84  82121. 2904.80
   -2  -43  -15  55782. 1859.91  56053. 1868.42
   -2  -43  -16  61656. 2316.56  63870. 2344.43
   -2  -43  -17 6808.04 2439.63  10937. 2873.84
   -2  -43  -18  58282. 2552.63  57028. 2580.49
   -2  -43  -19 2296.44 940.402  752.32 923.374
   -2  -43  -20  89319. 2965.94  89938. 3021.67
   -2  -43  -21 8854.48 1991.48  13831. 2065.79
   -2  -43  -22  17113. 2027.09  14079. 1969.81
   -2  -43  -23 5811.14 1158.67 1989.16 1151.70
   -2  -43  -24 5890.09 2070.43 2171.82 2120.74
   -2  -43  -25 -3750.8 1907.12  -99.38 1970.59
   -2  -43  -26  27887. 2400.15  23785. 2291.02
   -2  -43  -27  26231. 2701.24  30519. 2732.97
   -2  -43  -28 1907.12 1102.94 1147.83 1267.03
   -2  -43  -29 4058.05 1955.11  13057. 2136.22
   -2  -43  -30 6003.09 1822.75 7801.85 1828.17
   -2  -43  -31 1496.13 1769.35 -2451.2 1672.60
   -2  -43  -32 1380.80 1724.46  319.43 1647.06
   -2  -43  -33 7327.39 1804.95 1734.52 1785.60
   -2  -43  -34 4500.77 1818.88 4595.97 1782.51
   -2  -43  -35 2979.87 1684.98 4919.50 1698.91
   -2  -43  -36  34334. 2006.19  32036. 1931.89
   -2  -43  -37 2392.41 1531.73 -1168.7 1537.15
   -2  -43  -38 2382.35 1545.66 3621.51 1517.80
   -2  -43  -39  11718. 1666.41  10046. 1658.67
   -2  -43  -40 -693.88 1674.15  521.44 1558.05
   -2  -43  -41  561.76 1688.08  -82.43 1738.39
   -2  -43  -42  277.48 1543.34  155.73 1582.82
   -2  -43  -43  245.74 1386.22 2097.52 1472.13
   -2  -43  -44 -1088.2 1368.42 -502.71 1369.97
   -2  -43  -45 -572.37 1329.72 2227.55 1334.36
   -2  -43  -46  652.40 1353.71 3408.67 1374.61
   -2  -43  -47 3574.30 1622.29 -120.90 1595.97
   -2  -43  -48 3845.20 1629.26 -419.43 1556.50
   -2  -43  -49 6267.80 2034.83 1296.44 2032.51
   -2  -43  -50  803.40 1583.59 -1351.4 1563.47
   -2  -43  -51 -2518.6 1974.46 2414.86 1951.24
   -2  -43  -52  497.06 1935.76  447.52 1915.63
   -2  -44   -1  79257. 2891.64  91486. 2832.81
   -2  -44   -2 7333.58 1637.77  11935. 1746.90
   -2  -44   -3 106734. 3746.13 109288. 3713.62
   -2  -44   -4  62972. 2948.14  62097. 2625.38
   -2  -44   -5  62918. 1820.43  61850. 1906.34
   -2  -44   -6 7167.18 1891.64 6052.63 2034.05
   -2  -44   -7  62299. 1972.91  56231. 1882.35
   -2  -44   -8  59350. 2282.51  61656. 2281.73
   -2  -44   -9  35441. 1975.23  38738. 2006.19
   -2  -44  -10  25000. 1804.95  27949. 1869.97
   -2  -44  -11  160.68 1578.95 2230.65 1554.95
   -2  -44  -12  56308. 2328.17  57361. 2374.61
   -2  -44  -13 9202.78 1157.89 7431.88 955.107
   -2  -44  -14  37554. 2000.77  37361. 2008.51
   -2  -44  -15 1946.59 1746.13 1376.16 1768.57
   -2  -44  -16  18731. 1363.78  18111. 1291.79
   -2  -44  -17  47461. 2421.05  39141. 2400.93
   -2  -44  -18  20410. 2073.53  22949. 2095.97
   -2  -44  -19  47554. 2426.47  40162. 2326.62
   -2  -44  -20  86610. 2931.11  80805. 2876.93
   -2  -44  -21  25279. 2106.04  18932. 2078.95
   -2  -44  -22  31207. 2331.27  31432. 2313.47
   -2  -44  -23  15147. 2077.40  13096. 2038.70
   -2  -44  -24 -1085.9 1938.08 -996.90 1914.08
   -2  -44  -25  50302. 3116.87  44930. 3037.92
   -2  -44  -26 5391.64 2629.25 5525.54 2581.27
   -2  -44  -27 2369.97 2082.82 5281.73 2037.92
   -2  -44  -28  12709. 2065.79 8808.04 2147.83
   -2  -44  -29  662.62 1747.68  746.13 1750.00
   -2  -44  -30  26370. 2130.80  20704. 1982.97
   -2  -44  -31 2838.23 1810.37 4479.10 1726.78
   -2  -44  -32  11509. 1846.75 9287.92 1784.05
   -2  -44  -33 7663.31 1893.19 8575.84 1798.76
   -2  -44  -34 -480.11 1692.72 3294.89 1683.44
   -2  -44  -35 -462.23 1835.91 4497.67 1965.94
   -2  -44  -36  988.39 1931.11 2233.74 1818.11
   -2  -44  -37 1859.91 1567.34  305.50 1529.41
   -2  -44  -38  11517. 1841.33  11858. 1825.85
   -2  -44  -39 -484.21 1767.80 1924.92 1527.86
   -2  -44  -40 2975.23 2060.37 2178.02 1844.43
   -2  -44  -41 -826.62 1508.51  376.93 1532.51
   -2  -44  -42 4388.54 1610.68 4129.25 1603.71
   -2  -44  -43 1439.63 1386.22   59.47 1411.76
   -2  -44  -44 -1234.5 1348.30 -978.33 1373.84
   -2  -44  -45  299.30 1378.48 -388.39 1337.46
   -2  -44  -46 -243.73 1486.07 1381.58 1520.12
   -2  -44  -47 3104.49 1624.61 -382.35 1571.98
   -2  -44  -48 -821.98 1883.13 -2637.0 1882.35
   -2  -44  -49 -1197.4 1626.93 -808.05 1581.27
   -2  -44  -50 1417.96 1595.20  482.89 1603.71
   -2  -44  -51 -1572.0 1904.80  751.55 1946.59
   -2  -44  -52  422.52 2298.76 -1897.1 2031.73
   -2  -45   -1  54837. 2622.29  64528. 2860.68
   -2  -45   -2  11184. 1164.09 9597.51 1071.21
   -2  -45   -3  12237. 1961.30 9667.17 1776.31
   -2  -45   -4 6830.49 1555.73 3555.72 1503.09
   -2  -45   -5 7089.00 1565.79 8057.27 1567.34
   -2  -45   -6  83746. 2608.36  88467. 2674.15
   -2  -45   -7  27454. 2129.25  28073. 2161.76
   -2  -45   -8 125774. 3090.55 118963. 2995.35
   -2  -45   -9  10077. 1636.22  14985. 1643.96
   -2  -45  -10 2603.71 1579.72 5705.88 1727.55
   -2  -45  -11  80727. 2911.76  87771. 3099.07
   -2  -45  -12  20294. 2020.12  15952. 1883.90
   -2  -45  -13  39799. 2289.47  39876. 2421.82
   -2  -45  -14  20975. 1982.97  18777. 2013.16
   -2  -45  -15  29358. 2139.32  34241. 2255.42
   -2  -45  -16  49412. 2276.31  53282. 2351.39
   -2  -45  -17  62662. 2479.10  59876. 2429.56
   -2  -45  -18  22732. 1598.30  21223. 1525.54
   -2  -45  -19  78096. 2729.10  70580. 2635.45
   -2  -45  -20 7569.65 1958.20 8893.18 1974.46
   -2  -45  -21  29977. 1787.15  33537. 1842.10
   -2  -45  -22 4341.33 2630.80 6407.11 2506.96
   -2  -45  -23  10627. 1316.56  10402. 1313.47
   -2  -45  -24  21532. 1652.48  24350. 1724.46
   -2  -45  -25  11393. 2409.44  11037. 2390.86
   -2  -45  -26  10967. 2493.03  10526. 2315.79
   -2  -45  -27 -508.13 1949.69   79.41 2058.05
   -2  -45  -28  36300. 2363.00  30155. 2295.66
   -2  -45  -29  42608. 2315.01  43003. 2299.53
   -2  -45  -30  18762. 1966.72  17361. 1931.89
   -2  -45  -31 1474.46 1718.26 2190.40 1691.95
   -2  -45  -32  249.84 1821.98  119.27 1777.86
   -2  -45  -33  12183. 1797.21  10410. 1749.22
   -2  -45  -34 6778.63 1832.82 5353.71 1803.40
   -2  -45  -35 6008.51 1206.66 8126.93 1157.89
   -2  -45  -36 6616.87 1140.87 6390.86 1099.07
   -2  -45  -37 4730.65 1625.39 6907.11 1617.65
   -2  -45  -38 4784.05 1623.06 1486.07 1600.62
   -2  -45  -39 4251.54 1778.64 5613.77 1739.16
   -2  -45  -40 3813.46 1776.31  336.76 1843.65
   -2  -45  -41 1192.72 1696.59 4281.73 1582.82
   -2  -45  -42 1487.61 1438.08  322.52 1458.20
   -2  -45  -43 8119.19 1740.71 5564.24 1698.14
   -2  -45  -44 2206.65 1400.15 -1010.1 1400.15
   -2  -45  -45 2186.53 1423.37 -1490.7 1419.50
   -2  -45  -46 5434.21 1721.36  825.08 1691.17
   -2  -45  -47 -2500.8 1821.98  980.65 1931.11
   -2  -45  -48 -697.29 1770.90 -641.87 1848.30
   -2  -45  -49  863.78 1688.08 4897.83 1649.38
   -2  -45  -50 -3836.7 1991.48 -329.57 1932.66
   -2  -45  -51  395.20 1952.01 5065.01 1976.78
   -2  -46   -1 107198. 3206.65 106347. 3208.98
   -2  -46   -2 198994. 4415.63 204179. 4511.61
   -2  -46   -3 131501. 3418.73 131501. 3444.27
   -2  -46   -4  81037. 2651.70  79102. 2660.21
   -2  -46   -5  47012. 2205.11  49481. 2250.00
   -2  -46   -6  38978. 1733.74  39783. 1750.00
   -2  -46   -7  11540. 1692.72 9574.29 1709.75
   -2  -46   -8  18034. 1861.45  18785. 1871.52
   -2  -46   -9  58638. 2226.78  53816. 2147.83
   -2  -46  -10 201935. 4345.97 197291. 4294.89
   -2  -46  -11 195124. 4441.95 200696. 4567.33
   -2  -46  -12  52097. 2154.80  59760. 2244.58
   -2  -46  -13  23947. 2102.94  29776. 2200.46
   -2  -46  -14  28088. 1978.33  23057. 1918.73
   -2  -46  -15  16703. 1892.41  18204. 1952.01
   -2  -46  -16  69582. 2706.65  67268. 2708.20
   -2  -46  -17  62407. 2663.31  64110. 2673.37
   -2  -46  -18  65611. 2547.21  67082. 2560.37
   -2  -46  -19  31827. 2232.20  30836. 2207.43
   -2  -46  -20 6092.87 1134.67 5944.27 1121.52
   -2  -46  -21 1229.10 2043.34  515.32 1982.20
   -2  -46  -22 1835.91 2119.19 5155.57 2095.20
   -2  -46  -23  69822. 3159.44  62059. 2714.39
   -2  -46  -24 4205.88 2415.63 3601.39 2122.29
   -2  -46  -25  16850. 2910.21  17368. 2417.18
   -2  -46  -26  110.60 2034.05 -763.70 2099.84
   -2  -46  -27 2889.32 2152.47 2178.79 2104.49
   -2  -46  -28  13831. 1646.28 7480.64 1641.64
   -2  -46  -29  14257. 1994.58  13104. 1924.15
   -2  -46  -30  334.36 1750.00 2033.28 1746.13
   -2  -46  -31  804.95 1872.29 3582.04 1805.73
   -2  -46  -32 3126.93 2282.51 4527.86 2203.56
   -2  -46  -33 -332.51 1722.13  802.63 1745.35
   -2  -46  -34  10991. 2055.73  10689. 2015.48
   -2  -46  -35 3373.84 2277.09 1837.46 2051.86
   -2  -46  -36 9535.59 1708.98 4523.22 1582.82
   -2  -46  -37 6644.73 1651.70 1157.89 1607.58
   -2  -46  -38 2635.45 1744.58 4098.29 1671.05
   -2  -46  -39 -595.20 1734.52 2592.88 1786.38
   -2  -46  -40 1581.27 1750.00 -554.95 1702.01
   -2  -46  -41  379.80 1558.05 -1048.0 1523.22
   -2  -46  -42 -2215.2 1402.48 -1161.8 1463.62
   -2  -46  -43 1848.30 1445.82   99.46 1448.92
   -2  -46  -44 4933.43 1424.15 5738.38 1452.79
   -2  -46  -45  168.11 1796.44 3691.17 1581.27
   -2  -46  -46 -1921.8 2003.87 -1266.3 1994.58
   -2  -46  -47 3445.04 1690.40 -2644.7 1766.25
   -2  -46  -48   87.46 1652.48 1718.26 1600.62
   -2  -46  -49 2115.32 1811.14 4324.30 1815.01
   -2  -46  -50 -244.50 2027.09 2059.60 2005.42
   -2  -46  -51 -974.46 2190.40 -2602.2 3237.61
   -2  -47   -1  34102. 2023.22  29087. 1884.67
   -2  -47   -2 6780.18 1936.53 8258.51 1921.82
   -2  -47   -3  49241. 2130.03  54087. 2162.54
   -2  -47   -4  40875. 2017.80  37245. 1961.30
   -2  -47   -5  85681. 2613.77  92105. 2678.79
   -2  -47   -6 198529. 3708.97 198529. 3687.30
   -2  -47   -7  71780. 2573.53  67995. 2586.68
   -2  -47   -8  11254. 1306.50 7770.89 1236.84
   -2  -47   -9  46726. 1756.96  48119. 1789.47
   -2  -47  -10 148916. 3505.41 143034. 3467.49
   -2  -47  -11  84210. 2708.98  88235. 2754.64
   -2  -47  -12 7570.43 2024.77 7368.41 1969.81
   -2  -47  -13  50735. 1852.94  47856. 1811.14
   -2  -47  -14  56943. 2441.95  51958. 2373.06
   -2  -47  -15  31803. 2185.76  25371. 2142.41
   -2  -47  -16  34868. 2286.38  36370. 2330.49
   -2  -47  -17  98220. 2986.07  92028. 2913.31
   -2  -47  -18  75673. 2705.11  67183. 2575.07
   -2  -47  -19  37616. 2253.09  39218. 2280.96
   -2  -47  -20  67670. 2380.80  60132. 2330.49
   -2  -47  -21  33212. 2461.30  36138. 2489.94
   -2  -47  -22  20588. 2542.57  18963. 2339.01
   -2  -47  -23  46881. 2922.60  44752. 2687.30
   -2  -47  -24 -2239.2 2121.51 1992.26 2010.83
   -2  -47  -25 -327.86 2075.08 4366.09 2150.93
   -2  -47  -26 4960.52 2030.96 2910.21 2160.99
   -2  -47  -27 9512.38 1973.68  10178. 1993.03
   -2  -47  -28  17624. 2147.83  19899. 2041.02
   -2  -47  -29  18638. 2292.57  23622. 2417.95
   -2  -47  -30 -588.54 1880.03  110.22 1941.17
   -2  -47  -31 4807.27 1875.39 2254.64 1811.14
   -2  -47  -32 4438.08 1802.63 3986.06 1785.60
   -2  -47  -33 -3100.6 1888.54 2054.95 1916.41
   -2  -47  -34 4827.39 1192.72 2753.87 1116.10
   -2  -47  -35 4529.41 1917.95 2383.90 1774.77
   -2  -47  -36 5345.97 1746.90 1104.49 1662.54
   -2  -47  -37  16091. 2075.85  10116. 1897.83
   -2  -47  -38  -60.40 1706.65 1542.57 1851.39
   -2  -47  -39 4367.64 1718.26 6206.65 1719.81
   -2  -47  -40 -713.39 1547.99  749.69 1570.43
   -2  -47  -41 -1483.0 1452.01 -469.12 1425.70
   -2  -47  -42 1444.27 1387.00  479.02 1438.08
   -2  -47  -43 1327.40 1383.13  566.87 1404.02
   -2  -47  -44 2290.25 1667.96 -945.82 1514.70
   -2  -47  -45 1453.56 2116.87 -1362.2 2279.41
   -2  -47  -46 -2911.8 1551.08  119.81 1582.82
   -2  -47  -47 -309.75 1740.71 -1809.6 1811.92
   -2  -47  -48  139.63 1641.64  548.92 1698.91
   -2  -47  -49  -43.92 2001.55 1087.46 2022.44
   -2  -47  -50 2834.36 2004.64 1157.12 2042.57
   -2  -48   -1  77786. 2339.78  77786. 2490.71
   -2  -48   -2  71354. 2767.03  80108. 2726.78
   -2  -48   -3  49210. 1787.92  47995. 1777.09
   -2  -48   -4  95511. 2779.41 107121. 2938.08
   -2  -48   -5  72864. 2660.21  74760. 2721.36
   -2  -48   -6  22709. 2037.15  19443. 1998.45
   -2  -48   -7 104412. 2898.60 103405. 2931.11
   -2  -48   -8 9434.98 1755.42  11765. 1801.86
   -2  -48   -9  34597. 2035.60  31927. 2029.41
   -2  -48  -10 7159.44 1757.74  13034. 1826.62
   -2  -48  -11  46989. 1884.67  41068. 1817.34
   -2  -48  -12  29961. 2033.28  34582. 2089.78
   -2  -48  -13  29257. 2389.32  27469. 2343.65
   -2  -48  -14 123220. 3237.61 112926. 3171.82
   -2  -48  -15 104025. 3078.17 104566. 3148.60
   -2  -48  -16  37647. 2250.77  41293. 2349.84
   -2  -48  -17  14628. 1417.18  17229. 1479.10
   -2  -48  -18  45426. 2520.90  43738. 2365.32
   -2  -48  -19  21881. 2426.47  22074. 2372.29
   -2  -48  -20 1420.28 1992.26 3297.98 2028.64
   -2  -48  -21 1932.66 2397.06 2976.00 2304.18
   -2  -48  -22 4812.69 2288.70 5097.52 2128.48
   -2  -48  -23 2335.91 1917.18  -82.97 1902.47
   -2  -48  -24 5267.80 1938.85 4205.10 2106.04
   -2  -48  -25 2070.43 2061.14 6161.76 2117.65
   -2  -48  -26  12941. 2030.18 8359.12 1972.13
   -2  -48  -27  839.78 1845.97 1583.59 1794.12
   -2  -48  -28  13824. 2358.36  10147. 2250.00
   -2  -48  -29  19149. 2183.43  18630. 2076.62
   -2  -48  -30  13924. 2273.99  12190. 2407.12
   -2  -48  -31  14520. 2323.53 9086.68 2339.78
   -2  -48  -32 4757.74 1301.08 2536.38 1245.35
   -2  -48  -33 1382.35 1928.79 3158.67 1962.07
   -2  -48  -34 2760.06 1731.42 1167.96 1603.71
   -2  -48  -35 9504.63 1817.34 7073.52 1672.60
   -2  -48  -36  14752. 2082.82  12902. 1855.26
   -2  -48  -37 3039.47 1839.01 2863.00 1669.50
   -2  -48  -38  748.45 1833.59 1258.51 1934.98
   -2  -48  -39 -422.60 1623.84 1104.49 1801.86
   -2  -48  -40 -1683.4 1444.27 -688.62 1461.30
   -2  -48  -41 1307.27 1455.88  295.82 1469.81
   -2  -48  -42 1553.40 1447.37 -1318.9 1417.96
   -2  -48  -43  732.35 866.098  563.39 754.179
   -2  -48  -44 1894.73 1907.12 -2458.2 2238.39
   -2  -48  -45 -872.29 1661.76  358.98 1611.45
   -2  -48  -46 -2455.1 1786.38 -610.29 1864.55
   -2  -48  -47 4484.52 1810.37 3650.93 1846.75
   -2  -48  -48  711.07 1864.55 -2257.0 1764.70
   -2  -48  -49 3797.21 1967.49 -1040.2 2005.42
   -2  -49   -1  36409. 2029.41  25782. 1892.41
   -2  -49   -2  33529. 2150.15  33150. 2270.90
   -2  -49   -3 4776.31 2088.23 4468.26 2122.29
   -2  -49   -4 7592.87 1872.29 5258.51 1849.07
   -2  -49   -5  26192. 2106.81  25302. 2126.16
   -2  -49   -6  56122. 2365.32  53800. 2329.72
   -2  -49   -7 114861. 3113.77 119659. 3167.95
   -2  -49   -8  19241. 1917.95  21772. 1969.81
   -2  -49   -9  17841. 1876.16  17059. 1904.80
   -2  -49  -10 6340.55 1841.33 9334.36 1856.04
   -2  -49  -11  21842. 2110.68  23359. 2156.34
   -2  -49  -12  12121. 1969.04  10240. 1951.24
   -2  -49  -13 6472.90 1954.33 5993.80 1989.94
   -2  -49  -14  58715. 2479.87  52593. 2435.76
   -2  -49  -15  69605. 2666.41  68847. 2664.08
   -2  -49  -16  30619. 2201.24  33994. 2263.16
   -2  -49  -17  66285. 3136.22  68297. 3086.68
   -2  -49  -18 110371. 3711.30 105573. 3635.45
   -2  -49  -19  17020. 2209.75  19365. 2203.56
   -2  -49  -20  18824. 2489.16  15008. 2314.24
   -2  -49  -21 9899.37 2339.01 9566.55 2184.21
   -2  -49  -22 7972.13 1996.13 4308.05 1924.15
   -2  -49  -23  28723. 2219.81  26997. 2227.55
   -2  -49  -24  20882. 2258.51  20039. 2304.95
   -2  -49  -25  26780. 2199.69  30155. 2260.83
   -2  -49  -26  14791. 2039.47  15882. 2000.77
   -2  -49  -27 3616.87 1841.33 3221.36 1834.36
   -2  -49  -28 2610.68 1895.51 2977.55 1856.81
   -2  -49  -29 -295.20 1893.96  972.91 1920.28
   -2  -49  -30 -443.19 1792.57 -182.74 1828.17
   -2  -49  -31 9852.93 2428.02 4764.70 2420.28
   -2  -49  -32 3835.14 1287.15 3312.69 1145.51
   -2  -49  -33   -8.76 1660.21 3400.93 1605.26
   -2  -49  -34 8947.36 1772.44 1870.74 1643.96
   -2  -49  -35 -1979.9 1763.93 3007.74 1691.17
   -2  -49  -36 1342.10 1822.75 2212.07 1659.44
   -2  -49  -37 -2637.8 1846.75 -2212.8 1797.99
   -2  -49  -38 2801.85 1887.77 1746.13 1869.97
   -2  -49  -39 5525.54 1105.26 7392.41 1195.82
   -2  -49  -40 1318.11 751.857 1214.40 762.151
   -2  -49  -41 2966.72 1506.96  440.09 1486.84
   -2  -49  -42 3485.29 1692.72 -780.18 1452.79
   -2  -49  -43 -1979.1 1587.46 2371.51 1876.16
   -2  -49  -44 -285.68 1752.32 -1448.9 1733.74
   -2  -49  -45 1308.82 1587.46 -1092.1 1601.39
   -2  -49  -46 1561.92 1861.45 -1818.1 1884.67
   -2  -49  -47  617.72 1657.12   34.02 1626.93
   -2  -49  -48 -2633.9 2030.96 -1128.5 1979.10
   -2  -49  -49 -487.23 2028.64 -3504.6 2000.77
   -2  -50   -1  20619. 2267.80  30418. 2201.24
   -2  -50   -2  80031. 2889.32  82043. 2892.41
   -2  -50   -3 135758. 3445.82 140557. 3549.53
   -2  -50   -4 128251. 3243.03 124690. 3178.02
   -2  -50   -5  65155. 2143.19  58754. 2099.84
   -2  -50   -6 5210.52 1791.79 6695.81 1849.84
   -2  -50   -7  47306. 2313.47  51300. 2312.69
   -2  -50   -8  41099. 2253.09  44876. 2270.90
   -2  -50   -9 279566. 5273.99 257275. 5046.43
   -2  -50  -10 267260. 5626.93 255495. 5500.77
   -2  -50  -11 6540.24 1980.65 9891.63 2014.70
   -2  -50  -12  14419. 2016.25  12523. 1993.81
   -2  -50  -13 9419.50 1979.87 5732.19 1909.44
   -2  -50  -14  23738. 2869.19  18320. 2642.41
   -2  -50  -15  65704. 2398.60  59853. 2301.86
   -2  -50  -16  17454. 2433.43  15859. 2376.16
   -2  -50  -17  57740. 2963.62  50519. 2687.30
   -2  -50  -18  24002. 2428.02  32856. 2453.56
   -2  -50  -19  20944. 2479.10  16927. 2302.63
   -2  -50  -20  16362. 2880.03 9876.15 2554.95
   -2  -50  -21  35402. 2320.43  33313. 2263.16
   -2  -50  -22  35906. 2308.05  36215. 2289.47
   -2  -50  -23 3703.56 2045.66 2787.92 2085.91
   -2  -50  -24 1590.56 1900.15 2489.94 1883.13
   -2  -50  -25 8676.46 1920.28 6718.26 1913.31
   -2  -50  -26  14280. 1975.23  10944. 1935.76
   -2  -50  -27  38344. 1993.03  36649. 1989.16
   -2  -50  -28  10372. 2015.48  10387. 2055.73
   -2  -50  -29 7856.03 2268.57 9651.69 2304.18
   -2  -50  -30 3282.50 1957.43 2664.08 1856.04
   -2  -50  -31 -1120.7 1998.45 -1170.3 2023.22
   -2  -50  -32 -1285.6 1847.52  292.41 1919.50
   -2  -50  -33  580.26 987.615 2277.09 988.389
   -2  -50  -34 4659.44 1728.33 -2054.2 1682.66
   -2  -50  -35 2380.80 917.956  322.14 955.107
   -2  -50  -36 1740.71 1862.23 3454.33 1878.48
   -2  -50  -37 -911.76 1815.79 -1222.9 1635.45
   -2  -50  -38  779.41 1626.16 2431.11 1667.96
   -2  -50  -39 2654.80 751.857 1076.62 773.529
   -2  -50  -40  693.42 1505.42 1504.64 1482.20
   -2  -50  -41 2186.53 1789.47 2218.26 1529.41
   -2  -50  -42 -737.23 1630.03 -653.17 1864.55
   -2  -50  -43 2521.67 1746.90 1572.75 1726.00
   -2  -50  -44 -1532.5 1619.97 1025.54 1622.29
   -2  -50  -45 -3180.3 1836.69 3053.40 1883.90
   -2  -50  -46  828.95 1818.88 2855.26 1952.01
   -2  -50  -47 -692.26 1771.67  446.21 1955.11
   -2  -50  -48 -561.92 2010.06 1381.58 2024.77
   -2  -51   -1  39760. 2390.86  41378. 2424.15
   -2  -51   -2  46060. 2441.17  34118. 2277.09
   -2  -51   -3 7526.31 1991.48 5294.89 1976.00
   -2  -51   -4 6082.04 1958.20 6752.32 1942.72
   -2  -51   -5  44048. 2773.22  37051. 2683.43
   -2  -51   -6 122833. 3405.57 130263. 3331.27
   -2  -51   -7  86145. 3232.97  96749. 3395.51
   -2  -51   -8  33390. 2488.39  32887. 2493.03
   -2  -51   -9  50642. 2712.85  49350. 2758.51
   -2  -51  -10 151470. 3803.40 143653. 3636.99
   -2  -51  -11 169195. 4297.21 171594. 4300.31
   -2  -51  -12  38607. 2517.03  43607. 2587.46
   -2  -51  -13  60124. 2745.35  62245. 2751.55
   -2  -51  -14  26827. 2373.06  25604. 2333.59
   -2  -51  -15  48560. 2886.22  53158. 2872.29
   -2  -51  -16  27531. 2603.71  33607. 2551.08
   -2  -51  -17  28266. 1838.23  27995. 1862.23
   -2  -51  -18  39327. 2134.67  39520. 2065.01
   -2  -51  -19  47693. 2472.91  43707. 2383.90
   -2  -51  -20  60727. 2585.91  59930. 2600.62
   -2  -51  -21 5844.42 1947.37 4623.83 1907.89
   -2  -51  -22 3104.49 1984.52 -1036.4 2046.44
   -2  -51  -23 7058.04 1948.91 5725.23 1878.48
   -2  -51  -24  27562. 1700.46  23452. 1639.32
   -2  -51  -25 3246.90 1882.35 5661.76 1859.91
   -2  -51  -26 -1999.2 1897.06 -631.35 1922.60
   -2  -51  -27  14427. 2058.05  15441. 2028.64
   -2  -51  -28  10217. 1947.37 9411.75 2016.25
   -2  -51  -29 3034.05 1889.32 1379.26 1910.21
   -2  -51  -30 6119.96 1972.13 6427.24 2037.15
   -2  -51  -31  11006. 2434.98 1288.70 2115.32
   -2  -51  -32 2819.66 1757.74 -605.80 1728.33
   -2  -51  -33 2771.67 1804.18 1924.92 1691.17
   -2  -51  -34 9473.67 2183.43 4451.23 2049.53
   -2  -51  -35 -1019.3 1714.39 1071.98 1744.58
   -2  -51  -36  303.17 1858.36 -125.93 1999.22
   -2  -51  -37 -1462.8 1688.85 1356.04 1767.80
   -2  -51  -38 1400.93 1538.70  991.49 1500.77
   -2  -51  -39 3993.03 1565.79 2801.85 1535.60
   -2  -51  -40 1139.32 1861.45 -1188.1 1540.25
   -2  -51  -41 1434.98 1549.53 -2082.0 1817.34
   -2  -51  -42  825.08 1536.38   30.84 1606.81
   -2  -51  -43 1253.09 1731.42 2305.73 1727.55
   -2  -51  -44 1523.99 1731.42  240.87 1647.83
   -2  -51  -45  -71.59 1863.00 1003.87 1971.36
   -2  -51  -46  436.84 1879.26 -267.65 1829.72
   -2  -51  -47 1144.74 1992.26 -358.36 2058.82
   -2  -51  -48 -2398.6 2220.59 4852.16 2204.33
   -2  -52   -1  27531. 2136.99  20333. 2067.34
   -2  -52   -2  45851. 2297.99  42910. 2284.83
   -2  -52   -3 105573. 3220.58 103018. 3256.19
   -2  -52   -4  15224. 2073.53 8157.89 2050.31
   -2  -52   -5  11873. 2033.28  19002. 2137.77
   -2  -52   -6 101316. 3452.01 105573. 3810.37
   -2  -52   -7 144272. 4184.21 144350. 3948.91
   -2  -52   -8 106037. 3175.69 106501. 3380.80
   -2  -52   -9  15232. 2047.99  14985. 2167.95
   -2  -52  -10 6165.63 2022.44 6122.29 2006.19
   -2  -52  -11 162461. 3636.99 165867. 3711.30
   -2  -52  -12  85294. 3167.95  92415. 3211.30
   -2  -52  -13  29915. 2442.72  27175. 2333.59
   -2  -52  -14 8684.20 2388.54  14265. 2308.05
   -2  -52  -15  34180. 2466.72  37848. 2445.82
   -2  -52  -16  29868. 2393.19  31563. 2291.02
   -2  -52  -17  36014. 2496.90  39079. 2362.23
   -2  -52  -18  74768. 2645.51  69907. 2559.59
   -2  -52  -19  45263. 2349.07  43692. 2335.91
   -2  -52  -20  19977. 2130.03  19783. 2127.71
   -2  -52  -21 6012.38 1997.68 -343.42 2073.53
   -2  -52  -22  28560. 2389.32  24063. 2293.34
   -2  -52  -23 6619.19 1235.29 6560.37 1249.22
   -2  -52  -24 8924.14 1962.85 6406.34 2119.97
   -2  -52  -25  18684. 2336.69  18026. 2407.12
   -2  -52  -26 6903.24 2005.42 4812.69 1891.64
   -2  -52  -27  11796. 1929.56  11734. 1904.80
   -2  -52  -28 9287.92 2075.85 9496.89 2178.02
   -2  -52  -29  19334. 2179.56  18212. 2198.91
   -2  -52  -30  16610. 2167.95  11873. 1986.07
   -2  -52  -31 3456.65 959.751 4110.68 978.327
   -2  -52  -32 4020.12 1767.80 2792.57 1719.04
   -2  -52  -33 1546.44 1854.49  276.32 1755.42
   -2  -52  -34  639.16 2335.91 6524.76 2136.22
   -2  -52  -35  938.08 2008.51 1671.82 1975.23
   -2  -52  -36 -373.61 2116.10 3506.19 1972.13
   -2  -52  -37 2880.80 1635.45 2385.45 1678.02
   -2  -52  -38 6894.73 1669.50 7569.65 1613.78
   -2  -52  -39 1294.89 933.436 1567.34 818.111
   -2  -52  -40 -928.79 1572.75 1299.53 1831.27
   -2  -52  -41 1514.70 1601.39 3109.13 1623.06
   -2  -52  -42 3280.96 1767.80 1339.78 1810.37
   -2  -52  -43 3938.85 2090.56 4606.03 2054.18
   -2  -52  -44 3799.53 2025.54 -2195.0 1941.17
   -2  -52  -45  174.61 1668.73 -622.21 1699.69
   -2  -52  -46 1329.72 2130.80  466.95 2083.59
   -2  -52  -47  235.91 2090.56 1376.16 2061.92
   -2  -53   -1  21324. 3395.51  19009. 3291.79
   -2  -53   -2  22237. 2321.98  18940. 2328.17
   -2  -53   -3  68932. 3005.42  66184. 2976.00
   -2  -53   -4  71207. 2500.77  71378. 2517.03
   -2  -53   -5  98916. 3270.12  86610. 3052.63
   -2  -53   -6  44776. 2538.70  41378. 2469.04
   -2  -53   -7 115944. 3851.39 110217. 3934.21
   -2  -53   -8  44210. 2414.08  43483. 2267.03
   -2  -53   -9  20937. 1558.05  29327. 1692.72
   -2  -53  -10  13584. 2282.51  11950. 2150.15
   -2  -53  -11 6758.51 2119.19 4117.64 2046.44
   -2  -53  -12  38823. 2792.57  44582. 2715.17
   -2  -53  -13 8761.60 2154.80  12717. 2117.65
   -2  -53  -14  90635. 3225.23 100696. 3243.03
   -2  -53  -15 3827.40 2061.14 7221.36 2026.31
   -2  -53  -16 9582.04 1933.43  11362. 1953.56
   -2  -53  -17  49714. 2452.78  42136. 2404.80
   -2  -53  -18  80108. 2870.74  82895. 2933.43
   -2  -53  -19  49628. 2518.57  48344. 2689.63
   -2  -53  -20  11192. 2065.79  10906. 2150.93
   -2  -53  -21 5901.70 1875.39 7153.24 1918.73
   -2  -53  -22 6465.16 1930.34 5937.30 1912.54
   -2  -53  -23 1939.63 2042.57 5973.68 2043.34
   -2  -53  -24  12601. 2076.62  12113. 2041.02
   -2  -53  -25 9721.35 1891.64 8157.89 1899.38
   -2  -53  -26 4819.65 1816.56 6541.79 1934.98
   -2  -53  -27 1770.12 1993.81 -348.61 2065.01
   -2  -53  -28  22314. 2424.15  14195. 2397.06
   -2  -53  -29  19110. 2131.58  15302. 2027.86
   -2  -53  -30 -1284.1 1737.61 1721.36 1720.59
   -2  -53  -31 3495.35 1792.57 2612.23 1832.82
   -2  -53  -32 -658.36 1876.93 2500.00 1827.40
   -2  -53  -33 -803.40 1724.46  552.94 1774.77
   -2  -53  -34 2465.94 1924.15  148.14 1886.99
   -2  -53  -35 2158.67 1995.35  790.25 1828.95
   -2  -53  -36 -650.93 1835.91 -928.02 1915.63
   -2  -53  -37 -1274.0 1822.75 3820.43 1794.12
   -2  -53  -38 -2346.0 1857.58 -659.29 1798.76
   -2  -53  -39  968.27 1633.13 2749.22 1886.99
   -2  -53  -40 3320.43 1602.94 -1233.7 1581.27
   -2  -53  -41 -901.70 1780.96 2571.20 1799.53
   -2  -53  -42 -1500.8 1784.05  229.64 1664.86
   -2  -53  -43  354.72 1727.55  757.51 1732.20
   -2  -53  -44 -227.24 1952.01 -3752.3 1972.13
   -2  -53  -45 -2854.5 1950.46   23.42 1826.62
   -2  -53  -46 -381.73 2075.85 -1713.6 2113.00
   -2  -54   -1  20356. 2075.08  18924. 2038.70
   -2  -54   -2  86300. 2931.11  93731. 3037.92
   -2  -54   -3 141022. 3849.84 146672. 3919.50
   -2  -54   -4 -673.84 2003.87 6363.77 1996.13
   -2  -54   -5 9852.93 2121.51  15062. 2136.22
   -2  -54   -6 106269. 3376.16 112771. 3422.60
   -2  -54   -7  27167. 2642.41  36223. 2558.05
   -2  -54   -8  32763. 2440.40  36068. 2619.97
   -2  -54   -9  34458. 2028.64  31478. 1930.34
   -2  -54  -10 1003.10 1977.55 -2325.8 1881.58
   -2  -54  -11 8304.95 2154.02  13769. 2122.29
   -2  -54  -12  20774. 2465.17  23034. 2308.82
   -2  -54  -13  69195. 2936.53  80495. 2982.97
   -2  -54  -14  12252. 2863.00  13599. 2702.78
   -2  -54  -15  22895. 2137.77  25851. 2189.63
   -2  -54  -16 3238.39 1927.24 4085.14 1977.55
   -2  -54  -17  26556. 2137.77  25983. 2145.51
   -2  -54  -18  32964. 2267.80  30031. 2442.72
   -2  -54  -19 3291.02 1986.84 2696.59 2119.19
   -2  -54  -20  125.00 1833.59 1166.41 1830.49
   -2  -54  -21 2793.34 899.380 1025.54 957.429
   -2  -54  -22  16664. 2047.21  15070. 2075.85
   -2  -54  -23 3130.03 1930.34 5438.08 2031.73
   -2  -54  -24 4987.61 1822.75 8204.33 1931.11
   -2  -54  -25 9287.92 1956.65 6080.49 1982.20
   -2  -54  -26  15232. 2164.86  12980. 2242.26
   -2  -54  -27 4623.06 1979.10 6368.42 2017.80
   -2  -54  -28  14118. 2033.28  15341. 1986.07
   -2  -54  -29 1598.30 873.838  -41.44 941.949
   -2  -54  -30 4479.10 1743.03 4244.58 1781.73
   -2  -54  -31 -751.55 1896.28 3006.19 1858.36
   -2  -54  -32 1486.84 844.426  663.78 938.854
   -2  -54  -33 3670.28 1969.04 1221.36 1945.82
   -2  -54  -34 2209.75 2173.37  221.98 1978.33
   -2  -54  -35 6497.67 1799.53 6860.67 1698.14
   -2  -54  -36  777.86 1609.91 3228.32 1554.95
   -2  -54  -37 -527.55 2055.73 2319.66 1932.66
   -2  -54  -38 5520.89 1939.63 7902.47 2454.33
   -2  -54  -39 4013.93 1666.41 2933.43 1674.15
   -2  -54  -40 1206.66 1585.91 1364.55 1658.67
   -2  -54  -41 -826.62 1824.30 2643.96 1817.34
   -2  -54  -42 -2806.5 1769.35 -829.72 1702.78
   -2  -54  -43 3857.58 2063.47 2063.47 2141.64
   -2  -54  -44 2112.23 1934.21 3472.13 1854.49
   -2  -54  -45 -1952.0 2169.50 3827.40 2133.12
   -2  -54  -46 -2027.9 2701.24 -4580.5 3352.16
   -2  -55   -1  21718. 2104.49  19868. 2070.43
   -2  -55   -2  21478. 2048.76  16943. 2018.57
   -2  -55   -3  13460. 2026.31  10913. 1968.26
   -2  -55   -4  56540. 2500.77  55782. 2502.32
   -2  -55   -5  34559. 2243.03  39125. 2290.25
   -2  -55   -6  958.98 1931.89 1232.97 1885.45
   -2  -55   -7 4012.38 1900.15 2626.93 1904.02
   -2  -55   -8 4082.81 1965.94 5431.88 1880.03
   -2  -55   -9 2528.64 941.949 4715.94 1050.31
   -2  -55  -10  10542. 2470.59  12074. 2353.71
   -2  -55  -11  34923. 2493.03  27856. 2338.23
   -2  -55  -12 5986.06 2918.73 1123.84 2776.31
   -2  -55  -13  12593. 2048.76  12082. 2042.57
   -2  -55  -14  619.12 1895.51 3859.13 1983.74
   -2  -55  -15  26726. 2177.24  22198. 2110.68
   -2  -55  -16  11780. 1968.26  14659. 1984.52
   -2  -55  -17  16741. 2171.82  22562. 2307.27
   -2  -55  -18  10650. 1381.58  12709. 1414.09
   -2  -55  -19 4569.65 995.355 4032.50 1050.31
   -2  -55  -20  20944. 2174.92  14768. 2151.70
   -2  -55  -21  12794. 2403.25 9063.46 2480.65
   -2  -55  -22 2239.94 2412.54 3403.25 2380.80
   -2  -55  -23 7902.47 1863.78 6655.57 1893.96
   -2  -55  -24  -93.03 2116.87  747.68 2204.33
   -2  -55  -25 2553.40 1957.43  994.58 1958.98
   -2  -55  -26 4763.93 2544.12 9752.31 3076.62
   -2  -55  -27  112.00 1859.13 4291.02 1843.65
   -2  -55  -28  11246. 1865.32 8599.06 1843.65
   -2  -55  -29 6384.67 1874.61 6939.62 1907.12
   -2  -55  -30 -257.12 1985.29 2633.12 1899.38
   -2  -55  -31 2181.11 1910.21 3989.93 1835.91
   -2  -55  -32 5820.43 1856.81 5759.28 1852.94
   -2  -55  -33  225.39 2157.89 -1504.6 2198.91
   -2  -55  -34  583.28 1763.93 2473.68 1661.76
   -2  -55  -35 -1512.4 1656.35 -1828.9 1529.41
   -2  -55  -36 4184.21 1970.59 1839.01 1877.71
   -2  -55  -37 -544.97 1641.64 -385.76 1602.17
   -2  -55  -38 2876.93 1707.43 -1267.0 1620.74
   -2  -55  -39  876.93 1010.83 1388.54 949.690
   -2  -55  -40 2336.69 1951.24  612.46 1763.16
   -2  -55  -41 1671.83 1717.49  614.09 1689.63
   -2  -55  -42 3590.55 2086.69 1259.29 2050.31
   -2  -55  -43 1833.59 2361.45 -1753.9 2209.75
   -2  -55  -44 6697.36 2684.21 7568.88 2681.11
   -2  -55  -45 2595.97 2185.76 2636.22 2190.40
   -2  -56   -1  15805. 1362.23  20271. 1437.31
   -2  -56   -2  10217. 1373.06  10472. 1382.35
   -2  -56   -3 7941.17 1895.51 8359.12 1951.24
   -2  -56   -4  40402. 2329.72  36664. 2253.87
   -2  -56   -5  10488. 1949.69  14915. 2017.80
   -2  -56   -6  17988. 2045.66  15844. 2028.64
   -2  -56   -7  17570. 2333.59  13367. 2051.86
   -2  -56   -8  27260. 2537.15  25882. 2373.84
   -2  -56   -9  13429. 2143.96  11115. 2097.52
   -2  -56  -10 3628.48 925.696 5359.90 1021.67
   -2  -56  -11  40828. 2262.38  35333. 2230.65
   -2  -56  -12  16571. 2183.43  16107. 2087.46
   -2  -56  -13 8931.88 1986.84  11401. 2000.77
   -2  -56  -14  14419. 2042.57  14002. 2005.42
   -2  -56  -15 6725.23 1962.85 9187.30 1979.10
   -2  -56  -16  695.74 1961.30 -2907.9 2070.43
   -2  -56  -17  19621. 2242.26  18003. 2213.62
   -2  -56  -18 6634.67 2042.57 6457.42 2057.27
   -2  -56  -19  -85.22 1900.93 -2702.0 1933.43
   -2  -56  -20 1318.88 1847.52  329.72 1845.20
   -2  -56  -21  13831. 2385.45  11223. 2441.95
   -2  -56  -22  29265. 2142.41  29892. 2184.98
   -2  -56  -23 6902.47 2103.71 7457.42 2203.56
   -2  -56  -24  15712. 2106.81  15402. 2148.60
   -2  -56  -25  15580. 1957.43  17322. 1917.95
   -2  -56  -26  11981. 2112.23  11502. 2025.54
   -2  -56  -27 -1142.4 1831.27 2433.43 1847.52
   -2  -56  -28 4188.08 2162.54 9365.32 2142.41
   -2  -56  -29 1582.04 1915.63 -1340.6 1798.76
   -2  -56  -30 2317.34 1948.14 -869.97 1816.56
   -2  -56  -31 1812.69 1897.06 4328.17 1859.91
   -2  -56  -32  614.71 2126.16 2514.70 2232.97
   -2  -56  -33 2579.72 1788.70 1434.21 1719.81
   -2  -56  -34  651.62 1691.17  -49.06 1566.56
   -2  -56  -35 5295.66 1938.08 4718.26 1892.41
   -2  -56  -36 1725.23 1627.71 -444.43 1575.85
   -2  -56  -37 3556.50 898.606 2250.77 892.414
   -2  -56  -38 1985.29 1696.59   86.46 1660.99
   -2  -56  -39 1592.10 1797.21  977.55 1774.77
   -2  -56  -40 2314.24 1870.74 -180.65 1883.90
   -2  -56  -41 -144.50 1990.71 -1866.9 1993.03
   -2  -56  -42 -2222.1 2005.42   33.64 2046.44
   -2  -56  -43 2123.06 1935.76 -1377.7 1847.52
   -2  -56  -44 -431.81 2118.42  251.63 2067.34
   -2  -57   -1 4688.08 2225.23 2583.59 2154.02
   -2  -57   -2  13847. 2818.88  18878. 2956.65
   -2  -57   -3 2931.11 1359.13 1589.01 1315.79
   -2  -57   -4 2175.69 2042.57 1542.57 2061.92
   -2  -57   -5 2300.31 2138.54 -3455.1 2057.27
   -2  -57   -6  20681. 2440.40  17608. 2304.18
   -2  -57   -7  23731. 2436.53  18529. 2238.39
   -2  -57   -8  11409. 1972.13  10836. 1997.68
   -2  -57   -9  16989. 2030.96  25302. 2174.15
   -2  -57  -10 109288. 3075.07 114241. 3127.71
   -2  -57  -11 108823. 3226.78 104489. 3200.46
   -2  -57  -12  24721. 2885.45  23800. 3018.57
   -2  -57  -13  32670. 2582.81  32593. 2408.67
   -2  -57  -14 7755.41 1996.90 3318.88 2284.83
   -2  -57  -15  12074. 2203.56 9806.49 2306.50
   -2  -57  -16 4205.88 960.525  628.87 922.600
   -2  -57  -17 6202.01 2353.71 4897.05 2540.25
   -2  -57  -18 8606.80 1889.32 9434.98 1887.77
   -2  -57  -19 4546.44 1872.29 -1270.9 1832.82
   -2  -57  -20 2268.57 1824.30  323.22 1823.53
   -2  -57  -21  246.75 2159.44 4345.20 2198.14
   -2  -57  -22 7794.11 2174.15 5844.42 2253.09
   -2  -57  -23 4530.18 1886.99 5571.20 1917.18
   -2  -57  -24  13862. 1959.75  14644. 1968.26
   -2  -57  -25  31316. 2260.06  26757. 2165.63
   -2  -57  -26  21734. 2234.52  19404. 2130.03
   -2  -57  -27 6101.39 1867.65 4426.47 1849.07
   -2  -57  -28 5290.24 1962.85 3476.00 1843.65
   -2  -57  -29 2640.86 1924.92 7348.29 1893.96
   -2  -57  -30  24574. 2213.62  22446. 2112.23
   -2  -57  -31 6176.46 1332.04 6596.74 1486.07
   -2  -57  -32   45.69 1805.73 1751.55 1761.61
   -2  -57  -33 1484.52 841.330 1304.95 808.049
   -2  -57  -34  773.99 1872.29 -1032.5 1899.38
   -2  -57  -35 -748.61 1578.95  216.80 1571.98
   -2  -57  -36 -1507.0 1583.59 -941.95 1576.62
   -2  -57  -37 5832.81 1736.84 2200.46 1658.67
   -2  -57  -38 7441.17 2006.96 4256.19 1979.87
   -2  -57  -39 2578.17 1885.45 5075.07 1795.66
   -2  -57  -40 3047.98 1811.92 1568.11 1752.32
   -2  -57  -41 -2541.0 2034.83 2601.39 2332.82
   -2  -57  -42 8560.36 3051.85 1493.81 2652.47
   -2  -57  -43  486.30 2153.25 1410.22 2051.08
   -2  -58   -1  19172. 2265.48  22484. 2361.45
   -2  -58   -2 5303.40 2190.40 4931.11 2131.58
   -2  -58   -3  22593. 2476.00  15178. 2288.70
   -2  -58   -4  20836. 2397.83  21463. 2361.45
   -2  -58   -5 4571.20 2332.04 6212.84 2411.76
   -2  -58   -6  24094. 2101.39  27639. 2149.38
   -2  -58   -7  57082. 2508.51  46563. 2383.12
   -2  -58   -8  40402. 2337.46  38885. 2339.78
   -2  -58   -9  70364. 2591.33  69017. 2729.10
   -2  -58  -10  28800. 2280.96  25751. 2286.38
   -2  -58  -11  26819. 2382.35  30642. 2506.19
   -2  -58  -12  16424. 2090.56  12252. 2098.30
   -2  -58  -13 5902.47 2345.97 8854.48 2657.89
   -2  -58  -14 6212.07 2485.29 7489.16 2564.24
   -2  -58  -15 8761.60 2106.81  11780. 1996.90
   -2  -58  -16 4649.38 1883.13 6227.55 1893.19
   -2  -58  -17  22779. 2205.11  22415. 2201.24
   -2  -58  -18  11115. 2076.62 9837.45 2089.78
   -2  -58  -19 5882.35 2033.28 -1145.5 1967.49
   -2  -58  -20  15248. 2321.98  13700. 2298.76
   -2  -58  -21  21734. 2171.05  23390. 2198.14
   -2  -58  -22  14845. 1557.27  15271. 1537.15
   -2  -58  -23  18630. 1976.78  15426. 1976.78
   -2  -58  -24  23289. 2428.79  20124. 2280.96
   -2  -58  -25 4527.86 1988.39 3303.40 1864.55
   -2  -58  -26 -2690.4 1842.88 -1826.6 1746.13
   -2  -58  -27 9721.35 2035.60 6459.75 1943.50
   -2  -58  -28 3459.75 1767.03 1867.65 1739.94
   -2  -58  -29 -3686.5 1864.55 -211.22 1860.68
   -2  -58  -30 3658.67 2241.48 -1196.6 2314.24
   -2  -58  -31 -2386.2 1829.72 2947.37 1753.09
   -2  -58  -32 -2769.3 1822.75 2064.24 1618.42
   -2  -58  -33 5234.52 1987.61 1859.13 2052.63
   -2  -58  -34 -2731.4 1541.79 -283.82 1592.10
   -2  -58  -35 6948.91 1709.75 4256.19 1701.24
   -2  -58  -36  15379. 1921.05  15433. 1947.37
   -2  -58  -37 3934.98 1888.54 3100.62 1812.69
   -2  -58  -38 3931.88 1205.88 2616.87 1113.00
   -2  -58  -39  114.24 1753.09 2160.21 1737.61
   -2  -58  -40 1288.70 1976.78 2935.76 1992.26
   -2  -58  -41 1633.90 1710.52  816.56 1662.54
   -2  -58  -42  948.14 2109.91 -1356.0 2030.96
   -2  -58  -43  560.99 3222.13 1457.43 5085.13
   -2  -59   -1  25913. 2670.28  26324. 2700.46
   -2  -59   -2  35944. 2894.73  36122. 2870.74
   -2  -59   -3 6591.32 1996.90  11780. 2113.77
   -2  -59   -4  59992. 2879.25  51625. 2616.87
   -2  -59   -5  19745. 2429.56  21324. 2499.22
   -2  -59   -6 6955.10 2002.32 8065.01 2029.41
   -2  -59   -7 7689.62 2061.92 6517.80 2018.57
   -2  -59   -8  34520. 2431.11  40789. 2530.18
   -2  -59   -9  46594. 2536.38  47121. 2544.12
   -2  -59  -10  10062. 2089.01 9945.81 2062.69
   -2  -59  -11 2773.22 2648.60 6936.53 3010.83
   -2  -59  -12  10046. 2030.18  15163. 2170.28
   -2  -59  -13  10093. 1976.00 6743.03 1880.03
   -2  -59  -14 1126.16 1981.42  517.41 1960.52
   -2  -59  -15 9086.68 2413.31 5521.67 2380.03
   -2  -59  -16  46602. 2639.32  51672. 2765.48
   -2  -59  -17  32221. 2380.03  30364. 2487.61
   -2  -59  -18  13073. 2146.28  12933. 2310.37
   -2  -59  -19 6619.19 2005.42 6073.52 1890.09
   -2  -59  -20 2163.31 1804.95 -910.22 1728.33
   -2  -59  -21 3592.10 1800.31 3024.76 1762.38
   -2  -59  -22 5951.23 1801.08 2376.16 1832.04
   -2  -59  -23 4684.21 2397.83 3466.71 2262.38
   -2  -59  -24  -87.85 1808.82 1000.00 1825.85
   -2  -59  -25 2991.48 1829.72 2589.01 1811.92
   -2  -59  -26 1348.30 904.798 2696.59 963.621
   -2  -59  -27 -2706.7 1739.16  618.50 1724.46
   -2  -59  -28 1845.97 1886.99 1481.42 1890.09
   -2  -59  -29  919.50 2188.08 2598.29 2299.53
   -2  -59  -30 3196.59 1931.89 2353.71 1811.14
   -2  -59  -31 2955.88 1809.60 -529.41 1617.65
   -2  -59  -32 6795.66 1858.36 4119.19 2065.79
   -2  -59  -33 1302.63 1652.48  -93.96 1659.44
   -2  -59  -34 -936.53 1601.39 3526.31 1657.89
   -2  -59  -35  870.74 1728.33 -1112.2 1685.76
   -2  -59  -36 -592.96 1791.02 -2890.1 1793.34
   -2  -59  -37 -3239.9 1897.06 -351.86 1803.40
   -2  -59  -38 1918.73 1780.18 2319.66 1723.68
   -2  -59  -39 2849.07 1097.52 2543.34 935.758
   -2  -59  -40 2671.82 2303.40 9419.50 2845.97
   -2  -59  -41 1133.90 2028.64 4104.49 1977.55
   -2  -59  -42 2024.77 2247.68 -343.81 2277.09
   -2  -60   -1  14458. 2495.35  12167. 2600.62
   -2  -60   -2 1731.42 2020.90 4624.61 2091.33
   -2  -60   -3  15271. 2105.26  18916. 2231.42
   -2  -60   -4  25286. 2251.55  22941. 2327.40
   -2  -60   -5  27392. 2271.67  25944. 2359.13
   -2  -60   -6  13591. 2071.21  12206. 2119.19
   -2  -60   -7  44613. 2528.64  45201. 2601.39
   -2  -60   -8 8312.69 2006.96 8343.64 2126.16
   -2  -60   -9 -1556.5 1952.78 5282.50 2017.03
   -2  -60  -10 7469.03 2170.28 8614.54 2268.57
   -2  -60  -11 8691.94 2186.53 7229.10 2292.57
   -2  -60  -12 3397.06 1946.59 2760.83 2048.76
   -2  -60  -13  10325. 2009.29 9705.87 2065.01
   -2  -60  -14  19659. 1586.69  13738. 1514.70
   -2  -60  -15  32314. 2416.41  32283. 2475.23
   -2  -60  -16  17539. 2305.73  23258. 2313.47
   -2  -60  -17 6624.61 1996.90 3445.04 1928.02
   -2  -60  -18 3140.09 1905.57  815.01 1900.93
   -2  -60  -19 1304.95 857.584 -537.00 901.702
   -2  -60  -20 6742.25 1912.54 7185.75 1891.64
   -2  -60  -21 1356.04 1778.64 -273.68 1835.14
   -2  -60  -22 2080.49 1865.32 4386.22 2012.38
   -2  -60  -23 8119.19 1896.28  10217. 1976.78
   -2  -60  -24 6770.89 2446.59  15635. 2510.83
   -2  -60  -25 -1196.6 1861.45 1811.92 1811.92
   -2  -60  -26 1936.53 1919.50 1523.22 1910.99
   -2  -60  -27 2825.07 2064.24 1632.35 2073.53
   -2  -60  -28 -656.81 1968.26 2053.40 2280.96
   -2  -60  -29 -2726.0 1716.72 1560.37 1667.18
   -2  -60  -30 4136.99 1951.24  160.22 1702.01
   -2  -60  -31 -152.71 1753.87  242.41 2029.41
   -2  -60  -32    6.41 1635.45  330.50 1665.63
   -2  -60  -33 1227.55 1602.17 -3667.2 1623.06
   -2  -60  -34 3517.02 1760.83 2993.03 1716.72
   -2  -60  -35 3073.53 1810.37 1960.52 1881.58
   -2  -60  -36 3448.14 1974.46 -556.11 1921.82
   -2  -60  -37 4434.21 1847.52 6195.04 1817.34
   -2  -60  -38  569.66 1999.22 -941.95 2002.32
   -2  -60  -39 -955.11 2411.76 2815.01 2292.57
   -2  -60  -40 2170.28 2135.45 -1304.2 1965.94
   -2  -60  -41 -562.38 2295.66 -1570.4 2211.30
   -2  -61   -1 5660.21 1898.60 7236.84 1926.47
   -2  -61   -2  10139. 1901.70 9109.90 1907.89
   -2  -61   -3  20232. 2020.12  16223. 2044.89
   -2  -61   -4 3162.54 1862.23  498.76 1804.18
   -2  -61   -5 5912.53 1825.08 8173.37 1868.42
   -2  -61   -6  18398. 1997.68  18173. 2012.38
   -2  -61   -7  56068. 2692.72  55008. 2523.22
   -2  -61   -8  55201. 2573.53  56223. 2736.07
   -2  -61   -9  36231. 2356.81  38793. 2431.11
   -2  -61  -10 4122.29 1873.06 8150.15 1839.78
   -2  -61  -11 2190.40 1801.86 2090.56 1770.90
   -2  -61  -12 5417.95 1814.24  861.45 1819.66
   -2  -61  -13 6268.57 1831.27  10998. 1873.84
   -2  -61  -14  612.54 1828.95  652.48 1818.88
   -2  -61  -15  -21.32 1907.89 -266.25 1847.52
   -2  -61  -16 7755.41 2010.83 7194.27 1997.68
   -2  -61  -17 7011.60 2142.41 5668.73 1978.33
   -2  -61  -18  -67.48 1933.43 3232.20 1913.31
   -2  -61  -19  10310. 1882.35 6545.66 1874.61
   -2  -61  -20 6752.32 1875.39 9791.01 1940.40
   -2  -61  -21  634.83 1961.30 -249.15 1889.32
   -2  -61  -22 3982.97 1790.25  122.45 1823.53
   -2  -61  -23 -248.53 1876.16 1397.06 1832.04
   -2  -61  -24 1374.61 1994.58  446.52 1855.26
   -2  -61  -25 8390.08 1952.01 8691.94 2071.98
   -2  -61  -26  19613. 2285.60  21571. 2287.15
   -2  -61  -27 8212.07 2103.71 8235.29 2196.59
   -2  -61  -28 1934.21 976.779 2294.89 928.018
   -2  -61  -29 3420.28 2053.40 1950.46 1981.42
   -2  -61  -30 1138.54 1705.88 4658.66 2100.62
   -2  -61  -31 4669.50 1714.39 3318.11 1726.00
   -2  -61  -32 5756.96 1715.17 4635.44 1763.16
   -2  -61  -33 -1870.0 1668.73 1424.92 1706.65
   -2  -61  -34 -1372.3 1699.69 -1760.8 1775.54
   -2  -61  -35 -706.35 1909.44 -2534.8 1934.98
   -2  -61  -36  10673. 2419.50 5211.30 2366.87
   -2  -61  -37  946.59 1712.07  613.16 1727.55
   -2  -61  -38 -870.74 2268.57 1410.99 2204.33
   -2  -61  -39  752.86 1975.23 1606.81 1928.79
   -2  -61  -40 -1800.3 2306.50  286.22 2259.29
   -2  -62   -1  20813. 2025.54  18924. 1993.81
   -2  -62   -2 1989.94 1775.54 5958.20 1787.92
   -2  -62   -3 2970.59 1790.25 -2656.3 1782.51
   -2  -62   -4 5992.25 1774.77  196.75 1802.63
   -2  -62   -5 3106.03 1748.45 4726.00 1995.35
   -2  -62   -6  10170. 2015.48  10557. 2088.23
   -2  -62   -7  14342. 2365.32  11037. 2567.33
   -2  -62   -8  26873. 2102.94  24721. 2065.01
   -2  -62   -9  24489. 1577.40  17245. 1453.56
   -2  -62  -10 9125.38 1897.83 9458.20 1874.61
   -2  -62  -11 3872.29 880.030 2412.54 854.488
   -2  -62  -12 -760.37 1799.53 1624.61 1764.70
   -2  -62  -13 4708.97 2359.13 4232.97 2359.90
   -2  -62  -14  10844. 2513.16  11502. 2568.11
   -2  -62  -15  41130. 2393.96  40704. 2346.75
   -2  -62  -16  30704. 2289.47  39334. 2335.14
   -2  -62  -17  25070. 2157.12  31741. 2222.13
   -2  -62  -18  15464. 2181.11  16037. 2253.09
   -2  -62  -19  909.44 2103.71 5459.75 1972.91
   -2  -62  -20 5189.62 1912.54 8095.97 1938.85
   -2  -62  -21 3186.53 1758.51 4979.87 1812.69
   -2  -62  -22 6378.48 2191.17 5900.92 1996.90
   -2  -62  -23 9233.74 2158.67 9210.52 2160.99
   -2  -62  -24 3120.74 1993.03 5532.50 2090.56
   -2  -62  -25 -1802.6 1866.10 1928.79 1862.23
   -2  -62  -26 -2769.3 1880.80 -633.98 1989.16
   -2  -62  -27  273.37 1841.33 -1710.5 1685.76
   -2  -62  -28 5590.55 1965.94 2377.71 1955.11
   -2  -62  -29 9814.23 1806.50  13328. 2066.56
   -2  -62  -30 3236.06 1677.24 2491.48 1709.75
   -2  -62  -31  236.76 1584.36  192.03 1623.84
   -2  -62  -32 2218.26 869.968  936.53 834.364
   -2  -62  -33 1644.74 1068.11 1150.93 994.581
   -2  -62  -34 -1517.8 1948.14 2558.82 1864.55
   -2  -62  -35 5760.06 1878.48 4383.90 1838.23
   -2  -62  -36  -62.48 1770.12 4650.92 1808.82
   -2  -62  -37  904.80 2290.25  361.53 2055.73
   -2  -62  -38 -249.77 2101.39 2827.40 2041.79
   -2  -62  -39 2743.81 2140.86 -1722.1 2273.99
   -2  -63   -1 4456.65 1791.79 7448.14 1823.53
   -2  -63   -2 4026.31 1781.73 4482.19 2022.44
   -2  -63   -3  35410. 2342.88  35596. 2397.83
   -2  -63   -4  26215. 1699.69  24427. 1678.79
   -2  -63   -5 6941.94 1989.16 7661.76 2059.60
   -2  -63   -6 8900.92 1847.52 8266.25 1880.03
   -2  -63   -7 2691.17 1807.27 4059.59 1803.40
   -2  -63   -8 4804.18 1772.44 3944.27 1780.96
   -2  -63   -9 -2020.1 1801.86 2854.49 1766.25
   -2  -63  -10 2568.11 1797.21 1708.20 1744.58
   -2  -63  -11 6191.17 2044.89 6797.98 1925.69
   -2  -63  -12 4407.89 1899.38 5222.13 1880.03
   -2  -63  -13 5543.34 1969.04 4329.72 1901.70
   -2  -63  -14 3076.62 1871.52 5404.02 1855.26
   -2  -63  -15  950.46 1790.25 2609.90 1784.83
   -2  -63  -16 -652.79 1795.66 2239.16 1792.57
   -2  -63  -17 3943.49 1815.01  756.58 1788.70
   -2  -63  -18 1526.31 875.386  677.86 934.210
   -2  -63  -19 4896.28 1907.89 7519.34 2061.14
   -2  -63  -20 9140.86 2290.25 8018.57 2320.43
   -2  -63  -21 4488.39 2090.56 2910.21 2020.12
   -2  -63  -22 5104.48 2045.66 -234.60 2038.70
   -2  -63  -23 2595.20 879.256  591.10 917.182
   -2  -63  -24 4458.20 1839.01 3479.87 1899.38
   -2  -63  -25 3126.93 1165.63 3501.54 1122.29
   -2  -63  -26 -1660.2 1764.70 2118.42 1691.17
   -2  -63  -27 4273.22 2058.05 -421.28 2006.19
   -2  -63  -28 -440.87 1673.37 -3085.9 1699.69
   -2  -63  -29 -703.25 1603.71 2373.84 1674.92
   -2  -63  -30 1192.72 1693.50  370.12 1640.87
   -2  -63  -31   49.26 1745.35 1260.06 1768.57
   -2  -63  -32 5440.40 2322.75 5296.43 2679.56
   -2  -63  -33 -1421.1 1925.69 -495.51 1856.04
   -2  -63  -34  718.34 1819.66 3599.84 1804.18
   -2  -63  -35  217.18 1829.72 1354.49 1846.75
   -2  -63  -36 5789.47 2346.75 -1196.6 2136.22
   -2  -63  -37 -2907.9 2102.94 3932.66 2153.25
   -2  -63  -38 3691.95 2102.17 -1365.3 2051.86
   -2  -64   -1  14342. 2195.04  13413. 2086.69
   -2  -64   -2 7245.35 1958.98 6212.07 1943.50
   -2  -64   -3 2143.96 1041.02 3269.35 914.860
   -2  -64   -4  12786. 1885.45  10418. 1876.16
   -2  -64   -5 7595.19 1832.82  11881. 1879.26
   -2  -64   -6 -161.53 1763.93 6085.91 1849.07
   -2  -64   -7 2534.83 1784.83 2547.99 1783.28
   -2  -64   -8  15193. 1922.60  10495. 1883.13
   -2  -64   -9   92.03 1883.13 1056.50 1900.93
   -2  -64  -10 1695.04 1921.82 6414.85 1874.61
   -2  -64  -11 2958.20 854.488 2996.90 858.358
   -2  -64  -12 3323.53 1834.36  747.45 1739.94
   -2  -64  -13 7457.42 2268.57  13963. 2219.81
   -2  -64  -14 -938.08 1756.96 1188.08 1727.55
   -2  -64  -15 1519.35 917.182 3234.52 919.504
   -2  -64  -16 5592.87 1957.43 3547.98 1773.99
   -2  -64  -17  13228. 2136.99  16068. 2139.32
   -2  -64  -18 3809.59 1980.65  700.08 1948.14
   -2  -64  -19 -1731.4 2027.09 -649.46 1921.82
   -2  -64  -20 2743.03 3461.30  14319. 2620.74
   -2  -64  -21  13653. 2262.38 9280.18 2140.86
   -2  -64  -22  218.42 1883.13 1654.80 1818.88
   -2  -64  -23 -2403.2 1633.13 -1031.0 1616.10
   -2  -64  -24  598.99 1734.52 3766.25 1834.36
   -2  -64  -25 4679.56 2087.46 3229.87 1704.33
   -2  -64  -26 4030.96 1940.40 5358.35 2102.17
   -2  -64  -27 3000.77 1708.20  718.96 1684.98
   -2  -64  -28 2735.29 1674.92  910.22 1671.82
   -2  -64  -29 6353.71 1751.55 5893.96 1711.30
   -2  -64  -30 7886.99 1828.17 9551.08 2020.90
   -2  -64  -31 4147.05 1868.42 4579.72 1910.99
   -2  -64  -32 -483.75 1637.77 -1971.4 1679.56
   -2  -64  -33 1582.82 962.073 1404.02 941.949
   -2  -64  -34 2048.76 1948.14 4537.92 2126.16
   -2  -64  -35 4188.08 2756.19 5613.00 3339.78
   -2  -64  -36 7095.97 2058.82 5901.70 2101.39
   -2  -64  -37 2287.15 2062.69 -965.94 2090.56
   -2  -65   -1 8390.08 2417.95  11091. 2318.88
   -2  -65   -2 4849.07 1953.56 4872.29 1916.41
   -2  -65   -3  12136. 2011.61 8653.24 1936.53
   -2  -65   -4 9551.07 1989.94  10480. 2054.95
   -2  -65   -5 3578.94 993.033 2415.63 1083.59
   -2  -65   -6 -2041.0 1921.82 3641.64 2083.59
   -2  -65   -7 5538.69 2078.17 8630.02 2148.60
   -2  -65   -8  13142. 2493.03 9226.00 2458.20
   -2  -65   -9  19814. 2202.78  18305. 2123.84
   -2  -65  -10  15859. 2827.40  10372. 2397.83
   -2  -65  -11  11548. 2584.36 7130.80 2291.79
   -2  -65  -12 -157.35 1918.73 -350.93 1845.97
   -2  -65  -13  830.49 1835.14  667.88 1802.63
   -2  -65  -14 1348.30 1844.43 4498.45 1805.73
   -2  -65  -15 7458.97 1914.08 5438.08 1821.21
   -2  -65  -16 6417.18 2068.88 3270.12 1952.78
   -2  -65  -17  123.37 2074.30 -301.55 2078.95
   -2  -65  -18 1822.75 2067.34 2744.58 1991.48
   -2  -65  -19 3262.38 1800.31 1716.72 1837.46
   -2  -65  -20  12918. 1954.33  11494. 1920.28
   -2  -65  -21  10116. 1231.42  10039. 1260.06
   -2  -65  -22 4232.97 2409.44  870.74 2224.46
   -2  -65  -23 5986.84 1981.42 6932.66 1997.68
   -2  -65  -24 5039.47 1914.08 2960.52 1712.85
   -2  -65  -25 1445.05 1795.66 -783.28 1969.04
   -2  -65  -26 4034.83 1715.17 3174.92 1753.09
   -2  -65  -27 3945.82 2052.63 5925.69 1955.88
   -2  -65  -28 2530.96 1789.47 2316.56 1835.91
   -2  -65  -29 6907.89 1217.49 2824.30 1111.45
   -2  -65  -30 -1376.2 1796.44  952.79 1885.45
   -2  -65  -31 4449.69 1732.20 4930.34 1736.07
   -2  -65  -32 1743.03 1814.24 3564.24 1791.79
   -2  -65  -33 2271.67 1006.19 1347.52 971.361
   -2  -65  -34 -1833.6 2135.45 1267.03 2098.30
   -2  -65  -35 3465.94 2011.61 2978.33 1992.26
   -2  -65  -36  104.10 2047.99 1573.53 2133.12
   -2  -66   -1  33375. 2352.94  29582. 2373.84
   -2  -66   -2 6962.84 1887.77 5447.36 1897.83
   -2  -66   -3  34783. 1890.09  37183. 2122.29
   -2  -66   -4  53398. 2804.18  61184. 3089.01
   -2  -66   -5  17895. 2050.31  16122. 2164.86
   -2  -66   -6  10054. 1866.87  12485. 2089.78
   -2  -66   -7 1199.69 1773.99  692.57 1928.02
   -2  -66   -8 5103.71 1744.58 5102.16 1904.02
   -2  -66   -9  12593. 1930.34  13537. 2044.12
   -2  -66  -10  18398. 1968.26  19110. 2035.60
   -2  -66  -11 2660.99 1763.16 3157.89 1845.97
   -2  -66  -12 -698.61 1725.23  253.71 1836.69
   -2  -66  -13 4083.59 1849.84 5121.51 1849.84
   -2  -66  -14  -13.03 1905.57 1592.88 1949.69
   -2  -66  -15 -1524.0 2184.98  665.79 1908.67
   -2  -66  -16 1287.92 1977.55  588.00 1839.78
   -2  -66  -17 4165.63 1971.36 1595.97 1856.04
   -2  -66  -18 4111.45 1690.40  995.36 1695.82
   -2  -66  -19 2873.06 1612.23 3954.33 1649.38
   -2  -66  -20 -117.49 1640.87 3481.42 1637.77
   -2  -66  -21 5251.54 1739.94 5441.17 1693.50
   -2  -66  -22 1213.62 2411.76 5074.30 2674.15
   -2  -66  -23 -1784.1 2226.00 1957.43 1933.43
   -2  -66  -24  289.16 2031.73 1698.14 2253.87
   -2  -66  -25 6229.10 1210.53 5629.25 1168.73
   -2  -66  -26 5229.10 2274.77 4075.85 2276.31
   -2  -66  -27 -1301.1 1666.41 -666.72 1774.77
   -2  -66  -28 -3161.0 1814.24   73.51 1910.21
   -2  -66  -29 1042.57 1821.98 -1756.2 1734.52
   -2  -66  -30 -118.50 1763.93 1625.39 1706.65
   -2  -66  -31 -859.13 1790.25  397.06 1743.81
   -2  -66  -32 5034.83 2017.80 1931.89 2128.48
   -2  -66  -33 4664.86 2328.17 6690.40 2202.78
   -2  -66  -34 2434.21 2048.76 1649.38 2010.83
   -2  -66  -35 1839.01 2068.88 -1414.1 2023.99
   -2  -67   -1  13568. 2102.17  16765. 2136.99
   -2  -67   -2  30008. 1797.99  34226. 1818.11
   -2  -67   -3  32593. 2250.77  30163. 2218.26
   -2  -67   -4  10588. 1907.12 8800.30 1923.37
   -2  -67   -5 3897.83 1857.58 2955.11 1902.47
   -2  -67   -6 1677.24 1807.27 2417.18 1875.39
   -2  -67   -7 4339.78 1078.17 1400.15 1155.57
   -2  -67   -8 2959.75 1777.09 6428.01 1831.27
   -2  -67   -9 6092.87 1838.23 6432.66 1813.47
   -2  -67  -10 2383.90 1807.27 6615.32 1777.86
   -2  -67  -11 3213.62 1780.96 3782.50 1739.94
   -2  -67  -12  19265. 2226.00  18150. 1981.42
   -2  -67  -13 9883.89 2304.18 9295.66 1964.39
   -2  -67  -14 8049.53 1877.71 4345.97 1860.68
   -2  -67  -15 9365.32 1342.10  10789. 1378.48
   -2  -67  -16  20046. 1891.64  21556. 1917.95
   -2  -67  -17 4883.90 1667.96 2750.77 1628.48
   -2  -67  -18  486.45 1624.61 -291.56 1623.84
   -2  -67  -19 2250.00 942.724  505.03 908.668
   -2  -67  -20 -321.44 1654.02 -2084.4 1777.86
   -2  -67  -21 -371.75 1871.52  946.59 1850.62
   -2  -67  -22 6286.37 2147.83 6654.79 1977.55
   -2  -67  -23 5714.39 1849.07 8103.71 1873.84
   -2  -67  -24 2945.04 1735.29 2987.61 1751.55
   -2  -67  -25 2082.82 1887.77 4261.61 1949.69
   -2  -67  -26 4140.09 1856.04 4228.32 1914.08
   -2  -67  -27 2603.71 1850.62 1286.38 1859.91
   -2  -67  -28 2981.42 1801.86 4006.96 1808.82
   -2  -67  -29 -793.34 1709.75 -973.68 1706.65
   -2  -67  -30  112.31 1911.76 -1196.6 2005.42
   -2  -67  -31 2497.68 1912.54 3769.35 2125.39
   -2  -67  -32 -944.27 1974.46 -768.50 1897.06
   -2  -67  -33 2783.28 1942.72 1013.93 1936.53
   -2  -67  -34 6173.37 2733.74 3268.57 2671.82
   -2  -68   -1 3835.91 1649.38 2428.02 1658.67
   -2  -68   -2  10960. 1806.50 9729.09 1794.12
   -2  -68   -3 2340.55 1714.39 5123.06 1735.29
   -2  -68   -4 6585.91 1732.20  10704. 1814.24
   -2  -68   -5   38.42 1644.74  626.93 1713.62
   -2  -68   -6 8366.87 1712.85 6794.11 1756.96
   -2  -68   -7  467.10 1575.85 2500.00 1722.91
   -2  -68   -8 4114.55 907.120 8599.06 1012.38
   -2  -68   -9  10147. 1741.48 6955.88 1708.98
   -2  -68  -10 -645.59 1592.10 1457.43 1613.78
   -2  -68  -11 2777.09 1856.81  648.76 1811.92
   -2  -68  -12 4569.65 1860.68 4366.87 1889.32
   -2  -68  -13 2301.08 1782.51 3702.01 1760.06
   -2  -68  -14 7964.39 2168.73 8544.88 2116.87
   -2  -68  -15 1076.62 1624.61 2918.73 1615.32
   -2  -68  -16  831.27 1623.06 -364.32 1636.22
   -2  -68  -17 3272.44 1652.48 3152.47 1615.32
   -2  -68  -18 -1503.9 1622.29 1483.74 1612.23
   -2  -68  -19 6957.42 1878.48 5576.62 1845.97
   -2  -68  -20 1766.25 960.525  -92.72 810.371
   -2  -68  -21 -2896.3 1921.82 -2739.9 2150.93
   -2  -68  -22 1517.80 1712.85  295.28 1779.41
   -2  -68  -23 -1548.8 1646.28 -1034.1 1644.74
   -2  -68  -24 -1544.9 1732.20 3670.28 1712.07
   -2  -68  -25 1224.46 1889.32  271.13 1801.08
   -2  -68  -26 1250.00 1792.57 1691.17 1854.49
   -2  -68  -27 2188.85 1675.69 1468.26 1719.81
   -2  -68  -28 -807.27 1750.77  316.64 1793.34
   -2  -68  -29  244.74 2018.57 1208.20 2075.08
   -2  -68  -30 1306.50 1976.00  355.42 2085.14
   -2  -68  -31  845.97 941.175 1294.89 1092.88
   -2  -68  -32 -1439.6 2060.37 3106.81 2008.51
   -2  -69   -1  984.52 1571.98 -1129.3 1583.59
   -2  -69   -2  14977. 1786.38  13924. 1830.49
   -2  -69   -3  16680. 1821.21  20240. 1908.67
   -2  -69   -4 1602.17 1606.81 1034.05 1668.73
   -2  -69   -5 4722.91 1687.30 3091.33 1688.08
   -2  -69   -6 2391.64 1642.41 2989.94 1617.65
   -2  -69   -7 3245.35 1605.26 1738.39 1630.03
   -2  -69   -8 9612.99 1766.25 9605.25 1706.65
   -2  -69   -9  16788. 2623.06  17415. 2296.44
   -2  -69  -10  13684. 3044.11 7431.88 2446.59
   -2  -69  -11 5422.60 1829.72 9992.25 1859.13
   -2  -69  -12  26850. 2455.88  34025. 2568.88
   -2  -69  -13 6374.61 1016.25 7770.89 1050.31
   -2  -69  -14 -1572.0 1573.53  842.88 1602.94
   -2  -69  -15 2376.93 1590.56  457.35 1592.10
   -2  -69  -16 -1247.7 1609.91 -849.84 1655.57
   -2  -69  -17 1166.41 774.767  944.27 782.507
   -2  -69  -18 -129.41 1784.05 -1848.3 1787.15
   -2  -69  -19 1235.29 1965.94 -136.15 1687.30
   -2  -69  -20 -966.72 1882.35 -3415.6 1972.91
   -2  -69  -21 -725.39 1638.54 1989.94 1757.74
   -2  -69  -22 6081.26 1770.90 6630.80 1745.35
   -2  -69  -23 9744.57 1911.76 8227.55 1945.04
   -2  -69  -24  910.22 1794.89 -1226.8 1776.31
   -2  -69  -25  253.25 1683.44  277.01 1671.05
   -2  -69  -26 3440.40 1765.48 7037.92 1833.59
   -2  -69  -27 3591.33 2512.38 -669.50 2976.00
   -2  -69  -28  362.54 2219.81  928.79 2270.12
   -2  -69  -29  161.15 1952.01  464.01 2112.23
   -2  -69  -30 1273.22 1945.82 -1786.4 1910.21
   -2  -69  -31 2523.22 1914.08  353.10 1896.28
   -2  -70   -1 7681.11 2134.67 9798.75 2036.38
   -2  -70   -2 3032.50 1570.43 2139.32 1532.51
   -2  -70   -3 2762.38 1568.11 5783.28 1610.68
   -2  -70   -4  854.49 1576.62 -863.00 1560.37
   -2  -70   -5 5013.93 1763.93 2230.65 1606.81
   -2  -70   -6  17051. 3283.28  18630. 2622.29
   -2  -70   -7 4644.73 1934.98 3589.01 1810.37
   -2  -70   -8  456.89 1848.30 3077.40 1746.13
   -2  -70   -9 3770.12 1637.00 2840.55 1623.84
   -2  -70  -10 3427.24 925.696 4656.34 941.949
   -2  -70  -11 2735.29 1602.17 3856.03 1595.20
   -2  -70  -12 3132.35 1592.10 -1024.0 1537.15
   -2  -70  -13 1569.66 1580.49 2815.01 1571.98
   -2  -70  -14 2770.12 1628.48 -1256.2 1612.23
   -2  -70  -15 2715.17 1649.38 1813.47 1651.70
   -2  -70  -16 2191.17 1760.83 4979.10 1928.02
   -2  -70  -17 -1093.7 1797.99 -228.33 1804.18
   -2  -70  -18 4176.47 2054.95 2356.03 1825.85
   -2  -70  -19 7825.07 2040.25 9063.46 2239.16
   -2  -70  -20  14334. 1871.52 9148.60 1815.01
   -2  -70  -21 4666.40 1763.16 5252.32 1760.06
   -2  -70  -22 2895.51 1777.09 -1036.4 1785.60
   -2  -70  -23 2947.37 1821.98  247.14 1739.94
   -2  -70  -24 1563.47 1727.55 1034.05 1709.75
   -2  -70  -25 2134.67 1852.17 2360.68 1917.95
   -2  -70  -26 2339.01 1878.48 1592.10 1930.34
   -2  -70  -27 8359.13 2082.04  967.49 2048.76
   -2  -70  -28 1219.04 1962.07 -955.88 1831.27
   -2  -70  -29 1212.07 1954.33  221.67 1907.12
   -2  -70  -30 8111.45 2923.37 1126.93 2503.09
   -2  -71   -1 1829.72 1657.12  239.32 1540.25
   -2  -71   -2  -34.82 1645.51 2646.28 1654.80
   -2  -71   -3 4023.99 1770.90 2195.04 1655.57
   -2  -71   -4 3126.93 1941.95 4420.27 1845.20
   -2  -71   -5 5400.15 1990.71 5530.95 1876.93
   -2  -71   -6 6397.05 2013.16 9404.02 1788.70
   -2  -71   -7 -341.72 1630.80 3119.97 1612.23
   -2  -71   -8 4036.37 1688.85 4274.76 1595.20
   -2  -71   -9 3760.06 1681.89 2770.12 1615.32
   -2  -71  -10 5696.59 2397.06 8908.66 2338.23
   -2  -71  -11 3904.02 2105.26 3972.91 2046.44
   -2  -71  -12  15619. 2108.36  15108. 2083.59
   -2  -71  -13 4280.18 1629.26 6726.00 1657.12
   -2  -71  -14  958.20 1592.88  260.76 1902.47
   -2  -71  -15 1720.59 1849.84  811.14 1832.04
   -2  -71  -16 -184.52 1885.45 -163.47 1745.35
   -2  -71  -17 5418.73 2107.58 1089.78 2133.90
   -2  -71  -18 5479.87 1787.92 3130.80 2082.04
   -2  -71  -19  168.34 1617.65 -645.36 1573.53
   -2  -71  -20 2282.51 1680.34 2815.79 1705.11
   -2  -71  -21 4178.01 1763.16  10008. 1856.04
   -2  -71  -22 4165.63 1068.88  193.58 979.875
   -2  -71  -23 -282.58 1919.50 -2095.2 1831.27
   -2  -71  -24 2873.84 1872.29 -1291.8 1836.69
   -2  -71  -25  606.66 1996.90 -298.53 2133.90
   -2  -71  -26 -1359.1 1840.56 4636.22 1846.75
   -2  -71  -27 -133.75 1929.56 2305.73 1767.80
   -2  -71  -28 2863.77 951.237 1861.45 1060.37
   -2  -72   -1 6030.95 2023.99 4691.17 1957.43
   -2  -72   -2 -1198.1 1845.20 2746.13 1848.30
   -2  -72   -3    8.11 1833.59  -72.14 1841.33
   -2  -72   -4 3160.21 1744.58 3487.61 1745.35
   -2  -72   -5  19915. 2001.55  13839. 1898.60
   -2  -72   -6 3992.26 1763.16 3294.11 1748.45
   -2  -72   -7 4541.02 1787.15 5656.34 1832.04
   -2  -72   -8 3517.80 1796.44  10472. 1850.62
   -2  -72   -9 1498.45 842.104 1431.89 776.315
   -2  -72  -10   54.30 1703.56  159.67 1676.47
   -2  -72  -11 1544.89 826.625 -472.29 744.968
   -2  -72  -12 3034.05 1739.16 1078.17 1698.14
   -2  -72  -13 2914.08 1900.15   25.39 1876.16
   -2  -72  -14 -220.67 1845.97 3213.62 1876.16
   -2  -72  -15 -401.55 1705.88  338.08 1580.49
   -2  -72  -16 -2431.1 1880.80  -48.23 1893.19
   -2  -72  -17 3492.26 1653.25 4337.46 1708.20
   -2  -72  -18  448.37 1713.62 3404.02 1715.94
   -2  -72  -19 -2849.1 1782.51 -1046.4 1863.00
   -2  -72  -20 -437.85 1885.45 -116.87 1930.34
   -2  -72  -21 1760.83 1921.82 -982.97 1921.82
   -2  -72  -22 1958.98 1840.56  909.44 1926.47
   -2  -72  -23 -1486.8 1690.40 -1747.7 1657.12
   -2  -72  -24 -1205.9 1743.81 -2787.1 1739.94
   -2  -72  -25 -811.92 1817.34 -1098.3 1761.61
   -2  -72  -26 8544.88 2921.82 8885.44 2523.99
   -2  -72  -27  -68.70 2450.46 6936.53 2448.14
   -2  -73   -1  409.06 1703.56 1701.24 1712.07
   -2  -73   -2 -1188.9 1704.33 3663.31 1694.27
   -2  -73   -3 5864.54 1726.78 5440.40 1758.51
   -2  -73   -4 1133.90 1702.78 -1425.7 1690.40
   -2  -73   -5 2544.11 1728.33 -682.04 1715.17
   -2  -73   -6 9969.03 1815.79 6113.77 1689.63
   -2  -73   -7  514.24 1608.36  476.93 1609.91
   -2  -73   -8 4821.20 1645.51 7141.63 1703.56
   -2  -73   -9 1110.68 1652.48  916.41 1630.80
   -2  -73  -10 -822.75 1589.01  805.73 1612.23
   -2  -73  -11 2738.39 2274.77 5103.71 2482.97
   -2  -73  -12 1113.78 1762.38  503.10 1704.33
   -2  -73  -13 1802.63 1730.65 3821.20 1637.77
   -2  -73  -14 5861.45 1809.60 1822.75 1760.83
   -2  -73  -15 6249.22 1967.49 5243.80 2014.70
   -2  -73  -16 5774.76 1766.25 -2000.0 1734.52
   -2  -73  -17 -893.19 1757.74 1305.73 1863.00
   -2  -73  -18  734.98 1831.27  575.08 1853.71
   -2  -73  -19 4668.73 1905.57 4548.76 1886.22
   -2  -73  -20 1327.40 1754.64 2489.94 1751.55
   -2  -73  -21 -747.99 1718.26 -804.18 1736.07
   -2  -73  -22 4452.01 1719.04 3515.48 1713.62
   -2  -73  -23  888.54 1792.57 1917.18 1812.69
   -2  -73  -24  -81.11 1693.50  950.46 1726.00
   -2  -73  -25 3433.43 1990.71 1123.84 1900.93
   -2  -74   -1   88.24 1540.25  -23.54 1550.31
   -2  -74   -2 -490.63 1534.83 -2704.3 1530.18
   -2  -74   -3 -1658.7 1546.44 -403.17 1588.23
   -2  -74   -4 1606.04 726.857 -468.42 712.925
   -2  -74   -5 -997.68 1643.96 1089.01 1702.01
   -2  -74   -6 -3015.5 1637.77 -2081.3 1720.59
   -2  -74   -7 1657.89 1633.90 1247.68 1743.03
   -2  -74   -8 -657.04 1613.00 -456.04 1720.59
   -2  -74   -9 1784.83 1789.47 2182.66 1956.65
   -2  -74  -10 1637.00 1781.73  950.46 1917.18
   -2  -74  -11 1757.74 1750.00 -1860.7 1692.72
   -2  -74  -12 3792.57 1745.35 1659.44 1777.09
   -2  -74  -13 7349.84 1969.04  10255. 2023.22
   -2  -74  -14 1219.81 1698.14 -478.41 1865.32
   -2  -74  -15 -949.69 1681.11   24.98 1676.47
   -2  -74  -16  823.53 815.789 1100.62 773.683
   -2  -74  -17  872.29 1675.69 3397.06 1750.77
   -2  -74  -18 3968.26 1777.86  911.76 1774.77
   -2  -74  -19 8622.28 1788.70 7273.21 1808.82
   -2  -74  -20 -169.97 1648.61 1591.33 1685.76
   -2  -74  -21 9698.13 2546.44 3423.37 2421.82
   -2  -74  -22 2438.08 1804.18 5434.21 1811.14
   -2  -74  -23 2813.46 2026.31 3770.12 2039.47
   -2  -75   -1 2803.40 1563.47 -2223.7 1544.89
   -2  -75   -2 1951.24 1578.17  468.73 1534.05
   -2  -75   -3  241.10 1531.73 3013.93 1558.82
   -2  -75   -4 6637.76 1603.71 5506.96 1647.83
   -2  -75   -5 1849.07 1554.18 -155.11 1559.60
   -2  -75   -6 7972.13 1671.05 7948.91 1791.79
   -2  -75   -7 7455.88 1794.12 3536.37 1770.12
   -2  -75   -8 3458.98 1738.39 3162.54 1788.70
   -2  -75   -9 1348.30 1589.78 2897.83 1659.44
   -2  -75  -10 -369.81 1506.19 2776.31 1614.55
   -2  -75  -11  10766. 2392.41  12399. 2393.19
   -2  -75  -12  12601. 2517.80  13645. 2945.82
   -2  -75  -13 1130.03 1695.04 -244.89 1612.23
   -2  -75  -14 7314.23 2424.92 3218.26 2585.14
   -2  -75  -15 -997.68 1675.69 2708.20 1684.98
   -2  -75  -16 1472.91 1691.17 2675.69 1710.52
   -2  -75  -17 2332.04 1698.14 2411.76 1671.05
   -2  -75  -18 2744.58 1712.85 4486.84 1745.35
   -2  -75  -19  539.63 1626.16 4448.14 1668.73
   -2  -75  -20 2525.54 1768.57 3020.12 1794.12
   -2  -75  -21 4022.44 1863.00 2595.20 1805.73
   -2  -76   -1 9024.76 1631.58 5867.64 1582.82
   -2  -76   -2 1072.75 1568.88 -293.34 1512.38
   -2  -76   -3 -317.80 1573.53 2392.41 1678.79
   -2  -76   -4 8738.38 1825.08 6804.17 1814.24
   -2  -76   -5  25867. 2330.49  25488. 2412.54
   -2  -76   -6  18885. 2053.40  21455. 2079.72
   -2  -76   -7 -512.62 824.303 2947.37 869.194
   -2  -76   -8 1289.47 1551.08  718.42 1582.82
   -2  -76   -9  652.94 1520.90 -379.41 1584.36
   -2  -76  -10 1867.65 1712.07 5059.59 1716.72
   -2  -76  -11 9179.56 2029.41 8506.18 2163.31
   -2  -76  -12 8003.09 2287.15  11780. 2529.41
   -2  -76  -13 4513.15 1721.36 4986.06 1715.94
   -2  -76  -14 8003.09 1750.00 8885.44 1745.35
   -2  -76  -15  17283. 2586.68  17368. 2827.40
   -2  -76  -16 2647.06 1673.37 2010.06 1656.35
   -2  -76  -17 -187.85 1690.40 1063.47 1651.70
   -2  -76  -18 -1379.3 1825.85 4243.80 1701.24
   -2  -76  -19 -1630.8 1914.86 2715.17 1914.08
   -2  -77   -1 3446.59 1803.40 1719.04 1627.71
   -2  -77   -2  137.69 1722.91 -658.98 1620.74
   -2  -77   -3 1677.24 1715.94   63.53 1585.14
   -2  -77   -4 5213.62 2006.19 7948.91 2015.48
   -2  -77   -5 1220.59 1599.07  801.86 1533.28
   -2  -77   -6 -489.94 1554.95 1304.95 1578.17
   -2  -77   -7  376.08 1634.67  808.82 1664.09
   -2  -77   -8  465.48 1628.48  815.01 1659.44
   -2  -77   -9 2076.62 1917.95 -2311.1 1758.51
   -2  -77  -10 -776.32 1568.88 3747.67 2017.80
   -2  -77  -11  415.71 1626.16 2629.25 1626.93
   -2  -77  -12 2673.37 1636.22 -1340.6 1616.87
   -2  -77  -13 1973.68 1660.99 -289.40 1662.54
   -2  -77  -14 -1258.5 1678.79 4203.56 1690.40
   -2  -77  -15  750.54 1656.35 3528.63 1708.20
   -2  -77  -16 6195.04 2242.26 2965.17 2346.75
   -2  -78   -1  584.06 1599.84 1085.91 1549.53
   -2  -78   -2 1074.30 1620.74 1417.96 1638.54
   -2  -78   -3 1679.56 1746.90 1190.40 1739.94
   -2  -78   -4 5058.04 1805.73 2031.73 1783.28
   -2  -78   -5  402.48 1664.09  589.09 1738.39
   -2  -78   -6  563.00 1680.34 1266.25 1580.49
   -2  -78   -7  414.78 1690.40 1071.21 1664.09
   -2  -78   -8 2995.35 1883.90  750.77 2046.44
   -2  -78   -9 3917.95 1824.30 3119.97 1722.13
   -2  -78  -10 1087.46 1682.66 5619.19 1689.63
   -2  -78  -11 8544.88 1762.38 6045.66 1694.27
   -2  -78  -12 3318.11 1819.66 5274.76 1740.71
   -2  -78  -13 -1675.7 1808.82 -2629.3 1732.20
   -2  -79   -1  14218. 2729.87 6460.52 2630.03
   -2  -79   -2 4079.72 1740.71 5626.93 1744.58
   -2  -79   -3 7733.74 1776.31 6165.63 1775.54
   -2  -79   -4 3242.26 1715.94 3376.93 1759.29
   -2  -79   -5 -2983.0 1536.38 -984.52 1757.74
   -2  -79   -6 5043.34 1930.34 5291.79 1884.67
   -2  -79   -7 2667.95 1881.58 6109.90 2304.18
   -2  -79   -8 2566.56 1784.83 5178.01 2067.34
   -2  -79   -9 7147.05 2088.23 3171.82 2220.59
   -3   -1   -1 194040. 3293.34 194582. 3310.37
   -3   -1   -2 103715. 1691.17  76618. 1387.00
   -3   -1   -3  22964. 489.551  28421. 520.665
   -3   -1   -4  25967. 493.962  23568. 505.108
   -3   -1   -5  19056. 410.681 9729.09 291.099
   -3   -1   -6  10797. 404.024  12763. 382.353
   -3   -1   -7 116176. 1832.82 135913. 1838.23
   -3   -1   -8  66262. 1067.34  46060. 787.925
   -3   -1   -9  87306. 1224.46  79876. 1133.90
   -3   -1  -10 225077. 3411.76 209520. 3182.66
   -3   -1  -11 246826. 4187.30 250000. 4237.61
   -3   -1  -12  95433. 1489.94  82972. 1317.34
   -3   -1  -13 4745.35 214.938 3925.69 201.625
   -3   -1  -14 133049. 1949.69 129644. 1900.93
   -3   -1  -15  75472. 1300.31  88313. 1364.55
   -3   -1  -16  73576. 1259.29  73738. 1259.29
   -3   -1  -17 170820. 2884.67 184675. 2896.28
   -3   -1  -18  26765. 890.866  21633. 779.411
   -3   -1  -19 7420.27 365.866 6767.02 380.882
   -3   -1  -20 7649.37 434.597 9264.70 468.034
   -3   -1  -21 2589.78 355.572 1598.30 335.526
   -3   -1  -22  21695. 767.956  12531. 602.089
   -3   -1  -23 6384.67 551.625 2643.96 469.814
   -3   -1  -24  91409. 1424.15  76053. 1217.49
   -3   -1  -25 6631.57 480.804 3851.39 443.498
   -3   -1  -26  11339. 705.804 6309.59 609.287
   -3   -1  -27  18661. 666.795  21269. 682.507
   -3   -1  -28  28181. 818.885  31091. 839.782
   -3   -1  -29  61440. 1401.70  70286. 1486.84
   -3   -1  -30  50263. 1154.80  52709. 1174.92
   -3   -1  -31 218189. 3555.72 225542. 3650.15
   -3   -1  -32  51099. 1250.00  50689. 1234.52
   -3   -1  -33  35480. 1626.16  33553. 1291.79
   -3   -1  -34  34551. 1084.36  33560. 1051.08
   -3   -1  -35 4085.91 814.241 3724.45 765.944
   -3   -1  -36 4486.06 525.232 5486.06 523.529
   -3   -1  -37  57717. 1797.21  52964. 1699.69
   -3   -1  -38 5679.56 992.259 3543.34 925.696
   -3   -1  -39  14698. 1341.33  12159. 1229.87
   -3   -1  -40  19226. 1237.61  19590. 1173.37
   -3   -1  -41  14644. 1185.76  14985. 1139.32
   -3   -1  -42  31122. 1393.19  29257. 1288.70
   -3   -1  -43 4895.51 1331.27 6398.60 1379.26
   -3   -1  -44 4849.84 1071.21 2380.03 998.451
   -3   -1  -45  273.76 1002.32 1148.61 986.067
   -3   -1  -46 4347.52 1026.31 5566.56 1022.44
   -3   -1  -47 4422.60 1176.47 3585.91 1123.06
   -3   -1  -48  610.91 970.587 1551.08 978.327
   -3   -1  -49 1899.38 1330.49 4075.85 1301.86
   -3   -1  -50 4941.17 1041.02 3414.08 1036.38
   -3   -1  -51 2108.36 1019.35 1801.08 1062.69
   -3   -1  -52  780.18 1020.12 2493.03 1046.44
   -3   -1  -53  205.50 1262.38 2394.73 1380.03
   -3   -1  -54 -823.53 1038.70 2365.32 1110.68
   -3   -1  -55 1963.62 1132.35  621.52 1135.45
   -3   -1  -56  814.24 1147.83 1707.43 1180.34
   -3   -1  -57 2677.24 1406.35 -117.88 1627.71
   -3   -1  -58    2.41 1765.48 -1342.1 1582.82
   -3   -1  -59 -668.27 1746.13 1945.04 1785.60
   -3   -1  -60 2513.16 1670.28 -1668.0 1764.70
   -3   -1  -61 -2894.0 1812.69 3070.43 1858.36
   -3   -1  -62 1997.68 2751.55 -1212.8 2763.16
   -3   -2   -1  29319. 539.938  19443. 406.114
   -3   -2   -2  62724. 1075.08  58901. 1216.72
   -3   -2   -3 5921.82 232.895  12268. 341.641
   -3   -2   -4 141176. 2030.96 118034. 1709.75
   -3   -2   -5  76788. 1246.90  79876. 1277.09
   -3   -2   -6 139319. 2373.84 125464. 1951.24
   -3   -2   -7 350696. 4875.38 345975. 4493.80
   -3   -2   -8 311068. 4054.18 361687. 4696.59
   -3   -2   -9 145743. 2087.46 148607. 2125.39
   -3   -2  -10  41641. 773.838  35379. 684.442
   -3   -2  -11 157895. 2743.81 189086. 3251.54
   -3   -2  -12 477322. 6171.82 495201. 6400.15
   -3   -2  -13  27430. 478.637  19520. 383.359
   -3   -2  -14 219350. 3105.26 236610. 3339.78
   -3   -2  -15 3812.69 322.987  10410. 402.476
   -3   -2  -16  14590. 459.597  18738. 468.653
   -3   -2  -17  56231. 1111.45  59783. 1243.81
   -3   -2  -18  15294. 499.303  16223. 485.603
   -3   -2  -19  66834. 1049.53  62291. 993.807
   -3   -2  -20  92802. 1578.95  90867. 1542.57
   -3   -2  -21  15457. 573.916  19358. 629.721
   -3   -2  -22  25836. 994.581  25325. 903.250
   -3   -2  -23 9767.79 463.622 6729.10 426.625
   -3   -2  -24 3084.36 566.253 2930.34 534.829
   -3   -2  -25  58135. 1072.75  64930. 1132.35
   -3   -2  -26 1507.74 592.492 4421.82 513.312
   -3   -2  -27 102012. 1650.15  93576. 1618.42
   -3   -2  -28  58150. 1299.53  69141. 1452.01
   -3   -2  -29 7848.29 643.653 8722.90 625.386
   -3   -2  -30  67330. 1213.62  62655. 1147.06
   -3   -2  -31  14056. 764.550  13700. 742.259
   -3   -2  -32  16803. 885.448  16401. 879.256
   -3   -2  -33  15093. 960.525  17848. 921.052
   -3   -2  -34  71912. 1593.65  75697. 1602.17
   -3   -2  -35  12167. 883.900  16014. 892.414
   -3   -2  -36  55549. 1350.62  55193. 1337.46
   -3   -2  -37  44118. 1592.10  42972. 1369.97
   -3   -2  -38 5972.90 1045.66 8366.87 983.745
   -3   -2  -39  19551. 1489.16  18491. 1340.56
   -3   -2  -40  48700. 1589.78  52353. 1552.63
   -3   -2  -41  25108. 1318.11  27848. 1265.48
   -3   -2  -42  16540. 1377.71  15573. 1234.52
   -3   -2  -43 2104.49 1181.89 3592.10 1182.66
   -3   -2  -44  11223. 1298.76  11695. 1201.24
   -3   -2  -45 4578.17 1076.62 4325.07 1027.09
   -3   -2  -46 -154.49 1028.64 1845.20 992.259
   -3   -2  -47  292.65 1107.58 -127.86 1085.14
   -3   -2  -48 1509.29 1027.09 1846.75 982.197
   -3   -2  -49  631.35 1295.66  171.21 1270.90
   -3   -2  -50 -1140.9  999.23  427.55 1000.00
   -3   -2  -51  -12.64 1012.38  -67.65 979.101
   -3   -2  -52 4517.02 1092.10 4824.30 1099.84
   -3   -2  -53 -2186.5 1156.35 -910.22 1256.96
   -3   -2  -54 -245.90 1101.39 -562.69 1145.51
   -3   -2  -55 1780.96 1085.14 1205.88 1178.79
   -3   -2  -56  765.79 1230.65   18.51 1322.75
   -3   -2  -57 3695.82 1635.45  434.98 1378.48
   -3   -2  -58 1325.08 1431.11 1423.37 1419.50
   -3   -2  -59 2773.22 1602.17 -620.05 1583.59
   -3   -2  -60 1508.51 1809.60 -714.01 1784.83
   -3   -2  -61 1863.00 2077.40 2397.83 2013.16
   -3   -2  -62 -4778.6 2738.39 -7887.0 2744.58
   -3   -3   -1 139783. 2012.38 158591. 2688.08
   -3   -3   -2  79025. 1321.98  73723. 1363.78
   -3   -3   -3  11726. 296.672  16207. 487.306
   -3   -3   -4  50611. 816.563  44652. 816.563
   -3   -3   -5 2201.24 161.532 3313.46 135.913
   -3   -3   -6  67430. 1269.35  66943. 1150.15
   -3   -3   -7  21138. 450.387  21865. 446.362
   -3   -3   -8  12276. 309.520  14450. 359.907
   -3   -3   -9  30000. 596.362  25913. 534.287
   -3   -3  -10 174922. 2782.51 190634. 3017.80
   -3   -3  -11  33994. 707.894  35782. 680.804
   -3   -3  -12 169504. 2538.70 143808. 2181.11
   -3   -3  -13 110681. 1530.96 107740. 1496.90
   -3   -3  -14 4647.05 278.250 4768.57 282.662
   -3   -3  -15  21486. 538.544  21006. 486.532
   -3   -3  -16  75263. 1519.35  69288. 1412.54
   -3   -3  -17  92802. 1662.54  85062. 1537.92
   -3   -3  -18  65054. 1167.96  49040. 1002.32
   -3   -3  -19  32918. 720.355  30209. 675.541
   -3   -3  -20  43026. 790.247  48684. 856.036
   -3   -3  -21  15008. 523.529  17167. 541.563
   -3   -3  -22 9272.44 554.489  11494. 625.232
   -3   -3  -23  64752. 1557.27  67051. 1472.91
   -3   -3  -24  35217. 816.563  29683. 730.262
   -3   -3  -25  26919. 869.194  28653. 811.145
   -3   -3  -26 5334.36 549.148 6184.98 538.080
   -3   -3  -27  14992. 707.894  15557. 663.389
   -3   -3  -28  15689. 806.501  10735. 703.869
   -3   -3  -29 1822.75 575.154 1119.19 519.349
   -3   -3  -30 5795.66 614.937 6313.46 559.907
   -3   -3  -31 8304.95 694.349 6380.02 602.476
   -3   -3  -32 2737.61 345.356 2154.02 275.851
   -3   -3  -33  11362. 915.634  12337. 839.008
   -3   -3  -34  42067. 1291.79  40186. 1184.98
   -3   -3  -35  97910. 2153.25 107198. 2072.75
   -3   -3  -36  12469. 1074.30  13808. 1003.10
   -3   -3  -37 6249.22 1027.86 4859.90 991.485
   -3   -3  -38 8328.17 697.523 6515.47 619.194
   -3   -3  -39  43289. 1545.66  45936. 1438.08
   -3   -3  -40 8490.70 749.380 8707.42 690.789
   -3   -3  -41  14404. 1205.11  15325. 1134.67
   -3   -3  -42  18955. 1275.54  15170. 1154.02
   -3   -3  -43  112.07 1155.57 1028.64 1119.19
   -3   -3  -44 9357.58 1272.44 8482.96 1195.05
   -3   -3  -45  12167. 1322.75  12786. 1233.74
   -3   -3  -46 7794.11 1142.41  10550. 1119.97
   -3   -3  -47 6258.51 1119.97 4000.77 1027.09
   -3   -3  -48 1137.00 1019.35  582.74 1167.96
   -3   -3  -49 1086.69 1369.97 1536.38 1224.46
   -3   -3  -50 1254.64 994.581 -869.19 964.395
   -3   -3  -51 1963.62 1007.74 1240.71 986.841
   -3   -3  -52  563.31 1052.63  904.02 1052.63
   -3   -3  -53  973.68 1180.34 1113.78 1238.39
   -3   -3  -54 -446.13 1185.76 2057.27 1215.94
   -3   -3  -55  -78.25 1256.96 2204.33 1295.66
   -3   -3  -56  952.79 1510.06 -619.43 1220.59
   -3   -3  -57  352.40 1267.80 -1557.3 1283.28
   -3   -3  -58 3410.99 1496.90 1344.43 1445.04
   -3   -3  -59 -1199.7 1664.09  433.59 1557.27
   -3   -3  -60  513.31 1649.38 2328.17 1624.61
   -3   -3  -61 1017.03 2089.01 -1729.9 2015.48
   -3   -3  -62 -1976.0 2784.05 -486.15 2655.57
   -3   -4   -1  26138. 492.414  26354. 525.696
   -3   -4   -2  34412. 654.024  24381. 445.588
   -3   -4   -3 186997. 3215.94 193653. 2862.23
   -3   -4   -4 108746. 1917.18 111842. 1805.73
   -3   -4   -5 138622. 2169.50 137539. 2140.86
   -3   -4   -6 113080. 1800.31 100232. 1475.23
   -3   -4   -7  57531. 906.346  44806. 676.083
   -3   -4   -8  84830. 1385.45  80727. 1296.44
   -3   -4   -9 161610. 2421.82 142957. 2157.89
   -3   -4  -10  57291. 915.634  52314. 847.522
   -3   -4  -11 293885. 4122.29 300000. 4206.65
   -3   -4  -12  39984. 787.151  31393. 671.207
   -3   -4  -13 173839. 2786.38 159752. 2572.75
   -3   -4  -14  81811. 1408.67  92492. 1325.85
   -3   -4  -15  12779. 487.151 5717.49 370.743
   -3   -4  -16  47632. 971.361  55851. 1095.20
   -3   -4  -17  63189. 1294.89  69025. 1408.67
   -3   -4  -18  20302. 530.495  26757. 622.755
   -3   -4  -19 7056.50 366.950 8181.11 375.619
   -3   -4  -20  68777. 1237.61  68351. 1228.33
   -3   -4  -21  23344. 650.464  18537. 570.433
   -3   -4  -22 102554. 1830.49  85681. 1559.60
   -3   -4  -23  55108. 1296.44  49373. 1280.18
   -3   -4  -24 1205.88 484.520 1088.23 417.260
   -3   -4  -25  35681. 945.046  38785. 965.943
   -3   -4  -26  85913. 1585.91 100774. 1777.09
   -3   -4  -27  35689. 969.039  39907. 1001.55
   -3   -4  -28 5103.71 1000.00 2495.35 841.330
   -3   -4  -29  20844. 819.659  23011. 759.287
   -3   -4  -30  85526. 1464.39  80418. 1383.13
   -3   -4  -31 117724. 1900.15 123452. 1946.59
   -3   -4  -32  18839. 976.005  15550. 855.262
   -3   -4  -33  11091. 935.758  15077. 893.188
   -3   -4  -34   63.65 787.151 1903.25 664.628
   -3   -4  -35 8111.45 845.200 7714.39 795.665
   -3   -4  -36  21811. 1195.05  21029. 1127.71
   -3   -4  -37  82508. 1827.40  81501. 1668.73
   -3   -4  -38  23220. 1273.22  24505. 1250.00
   -3   -4  -39 3815.79 1360.68 7619.19 1180.34
   -3   -4  -40 4186.53 1109.13 4393.96 1010.06
   -3   -4  -41 5907.11 1092.10 5422.60 1078.17
   -3   -4  -42  223.45 1079.72 -159.06 1069.66
   -3   -4  -43 4291.02 1110.68 5792.56 1107.58
   -3   -4  -44 5465.17 1213.62 6060.37 1178.02
   -3   -4  -45 4216.71 1133.90 6803.40 1075.85
   -3   -4  -46  10217. 874.612  12252. 921.052
   -3   -4  -47 2934.98 1044.89 2821.20 1044.12
   -3   -4  -48 -1342.9  999.23 -1497.7 1027.09
   -3   -4  -49 1602.94 1360.68  908.67 1172.60
   -3   -4  -50 1325.85 996.129 -188.78 956.655
   -3   -4  -51 4805.72 1135.45 3345.97 1021.67
   -3   -4  -52  755.11 1054.18  507.12 1051.08
   -3   -4  -53  866.10 1113.78  318.65 1163.31
   -3   -4  -54  325.77 1307.27 -108.51 1369.19
   -3   -4  -55 1541.79 1290.25 1873.06 1174.92
   -3   -4  -56 -1921.8 1256.96 1229.88 1196.59
   -3   -4  -57  518.11 1192.72  629.64 1188.85
   -3   -4  -58 1725.23 1463.62  953.56 1438.85
   -3   -4  -59  -23.27 1725.23 1818.11 1584.36
   -3   -4  -60 4616.09 1778.64 5236.06 1643.19
   -3   -4  -61 -1565.0 1877.71 -1411.0 1854.49
   -3   -4  -62 -3121.5 3054.18  961.30 2792.57
   -3   -5   -1 136532. 2205.11 142957. 2513.16
   -3   -5   -2 7747.67 322.678 6993.80 215.093
   -3   -5   -3 8862.22 309.752  10271. 340.480
   -3   -5   -4 2747.68 138.777 2979.10  94.350
   -3   -5   -5  94582. 1581.27 105727. 1743.03
   -3   -5   -6  84133. 1683.44  78715. 1425.70
   -3   -5   -7  26122. 511.222  25697. 448.916
   -3   -5   -8  28947. 606.269  25178. 492.182
   -3   -5   -9  95279. 1583.59  92260. 1537.15
   -3   -5  -10 132430. 2331.27 134830. 2187.30
   -3   -5  -11 188622. 3027.86 182275. 2731.42
   -3   -5  -12 197833. 3419.50 188003. 3261.61
   -3   -5  -13  40998. 878.482  37152. 659.442
   -3   -5  -14  13901. 424.458  11780. 451.470
   -3   -5  -15 8808.04 326.470 7995.35 310.836
   -3   -5  -16  29884. 715.247  28885. 690.324
   -3   -5  -17  59915. 1260.83  53483. 1154.02
   -3   -5  -18 117957. 1948.14 107585. 1790.25
   -3   -5  -19  78560. 1385.45  78947. 1381.58
   -3   -5  -20  17330. 467.879  14497. 418.498
   -3   -5  -21  907.12 348.374  426.08 351.315
   -3   -5  -22  25805. 604.489  25658. 569.427
   -3   -5  -23 5334.36 512.616 9040.24 518.266
   -3   -5  -24 5686.53 536.764 8196.59 529.411
   -3   -5  -25  18367. 763.312  23854. 758.745
   -3   -5  -26  28645. 701.547  31649. 704.334
   -3   -5  -27  37028. 1009.29  42245. 1051.08
   -3   -5  -28  10364. 700.851 8993.80 673.993
   -3   -5  -29  22670. 818.885  26556. 816.563
   -3   -5  -30  50642. 1199.69  56989. 1245.35
   -3   -5  -31  68359. 1486.84  69474. 1464.39
   -3   -5  -32  80031. 1907.89  77260. 1815.79
   -3   -5  -33  40286. 1217.49  36385. 1097.52
   -3   -5  -34  25294. 1123.06  26571. 1061.14
   -3   -5  -35  41532. 1271.67  40426. 1196.59
   -3   -5  -36  57214. 1630.03  55271. 1562.69
   -3   -5  -37  53491. 1482.97  54636. 1431.11
   -3   -5  -38 5678.01 1082.04 4147.05 1010.06
   -3   -5  -39 3287.15 1231.42 3590.55 1126.93
   -3   -5  -40  27159. 1332.04  29543. 1294.89
   -3   -5  -41  41130. 1481.42  40000. 1455.88
   -3   -5  -42 3786.37 1082.82 3313.46 1060.37
   -3   -5  -43 1496.90 1125.39 3936.53 1036.38
   -3   -5  -44 6787.92 1283.28 4835.13 1150.93
   -3   -5  -45 8722.90 1159.44 7531.73 1105.26
   -3   -5  -46 1260.83 1074.30  943.50 1129.26
   -3   -5  -47 2216.72 1049.53  728.56 1071.98
   -3   -5  -48 -718.88 1042.57    6.23 1051.08
   -3   -5  -49 3748.45 1307.27 4776.31 1206.66
   -3   -5  -50 -579.02 1000.00 1359.13 1032.51
   -3   -5  -51  208.67 1020.12 -1070.4  999.23
   -3   -5  -52 1256.96 1143.19 4173.37 1220.59
   -3   -5  -53  979.88 1116.87  903.25 1157.12
   -3   -5  -54 1859.91 1387.77 -336.76 1194.27
   -3   -5  -55  927.24 1145.51  692.03 1164.86
   -3   -5  -56 -1363.8 1196.59 2097.52 1177.24
   -3   -5  -57 -175.00 1210.53  901.70 1215.94
   -3   -5  -58 1780.18 1526.31 -2081.3 1498.45
   -3   -5  -59  -48.42 1632.35 -1907.1 1580.49
   -3   -5  -60 -1040.2 1788.70 -1171.1 1629.26
   -3   -5  -61 -271.75 1845.97  427.86 1932.66
   -3   -6   -1  67632. 1171.05  78096. 1468.26
   -3   -6   -2 162848. 3106.81 193653. 3318.11
   -3   -6   -3  35635. 831.269  24683. 569.117
   -3   -6   -4  18669. 413.931  22918. 436.687
   -3   -6   -5  49938. 965.943  65782. 1222.14
   -3   -6   -6  22825. 589.705  21231. 485.371
   -3   -6   -7  11122. 324.845  10511. 275.696
   -3   -6   -8 8065.01 291.795  18034. 454.257
   -3   -6   -9  21904. 469.040  20023. 387.306
   -3   -6  -10  34667. 626.470  44636. 752.321
   -3   -6  -11 223761. 3329.72 225000. 3343.65
   -3   -6  -12 3453.56 365.247 7518.57 417.027
   -3   -6  -13  46037. 914.086  41331. 928.792
   -3   -6  -14  14946. 412.074  12988. 375.000
   -3   -6  -15  35302. 614.086  35844. 612.383
   -3   -6  -16 9969.03 424.845  12647. 447.368
   -3   -6  -17  40348. 863.002  47152. 961.299
   -3   -6  -18  76471. 1352.17  87229. 1505.42
   -3   -6  -19  19404. 543.421  13769. 463.854
   -3   -6  -20  18514. 573.684  20596. 595.820
   -3   -6  -21  20418. 676.625  16618. 592.414
   -3   -6  -22  40325. 904.798  35310. 755.340
   -3   -6  -23 101161. 1922.60  97291. 1856.04
   -3   -6  -24  67887. 1416.41  64675. 1339.78
   -3   -6  -25 7902.47 541.950 7201.23 508.436
   -3   -6  -26  15882. 770.200  15774. 704.102
   -3   -6  -27  18847. 774.767  16184. 703.018
   -3   -6  -28  63963. 1544.12  55503. 1394.74
   -3   -6  -29  36687. 955.107  37167. 911.764
   -3   -6  -30  27020. 917.182  27709. 874.612
   -3   -6  -31 114396. 2269.35 120433. 2308.82
   -3   -6  -32  12856. 892.414  11788. 821.981
   -3   -6  -33 9489.16 842.878  10054. 742.724
   -3   -6  -34  45039. 1428.79  49930. 1400.15
   -3   -6  -35  69388. 1806.50  75681. 1811.14
   -3   -6  -36  71471. 1736.07  69172. 1636.22
   -3   -6  -37  66176. 1715.17  62237. 1584.36
   -3   -6  -38  18940. 1273.99  20998. 1182.66
   -3   -6  -39 2215.17 1106.04 2169.50 1123.84
   -3   -6  -40 5417.18 1090.56 6321.20 1028.64
   -3   -6  -41 1494.58 990.711 1264.70 995.355
   -3   -6  -42 7384.67 1314.24 9651.69 1445.04
   -3   -6  -43  12500. 1196.59 9024.76 1119.19
   -3   -6  -44  10085. 1312.69 9411.76 1227.55
   -3   -6  -45  26865. 1418.73  26370. 1345.20
   -3   -6  -46  14125. 986.067  13909. 1004.64
   -3   -6  -47 2383.90 1025.54 3089.01 1046.44
   -3   -6  -48 -1014.7 1045.66   16.13 1105.26
   -3   -6  -49 1906.34 1287.15 1071.21 1175.70
   -3   -6  -50 1490.71 1008.51 -119.50 968.265
   -3   -6  -51  482.04 1071.21  660.99 1036.38
   -3   -6  -52 1363.78 1364.55  700.15 1298.76
   -3   -6  -53 1499.22 1206.66 -622.14 1123.84
   -3   -6  -54 -446.44 1243.81  199.30 1213.62
   -3   -6  -55  541.33 1097.52  -999.2 1133.13
   -3   -6  -56 -1940.4 1225.23 -385.68 1190.40
   -3   -6  -57 1359.13 1215.94 1209.75 1185.76
   -3   -6  -58 -1199.7 1508.51 -785.60 1490.71
   -3   -6  -59 1514.70 2140.09 3597.52 2268.57
   -3   -6  -60 1023.99 1733.74 1809.60 1623.06
   -3   -6  -61 5107.58 2131.58 2733.74 2205.11
   -3   -7   -1 100232. 1764.70  99923. 1986.84
   -3   -7   -2 4549.53 187.074 7390.09 230.805
   -3   -7   -3  88700. 1606.04  89164. 1325.08
   -3   -7   -4  31827. 635.758  40712. 826.625
   -3   -7   -5  42399. 814.241  41974. 810.371
   -3   -7   -6 385371. 6517.02 394891. 6163.31
   -3   -7   -7 3464.39 211.068 6892.41 251.470
   -3   -7   -8 2321.98 214.396 1832.82 196.052
   -3   -7   -9 211610. 3006.96 219582. 3116.10
   -3   -7  -10  18560. 428.328  17910. 403.018
   -3   -7  -11 225851. 3839.78 226006. 3846.75
   -3   -7  -12  39613. 843.652  39752. 849.070
   -3   -7  -13  37113. 638.003  33754. 592.259
   -3   -7  -14  39102. 759.984  40379. 773.451
   -3   -7  -15  26300. 616.485  27136. 622.677
   -3   -7  -16  80573. 1519.35  79644. 1502.32
   -3   -7  -17 121749. 2078.17 113467. 1951.24
   -3   -7  -18 120666. 1791.02 116176. 1734.52
   -3   -7  -19 1080.49 339.241 1562.69 317.337
   -3   -7  -20  14528. 428.250  12709. 396.439
   -3   -7  -21  11641. 564.241 7554.95 470.588
   -3   -7  -22  27361. 662.848  34659. 745.046
   -3   -7  -23  33019. 851.392  28692. 801.857
   -3   -7  -24  23692. 756.810  28181. 771.516
   -3   -7  -25  14892. 619.349  13870. 580.417
   -3   -7  -26  14327. 672.600  14652. 640.944
   -3   -7  -27  21788. 957.429  22252. 934.210
   -3   -7  -28  37508. 1156.35  35758. 1080.49
   -3   -7  -29  60441. 1265.48  54536. 1136.22
   -3   -7  -30 128560. 2318.11 141254. 2458.20
   -3   -7  -31 126238. 2462.85 123684. 2360.68
   -3   -7  -32  31896. 1203.56  29017. 1034.05
   -3   -7  -33 8072.75 835.138 6625.38 739.860
   -3   -7  -34 6839.00 697.445 5715.16 643.033
   -3   -7  -35 8436.52 1027.86 9512.38 937.306
   -3   -7  -36 3512.38 958.977 4154.79 858.358
   -3   -7  -37  82275. 2075.85  73885. 1763.16
   -3   -7  -38 3113.77 549.999 2705.11 461.842
   -3   -7  -39  17105. 1306.50  15093. 1182.66
   -3   -7  -40  12485. 1159.44  10550. 1058.05
   -3   -7  -41 1887.00 1037.15 3287.92 989.937
   -3   -7  -42  22570. 1359.91  18529. 1291.02
   -3   -7  -43 6832.04 1090.56 6010.06 1069.66
   -3   -7  -44 8684.20 1284.05 9752.31 1222.91
   -3   -7  -45 1425.70 1044.89 2996.13 1021.67
   -3   -7  -46  174.69 1100.62 -241.95 1171.83
   -3   -7  -47 4242.26 1071.98 5770.12 1082.04
   -3   -7  -48  859.91 1093.65  240.87 1111.45
   -3   -7  -49 2394.73 1113.00  432.89 1078.17
   -3   -7  -50 2098.30 1034.05  765.01 1090.56
   -3   -7  -51 1006.19 581.656 2280.96 470.123
   -3   -7  -52 -239.01 1264.70  430.42 1188.85
   -3   -7  -53 1541.02 1197.37 2577.40 1074.30
   -3   -7  -54 4075.07 1218.27 2283.28 1258.51
   -3   -7  -55 -118.58 1097.52 -185.76 1137.00
   -3   -7  -56 -2171.8 1162.54 1374.61 1110.68
   -3   -7  -57  878.48 568.033  641.64 540.015
   -3   -7  -58 -2739.9 1529.41 -423.22 1496.90
   -3   -7  -59 -538.85 1690.40 -326.70 1559.60
   -3   -7  -60 1154.02 1744.58  343.58 1613.78
   -3   -7  -61 -956.66 2102.94  486.69 2147.83
   -3   -8   -1 4091.33 246.052 2416.41 226.857
   -3   -8   -2 101161. 1735.29 117802. 2164.08
   -3   -8   -3 155573. 2558.05 142802. 2357.58
   -3   -8   -4  46300. 900.154  47926. 916.408
   -3   -8   -5  51184. 970.587  56378. 965.169
   -3   -8   -6  11927. 415.092  10023. 343.730
   -3   -8   -7 254025. 4051.85 244891. 3649.38
   -3   -8   -8  41037. 874.612  39334. 781.733
   -3   -8   -9  89861. 1296.44  94040. 1351.39
   -3   -8  -10  22415. 820.433  31455. 996.903
   -3   -8  -11 113854. 1913.31 115789. 2349.84
   -3   -8  -12  35774. 691.950  50743. 901.702
   -3   -8  -13 284288. 4221.36 293034. 4344.42
   -3   -8  -14  13700. 400.851  13289. 409.520
   -3   -8  -15  11440. 421.594  12523. 436.919
   -3   -8  -16  17632. 594.272  19799. 624.690
   -3   -8  -17 9582.03 454.721 7202.78 417.027
   -3   -8  -18  54512. 1062.69  67097. 1243.03
   -3   -8  -19 8908.66 441.950 7736.83 424.148
   -3   -8  -20 5540.24 336.764 4456.65 315.247
   -3   -8  -21  20820. 763.854  20805. 709.365
   -3   -8  -22 129412. 2197.37 129257. 2191.17
   -3   -8  -23 7339.78 617.492 4664.08 590.402
   -3   -8  -24  30573. 893.188  30077. 811.145
   -3   -8  -25  31022. 852.940  33715. 883.126
   -3   -8  -26  19226. 727.012  17562. 677.012
   -3   -8  -27  82121. 1840.56  78947. 1774.77
   -3   -8  -28  51145. 1668.73  45813. 1512.38
   -3   -8  -29  76029. 1575.08  74110. 1508.51
   -3   -8  -30 8366.87 722.755  11293. 690.789
   -3   -8  -31  69210. 1647.83  70139. 1582.04
   -3   -8  -32  44543. 1402.48  41323. 1230.65
   -3   -8  -33  17167. 932.662  21525. 918.730
   -3   -8  -34  33080. 1285.60  31966. 1188.85
   -3   -8  -35  43390. 1472.13  45913. 1418.73
   -3   -8  -36  80650. 1869.19  85217. 1856.04
   -3   -8  -37  23684. 1240.71  24505. 1123.06
   -3   -8  -38 2208.98 1212.85 1412.54 1105.26
   -3   -8  -39  12407. 1234.52  10201. 1082.82
   -3   -8  -40 4037.92 1069.66 4061.14 985.293
   -3   -8  -41 7569.65 1151.70 7558.82 1066.56
   -3   -8  -42 1066.56 1097.52 1541.02 1034.83
   -3   -8  -43  16122. 1376.16  16827. 1321.21
   -3   -8  -44 5315.78 1226.78 6103.71 1174.15
   -3   -8  -45 1425.70 1086.69 1442.72 1123.06
   -3   -8  -46 3718.26 1030.18 2514.70 1075.85
   -3   -8  -47 5047.98 1044.89 3389.32 1098.30
   -3   -8  -48 2729.10 1246.90 2314.24 1256.96
   -3   -8  -49  659.91 1038.70 2267.03 1077.40
   -3   -8  -50  822.75 1141.64  804.18 1119.97
   -3   -8  -51 -334.06 1109.13   69.65 1044.89
   -3   -8  -52  317.26 1109.91 -498.84 1169.50
   -3   -8  -53 -1229.9 1085.14 -1305.7 1126.16
   -3   -8  -54 -688.70 1273.22  -95.51 1269.35
   -3   -8  -55  830.49 1140.87 1350.62 1231.42
   -3   -8  -56 1705.11 1135.45 2219.81 1193.50
   -3   -8  -57  576.08 1226.78 1383.90 1206.66
   -3   -8  -58 1603.71 1592.88 1198.92 1487.61
   -3   -8  -59   14.40 1650.15 1177.24 1573.53
   -3   -8  -60 4051.08 1791.02 -198.76 1640.09
   -3   -8  -61 4198.14 2123.84 -2188.1 2184.21
   -3   -9   -1  23413. 577.476  14203. 436.919
   -3   -9   -2  14652. 444.891  15890. 412.074
   -3   -9   -3 296439. 4706.65 303328. 4486.84
   -3   -9   -4  82662. 1471.36  90170. 1463.62
   -3   -9   -5  25650. 681.114  24319. 587.151
   -3   -9   -6  59419. 1020.12  66091. 1115.32
   -3   -9   -7 7328.94 347.910 5473.68 291.176
   -3   -9   -8 2920.28 290.557 2387.77 255.805
   -3   -9   -9 270124. 4575.85 300464. 5061.14
   -3   -9  -10  19040. 493.808  26254. 605.727
   -3   -9  -11 259675. 3883.12 274458. 4095.97
   -3   -9  -12  67299. 1273.22  77028. 1430.34
   -3   -9  -13 2089.01 278.483 1337.46 290.557
   -3   -9  -14 4250.77 310.371 4038.70 324.071
   -3   -9  -15  53065. 1034.83  51370. 1015.48
   -3   -9  -16  86145. 1754.64  81734. 1685.76
   -3   -9  -17  67686. 1205.88  73328. 1293.34
   -3   -9  -18  17159. 483.591  24241. 585.913
   -3   -9  -19  61927. 1147.83  51703. 924.922
   -3   -9  -20  25193. 596.362  16262. 491.408
   -3   -9  -21  39799. 1047.21  34234. 944.272
   -3   -9  -22  16277. 603.947  13336. 567.492
   -3   -9  -23  47376. 1379.26  47500. 1256.96
   -3   -9  -24  17539. 673.219  15093. 623.142
   -3   -9  -25  37508. 959.751  31463. 869.968
   -3   -9  -26  18661. 727.089  21556. 745.433
   -3   -9  -27  63707. 1445.04  59450. 1387.77
   -3   -9  -28  26889. 943.497  28692. 989.163
   -3   -9  -29  58189. 1390.87  66053. 1467.49
   -3   -9  -30  14156. 828.946  20550. 856.810
   -3   -9  -31  69845. 1589.78  76370. 1619.19
   -3   -9  -32  41625. 1379.26  32663. 1149.38
   -3   -9  -33  11571. 862.228  13514. 804.953
   -3   -9  -34 3891.64 1085.14 4525.54 1027.86
   -3   -9  -35 6608.35 918.730 7154.79 852.166
   -3   -9  -36 1366.10 1303.40 5227.55 1487.61
   -3   -9  -37 2322.75 1005.42 4113.77 899.380
   -3   -9  -38  26889. 1532.51  27755. 1401.70
   -3   -9  -39  10217. 1185.76  10596. 1077.40
   -3   -9  -40 7441.94 1068.88 8204.33 1047.99
   -3   -9  -41  14234. 1258.51  15147. 1172.60
   -3   -9  -42  135.53 1135.45   24.31 1010.06
   -3   -9  -43 9535.59 1124.61 9226.00 1078.17
   -3   -9  -44  15712. 1356.81  11865. 1299.53
   -3   -9  -45 1224.46 1127.71 1181.11 1113.00
   -3   -9  -46 1407.12 1034.83  478.64 980.649
   -3   -9  -47 3341.33 1055.73 2825.07 1038.70
   -3   -9  -48  365.63 1158.67 1856.81 1178.79
   -3   -9  -49 1811.14 1120.74  122.45 1061.92
   -3   -9  -50 2698.91 1109.13 1409.44 1020.12
   -3   -9  -51 1503.09 1095.20  469.66 1108.36
   -3   -9  -52 2482.97 1104.49 2208.98 1132.35
   -3   -9  -53  441.95 1243.03   93.73 1130.03
   -3   -9  -54 2132.35 1283.28 4643.18 1342.88
   -3   -9  -55 2060.37 1236.84 1955.88 1304.95
   -3   -9  -56  442.18 1137.77  945.05 1198.14
   -3   -9  -57    4.11 1349.07  662.38 1203.56
   -3   -9  -58  541.64 1526.31 -586.38 1493.03
   -3   -9  -59 -1838.2 1723.68  417.03 1556.50
   -3   -9  -60 2660.99 1000.00 -229.80 924.148
   -3   -9  -61 -304.26 2113.77 1883.90 2241.48
   -3  -10   -1 138854. 2105.26 147291. 2224.46
   -3  -10   -2 227709. 3684.98 248529. 3731.42
   -3  -10   -3  24737. 616.098  19543. 514.705
   -3  -10   -4 109365. 1705.11 106579. 1553.40
   -3  -10   -5 105650. 1829.72  90789. 1469.04
   -3  -10   -6 135991. 2471.36 137771. 2301.86
   -3  -10   -7 219040. 3828.17 215557. 3476.00
   -3  -10   -8  11680. 437.151  14884. 491.408
   -3  -10   -9  13793. 516.099  24930. 701.160
   -3  -10  -10  99071. 1454.33  94737. 1400.15
   -3  -10  -11 127477. 2033.28 121749. 1953.56
   -3  -10  -12  56401. 1134.67  45302. 977.553
   -3  -10  -13 194737. 2991.48 177477. 2750.77
   -3  -10  -14  11579. 457.353  15472. 516.253
   -3  -10  -15  73963. 1356.04  70588. 1317.34
   -3  -10  -16  29621. 912.538  27995. 823.529
   -3  -10  -17 4658.66 406.579 4047.98 410.758
   -3  -10  -18 4917.95 412.461 8831.26 471.594
   -3  -10  -19  57291. 1147.06  45379. 992.259
   -3  -10  -20 134210. 2056.50 132740. 2049.53
   -3  -10  -21 105031. 2146.28 117260. 2342.88
   -3  -10  -22  16339. 521.749 9883.89 507.120
   -3  -10  -23  50867. 1150.93  42910. 1051.08
   -3  -10  -24  16927. 677.399  15488. 656.036
   -3  -10  -25  63166. 1207.43  65828. 1243.81
   -3  -10  -26  50596. 1011.61  51254. 1013.16
   -3  -10  -27  58375. 1511.61  62361. 1571.21
   -3  -10  -28  65054. 1512.38  70333. 1585.14
   -3  -10  -29  21053. 856.036  21138. 871.516
   -3  -10  -30 7972.13 863.002 7437.30 798.761
   -3  -10  -31  23305. 1119.97  30681. 1122.29
   -3  -10  -32  19567. 1005.42  20635. 958.977
   -3  -10  -33  19837. 989.937  18173. 913.312
   -3  -10  -34  18282. 1317.34  16471. 1219.81
   -3  -10  -35 1123.06 888.544 1654.02 832.043
   -3  -10  -36  28560. 1309.60  33444. 1201.24
   -3  -10  -37  25604. 955.107  26486. 880.030
   -3  -10  -38 5796.43 1288.70  10124. 1198.92
   -3  -10  -39 6358.35 767.259 5417.18 629.566
   -3  -10  -40 4849.84 1054.18 6042.56 1017.80
   -3  -10  -41 2431.89 1143.19 4126.93 1049.53
   -3  -10  -42  24597. 1150.93  23266. 1045.66
   -3  -10  -43 6486.84 1528.64  10844. 1941.17
   -3  -10  -44 2877.71 1223.68 2458.20 1202.01
   -3  -10  -45 -1005.4 1143.19 2362.23 1096.75
   -3  -10  -46 1108.36 1047.21 2030.96 968.265
   -3  -10  -47 1715.94 1049.53  770.05 1074.30
   -3  -10  -48 1648.61 1310.37 -1027.9 1200.46
   -3  -10  -49  698.14 696.439 2256.96 549.071
   -3  -10  -50  866.87 1024.77 1397.06 1044.89
   -3  -10  -51 -1753.1 1068.11  288.70 1051.86
   -3  -10  -52 1089.01 1087.46  340.09 1134.67
   -3  -10  -53 -1065.8 1106.04 1276.31 1154.80
   -3  -10  -54 1340.56 1305.73 1571.98 1321.98
   -3  -10  -55 3445.82 1277.86 1364.55 1284.83
   -3  -10  -56 1444.27 1169.50 -841.33 1172.60
   -3  -10  -57 -243.73 1367.65 2219.81 1353.71
   -3  -10  -58 1659.44 1568.11 -119.35 1527.09
   -3  -10  -59 1310.37 1671.82 2010.83 1625.39
   -3  -10  -60   49.26 1808.82  512.07 1852.94
   -3  -10  -61  454.02 2246.13 -863.00 2292.57
   -3  -11   -1  39636. 804.179  38375. 719.117
   -3  -11   -2 119737. 1850.62 117647. 1691.95
   -3  -11   -3 100929. 1616.10  93344. 1405.57
   -3  -11   -4  49977. 1130.03  43498. 930.340
   -3  -11   -5 163313. 3242.26 162926. 2931.89
   -3  -11   -6 123916. 2820.43 115557. 2123.06
   -3  -11   -7  56865. 1358.36  49806. 1226.01
   -3  -11   -8  75356. 1320.43  62570. 1143.96
   -3  -11   -9 177167. 2956.65 180031. 3000.00
   -3  -11  -10 4264.70 346.439 7995.35 385.603
   -3  -11  -11 198529. 2948.91 209984. 3102.94
   -3  -11  -12  37020. 884.674  46649. 1023.99
   -3  -11  -13  39690. 856.036  42175. 907.120
   -3  -11  -14 165170. 2713.62 161300. 2654.80
   -3  -11  -15  54505. 1072.75  60015. 1255.42
   -3  -11  -16  84520. 1663.31  81734. 1739.16
   -3  -11  -17 100310. 1883.90  87461. 1690.40
   -3  -11  -18  19791. 544.736  21594. 571.052
   -3  -11  -19  39505. 913.312  39830. 945.820
   -3  -11  -20  50828. 1258.51  43700. 1150.93
   -3  -11  -21 1855.26 425.696 2096.75 444.349
   -3  -11  -22  68901. 1338.23  68421. 1348.30
   -3  -11  -23 4328.17 690.479 4143.19 832.816
   -3  -11  -24  19141. 722.135  19164. 740.170
   -3  -11  -25  15464. 684.055  16300. 703.250
   -3  -11  -26 6368.42 576.625 6260.83 585.990
   -3  -11  -27  24737. 828.946  21347. 784.055
   -3  -11  -28  90712. 1893.96  87616. 1835.91
   -3  -11  -29  70000. 1578.17  68932. 1580.49
   -3  -11  -30  88467. 1900.15  90015. 1911.76
   -3  -11  -31  41277. 1599.84  47957. 1595.97
   -3  -11  -32 9264.70 928.018  11811. 871.516
   -3  -11  -33 2678.02 863.776 3058.82 786.377
   -3  -11  -34  63645. 1705.88  68421. 1747.68
   -3  -11  -35  44288. 1403.25  47345. 1383.13
   -3  -11  -36 5674.92 746.594 6792.56 642.801
   -3  -11  -37  13475. 1132.35  14427. 1049.53
   -3  -11  -38  15789. 1402.48  15673. 1286.38
   -3  -11  -39  14389. 1252.32  16927. 1380.80
   -3  -11  -40   37.63 1037.92 1065.79 987.615
   -3  -11  -41  34443. 1493.81  32941. 1395.51
   -3  -11  -42 -285.68 1102.17  749.84 1068.88
   -3  -11  -43 6341.33 1108.36 7230.64 1095.97
   -3  -11  -44 3735.29 1231.42 5063.46 1428.79
   -3  -11  -45 1701.24 1570.43 6854.48 1653.25
   -3  -11  -46 -399.92 1001.55 3078.17 1061.92
   -3  -11  -47 1051.86 1118.42  -79.72 1019.35
   -3  -11  -48  918.73 1140.09 -1853.7 1112.23
   -3  -11  -49 1159.44 548.684  -37.62 407.043
   -3  -11  -50 6123.83 1101.39 5637.77 1101.39
   -3  -11  -51 3761.61 1118.42 4981.42 1189.63
   -3  -11  -52  386.84 1116.87 1305.73 1033.28
   -3  -11  -53 9852.93 1297.21 5729.87 1232.20
   -3  -11  -54 2272.44 1259.29 1839.01 1299.53
   -3  -11  -55 1044.89 1243.03 -873.06 1207.43
   -3  -11  -56  927.24 1181.89 2317.34 1208.98
   -3  -11  -57    3.29 1408.67 -1673.4 1356.04
   -3  -11  -58 -2048.0 1623.84  100.85 1594.43
   -3  -11  -59 2851.39 1754.64 2356.81 1657.12
   -3  -11  -60 -482.04 1967.49 1334.36 1862.23
   -3  -11  -61 2417.18 1335.91  755.49 965.169
   -3  -12   -1  85836. 1445.82  68901. 1126.16
   -3  -12   -2  32012. 735.680  47887. 911.764
   -3  -12   -3  72523. 1351.39  73344. 1250.00
   -3  -12   -4  38251. 1002.32  45271. 987.615
[truncated: 2,543,377 more chars]
