# Supplementary material for: Extending the novel |ρ|-based phasing algorithm to the solution of anomalous scattering substructures from SAD data of protein crystals
Source: Acta Crystallogr A Found Adv. 2022 Oct 10;78(Pt 6):473–81. doi: 10.1107/S2053273322008622 (PMC9624180; doi:10.1107/S2053273322008622)
Supplement: Supplementary file 1 [file a-78-00473-sup1.zip › ae5119_suppl_rev/sol_2_Se_5cx8/RAGB.LPT]

 ============================================================
   STRUCTURE SOLUTION BY abs(ro) - DIRECT METHODS 
   XLENS/22.2 (220318) version: with SAD-Sm FFT algorithm
   Copyright Prof. Jordi Rius
   Institut de Ciencia de Materials de Barcelona (CSIC)
   References: Rius J. Acta Cryst (2020) A76 489-493 
   Rius J. & Torrelles X. Acta Cryst (2021) A77 339-347 
   Date is 18- 5-2022   at 10:36:17
 ============================================================

     CRYSTAL DATA:
     =============
     ragb P21212 L= 0.9793 (12 Se & 2 macromolecules in a.u.)                        

     A=  56.640      B= 184.740     C= 144.310
     ALPHA=   90.00  BETA=   90.00  GAMMA=   90.00

     VOLUME (A3)=    1510012.75     DSANO=    3.200

     (SINT/L)2=   0.000077928*H2 +  0.000007325*K2 +  0.000012005*L2 +
                  0.000000000*HK +  0.000000000*HL +  0.000000000*KL

     BRAVAIS LATTICE IS  P  CENTRED AT:

       1)  0.000000       0.000000       0.000000

      SYMMETRY OPERATIONS: 

      R11  R12  R13     R21  R22  R23     R31  R32  R33    T1     T2     T3

  1)    1    0    0       0    1    0       0    0    1    0.00   0.00   0.00
  2)   -1    0    0       0   -1    0       0    0    1    0.00   0.00   0.00
  3)   -1    0    0       0    1    0       0    0   -1    0.50   0.50   0.00
  4)    1    0    0       0   -1    0       0    0   -1    0.50   0.50   0.00

     STRUCTURE TREATED AS NON-CENTROSYMMETRIC

     TYPE OF RADIATION IS X-RAYS

          UNIT CELL CONTENTS
      SYMBOL  ATOMIC_NUMBER    NUMBER IN CELL    TYPE    SCAT_POWER
        SE         34               48            1          34.00

     STARTING PHASES FROM MODULUS FUNCTION

--------------------------------------------------------------

     INTENSITY DATA INFORMATION:
     ==========================

     INPUT DATA ARE F**2
   DSANO (ANGS.):       3.2000
   DSFOU (ANGS.):       3.2000
   DSMIN (ANGS.):       2.3015
   N.CENTRIC REF:            0
  ANOMALOUS DIFFRACTION RATIOS(GLOBAL):   
   <|D|>/<F> (%,acen); <|F|>; <|D|>:    5.6820    178.0505     10.1169
   <I/sig(I)> :           23.8786
   <|D|/sig(D)>:           1.5896

  ANOMALOUS DIFFRACTION RATIOS(SHELLS):   
      SHELL  DMEAN  DINF  <|D|>/<F>  <I/sig(I)>  <|D|/sig(D)> NREFS
        1     7.71  6.12    5.2847   40.7083    3.1702         2934    68683.49
        2     5.35  4.86    5.3354   29.4558    2.0873         3175    42829.11
        3     4.51  4.24    4.1003   30.3597    1.6338         3214    58145.89
        4     4.03  3.86    4.4949   24.3806    1.3095         3237    47614.62
        5     3.71  3.58    5.7434   18.7761    1.1485         3233    37084.59
        6     3.47  3.37    7.3400   14.3510    1.0165         3251    27051.79
        7     3.28  3.20    9.4969   10.9617    0.9253         3257    19924.04

  BIJVOET PAIRS FILTERING:
   BIJVOET PAIR REFL. (USED/READ/%):            17274     22377     77.20
   NUMBER WRONG BIJVOET PAIR REFL.,S,(%):              76      0.34
   NUM. OF E.s < ECUT,(%), ECUT:        1350      6.03      0.2500
   N.DF/s(DF) < DFCUT,(%),DFCUT:        3667     16.39      0.3750
   N. DF OUTLIERS,RMSCUT:                 10                4.2500
   CV(%) OF D> :      67.6240
   <r.m.sq.dev.> OF D.s:       13.4940
--------------------------------------------------------------

     FORBIDDEN REFLECTIONS IN DATA FILE *.HKL:
     =========================================

    H    K    L        XO       DXO      NEQ
--------------------------------------------------------------

     Rsigma(F) of equivalent reflections
     Rsig:    0.00000  Nref:         0

     ds_interval        Rsigma       Nref

     N. UNIQUE REFLECTIONS (measured,theory):       17312       25913


     INFORMATION OF DATA IN P1:
     MEAS. INTENSITIES (OBS+UNOBS)IN XLHEM.HKL=        69134
     NOT MEASURED INTENSITIES in XLUNMEAS.HKL=       27449
     FRACTION MEASURED INTENSITIES >DSFOU:     0.716
     HMAX=   17  KMAX=   57  LMAX=   45


--------------------------------------------------------------

     SCALING OF MEASURED INTENSITIES:
     ================================


      SCALE FACTOR:        1.9877  F(EXP)/SK = F(ABS)
      B OVERALL   :        2.3386
      R(Wilson)   :       43.1560
      DSFOU       :        3.2000

      SHELL  DMEAN  DINF  SFC2/SFO2  Nref  f.unobs
        1     7.71  6.12   0.72875   10124  0.0000
        2     5.35  4.86   1.06330   10505  0.0000
        3     4.51  4.24   1.29420   10412  0.0000
        4     4.03  3.86   1.32984    9910  0.0000
        5     3.71  3.58   1.05649    9683  0.0000
        6     3.47  3.37   0.91892    9405  0.0000
        7     3.28  3.20   0.77237    9095  0.0000

 -------------------------------------------------------------

     DATA NORMALIZING:
     ================

     NUMBER OF INPUT REFLEXIONS =             69134
     F(ABS)  =  F(EXP) /          1.9877

     MAXIMUM         H         K         L
     INDICES        17        57        45

                   CENT    ACENT     HK0     0KL     H0L    REST
     </E2-1/>      0.968   0.736   1.000   1.000   1.000   0.921

      E2MEAN      :    1.013441

     <E**2> ACCORDING TO PARITY GROUPS ( D-SPACING > 1.000
        ALL     GGG     GGU     GUG     GUU     UGG     UGU     UUG     UUU
E^2   1.000   0.992   0.958   1.017   0.970   1.007   1.045   0.963   1.041
N     69134    8016    8344    8089    8480    8761    9180    8916    9348

--------------------------------------------------------------

     PHASE REFINEMENT DETAILS:
     ======================== 
    TOTAL N. OF E-VALUES =     69134
    D-SPACING CUT-OFF =    3.20
    <E>, <E2> =    0.8312  1.0000

    N. SETS AND CYCLES =       25     30
    EKLIM FOR K REFLECTIONS =    0.00
    N.REFLECTIONS > EKLIM =     69134
    EHLIM FOR H REFLECTIONS =    1.00
    N.REFLECTIONS > EHLIM =     20996
     X"S MODIFIED BY MODULUS FUNCTION
    N. ATOMS IN UNIT_CELL (NCELL)  =    48
    PIXELS(0); P_ATOMS(1); OMIT(2) =     1
    FRAC. RANDOMLY DELETED ATOMS = 0.000

    GRID SPACING IN ANGS. =    1.07
    N.GRID POINTS (XYZ) =     48   168   140
    ESD FACTOR FOR MASK DEFINITION =    2.65
    LOWER MASK VALUE =      0
    ESD FACT FOR PEAK ACCEPTANCE (ATOMS=1,2) =  4.00
    ESD FACTOR IN SEARCH (DIF.FOURIER) =  1.10

     vector -u =:   1   0.21680   0.22867   0.82980  1.00
    0.8296     1     1    0.8233    0.0455    2248      48    0
    0.8217     1     2    0.8520    0.0272    1782      48    0
    0.8415     1     3    0.8492    0.0286    1944      48    0
    0.8328     1     4    0.8655    0.0271    1855      48    0
    0.8404     1     5    0.8597    0.0240    1928      48    0
    0.8368     1     6    0.8603    0.0244    1889      48    0
    0.8395     1     7    0.8562    0.0240    1907      48    0
    0.8330     1     8    0.8575    0.0244    1921      48    0
    0.8376     1     9    0.8606    0.0244    1878      48    0
    0.8354     1    10    0.8589    0.0236    1897      48    0
    0.8379     1    11    0.8637    0.0217    1922      48    0
    0.8370     1    12    0.8537    0.0213    1885      48    0
    0.8347     1    13    0.8533    0.0228    1888      48    0
    0.8282     1    14    0.8610    0.0169    1796      48    0
    0.8377     1    15    0.8822    0.0091    1799      48    0
    0.8473     1    16    0.8862    0.0017    1825      48    0
    0.8499     1    17    0.8874    0.0006    1839      48    0
    0.8502     1    18    0.8866    0.0006    1806      48    0
    0.8502     1    19    0.8881    0.0009    1839      48    0
    0.8500     1    20    0.8860    0.0003    1839      48    0
    0.8503     1    21    0.8876    0.0007    1858      48    0
    0.8500     1    22    0.8866    0.0003    1822      48    0
    0.8504     1    23    0.8880    0.0009    1856      48    0
    0.8497     1    24    0.8865    0.0004    1810      48    0
    0.8506     1    25    0.8875    0.0006    1811      48    0
    0.8496     1    26    0.8856    0.0004    1844      48    0
    0.8503     1    27    0.8879    0.0006    1802      48    0
    0.8501     1    28    0.8850    0.0004    1855      48    0
    0.8504     1    29    0.8876    0.0006    1827      48    0

---------------------------------------------------------------

  SUMMARY OF SOLUTIONS:
   SET   CCh     SEED    NCYC NITER   Rcc(1,end)  PKS(1,end)  R1%  AVCOS  ROSIG
     1 0.8853  0.0384620   30    3    61.8  59.7    19    15  49.0 0.802   24.4
 TOTAL NUMBER OF CYCLES IS           30

--------------------------------------------------------------

    PEAK SEARCH:
    ===========

     SOLUTION N.      1  R =   59.708717  ITERATIONS=       3

     NUMBER OF E AND CUT-OFF VALUE    8611      0.70
     GRID: NX=  48 NY= 168 NZ= 140 SIZE(ANGS)=  1.07
     ATOMS IN UNIT CELL: (SOUGHT)     48; (FOUND)     57
     ATOMS IN ASYMMETRIC UNIT=     15
     RO IN WFOURIER: MAX., SIGMA, MEAN:  0.14465E+07  0.33473E+05 -0.35871E-06
     MIN. INTERPEAK DISTANCE (A):   0.70
      PEAK_NR HEIGHT    X/A      Y/B      Z/C     MULT
            1   1000   0.0788   0.1265   0.4846   1.0000
            2    898   0.4100   0.1362   0.2565   1.0000
            3    795   0.4788   0.1204   0.4206   1.0000
            4    789   0.2951   0.2323   0.1489   1.0000
            5    744   0.2064   0.7396   0.4514   1.0000
            6    743   0.1870   0.5669   0.4792   1.0000
            7    716   0.4802   0.2545   0.3443   1.0000
            8    700   0.2296   0.1980   0.1621   1.0000
            9    659   0.3557   0.1182   0.3958   1.0000
           10    529   0.3750   0.1999   0.4029   1.0000
           11    514   0.4347   0.8336   0.1568   1.0000
           12    476   0.1711   0.2454   0.2486   1.0000
           13    129   0.0137   0.6492   0.4870   1.0000
           14    108   0.1515   0.7097   0.6206   1.0000
           15    107   0.2094   0.2511   0.4049   1.0000
------------------------------------------------------------------------------

  COPY OF FILE.CDR:
  ==== == =======

ragb P21212 L= 0.9793 (12 Se & 2 macromolecules in a.u.)                        
CELL                                                                            
56.64 184.74 144.31    90.000    90.000   90.000                                
ANOM                                                                            
3.2                                                                             
LATTICE                                                                         
P                                                                               
SYMM                                                                            
X,Y,Z                                                                           
-X,-Y,Z                                                                         
-X+1/2,Y+1/2,-Z                                                                 
X+1/2,-Y+1/2,-Z                                                                 
CONTENTS                                                                        
 SE                                                                             
 48                                                                             
&CONTROL IHKL=1,NSET=25,NCYCLE=30,RVMIN=1000., IEXCC=0,                         
FSIGRO=2.65,FSIGDM=4.0,DELTLV=1.1,NITER=3,IFOUSG=1,                             
IBREAK=0,CCTLV=1.000,NSHELL=7,ECUT=0.25,,DFCUT=0.3750,EHLIM=1.0,                
ITEST=2/                                                                        
                                                                                
--------------------------------------------------------------                  
                                                                                
     INTENSITY DATA INFORMATION:                                                
     ==========================                                                 
                                                                                
     INPUT DATA ARE F**2                                                        
   DSANO (ANGS.):       1.0000                                                  
   DSFOU (ANGS.):       2.3015                                                  
   DSMIN (ANGS.):       2.3015                                                  
   N.CENTRIC REF:            0                                                  
  ANOMALOUS DIFFRACTION RATIOS(GLOBAL):                                         
   <|DF|>/<F> (%,acen); <|F|>; <|DF|>:   13.7783    107.2540     14.7778        
   <I/sig(I)> :           11.5489                                               
   <|DF|/sig(DF)>:         0.9780                                               
                                                                                
  ANOMALOUS DIFFRACTION RATIOS(SHELLS):                                         
      SHELL  DMEAN  DINF  <|DF|>/<F> <I/sig(I)> <|DF|/sig(DF)> NREFS            
        1     6.25  4.96    5.3466   35.1807    2.6562         5720    55552.82 
        2     4.33  3.93    4.2508   28.2736    1.5321         6076    54202.64 
        3     3.65  3.44    6.0409   17.7759    1.1153         6104    34566.83 
        4     3.27  3.12    9.5782   10.9096    0.9284         6105    19511.79 
        5     3.00  2.90   14.5593    7.1971    0.8019         6097    11106.24 
        6     2.81  2.73   20.2333    5.1729    0.6952         6019     7428.39 
        7     2.66  2.59   27.8244    3.6359    0.6081         5923     4901.76 
        8     2.53  2.48   33.6598    2.8961    0.5573         5809     3784.68 
        9     2.43  2.38   42.3729    2.1476    0.4742         5780     3182.75 
       10     2.34  2.30   54.1593    1.5505    0.3951         5453     2761.79 
++++++++++++++++++++++++++++++++++++++++++++++++++++++++++++++
   Job finished on 18- 5-2022   at 10:39:27
   Elapsed time:       190 seconds
++++++++++++++++++++++++++++++++++++++++++++++++++++++++++++++
