# Supplementary material for: Extending the novel |ρ|-based phasing algorithm to the solution of anomalous scattering substructures from SAD data of protein crystals
Source: Acta Crystallogr A Found Adv. 2022 Oct 10;78(Pt 6):473–81. doi: 10.1107/S2053273322008622 (PMC9624180; doi:10.1107/S2053273322008622)
Supplement: Supplementary file 1 [file a-78-00473-sup1.zip › ae5119_suppl_rev/sol_3_Se_4yu5/thur.DIF]

   -1   -1   -4   50.74  24.885   47.32  34.606
   -1   -1   -5  -27.80  29.591   -9.19  35.794
   -1   -1   -6  119.25  59.424  -23.75  48.808
   -1   -1   -7   79.89  62.798  -59.87  50.202
   -1   -1  -11  585.24 113.315  -46.24 101.349
   -1   -1  -12  26460. 991.002  86640. 2964.46
   -1   -1  -13 227485. 5398.11 227260. 5398.11
   -1   -1  -14  27049. 701.304  21916. 595.141
   -1   -1  -15  56860. 1401.26  73729. 2083.67
   -1   -1  -16  28565. 738.641  23527. 634.727
   -1   -1  -17  81286. 1975.26  78542. 1708.05
   -1   -1  -18 1164.64 115.384 3080.97 206.972
   -1   -1  -19  65317. 3151.14  73819. 2060.73
   -1   -1  -20  14692. 487.629  20243. 486.279
   -1   -1  -21  91183. 2215.92  84435. 1836.71
   -1   -1  -22  14755. 378.767  21071. 392.127
   -1   -1  -23  45659. 904.632  46334. 1042.28
   -1   -1  -24  78992. 1933.87  74134. 1829.06
   -1   -1  -25  19667. 547.458  16023. 568.151
   -1   -1  -26 113585. 2923.97 104768. 3158.34
   -1   -1  -27 265272. 6729.64 273144. 8016.19
   -1   -1  -28 6635.17 271.345  14449. 571.299
   -1   -1  -29 163068. 4826.81 182186. 5402.60
   -1   -1  -30  21264. 749.887  12254. 526.315
   -1   -1  -31  45119. 868.195  41921. 1069.72
   -1   -1  -32  17175. 490.328  16640. 651.371
   -1   -1  -33  43765. 1079.17  45074. 1459.74
   -1   -1  -34  44575. 1116.96  47368. 1493.48
   -1   -1  -35  39240. 982.905  33806. 1145.75
   -1   -1  -36 8533.50 259.784  11678. 436.392
   -1   -1  -37  20621. 461.088  17566. 550.157
   -1   -1  -38 7822.75 248.943  10342. 366.036
   -1   -1  -39  42668. 1112.46  42492. 1458.39
   -1   -1  -40  71255. 1775.53  65452. 2145.75
   -1   -1  -41 103194. 2521.81 111021. 3517.32
   -1   -1  -42  42641. 1120.11  50022. 1692.31
   -1   -1  -43  31822. 871.794  34004. 1059.83
   -1   -1  -44 3183.08 158.434 2279.80 186.325
   -1   -1  -45 9869.54 405.308  11669. 450.292
   -1   -1  -46 5263.15 306.253 2422.85 287.854
   -1   -1  -47  57985. 1486.28  58614. 1700.40
   -1   -1  -48 8110.65 250.562 5937.92 269.051
   -1   -1  -49  92937. 1815.11  93297. 2050.83
   -1   -1  -50  93117. 2328.83  89339. 2511.47
   -1   -1  -51  79307. 1803.42  67341. 1587.94
   -1   -1  -52  50562. 1433.20  47683. 1188.48
   -1   -1  -53  20432. 623.031  22708. 806.117
   -1   -1  -54  39618. 966.711  46649. 1125.50
   -1   -1  -55  12353. 830.858  11318. 758.434
   -1   -1  -56  45929. 1126.85  44678. 1135.85
   -1   -1  -57  30202. 900.134  26019. 783.625
   -1   -1  -58 3162.39 303.958 2864.14 354.296
   -1   -1  -59  30567. 913.179  31822. 811.065
   -1   -1  -60  96761. 2775.08  99190. 2865.94
   -1   -1  -61  82996. 2210.52  82276. 1892.94
   -1   -1  -62 4271.70 239.586 4253.71 240.171
   -1   -1  -63  25776. 891.587  21624. 824.561
   -1   -1  -64  46379. 1439.94  40418. 1318.49
   -1   -1  -65 1033.74 273.819  887.09 400.629
   -1   -1  -66  20940. 777.327  22168. 989.203
   -1   -1  -67  32218. 1071.97  32006. 1256.86
   -1   -1  -68  39028. 1252.81  32200. 1258.21
   -1   -1  -69  41116. 1189.38  39528. 1134.50
   -1   -1  -70 2005.40 312.640 2304.99 432.343
   -1   -1  -71  672.06 173.819  740.44 201.304
   -1   -1  -72  18767. 586.144  15695. 665.316
   -1   -1  -73  26347. 901.483  22384. 964.012
   -1   -1  -74 8533.50 445.119 7399.90 558.254
   -1   -1  -75 7422.39 409.131 7750.78 658.569
   -1   -1  -76 5645.52 388.304 6383.26 407.872
   -1   -1  -77 6113.35 377.148 6459.73 469.185
   -1   -1  -78  14674. 608.187  14116. 735.942
   -1   -1  -80 3808.81 748.537 3918.12 343.634
   -1   -1  -81 6648.67 815.564 5672.51 383.041
   -1   -1  -82 3144.40 672.514 4375.61 349.932
   -1   -1  -83  801.62 565.901 1167.79 260.594
   -1   -2   -1  -66.58  29.316  -17.94  31.084
   -1   -2   -2   34.58  26.941   -5.65  28.718
   -1   -2   -3   -5.48  31.669    5.37  34.426
   -1   -2   -4  -21.16  36.698  -46.15  40.549
   -1   -2   -5  -56.55  49.483  -27.21  42.263
   -1   -2   -6   23.52  56.995  -86.86  56.545
   -1   -2   -7  151.19  65.407   40.32  66.127
   -1   -2   -8  -83.54  85.425  -15.10  67.026
   -1   -2  -10  147.46 168.376  12218. 331.129
   -1   -2  -11  45164. 1130.45  40828. 1432.30
   -1   -2  -12 209222. 4993.25 219388. 4673.86
   -1   -2  -13 8632.47 209.896  15515. 291.813
   -1   -2  -14 140441. 2692.75 156770. 2675.21
   -1   -2  -15 140801. 2411.15 121053. 2330.63
   -1   -2  -16  10783. 293.882 9172.28 263.518
   -1   -2  -17 213810. 3319.38 216554. 3353.12
   -1   -2  -18 338146. 5218.17 325101. 7103.01
   -1   -2  -19  63338. 1759.78  67926. 1322.09
   -1   -2  -20 111471. 1926.67 122222. 1912.73
   -1   -2  -21  69096. 1115.16  64013. 1029.69
   -1   -2  -22  81017. 1643.27  76023. 1537.11
   -1   -2  -23 261043. 5087.71 250157. 4871.79
   -1   -2  -24  89024. 1418.80  77598. 1238.87
   -1   -2  -25 213630. 4189.38 235492. 4601.88
   -1   -2  -26 239496. 4984.25 222267. 4624.38
   -1   -2  -27  67971. 1484.48  68871. 1643.27
   -1   -2  -28  48043. 853.800  43666. 856.949
   -1   -2  -29  56275. 985.604  46154. 898.784
   -1   -2  -30 143815. 3040.03 154161. 3247.41
   -1   -2  -31  45569. 1034.64  42713. 975.258
   -1   -2  -32  13599. 304.633  12416. 283.670
   -1   -2  -33  15569. 350.787  15475. 352.586
   -1   -2  -34  16554. 455.240  11610. 353.936
   -1   -2  -35 157445. 2626.63 147143. 2456.59
   -1   -2  -36 8389.56 233.108 8232.11 223.122
   -1   -2  -37  12794. 325.956  13545. 337.517
   -1   -2  -38  52317. 1194.33  56050. 1027.44
   -1   -2  -39  33855. 844.354  32443. 821.412
   -1   -2  -40  40702. 960.413  43086. 893.836
   -1   -2  -41  12650. 313.360  11862. 313.495
   -1   -2  -42  23243. 623.481  19991. 561.403
   -1   -2  -43 9568.14 310.121  11970. 338.551
   -1   -2  -44  82501. 1884.39  80477. 1851.55
   -1   -2  -45  36100. 709.401  32060. 644.174
   -1   -2  -46  41394. 867.295  49483. 1147.55
   -1   -2  -47  77733. 1409.81  79757. 1597.84
   -1   -2  -48  82276. 1881.24  87719. 2210.52
   -1   -2  -49  33284. 843.004  31233. 902.833
   -1   -2  -50 121727. 2172.29 121862. 3137.65
   -1   -2  -51  57850. 1197.93  54566. 1142.15
   -1   -2  -52  57715. 1095.37  53936. 1139.45
   -1   -2  -53  13986. 484.030  18614. 550.157
   -1   -2  -54  28853. 599.640  25421. 691.407
   -1   -2  -55  81376. 2066.57  88754. 2923.07
   -1   -2  -56 116464. 2665.31 118219. 2978.85
   -1   -2  -57 9014.84 362.888  11844. 540.710
   -1   -2  -58  81062. 1834.46  77688. 1602.34
   -1   -2  -59  18412. 751.686  23347. 766.981
   -1   -2  -60  62618. 1520.02  60189. 1627.98
   -1   -2  -61 3826.36 259.604 3229.42 320.288
   -1   -2  -62  56680. 1386.41  55286. 1523.17
   -1   -2  -63 4768.33 198.875 4565.90 311.291
   -1   -2  -64  43216. 860.998  39001. 1016.64
   -1   -2  -65  48943. 1223.12  57265. 1785.42
   -1   -2  -66 2998.20 239.811 3019.79 436.662
   -1   -2  -67  43140. 1078.27  38628.  999.10
   -1   -2  -68  574.45 289.473 -306.79 423.166
   -1   -2  -69  33333. 1118.31  32704. 1301.39
   -1   -2  -70  23027. 853.350  19663. 922.626
   -1   -2  -71  35983. 1022.49  35457. 1063.43
   -1   -2  -72  30324. 798.020  28808. 903.283
   -1   -2  -73 1044.08 289.338 1115.16 415.429
   -1   -2  -74 1279.35 283.760 1577.15 442.600
   -1   -2  -75 2026.09 296.491 1608.19 462.887
   -1   -2  -76 1667.56 178.812  899.23 218.983
   -1   -2  -77  79532. 2298.24  82636. 2766.53
   -1   -2  -78 4309.94 349.392 4016.19 581.196
   -1   -2  -79 8205.12 299.370 9419.69 546.558
   -1   -2  -81  11705. 940.170  13270. 811.065
   -1   -2  -82 3774.18 658.569 2554.65 465.137
   -1   -2  -83 1206.03 773.279 2047.23 433.828
   -1   -2  -84 4311.74 859.198 2327.93 413.990
   -1   -2  -85  970.31 669.365  163.74 213.540
   -1   -2  -86  13365. 1168.69  14220. 683.310
   -1   -3   -1  -39.28  60.864   96.31  67.521
   -1   -3   -2   66.85  66.712  -90.64  69.411
   -1   -3   -3  110.39  69.186  -61.04  72.470
   -1   -3   -4 -105.71  65.722  -60.05  76.113
   -1   -3   -5    1.90  66.981   23.12  98.830
   -1   -3   -6  -83.27  99.280  184.98 111.606
   -1   -3   -7  28057. 876.742  31966. 992.802
   -1   -3   -8 -767.43 497.975  317.86 479.532
   -1   -3   -9  29694. 572.199  26586. 571.299
   -1   -3  -10  95456. 2119.21 109806. 2415.65
   -1   -3  -11 7971.20 295.411 7332.43 296.131
   -1   -3  -12  58749. 1085.92  60414. 1100.31
   -1   -3  -13 149303. 2574.90 140081. 2211.87
   -1   -3  -14  17679. 423.256  22182. 382.501
   -1   -3  -15  88304. 1421.50 102564. 1414.75
   -1   -3  -16 115654. 1714.80 124201. 1709.85
   -1   -3  -17 119658. 1771.03 132209. 2093.57
   -1   -3  -18 108997. 1748.99 102384. 2026.54
   -1   -3  -19 133333. 2999.55 154566. 2671.61
   -1   -3  -20  14305. 280.791  14480. 281.691
   -1   -3  -21 122447. 1798.47 129824. 1777.33
   -1   -3  -22  59199. 1157.89  51327. 946.918
   -1   -3  -23  83446. 1586.59 101125. 1771.03
   -1   -3  -24 3335.58 192.083 1741.34 164.012
   -1   -3  -25 309356. 4723.34 321412. 4579.39
   -1   -3  -26  39968. 684.210  38610. 617.633
   -1   -3  -27  29024. 524.066  22897. 403.193
   -1   -3  -28  30517. 701.304  38210. 784.525
   -1   -3  -29  17337. 466.036  17350. 423.751
   -1   -3  -30  53756. 896.535  50382. 783.175
   -1   -3  -31  72110. 1485.38  82006. 1557.35
   -1   -3  -32 2951.41 160.998 3377.41 121.097
   -1   -3  -33  43378. 811.965  40945. 655.870
   -1   -3  -34 237562. 4610.88 266262. 4817.81
   -1   -3  -35 100765. 2032.39  94467. 1782.27
   -1   -3  -36  53351. 1185.78  38952. 840.305
   -1   -3  -37  51372. 1149.80  55376. 1141.70
   -1   -3  -38  61628. 1349.98  64912. 1317.59
   -1   -3  -39 5362.12 194.512 6207.82 185.785
   -1   -3  -40 6351.77 249.078 7103.01 240.935
   -1   -3  -41  96671. 2039.13  95546. 1879.89
   -1   -3  -42  10922. 308.097 9545.65 267.206
   -1   -3  -43  39163. 715.699  37800. 647.773
   -1   -3  -44  17170. 406.882  18619. 396.851
   -1   -3  -45  21008. 563.652  24705. 590.643
   -1   -3  -46 5173.18 269.096 5200.17 239.001
   -1   -3  -47  59739. 1431.40  60909. 1259.11
   -1   -3  -48  32987. 708.501  24377. 479.981
   -1   -3  -49 7611.33 269.455 6068.37 177.913
   -1   -3  -50 5847.95 280.342 7296.44 262.393
   -1   -3  -51  70220. 1686.91  66307. 1384.16
   -1   -3  -52  10859. 383.355 6009.89 256.680
   -1   -3  -53  49303. 1053.98  47638. 866.846
   -1   -3  -54  80747. 1666.22  85155. 2931.17
   -1   -3  -55  61853. 1454.34  60234. 1298.24
   -1   -3  -56  51867. 1118.31  55556. 1118.31
   -1   -3  -57  75843. 1563.65  71210. 1515.07
   -1   -3  -58 7908.22 382.771 8250.10 491.677
   -1   -3  -59  30036. 889.788  27661. 921.726
   -1   -3  -60 7530.36 378.767 4772.82 418.983
   -1   -3  -61 2090.87 178.317 4228.52 227.710
   -1   -3  -62  32501. 952.316  35088. 1102.11
   -1   -3  -63  20355. 667.116  16946. 681.061
   -1   -3  -64 8200.62 393.522 8079.16 480.431
   -1   -3  -65  22883. 730.993  27868. 949.617
   -1   -3  -66  15717. 560.953  15092. 713.000
   -1   -3  -67  16532. 580.746  15942. 736.392
   -1   -3  -68  26172. 802.068  25646. 996.400
   -1   -3  -69 6527.21 276.428 6864.59 317.049
   -1   -3  -70  23594. 581.196  22357. 695.906
   -1   -3  -71  31412. 711.650  29834. 735.042
   -1   -3  -72 6495.72 246.738 5105.71 274.898
   -1   -3  -73 3765.63 278.002 2493.47 376.383
   -1   -3  -74 5744.48 232.119 7921.72 364.372
   -1   -3  -75 3285.65 185.065 2743.59 262.528
   -1   -3  -76 2422.85 155.780 2843.00 299.505
   -1   -3  -77  28736. 890.687  24507. 1097.61
   -1   -3  -78  28547. 1000.45  24660. 1288.80
   -1   -3  -79  54161. 1652.27  56050. 2022.49
   -1   -3  -80 3101.66 302.204 2984.25 493.927
   -1   -3  -81 2114.71 268.736 2189.83 524.066
   -1   -3  -82  14701. 1129.10  12771. 865.496
   -1   -3  -83 3248.31 710.751 3639.22 548.807
   -1   -3  -87  619.88 643.274 2678.81 462.887
   -1   -4   -1  658.57 396.941  208.05 437.381
   -1   -4   -2  82636. 2100.31  164.28 479.532
   -1   -4   -3  317.90 675.663 -106.93 703.553
   -1   -4   -4  135.94 620.332 -215.52 755.735
   -1   -4   -5 129600. 2062.98 1603.69 647.773
   -1   -4   -6  51597. 1108.41  46064. 802.968
   -1   -4   -7 316554. 4552.40 267566. 4160.59
   -1   -4   -8 316644. 4907.78 282591. 4390.46
   -1   -4   -9 4320.28 200.225 1698.60 148.628
   -1   -4  -10  18169. 321.952  13491. 324.696
   -1   -4  -11  13702. 347.683  11736. 334.772
   -1   -4  -12  73504. 1335.58  68241. 1250.11
   -1   -4  -13  45119. 799.369  48403. 747.638
   -1   -4  -14 106703. 1881.69  99280. 1762.48
   -1   -4  -15  25897. 490.328  22785. 414.080
   -1   -4  -16  17337. 314.350  20409. 353.306
   -1   -4  -17  11970. 308.862  26991. 498.875
   -1   -4  -18  17157. 339.271  12677. 331.309
   -1   -4  -19  90688. 1617.18 101035. 1417.00
   -1   -4  -20 182546. 2490.33 174674. 2385.51
   -1   -4  -21 276248. 3724.24 265452. 3583.89
   -1   -4  -22  27233. 472.334  34372. 581.646
   -1   -4  -23 191138. 3285.20 198830. 3422.40
   -1   -4  -24  29141. 649.572  26028. 598.290
   -1   -4  -25 216599. 3954.56 195771. 3590.19
   -1   -4  -26 175753. 3233.47 186594. 3424.20
   -1   -4  -27  68736. 1350.43  57355. 1148.00
   -1   -4  -28  87269. 1780.92  85875. 1762.48
   -1   -4  -29 116554. 1846.60 108547. 1729.64
   -1   -4  -30  94872. 1520.02 101169. 1617.18
   -1   -4  -31  33383. 605.487  30274. 565.002
   -1   -4  -32  30724. 586.144  22461. 476.833
   -1   -4  -33 136707. 2152.04 128565. 2033.74
   -1   -4  -34  75528. 1565.00  76383. 1597.39
   -1   -4  -35  37157. 887.988  33977. 838.506
   -1   -4  -36  25690. 662.617  32870. 819.162
   -1   -4  -37 150697. 2653.17 136212. 2406.66
   -1   -4  -38  63203. 1395.41  61538. 1372.92
   -1   -4  -39  96851. 2057.58 101349. 2155.64
   -1   -4  -40  23297. 505.623  26028. 575.798
   -1   -4  -41  56590. 1079.62  51732. 927.125
   -1   -4  -42  30774. 692.757  35290. 668.915
   -1   -4  -43  17782. 515.969  20360. 535.312
   -1   -4  -44  843.45 177.013 1497.52 219.793
   -1   -4  -45  11138. 353.531  10558. 319.838
   -1   -4  -46  34593. 862.797  34152. 794.421
   -1   -4  -47 8025.18 449.032 8313.08 302.744
   -1   -4  -48  22420. 516.869  23189. 488.079
   -1   -4  -49  22141. 477.282  19127. 426.180
   -1   -4  -50 118084. 1979.76 123752. 1930.27
   -1   -4  -51  57850. 1345.03  51507. 1133.15
   -1   -4  -52 209671. 3469.63 205758. 3181.28
   -1   -4  -53  24426. 537.111  28686. 561.403
   -1   -4  -54  10382. 316.374  12551. 713.000
   -1   -4  -55  44984. 1386.41  46154. 1186.68
   -1   -4  -56  54881. 1031.49  52362. 928.024
   -1   -4  -57  32276. 698.605  38385. 743.139
   -1   -4  -58  44440. 1120.11  42672. 860.098
   -1   -4  -59  87719. 1966.71  88889. 1861.45
   -1   -4  -60  12384. 394.557  15007. 399.730
   -1   -4  -61  19411. 606.387  21264. 594.691
   -1   -4  -62  87134. 1956.36  89159. 1875.39
   -1   -4  -63 8313.08 421.637 8564.99 356.050
   -1   -4  -64  20828. 522.267  21615. 458.839
   -1   -4  -65 8367.06 356.005  11921. 362.708
   -1   -4  -66  90823. 1739.09  87314. 1711.20
   -1   -4  -67  36262. 822.761  34849. 979.306
   -1   -4  -68  22537. 557.354  23756. 624.381
   -1   -4  -69  19910. 508.771  15259. 474.583
   -1   -4  -70  32425. 928.024  34318. 1026.99
   -1   -4  -71  10639. 549.257 9244.25 525.865
   -1   -4  -72  19465. 521.817  21858. 640.575
   -1   -4  -73 6752.13 376.068 6360.77 462.887
   -1   -4  -74 7089.51 391.992 7026.53 475.483
   -1   -4  -75 2478.18 295.141 2283.85 388.259
   -1   -4  -76  31979. 704.003  31192. 717.048
   -1   -4  -77 4853.80 245.749 4907.78 270.670
   -1   -4  -78  27859. 807.467  26433. 837.606
   -1   -4  -79 7201.97 431.893 8227.61 581.646
   -1   -4  -80  18417. 601.889  16725. 919.927
   -1   -4  -81  29694. 859.648  24791. 1581.64
   -1   -4  -82 9640.12 397.391  11975. 857.849
   -1   -4  -83  859.65 221.547 1569.95 423.526
   -1   -4  -84 5434.09 296.896 2609.98 675.663
   -1   -4  -85 2041.83 201.034 2882.14 1211.87
   -1   -4  -86  18569. 1506.52  16019. 1772.38
   -1   -5   -1 103059. 2128.20 117319. 2234.37
   -1   -5   -2  11817. 359.244  14890. 395.996
   -1   -5   -3 121053. 2698.60 114125. 2343.23
   -1   -5   -4  97301. 2024.29 119343. 2442.64
   -1   -5   -5  67926. 1287.90  60504. 1280.25
   -1   -5   -6  35191. 908.231  33279. 798.020
   -1   -5   -7  46784. 835.357  56185. 976.157
   -1   -5   -8  48538. 936.121  43545. 784.075
   -1   -5   -9 117454. 1920.38  92173. 1685.56
   -1   -5  -10  43338. 787.224  39645. 730.993
   -1   -5  -11  42609. 1077.37  44296. 1119.66
   -1   -5  -12  31278. 840.755  30657. 834.007
   -1   -5  -13  66307. 1232.57  68151. 1271.25
   -1   -5  -14 1699.50 139.721 2749.43 159.514
   -1   -5  -15  90373. 2071.07 106703. 2420.15
   -1   -5  -16 3181.73 255.510 5303.64 321.187
   -1   -5  -17 132389. 2336.93 116284. 2072.42
   -1   -5  -18 314215. 5353.12 294602. 7962.21
   -1   -5  -19 255465. 7121.00 273009. 5393.61
   -1   -5  -20  84345. 1790.82  90823. 1906.43
   -1   -5  -21 350652. 6882.58 369770. 7246.96
   -1   -5  -22 353531. 5506.07 296086. 4628.88
   -1   -5  -23 138821. 2395.86 133198. 2301.84
   -1   -5  -24  41786. 1042.73  56500. 1336.03
   -1   -5  -25 356815. 5901.93 350967. 5807.46
   -1   -5  -26  45524. 1128.65  47458. 1159.24
   -1   -5  -27  72650. 1675.21  68646. 1584.34
   -1   -5  -28  34359. 704.453  42537. 825.910
   -1   -5  -29  10270. 392.847 9937.01 363.247
   -1   -5  -30  68466. 1598.29  63473. 1479.08
   -1   -5  -31  29127. 802.518  29397. 795.771
   -1   -5  -32 105038. 1865.95 108502. 1908.23
   -1   -5  -33  28070. 794.421  32937. 873.593
   -1   -5  -34 8551.50 303.194  10562. 305.128
   -1   -5  -35  14849. 407.467  15115. 406.297
   -1   -5  -36  42618. 926.675  31750. 818.713
   -1   -5  -37  27341. 789.923  26505. 589.743
   -1   -5  -38  49438. 1354.02  47998. 1046.78
   -1   -5  -39  63248. 1223.57  61224. 1173.64
   -1   -5  -40  11197. 351.687 9518.66 313.585
   -1   -5  -41  68241. 1317.59  60459. 1177.69
   -1   -5  -42 2927.57 276.743 2133.15 303.329
   -1   -5  -43 3696.80 310.571 3565.00 320.108
   -1   -5  -44 6063.87 331.534 6491.22 363.562
   -1   -5  -45  73864. 1309.94  65002. 1261.36
   -1   -5  -46  20391. 612.685  23315. 684.210
   -1   -5  -47  19150. 591.542  15803. 542.060
   -1   -5  -48  56635. 1045.88  48808. 928.474
   -1   -5  -49  19703. 501.574  20873. 520.917
   -1   -5  -50  37188. 960.413  43977. 1103.46
   -1   -5  -51 1928.47 149.797 1949.62 160.729
   -1   -5  -52  20648. 652.271  24710. 728.744
   -1   -5  -53  59154. 1134.95  56905. 1100.76
   -1   -5  -54  75753. 1404.86  69860. 2522.71
   -1   -5  -55 3234.36 367.116 3765.63 354.296
   -1   -5  -56  103.51 273.594  687.81 266.082
   -1   -5  -57  87629. 2008.10  87854. 2019.34
   -1   -5  -58  81916. 1513.72  74224. 1389.56
   -1   -5  -59 1938.37 204.543 2899.23 199.235
   -1   -5  -60 100540. 2461.99 102294. 2478.18
   -1   -5  -61  30414. 808.366  32326. 728.294
   -1   -5  -62  52856. 1445.79  54701. 1435.45
   -1   -5  -63  22105. 584.345  19577. 516.869
   -1   -5  -64 4101.66 466.486 3960.41 347.503
   -1   -5  -65 2053.08 423.571 2292.40 312.595
   -1   -5  -66  16118. 543.409  14462. 487.179
   -1   -5  -67  23833. 674.763  23464. 580.296
   -1   -5  -68  32447. 993.251  32276. 886.189
   -1   -5  -69  29995. 949.617  27530. 793.971
   -1   -5  -70 3249.21 242.645 2274.40 189.473
   -1   -5  -71  12375. 563.652  11084. 456.140
   -1   -5  -72 3086.82 421.907 3156.54 300.809
   -1   -5  -73  12794. 543.409  12987. 409.851
   -1   -5  -74  17967. 551.057  17170. 564.552
   -1   -5  -75  21201. 824.561  21120. 877.192
   -1   -5  -76  849.75 289.069  196.09 417.453
   -1   -5  -77 4597.39 362.798 3115.16 547.458
   -1   -5  -78 9730.08 475.483  11417. 677.462
   -1   -5  -79 6864.59 412.640 6761.13 510.121
   -1   -5  -80  36986. 1102.56  35722. 1082.32
   -1   -5  -81  -77.64 255.015   92.85 376.383
   -1   -5  -82 2459.29 293.657 2972.56 408.906
   -1   -5  -83  22937. 554.655  21696. 592.892
   -1   -5  -84  15394. 555.555  12204. 860.548
   -1   -5  -85  16977. 562.752  16316. 817.363
   -1   -5  -86  782.73 130.814  443.27 165.452
   -1   -5  -87 1840.75 677.462 2128.65 548.357
   -1   -6   -1  61898. 995.051  56230. 1003.60
   -1   -6   -2  29986. 675.663  31345. 695.906
   -1   -6   -3  89923. 1310.84  91318. 1327.48
   -1   -6   -4 181106. 2522.26 172020. 2403.96
   -1   -6   -5 125236. 1793.52 127980. 1830.86
   -1   -6   -6  17359. 470.085  25263. 599.190
   -1   -6   -7 183626. 2559.60 175663. 2452.09
   -1   -6   -8  54386. 866.396  43455. 727.395
   -1   -6   -9 140711. 2502.47 137967. 2459.29
   -1   -6  -10  25632. 493.927  36919. 637.876
   -1   -6  -11 2570.40 237.966 6230.31 313.360
   -1   -6  -12  98560. 1452.99  83806. 1255.51
   -1   -6  -13  39717. 657.219  33090. 572.199
   -1   -6  -14  36955. 616.734  23239. 438.596
   -1   -6  -15 375258. 5065.22 400989. 5402.60
   -1   -6  -16 269096. 4633.37 255780. 4412.95
   -1   -6  -17  18232. 383.895  10180. 259.424
   -1   -6  -18 104588. 1917.23 109357. 2826.36
   -1   -6  -19 1350.88 269.905 4570.40 268.736
   -1   -6  -20 107872. 2105.71 103734. 2025.64
   -1   -6  -21 228340. 4237.51 219433. 4071.52
   -1   -6  -22 281106. 5506.07 282051. 5519.56
   -1   -6  -23  16716. 396.581  14112. 353.621
   -1   -6  -24  78093. 1343.23  87674. 1476.83
   -1   -6  -25 124831. 2566.80 120693. 2479.98
   -1   -6  -26  64058. 1163.29  79037. 1372.92
   -1   -6  -27  75573. 1645.97  70625. 1547.91
   -1   -6  -28 -413.72 239.091 1442.64 257.040
   -1   -6  -29  24112. 565.901  22042. 520.017
   -1   -6  -30  29532. 686.009  26460. 585.245
   -1   -6  -31 4673.86 240.126 9208.27 300.225
   -1   -6  -32 1485.83 279.442 -102.20 236.077
   -1   -6  -33  45479. 880.341  45524. 873.143
   -1   -6  -34  73864. 1330.18  86954. 1525.41
   -1   -6  -35 6351.77 389.653 5461.08 354.476
   -1   -6  -36 7188.48 303.958 5371.11 265.857
   -1   -6  -37  907.33 297.840  461.99 256.680
   -1   -6  -38  40157. 811.965  36284. 744.939
   -1   -6  -39  28776. 827.709  24453. 729.644
   -1   -6  -40 7107.51 296.221 3984.70 242.285
   -1   -6  -41 3358.97 214.845 2737.29 204.813
   -1   -6  -42  13995. 546.108  15659. 563.652
   -1   -6  -43  13225. 396.176  14903. 416.554
   -1   -6  -44  10846. 482.231  10931. 474.134
   -1   -6  -45  32096. 717.948  31372. 697.255
   -1   -6  -46  25888. 775.078  27368. 795.321
   -1   -6  -47  12456. 397.256  12762. 383.940
   -1   -6  -48  35218. 954.565  31242. 895.186
   -1   -6  -49  12146. 549.257  12928. 540.710
   -1   -6  -50  42078. 962.212  39132. 863.697
   -1   -6  -51  17431. 669.365  14193. 577.597
   -1   -6  -52  19447. 537.111  21907. 522.717
   -1   -6  -53  11556. 566.351  10940. 489.878
   -1   -6  -54  22438. 794.421  20927. 883.490
   -1   -6  -55  15367. 500.224  11565. 481.781
   -1   -6  -56  29658. 669.365  32672. 753.935
   -1   -6  -57  88304. 1616.73  90058. 1625.73
   -1   -6  -58  35974. 844.354  37737. 839.405
   -1   -6  -59  77283. 1840.75  78677. 1837.16
   -1   -6  -60  522.72 313.450  703.55 314.710
   -1   -6  -61  11048. 410.166  12434. 413.225
   -1   -6  -62  28655. 884.839  29946. 868.195
   -1   -6  -63  18124. 666.216  15281. 593.342
   -1   -6  -64  28511. 1100.31  28259. 819.612
   -1   -6  -65  42375. 1158.34  41777. 1108.41
   -1   -6  -66  22519. 751.236  22928. 741.340
   -1   -6  -67  27908. 821.862  32321. 803.418
   -1   -6  -68  40076. 1006.30  47278. 990.102
   -1   -6  -69 1860.55 193.882 2305.89 198.290
   -1   -6  -70  10207. 569.500 9514.16 472.784
   -1   -6  -71 8083.66 469.185 6518.21 422.402
   -1   -6  -72  20229. 1016.19  26158. 692.307
   -1   -6  -73 7876.74 513.720 9185.78 419.928
   -1   -6  -74 5173.18 457.040 6252.81 414.484
   -1   -6  -75 4696.35 483.130 6041.38 407.827
   -1   -6  -76  20373. 825.460  17346. 636.976
   -1   -6  -77 7786.77 531.264 7638.32 431.174
   -1   -6  -78 2830.41 411.516 2984.70 317.768
   -1   -6  -79 3522.26 425.236 3154.74 290.283
   -1   -6  -80 5353.12 442.510 6828.60 356.905
   -1   -6  -81 1596.49 352.136 1413.85 429.779
   -1   -6  -82 5843.45 343.230 4664.86 456.140
   -1   -6  -83 4043.63 354.071 2661.72 441.160
   -1   -6  -84 1268.10 293.927 2478.18 485.829
   -1   -6  -85 4315.79 404.498 4038.68 487.179
   -1   -6  -86 1106.61 333.558  396.67 380.476
   -1   -7   -1  63338. 1254.61  62078. 1234.37
   -1   -7   -2  28790. 567.251  32330. 613.135
   -1   -7   -3  10522. 326.945  14494. 374.808
   -1   -7   -4  48403. 824.111  45344. 833.557
   -1   -7   -5 141250. 2031.04 165227. 2350.43
   -1   -7   -6  85875. 1626.18  78542. 1504.27
   -1   -7   -7 151732. 2152.49 136752. 1955.91
   -1   -7   -8  12290. 320.602  13680. 338.956
   -1   -7   -9 117049. 2142.15  91543. 1718.40
   -1   -7  -10  58614. 955.914  60144. 976.607
   -1   -7  -11  13342. 334.458  10225. 315.609
   -1   -7  -12  233.69  97.076  306.25 100.585
   -1   -7  -13 8061.17 284.435 6617.18 270.445
   -1   -7  -14  19888. 444.489  15852. 412.190
   -1   -7  -15  62348. 1239.76  75169. 1450.74
   -1   -7  -16  49033. 1026.54  43608. 934.772
   -1   -7  -17 327845. 5641.02 299595. 5164.19
   -1   -7  -18  20031. 422.132  17337. 494.826
   -1   -7  -19  85515. 1829.96  74809. 1171.39
   -1   -7  -20 138416. 2276.20 137787. 2252.81
   -1   -7  -21  91768. 1580.30  92533. 1576.25
   -1   -7  -22 277373. 5461.08 248763. 4912.28
   -1   -7  -23  89699. 1520.47  92488. 1554.65
   -1   -7  -24 184930. 2943.77 194782. 3081.42
   -1   -7  -25  21147. 654.070  19186. 606.387
   -1   -7  -26  17440. 586.594  10351. 436.077
   -1   -7  -27  91003. 1958.16  94242. 2006.30
   -1   -7  -28  26689. 616.734  36226. 741.790
   -1   -7  -29  43099. 838.506  37598. 743.589
   -1   -7  -30  12263. 504.723  10724. 416.014
   -1   -7  -31 4502.92 349.257 4374.26 340.396
   -1   -7  -32 3034.63 319.208 1917.23 291.408
   -1   -7  -33  37152. 765.631  31921. 676.113
   -1   -7  -34 2519.12 185.965 3035.53 196.131
   -1   -7  -35 6036.88 294.197 4651.37 274.584
   -1   -7  -36  21741. 714.349  17944. 627.980
   -1   -7  -37 3744.04 213.765 3316.69 231.894
   -1   -7  -38  25070. 558.254  23945. 612.685
   -1   -7  -39  44215. 876.742  42506. 923.526
   -1   -7  -40 134143. 2279.35 143410. 2439.04
   -1   -7  -41  54791. 1098.51  53936. 1114.71
   -1   -7  -42  10567. 361.538 9631.12 355.555
   -1   -7  -43  51192. 1020.24  56455. 1246.51
   -1   -7  -44  87854. 1570.40  84390. 1531.26
   -1   -7  -45  72605. 1317.59  71300. 1308.59
   -1   -7  -46  61988. 1480.43  59694. 1456.14
   -1   -7  -47  20126. 500.674  23567. 616.284
   -1   -7  -48  34431. 797.120  33729. 793.072
   -1   -7  -49 5506.07 285.380 5461.08 312.100
   -1   -7  -50  95636. 1737.29 101889. 1860.55
   -1   -7  -51  58974. 1445.79  60099. 1496.62
   -1   -7  -52  717.50 295.321  669.81 298.020
   -1   -7  -53 133783. 2762.48 121187. 2153.84
   -1   -7  -54  92578. 2541.61  91723. 2533.51
   -1   -7  -55 1394.51 211.381  269.32 176.383
   -1   -7  -56 2224.02 318.218 2618.98 480.431
   -1   -7  -57  19469. 773.279  18336. 843.004
   -1   -7  -58  14836. 587.044  13630. 605.487
   -1   -7  -59  53576. 1067.48  61179. 1216.82
   -1   -7  -60  21030. 549.707  24998. 636.976
   -1   -7  -61  52946. 1031.94  55915. 1185.33
   -1   -7  -62 3798.92 433.918 4002.70 479.981
   -1   -7  -63  50562. 1459.74  57400. 1645.07
   -1   -7  -64 5793.97 494.826 6293.29 544.759
   -1   -7  -65  53306. 1217.27  51147. 1228.97
   -1   -7  -66  22227. 820.512  24381. 949.617
   -1   -7  -67  15951. 696.356  14836. 744.039
   -1   -7  -68  45659. 1339.63  41988. 1315.79
   -1   -7  -69 9572.64 556.905  10022. 614.034
   -1   -7  -70  179.17 365.677  -61.63 430.139
   -1   -7  -71  10405. 492.127  11592. 528.564
   -1   -7  -72  10765. 475.033  10157. 496.626
   -1   -7  -73  18507. 489.428  18322. 533.963
   -1   -7  -74 6756.63 406.387 7282.94 437.202
   -1   -7  -75 1158.34 343.589  904.63 329.644
   -1   -7  -76 1211.87 337.067 1282.05 336.212
   -1   -7  -77  13437. 601.889  12816. 711.200
   -1   -7  -78 3358.52 376.743 3725.14 379.802
   -1   -7  -79 4363.47 384.120 4871.79 383.670
   -1   -7  -80 3717.94 379.532 2815.56 336.302
   -1   -7  -81 8178.13 399.235 8663.96 390.643
   -1   -7  -82 1079.62 206.253 1536.21 186.505
   -1   -7  -83 6855.59 406.927 5960.41 340.081
   -1   -7  -84  -44.27 318.983   58.97 266.531
   -1   -7  -85  13072. 551.506  14184. 449.662
   -1   -7  -86 3876.29 444.219 3060.73 461.088
   -1   -7  -87 4651.37 857.399 6774.62 822.761
   -1   -8   -1  43414. 1085.02  52677. 1259.56
   -1   -8   -2 128160. 3319.83 132523. 3427.35
   -1   -8   -3  38111. 996.850  41318. 1049.93
   -1   -8   -4 105038. 2203.33  96401. 2043.18
   -1   -8   -5  73819. 1841.20  85875. 2122.35
   -1   -8   -6  97841. 1833.11  94377. 1789.02
   -1   -8   -7  91993. 1735.49  79892. 1547.91
   -1   -8   -8  51417. 1066.58  42969. 950.516
   -1   -8   -9 194107. 4341.43 208232. 4669.36
   -1   -8  -10  10454. 504.273 7705.80 427.890
   -1   -8  -11 212146. 4332.43 209626. 4283.85
   -1   -8  -12  64282. 1506.07  62078. 1458.84
   -1   -8  -13  22632. 712.100  25659. 775.528
   -1   -8  -14 100450. 2195.68  84345. 1885.74
   -1   -8  -15 9851.54 342.645 8101.66 310.976
   -1   -8  -16 9248.75 467.386 4570.40 376.923
   -1   -8  -17 152092. 3504.72 135402. 2862.34
   -1   -8  -18  75618. 1574.00  65497. 1417.00
   -1   -8  -19 146873. 4035.08 131444. 2991.45
   -1   -8  -20 212101. 3673.86 221547. 3852.45
   -1   -8  -21  33963. 768.330  21826. 575.798
   -1   -8  -22 2104.81 349.752 2267.65 355.465
   -1   -8  -23 120378. 2746.74 118983. 2728.29
   -1   -8  -24  46604. 1011.69  41039. 927.125
   -1   -8  -25  92847. 1715.25  85245. 1594.24
   -1   -8  -26  34633. 829.959  43365. 887.089
   -1   -8  -27  85155. 1492.58  74944. 1325.23
   -1   -8  -28  90688. 2001.80  93477. 2031.49
   -1   -8  -29  24188. 688.708  19672. 582.545
   -1   -8  -30 8205.12 469.185 5335.13 392.262
   -1   -8  -31 3863.24 443.409 3273.50 374.853
   -1   -8  -32 7395.40 468.735 4260.45 374.853
   -1   -8  -33  41206. 882.590  35493. 783.625
   -1   -8  -34  92757. 1681.96  89609. 1619.43
   -1   -8  -35  12587. 641.925  10036. 453.891
   -1   -8  -36  61808. 1251.91  74224. 1410.26
   -1   -8  -37  14399. 438.416  13347. 413.270
   -1   -8  -38  13558. 605.937  13882. 583.445
   -1   -8  -39  15128. 647.323  18448. 669.815
   -1   -8  -40 3626.63 234.458 3150.24 221.142
   -1   -8  -41  748.99 367.836 1012.59 340.710
   -1   -8  -42  34620. 775.078  36064. 779.127
   -1   -8  -43  54296. 1089.97  50112. 1006.75
   -1   -8  -44 118758. 2100.76 131174. 2267.20
   -1   -8  -45  79757. 1467.83  92083. 1776.88
   -1   -8  -46  41970. 1164.19  42312. 1137.20
   -1   -8  -47  22276. 780.926  18893. 691.407
   -1   -8  -48  31021. 733.692  28614. 677.912
   -1   -8  -49  11305. 579.397  13468. 593.342
   -1   -8  -50  62573. 1287.45  60954. 1231.22
   -1   -8  -51  11475. 423.526  13194. 425.101
   -1   -8  -52  83401. 1583.89  82861. 1550.16
   -1   -8  -53  10801. 502.474 9689.60 374.943
   -1   -8  -54  18533. 807.916  17152. 680.611
   -1   -8  -55  52721. 1598.74  53306. 1175.44
   -1   -8  -56  53486. 1118.76  57625. 1157.44
   -1   -8  -57  25029. 762.932  30022. 772.379
   -1   -8  -58 4259.56 425.281 3054.88 472.334
   -1   -8  -59 114035. 2668.46 115654. 2691.86
   -1   -8  -60  24768. 865.496  24498. 874.943
   -1   -8  -61  12182. 601.439 8834.90 565.901
   -1   -8  -62  51282. 1087.27  49078. 1047.23
   -1   -8  -63 8992.34 405.398 8164.63 388.214
   -1   -8  -64  18763. 759.783  17796. 738.191
   -1   -8  -65  52452. 1442.19  51102. 1392.71
   -1   -8  -66  11853. 675.213  12074. 613.135
   -1   -8  -67  37562. 1200.63  34606. 1058.48
   -1   -8  -68 6567.69 398.920 7480.87 394.152
   -1   -8  -69  10666. 650.472  13041. 645.074
   -1   -8  -70 4853.80 476.833 5182.18 474.134
   -1   -8  -71  22092. 659.469  25825. 794.871
   -1   -8  -72 7246.96 509.671 6000.89 486.729
   -1   -8  -73  24408. 749.887  25695. 712.100
   -1   -8  -74 1550.61 397.121 1846.15 409.041
   -1   -8  -75 3612.68 421.592 5380.11 465.137
   -1   -8  -76 3567.70 427.620 2265.40 399.505
   -1   -8  -77  21188. 788.573  22402. 778.227
   -1   -8  -78 7660.81 511.470 6059.37 529.014
   -1   -8  -79 1205.58 377.957  946.92 407.107
   -1   -8  -80   50.92 364.957  -46.83 377.508
   -1   -8  -81 4367.52 453.891 2861.90 432.838
   -1   -8  -82 1212.77 339.676 1575.80 340.845
   -1   -8  -83 7687.80 451.641 7566.34 520.917
   -1   -8  -84 4267.65 384.300 4094.01 380.521
   -1   -8  -85  19816. 825.460  16716. 681.061
   -1   -8  -86 6486.72 484.480 5753.48 657.669
   -1   -8  -87 1504.27 811.515 -343.95 697.705
   -1   -9   -1 114215. 1685.11 122132. 1789.02
   -1   -9   -2 108547. 1622.58  99640. 1505.62
   -1   -9   -3  12191. 476.383  12047. 469.185
   -1   -9   -4  25493. 685.559  15933. 526.765
   -1   -9   -5  35911. 677.012  31862. 623.931
   -1   -9   -6  36289. 868.195  38462. 909.581
   -1   -9   -7 132973. 1969.41 119928. 1793.97
   -1   -9   -8  19789. 511.920  25848. 596.041
   -1   -9   -9  18682. 443.229  19235. 452.541
   -1   -9  -10  35286. 691.407  44237. 817.363
   -1   -9  -11 148448. 2164.64 155645. 2259.11
   -1   -9  -12 192982. 3458.84 181781. 3272.60
   -1   -9  -13  27341. 723.796  26847. 719.297
   -1   -9  -14 1128.20 283.041 1655.87 286.414
   -1   -9  -15  62978. 1098.06  63203. 1099.41
   -1   -9  -16  20112. 640.125  13594. 531.264
   -1   -9  -17  58974. 1543.41  63788. 1417.45
   -1   -9  -18  25861. 708.051  25241. 695.906
   -1   -9  -19  12303. 749.437 5317.13 789.473
   -1   -9  -20  22897. 528.115  17427. 524.516
   -1   -9  -21  82501. 1362.57  78722. 1310.39
   -1   -9  -22  74764. 1604.59  90688. 1886.19
   -1   -9  -23 6626.17 407.917 4786.32 374.269
   -1   -9  -24  78228. 1340.53  82006. 1391.81
   -1   -9  -25 4120.55 259.289 7359.42 303.059
   -1   -9  -26  67926. 1206.93  64282. 1157.44
   -1   -9  -27  52946. 996.400  63788. 1145.30
   -1   -9  -28  20000. 658.569  23099. 712.100
   -1   -9  -29  50202. 1186.23  44606. 1094.02
   -1   -9  -30 7872.24 321.232 7660.81 323.886
   -1   -9  -31  13527. 434.098  13711. 440.081
   -1   -9  -32  19874. 693.207  17553. 651.371
   -1   -9  -33  19658. 582.995  20702. 600.539
   -1   -9  -34  81376. 1415.20  79262. 1388.66
   -1   -9  -35  39995. 1058.93  37602. 1017.99
   -1   -9  -36  576.25 172.739  591.99 174.089
   -1   -9  -37  16896. 482.681  13603. 433.198
   -1   -9  -38  25277. 801.169  25133. 805.217
   -1   -9  -39 105578. 1811.06  99100. 1723.79
   -1   -9  -40  56950. 1060.28  45299. 964.461
   -1   -9  -41  24323. 781.376  15699. 620.332
   -1   -9  -42 181511. 2891.14 184615. 2937.47
   -1   -9  -43  95456. 2083.22  91228. 2004.50
   -1   -9  -44 5308.14 430.859 5515.06 440.710
   -1   -9  -45  44210. 1155.64  41597. 1101.21
   -1   -9  -46  87134. 1506.07  83536. 1556.90
   -1   -9  -47 138192. 2923.52 137157. 2903.73
   -1   -9  -48  14903. 635.627  12258. 573.999
   -1   -9  -49  59199. 1450.29  61763. 1497.07
   -1   -9  -50  17697. 683.760  17652. 689.608
   -1   -9  -51  68286. 1625.28  66172. 1597.39
   -1   -9  -52  91813. 2073.77  88799. 2170.49
   -1   -9  -53  24143. 950.516  21003. 846.603
   -1   -9  -54  91633. 2097.61  86370. 1690.96
   -1   -9  -55  46334. 1829.96  40936. 1235.72
   -1   -9  -56  83626. 1652.27  88439. 1760.23
   -1   -9  -57  75933. 1526.31  68736. 1448.94
   -1   -9  -58  26365. 901.933  25947. 933.422
   -1   -9  -59  40238. 975.258  42015. 1146.65
   -1   -9  -60  14152. 483.580  15502. 522.717
   -1   -9  -61  18668. 644.174  21696. 650.022
   -1   -9  -62  50292. 1080.07  55556. 1118.76
   -1   -9  -63  25789. 883.940  26154. 1014.39
   -1   -9  -64  25340. 874.493  27350. 1034.64
   -1   -9  -65  40297. 976.607  40045. 1218.62
   -1   -9  -66  23383. 851.101  19537. 881.691
   -1   -9  -67  28817. 945.118  27481. 925.325
   -1   -9  -68  30981. 964.911  27629. 927.125
   -1   -9  -69  31880. 785.424  36986. 904.632
   -1   -9  -70  773.73 335.492  150.20 429.914
   -1   -9  -71  10180. 545.658 6108.86 486.279
   -1   -9  -72 5991.90 381.421 5560.05 370.535
   -1   -9  -73  11781. 609.086 9995.49 515.519
   -1   -9  -74  11138. 601.889 9536.65 578.947
   -1   -9  -75 6608.18 513.270 6684.65 523.166
   -1   -9  -76  12159. 615.384  12150. 626.630
   -1   -9  -77 6351.77 490.328 6563.20 519.568
   -1   -9  -78  27395. 915.429  25205. 719.297
   -1   -9  -79 6315.78 560.053 7480.87 527.665
   -1   -9  -80 9271.25 574.898 9037.33 500.674
   -1   -9  -81 3019.34 481.781 3594.69 442.870
   -1   -9  -82 5393.61 508.771 5969.40 476.383
   -1   -9  -83  13801. 739.091  13135. 613.135
   -1   -9  -84  966.26 197.166 1030.14 191.498
   -1   -9  -85  17179. 702.653  18650. 675.213
   -1   -9  -86 2130.90 413.810 2300.94 599.190
   -1   -9  -87 1620.78 802.968 2818.26 883.490
   -1  -10   -1  58569. 1267.66  68556. 1434.10
   -1  -10   -2  58255. 1014.39  54701. 965.361
   -1  -10   -3  50382. 921.277  48133. 887.988
   -1  -10   -4 4583.89 365.362 2148.90 315.339
   -1  -10   -5 8965.35 303.418 5641.02 276.113
   -1  -10   -6  83716. 1681.51  90373. 1794.87
   -1  -10   -7 9595.13 453.441  10369. 451.192
   -1  -10   -8  56770. 1057.13  57175. 1006.30
   -1  -10   -9  47323. 848.402  40918. 765.631
   -1  -10  -10 7053.52 283.985 7404.40 291.318
   -1  -10  -11  97616. 2034.64  91678. 1933.87
   -1  -10  -12  18704. 654.520  14615. 584.345
   -1  -10  -13  25708. 766.981  29892. 841.654
   -1  -10  -14  30733. 866.396  31430. 878.542
   -1  -10  -15  32065. 689.608  33540. 710.751
   -1  -10  -16  21583. 517.318  17211. 494.826
   -1  -10  -17  23891. 872.694  20873. 706.252
   -1  -10  -18  83491. 1634.73  83806. 1639.67
   -1  -10  -19 132523. 2412.05 137157. 2490.33
   -1  -10  -20  27697. 817.813  25646. 898.335
   -1  -10  -21 6099.86 308.997 3803.42 287.494
   -1  -10  -22  30351. 763.832  35493. 811.065
   -1  -10  -23  37935. 995.051  41152. 1053.08
   -1  -10  -24  21376. 527.665  18025. 484.480
   -1  -10  -25  71750. 1282.05  64597. 1181.29
   -1  -10  -26  32762. 908.231  36518. 975.258
   -1  -10  -27  31327. 775.978  36464. 816.913
   -1  -10  -28  67476. 1584.34  64237. 1527.21
   -1  -10  -29  15807. 657.219  19420. 718.848
   -1  -10  -30 3220.42 469.185 1302.74 374.988
   -1  -10  -31  32838. 783.625  38997. 878.092
   -1  -10  -32 162753. 2623.93 156095. 2528.11
   -1  -10  -33 1261.81 254.701 2723.34 281.781
   -1  -10  -34  10378. 403.913  10828. 394.332
   -1  -10  -35 1813.76 401.259  814.21 387.764
   -1  -10  -36  48223. 1002.25  60144. 1179.49
   -1  -10  -37  95951. 2121.91  95501. 2111.56
   -1  -10  -38  52362. 1038.24  47503. 973.458
   -1  -10  -39  11538. 585.694  20108. 748.087
   -1  -10  -40  12132. 596.041  12393. 602.788
   -1  -10  -41  81017. 1447.14  76068. 1383.71
   -1  -10  -42 314170. 4853.80 330364. 5096.71
   -1  -10  -43  57085. 1149.80  46559.  999.10
   -1  -10  -44 137022. 2884.39 145254. 3036.43
   -1  -10  -45  36761. 838.506  39289. 834.457
   -1  -10  -46  11930. 451.192  11804. 454.341
   -1  -10  -47  37134. 897.435  31511. 901.483
   -1  -10  -48  13113. 629.779  13261. 644.174
   -1  -10  -49 2010.79 421.142 2758.43 437.741
   -1  -10  -50  23576. 639.675  25007. 703.553
   -1  -10  -51 189249. 3928.92 190058. 3937.47
   -1  -10  -52  77778. 1455.69  80837. 1498.42
   -1  -10  -53 6824.10 571.749 7278.45 583.895
   -1  -10  -54  19217. 933.422  16986. 728.294
   -1  -10  -55  32056. 1087.27  32141. 839.405
   -1  -10  -56 4925.77 481.781 3884.84 478.632
   -1  -10  -57  20441. 670.265  23167. 758.884
   -1  -10  -58  53216. 1099.86  56005. 1144.85
   -1  -10  -59  34094. 1044.98  33086. 1019.79
   -1  -10  -60  28241. 718.398  28673. 722.896
   -1  -10  -61 6590.19 385.875 5888.43 369.005
   -1  -10  -62  32690. 1022.49  34309. 1061.18
   -1  -10  -63  13054. 551.057  14777. 576.248
   -1  -10  -64  25205. 730.993  22267. 684.210
   -1  -10  -65  36959. 1101.66  36923. 1108.86
   -1  -10  -66  302.07 393.252   64.64 394.736
   -1  -10  -67  15888. 810.615  15744. 663.517
   -1  -10  -68  18875. 758.434  18075. 809.266
   -1  -10  -69  25875. 734.142  23306. 744.489
   -1  -10  -70 2591.54 435.357 2997.75 511.920
   -1  -10  -71  26959. 967.610  23149. 910.030
   -1  -10  -72 8488.52 551.057 9154.29 634.277
   -1  -10  -73  34300. 862.347  34809. 906.882
   -1  -10  -74  27134. 673.863  24282. 689.608
   -1  -10  -75 7462.88 566.351 7197.47 569.500
   -1  -10  -76  35960. 1200.63  35380. 1220.42
   -1  -10  -77 3086.37 488.978 3057.13 545.209
   -1  -10  -78  22987. 891.587  25398. 1009.45
   -1  -10  -79 4084.12 499.325 2663.52 529.914
   -1  -10  -80 1737.29 466.486 1365.72 497.076
   -1  -10  -81 4619.88 456.140 3668.46 536.212
   -1  -10  -82  319.70 203.419  740.89 202.969
   -1  -10  -83  20985. 688.708  20855. 669.365
   -1  -10  -84  11714. 556.905  13207. 582.995
   -1  -10  -85  802.52 374.404 -151.60 372.919
   -1  -10  -86 6815.11 715.699 6248.31 764.732
   -1  -10  -87 4610.88 910.480 7359.42 1120.56
   -1  -11   -1  48493. 973.908  47773. 957.714
   -1  -11   -2  19559. 703.553  15614. 620.782
   -1  -11   -3  61763. 1171.84  68961. 1267.21
   -1  -11   -4 247458. 4700.85 239181. 4556.90
   -1  -11   -5  59379. 1131.35  62528. 1176.79
   -1  -11   -6 352451. 5209.17 349527. 5168.69
   -1  -11   -7 233063. 4451.19 205623. 3968.51
   -1  -11   -8  76248. 1690.06  91318. 1951.86
   -1  -11   -9  908.68 348.358 1592.44 367.476
   -1  -11  -10  15672. 520.467  19213. 566.351
   -1  -11  -11  58120. 1108.41  71615. 1298.24
   -1  -11  -12  12843. 600.539  10787. 544.309
   -1  -11  -13  29775. 741.790  27683. 747.188
   -1  -11  -14  12452. 568.151  12069. 565.452
   -1  -11  -15  83266. 1417.90  81197. 1391.81
   -1  -11  -16 7453.88 330.994 8789.92 337.292
   -1  -11  -17  49798. 1148.90  49663. 1148.90
   -1  -11  -18  20549. 839.405  22227. 765.631
   -1  -11  -19  26293. 945.568  28345. 1000.90
   -1  -11  -20 121952. 2502.47 121367. 2879.89
   -1  -11  -21  54746. 1318.04  59514. 1407.56
   -1  -11  -22 7170.48 497.975 5677.01 462.438
   -1  -11  -23  15556. 600.989  12438. 557.354
   -1  -11  -24  37143. 1022.49  36977. 1018.89
   -1  -11  -25  33153. 948.717  40135. 1069.27
   -1  -11  -26  27647. 891.587  27625. 896.085
   -1  -11  -27  37409. 944.668  34390. 842.104
   -1  -11  -28  45749. 1007.20  43392. 1069.72
   -1  -11  -29  20360. 607.287  19505. 607.737
   -1  -11  -30  80522. 1532.16  76248. 1482.23
   -1  -11  -31 7930.72 578.947 9325.23 649.122
   -1  -11  -32  16496. 603.688  19438. 689.608
   -1  -11  -33 5677.01 521.817 6428.24 561.403
   -1  -11  -34  10220. 424.381 7381.91 378.902
   -1  -11  -35 8304.08 412.730 8241.11 418.488
   -1  -11  -36 5542.05 365.902 3627.08 335.042
   -1  -11  -37   73.28 406.072 -135.85 423.886
   -1  -11  -38 4312.64 319.568 6423.75 400.359
   -1  -11  -39  91543. 1709.85  87629. 1671.61
   -1  -11  -40  10540. 591.093 8227.61 616.284
   -1  -11  -41  34094. 817.813  38223. 963.112
   -1  -11  -42  86280. 1780.48  84885. 1754.83
   -1  -11  -43 3301.39 540.260 5042.73 557.354
   -1  -11  -44 141745. 3518.67 148898. 3673.86
   -1  -11  -45  29721. 853.350  28277. 828.609
   -1  -11  -46 224471. 4193.88 226585. 4228.97
   -1  -11  -47 102924. 2683.76 102834. 2681.06
   -1  -11  -48  24399. 830.408  27895. 739.990
   -1  -11  -49  29154. 869.995  27647. 798.020
   -1  -11  -50  58210. 1365.72  57940. 1213.67
   -1  -11  -51  61673. 1751.24  61448. 1685.11
   -1  -11  -52  92667. 2382.36  86415. 2178.14
   -1  -11  -53  59694. 1816.91  60189. 2313.54
   -1  -11  -54  13986. 618.983  12829. 519.568
   -1  -11  -55  30243. 1314.44  24638. 951.416
   -1  -11  -56 1727.84 493.027  841.65 442.060
   -1  -11  -57  25137. 817.363  31120. 865.946
   -1  -11  -58  21867. 953.665  17130. 803.418
   -1  -11  -59  27211. 858.749  22825. 741.340
   -1  -11  -60 9095.81 672.964  12362. 701.304
   -1  -11  -61 9271.25 662.617 7876.74 605.038
   -1  -11  -62  54071. 1602.34  55556. 1558.70
   -1  -11  -63  11840. 719.747  12164. 682.860
   -1  -11  -64 1605.49 266.981 1350.88 267.476
   -1  -11  -65  13198. 712.100  12690. 829.959
   -1  -11  -66 4673.86 573.099 3200.63 491.228
   -1  -11  -67  30387. 1118.76  30472. 1059.83
   -1  -11  -68 6531.71 598.740 6801.61 578.947
   -1  -11  -69 8659.46 632.478 8443.54 604.588
   -1  -11  -70 5987.40 511.920 6248.31 475.933
   -1  -11  -71 3701.75 517.318 4997.75 500.224
   -1  -11  -72 2753.48 492.127 3377.41 554.655
   -1  -11  -73  16946. 599.190  15848. 589.743
   -1  -11  -74 3835.35 511.470 4790.82 585.245
   -1  -11  -75 2033.29 461.538 1577.60 495.726
   -1  -11  -76 5065.22 365.362 5668.01 380.296
   -1  -11  -77 2452.54 455.690 2548.81 506.522
   -1  -11  -78 4307.69 484.930 3545.21 501.574
   -1  -11  -79  -12.86 516.419  546.56 426.090
   -1  -11  -80 1609.54 510.571 1817.81 456.590
   -1  -11  -81 5425.10 612.685 6734.14 559.604
   -1  -11  -82 7588.84 631.578 9302.73 615.834
   -1  -11  -83 1562.75 478.632 1060.28 435.177
   -1  -11  -84 2702.65 452.991 2602.79 446.873
   -1  -11  -85  435.72 457.489  572.65 400.180
   -1  -11  -86 7773.27 1193.88 8785.42 865.496
   -1  -11  -87  874.49 813.764 1614.93 854.250
   -1  -12   -1  63878. 2142.60  57490. 1986.50
   -1  -12   -2  41610. 1192.08  40468. 1319.39
   -1  -12   -3 160684. 3636.52 156455. 3542.51
   -1  -12   -4  32537. 1360.77  37877. 1500.22
   -1  -12   -5  15349. 873.593  15452. 862.797
   -1  -12   -6  22276. 1091.77  33599. 1375.17
   -1  -12   -7  88799. 2712.10 105353. 2605.94
   -1  -12   -8  37337. 1484.48  41520. 1567.70
   -1  -12   -9  842.10 532.613 1828.16 565.002
   -1  -12  -10  27863. 1234.37  24885. 1168.69
   -1  -12  -11  32726. 1355.82  32105. 1349.08
   -1  -12  -12  29447. 1008.10  37454. 1102.11
   -1  -12  -13  19622. 949.617  21394. 950.516
   -1  -12  -14  21799. 1013.49  19172. 898.784
   -1  -12  -15  15893. 643.724  17436. 649.122
   -1  -12  -16  680.61 516.869 1446.69 481.331
   -1  -12  -17  11215. 846.603  11426. 870.444
   -1  -12  -18 144669. 3797.57 140711. 3345.48
   -1  -12  -19 4844.80 581.646 3375.17 605.038
   -1  -12  -20  30427.  999.55  29595. 1228.97
   -1  -12  -21  44260. 1256.41  35011. 1113.36
   -1  -12  -22  17085. 654.970  19483. 877.642
   -1  -12  -23  74809. 1488.08  88844. 1720.20
   -1  -12  -24  501.57 441.700 2170.94 510.121
   -1  -12  -25  12735. 508.322  11475. 501.124
   -1  -12  -26 5137.20 546.108 6113.35 602.339
   -1  -12  -27 1140.35 458.839    1.30 488.529
   -1  -12  -28 2403.51 324.696 3699.05 351.012
   -1  -12  -29  42735. 1292.85  39807. 1260.46
   -1  -12  -30  23608. 771.479  22272. 785.874
   -1  -12  -31 4777.32 322.402 4714.35 313.135
   -1  -12  -32  20112. 851.551  19429. 864.147
   -1  -12  -33  13806. 731.443  11574. 723.346
   -1  -12  -34  16212. 598.740  17040. 625.730
   -1  -12  -35  24575. 949.167  27467. 1035.09
   -1  -12  -36  10688. 569.050  17054. 718.848
   -1  -12  -37 9532.15 488.978  11916. 542.959
   -1  -12  -38 7714.79 591.093 8830.40 672.514
   -1  -12  -39  13405. 616.734  15965. 720.647
   -1  -12  -40  42614. 1007.65  44908. 1069.27
   -1  -12  -41  33563. 844.803  33711. 872.244
   -1  -12  -42  60864. 1309.04  62438. 1359.87
   -1  -12  -43  10067. 467.836 9383.71 476.833
   -1  -12  -44 108502. 2063.43 114440. 2182.63
   -1  -12  -45  38673. 953.215  38237. 973.908
   -1  -12  -46  72245. 1546.56  83581. 1755.28
   -1  -12  -47 9365.71 457.489 9626.62 470.085
   -1  -12  -48 6162.84 600.989 4876.29 650.922
   -1  -12  -49  22182. 930.273  21026. 955.914
   -1  -12  -50  57760. 1296.89  62663. 1386.86
   -1  -12  -51  64147. 1461.99  55645. 1363.02
   -1  -12  -52  16779. 848.402  20576. 975.258
   -1  -12  -53  22618. 974.358  20292. 1348.63
   -1  -12  -54  13968. 784.075  15178. 869.995
   -1  -12  -55  29654. 1574.00  30558. 1194.33
   -1  -12  -56 3444.44 645.973 1091.77 639.675
   -1  -12  -57  16694. 847.503  13945. 839.405
   -1  -12  -58  25128. 794.421  27719. 858.299
   -1  -12  -59  12906. 778.227  13626. 838.056
   -1  -12  -60  61448. 1775.08  62708. 1828.16
   -1  -12  -61 166037. 3896.53 164462. 3890.68
   -1  -12  -62  13194. 735.492  13819. 838.506
   -1  -12  -63 2766.53 530.814 1563.20 512.370
   -1  -12  -64  19339. 878.542  22852. 915.879
   -1  -12  -65  39937. 1254.16  35834. 1164.19
   -1  -12  -66  721.10 473.684  799.37 486.279
   -1  -12  -67  10918. 597.390  10936. 572.199
   -1  -12  -68  10022. 485.380 9586.13 467.386
   -1  -12  -69  13113. 720.647  12798. 714.349
   -1  -12  -70 6941.06 576.698 6972.55 582.995
   -1  -12  -71 6050.38 551.506 6702.65 550.157
   -1  -12  -72 6329.28 498.875 7152.49 504.273
   -1  -12  -73 3946.46 492.577 4741.34 506.522
   -1  -12  -74   79.08 412.460  -91.09 404.498
   -1  -12  -75  23806. 895.186  24395. 875.843
   -1  -12  -76  10198. 614.484  13891. 759.333
   -1  -12  -77 2086.37 430.049 2149.80 521.817
   -1  -12  -78 1184.88 388.439 1726.49 497.525
   -1  -12  -79  166.08 356.230 -292.67 439.496
   -1  -12  -80 2253.71 414.035 3571.75 515.069
   -1  -12  -81 8200.62 451.192 9635.62 564.102
   -1  -12  -82  191.00 327.935    2.21 435.087
   -1  -12  -83 5515.06 587.044 5101.21 534.862
   -1  -12  -84 3560.50 526.765 4565.90 558.704
   -1  -12  -85  631.58 496.176  816.91 467.386
   -1  -12  -86 1161.49 680.611  442.01 693.207
   -1  -12  -87 -629.33 884.839 -2868.6 1501.12
   -1  -13   -1  34606. 946.468  27472. 763.382
   -1  -13   -2  70985. 1352.68  66847. 1215.02
   -1  -13   -3 2581.64 428.745 3618.08 449.167
   -1  -13   -4  10810. 503.373  12951. 545.209
   -1  -13   -5  74269. 1725.14  75528. 1754.83
   -1  -13   -6  27170. 679.262  26500. 665.316
   -1  -13   -7  50652. 1067.93  46244. 998.649
   -1  -13   -8  92218. 1612.68  87089. 1550.61
   -1  -13   -9  14040. 580.296  18313. 668.915
   -1  -13  -10 7062.52 538.461 8960.85 569.050
   -1  -13  -11 2795.32 454.790 2112.01 452.541
   -1  -13  -12  45659. 952.316  44687. 937.471
   -1  -13  -13  19087. 578.497  23167. 634.277
   -1  -13  -14 133783. 2191.63 128430. 2124.60
   -1  -13  -15  81916. 1502.02  81017. 1498.42
   -1  -13  -16  94017. 1635.18  90598. 1589.29
   -1  -13  -17  20504. 937.471  21471. 963.112
   -1  -13  -18  11889. 565.901  13113. 491.228
   -1  -13  -19  28943. 995.051  20022. 947.817
   -1  -13  -20  32910. 1130.45  36131. 1285.65
   -1  -13  -21  34696. 926.675  39829. 1049.93
   -1  -13  -22  47593. 1097.16  52497. 1171.39
   -1  -13  -23 8740.43 580.296 4655.87 518.668
   -1  -13  -24  18925. 811.515  26581. 951.866
   -1  -13  -25 2215.47 490.328  912.28 479.532
   -1  -13  -26  29748. 1009.90  28363. 972.559
   -1  -13  -27  15920. 765.631  19055. 825.010
   -1  -13  -28  24166. 909.131  26964. 966.711
   -1  -13  -29  18943. 683.760  15785. 632.028
   -1  -13  -30  38417. 889.788  43239. 957.264
   -1  -13  -31  15938. 663.067  19388. 709.851
   -1  -13  -32  64642. 1658.12  65362. 1672.06
   -1  -13  -33  25722. 954.565  26968. 970.309
   -1  -13  -34 7390.91 549.257 9113.80 577.597
   -1  -13  -35  23401. 920.377  30103. 1020.24
   -1  -13  -36  18961. 827.709  17611. 794.871
   -1  -13  -37 132703. 2278.45 138866. 2362.12
   -1  -13  -38 4282.95 547.908 7759.78 610.436
   -1  -13  -39  15268. 764.732  13482. 716.598
   -1  -13  -40  21984. 736.392  21399. 738.191
   -1  -13  -41  18192. 813.315  24813. 942.869
   -1  -13  -42  29438. 869.995  25556. 811.065
   -1  -13  -43 9743.58 668.465 9797.56 677.462
   -1  -13  -44  38367. 1005.40  37908. 991.002
   -1  -13  -45  78677. 1713.45  76203. 1561.85
   -1  -13  -46 5065.22 395.636 3252.81 356.995
   -1  -13  -47  62888. 1460.19  56815. 1319.39
   -1  -13  -48  905.08 553.306 1036.89 519.568
   -1  -13  -49  11430. 793.521  10657. 726.495
   -1  -13  -50  18614. 821.862  20769. 811.965
   -1  -13  -51  12479. 821.412  12969. 820.512
   -1  -13  -52  64867. 2118.76  74629. 2176.34
   -1  -13  -53  18367. 1090.87  21673. 1304.09
   -1  -13  -54 1303.19 696.356  304.90 568.600
   -1  -13  -55  24660. 1617.18  22623. 1054.43
   -1  -13  -56 3950.06 725.145 3503.82 609.086
   -1  -13  -57 4201.53 755.735 5294.64 675.213
   -1  -13  -58  27499. 1311.74  25803. 1118.76
   -1  -13  -59  25209. 1073.77  19910. 833.557
   -1  -13  -60  20729. 1159.24  21448. 1031.49
   -1  -13  -61  39604. 1555.55  37377. 1379.22
   -1  -13  -62 3451.19 761.133 5047.23 663.067
   -1  -13  -63 7813.76 845.703 4484.48 665.766
   -1  -13  -64 7710.29 857.849 9118.30 736.841
   -1  -13  -65 1550.61 345.254 1609.09 347.728
   -1  -13  -66 2189.83 663.067 1463.34 486.279
   -1  -13  -67 3228.52 769.230 3949.16 631.578
   -1  -13  -68 5528.56 802.068 4108.86 610.436
   -1  -13  -69  929.37 677.012 2066.57 549.707
   -1  -13  -70 6635.17 773.728 7939.71 721.997
   -1  -13  -71 1847.50 655.870    2.48 484.030
   -1  -13  -72 3693.20 558.704 4975.25 565.002
   -1  -13  -73  19006. 912.730  21057. 912.730
   -1  -13  -74 6432.74 578.947 5276.65 557.354
   -1  -13  -75 3425.10 495.276 4678.36 560.953
   -1  -13  -76  12780. 687.359 9505.16 663.967
   -1  -13  -77 8295.09 640.125 9361.21 639.675
   -1  -13  -78 5357.62 560.503 4507.42 616.734
   -1  -13  -79 3953.66 443.904 5029.23 538.911
   -1  -13  -80 2938.82 467.386 3256.41 569.950
   -1  -13  -81 1986.50 459.739 2778.22 554.655
   -1  -13  -82 2050.38 450.292 2606.39 539.811
   -1  -13  -83  326.32 420.467 1332.88 508.322
   -1  -13  -84 7156.99 1176.79  15744. 1049.03
   -1  -13  -85 5209.17 842.554 3760.68 921.277
   -1  -13  -86 4298.69 1100.76 1989.65 879.441
   -1  -14   -1  49753. 1343.68  42038. 1208.73
   -1  -14   -2  10940. 570.400  11314. 598.740
   -1  -14   -3 9820.05 522.717  14750. 591.093
   -1  -14   -4  16644. 735.492  13167. 691.407
   -1  -14   -5  26554. 931.623  25983. 923.976
   -1  -14   -6  32182. 898.335  43446. 1030.59
   -1  -14   -7 4988.75 363.158 5272.15 358.254
   -1  -14   -8  85515. 1718.85  83356. 1650.47
   -1  -14   -9  16527. 610.886  18327. 623.031
   -1  -14  -10  32798. 1156.54  37098. 1200.63
   -1  -14  -11  14381. 686.459  15074. 717.498
   -1  -14  -12 135402. 2648.67 118308. 2384.61
   -1  -14  -13 113450. 2854.25 105983. 2690.51
   -1  -14  -14 2436.34 557.804 7539.35 663.067
   -1  -14  -15  29348. 1181.74  29501. 1209.18
   -1  -14  -16  75214. 2160.14  73099. 2131.35
   -1  -14  -17  27868. 1174.99  24908. 1403.51
   -1  -14  -18  38268. 1057.13  55061. 1323.89
   -1  -14  -19  34669. 1107.96  29586. 1072.42
   -1  -14  -20 3940.62 402.834 1844.80 377.193
   -1  -14  -21  18578. 690.058  16091. 659.469
   -1  -14  -22  20877. 1005.85  22528. 1043.18
   -1  -14  -23  51507. 1288.35  51372. 1287.90
   -1  -14  -24  11363. 807.017 5753.48 687.359
   -1  -14  -25 4215.02 656.320 4943.76 644.174
   -1  -14  -26  66532. 1622.58  70220. 1681.51
   -1  -14  -27  62888. 1903.28  60414. 1835.81
   -1  -14  -28 2877.64 590.643 1610.43 572.649
   -1  -14  -29  11808. 805.667  13207. 836.706
   -1  -14  -30 5375.61 623.931 9766.07 766.531
   -1  -14  -31  38520. 983.355  42897. 1137.65
   -1  -14  -32  15735. 830.858  16622. 878.991
   -1  -14  -33  31592. 908.231  32366. 900.584
   -1  -14  -34  28120. 1063.88  29379. 1138.10
   -1  -14  -35  30558. 1110.21  32807. 1201.98
   -1  -14  -36  75214. 1980.20  71345. 1964.91
   -1  -14  -37 5434.09 630.229 3119.66 704.003
   -1  -14  -38 8668.46 679.262 6450.74 676.113
   -1  -14  -39 8344.57 447.368 7651.81 453.891
   -1  -14  -40  11368. 654.070 8762.92 642.824
   -1  -14  -41  22515. 754.835  19415. 720.197
   -1  -14  -42  24521. 1010.35  20913. 936.121
   -1  -14  -43  16316. 850.201  16802. 843.004
   -1  -14  -44 3623.03 586.144 4736.84 610.886
   -1  -14  -45  10328. 685.109  14696. 750.337
   -1  -14  -46  10724. 726.045  13243. 779.127
   -1  -14  -47 3154.74 587.494 2017.09 556.905
   -1  -14  -48  23738. 750.786  23621. 750.337
   -1  -14  -49  44683. 1152.50  46424. 1179.49
   -1  -14  -50  47548. 1464.24  47188. 1455.69
   -1  -14  -51 7948.71 689.608 8753.93 718.398
   -1  -14  -52  27890. 940.620  25353. 788.573
   -1  -14  -53 5888.43 781.826 3977.95 776.877
   -1  -14  -54 1202.43 310.256 1757.53 312.280
   -1  -14  -55 1600.09 721.097 2455.69 588.843
   -1  -14  -56  10873. 558.254  11062. 568.600
   -1  -14  -57  28502. 1122.81  36100. 1266.31
   -1  -14  -58 5942.41 625.281 8533.51 681.961
   -1  -14  -59 5879.44 654.070 6977.05 645.523
   -1  -14  -60  10193. 766.981  10738. 762.482
   -1  -14  -61  27751. 1211.87  26221. 1062.98
   -1  -14  -62  27404. 1098.96  29127. 1135.40
   -1  -14  -63  49708. 1517.32  48898. 1511.92
   -1  -14  -64  21143. 739.990  18524. 684.210
   -1  -14  -65  15236. 740.890  14876. 731.893
   -1  -14  -66 5182.18 624.831 3569.05 587.044
   -1  -14  -67 3149.79 642.375 2473.68 564.102
   -1  -14  -68 2482.23 582.995 3333.33 569.500
   -1  -14  -69  18659. 772.379  15893. 721.547
   -1  -14  -70 2671.61 557.804 3664.86 570.400
   -1  -14  -71  116.96 490.328 1683.76 515.069
   -1  -14  -72 3084.57 552.856 4903.28 584.345
   -1  -14  -73  412.82 265.362 1020.24 285.290
   -1  -14  -74 3589.74 496.176 3098.51 498.875
   -1  -14  -75 4239.31 548.807 4487.17 551.956
   -1  -14  -76 6329.28 573.999 6702.65 595.591
   -1  -14  -77  717.95 453.441  679.71 466.936
   -1  -14  -78  790.82 443.994 1356.27 470.085
   -1  -14  -79  154.88 403.328 -171.12 414.619
   -1  -14  -80 1294.65 448.403 1493.48 432.883
   -1  -14  -81 3166.89 480.881 3937.02 521.817
   -1  -14  -82  991.45 524.066 1605.94 466.486
   -1  -14  -83 2889.79 571.749 5006.74 573.099
   -1  -14  -84 -546.11 514.169 1080.52 543.409
   -1  -14  -85 4889.78 713.000 5663.51 867.745
   -1  -15   -1  47233. 1348.18  42267. 1238.87
   -1  -15   -2  38502. 950.966  43495. 1027.89
   -1  -15   -3  28952. 1008.10  32528. 1069.27
   -1  -15   -4  67566. 1390.91  65902. 1376.07
   -1  -15   -5 5461.08 589.293 5164.19 578.947
   -1  -15   -6  48268. 1335.58  48943. 1359.42
   -1  -15   -7  41840. 1125.50  40508. 1050.38
   -1  -15   -8 5861.44 595.141 5618.53 593.342
   -1  -15   -9  10346. 710.751  13473. 776.427
   -1  -15  -10 7696.80 467.386  11255. 526.315
   -1  -15  -11  71885. 1849.30  77643. 1958.61
   -1  -15  -12  13302. 792.622  14332. 798.470
   -1  -15  -13  18605. 870.444  15960. 828.159
   -1  -15  -14  24908. 861.448  30180. 964.911
   -1  -15  -15  19690. 744.489  17193. 708.501
   -1  -15  -16  58524. 1338.28  55106. 1356.27
   -1  -15  -17  80657. 2042.28  90418. 3155.64
   -1  -15  -18 5452.09 649.572 6482.22 723.796
   -1  -15  -19  14161. 838.056  14845. 1081.42
   -1  -15  -20  15529. 1014.39  10774. 981.555
   -1  -15  -21 2595.59 596.491 3887.54 658.119
   -1  -15  -22  26833. 1075.57  27755. 1147.10
   -1  -15  -23  87269. 2244.71  99415. 2558.70
   -1  -15  -24  46064. 1201.08  36824. 1145.75
   -1  -15  -25  50697. 1300.04  45614. 1282.50
   -1  -15  -26  96176. 2431.85  98111. 2513.72
   -1  -15  -27  21152. 972.109  22686. 1067.48
   -1  -15  -28 103914. 2587.94 104228. 2653.62
   -1  -15  -29  20589. 964.012  20180. 991.902
   -1  -15  -30  10427. 749.437  12785. 858.299
   -1  -15  -31  11732. 814.214 9955.01 833.108
   -1  -15  -32  11808. 792.622  15529. 902.833
   -1  -15  -33  83266. 2190.73  86055. 2298.24
   -1  -15  -34  10306. 753.935  13599. 856.499
   -1  -15  -35  21565. 761.583  29946. 905.532
   -1  -15  -36  12618. 602.788  11966. 608.636
   -1  -15  -37  46109. 1500.22  52452. 1676.11
   -1  -15  -38  20387. 982.455  19802. 1021.14
   -1  -15  -39  33891. 951.866  34219. 998.649
   -1  -15  -40  15497. 914.529  11120. 844.803
   -1  -15  -41 8182.63 723.796 5528.56 734.592
   -1  -15  -42  41682. 1414.75  42060. 1475.48
   -1  -15  -43  42123. 1437.70  42105. 1476.38
   -1  -15  -44 1968.51 583.895 3532.16 663.067
   -1  -15  -45  15061. 899.234  15187. 970.759
   -1  -15  -46  12128. 792.172  12267. 888.888
   -1  -15  -47  10193. 514.169 8007.19 480.431
   -1  -15  -48  14224. 710.301  11633. 653.621
   -1  -15  -49 3260.91 743.589 4455.69 730.993
   -1  -15  -50 7354.92 602.339 8582.99 612.235
   -1  -15  -51 1384.16 696.805  968.51 632.028
   -1  -15  -52 5573.54 914.979 4496.17 673.863
   -1  -15  -53 1321.19 410.436 1504.72 386.234
   -1  -15  -54 5326.13 816.913 5276.65 789.473
   -1  -15  -55 8277.09 1367.97 8627.97 902.383
   -1  -15  -56  27112. 1316.24  28381. 1341.88
   -1  -15  -57  43338. 1684.21  43261. 1500.22
   -1  -15  -58 5704.00 817.813 5946.91 744.489
   -1  -15  -59 2264.06 713.000 2890.24 636.527
   -1  -15  -60 8807.91 852.451  10261. 780.926
   -1  -15  -61  17283. 1036.89  16221. 944.668
   -1  -15  -62  46919. 1402.16  47548. 1309.49
   -1  -15  -63  18160. 881.691  21165. 849.752
   -1  -15  -64  25466. 1239.76  26433. 1132.70
   -1  -15  -65  13968. 968.510  12033. 846.153
   -1  -15  -66 1648.67 354.701 1390.91 366.621
   -1  -15  -67  18012. 1047.23  13527. 861.897
   -1  -15  -68  21696. 992.352  20117. 973.458
   -1  -15  -69 1982.00 660.818 1053.98 550.607
   -1  -15  -70 4292.84 681.511 4772.82 629.329
   -1  -15  -71 7777.77 764.732 7746.28 695.906
   -1  -15  -72 2355.82 615.384 2331.08 558.704
   -1  -15  -73 3285.65 623.481 3717.05 579.846
   -1  -15  -74 4228.52 620.782 6320.28 635.627
   -1  -15  -75  210.53 526.315 -443.14 473.234
   -1  -15  -76 2318.04 582.995 1442.64 524.516
   -1  -15  -77 2225.37 527.215 1932.97 471.884
   -1  -15  -78 -172.74 490.778  644.17 506.972
   -1  -15  -79 4420.60 632.028 3653.62 564.102
   -1  -15  -80 8618.97 641.475 9797.56 714.799
   -1  -15  -81 1950.97 478.632 1317.14 461.538
   -1  -15  -82  330.41 468.286 -160.64 470.985
   -1  -15  -83   35.11 496.176  714.80 496.626
   -1  -15  -84 6558.70 678.362 4912.28 745.838
   -1  -16   -1  68916. 1492.13  66127. 1438.15
   -1  -16   -2 7431.39 690.508 9410.70 735.042
   -1  -16   -3  15133. 861.448  14899. 830.858
   -1  -16   -4 5065.22 617.183 4759.33 606.837
   -1  -16   -5 7746.28 697.255 9181.28 726.945
   -1  -16   -6  38529. 1053.53  32717. 979.306
   -1  -16   -7 1033.74 270.130  -26.73 258.569
   -1  -16   -8  41381. 1013.94  43225. 1050.38
   -1  -16   -9  45884. 1179.94  46604. 1188.03
   -1  -16  -10  693.21 274.179  604.14 280.746
   -1  -16  -11  49618. 1279.35  39240. 1121.91
   -1  -16  -12  19676. 783.175  28965. 920.827
   -1  -16  -13  10265. 788.573 8502.02 745.388
   -1  -16  -14 2297.79 569.950 5771.47 682.860
   -1  -16  -15 8277.09 734.592 4345.92 675.213
   -1  -16  -16 4421.50 673.414 5060.72 676.563
   -1  -16  -17  79982. 2063.43  91588. 3232.57
   -1  -16  -18  13563. 830.408  18048. 984.255
   -1  -16  -19  13284. 560.053  11336. 664.867
   -1  -16  -20  43311. 1227.62  39289. 1144.40
   -1  -16  -21 4297.34 628.879 3967.16 642.375
   -1  -16  -22 3766.53 645.074 3035.98 627.080
   -1  -16  -23  25672. 1050.38  25758. 1049.48
   -1  -16  -24  52182. 1282.50  46694. 1206.93
   -1  -16  -25  12614. 811.515  10193. 764.282
   -1  -16  -26  45164. 1259.56  39883. 1260.91
   -1  -16  -27  75079. 1971.21  69771. 1859.20
   -1  -16  -28  44863. 1404.41  39325. 1307.69
   -1  -16  -29 1417.45 357.400 1793.07 350.787
   -1  -16  -30 9644.62 755.735  12843. 825.010
   -1  -16  -31  21080. 980.206  23725. 1008.55
   -1  -16  -32  52542. 1210.53  48223. 1134.05
   -1  -16  -33 7188.48 678.362 5771.47 658.119
   -1  -16  -34  93882. 1870.44  94782. 1869.99
   -1  -16  -35 7017.54 472.784 8551.50 491.677
   -1  -16  -36  61853. 1771.93  56365. 1655.87
   -1  -16  -37  13743. 590.193  14615. 591.542
   -1  -16  -38 8569.49 742.689 9428.69 768.330
   -1  -16  -39  17116. 922.176  10427. 786.324
   -1  -16  -40 140621. 3250.56 140216. 3237.06
   -1  -16  -41  25542. 1090.42  27841. 1131.35
   -1  -16  -42  74764. 2015.74  75439. 2036.89
   -1  -16  -43  22150. 874.493  26653. 932.523
   -1  -16  -44  145.34 597.840  951.42 576.698
   -1  -16  -45  43513. 1112.91  44130. 1107.06
   -1  -16  -46  17179. 659.469  15578. 654.520
   -1  -16  -47 2885.29 666.666 2204.68 640.575
   -1  -16  -48  18147. 957.714  15681. 920.377
   -1  -16  -49  33680. 1276.20  34112. 1307.24
   -1  -16  -50  34633. 1290.60  31525. 1250.56
   -1  -16  -51  29852. 1212.32  28304. 1189.38
   -1  -16  -52  18313. 1357.17  15884. 1069.72
   -1  -16  -53 5425.10 862.347 5308.14 719.297
   -1  -16  -54  20360. 867.745  17296. 833.108
   -1  -16  -55 9685.10 1040.03  10598. 843.454
   -1  -16  -56  33662. 1246.06  36320. 1139.45
   -1  -16  -57  68871. 1966.26  68781. 1962.21
   -1  -16  -58  11673. 778.677 9887.53 746.738
   -1  -16  -59  11120. 839.405 8825.90 797.120
   -1  -16  -60  16955. 982.905  17004. 944.668
   -1  -16  -61  14521. 895.636  11817. 851.551
   -1  -16  -62  10130. 889.788 8169.13 772.829
   -1  -16  -63  23468. 914.079  22996. 898.784
   -1  -16  -64  556.00 638.326 1478.18 626.180
   -1  -16  -65 1204.68 340.620  453.44 331.489
   -1  -16  -66 7777.77 658.569 9154.29 671.164
   -1  -16  -67 5236.16 681.061 5497.07 692.757
   -1  -16  -68 2057.13 647.773 2688.26 594.241
   -1  -16  -69 9064.32 757.984  10738. 790.822
   -1  -16  -70 6468.73 670.715 7233.46 703.103
   -1  -16  -71  713.00 547.458  326.18 549.257
   -1  -16  -72 7341.42 680.161 8308.58 710.751
   -1  -16  -73   42.19 509.671 1065.23 569.500
   -1  -16  -74  14044. 1417.00  23959. 1048.13
   -1  -16  -75 4326.58 582.545 5191.18 697.705
   -1  -16  -76 9865.04 744.489 7638.32 952.766
   -1  -16  -77 2271.25 521.367 1916.78 606.837
   -1  -16  -78 1633.38 519.118 1356.72 584.345
   -1  -16  -79 -260.50 478.182  648.22 535.312
   -1  -16  -80 7165.98 795.321 6167.34 708.501
   -1  -16  -81  505.62 537.561 1179.94 567.251
   -1  -16  -82 -117.23 548.807  627.08 585.245
   -1  -16  -83  793.07 626.180 -467.84 566.351
   -1  -17   -1  21408. 874.943  24971. 933.872
   -1  -17   -2  56635. 1662.17  50607. 1532.16
   -1  -17   -3 4247.41 695.006 5816.46 695.006
   -1  -17   -4  12838. 846.153  13671. 907.781
   -1  -17   -5  11300. 618.083  16968. 706.702
   -1  -17   -6  43081. 1479.98  50382. 1302.29
   -1  -17   -7  15762. 806.567  15511. 803.418
   -1  -17   -8  26464. 914.529  21075. 833.108
   -1  -17   -9 9914.52 793.521 9239.76 780.026
   -1  -17  -10 4669.36 719.747 3304.09 670.265
   -1  -17  -11  16590. 921.726  16865. 934.322
   -1  -17  -12  16739. 934.322  17130. 945.118
   -1  -17  -13  19501. 843.454  15708. 773.728
   -1  -17  -14  18641. 981.106  18061. 953.665
   -1  -17  -15 6918.57 745.838 6392.26 751.236
   -1  -17  -16  53351. 1780.92  60054. 1723.35
   -1  -17  -17 103149. 2483.13  90688. 2169.59
   -1  -17  -18 6486.72 731.893 6540.70 728.294
   -1  -17  -19  16140. 929.374  15160. 1048.13
   -1  -17  -20  60234. 2028.79  60369. 2003.60
   -1  -17  -21 7287.44 724.246 7728.29 749.437
   -1  -17  -22 1853.35 620.332 1152.05 608.636
   -1  -17  -23  34579. 1254.61  41574. 1394.51
   -1  -17  -24  10792. 802.518  10558. 857.849
   -1  -17  -25 1767.88 606.837 1215.02 604.138
   -1  -17  -26  15524. 904.632  17800. 933.422
   -1  -17  -27  72964. 1607.74  76158. 1648.67
   -1  -17  -28  94107. 1922.18  91633. 1878.09
   -1  -17  -29  52856. 1608.19  56770. 1672.06
   -1  -17  -30 1969.86 610.886 1169.59 629.329
   -1  -17  -31  30828. 1034.19  31421. 1036.89
   -1  -17  -32  16433. 704.453  18736. 729.644
   -1  -17  -33 4484.03 629.329 8798.91 722.446
   -1  -17  -34 5946.91 726.495 5371.11 719.297
   -1  -17  -35 6513.71 744.939 4472.78 695.906
   -1  -17  -36 9064.32 792.622 8722.44 791.272
   -1  -17  -37  20252. 1010.80  21543. 1046.78
   -1  -17  -38  67251. 1929.82  71525. 1991.45
   -1  -17  -39  11341. 852.451  11642. 848.402
   -1  -17  -40  49168. 1573.55  46154. 1498.87
   -1  -17  -41  34219. 1312.19  34638. 1307.24
   -1  -17  -42  21538. 910.480  21538. 906.882
   -1  -17  -43  14080. 917.228  12461. 984.255
   -1  -17  -44  27980. 1181.74  28808. 1216.82
   -1  -17  -45 3271.70 706.252 3563.65 694.106
   -1  -17  -46  16914. 723.346  12978. 662.168
   -1  -17  -47 5110.21 750.337 6266.30 755.735
   -1  -17  -48 1742.69 401.394 1105.26 391.138
   -1  -17  -49  21592. 1100.31  24719. 1161.94
   -1  -17  -50  160.41 670.265 -555.55 755.735
   -1  -17  -51 5033.73 702.203 7827.25 853.800
   -1  -17  -52  248.72 714.799 1195.23 967.161
   -1  -17  -53 2298.69 826.810 2542.96 784.974
   -1  -17  -54  59604. 1909.13  62078. 2074.22
   -1  -17  -55 6036.88 996.850 9289.24 947.817
   -1  -17  -56 6302.29 806.567 5856.94 880.791
   -1  -17  -57 5677.01 811.515 8277.09 908.681
   -1  -17  -58  22276. 948.717  27296. 1115.16
   -1  -17  -59  16154. 1027.89  13995. 1069.27
   -1  -17  -60 6963.56 713.899 9010.34 771.029
   -1  -17  -61  21651. 834.907  24651. 942.419
   -1  -17  -62  21714. 835.807  22928. 894.736
   -1  -17  -63  45389. 1353.57  38718. 1332.43
   -1  -17  -64  11368. 892.037 9244.26 919.477
   -1  -17  -65 5029.23 508.771 4284.75 522.717
   -1  -17  -66 1825.91 648.672 2349.08 704.453
   -1  -17  -67  25708. 1175.89  21125. 1185.78
   -1  -17  -68 4173.19 770.580 3009.44 741.340
   -1  -17  -69 2124.15 636.976 2404.41 728.744
   -1  -17  -70  19397. 1009.45  16046. 1278.45
   -1  -17  -71  582.55 612.685 1952.76 702.653
   -1  -17  -72 9473.68 939.270  10387. 901.034
   -1  -17  -73 3988.30 651.821 6018.89 744.039
   -1  -17  -74 4349.07 963.562 5218.17 738.191
   -1  -17  -75 1685.11 640.575  517.32 629.779
   -1  -17  -76 1284.75 621.682 1278.90 595.591
   -1  -17  -77 -414.98 561.853  969.86 639.675
   -1  -17  -78 3932.52 711.650 5285.64 656.320
   -1  -17  -79 -445.03 550.607  655.42 580.296
   -1  -17  -80 6036.88 803.418 6410.25 733.692
   -1  -17  -81  469.64 600.089  770.58 572.649
   -1  -17  -82 3005.84 663.967 3008.09 622.132
   -1  -18   -1  11916. 806.567  11457. 826.810
   -1  -18   -2  20967. 1062.98  21138. 1062.53
   -1  -18   -3 9064.32 833.108 6423.75 773.279
   -1  -18   -4  18043. 976.157  16811. 1072.87
   -1  -18   -5  27818. 1013.04  27103. 1006.30
   -1  -18   -6  36478. 1356.27  28408. 1185.33
   -1  -18   -7  19078. 1010.35  21053. 1046.33
   -1  -18   -8  29217. 1071.52  30319. 1091.77
   -1  -18   -9  14507. 930.723  16811. 935.222
   -1  -18  -10  21853. 1131.35  17382. 1117.86
   -1  -18  -11  11826. 899.234  13099. 961.313
   -1  -18  -12  26595. 1061.18  32546. 1256.41
   -1  -18  -13  29298. 1076.47  29591. 1126.85
   -1  -18  -14  12681. 1065.68  10783. 998.200
   -1  -18  -15  609.99 697.255 1094.02 717.498
   -1  -18  -16  46739. 1641.92  45164. 1339.63
   -1  -18  -17  22744. 1493.03  25088. 1585.69
   -1  -18  -18  10135. 966.711  10472. 978.407
   -1  -18  -19 1934.32 361.538 2517.32 374.089
   -1  -18  -20  49483. 2069.72  45929. 1764.73
   -1  -18  -21 4375.16 811.965 6090.86 857.849
   -1  -18  -22  22987. 1202.88  23585. 1269.45
   -1  -18  -23  25605. 1129.10  29564. 1198.83
   -1  -18  -24 2571.30 753.486 2022.04 744.039
   -1  -18  -25  11215. 959.063  12663. 1000.45
   -1  -18  -26 5231.66 787.224 2526.31 724.696
   -1  -18  -27  11255. 976.157  12461. 968.960
   -1  -18  -28  34417. 1508.32  35011. 1513.27
   -1  -18  -29  51687. 1894.73  52991. 1898.33
   -1  -18  -30 9865.04 972.109  11246. 1049.93
   -1  -18  -31  18412. 1161.49  17287. 1143.50
   -1  -18  -32  43063. 1317.59  42393. 1304.09
   -1  -18  -33  452.54 727.395 1012.59 753.935
   -1  -18  -34  16136. 1056.23  19771. 1107.51
   -1  -18  -35  61044. 1646.87  67161. 1656.77
   -1  -18  -36  28408. 1127.30  27962. 1024.29
   -1  -18  -37  14966. 1058.93  16518.  999.55
   -1  -18  -38  11480. 1000.45 9923.52 881.241
   -1  -18  -39  14845. 1080.97  17499. 1048.13
   -1  -18  -40 6117.85 883.040 6194.33 769.680
   -1  -18  -41  24579. 1286.55  27134. 1278.45
   -1  -18  -42  165.95 763.832   37.75 694.106
   -1  -18  -43 1398.56 394.242 1593.34 396.986
   -1  -18  -44 7867.74 849.752 6320.28 805.667
   -1  -18  -45 4759.33 780.476 3803.42 767.431
   -1  -18  -46  51732. 1726.94  55825. 1811.51
   -1  -18  -47  32357. 1340.98  34755. 1398.11
   -1  -18  -48  10274. 640.575 9703.09 628.429
   -1  -18  -49 1742.24 383.715 1843.45 383.580
   -1  -18  -50  14255. 988.753  14597. 991.902
   -1  -18  -51 1797.12 390.283 1321.64 386.369
   -1  -18  -52  21750. 1154.29  20760. 1697.25
   -1  -18  -53 3412.50 448.133 4543.41 442.780
   -1  -18  -54  697.26 719.297 2515.07 763.832
   -1  -18  -55  24894. 1598.29  24233. 1206.48
   -1  -18  -56  38304. 1225.82  38947. 1268.10
   -1  -18  -57  11516. 926.675  11979. 941.070
   -1  -18  -58  10247. 895.636 9410.70 887.089
   -1  -18  -59 2136.75 407.332 1793.52 396.356
   -1  -18  -60  21561. 1127.30  21399. 1134.05
   -1  -18  -61  30702. 1322.99  30630. 1310.84
   -1  -18  -62  30873. 1322.09  29789. 1328.83
   -1  -18  -63  724.70 695.006 -229.73 636.077
   -1  -18  -64 2765.63 666.216 1525.86 659.469
   -1  -18  -65  20288. 887.538  20450. 889.788
   -1  -18  -66 5991.90 683.310 6405.75 677.912
   -1  -18  -67 6324.78 746.738 6977.05 753.935
   -1  -18  -68  22384. 961.313  22141. 965.361
   -1  -18  -69 4312.19 686.909 5753.48 720.197
   -1  -18  -70 9820.05 791.272  10760. 829.059
   -1  -18  -71 5371.11 684.660 4317.58 707.152
   -1  -18  -72  248.76 565.452  884.39 587.044
   -1  -18  -73  -64.37 554.205 -787.67 565.901
   -1  -18  -74 2251.01 593.342 2075.57 578.047
   -1  -18  -75 1896.53 557.804 2241.56 543.409
   -1  -18  -76 6833.10 649.572 6383.26 652.271
   -1  -18  -77  571.30 526.765  547.01 549.707
   -1  -18  -78  526.77 535.762  878.54 561.403
   -1  -18  -79   40.00 556.005  525.42 569.050
   -1  -18  -80  185.20 577.597  295.05 609.536
   -1  -18  -81 1435.00 1001.80 1729.19 1053.53
   -1  -19   -1  33603. 1311.29  27499. 1208.73
   -1  -19   -2  13140. 959.963  10256. 878.542
   -1  -19   -3 5425.10 773.728 8218.62 838.056
   -1  -19   -4  35101. 1356.72  35268. 1348.63
   -1  -19   -5 1791.27 357.310  513.27 338.731
   -1  -19   -6  38039. 1408.46  32811. 1312.64
   -1  -19   -7 4273.50 769.230 3146.20 696.805
   -1  -19   -8  15942. 956.814  13837. 968.510
   -1  -19   -9 2007.20 743.589 3376.06 705.802
   -1  -19  -10  30994. 1119.21  26073. 1029.69
   -1  -19  -11  17782. 1045.43  16392. 998.200
   -1  -19  -12 9563.64 856.049 9685.10 878.542
   -1  -19  -13  40886. 1219.52  36460. 1158.34
   -1  -19  -14 1340.53 739.091 2120.56 713.000
   -1  -19  -15  37616. 1419.70  39887. 1447.14
   -1  -19  -16  10531. 1031.04 7309.93 859.648
   -1  -19  -17  14836. 1322.09 9725.59 1107.96
   -1  -19  -18  11610. 1003.60 9919.02 929.374
   -1  -19  -19 8169.13 948.267 9410.70 907.781
   -1  -19  -20  32695. 1609.98  30477. 1121.01
   -1  -19  -21  15088. 982.005  16257. 909.131
   -1  -19  -22 1883.94 787.674 1590.64 693.207
   -1  -19  -23 5555.55 846.153 3775.97 758.884
   -1  -19  -24  18417. 1156.54  17260. 1071.97
   -1  -19  -25  52721. 1866.84  45254. 1650.02
   -1  -19  -26  -99.82 762.032   11.48 710.301
   -1  -19  -27 1158.79 752.586  833.56 677.912
   -1  -19  -28  22924. 1294.20  22398. 1212.32
   -1  -19  -29  15236. 1134.95  20243. 1149.80
   -1  -19  -30  11628. 1049.93  10904. 938.371
   -1  -19  -31  21489. 1275.30  20553. 1179.04
   -1  -19  -32  21988. 987.853  21970. 886.639
   -1  -19  -33 4071.52 870.894 3515.07 784.974
   -1  -19  -34 5551.05 947.817 6536.21 869.995
   -1  -19  -35  53891. 1714.80  53801. 1547.91
   -1  -19  -36  13963. 1191.63  13603. 977.957
   -1  -19  -37 4155.64 916.778 4750.33 820.062
   -1  -19  -38  37233. 1641.92  34067. 1474.58
   -1  -19  -39 4687.35 917.678 5231.66 843.454
   -1  -19  -40 6050.38 1000.90 2887.54 800.269
   -1  -19  -41 2349.08 866.846 -803.42 748.987
   -1  -19  -42  429.15 873.143 -196.54 845.253
   -1  -19  -43  11858. 1157.44  11012. 1123.71
   -1  -19  -44 4464.68 991.902 5546.55 972.559
   -1  -19  -45  58884. 2246.06  58390. 2229.42
   -1  -19  -46 6374.26 1033.29  11574. 1123.26
   -1  -19  -47 3335.13 953.665 1396.76 940.170
   -1  -19  -48  59109. 1834.91  59694. 1845.70
   -1  -19  -49 2589.29 955.015 4290.59 974.808
   -1  -19  -50  12218. 1239.31  16793. 1314.44
   -1  -19  -51  21660. 1283.40  19636. 1220.42
   -1  -19  -52 6612.68 1042.28 5348.62 1335.13
   -1  -19  -53  20954. 1244.26  25821. 1329.28
   -1  -19  -54 7579.84 1107.96 8124.15 1089.97
   -1  -19  -55  17526. 2029.24  12758. 1179.04
   -1  -19  -56  249.89 956.364 1807.47 909.131
   -1  -19  -57  14422. 1262.26  17193. 1316.24
   -1  -19  -58  12564. 1273.50  12924. 1246.06
   -1  -19  -59  549.26 935.222  788.57 910.930
   -1  -19  -60 -497.53 890.687  -43.90 882.140
   -1  -19  -61 1188.93 484.930 1108.86 483.580
   -1  -19  -62 2104.81 751.686 1401.71 834.907
   -1  -19  -63 2911.83 769.230 3622.58 852.451
   -1  -19  -64 9028.33 889.338 8430.04 982.905
   -1  -19  -65 -213.41 705.352  138.46 765.181
   -1  -19  -66  15146. 986.953  10630. 946.018
   -1  -19  -67 5452.09 867.295 4597.39 881.241
   -1  -19  -68  15713. 960.413  13491. 988.753
   -1  -19  -69 1800.72 402.069 1806.12 412.865
   -1  -19  -70 4298.69 751.686 4916.77 848.402
   -1  -19  -71  500.67 654.970 1137.20 764.732
   -1  -19  -72 3707.15 681.961 2101.66 755.285
   -1  -19  -73 1325.68 367.836 1045.43 371.210
   -1  -19  -74 1370.67 679.711 1955.91 764.732
   -1  -19  -75  -67.48 636.527 1392.26 710.301
   -1  -19  -76   47.37 638.326  381.83 713.899
   -1  -19  -77   33.18 646.423 -614.93 699.504
   -1  -19  -78 1946.47 750.337  162.12 737.741
   -1  -19  -79  253.40 711.650 1336.03 737.741
   -1  -20   -1  14318. 1008.10  14579. 1003.15
   -1  -20   -2 2650.47 765.631 3127.75 771.479
   -1  -20   -3  18462. 1083.22  18808. 1064.78
   -1  -20   -4 3951.41 437.921 4125.50 442.645
   -1  -20   -5 8007.19 877.192  10081. 898.784
   -1  -20   -6  14579. 977.507  17607. 1038.69
   -1  -20   -7 9914.52 937.471  11224. 932.523
   -1  -20   -8  621.23 346.109 1424.65 348.178
   -1  -20   -9  19573. 1104.36  19456. 1112.91
   -1  -20  -10 1802.07 764.732 1098.51 696.805
   -1  -20  -11  10391. 913.629 6630.67 822.761
   -1  -20  -12  11323. 945.118  13950. 983.355
   -1  -20  -13 2744.49 434.323 1115.61 436.437
   -1  -20  -14  18124. 1112.46  17746. 1076.02
   -1  -20  -15 8636.97 835.807  11826. 850.201
   -1  -20  -16  70985. 1990.10  65452. 2006.75
   -1  -20  -17  35110. 1633.38  35070. 1421.95
   -1  -20  -18 3449.39 788.123 2843.45 787.674
   -1  -20  -19  69096. 2082.77  64822. 2005.85
   -1  -20  -20  15794. 1026.54  14948. 745.838
   -1  -20  -21  10864. 952.316  10355. 911.380
   -1  -20  -22  49438. 1448.49  45119. 1516.42
   -1  -20  -23  37260. 1479.98  35290. 1426.45
   -1  -20  -24  68196. 2059.38  73009. 2138.10
   -1  -20  -25  251.55 700.404 1384.16 708.051
   -1  -20  -26  34764. 1180.84  31736. 1132.70
   -1  -20  -27 7579.84 875.393 7750.78 862.797
   -1  -20  -28  14624. 1102.56  12627. 957.714
   -1  -20  -29  38223. 1613.13  36113. 1441.29
   -1  -20  -30  19307. 1059.83  20634. 1009.90
   -1  -20  -31  20904. 1267.21  23657. 1260.91
   -1  -20  -32 6873.59 974.358 8708.94 945.568
   -1  -20  -33  18192. 1233.92  16797. 1107.06
   -1  -20  -34  43833. 1800.27  50697. 1850.65
   -1  -20  -35  16140. 1193.88  14543. 1189.83
   -1  -20  -36  17031. 1169.59  18471. 1242.01
   -1  -20  -37  14062. 1148.45 9842.54 1041.83
   -1  -20  -38 7903.73 996.400 3922.62 892.037
   -1  -20  -39  30535. 1531.26  24692. 1422.85
   -1  -20  -40  14759. 1107.06  14552. 1099.41
   -1  -20  -41 5398.11 634.277 6005.39 657.219
   -1  -20  -42 -726.94 878.092 1568.60 858.749
   -1  -20  -43  74089. 1950.07  66757. 1837.16
   -1  -20  -44  14800. 1188.93  13864. 1154.29
   -1  -20  -45  424.02 836.706 -484.93 806.117
   -1  -20  -46  15187. 1201.08  14170. 1188.48
   -1  -20  -47 1492.13 878.542  244.58 843.004
   -1  -20  -48 7121.00 904.632 7004.04 1011.69
   -1  -20  -49  23464. 1263.16  24566. 1426.45
   -1  -20  -50 6095.36 905.082 3636.52 914.079
   -1  -20  -51  12056. 1200.63  13644. 1172.29
   -1  -20  -52 1554.65 499.775  859.65 535.312
   -1  -20  -53  11251. 933.872  13131. 1055.78
   -1  -20  -54  12353. 762.932  14458. 836.256
   -1  -20  -55  41228. 1898.33  38111. 1429.60
   -1  -20  -56 7539.35 908.231 7660.81 1015.29
   -1  -20  -57 1264.96 442.060 1282.95 440.845
   -1  -20  -58 3173.19 812.415  226.63 916.778
   -1  -20  -59 7314.43 913.179 6419.25 936.571
   -1  -20  -60 2950.96 800.719 4393.16 859.648
   -1  -20  -61  12780.  999.10  10621. 942.869
   -1  -20  -62  189.34 712.550 -137.70 718.398
   -1  -20  -63 2867.74 773.728 3338.28 768.780
   -1  -20  -64 4939.27 785.874 5578.04 802.068
   -1  -20  -65   82.23 663.967 -1350.0 662.617
   -1  -20  -66 2228.07 727.395 4006.74 758.434
   -1  -20  -67  746.74 637.426 2846.60 706.702
   -1  -20  -68  353.08 614.484  679.26 611.335
   -1  -20  -69  672.06 628.879  795.77 625.281
   -1  -20  -70 1165.54 595.591 2325.23 634.277
   -1  -20  -71 4300.94 683.760 4966.26 695.006
   -1  -20  -72 2230.77 597.390 2166.89 656.320
   -1  -20  -73 -276.11 577.147  -65.32 604.588
   -1  -20  -74 1808.37 591.992 1571.30 608.636
   -1  -20  -75  307.87 606.837 -884.39 593.792
   -1  -20  -76 1444.89 652.271 2052.18 688.258
   -1  -20  -77  271.52 625.730 -299.82 655.870
   -1  -20  -78 1734.14 684.210 1444.89 663.067
   -1  -21   -1  13972. 1349.98  12236. 1374.72
   -1  -21   -2  26788. 1394.51  29343. 1282.05
   -1  -21   -3  24341. 1597.39  24795. 1666.22
   -1  -21   -4  16275. 1511.02  18907. 1555.10
   -1  -21   -5 4239.31 1264.06 2262.71 1071.07
   -1  -21   -6  19564. 1552.85  17994. 1463.79
   -1  -21   -7  11844. 1341.88 9491.67 1276.65
   -1  -21   -8 2797.12 1127.30 3777.32 1107.51
   -1  -21   -9 3048.13 1108.41 4502.92 1075.12
   -1  -21  -10 4781.82 1001.80 3159.69 1030.59
   -1  -21  -11  -90.96 430.184 2158.79 442.690
   -1  -21  -12  12964. 1203.78  10882. 1175.44
   -1  -21  -13 8016.19 993.701 9019.33 1044.98
   -1  -21  -14  20445. 1199.28  20220. 1214.57
   -1  -21  -15  12024. 1179.04  13248. 1149.35
   -1  -21  -16  24417. 1654.97  24017. 1511.47
   -1  -21  -17  22636. 1529.01  20117. 1379.22
   -1  -21  -18  83176. 2772.83  86999. 2844.35
   -1  -21  -19 8915.87 1142.15 7156.99 1092.22
   -1  -21  -20 6932.07 1633.83  10787. 1114.26
   -1  -21  -21 6968.05 1081.87 8389.56 1073.32
   -1  -21  -22  10391. 1077.82  14336. 1145.30
   -1  -21  -23 2630.23 939.720 2004.95 896.985
   -1  -21  -24 8011.69 1006.30 8538.00 1017.09
   -1  -21  -25  15385. 1243.81  17931. 1285.20
   -1  -21  -26 108997. 3333.33 108862. 3310.39
   -1  -21  -27 1484.48 534.862 2493.02 476.833
   -1  -21  -28  22209. 1420.15  22411. 1266.76
   -1  -21  -29  23783. 1413.40  18587. 1206.93
   -1  -21  -30  15857. 1215.02  15740. 1115.16
   -1  -21  -31 8038.68 1050.83 7017.54 939.720
   -1  -21  -32 6729.64 976.157 5834.45 842.554
   -1  -21  -33 5240.66 540.260 3664.86 483.130
   -1  -21  -34 1031.49 454.790 -303.15 432.253
   -1  -21  -35  26136. 1484.93  30517. 1443.99
   -1  -21  -36  18628. 1308.59  13711. 1098.51
   -1  -21  -37 6941.06 1028.34 7597.83 979.756
   -1  -21  -38 1514.17 906.882 2682.41 801.619
   -1  -21  -39 5083.22 1030.59 4736.84 890.238
   -1  -21  -40  707.60 889.788 1607.29 807.017
   -1  -21  -41 6662.16 1056.68 4597.39 882.590
   -1  -21  -42  42591. 1568.60  36496. 1348.63
   -1  -21  -43  12982. 1184.43  11804. 1050.38
   -1  -21  -44  25731. 1471.43  22528. 1271.25
   -1  -21  -45 4250.56 955.914 3446.69 857.399
   -1  -21  -46  13032. 1139.45  11727. 1053.98
   -1  -21  -47 3829.06 992.352 4651.37 887.089
   -1  -21  -48 1062.53 874.493  159.60 809.716
   -1  -21  -49 7975.70 1059.38 7233.46 965.361
   -1  -21  -50 4745.83 955.015 6594.69 851.101
   -1  -21  -51 2463.34 657.669 3257.31 520.017
   -1  -21  -52 -134.01 933.422 1204.68 813.764
   -1  -21  -53 3279.35 979.756 2260.46 861.448
   -1  -21  -54  784.97 852.001 1278.00 800.269
   -1  -21  -55 1797.12 1241.56 2677.46 802.068
   -1  -21  -56 6963.56 1216.37 6513.71 917.228
   -1  -21  -57 1070.62 884.839 -866.40 727.395
   -1  -21  -58  10423. 1104.81 9946.01 982.005
   -1  -21  -59  907.78 797.570 3908.23 850.201
   -1  -21  -60 1277.10 799.369 1537.56 770.130
   -1  -21  -61 5915.42 868.645 6176.33 855.600
   -1  -21  -62 8609.98 896.085 8861.89 920.827
   -1  -21  -63   71.34 673.863  861.00 683.760
   -1  -21  -64 1196.13 662.617 -634.28 642.375
   -1  -21  -65  11943. 955.914  10184. 910.030
   -1  -21  -66 -437.52 640.575  638.33 681.961
   -1  -21  -67 6149.34 723.346 4916.77 729.644
   -1  -21  -68  329.19 611.335  565.00 631.128
   -1  -21  -69 -483.58 615.384  270.18 654.520
   -1  -21  -70 7993.69 776.427 6968.05 800.269
   -1  -21  -71 1716.60 632.478  604.59 630.679
   -1  -21  -72 1197.93 634.727 1705.35 659.019
   -1  -21  -73  994.15 616.284  872.24 622.581
   -1  -21  -74 -215.65 618.983  777.78 629.329
   -1  -21  -75  699.50 668.016 1005.40 699.504
   -1  -21  -76 3045.88 825.910 2277.10 813.764
   -1  -22   -1  58884. 1956.81  55241. 1955.91
   -1  -22   -2  20414. 1196.13  23693. 1271.25
   -1  -22   -3  50337. 1811.06  52227. 1847.05
   -1  -22   -4 4673.86 829.959 5020.24 898.335
   -1  -22   -5 3017.54 841.654 5834.45 870.894
   -1  -22   -6  13756. 1100.31  13923. 1046.33
   -1  -22   -7 2289.70 793.521  225.37 783.625
   -1  -22   -8  20864. 1017.09  21359. 1055.33
   -1  -22   -9  993.70 424.471  371.12 405.218
   -1  -22  -10  27845. 1159.24  25596. 1115.61
   -1  -22  -11  14899. 1101.66  13108. 1076.47
   -1  -22  -12 8848.39 946.468  10990. 1005.85
   -1  -22  -13  11790. 707.152 9590.63 661.268
   -1  -22  -14  36050. 1294.20  37796. 1345.48
   -1  -22  -15 3003.60 789.023 4529.91 900.134
   -1  -22  -16  15740. 1220.87  16500. 1364.37
   -1  -22  -17  81286. 2559.15  78857. 2378.32
   -1  -22  -18 9590.63 983.805  11997. 1067.93
   -1  -22  -19 1223.12 783.625 1063.88 799.819
   -1  -22  -20 -1384.6 570.850 -591.09 406.567
   -1  -22  -21  13356. 1078.72  15299. 1107.51
   -1  -22  -22 6207.82 954.565 8070.17 935.672
   -1  -22  -23 3685.56 856.499 3286.10 831.308
   -1  -22  -24  46514. 1474.13  40823. 1369.32
   -1  -22  -25  10967. 718.848  10765. 718.848
   -1  -22  -26  14939. 1128.20  15259. 1130.90
   -1  -22  -27 9829.05 991.452  10639. 991.452
   -1  -22  -28  13387. 1084.12  11912. 1042.28
   -1  -22  -29  48718. 1529.46  46919. 1495.28
   -1  -22  -30  12060. 1042.28  11372. 1028.34
   -1  -22  -31  13302. 1081.87  19096. 1175.89
   -1  -22  -32  22272. 1228.97  19924. 1233.92
   -1  -22  -33 5303.64 597.840 5209.17 602.339
   -1  -22  -34  10031. 1008.55 7561.85 1007.20
   -1  -22  -35  19856. 1258.21  24539. 1353.57
   -1  -22  -36  18925. 1032.84  16608. 997.750
   -1  -22  -37  497.53 795.771  896.54 791.722
   -1  -22  -38  41646. 1705.35  46289. 1793.52
   -1  -22  -39  53171. 1591.99  47908. 1508.32
   -1  -22  -40 1693.21 838.506 2060.28 830.408
   -1  -22  -41 2182.18 831.758 1500.22 841.654
   -1  -22  -42 -536.21 822.761 2679.71 847.503
   -1  -22  -43  624.38 810.166  291.99 807.467
   -1  -22  -44 6882.58 953.665 4084.12 902.833
   -1  -22  -45  16046. 1085.47  15933. 1084.12
   -1  -22  -46 3776.42 884.839 1645.07 823.661
   -1  -22  -47 9046.32 1038.69 8133.15 1012.59
   -1  -22  -48 6743.13 987.853 7764.27 1011.25
   -1  -22  -49 6954.56 962.662 3944.67 909.581
   -1  -22  -50  878.09 851.101 2525.86 862.797
   -1  -22  -51 2883.49 1060.73 2169.59 1027.44
   -1  -22  -52 2485.38 1039.59 1787.67 793.072
   -1  -22  -53 3146.65 855.150 1008.10 779.127
   -1  -22  -54 5402.60 947.367 5047.23 949.167
   -1  -22  -55 2834.46 1116.51 1192.98 814.214
   -1  -22  -56  306.43 763.382 1239.31 771.929
   -1  -22  -57 5735.49 905.082 4439.49 853.800
   -1  -22  -58  -89.47 786.774 -420.42 755.735
   -1  -22  -59 7327.93 921.726 5429.59 847.503
   -1  -22  -60 3554.65 814.664 2557.35 770.580
   -1  -22  -61 9559.14 918.128 9131.79 930.723
   -1  -22  -62 5933.42 836.256 4871.79 850.201
   -1  -22  -63  189.92 715.699  526.32 726.045
   -1  -22  -64 1676.11 713.899 2727.39 810.615
   -1  -22  -65  523.17 641.025   34.99 762.482
   -1  -22  -66 1761.58 700.404 1756.63 789.023
   -1  -22  -67 1374.27 668.465 3016.19 845.253
   -1  -22  -68 -277.24 640.125  851.10 704.903
   -1  -22  -69  790.82 667.566  660.37 726.045
   -1  -22  -70 1551.06 674.763 1359.87 768.330
   -1  -22  -71  173.01 649.122 -310.30 679.262
   -1  -22  -72  107.29 648.672  515.52 696.356
   -1  -22  -73 1539.81 743.139  705.35 763.832
   -1  -22  -74   10.19 716.149 -157.53 721.097
   -1  -22  -75  867.30 740.440 2174.09 788.123
   -1  -23   -1  20216. 1270.80  18309. 1216.37
   -1  -23   -2  10085. 1030.14  10747. 1073.32
   -1  -23   -3  83626. 2074.67  80567. 2038.23
   -1  -23   -4  60729. 2079.17  59649. 2038.23
   -1  -23   -5  46244. 1780.92  53846. 2026.54
   -1  -23   -6  13027. 761.583  12883. 801.169
   -1  -23   -7 5533.06 951.866 4790.82 934.322
   -1  -23   -8  45209. 1541.61  43563. 1475.93
   -1  -23   -9  34179. 1569.05  30220. 1480.43
   -1  -23  -10  43684. 1411.60  46379. 1467.38
   -1  -23  -11  12915. 1122.81  13023. 1113.81
   -1  -23  -12  33590. 1549.26  31741. 1521.82
   -1  -23  -13 9977.50 975.708  13072. 955.465
   -1  -23  -14  30409. 1493.03  35286. 1567.25
   -1  -23  -15  20954. 1304.09  18749. 1225.37
   -1  -23  -16  44345. 1762.48  41804. 2409.35
   -1  -23  -17 1211.42 865.946 1069.27 922.176
   -1  -23  -18  17454. 1228.52  19672. 1285.65
   -1  -23  -19  29672. 1509.22  28228. 1506.97
   -1  -23  -20 -1967.6 1165.99   13.36 825.460
   -1  -23  -21  12726. 797.120  10711. 770.130
   -1  -23  -22  15340. 829.509  16064. 812.415
   -1  -23  -23  38075. 1345.93  39469. 1350.88
   -1  -23  -24  63653. 2166.89  64058. 2136.30
   -1  -23  -25 7174.98 991.002  11102. 1069.72
   -1  -23  -26  32105. 1533.06  25565. 1391.81
   -1  -23  -27 4012.14 891.137 5735.49 919.927
   -1  -23  -28 5452.09 635.627 6518.21 653.171
   -1  -23  -29 5060.72 928.924 6126.85 938.371
   -1  -23  -30 3605.93 914.079 3982.45 913.629
   -1  -23  -31  11669. 1101.66  15097. 1140.35
   -1  -23  -32 5699.50 963.112 3893.38 956.814
   -1  -23  -33  15407. 1179.94  15785. 1193.43
   -1  -23  -34 5924.42 982.455 5245.16 998.200
   -1  -23  -35 7548.35 1007.65 8929.37 1040.93
   -1  -23  -36  19051. 1316.24  21516. 1329.73
   -1  -23  -37 8317.58 1056.68 7431.39 1040.93
   -1  -23  -38  24615. 1397.21  22969. 1344.13
   -1  -23  -39 1390.01 904.183  950.52 882.140
   -1  -23  -40 3421.95 888.438 3351.32 893.836
   -1  -23  -41  15497. 1181.29  13464. 1147.55
   -1  -23  -42 6513.71 986.054 8034.18 1017.54
   -1  -23  -43  19631. 1278.45  22263. 1322.99
   -1  -23  -44  13185. 1009.90  13882. 1010.35
   -1  -23  -45 5546.55 986.953 5973.90 988.753
   -1  -23  -46  591.99 871.344  103.06 843.004
   -1  -23  -47 1555.10 875.843 1551.06 854.250
   -1  -23  -48  454.79 851.551  674.31 840.305
   -1  -23  -49 2051.28 874.493  735.94 836.256
   -1  -23  -50 2617.18 878.991 3474.13 909.581
   -1  -23  -51  16928. 1291.50  14094. 1619.43
   -1  -23  -52  955.91 912.280 4252.81 867.295
   -1  -23  -53 1964.46 877.192 2217.72 855.150
   -1  -23  -54  508.32 800.719 1568.15 816.014
   -1  -23  -55 2213.67 1125.95 2302.29 857.399
   -1  -23  -56  -82.50 783.625  475.03 811.065
   -1  -23  -57 1008.10 800.719  698.60 774.628
   -1  -23  -58 1569.05 750.337 1852.00 785.424
   -1  -23  -59 4087.72 818.263 3820.51 802.518
   -1  -23  -60 -456.59 397.256  224.92 384.525
   -1  -23  -61 -195.23 753.935 -668.92 741.340
   -1  -23  -62  619.88 778.227 1739.54 735.942
   -1  -23  -63 3014.39 798.470 3017.54 880.791
   -1  -23  -64 6860.09 844.803 3867.29 897.435
   -1  -23  -65 4948.26 762.482 5987.40 874.493
   -1  -23  -66  231.49 645.523  418.94 717.048
   -1  -23  -67 -230.54 637.876  341.57 728.294
   -1  -23  -68  605.49 353.576 -429.55 380.746
   -1  -23  -69  456.14 668.915  -46.87 740.890
   -1  -23  -70  508.77 349.707 -262.80 340.261
   -1  -23  -71 4383.71 829.509 5002.24 873.593
   -1  -23  -72 -365.72 730.544 1107.06 800.269
   -1  -23  -73 3591.09 860.548 2191.18 863.697
   -1  -24   -1  34233. 1583.89  31385. 1525.41
   -1  -24   -2 1524.07 901.933 2629.33 883.490
   -1  -24   -3  19933. 1256.86  19820. 1288.35
   -1  -24   -4 1766.98 893.836 3344.13 894.736
   -1  -24   -5  51507. 1730.99  51012. 1719.75
   -1  -24   -6  14732. 1156.54  18084. 1242.01
   -1  -24   -7 3176.34 505.623 1860.10 473.234
   -1  -24   -8 -231.08 901.034  301.66 786.774
   -1  -24   -9  253.40 433.378  862.35 448.582
   -1  -24  -10 4984.25 1012.14 4007.64 973.908
   -1  -24  -11 6756.63 1049.48 7071.52 1037.79
   -1  -24  -12  19510. 1258.21  20252. 1303.64
   -1  -24  -13  21912. 1180.84  20216. 1136.75
   -1  -24  -14 3653.62 957.264 2342.78 915.429
   -1  -24  -15  11183. 1089.07  13284. 1117.41
   -1  -24  -16 5056.23 1041.83 8389.56 1574.90
   -1  -24  -17  12528. 1128.20  13288. 1144.85
   -1  -24  -18  27431. 1483.58  20625. 1393.61
   -1  -24  -19 9901.02 1119.21 8618.97 1070.62
   -1  -24  -20 9019.33 1235.27 6693.65 1035.09
   -1  -24  -21 6054.87 1066.13 7201.97 1051.28
   -1  -24  -22  11314. 1011.25  10990. 1000.45
   -1  -24  -23 4354.47 1014.39 3944.22 986.504
   -1  -24  -24  223.21 908.681 -308.55 829.059
   -1  -24  -25 4588.39 997.300 5726.49 1043.18
   -1  -24  -26 7233.46 1055.33 7422.39 1113.81
   -1  -24  -27 7426.89 1040.03 9856.04 1200.18
   -1  -24  -28 7314.43 1033.74 7863.24 1106.61
   -1  -24  -29 3030.59 913.179 1603.69 964.461
   -1  -24  -30  12906. 1190.73  14170. 1287.90
   -1  -24  -31  27854. 1319.84  26541. 1427.35
   -1  -24  -32 4633.37 1104.36 2872.24 1000.00
   -1  -24  -33 4826.81 1057.13 2857.40 1063.43
   -1  -24  -34 2346.38 579.397 1303.64 542.959
   -1  -24  -35  12182. 1322.09 9959.50 1218.17
   -1  -24  -36  338.33 990.552  559.15 1013.04
   -1  -24  -37 8713.44 1237.52 9302.73 1203.78
   -1  -24  -38  949.62 1012.59   26.95 966.261
   -1  -24  -39 -111.07 938.371 1432.75 1022.49
   -1  -24  -40 3183.08 1081.87  949.17 1008.10
   -1  -24  -41 1909.13 1026.99 3468.28 1113.36
   -1  -24  -42 2384.16 1058.48 1869.09 1077.37
   -1  -24  -43 2315.34 1093.12 1096.27 1028.79
   -1  -24  -44 2218.62 1038.69 1373.37 1069.27
   -1  -24  -45 1785.42 580.746 1827.71 568.151
   -1  -24  -46  12820. 1314.89  14674. 1378.77
   -1  -24  -47 5164.19 1130.45 7116.50 1058.48
   -1  -24  -48 2047.23 992.802 2247.41 889.788
   -1  -24  -49 -1480.4 1148.00   78.72 916.328
   -1  -24  -50 1994.60 1000.00 1286.10 890.238
   -1  -24  -51 3454.79 1017.99 3031.94 1403.51
   -1  -24  -52 2713.00 986.953 1568.15 916.328
   -1  -24  -53 5838.95 1067.93 5195.68 955.015
   -1  -24  -54 5105.71 1066.13 6027.88 945.118
   -1  -24  -55 6716.14 1265.86 7237.96 983.805
   -1  -24  -56 1403.51 801.619  859.20 805.217
   -1  -24  -57  10180. 1025.64  10270. 1022.94
   -1  -24  -58 6162.84 944.219 6851.10 960.863
   -1  -24  -59 1343.68 797.120 1939.72 749.437
   -1  -24  -60 1289.25 741.340 2453.44 778.677
   -1  -24  -61  167.30 707.152  216.73 723.796
   -1  -24  -62 1295.10 725.145  701.75 707.152
   -1  -24  -63 1869.99 728.294 2508.32 745.388
   -1  -24  -64 2190.28 755.285 1856.50 721.097
   -1  -24  -65  645.97 702.653  509.67 699.055
   -1  -24  -66 3559.60 771.929 1674.31 765.631
   -1  -24  -67 -488.08 678.362  293.93 693.207
   -1  -24  -68  681.51 698.605  331.89 697.255
   -1  -24  -69  480.88 714.349  642.37 739.091
   -1  -24  -70  563.65 780.476 1861.45 758.884
   -1  -24  -71 2427.80 789.923  278.68 740.890
   -1  -25   -1  10198. 1565.90  15852. 1816.01
   -1  -25   -2 1597.39 705.802 1879.44 699.055
   -1  -25   -3 9536.65 1655.87 8155.64 1372.02
   -1  -25   -4  12690. 1737.29  12537. 1744.04
   -1  -25   -5 5870.44 1241.11 3796.67 1464.69
   -1  -25   -6 2209.62 1382.81 1286.55 1118.76
   -1  -25   -7 5470.08 1298.24 3069.72 1069.27
   -1  -25   -8  52317. 2408.45  47323. 2316.24
   -1  -25   -9  32272. 1677.91  29739. 1650.02
   -1  -25  -10  769.23 1005.85 -305.31 1078.27
   -1  -25  -11 9990.99 1344.58 8560.50 1354.92
   -1  -25  -12 3861.89 1269.45 3771.93 1144.85
   -1  -25  -13 2070.62 1202.43 4709.85 1135.85
   -1  -25  -14  31624. 1883.94  25897. 1786.77
   -1  -25  -15 4153.39 1094.92 -471.88 1123.26
   -1  -25  -16 3665.31 1384.16 2498.87 1223.12
   -1  -25  -17  10738. 1340.98  12627. 1531.26
   -1  -25  -18 1694.11 1208.73 2127.75 1075.12
   -1  -25  -19 7876.74 883.940 8920.37 873.143
   -1  -25  -20 7183.98 1552.41 4687.35 1297.34
   -1  -25  -21 2435.45 1191.18  650.92 1097.16
   -1  -25  -22 3420.15 1178.14 3785.42 1208.28
   -1  -25  -23  20765. 1692.76  21372. 1580.75
   -1  -25  -24  15439. 1287.90  16743. 1316.69
   -1  -25  -25 6185.33 1221.77 6914.07 1199.73
   -1  -25  -26 5762.48 1226.27  10778. 1355.37
   -1  -25  -27 2944.67 1072.42 4075.12 1194.33
   -1  -25  -28  867.75 629.329 3213.67 681.511
   -1  -25  -29 3590.64 1118.31 2179.93 1229.42
   -1  -25  -30  18498. 1601.44  17562. 1629.33
   -1  -25  -31 2883.49 1130.45 6369.76 1356.72
   -1  -25  -32  13950. 1469.63  15529. 1551.96
   -1  -25  -33  18614. 1576.25  15344. 1595.14
   -1  -25  -34 3238.86 1154.29 3175.44 1180.39
   -1  -25  -35  606.84 1072.87 -344.22 1167.79
   -1  -25  -36 6050.38 1246.96  11421. 1416.55
   -1  -25  -37  16838. 1512.37  15295. 1559.60
   -1  -25  -38 3962.66 1162.39 6086.36 1264.51
   -1  -25  -39 4261.80 1156.09 4111.11 1224.47
   -1  -25  -40 9604.13 1348.18 4203.32 1213.22
   -1  -25  -41 8609.98 1101.66 7714.79 1204.23
   -1  -25  -42 1578.05 941.070 2791.72 1144.85
   -1  -25  -43 3386.86 996.850 3577.59 1112.46
   -1  -25  -44  629.33 979.756 1887.54 1137.65
   -1  -25  -45 1602.79 517.318  443.90 541.160
   -1  -25  -46 2244.26 929.374 1734.59 1313.09
   -1  -25  -47 2098.06 923.976 1280.70 1010.80
   -1  -25  -48  273.32 898.335 1488.53 1032.84
   -1  -25  -49 5474.58 1066.13 7354.92 1163.74
   -1  -25  -50 3889.78 1144.40 3558.70 1077.82
   -1  -25  -51 1573.10 1019.34 1329.28 1044.08
   -1  -25  -52  185.69 888.888 2191.18 1040.93
   -1  -25  -53 3181.28 877.192 5569.05 1108.86
   -1  -25  -54  21363. 1203.33  25870. 1541.16
   -1  -25  -55 -813.31 614.034  203.28 485.829
   -1  -25  -56 4251.91 963.562 3755.28 956.364
   -1  -25  -57 1963.11 860.548 1219.97 952.766
   -1  -25  -58 3881.69 866.396 4177.68 989.653
   -1  -25  -59 1282.95 772.379 2391.81 947.817
   -1  -25  -60  944.22 746.738 2713.45 937.471
   -1  -25  -61 6275.30 908.231 5811.96 1014.39
   -1  -25  -62 2239.31 793.971 2799.82 937.021
   -1  -25  -63 2197.03 796.670 1067.93 870.894
   -1  -25  -64  290.73 765.181  352.99 880.341
   -1  -25  -65  301.44 763.832  651.37 863.697
   -1  -25  -66 -162.57 745.388   44.27 863.697
   -1  -25  -67  379.71 766.081 -1021.1 836.256
   -1  -25  -68  966.71 388.439  178.36 359.559
   -1  -25  -69 -309.72 813.315 1967.61 912.730
   -1  -26   -1 1623.03 992.352  782.28 921.726
   -1  -26   -2 2562.75 931.623 -1482.7 905.082
   -1  -26   -3 -502.02 929.374    7.83 981.106
   -1  -26   -4 1023.84 906.882   18.88 926.225
   -1  -26   -5  748.54 968.510 1206.48 883.940
   -1  -26   -6 1456.59 981.555 1667.11 956.364
   -1  -26   -7 2569.50 997.300 2451.64 1007.65
   -1  -26   -8 3034.19 978.856 3433.64 991.452
   -1  -26   -9 6891.58 1084.57 7579.84 1136.75
   -1  -26  -10  15025. 1320.29  12587. 1222.22
   -1  -26  -11 -190.19 958.164 -614.48 897.435
   -1  -26  -12  26955. 1322.54  28363. 1361.22
   -1  -26  -13  12578. 1217.72  11084. 1188.93
   -1  -26  -14 4822.31 622.132 2002.70 542.510
   -1  -26  -15 -565.45 1112.46 -468.74 1060.73
   -1  -26  -16 6122.35 1410.70 4633.37 1283.40
   -1  -26  -17  51732. 1739.09  54791. 1811.51
   -1  -26  -18 4543.41 1181.29 5159.69 1103.91
   -1  -26  -19 3483.58 1007.65 4069.27 1012.59
   -1  -26  -20  14453. 1504.72  15218. 1495.28
   -1  -26  -21 9487.17 1231.67 9698.60 1396.76
   -1  -26  -22 6779.12 1060.28 7044.53 1123.26
   -1  -26  -23 9572.64 1193.88 7521.36 1177.24
   -1  -26  -24  12011. 1210.53 8834.90 1162.39
   -1  -26  -25 6063.87 1109.31 5870.44 1155.64
   -1  -26  -26 -147.05 962.662 1380.12 981.106
   -1  -26  -27 7188.48 1090.42 4754.83 1060.73
   -1  -26  -28  22249. 1459.29  20373. 1435.45
   -1  -26  -29  13752. 1261.36  14121. 1273.95
   -1  -26  -30 1396.31 554.205 2012.59 540.260
   -1  -26  -31  628.88 954.565 -851.10 905.982
   -1  -26  -32 6963.56 1102.11 6198.82 1062.53
   -1  -26  -33  482.23 946.018  986.05 913.179
   -1  -26  -34 -199.68 905.982 -564.10 878.542
   -1  -26  -35  27341. 1596.94  26860. 1523.62
   -1  -26  -36 1072.87 928.474 1122.36 932.973
   -1  -26  -37 -544.31 974.808  579.40 942.419
   -1  -26  -38  10985. 1214.12  11251. 1211.87
   -1  -26  -39 5645.52 1178.14 7507.86 1116.51
   -1  -26  -40 2538.91 1044.53 3135.40 1022.94
   -1  -26  -41 5285.64 1203.33 5924.42 1044.53
   -1  -26  -42 2801.17 629.329 3878.99 624.381
   -1  -26  -43 4065.22 1153.84 2244.26 1019.79
   -1  -26  -44 4185.33 1119.66 4376.96 1035.54
   -1  -26  -45 5838.95 1134.50 5042.73 1045.43
   -1  -26  -46 3597.84 577.147 2518.22 578.047
   -1  -26  -47 3282.50 1022.04 4269.45 1048.13
   -1  -26  -48 4565.90 1080.07 6050.38 1091.77
   -1  -26  -49  522.72 912.730  -81.42 941.969
   -1  -26  -50 1753.93 1121.46 2930.27 965.811
   -1  -26  -51 -237.52 1110.21 3056.68 1031.49
   -1  -26  -52 6918.57 1096.71 5506.07 1063.43
   -1  -26  -53  570.85 946.918  -73.05 884.839
   -1  -26  -54 5663.51 1009.45 4305.44 951.866
   -1  -26  -55 1578.05 560.503 1958.16 495.276
   -1  -26  -56 3974.80 938.371 3458.84 926.225
   -1  -26  -57  297.44 822.311 1774.63 858.749
   -1  -26  -58 1090.87 448.717  296.49 444.624
   -1  -26  -59 1863.25 770.130 1438.15 842.554
   -1  -26  -60  896.99 777.777  940.62 820.062
   -1  -26  -61 1737.74 788.123 2238.41 829.509
   -1  -26  -62  161.04 756.185 -1299.1 795.771
   -1  -26  -63 1642.37 780.476 1568.15 844.354
   -1  -26  -64 2509.22 829.509 3925.77 884.390
   -1  -26  -65 2273.05 838.955 -260.05 822.311
   -1  -26  -66 -361.76 843.904  891.59 872.694
   -1  -26  -67 1565.00 846.153 1253.71 869.995
   -1  -27   -1  10994. 1712.10 9446.68 1618.08
   -1  -27   -2  13900. 1881.24  16482. 1941.07
   -1  -27   -3  24246. 2019.34  21660. 2087.72
   -1  -27   -4 -656.77 1248.76 -439.14 1193.88
   -1  -27   -5 -1754.4 1408.01  832.66 1267.66
   -1  -27   -6 5672.51 1532.16 2828.16 1263.16
   -1  -27   -7  479.08 1321.19 2842.10 1113.36
   -1  -27   -8 3675.21 1507.87 2580.74 1286.55
   -1  -27   -9  17877. 1812.41  20567. 1704.45
   -1  -27  -10 2331.53 1220.42 1159.69 1170.49
   -1  -27  -11  676.11 1228.07  887.09 1164.64
   -1  -27  -12  30792. 1940.62  36730. 2069.27
   -1  -27  -13 9401.70 1311.29 5636.52 1160.59
   -1  -27  -14 -143.77 1110.66  919.03 1180.39
   -1  -27  -15  464.24 1195.23  -15.59 1241.11
   -1  -27  -16  14800. 1827.71  14022. 1816.91
   -1  -27  -17 5645.52 1385.51 5236.16 1232.12
   -1  -27  -18 9401.70 1387.76 6302.29 1296.89
   -1  -27  -19 4430.49 1351.33 2650.02 1221.77
   -1  -27  -20 4768.33 1503.82 3939.72 1328.38
   -1  -27  -21  14089. 1515.07 9496.17 1570.40
   -1  -27  -22 2717.50 1060.73 2698.60 1156.54
   -1  -27  -23  20868. 1482.23  21664. 1633.38
   -1  -27  -24 5492.57 1046.33 3417.00 1166.89
   -1  -27  -25 3578.94 1009.45 4768.33 1169.14
   -1  -27  -26 2611.78 1004.05 1623.48 973.908
   -1  -27  -27 8340.07 1178.59 9442.19 1194.78
   -1  -27  -28 1122.36 1002.70 3399.01 1014.39
   -1  -27  -29 6518.21 1135.85 4432.74 1107.51
   -1  -27  -30 6770.12 1117.86 8200.62 1149.80
   -1  -27  -31  11862. 1287.00  10265. 1217.72
   -1  -27  -32 3732.34 1062.98 4228.07 1000.90
   -1  -27  -33 4696.35 1109.76 4516.41 1021.59
   -1  -27  -34 4450.29 1059.83 3747.63 1000.45
   -1  -27  -35  15861. 1274.85  15380. 1170.49
   -1  -27  -36 4268.55 1035.54 4484.48 1035.99
   -1  -27  -37 4473.68 1106.16 7818.26 1109.76
   -1  -27  -38  10504. 1173.64 6198.82 1094.92
   -1  -27  -39 2134.95 1005.85  395.68 923.526
   -1  -27  -40 -1131.8 880.791 1174.54 882.590
   -1  -27  -41  874.94 918.128  686.46 896.985
   -1  -27  -42 1667.11 902.383 1574.00 919.027
   -1  -27  -43 2802.07 957.264 3657.22 947.367
   -1  -27  -44 6014.39 939.270 1715.25 959.513
   -1  -27  -45 1588.84 884.839 2217.72 893.386
   -1  -27  -46 1051.28 855.150  155.33 881.691
   -1  -27  -47 2147.10 916.328 1379.67 887.988
   -1  -27  -48  727.39 866.846  491.68 869.995
   -1  -27  -49 2896.08 923.976 1539.36 852.451
   -1  -27  -50 -489.43 1047.68  389.02 931.623
   -1  -27  -51 1064.33 1018.44  628.88 832.208
   -1  -27  -52 2220.42 857.399 2260.46 818.713
   -1  -27  -53 1583.89 429.149 1331.53 459.289
   -1  -27  -54 -461.54 715.699  200.49 826.810
   -1  -27  -55 1651.37 917.678  461.99 769.680
   -1  -27  -56  863.70 431.129 1429.15 449.842
   -1  -27  -57  519.57 796.670  849.30 767.880
   -1  -27  -58 1593.34 756.634  397.21 757.534
   -1  -27  -59  166.49 790.373 1432.75 793.971
   -1  -27  -60  -27.77 735.492 -297.84 758.884
   -1  -27  -61 1186.23 757.084 1902.38 802.968
   -1  -27  -62 -1339.6 757.084 -1167.8 760.233
   -1  -27  -63 1645.97 825.910  759.78 855.150
   -1  -27  -64  894.74 840.305  973.01 828.159
   -1  -27  -65 3684.21 978.407 1775.08 994.601
   -1  -28   -1 2097.16 984.255  353.40 1082.32
   -1  -28   -2  25218. 1410.70  23554. 1348.63
   -1  -28   -3  20157. 1538.01  21336. 1492.13
   -1  -28   -4 8713.44 1257.76 5964.91 1099.41
   -1  -28   -5 4705.35 1082.32 3747.18 1124.16
   -1  -28   -6 2073.77 991.452 3245.16 1062.08
   -1  -28   -7 4203.77 1109.76 5533.06 1139.45
   -1  -28   -8 6068.37 789.473 7336.92 793.971
   -1  -28   -9 5119.20 1161.04 2674.76 1004.05
   -1  -28  -10  578.95 1068.38 1037.34 963.112
   -1  -28  -11 -459.74 954.565  739.99 1075.57
   -1  -28  -12 4376.06 579.397 2520.92 592.892
   -1  -28  -13 8888.88 1260.46 9320.73 1255.51
   -1  -28  -14 3958.16 1086.82 2491.68 1102.56
   -1  -28  -15 3288.80 1308.59 1895.18 1243.81
   -1  -28  -16 6284.29 1379.22 2836.25 1067.48
   -1  -28  -17  680.16 940.170 1946.92 982.005
   -1  -28  -18 1923.52 1046.33 2492.58 1054.43
   -1  -28  -19 1518.67 971.659 1523.17 1049.93
   -1  -28  -20  11763. 1465.14  11858. 1564.55
   -1  -28  -21 1218.17 1037.34 1089.97 1227.17
   -1  -28  -22 6000.89 1159.24 6666.66 1213.67
   -1  -28  -23 9455.68 1257.31  11125. 1305.44
   -1  -28  -24 1945.12 1021.14 3778.22 1094.92
   -1  -28  -25 -160.28 1070.17  132.75 1008.55
   -1  -28  -26 2370.67 1159.69 2565.00 1052.18
   -1  -28  -27 3047.68 1118.76 3268.10 995.501
   -1  -28  -28  665.32 1078.72   82.23 973.008
   -1  -28  -29 3152.94 1031.04 4360.77 1073.77
   -1  -28  -30 -919.03 1198.38 1727.39 971.659
   -1  -28  -31 3730.54 1091.32 7494.37 1181.74
   -1  -28  -32 6072.87 1139.90 5425.10 1092.22
   -1  -28  -33 2544.76 1073.32 3694.10 1073.77
   -1  -28  -34 1008.55 542.510 1663.97 552.406
   -1  -28  -35  646.87 1008.10  717.95 1373.82
   -1  -28  -36 8056.67 1139.00 6491.22 1095.82
   -1  -28  -37 -1630.2 937.921  148.81 931.623
   -1  -28  -38  694.11 936.121  604.14 890.238
   -1  -28  -39 1527.21 525.416  306.93 504.273
   -1  -28  -40 1355.82 949.167 -586.59 860.998
   -1  -28  -41 3542.06 1067.48 3418.80 1044.53
   -1  -28  -42 1901.48 946.468  596.94 859.198
   -1  -28  -43 -240.31 922.626 1677.91 876.742
   -1  -28  -44 8493.02 1162.39 7710.29 1089.52
   -1  -28  -45 1986.95 937.471 1127.75 878.991
   -1  -28  -46  182.32 848.852 1384.61 881.241
   -1  -28  -47 2234.82 900.134 -217.41 855.600
   -1  -28  -48  855.15 823.211  892.94 864.596
   -1  -28  -49 -484.93 784.525 -264.01 853.350
   -1  -28  -50 -215.61 794.421 -1010.8 1255.96
   -1  -28  -51 -1207.8 765.181 -1033.7 906.432
   -1  -28  -52 2247.41 830.408 2530.36 872.694
   -1  -28  -53 3209.62 910.930 1726.04 944.668
   -1  -28  -54 1045.88 794.421  -94.33 889.788
   -1  -28  -55 1094.02 911.830 1346.38 953.665
   -1  -28  -56 1203.33 830.858 -271.61 919.027
   -1  -28  -57  797.12 776.427 2007.20 934.322
   -1  -28  -58  435.22 778.227 -1467.4 874.493
   -1  -28  -59  259.20 790.373 1370.67 878.991
   -1  -28  -60  639.23 867.745 -1543.4 901.483
   -1  -28  -61 -572.20 901.933 -266.44 942.419
   -1  -28  -62  791.27 881.241 1238.87 938.820
   -1  -28  -63 1498.87 1066.13  341.66 1147.10
   -1  -29   -1 1306.79 1062.53  880.79 979.756
   -1  -29   -2  747.64 1098.51 2763.83 1103.01
   -1  -29   -3  10324. 1304.99 9824.55 1318.94
   -1  -29   -4 1855.60 1089.52 2096.71 1050.38
   -1  -29   -5 4249.21 1089.07 2739.54 1046.33
   -1  -29   -6 4772.82 1130.90 -498.87 1092.22
   -1  -29   -7 4516.41 1170.94 3928.02 1146.20
   -1  -29   -8 1448.94 1059.83 2717.95 1009.00
   -1  -29   -9 1620.78 1023.84  632.03 1077.37
   -1  -29  -10 8272.60 1307.24  11592. 1429.15
   -1  -29  -11 4343.68 1051.28 3406.65 1148.90
   -1  -29  -12 2080.07 1044.98 -2219.1 992.352
   -1  -29  -13 3193.43 1135.40 1871.79 1054.88
   -1  -29  -14 1136.30 1096.71 -825.01 977.957
   -1  -29  -15 3487.18 1178.14 3201.53 1193.88
   -1  -29  -16  12353. 1561.85  12987. 1404.86
   -1  -29  -17 1030.59 1076.92  565.45 1122.36
   -1  -29  -18 6122.35 1130.45 3999.10 1110.66
   -1  -29  -19  353.40 1062.53 -710.75 1137.65
   -1  -29  -20 1496.17 647.773 2062.08 676.563
   -1  -29  -21 -425.19 964.012 1209.18 1209.18
   -1  -29  -22 4322.08 1188.03 3843.45 1175.89
   -1  -29  -23 1842.55 1071.07 1725.14 967.161
   -1  -29  -24 3854.70 1116.96 3725.59 1010.80
   -1  -29  -25 3470.98 1027.44 2047.23 1040.03
   -1  -29  -26 1224.92 881.691  475.03 971.209
   -1  -29  -27  908.23 966.711 1332.88 1002.70
   -1  -29  -28  458.84 1010.35  723.35  999.55
   -1  -29  -29 4939.27 1062.98 5281.15 1089.52
   -1  -29  -30 8313.08 1244.71 9464.68 1247.86
   -1  -29  -31 -603.24 947.367 -374.81 968.510
   -1  -29  -32  889.79 966.261 1639.22 1010.80
   -1  -29  -33 4027.44 1069.72 4298.24 1048.58
   -1  -29  -34 1074.67 555.105 1301.39 532.163
   -1  -29  -35  941.07 539.361  949.62 547.458
   -1  -29  -36  979.31 924.875 1144.85 891.587
   -1  -29  -37 1273.05 968.510 1325.68 936.121
   -1  -29  -38 2579.84 973.908 1051.73 876.292
   -1  -29  -39 3281.60 569.950 1363.47 532.613
   -1  -29  -40 -123.26 917.228  404.63 914.979
   -1  -29  -41 2807.46 524.516 2123.25 531.713
   -1  -29  -42 1307.24 888.888 1938.82 840.755
   -1  -29  -43 -220.33 765.181 -403.06 834.457
   -1  -29  -44  886.19 875.393  372.47 821.862
   -1  -29  -45 -154.52 769.680 1287.90 856.049
   -1  -29  -46 -551.06 779.127 -1063.9 781.826
   -1  -29  -47  116.51 817.363  116.15 885.289
   -1  -29  -48 1775.08 860.998  374.49 797.120
   -1  -29  -49 -570.40 824.561  122.45 837.606
   -1  -29  -50 1359.42 856.949  -30.90 1009.90
   -1  -29  -51  740.44 813.315 -235.85 756.185
   -1  -29  -52    7.54 816.014  586.59 791.722
   -1  -29  -53 1160.59 839.405 1130.00 841.205
   -1  -29  -54  965.81 799.819  839.86 924.875
   -1  -29  -55 1401.26 899.234 -1303.2 917.228
   -1  -29  -56  189.16 766.081 1932.07 864.596
   -1  -29  -57 -171.12 828.159  177.69 840.305
   -1  -29  -58  345.75 852.001 2076.92 901.483
   -1  -29  -59 -880.34 847.503 -567.70 844.803
   -1  -29  -60 1641.47 858.749 1033.74 863.247
   -1  -30   -1 7116.50 1276.20 7980.20 1309.94
   -1  -30   -2 3166.89 1197.03 4008.09 1182.63
   -1  -30   -3 2898.33 632.478 2706.70 650.472
   -1  -30   -4 4354.47 1213.67 4269.00 1187.13
   -1  -30   -5  11898. 1330.63  14863. 1405.31
   -1  -30   -6 2753.93 1091.77 3768.33 1100.31
   -1  -30   -7 -590.64 1027.44  340.26 1100.76
   -1  -30   -8  183.27 1173.19 -499.77 1166.89
   -1  -30   -9 4465.13 1218.17 2442.19 1119.21
   -1  -30  -10 1108.86 1049.03 3365.72 1138.10
   -1  -30  -11  100.99 1125.06  448.22 1114.26
   -1  -30  -12 3545.21 1207.38 -364.91 1140.80
   -1  -30  -13 4422.85 1149.35 3364.82 1094.47
   -1  -30  -14 1007.20 1115.16 1087.27 1017.99
   -1  -30  -15 7273.95 1313.99 5065.22 1486.28
   -1  -30  -16 7089.51 1308.14 5654.52 1231.22
   -1  -30  -17 1118.76 961.762 1976.61 1047.23
   -1  -30  -18 3113.36 1112.91 -334.77 1113.81
   -1  -30  -19  830.86 578.047 3524.06 627.980
   -1  -30  -20 4240.66 1287.90 3824.11 1301.84
   -1  -30  -21 2048.58 1155.64 4259.10 1381.91
   -1  -30  -22  112.15 1048.58 -710.30 1053.08
   -1  -30  -23  830.86 1047.23 1533.96 1059.83
   -1  -30  -24 1545.66 1116.51 -172.60 1189.38
   -1  -30  -25  919.93 975.708  755.73 990.102
   -1  -30  -26 -873.59 1038.24 1178.59 1089.07
   -1  -30  -27 1206.93 1010.80 2974.36 1094.92
   -1  -30  -28 -583.00 971.659 -1048.1 967.161
   -1  -30  -29 1886.19 1020.24  770.13 1025.64
   -1  -30  -30  487.18 1005.40 -1355.8 951.416
   -1  -30  -31 -893.39 938.820  285.51 995.950
   -1  -30  -32 -100.36 936.121 -104.86 998.200
   -1  -30  -33 1085.47 994.151  439.18 1036.89
   -1  -30  -34 1252.81 959.963  676.11 1081.42
   -1  -30  -35 4080.07 1104.81 1408.91 1144.85
   -1  -30  -36  347.23 901.483 -1181.3 1058.48
   -1  -30  -37  -50.83 1095.37  947.37 1075.57
   -1  -30  -38 -251.06 1009.90 -1600.1 1054.88
   -1  -30  -39 1832.66 1118.31 1191.63 1135.85
   -1  -30  -40  258.25 1015.29 -413.58 1011.25
   -1  -30  -41 1635.63 1083.22 2042.28 1088.62
   -1  -30  -42  175.08 1055.33  282.64 995.950
   -1  -30  -43 -122.54 970.759 1569.05 1050.83
   -1  -30  -44  408.37 957.714 -284.71 944.668
   -1  -30  -45  688.71 958.614  177.60 900.584
   -1  -30  -46  414.98 933.422 -460.19 905.082
   -1  -30  -47 2297.79 1026.54 5006.74 1079.17
   -1  -30  -48 1429.15 1028.34 1448.94 950.966
   -1  -30  -49 -678.81 605.038 -1199.3 502.474
   -1  -30  -50 1098.96 1167.34 1066.58 1260.01
   -1  -30  -51 1338.73 921.277  838.06 918.578
   -1  -30  -52 -783.18 925.775 -1854.2 849.752
   -1  -30  -53 -292.80 448.987 -892.04 461.538
   -1  -30  -54 -380.12 413.495 1772.83 495.726
   -1  -30  -55 -1053.1 1072.87  261.00 1090.42
   -1  -30  -56 1010.35 982.905  547.46 960.863
   -1  -30  -57  844.35 949.617  575.80 897.885
   -1  -31   -1 2699.05 1709.85 3954.11 1764.28
   -1  -31   -2   88.66 1663.97 6923.07 1892.94
   -1  -31   -3 5083.22 1859.20 4464.68 1735.04
   -1  -31   -4 5802.96 1875.84 6378.76 2029.69
   -1  -31   -5 2323.43 1758.88 1885.29 1745.39
   -1  -31   -6 6792.62 1920.38  -88.30 1565.90
   -1  -31   -7 3556.45 1749.44  488.08 1508.32
   -1  -31   -8 6167.34 1747.19 4939.27 1874.49
   -1  -31   -9 -350.16 1568.60 1724.69 1874.94
   -1  -31  -10 8645.96 2017.99 8358.07 2013.04
   -1  -31  -11 1879.89 1741.34  461.99 1525.41
   -1  -31  -12 1260.46 1601.89 2746.74 1448.04
   -1  -31  -13 3901.48 1767.43 -139.18 1372.02
   -1  -31  -14 5164.19 1515.07 3552.40 1763.83
   -1  -31  -15 4318.93 1228.52 2318.94 1717.05
   -1  -31  -16  -65.50 1150.25 1864.60 1361.22
   -1  -31  -17 2395.41 1313.54 1074.67 1340.98
   -1  -31  -18 1004.50 1320.74 1150.70 1280.25
   -1  -31  -19 3919.47 1420.15 5726.49 1434.55
   -1  -31  -20 1023.84 1658.12 1384.16 1588.84
   -1  -31  -21  524.07 1366.17  414.80 1421.50
   -1  -31  -22 1456.14 1312.19 -612.24 1316.69
   -1  -31  -23 -461.09 1299.14    0.45 1306.79
   -1  -31  -24  858.30 1259.11 2251.91 1289.70
   -1  -31  -25  460.19 1211.42 1616.73 1161.49
   -1  -31  -26 1343.23 1110.66  186.37 1161.49
   -1  -31  -27  -49.08 1161.49 -428.02 1140.35
   -1  -31  -28  165.00 930.273 -749.44 1134.95
   -1  -31  -29 -233.87 975.708 -252.45 1097.61
   -1  -31  -30  339.23 998.200  -94.74 1145.30
   -1  -31  -31 -1057.1 893.386 -114.26 1142.15
   -1  -31  -32 1286.10 566.351  476.83 577.597
   -1  -31  -33 1119.21 923.526  785.42 1114.26
   -1  -31  -34 1260.01 945.118  456.59 1043.63
   -1  -31  -35 -232.66 897.885  854.25 1037.79
   -1  -31  -36 2425.55 887.538 -1391.4 1030.59
   -1  -31  -37 -525.87 872.244 1227.17 1018.44
   -1  -31  -38 1551.96 843.454 1220.42 1063.43
   -1  -31  -39 3879.89 953.665 3069.72 1075.57
   -1  -31  -40  548.36 879.891   46.38 1017.54
   -1  -31  -41 -796.67 869.545 -560.05 990.102
   -1  -31  -42  874.04 865.046  372.02 1035.09
   -1  -31  -43  199.82 884.839 -442.55 1021.14
   -1  -31  -44   -5.91 491.677 1022.94 552.406
   -1  -31  -45   17.84 835.357 1970.76 1067.48
   -1  -31  -46 -131.89 868.195 1220.87 1016.19
   -1  -31  -47  470.53 856.499  172.11 1014.39
   -1  -31  -48  426.95 870.444 -298.02 935.222
   -1  -31  -49 1695.01 990.102   64.28 1081.87
   -1  -31  -50  421.64 976.607  488.98 988.303
   -1  -31  -51  528.11 874.493  -43.54 968.060
   -1  -31  -52 2701.30 995.051  560.05 992.802
   -1  -31  -53 -378.36 933.872  668.92 991.002
   -1  -31  -54 -1761.6 947.817  509.67 1237.52
   -1  -32   -1 3067.02 1183.08 2694.55 1264.96
   -1  -32   -2 3290.59 1220.42 2509.22 1241.56
   -1  -32   -3 2198.38 1184.88 -452.54 1068.82
   -1  -32   -4 -194.74 1152.95 -147.73 1108.41
   -1  -32   -5  730.09 1033.74  680.16 1139.00
   -1  -32   -6 2730.09 1046.78 3302.74 1227.17
   -1  -32   -7 1850.20 1085.92 1214.12 1146.65
   -1  -32   -8  523.17 1203.78 1333.33 1062.08
   -1  -32   -9 2965.81 1188.93 1374.72 1003.15
   -1  -32  -10 2446.24 1098.96 1435.00 1134.05
   -1  -32  -11 2077.82 1080.07 1560.05 1173.64
   -1  -32  -12 4037.78 1179.49 5816.46 1204.68
   -1  -32  -13 2756.63 1083.67 1345.48 1210.53
   -1  -32  -14 1526.76 628.879 1811.06 648.222
   -1  -32  -15 1464.69 1087.27 2128.65 1352.23
   -1  -32  -16 -133.69 1099.41 -726.94 997.300
   -1  -32  -17 2807.01 616.734 2090.42 631.128
   -1  -32  -18 1935.67 1110.21 2550.60 1033.74
   -1  -32  -19  988.30 1101.66 1605.49 1036.89
   -1  -32  -20 3158.79 1300.49 1893.39 1274.85
   -1  -32  -21  249.53 590.193 -1314.0 609.086
   -1  -32  -22  498.87 1012.59  736.84 1054.88
   -1  -32  -23 2897.88 1121.91 2818.71 1131.80
   -1  -32  -24  557.35 1013.94  675.21 1027.89
   -1  -32  -25 -260.55 905.532 -579.85 1040.48
   -1  -32  -27  846.60 988.303 1334.23 1015.74
   -1  -32  -28  193.25 931.623 1269.90 994.151
   -1  -32  -29 2044.98 1040.93 2403.51 1039.14
   -1  -32  -30  235.27 903.733 1006.30 1004.05
   -1  -32  -31 2826.36 965.811 2033.29 997.750
   -1  -32  -32 -1023.4 919.927   63.56 941.969
   -1  -32  -33  432.61 884.390  586.59 927.125
   -1  -32  -34 -476.38 914.529 -1485.8 881.241
   -1  -32  -35 -1086.4 819.162   83.72 951.866
   -1  -32  -36 -416.51 873.143 -102.70 859.648
   -1  -32  -37 -562.75 826.360 -358.84 882.590
   -1  -32  -38 1487.18 868.645 -618.98 842.554
   -1  -32  -39   77.82 870.444 -488.08 836.256
   -1  -32  -40  486.73 491.228 -1355.8 475.483
   -1  -32  -41 -984.70 969.859 -388.08 833.557
   -1  -32  -42 2878.09 1015.74 -293.66 907.332
   -1  -32  -43 2209.17 972.559  301.84 861.448
   -1  -32  -44  926.22 962.662 -683.31 907.781
   -1  -32  -45 1107.06 462.438 1113.36 457.939
   -1  -32  -46 1311.29 974.808 1288.35 1032.84
   -1  -32  -47 -145.03 981.106  855.60 1009.00
   -1  -32  -48 -925.78 944.219 -596.94 1052.18
   -1  -32  -49  292.17 1033.74 -228.83 1323.44
   -1  -32  -50 2804.32 1139.00 -783.18 1092.67
   -1  -32  -51  647.32 1001.35 -141.52 1018.89
   -1  -33   -1 -954.12 1542.06 4813.31 1652.27
   -1  -33   -2 1516.87 1420.60 -1345.5 1252.36
   -1  -33   -3  168.74 1410.26 1392.71 1274.40
   -1  -33   -4 -136.35 1129.55  142.33 1337.38
   -1  -33   -5 1554.65 1338.28 -274.36 1287.00
   -1  -33   -6 1879.89 1375.17  293.52 1160.14
   -1  -33   -7 -816.46 1240.66 2283.85 1162.84
   -1  -33   -8 -325.42 1092.67 -578.05 1259.56
   -1  -33   -9  -59.69 1236.62  730.99 1284.75
   -1  -33  -10 -197.84 1183.08 1975.26 1257.31
   -1  -33  -11 2173.64 1186.68 5096.71 1341.88
   -1  -33  -12   58.84 1172.74 -799.82 1242.01
   -1  -33  -13 -310.12 1197.03 1202.43 1118.76
   -1  -33  -14 1248.31 1472.33 2696.80 1062.98
   -1  -33  -15 2021.14 1117.41  252.32 1519.57
   -1  -33  -16 1938.37 660.368 -219.21 653.621
   -1  -33  -17  475.03 1154.29 1399.01 1192.53
   -1  -33  -18 -121.14 1159.69  478.63 1208.73
   -1  -33  -19 1463.79 1203.78 1565.45 1272.60
   -1  -33  -20 4808.81 1479.98 5015.74 1355.82
   -1  -33  -21 1362.12 1080.52 -767.88 1367.07
   -1  -33  -22  513.72 1135.85 2059.38 1221.77
   -1  -33  -23  592.44 1139.90 2293.74 1129.10
   -1  -33  -24 -974.36 910.480  905.53 1090.87
   -1  -33  -25   41.47 981.555 2380.56 1145.30
   -1  -33  -26 2373.37 1036.44 -273.68 969.859
   -1  -33  -27 -614.93 914.529 -427.26 884.839
   -1  -33  -29  728.74 910.930 1004.05 914.079
   -1  -33  -30  615.83 918.128 1152.05 943.319
   -1  -33  -31  609.99 499.325 -441.79 505.173
   -1  -33  -32 1820.06 896.535 1366.62 914.979
   -1  -33  -33 -503.82 912.730 -1655.9 884.839
   -1  -33  -34 -747.64 881.241 -186.05 874.493
   -1  -33  -35 1503.37 891.137  742.24 869.095
   -1  -33  -36  220.60 857.399  247.50 870.894
   -1  -33  -37 1626.18 886.639 1664.42 887.089
   -1  -33  -38  397.39 838.056 -963.56 798.919
   -1  -33  -39 2366.17 898.335 2477.28 922.176
   -1  -33  -40 1411.15 856.049   76.38 863.697
   -1  -33  -41 1085.02 872.694 1219.97 909.581
   -1  -33  -42 -1282.1 845.253 -248.36 894.286
   -1  -33  -43 -752.59 813.315  291.00 898.784
   -1  -33  -44  435.18 934.772 -101.08 929.374
   -1  -33  -45 2699.95 938.820  572.65 920.827
   -1  -33  -46  537.56 972.559  255.96 984.255
   -1  -33  -47 -564.10 901.933 -1189.8 925.775
   -1  -34   -1  535.31 1053.08 1322.54 1058.93
   -1  -34   -2 3354.92 1056.23  718.85 1016.19
   -1  -34   -3 -193.48 986.953 -993.70 1011.25
   -1  -34   -4  515.97 1005.85   75.80 1018.89
   -1  -34   -5  -55.78 897.885 1674.76 939.720
   -1  -34   -6  263.29 1055.78 1319.39 1125.06
   -1  -34   -7   40.18 1061.63  946.47 1075.12
   -1  -34   -8  383.67 984.704  343.27 995.501
   -1  -34   -9 -227.76 1010.80  746.29 970.759
   -1  -34  -10  631.13 1049.03  156.90 1065.23
   -1  -34  -11 4228.52 1146.65 2044.98 1103.01
   -1  -34  -12  465.59 951.416 1513.72 982.905
   -1  -34  -13 1138.55 972.559 -761.58 974.808
   -1  -34  -14 1656.32 680.611  167.93 602.788
   -1  -34  -15 1332.88 1265.86 1383.26 1292.40
   -1  -34  -16 3036.88 1007.65 3787.67 1120.11
   -1  -34  -17 2261.81 1049.93 2744.94 1099.41
   -1  -34  -18 -471.43 1009.00 2433.20 1058.93
   -1  -34  -19 2819.61 983.805  756.63 1007.20
   -1  -34  -20 -686.46 1077.37 -476.83 1104.81
   -1  -34  -21 1621.68 1071.52 1915.88 1261.36
   -1  -34  -22 1621.23 1006.75 -224.25 969.410
   -1  -34  -23 -538.91 872.694  451.19 1003.60
   -1  -34  -24  657.22 995.950 -795.32 1013.04
   -1  -34  -25 -651.82 969.410  535.76 1002.70
   -1  -34  -26 1442.64 965.811  462.44 977.057
   -1  -34  -27 -597.84 971.659 -364.55 991.452
   -1  -34  -29 1428.25 960.413 -231.08 941.070
   -1  -34  -30  433.11 953.665 -760.23 994.601
   -1  -34  -31 -1327.0 923.076 2408.00 951.866
   -1  -34  -32  887.54 494.376  947.37 496.176
   -1  -34  -33 1232.57 922.626  171.21 961.313
   -1  -34  -34 -713.45 940.170 -1137.2 932.973
   -1  -34  -35 -1058.0 900.584 -1585.2 941.070
   -1  -34  -36  412.33 906.432 -542.96 962.212
   -1  -34  -37 -293.93 545.658 -1207.8 576.698
   -1  -34  -38 -1471.4 894.736 1014.84 938.371
   -1  -34  -39  207.60 1000.00  567.70 1005.85
   -1  -34  -40  789.47 966.261   82.01 989.203
   -1  -34  -41 1217.72 470.535 -256.45 463.787
   -1  -34  -42 -718.85 986.953  192.13 979.306
   -1  -34  -43 1578.95 967.610 -416.42 924.875
   -1  -35   -1 -240.13 928.924 -1155.2 1073.32
   -1  -35   -2 -158.79 878.542 -528.11 1058.03
   -1  -35   -3 1037.79 1035.54 1533.06 941.519
   -1  -35   -4 -1424.6 1054.43  651.37 1026.09
   -1  -35   -5  528.11 1024.74 -641.03 935.222
   -1  -35   -6 -723.80 876.292 -648.22 1043.18
   -1  -35   -7  931.62 979.756 -1557.4 1089.97
   -1  -35   -8  771.03 970.309  493.48 1053.53
   -1  -35   -9  944.67 1054.88 2469.63 1094.92
   -1  -35  -10  846.15 1010.80 -447.50 949.617
   -1  -35  -11   50.92 1005.85 -481.78 1054.43
   -1  -35  -12  745.39 562.303 -1439.5 563.202
   -1  -35  -13 -622.58 1013.94 1120.56 1044.53
   -1  -35  -14 -1225.4 1084.57 -1185.8 1165.99
   -1  -35  -15 -811.07 1059.38 -360.64 932.973
   -1  -35  -16 -693.21 525.416 -139.23 561.853
   -1  -35  -17 -654.97 1009.00 1660.82 1033.74
   -1  -35  -18 2575.35 1009.90 4250.56 1086.82
   -1  -35  -19 -127.13 1017.99  761.58 1057.58
   -1  -35  -20  955.91 1076.02 -1163.3 1161.04
   -1  -35  -21 1053.53 1130.90 -186.73 1066.13
   -1  -35  -22 2104.36 986.504 -235.90 986.054
   -1  -35  -23 -665.77 1025.64 1165.99 1035.99
   -1  -35  -24 2663.96 604.588 -283.13 536.662
   -1  -35  -25  223.93 979.756 -880.79 971.659
   -1  -35  -26 1695.01 1001.80 -575.80 989.653
   -1  -35  -27 1367.07 937.021 -216.37 950.516
   -1  -35  -28   55.60 887.988  385.65 955.914
   -1  -35  -29  977.51 918.578  259.29 981.106
   -1  -35  -30 -809.72 903.283 -837.61 909.581
   -1  -35  -31  721.10 836.706  705.80 943.769
   -1  -35  -32  123.71 842.104  686.01 981.555
   -1  -35  -33 -1324.8 852.901 -714.80 923.976
   -1  -35  -34 1696.80  999.55 1357.17 1005.85
   -1  -35  -35  -28.08 456.590 1077.82 480.431
   -1  -35  -36  741.79 1020.69 1170.04 981.106
   -1  -35  -37  765.63 899.684 -246.65 964.012
   -1  -35  -38 -185.60 969.859 -180.88 996.850
   -1  -36   -1 1307.69 1049.93  392.89 858.299
   -1  -36   -2 1110.21 1027.44 -136.39 867.745
   -1  -36   -3 -844.35 932.973  326.63 1008.55
   -1  -36   -4  847.95 828.159  156.14 1075.57
   -1  -36   -5 -934.32 947.367 1386.86 1037.34
   -1  -36   -6  377.96 1030.59 1062.53 991.902
   -1  -36   -7  708.50 1065.68 1451.64 893.386
   -1  -36   -8 -199.59 968.060 1440.84 1007.20
   -1  -36   -9 -512.82 924.875 -925.78 981.106
   -1  -36  -10 2076.92 1051.73  336.53 931.623
   -1  -36  -11 -596.49 997.300 -124.29 1004.50
   -1  -36  -12 -382.50 877.642 -941.07 1000.45
   -1  -36  -13 -188.26 970.309  767.43 1040.48
   -1  -36  -14  550.61 1202.43 -411.88 1018.89
   -1  -36  -15 1330.18 1223.12 -177.96 1000.00
   -1  -36  -16  -59.33 928.474 -941.07 981.555
   -1  -36  -17  478.63 1026.09 -675.66 968.510
   -1  -36  -18  815.56 1029.69  677.46 1044.08
   -1  -36  -19 1306.34 985.154  883.49 924.875
   -1  -36  -20  457.04 972.109 -2138.1 1127.30
   -1  -36  -21 -1026.1 554.655  293.34 600.089
   -1  -36  -22 -389.16 936.121 2483.58 1165.09
   -1  -36  -23   10.11 947.817 -886.19 1086.82
   -1  -36  -24 -540.26 929.374  -85.07 1010.80
   -1  -36  -25 -589.29 1074.67 -189.88 1163.74
   -1  -36  -26  411.20 1115.16 -200.58 1107.06
   -1  -36  -27  902.38 553.306  105.44 534.412
   -1  -36  -28   81.65 1167.79   64.10 1214.12
   -1  -36  -29 2472.78 1219.97 1095.37 1197.93
   -1  -36  -30 -1318.5 1192.53 -1845.7 1197.48
   -1  -36  -31  196.58 1143.95  757.53 1215.92
   -1  -36  -32 -476.38 1165.09 -457.04 1099.41
   -1  -36  -33 1420.15 1292.85 -658.12 1229.42
   -1  -37   -1 1956.36 1524.96  419.52 1548.81
   -1  -37   -2  396.18 1279.35 3961.31 1656.77
   -1  -37   -3  964.46 1457.04 -1105.3 1482.23
   -1  -37   -4 -2248.3 1519.12 -459.74 1316.24
   -1  -37   -5 2354.02 1570.40  635.18 1335.58
   -1  -37   -6 -113.09 1420.60 2131.35 1515.07
   -1  -37   -7 -254.66 1327.48 -232.93 1507.87
   -1  -37   -8 -1022.0 1459.74 -789.92 1471.43
   -1  -37   -9  487.18 1385.06 -158.84 1512.37
   -1  -37  -10 -965.81 1448.94 -485.38 1544.76
   -1  -37  -11 -2531.3 1460.64  723.35 1596.04
   -1  -37  -12 -514.62 1489.88  967.16 1588.84
   -1  -37  -13 -161.99 1506.52 1352.68 1381.91
   -1  -37  -14 3899.23 1857.40 -241.66 2073.32
   -1  -37  -15 -2018.0 1518.22 -404.90 1551.06
   -1  -37  -16 1128.65 1511.02  436.80 1573.55
   -1  -37  -17 -1536.7 1549.71 -1527.7 1315.79
   -1  -37  -18  417.36 1563.65  293.79 1506.97
   -1  -37  -19  -40.61 1379.22 -2135.4 1581.64
   -1  -37  -20  750.79 1412.50  -43.46 1994.60
   -1  -37  -21  855.60 1875.84 -2438.6 1551.96
   -1  -37  -22 1527.21 1607.74  792.17 1646.42
   -1  -37  -23  144.71 1520.92  664.87 1638.77
   -1  -37  -24  937.92 1614.03 -190.87 1515.52
   -1  -37  -25 -1055.3 1550.16 1207.38 1590.19
   -1  -37  -26 -3932.1 1661.72 2179.49 1689.16
   -1  -38   -1 -798.92 1511.47  720.65 1517.77
   -1  -38   -2 -424.47 1731.44 -364.37 1610.43
   -1  -38   -3 -2107.5 1712.10  910.48 1695.01
   -1  -38   -4 -614.93 1589.74 -221.95 1645.52
   -1  -38   -5 1204.68 1518.67 -407.56 1600.54
   -1  -38   -6 -552.86 1503.37 -631.13 1399.46
   -1  -38   -7 1412.95 1625.28 -849.75 1649.57
   -1  -38   -8  237.20 1674.31 -282.37 1631.13
   -1  -38   -9 1253.26 1557.35  620.33 1517.32
   -1  -38  -10 -1143.0 1543.86 2237.96 1557.35
   -1  -38  -11 -861.00 1690.06 -1056.2 1578.05
   -1  -38  -12 2904.18 1767.43 1204.68 1766.98
   -1  -38  -13 -1643.7 1599.64 -677.91 1728.74
   -1  -38  -14  767.88 821.412 1387.31 1046.33
   -1  -38  -15  592.44 1421.05 -1286.5 1418.80
   -1  -38  -16 1335.58 1676.11 -2477.7 1697.25
   -2   -1   -1   22.40  30.351  -31.38  29.649
   -2   -1   -2  -91.36  31.786  -41.03  30.787
   -2   -1   -3  -56.50  35.340  -18.55  31.188
   -2   -1   -4   34.58  45.164  -28.74  43.149
   -2   -1   -5   -5.29  45.794  -16.06  44.759
   -2   -1   -6  -71.21  59.064  -86.37  51.192
   -2   -1   -7  -68.83  84.975  -16.33  63.698
   -2   -1   -8  199.77 113.180  -40.24  84.750
   -2   -1   -9  -38.56 107.287  547.91 118.803
   -2   -1  -10  -29.54  89.204  693.21 277.238
   -2   -1  -11 117184. 3261.80 119658. 2881.69
   -2   -1  -12  59289. 1160.59  61898. 991.902
   -2   -1  -13 7840.75 279.937  15362. 376.248
   -2   -1  -14  37670. 789.923  48358. 1109.31
   -2   -1  -15  67836. 1329.73  61808. 1092.67
   -2   -1  -16 358794. 6950.06 371480. 7885.73
   -2   -1  -17 238281. 3681.96 215025. 3651.82
   -2   -1  -18  22272. 620.332  15628. 478.632
   -2   -1  -19  87539. 2999.55  96131. 2733.24
   -2   -1  -20 154656. 2642.37 163922. 2797.12
   -2   -1  -21 155870. 2448.49 148448. 2560.50
   -2   -1  -22  84525. 1873.59  86145. 1735.94
   -2   -1  -23 130499. 2838.50  98425. 1970.76
   -2   -1  -24 101844. 1783.17 101574. 1620.33
   -2   -1  -25  93072. 1636.53 103149. 1645.97
   -2   -1  -26 201529. 4615.38 176968. 3714.35
   -2   -1  -27  82366. 1555.10  87539. 1866.84
   -2   -1  -28 131174. 3044.08 120783. 3169.14
   -2   -1  -29 142690. 3302.74 110751. 2920.82
   -2   -1  -30  81376. 1722.45  81107. 1718.40
   -2   -1  -31  90913. 2152.04  89968. 2413.40
   -2   -1  -32  13369. 425.776  12726. 506.972
   -2   -1  -33  14287. 451.641  15664. 578.047
   -2   -1  -34  10202. 324.561 7660.81 282.726
   -2   -1  -35  35627. 1294.65  39816. 972.559
   -2   -1  -36  15870. 509.221  16496. 641.925
   -2   -1  -37 128295. 2472.78 130229. 2832.66
   -2   -1  -38  57715. 1170.94  62033. 1427.80
   -2   -1  -39 9442.19 334.638 9766.07 493.027
   -2   -1  -40 7705.80 349.842 5128.20 398.155
   -2   -1  -41 2528.56 309.491 1976.16 317.544
   -2   -1  -42  72874. 2088.62  71885. 2074.22
   -2   -1  -43  24336. 841.654  24130. 858.749
   -2   -1  -44  13761. 440.395  17040. 515.519
   -2   -1  -45 131624. 3638.77 121053. 3370.22
   -2   -1  -46 8074.67 460.638 7076.02 445.434
   -2   -1  -47 4361.22 373.639 4930.27 398.290
   -2   -1  -48  69726. 2043.18  73279. 2142.15
   -2   -1  -49  71480. 2082.77  67296. 1985.60
   -2   -1  -50  16176. 495.726  17985. 632.478
   -2   -1  -51  13036. 475.933  10945. 414.484
   -2   -1  -52  28731. 1003.60  28790. 1027.44
   -2   -1  -53  15452. 513.270  19123. 593.792
   -2   -1  -54 7085.01 481.331 5668.01 459.289
   -2   -1  -56 5820.96 461.538 7372.91 506.972
   -2   -1  -57  81781. 2448.49  87629. 2608.63
   -2   -1  -58  27616. 1015.29  22524. 893.836
   -2   -1  -59  89069. 2648.22  87854. 2621.68
   -2   -1  -60 9109.30 395.996 9154.29 404.048
   -2   -1  -61 101259. 2995.05  94512. 3252.81
   -2   -1  -62  50697. 1607.29  62708. 2283.85
   -2   -1  -63  11574. 592.892 7602.33 680.611
   -2   -1  -64 2600.54 554.655 3824.56 604.138
   -2   -1  -65  21853. 938.820  22029. 1085.02
   -2   -1  -66 5533.06 463.787 6189.83 653.621
   -2   -1  -67  30022. 1183.98  34629. 1461.99
   -2   -1  -68  14381. 675.213  17184. 966.261
   -2   -1  -69  19919. 803.868  21759. 945.118
   -2   -1  -70  38111. 1282.05  36676. 1306.79
   -2   -1  -71 6828.60 337.607 7750.78 376.473
   -2   -1  -72 2367.97 228.160 2216.37 227.890
   -2   -1  -73  32398. 869.995  34449. 949.617
   -2   -1  -74  15834. 699.055  13851. 746.288
   -2   -1  -75 6072.87 460.638 6990.55 588.843
   -2   -1  -76  66802. 1611.78  63473. 1575.35
   -2   -1  -77 3875.39 389.473 5798.46 531.713
   -2   -1  -78  40517. 1347.73  42294. 1687.81
   -2   -1  -79  27125. 988.303  27130. 1049.03
   -2   -1  -80  20040. 660.368  17103. 681.061
   -2   -1  -81 4885.29 395.456 4441.29 510.121
   -2   -1  -82 4921.27 393.972 5955.91 529.464
   -2   -1  -83 4218.17 359.109 3237.51 343.274
   -2   -1  -84 3957.71 341.160 3192.53 349.842
   -2   -1  -85  647.32 268.016 1347.73 290.418
   -2   -1  -86 5555.55 393.612 6995.04 456.140
   -2   -1  -87  10999. 562.303  10855. 577.597
   -2   -2   -1  -40.36  40.544  -14.38  41.723
   -2   -2   -2   52.23  50.922   38.21  53.351
   -2   -2   -3   86.95  55.286   39.48  52.856
   -2   -2   -4   33.57  52.002   -3.95  65.272
   -2   -2   -5  -65.41  65.677   61.90  78.857
   -2   -2   -6   73.14  72.245   96.04  84.615
   -2   -2   -7  142.15 114.755  175.35 113.360
   -2   -2   -9  -78.18 101.664  262.26 191.183
   -2   -2  -10  19069. 536.212  22856. 734.142
   -2   -2  -11  13045. 384.975 9064.32 287.044
   -2   -2  -12 301574. 5865.94 288574. 6149.34
   -2   -2  -13 219478. 3974.35 214305. 4193.88
   -2   -2  -14  85380. 1377.42  76518. 1235.72
   -2   -2  -15  17557. 406.657  27206. 569.500
   -2   -2  -16 146963. 2694.10 149617. 2738.64
   -2   -2  -17  33945. 694.106  21507. 471.884
   -2   -2  -18  66217. 1502.47  56815. 1476.38
   -2   -2  -19  43027. 1003.60  32838. 618.533
   -2   -2  -20  93072. 1372.02  79802. 1278.90
   -2   -2  -21 626180. 9590.63 628879. 8915.87
   -2   -2  -22 150832. 2370.22 134638. 1959.51
   -2   -2  -23 305443. 5960.41 274089. 4948.26
   -2   -2  -24 104003. 1662.17 115205. 1688.26
   -2   -2  -25  88709. 1925.32  70490. 1430.50
   -2   -2  -26  39766. 935.222  38430. 825.910
   -2   -2  -27 5897.43 216.869 7152.49 228.070
   -2   -2  -28  85875. 1608.64  81511. 1399.91
   -2   -2  -29  28574. 671.164  29937. 685.559
   -2   -2  -30  49348. 889.338  46514. 839.405
   -2   -2  -31  41448. 977.507  37463. 889.788
   -2   -2  -32 7485.37 459.289 9955.00 287.854
   -2   -2  -33 2391.36 199.730 5991.90 291.003
   -2   -2  -34 8389.56 318.848 4903.28 230.364
   -2   -2  -35 2849.75 145.929 3064.77 134.773
   -2   -2  -36  47728. 1156.09  48493. 1066.58
   -2   -2  -37 4984.25 269.186 4916.77 308.637
   -2   -2  -38  55151. 1132.25  51822. 1073.77
   -2   -2  -39 9073.32 260.459 6315.78 253.171
   -2   -2  -40 4449.39 257.355 6230.31 334.233
   -2   -2  -41  41264. 798.919  41610. 894.286
   -2   -2  -42  18632. 471.435  18848. 524.966
   -2   -2  -43 2384.61 196.131  794.42 270.895
   -2   -2  -44  45344. 816.014  46154. 1105.26
   -2   -2  -45  32474. 833.108  29780. 991.452
   -2   -2  -46  37715. 816.463  34836. 921.277
   -2   -2  -47 184975. 4464.68 183626. 5816.46
   -2   -2  -48  40112. 1076.92  34584. 1348.63
   -2   -2  -49  46064. 1216.82  48673. 1783.17
   -2   -2  -50 2400.81 217.724 4221.32 501.124
   -2   -2  -51 7768.77 498.425 7386.41 617.633
   -2   -2  -52 4141.25 264.147 3941.52 674.763
   -2   -2  -53  91858. 2058.03  99190. 2623.03
   -2   -2  -54 147818. 4754.83 153396. 5006.74
   -2   -2  -55  62708. 2517.77  73459. 2613.13
   -2   -2  -56 4093.56 287.224 5501.57 596.940
   -2   -2  -57  18992. 547.908  20211. 931.623
   -2   -2  -58  20445. 880.791  17904. 954.115
   -2   -2  -59 6441.74 343.634 5240.66 358.749
   -2   -2  -60  23005. 965.811  22937. 1117.41
   -2   -2  -61  69546. 2398.56  74854. 2676.11
   -2   -2  -62  20238. 888.438  24489. 1169.14
   -2   -2  -63  23464. 988.303  23608. 1144.85
   -2   -2  -64  26388. 1350.43  23486. 1163.29
   -2   -2  -65  12110. 485.829  12335. 540.710
   -2   -2  -66  28228. 1141.70  29285. 1326.58
   -2   -2  -67  23657. 1004.95  22829. 1156.99
   -2   -2  -68 133828. 4377.86 131894. 4450.29
   -2   -2  -69  22083. 955.015  17283. 1016.64
   -2   -2  -70  16095. 606.387  15830. 722.896
   -2   -2  -71  12690. 681.061  13680. 905.532
   -2   -2  -72  24287. 1017.54  21565. 1153.40
   -2   -2  -73 2005.85 368.601 3368.87 666.216
   -2   -2  -74 5186.68 452.991 5960.41 726.945
   -2   -2  -75 2632.03 389.248 7210.97 1143.50
   -2   -2  -76 7818.26 535.762 7831.75 812.865
   -2   -2  -77 6086.36 466.936 4709.85 718.398
   -2   -2  -78 1082.77 338.641 2000.90 621.232
   -2   -2  -79 5326.13 456.590 4975.25 712.100
   -2   -2  -80  15101. 549.707  13392. 601.439
   -2   -2  -81  17530. 629.779  16919. 955.914
   -2   -2  -82  10085. 557.354  10486. 838.056
   -2   -2  -83 2475.48 336.797 2812.86 448.043
   -2   -2  -84 9806.56 507.872 9284.74 624.381
   -2   -2  -85 8173.63 462.438 8119.65 654.070
   -2   -2  -86 2639.67 318.938 2687.81 501.574
   -2   -2  -87 1265.86 282.546 1615.38 499.775
   -2   -3   -1   59.20 142.015  139.68 134.323
   -2   -3   -2 -142.87 149.932  241.48 142.105
   -2   -3   -3  285.20 202.474 -356.68 244.624
   -2   -3   -4   68.56 195.231 -343.27 189.024
   -2   -3   -5 -205.58 212.415 -535.76 234.098
   -2   -3   -6  46874. 1087.72  40090. 863.247
   -2   -3   -7  16874. 445.928  15398. 360.144
   -2   -3   -8  74449. 1501.57  68961. 1239.76
   -2   -3   -9 175124. 2756.18 150067. 2381.46
   -2   -3  -10 155241. 2685.11 138821. 2199.28
   -2   -3  -11  42470. 932.523  52137. 1028.79
   -2   -3  -12  64147. 1249.21  45164. 850.651
   -2   -3  -13  48988. 727.844  58075. 847.053
   -2   -3  -14 149752. 2040.93 160099. 2176.79
   -2   -3  -15  14638. 284.975  22105. 388.124
   -2   -3  -16  78767. 1408.46  96806. 1702.65
   -2   -3  -17  47458. 766.081  44881. 722.896
   -2   -3  -18  83761. 1899.68  76563. 1748.54
   -2   -3  -19  23257. 624.381  19460. 390.598
   -2   -3  -20 175663. 2555.10 180432. 2449.84
   -2   -3  -21  86550. 1306.79 102474. 1427.35
   -2   -3  -22  80747. 1223.57  71840. 1023.39
   -2   -3  -23 163473. 2384.16 153891. 2247.86
   -2   -3  -24 520467. 9352.22 513270. 8614.48
   -2   -3  -25 229464. 3543.86 252946. 3645.07
   -2   -3  -26  49213. 849.302  45434. 785.874
   -2   -3  -27  82006. 1324.34  70760. 1080.07
   -2   -3  -28 1219.07 108.727  630.68  93.837
   -2   -3  -29  37364. 674.313  46019. 748.987
   -2   -3  -30  59829. 1264.06  57175. 1132.25
   -2   -3  -31 225506. 4727.84 203059. 3956.36
   -2   -3  -32  20171. 428.205  13986. 306.432
   -2   -3  -33 8236.61 286.774 9707.59 266.217
   -2   -3  -34  35173. 676.563  39424. 687.809
   -2   -3  -35  54836. 1252.81  54431. 1155.64
   -2   -3  -36  41723. 1142.15  51147. 967.610
   -2   -3  -37  471.43 183.221  428.11 176.113
   -2   -3  -38 121997. 3012.59 104903. 2196.58
   -2   -3  -39  437.29 128.025  654.97  86.505
   -2   -3  -40  11979. 464.687  10580. 381.241
   -2   -3  -41 6504.72 271.975 6491.22 191.273
   -2   -3  -42 3834.90 252.002 3292.39 228.115
   -2   -3  -43  10472. 428.475 7539.35 300.495
   -2   -3  -44 6230.31 242.465 4108.86 161.673
   -2   -3  -45 7390.91 247.548 7674.31 241.070
   -2   -3  -46  26140. 736.392  22910. 612.685
   -2   -3  -47  25110. 578.947  20432. 461.088
   -2   -3  -48  59289. 1440.84  59244. 1329.28
   -2   -3  -49 205623. 3619.43 191138. 3394.96
   -2   -3  -50 171885. 3837.60 171705. 3870.89
   -2   -3  -51  29555. 912.730  29190. 774.628
   -2   -3  -52 6005.39 339.586 6918.57 425.596
   -2   -3  -53 1312.64 168.061 2907.33 188.304
   -2   -3  -54  19078. 911.830  10963. 996.850
   -2   -3  -55  48313. 1636.98  43639. 1043.63
   -2   -3  -56  89788. 1839.85  90328. 1883.04
   -2   -3  -57 5735.49 305.983 5879.44 289.248
   -2   -3  -58 133873. 2704.90 126945. 2898.78
   -2   -3  -59  44017. 1018.89  41646. 1135.85
   -2   -3  -60  25034. 670.715  29505. 892.487
   -2   -3  -61 5056.23 340.800 4732.34 419.343
   -2   -3  -62  42002. 1219.07  44359. 1348.63
   -2   -3  -63  17998. 492.577  16460. 501.124
   -2   -3  -64 2216.82 199.010 4248.76 242.240
   -2   -3  -65  73909. 1562.75  79802. 1710.75
   -2   -3  -66  14494. 430.859  14224. 455.240
   -2   -3  -67 7480.87 329.734 8155.64 452.991
   -2   -3  -68  31053. 869.095  26365. 1129.55
   -2   -3  -69  776.43 204.723   -2.66 499.325
   -2   -3  -70  21687. 739.540  24534. 906.432
   -2   -3  -71  17346. 784.974  17319. 878.991
   -2   -3  -72 6981.55 506.522 8101.66 650.922
   -2   -3  -73 5371.11 476.383 3132.70 552.406
   -2   -3  -74 5546.55 479.981 3569.05 563.202
   -2   -3  -75 1396.31 374.898 2506.97 549.707
   -2   -3  -76  20639. 854.250  24202. 1173.19
   -2   -3  -77  12461. 630.229  14665. 813.764
   -2   -3  -78  12924. 650.022  12182. 751.236
   -2   -3  -79 4966.26 440.036 5488.07 605.038
   -2   -3  -80 2031.49 383.535 3592.44 543.859
   -2   -3  -81  10216. 547.458  11570. 717.948
   -2   -3  -82  29577. 1049.48  27580. 1349.98
   -2   -3  -83  20013. 796.670  20958. 940.170
   -2   -3  -84  -95.77 294.602 1233.47 455.240
   -2   -3  -85 5047.23 414.350 5681.51 747.188
   -2   -3  -86 6158.34 446.333 6108.86 749.437
   -2   -3  -87  12497. 619.882 9685.10 1468.73
   -2   -4   -1 182861. 4434.99 192757. 4664.86
   -2   -4   -2  88304. 1461.54  94287. 1670.71
   -2   -4   -3 532163.  10319. 557354.  13234.
   -2   -4   -4  10927. 329.554  15020. 416.509
   -2   -4   -5 103599. 1669.36  97031. 1564.10
   -2   -4   -6 106388. 2374.72  89024. 1828.61
   -2   -4   -7  70940. 1285.65  70175. 1160.14
   -2   -4   -8  64867. 1189.38  55331. 870.894
   -2   -4   -9  44049. 986.953  48853. 928.924
   -2   -4  -10  76248. 1104.81  84075. 1203.33
   -2   -4  -11  19879. 355.735  25915. 433.828
   -2   -4  -12  22794. 390.103  15929. 345.119
   -2   -4  -13  24372. 530.364  25502. 552.856
   -2   -4  -14 202249. 3473.68 190148. 3274.85
   -2   -4  -15  98650. 1480.88 116554. 1734.59
   -2   -4  -16  31619. 709.851  46109. 876.742
   -2   -4  -17  91858. 1501.12  69411. 1071.97
   -2   -4  -18  48133. 988.303  43680. 1087.72
   -2   -4  -19  48493. 1173.19  57940. 1259.11
   -2   -4  -20  12344. 278.317 5362.12 197.481
   -2   -4  -21 104048. 1974.36  99640. 1900.58
   -2   -4  -22 573099. 8155.64 564552. 8043.18
   -2   -4  -23  79577. 1541.61  72829. 1426.90
   -2   -4  -24  16154. 374.179  35677. 732.343
   -2   -4  -25  71885. 1180.39  67971. 1124.16
   -2   -4  -26  20931. 422.492  16896. 397.076
   -2   -4  -27  51012. 882.140  52811. 858.749
   -2   -4  -28  56815. 962.212  44085. 732.793
   -2   -4  -29 3907.78 183.491 9698.60 303.374
   -2   -4  -30  19226. 520.917  12807. 417.184
   -2   -4  -31  65677. 1110.21  68646. 1160.14
   -2   -4  -32 5627.52 200.405 8218.62 246.064
   -2   -4  -33  22699. 453.891  32744. 605.937
   -2   -4  -34  51912. 895.636  46334. 813.764
   -2   -4  -35  62888. 1097.16  66981. 1248.31
   -2   -4  -36 136797. 2254.61 116599. 1944.67
   -2   -4  -37 7314.43 320.647  10072. 391.228
   -2   -4  -38  44543. 818.263  52766. 950.067
   -2   -4  -39 4682.86 321.232 5060.72 300.135
   -2   -4  -40  25866. 586.594  22002. 475.033
   -2   -4  -41  57400. 1542.51  49977. 1161.94
   -2   -4  -42  42317. 1111.56  56410. 1281.15
   -2   -4  -43  657.22 122.492  403.87 103.914
   -2   -4  -44  24903. 660.368  27958. 601.439
   -2   -4  -45  98650. 1806.12  97751. 1651.37
   -2   -4  -46 3502.92 196.626 4354.92 181.376
   -2   -4  -47  12339. 395.096  13567. 407.692
   -2   -4  -48  53126. 1041.83  62303. 1101.66
   -2   -4  -49 4997.75 336.887 5726.49 310.256
   -2   -4  -50  23158. 547.458  23945. 509.221
   -2   -4  -51  30265. 742.689  33171. 654.520
   -2   -4  -52  49887. 1287.90  47323. 1127.75
   -2   -4  -53 259334. 5069.72 259604. 4273.95
   -2   -4  -54  34867. 1196.58  31336. 957.714
   -2   -4  -56  10513. 514.619  10301. 389.338
   -2   -4  -57 3448.49 354.611 2826.36 238.191
   -2   -4  -58  43999. 1308.14  40999. 1122.36
   -2   -4  -59 6023.39 405.623 6513.71 373.909
   -2   -4  -60  13329. 593.792  13716. 646.873
   -2   -4  -61  14962. 483.130  16730. 542.959
   -2   -4  -62  51732. 1500.22  49798. 1508.77
   -2   -4  -63 5519.56 402.789 4579.39 451.641
   -2   -4  -64  64777. 1818.26  68556. 1931.62
   -2   -4  -65  25965. 676.563  24426. 665.766
   -2   -4  -66  30558. 1112.46  30967. 1055.33
   -2   -4  -67 1258.21 307.197 1192.53 386.639
   -2   -4  -68  56815. 1280.25  57400. 1304.09
   -2   -4  -69 9491.67 502.024 8263.60 529.914
   -2   -4  -70  21691. 795.771  24485. 897.885
   -2   -4  -71  11871. 559.604  10616. 583.445
   -2   -4  -72 9379.21 423.211  10900. 552.856
   -2   -4  -73 3317.59 338.506 3337.38 442.375
   -2   -4  -74 6090.86 401.934 6504.72 542.510
   -2   -4  -75  32209. 790.373  32195. 919.927
   -2   -4  -76  24710. 644.174  24557. 748.537
   -2   -4  -77  174.09 253.306  364.55 339.811
   -2   -4  -78  47188. 1221.32  43459. 1334.68
   -2   -4  -79  24692. 738.641  22051. 1049.48
   -2   -4  -80  17589. 798.470  16262. 911.830
   -2   -4  -81 9460.18 566.351  11439. 770.580
   -2   -4  -82  20072. 891.137  16221. 884.839
   -2   -4  -83  -76.02 329.779  627.53 481.781
   -2   -4  -84 7134.50 484.930 6896.08 620.332
   -2   -4  -85  12560. 576.248  10864. 536.212
   -2   -4  -86 1744.49 345.074 1470.08 453.891
   -2   -4  -87 4529.91 413.900 4294.19 676.563
   -2   -5   -1 117274. 2959.51  97526. 2497.07
   -2   -5   -2  60999. 1289.25  69411. 1446.69
   -2   -5   -3  52542. 1136.30  60639. 1284.75
   -2   -5   -4  58974. 1595.59  68916. 1826.36
   -2   -5   -5  89788. 2318.04  83131. 2154.29
   -2   -5   -6  56680. 1548.36  58030. 1570.40
   -2   -5   -7  16797. 470.985  21089. 618.083
   -2   -5   -8  12708. 505.173  13437. 488.079
   -2   -5   -9 7854.24 384.930 9253.25 383.580
   -2   -5  -10 131039. 2683.76 110886. 2293.74
   -2   -5  -11 203509. 4071.97 252136. 5002.24
   -2   -5  -12  17233. 539.811  26739. 571.299
   -2   -5  -13  53981. 971.659  48673. 885.739
   -2   -5  -14  74089. 1597.84  79307. 1690.96
   -2   -5  -15  63203. 1326.13  66577. 1134.95
   -2   -5  -16  61493. 1358.97  57310. 1274.40
   -2   -5  -17 169006. 3346.38 174179. 2797.12
   -2   -5  -18  67161. 1469.18  64237. 1552.85
   -2   -5  -19  77868. 1443.09  70400. 1108.86
   -2   -5  -20  73594. 1164.64  70715. 1313.09
   -2   -5  -21 111201. 1682.86 122582. 1838.95
   -2   -5  -22 292667. 5353.12 308097. 5618.53
   -2   -5  -23  32258. 614.034  31939. 704.003
   -2   -5  -24 9730.08 379.127 8533.50 343.724
   -2   -5  -25  52587. 1175.89  59379. 1297.79
   -2   -5  -26  35259. 690.058  43212. 796.670
   -2   -5  -27  14116. 468.286 7692.30 340.620
   -2   -5  -28 2855.15 188.619 5407.10 214.125
   -2   -5  -29  82861. 1402.16  73504. 1250.11
   -2   -5  -30  61763. 1354.92  54296. 1206.03
   -2   -5  -31 7786.77 353.306 4004.49 270.850
   -2   -5  -32  29384. 579.397  27985. 553.306
   -2   -5  -33  58030. 1291.95  66487. 1436.35
   -2   -5  -34  33833. 707.602  26419. 598.740
   -2   -5  -35  37476. 742.239  37283. 735.942
   -2   -5  -36  22330. 617.633  25794. 547.908
   -2   -5  -37  26694. 614.034  37787. 788.573
   -2   -5  -38  22384. 802.518  24188. 526.765
   -2   -5  -39  30058. 809.716  27881. 765.631
   -2   -5  -40  43752. 845.703  40823. 795.321
   -2   -5  -41  15587. 399.775  13207. 403.553
   -2   -5  -42  50832. 1219.97  48313. 1161.94
   -2   -5  -43  81781. 1832.21  91948. 2020.24
   -2   -5  -44  16023. 551.956  18232. 582.995
   -2   -5  -45  13869. 382.276  12411. 358.569
   -2   -5  -46  62753. 1455.69  66262. 1517.77
   -2   -5  -47  30526. 820.962  23419. 681.961
   -2   -5  -48  13230. 500.224  10765. 439.316
   -2   -5  -49  74404. 1324.34  73594. 1302.29
   -2   -5  -50  28331. 792.172  24872. 720.197
   -2   -5  -51  60774. 1129.55  60954. 1130.90
   -2   -5  -52  47458. 953.215  41534. 854.700
   -2   -5  -53 100495. 2460.64  98875. 1913.18
   -2   -5  -54 6977.05 278.047 7296.44 311.111
   -2   -5  -55  94422. 2774.63  90688. 2219.97
   -2   -5  -56  21862. 695.456  20742. 571.749
   -2   -5  -57 101529. 2498.42 102384. 2299.59
   -2   -5  -58 1002.70 363.427  584.34 274.359
   -2   -5  -59  18453. 576.698  18471. 468.286
   -2   -5  -60 6369.76 488.978 4642.37 347.818
   -2   -5  -61  11894. 537.561  12618. 431.938
   -2   -5  -62 7516.86 470.535  10769. 403.778
   -2   -5  -63  29681. 775.528  29847. 672.514
   -2   -5  -64  10279. 516.869  11862. 408.412
   -2   -5  -65  598.74 154.746 1199.28 151.777
   -2   -5  -66 3981.55 382.816 5258.65 324.966
   -2   -5  -67  43486. 1345.48  44152. 1202.88
   -2   -5  -68  19127. 672.064  16536. 644.624
   -2   -5  -69 4267.20 401.889 4691.85 505.623
   -2   -5  -70 2289.25 377.552 2996.40 471.884
   -2   -5  -71 3926.67 404.903 4507.42 506.072
   -2   -5  -72  11327. 484.480  11871. 574.448
   -2   -5  -73 3412.95 384.435 3603.69 480.881
   -2   -5  -74 7453.88 498.425 8286.09 677.462
   -2   -5  -75  14197. 640.575  13153. 693.207
   -2   -5  -76 6293.29 440.260 6536.21 534.412
   -2   -5  -77  48358. 1422.40  46964. 1464.24
   -2   -5  -78  26509. 852.901  28763. 903.283
   -2   -5  -79 1478.63 355.735 1577.60 402.474
   -2   -5  -80  22281. 997.750  16338. 1117.41
   -2   -5  -81  12047. 605.937  10198. 601.439
   -2   -5  -82  10909. 514.169  11188. 530.364
   -2   -5  -83  10553. 521.817  12321. 676.113
   -2   -5  -84 2926.22 300.944 2734.14 433.783
   -2   -5  -85 9869.54 429.779 9262.25 555.105
   -2   -5  -86 3056.23 274.359 1632.48 375.753
   -2   -5  -87 1153.84 693.656  215.25 583.895
   -2   -6   -1  46739. 956.814  30630. 692.307
   -2   -6   -2  40450. 853.350  42793. 892.937
   -2   -6   -3  27346. 494.826  42811. 696.805
   -2   -6   -4 8380.56 285.245 5789.47 255.915
   -2   -6   -5  21323. 406.252  18484. 459.289
   -2   -6   -6  99055. 1448.94 101844. 1491.23
   -2   -6   -7  28457. 657.669  21030. 541.160
   -2   -6   -8 1066.58 110.301  294.38 103.509
   -2   -6   -9  52722. 1052.18  51597. 1041.38
   -2   -6  -10  96626. 1406.21  92488. 1352.23
   -2   -6  -11  47413. 779.127  43324. 732.343
   -2   -6  -12 113090. 1636.53  98515. 1447.59
   -2   -6  -13  38367. 820.962  41322. 869.995
   -2   -6  -14 109941. 1998.20 128970. 2313.09
   -2   -6  -15 104588. 1909.13 108907. 1984.70
   -2   -6  -16 3865.04 186.460 5663.51 214.485
   -2   -6  -17 393072. 6131.35 418848. 5641.02
   -2   -6  -18 224651. 3905.53 220513. 4428.25
   -2   -6  -19 122267. 2561.85 120243. 2173.19
   -2   -6  -20  72650. 1091.77  65227. 1145.30
   -2   -6  -21  90778. 1346.38 100135. 1470.08
   -2   -6  -22  37949. 677.012  34332. 628.879
   -2   -6  -23  47953. 1126.85  41691. 992.802
   -2   -6  -24  14089. 408.322  21682. 476.383
   -2   -6  -25  57805. 1049.93  47278. 884.839
   -2   -6  -26 248313. 3877.64 260773. 4056.68
   -2   -6  -27  30108. 802.068  35412. 886.189
   -2   -6  -28 7786.77 383.131 7543.85 368.421
   -2   -6  -29 6491.22 285.605  11111. 320.872
   -2   -6  -30  20639. 626.180  22569. 651.371
   -2   -6  -31  37760. 727.395  32960. 650.922
   -2   -6  -32  13374. 412.370  11147. 368.106
   -2   -6  -33 6275.30 406.252 3228.52 301.754
   -2   -6  -34  10972. 372.064  10153. 381.241
   -2   -6  -35 6554.20 435.087 8155.64 429.689
   -2   -6  -36  428.38 141.250  438.82 148.493
   -2   -6  -37  44701. 1025.64  49483. 1012.59
   -2   -6  -38  95546. 2303.64  94602. 2245.61
   -2   -6  -39  12074. 559.154  12915. 535.312
   -2   -6  -40  47773. 1003.15  57400. 1150.70
   -2   -6  -41 9779.57 475.933 9361.21 358.794
   -2   -6  -42  30792. 950.067  35587. 1025.19
   -2   -6  -43 8690.95 347.953 9617.62 353.891
   -2   -6  -44  17031. 585.245  15403. 561.853
   -2   -6  -45  39636. 862.347  36604. 741.790
   -2   -6  -46  11952. 484.480  11903. 500.674
   -2   -6  -47  23900. 717.498  21691. 680.161
   -2   -6  -48  16037. 505.623  18255. 529.014
   -2   -6  -49 8668.46 400.674  11053. 489.878
   -2   -6  -50  23059. 612.685  23288. 600.089
   -2   -6  -51  19060. 598.290  17728. 594.691
   -2   -6  -52 183806. 3678.36 173819. 3500.67
   -2   -6  -53  30999. 976.157  27062. 775.978
   -2   -6  -54  28938. 667.116  30364. 818.713
   -2   -6  -55  39825. 925.775  40729. 910.480
   -2   -6  -56  18309. 486.729  14184. 459.739
   -2   -6  -57  19042. 460.188  20423. 495.726
   -2   -6  -58 7228.96 374.538 9833.55 467.836
   -2   -6  -59  12159. 411.156  12258. 471.884
   -2   -6  -60  36370. 863.247  31718. 724.246
   -2   -6  -61 138596. 2267.65 150472. 2449.39
   -2   -6  -62  59064. 1378.77  61493. 1428.70
   -2   -6  -63  22411. 557.804  22065. 607.737
   -2   -6  -64  47998. 1174.54  48583. 1189.38
   -2   -6  -65  18862. 591.992  22452. 598.740
   -2   -6  -66  12312. 382.006  10499. 326.945
   -2   -6  -67  32330. 882.140  30099. 846.603
   -2   -6  -68  47593. 1219.97  47953. 1174.99
   -2   -6  -69  23657. 777.327  26478. 779.576
   -2   -6  -70 1302.29 335.852 1530.36 316.734
   -2   -6  -71  17845. 650.472  20994. 667.116
   -2   -6  -72 4885.28 396.896 5272.15 362.303
   -2   -6  -73 4384.16 388.439 5015.74 342.015
   -2   -6  -74  14885. 587.494  18907. 625.281
   -2   -6  -75  60909. 1619.88  59334. 1352.23
   -2   -6  -76 5564.55 365.812 5753.48 534.412
   -2   -6  -77  16995. 777.777  18826. 811.965
   -2   -6  -78  13311. 698.605  13446. 762.482
   -2   -6  -79  12398. 498.425  10549. 504.723
   -2   -6  -80  29932. 916.778  27319. 824.561
   -2   -6  -81  17094. 802.518  15821. 803.418
   -2   -6  -82 4849.30 444.399 3955.46 522.267
   -2   -6  -83 1645.52 314.035 1429.60 437.921
   -2   -6  -84 2273.05 326.810 1483.58 401.979
   -2   -6  -85 7552.85 450.742 6513.71 530.814
   -2   -6  -86 7089.51 432.433 6495.72 541.610
   -2   -6  -87 3992.35 816.913 6716.14 1009.90
   -2   -7   -1 157175. 2807.91 158974. 2838.05
   -2   -7   -2  55645. 912.280  58075. 943.769
   -2   -7   -3  61224. 962.662  58300. 925.775
   -2   -7   -4 225326. 3114.26 245839. 3387.31
   -2   -7   -5  76068. 1468.28  71390. 1391.36
   -2   -7   -6  21930. 518.218  29573. 649.572
   -2   -7   -7  62303. 1242.01  73549. 1430.50
   -2   -7   -8  44413. 740.440  41988. 711.650
   -2   -7   -9 175798. 2480.43 196131. 2748.09
   -2   -7  -10 2913.18 274.584 1763.38 247.908
   -2   -7  -11  37557. 683.760  38911. 702.653
   -2   -7  -12 216104. 3201.53 223212. 3298.24
   -2   -7  -13  46739. 820.962  58839. 986.054
   -2   -7  -14  97211. 1532.16  90418. 1434.10
   -2   -7  -15  25699. 684.210  19087. 562.752
   -2   -7  -16  64147. 1365.72  67656. 1420.60
   -2   -7  -17  94197. 1804.32  77508. 1281.15
   -2   -7  -18  79082. 1626.18  99910. 2356.27
   -2   -7  -19 124246. 2299.14 120108. 1868.64
   -2   -7  -20  61763. 1148.90  62618. 1384.61
   -2   -7  -21 124336. 2038.68 117364. 1925.32
   -2   -7  -22 2305.44 176.428 1406.66 162.888
   -2   -7  -23 145524. 2382.36 166307. 2676.11
   -2   -7  -24  54161. 1269.90  52407. 1224.02
   -2   -7  -25  34791. 853.350  27737. 771.929
   -2   -7  -26 8362.56 286.235 8600.98 297.166
   -2   -7  -27 6860.09 312.910 4193.88 279.667
   -2   -7  -28  96626. 1932.52  84750. 1733.24
   -2   -7  -29 121817. 1898.78 105758. 1685.11
   -2   -7  -30 7224.46 382.186 9158.78 418.623
   -2   -7  -31 3560.50 318.713 4835.80 347.188
   -2   -7  -32  15915. 422.312  12982. 412.865
   -2   -7  -33  18075. 454.341  20067. 515.519
   -2   -7  -34  31161. 812.415  20693. 570.400
   -2   -7  -35  21831. 725.595  25250. 773.728
   -2   -7  -36  75394. 1372.47  83671. 1493.48
   -2   -7  -37  28524. 654.970  32182. 697.705
   -2   -7  -38  27395. 664.867  31053. 731.443
   -2   -7  -39  50517. 988.303  45929. 977.507
   -2   -7  -40  61808. 1519.57  58479. 1417.00
   -2   -7  -41 1249.21 198.965 1765.63 196.041
   -2   -7  -42  54206. 1071.07  53576. 1047.68
   -2   -7  -43 100360. 2266.75  99775. 2241.56
   -2   -7  -44 3455.69 234.053 2572.65 218.578
   -2   -7  -45  64372. 1561.85  72245. 1699.50
   -2   -7  -46 5182.18 295.456 4651.37 302.834
   -2   -7  -47  85470. 1560.50  81107. 1484.48
   -2   -7  -48  32605. 738.191  32330. 795.321
   -2   -7  -49 7426.89 339.676 5465.58 335.312
   -2   -7  -50  46874. 976.607  41475. 961.313
   -2   -7  -51  38426. 1080.52  37881. 1162.84
   -2   -7  -52 1359.42 339.496  907.33 392.577
   -2   -7  -53  23153. 976.607  19375. 1045.43
   -2   -7  -54  53891. 1121.46  55151. 1478.63
   -2   -7  -55  37296. 1083.22  32924. 1071.07
   -2   -7  -56  14971. 630.679  14710. 811.065
   -2   -7  -57  81961. 1685.11  77058. 1590.64
   -2   -7  -58  86505. 1837.60  87134. 1962.21
   -2   -7  -59  31867. 842.554  29397. 777.327
   -2   -7  -60  28466. 1009.00  30238. 1030.59
   -2   -7  -61  857.40 420.647 1407.56 422.357
   -2   -7  -62 9356.71 607.737  11471. 619.882
   -2   -7  -63  12623. 502.923  11880. 464.687
   -2   -7  -64  21273. 867.745  24480. 905.982
   -2   -7  -65  47818. 1186.68  37355. 898.335
   -2   -7  -66  18322. 796.221  13234. 541.160
   -2   -7  -67  31660. 1001.80  32740. 994.601
   -2   -7  -68 7579.84 531.264 8992.34 490.778
   -2   -7  -69  10351. 533.513  11435. 558.704
   -2   -7  -70 9442.19 506.972  11511. 569.050
   -2   -7  -71  47368. 1021.59  47503. 995.051
   -2   -7  -72 7350.42 319.613 6567.69 304.408
   -2   -7  -73  12186. 399.100  13693. 418.983
   -2   -7  -74 9010.34 447.998  11183. 475.933
   -2   -7  -75  28178. 819.612  29577. 912.730
   -2   -7  -76 7723.79 318.578 8960.85 337.202
   -2   -7  -77 6986.05 433.108 7260.45 425.281
   -2   -7  -78 4420.15 394.017 6117.85 409.356
   -2   -7  -79 7620.33 345.434 8538.00 323.796
   -2   -7  -80  33977. 1179.04  32775. 899.684
   -2   -7  -81 2197.93 341.070 2947.37 306.882
   -2   -7  -82   45.97 320.872  150.88 252.496
   -2   -7  -83 7210.97 459.739 7103.01 595.591
   -2   -7  -84  698.15 297.571  304.90 425.371
   -2   -7  -85 3000.45 371.300 3244.71 466.936
   -2   -7  -86 2299.14 350.877 1729.64 521.817
   -2   -7  -87 1913.18 791.272 2112.91 745.838
   -2   -8   -1 125236. 1828.61 119433. 1747.19
   -2   -8   -2 106838. 2008.99  97931. 1858.75
   -2   -8   -3  15457. 631.578  30526. 1128.65
   -2   -8   -4 132119. 2055.78 125056. 1972.11
   -2   -8   -5  42452. 813.764  36415. 744.939
   -2   -8   -6  20315. 606.837  20778. 628.879
   -2   -8   -7 252136. 3728.74 250292. 3708.95
   -2   -8   -8 527665. 7611.33 502923. 7278.45
   -2   -8   -9  61044. 1067.93  53216. 973.908
   -2   -8  -10  22204. 641.475  25124. 709.401
   -2   -8  -11  27737. 742.689  18826. 599.640
   -2   -8  -12  35245. 715.249  22924. 558.254
   -2   -8  -13  73549. 1245.61  85110. 1413.85
   -2   -8  -14  40585. 971.209  64192. 1405.76
   -2   -8  -15  87854. 1802.07  83356. 1741.79
   -2   -8  -16 167296. 3211.42 166127. 3206.47
   -2   -8  -17  80072. 1930.72  88574. 2099.86
   -2   -8  -18  34485. 746.288  38992. 1014.84
   -2   -8  -19  42519. 890.238  40405. 867.745
   -2   -8  -20  87944. 1946.47  75124. 2017.09
   -2   -8  -21  81152. 1800.72  88484. 1966.26
   -2   -8  -22  50517. 953.665  48898. 1143.50
   -2   -8  -23 406657. 7935.21 394062. 7723.79
   -2   -8  -24  31952. 669.365  33567. 708.501
   -2   -8  -25 177103. 3602.79 196581. 3996.40
   -2   -8  -26  39744. 828.159  43149. 836.706
   -2   -8  -27 8043.18 289.473 8830.40 305.803
   -2   -8  -28  76878. 1266.76  76878. 1267.21
   -2   -8  -29  11201. 475.033  20607. 647.323
   -2   -8  -30 4750.33 365.992 6351.77 400.314
   -2   -8  -31  21291. 514.619  21727. 553.306
   -2   -8  -32  16145. 487.179  18758. 522.267
   -2   -8  -33  42389. 866.846  28727. 676.563
   -2   -8  -34  12861. 413.045  12429. 411.336
   -2   -8  -35  13275. 397.076  10553. 352.676
   -2   -8  -36  34800. 716.149  38601. 771.929
   -2   -8  -37  10616. 417.723 7004.04 363.427
   -2   -8  -38 5506.07 376.023 6864.59 418.398
   -2   -8  -39  23045. 556.455  22479. 550.607
   -2   -8  -40 195456. 3893.83 196176. 3905.53
   -2   -8  -41 9469.18 339.586 7368.41 308.142
   -2   -8  -42 7512.36 338.461 9977.50 376.473
   -2   -8  -43  40247. 851.101  40670. 857.849
   -2   -8  -44  77553. 1346.83  84075. 1446.24
   -2   -8  -45 2737.29 361.043 4022.94 391.543
   -2   -8  -46  14611. 479.532  12105. 418.218
   -2   -8  -47 7327.93 440.665 8722.44 472.784
   -2   -8  -48  56770. 1073.32  47458. 928.024
   -2   -8  -49  35974. 815.564  46244. 957.714
   -2   -8  -50  63653. 1182.19  61583. 1144.40
   -2   -8  -51  432.03 317.589 -208.01 322.852
   -2   -8  -52  16748. 470.985  16014. 458.389
   -2   -8  -53  82321. 1543.41  81646. 1693.21
   -2   -8  -54  44282. 1057.13  46784. 1301.39
   -2   -8  -55  24939. 671.614  25416. 625.281
   -2   -8  -56  44642. 934.322  41939. 968.510
   -2   -8  -57 107917. 1897.88 107242. 1920.83
   -2   -8  -58  64822. 1205.13  61044. 1162.84
   -2   -8  -59  17926. 604.138  13374. 823.211
   -2   -8  -60 2269.90 203.554 3250.56 236.707
   -2   -8  -61  48223. 1004.05  48538. 1029.69
   -2   -8  -62 4709.85 410.526 3902.38 469.635
   -2   -8  -63  50967. 1004.50  52002. 1044.98
   -2   -8  -64  29995. 883.940  29195. 923.976
   -2   -8  -65 4105.71 392.937 4479.53 460.638
   -2   -8  -66  20432. 530.364  21089. 550.607
   -2   -8  -67  17022. 526.765  16500. 562.303
   -2   -8  -68  24521. 654.970  28646. 769.230
   -2   -8  -69 3042.28 363.562 3112.46 430.409
   -2   -8  -70  26586. 724.696  27472. 729.644
   -2   -8  -71  19775. 733.243  19861. 670.715
   -2   -8  -72 8088.16 571.299 8654.96 606.387
   -2   -8  -73  10981. 598.290  10409. 625.281
   -2   -8  -74 2382.81 412.550 2298.69 440.665
   -2   -8  -75 9833.55 570.850  10823. 626.180
   -2   -8  -76 4008.54 411.381 3128.20 432.748
   -2   -8  -77 5924.42 534.862 7107.51 468.735
   -2   -8  -78  17076. 777.327  18790. 719.747
   -2   -8  -79 8753.93 578.947  10054. 574.448
   -2   -8  -80  12425. 812.415  15897. 586.594
   -2   -8  -81  11408. 560.053 9644.61 502.474
   -2   -8  -82 3100.31 431.174 2587.04 385.650
   -2   -8  -83 4322.08 566.801 6986.05 458.389
   -2   -8  -84  375.30 355.375  278.23 308.547
   -2   -8  -85  22173. 909.131  22573. 933.872
   -2   -8  -86 3683.31 433.378 3631.13 591.992
   -2   -9   -1  36703. 676.113  33288. 631.578
   -2   -9   -2  25596. 566.801  29892. 623.931
   -2   -9   -3  51957. 916.328  60324. 1022.49
   -2   -9   -4 105173. 2001.80 114440. 2157.44
   -2   -9   -5 131489. 1921.28 125596. 1843.00
   -2   -9   -6 279847. 3891.13 296041. 4109.31
   -2   -9   -7 195546. 2794.87 206972. 2945.57
   -2   -9   -8  15915. 539.811  16536. 544.759
   -2   -9   -9 118084. 1766.98 100225. 1531.71
   -2   -9  -10  32960. 823.661  25897. 704.453
   -2   -9  -11 100315. 1924.87  96446. 1861.90
   -2   -9  -12  13621. 373.144  22524. 485.829
   -2   -9  -13 176788. 3192.08 170175. 3089.07
   -2   -9  -14 140216. 2172.29 123752. 1943.77
   -2   -9  -15  25690. 556.455  25488. 677.012
   -2   -9  -16  60369. 1356.27  62528. 1390.91
   -2   -9  -17  54566. 1461.09  62213. 1606.39
   -2   -9  -18  59379. 1051.73  50247. 1075.57
   -2   -9  -19 258569. 4126.85 260549. 3884.39
   -2   -9  -20  68871. 1733.24  64822. 1654.97
   -2   -9  -21  37949. 969.859  36595. 945.118
   -2   -9  -22  77643. 1327.03  82006. 1388.21
   -2   -9  -23  72694. 1574.90  67116. 1477.28
   -2   -9  -24  13189. 538.461  10049. 478.632
   -2   -9  -25  85830. 1806.57  81871. 1746.29
   -2   -9  -26 3367.52 241.880 3399.46 245.029
   -2   -9  -27 2415.65 316.824 3099.86 355.375
   -2   -9  -28  25875. 762.032  26775. 782.725
   -2   -9  -29  46244. 1172.29  47908. 1199.73
   -2   -9  -30  47413. 938.820  47818. 942.419
   -2   -9  -31  30729. 891.587  25317. 791.722
   -2   -9  -32  26001. 617.183  23167. 570.400
   -2   -9  -33  18952. 685.109  17544. 659.019
   -2   -9  -34 1262.26 351.821 4682.86 430.679
   -2   -9  -35  26806. 631.128  33081. 717.048
   -2   -9  -36  22937. 590.193  24777. 611.335
   -2   -9  -37 4561.40 424.561 5708.50 431.219
   -2   -9  -38  90013. 1540.26  94962. 1610.88
   -2   -9  -39  21269. 549.257  25974. 623.031
   -2   -9  -40  31984. 928.024  29141. 872.244
   -2   -9  -41  35776. 810.166  35425. 840.305
   -2   -9  -42 102879. 1856.50 105263. 1876.74
   -2   -9  -43  48493. 934.772  53801. 1078.72
   -2   -9  -44  31394. 923.076  29361. 890.687
   -2   -9  -45  42389. 914.529  40508. 966.711
   -2   -9  -46  24737. 838.506  24935. 883.040
   -2   -9  -47 5056.23 450.742 3107.96 555.105
   -2   -9  -48  72020. 1802.07  75663. 1896.08
   -2   -9  -49  35043. 1059.38  35812. 1111.11
   -2   -9  -50  83986. 1814.66  87359. 2209.62
   -2   -9  -51 138911. 3141.70 131354. 3019.34
   -2   -9  -52 118039. 2137.65 132164. 2379.66
   -2   -9  -53  65767. 1331.98  60639. 1388.66
   -2   -9  -54 6162.84 565.002 5528.56 919.477
   -2   -9  -55 8686.45 550.607  11350. 646.423
   -2   -9  -56 247278. 4255.96 259604. 5276.65
   -2   -9  -57  22222. 855.600  19843. 994.151
   -2   -9  -58  44161. 1019.34  45749. 1032.84
   -2   -9  -59 3672.96 457.939 4858.29 593.792
   -2   -9  -60  47638. 1076.92  48223. 1153.84
   -2   -9  -61  55690. 1185.33  59019. 1179.94
   -2   -9  -62  15430. 656.769  16676. 729.194
   -2   -9  -63  71210. 1716.60  69006. 1700.85
   -2   -9  -64 2488.53 393.657 4745.83 511.021
   -2   -9  -65 119973. 2627.53 124606. 2746.29
   -2   -9  -66  13720. 469.635  13558. 497.525
   -2   -9  -67  16271. 495.726  15088. 505.623
   -2   -9  -68  203.69 337.157 1171.39 440.620
   -2   -9  -69  12933. 521.817  11840. 601.889
   -2   -9  -70 2470.98 383.445 2649.57 457.489
   -2   -9  -71 4447.14 429.914 6018.89 526.315
   -2   -9  -72 2166.89 366.171 3419.25 475.933
   -2   -9  -73  31651. 955.015  33351. 1042.28
   -2   -9  -74  10463. 428.430 8749.43 410.166
   -2   -9  -75  16896. 527.215  19370. 568.600
   -2   -9  -76 7287.44 515.969 8807.91 575.348
   -2   -9  -77  11336. 609.986  11817. 608.187
   -2   -9  -78  227.85 192.397  583.00 199.370
   -2   -9  -79  11255. 516.419  11565. 534.862
   -2   -9  -80 -125.01 363.562  383.67 362.393
   -2   -9  -81  398.52 360.323  953.67 363.113
   -2   -9  -82  695.46 354.251 1094.47 366.621
   -2   -9  -83  33027. 1067.48  31039. 1391.81
   -2   -9  -84 6738.63 495.276 7777.77 550.157
   -2   -9  -85  724.25 401.844  460.64 386.414
   -2   -9  -86 3532.16 556.005 2247.41 607.287
   -2   -9  -87 3506.07 1086.82 1958.61 947.367
   -2  -10   -1  61988. 1030.59  60099. 1008.10
   -2  -10   -2 193882. 3501.57 207197. 3721.09
   -2  -10   -3 123437. 2338.28 129600. 2444.44
   -2  -10   -4  83221. 1347.28  82366. 1341.43
   -2  -10   -5 120018. 1840.75 102339. 1604.14
   -2  -10   -6  13131. 436.527  17116. 493.927
   -2  -10   -7  50472. 875.393  42533. 767.431
   -2  -10   -8  12636. 516.419 9797.56 462.887
   -2  -10   -9  31309. 633.378  30621. 626.180
   -2  -10  -10  56140. 1306.79  55825. 1305.44
   -2  -10  -11  62303. 1416.10  75169. 1647.32
   -2  -10  -12  12942. 552.856  16289. 610.436
   -2  -10  -13  56320. 1054.43  64102. 1159.69
   -2  -10  -14 111831. 2298.69 111831. 2285.20
   -2  -10  -15  36662. 970.759  33914. 929.374
   -2  -10  -16  13752. 410.706  16973. 478.182
   -2  -10  -17  23626. 713.450  28196. 788.123
   -2  -10  -18 122267. 2484.03 124246. 2904.63
   -2  -10  -19 4705.35 463.337 5690.50 407.107
   -2  -10  -20 111786. 2104.81 115879. 2170.04
   -2  -10  -21  66172. 1379.67  62078. 1230.77
   -2  -10  -22  23522. 551.506  25708. 584.345
   -2  -10  -23  80342. 1372.92  87314. 1472.78
   -2  -10  -24  64822. 1156.54  66487. 1179.94
   -2  -10  -25  22758. 730.993  23621. 753.036
   -2  -10  -26  15848. 626.630  13869. 584.345
   -2  -10  -27 4718.84 409.401 4365.27 415.834
   -2  -10  -28  28754. 720.647  35515. 817.813
   -2  -10  -29  23369. 588.393  20477. 549.707
   -2  -10  -30  73774. 1338.73  66037. 1228.97
   -2  -10  -31  34148. 985.604  34372. 997.300
   -2  -10  -32  32123. 779.576  44395. 951.866
   -2  -10  -33 6351.77 326.810 5074.22 311.246
   -2  -10  -34  91408. 1586.59  94512. 1634.28
   -2  -10  -35  17148. 509.671  21318. 569.050
   -2  -10  -36 8277.09 524.516 8758.43 535.312
   -2  -10  -37  86640. 1537.11  89249. 1569.05
   -2  -10  -38 1761.58 393.837 1951.42 407.062
   -2  -10  -39  25884. 648.222  26833. 655.420
   -2  -10  -40 2824.56 233.828 3273.05 233.693
   -2  -10  -41  29037. 917.678  31224. 941.070
   -2  -10  -42  22888. 796.670  15974. 674.763
   -2  -10  -43  63878. 1248.76  56275. 1141.25
   -2  -10  -44  55376. 1071.07  57265. 1100.76
   -2  -10  -45  33023. 822.311  36811. 863.697
   -2  -10  -46  29370. 787.674  22551. 699.504
   -2  -10  -47 3600.99 435.627 1728.29 414.439
   -2  -10  -48  46514. 1016.64  40864. 888.888
   -2  -10  -49  12879. 646.873  12794. 689.608
   -2  -10  -50  67206. 1736.39  54161. 1518.67
   -2  -10  -51  20567. 800.719  24080. 927.125
   -2  -10  -52 2890.69 456.590 2471.43 483.580
   -2  -10  -53  96536. 2358.07  91498. 2750.33
   -2  -10  -54  45299. 1594.24  43387. 1703.10
   -2  -10  -55 8196.12 583.445 9500.67 633.828
   -2  -10  -56 6527.21 541.160 6972.55 579.846
   -2  -10  -57 8520.01 580.746 8659.46 609.536
   -2  -10  -58 142375. 2567.25 142420. 2605.04
   -2  -10  -59  35137. 1108.86  35344. 1166.89
   -2  -10  -60  27503. 946.468  29501. 1042.73
   -2  -10  -61  19946. 607.737  24341. 709.401
   -2  -10  -62 3447.14 465.587 3440.39 488.079
   -2  -10  -63  27733. 744.039  28088. 738.641
   -2  -10  -64 9707.59 582.545 9001.34 692.307
   -2  -10  -65 1111.56 413.810 1605.94 548.807
   -2  -10  -66 1687.36 261.673 1981.10 277.643
   -2  -10  -67 4103.46 455.240 3994.15 578.947
   -2  -10  -68  18551. 761.583  19523. 910.030
   -2  -10  -69 3086.82 428.205 3834.90 592.442
   -2  -10  -70  18259. 753.486  15628. 968.510
   -2  -10  -71 8753.93 582.545 9946.01 870.444
   -2  -10  -72 9806.56 596.940 8960.85 831.308
   -2  -10  -73  24552. 903.283  22488. 1115.16
   -2  -10  -74 1206.48 254.611  856.05 283.895
   -2  -10  -75 5838.95 404.408 6513.71 822.761
   -2  -10  -76  657.67 348.268  -96.09 609.086
   -2  -10  -77 3744.49 381.871 2996.85 590.193
   -2  -10  -78 2613.13 469.185 2642.82 508.771
   -2  -10  -79 4229.42 486.279 3615.83 499.775
   -2  -10  -80  16185. 771.929  16901. 774.628
   -2  -10  -81 4126.40 461.988 4916.77 530.364
   -2  -10  -82  15875. 724.696  15349. 768.780
   -2  -10  -83 4732.34 525.416 5933.42 570.400
   -2  -10  -84  429.19 380.836  -79.89 408.187
   -2  -10  -85 -116.10 442.420  677.91 415.114
   -2  -10  -86 3034.63 523.166 1394.96 708.951
   -2  -10  -87 1843.90 1207.38 3642.82 1825.01
   -2  -11   -1 276203. 4158.34 297840. 4455.69
   -2  -11   -2  10873. 447.053  11197. 454.341
   -2  -11   -3 6819.61 461.988 3793.52 395.231
   -2  -11   -4 7867.74 467.836  12290. 560.053
   -2  -11   -5 -283.54 332.298  134.68 320.557
   -2  -11   -6  42789. 887.089  49843. 982.905
   -2  -11   -7  53486. 1049.48  64687. 1211.42
   -2  -11   -8 194242. 3765.63 193162. 3743.59
   -2  -11   -9  62528. 1179.49  69186. 1274.40
   -2  -11  -10  90103. 1548.81  80972. 1420.60
   -2  -11  -11  44638. 1151.60  46244. 1171.84
   -2  -11  -12  14917. 611.785  14719. 616.284
   -2  -11  -13  10814. 538.461 8717.94 497.076
   -2  -11  -14  11493. 562.303  16586. 649.122
   -2  -11  -15 7926.22 482.681 6275.30 464.237
   -2  -11  -16  29784. 879.441  32582. 931.623
   -2  -11  -17  25457. 634.727  32375. 1007.65
   -2  -11  -18  17611. 789.023  14989. 737.291
   -2  -11  -19  60414. 1661.72  63653. 1601.89
   -2  -11  -20 8115.15 471.435 8124.15 486.729
   -2  -11  -21  54026. 1141.25  49123. 1112.46
   -2  -11  -22  50967. 1322.09  53531. 1403.51
   -2  -11  -23  19298. 640.125  20148. 709.851
   -2  -11  -24  17674. 710.301  17098. 725.595
   -2  -11  -25  12407. 639.675  12937. 687.809
   -2  -11  -26  37512. 1129.10  47728. 1362.57
   -2  -11  -27  28174. 792.172  30643. 863.697
   -2  -11  -28  33954. 1062.53  30490. 1031.94
   -2  -11  -29  26626. 694.106  25142. 746.288
   -2  -11  -30  24642. 886.189  20283. 838.056
   -2  -11  -31 1502.02 447.548 1891.14 458.389
   -2  -11  -32  63158. 1640.12  67701. 1769.68
   -2  -11  -33 100270. 2367.97  93207. 2258.21
   -2  -11  -34  26824. 937.471  28174. 1002.25
   -2  -11  -35  12011. 654.520  10360. 641.025
   -2  -11  -36  93837. 1775.53  85605. 1659.92
   -2  -11  -37  28147. 926.225  29883. 960.863
   -2  -11  -38  26586. 762.932  24719. 742.689
   -2  -11  -39  12749. 640.575  14291. 667.566
   -2  -11  -40  91318. 1677.91  91318. 1675.66
   -2  -11  -41 239586. 3798.02 234593. 3721.09
   -2  -11  -42 117004. 2559.60 104003. 2316.69
   -2  -11  -43  28547. 942.869  27319. 928.924
   -2  -11  -44 113720. 2110.21 121232. 2086.37
   -2  -11  -45  88889. 2083.67  87809. 2065.68
   -2  -11  -46  859.65 443.859  232.93 440.260
   -2  -11  -47  15335. 737.291  10486. 634.727
   -2  -11  -48 7210.97 570.850 3017.99 465.587
   -2  -11  -49  13437. 700.404  14175. 712.100
   -2  -11  -50  21655. 932.973  21984. 883.940
   -2  -11  -51  16505. 829.959  18974. 841.654
   -2  -11  -52  32006. 1093.12  35164. 951.416
   -2  -11  -53  54926. 1716.15  57040. 1726.04
   -2  -11  -54 4943.76 762.032 6050.38 657.669
   -2  -11  -55  17719. 757.534  21363. 767.431
   -2  -11  -56 7669.81 645.074 7264.95 680.161
   -2  -11  -57 2750.33 327.215 2874.04 321.232
   -2  -11  -58  36968. 1041.83  35322. 950.516
   -2  -11  -59  23855. 733.692  24894. 716.149
   -2  -11  -60  37341. 1062.08  44795. 1119.66
   -2  -11  -61  19672. 895.186  21556. 884.839
   -2  -11  -62  338.64 476.383 1443.09 467.836
   -2  -11  -63  57400. 1672.06  56905. 1598.74
   -2  -11  -64 6495.72 613.135 5618.53 554.205
   -2  -11  -65  71120. 1598.29  80567. 1669.81
   -2  -11  -66 1614.48 478.182 3172.29 507.422
   -2  -11  -67 5024.74 588.393 6410.25 565.901
   -2  -11  -68  12834. 739.540  12006. 756.185
   -2  -11  -69  608.19 447.728 1022.04 532.613
   -2  -11  -70  22838. 834.457  21714. 865.046
   -2  -11  -71  279.49 384.930  419.57 519.568
   -2  -11  -72  27121. 937.471  26415. 1014.84
   -2  -11  -73  19789. 778.227  23459. 928.924
   -2  -11  -74  -83.67 228.610  558.70 249.123
   -2  -11  -75 2847.05 425.191 3432.30 524.516
   -2  -11  -76  17557. 726.495  18426. 816.014
   -2  -11  -77 4930.27 469.635 6099.86 563.652
   -2  -11  -78 5447.59 464.687 5578.04 543.409
   -2  -11  -79 1596.04 384.435 1002.25 441.880
   -2  -11  -80 2076.02 363.697 2108.86 450.742
   -2  -11  -81  598.74 322.267  367.61 430.004
   -2  -11  -82  917.68 420.692 1389.11 444.264
   -2  -11  -83 9563.64 620.332 8987.84 660.818
   -2  -11  -84 8380.56 963.112 8016.19 738.191
   -2  -11  -85 7476.38 665.766 5650.02 786.324
   -2  -11  -86  478.63 241.115  353.94 300.180
   -2  -11  -87 -160.73 1017.54  -59.38 934.322
   -2  -12   -1  61673. 1575.35  46919. 1282.05
   -2  -12   -2  37503. 1282.95  41246. 1342.78
   -2  -12   -3 5465.58 621.682 2486.28 504.723
   -2  -12   -4  10918. 854.700 8920.37 815.564
   -2  -12   -5  27476. 873.593  15614. 634.277
   -2  -12   -6  71210. 2116.51  75798. 2152.94
   -2  -12   -7  38803. 1405.76  38169. 1334.68
   -2  -12   -8 4813.31 605.487 7143.49 605.937
   -2  -12   -9  45434. 1533.96  44795. 1472.78
   -2  -12  -10  10369. 749.437  11287. 733.243
   -2  -12  -11  24638. 1068.38  25110. 1023.84
   -2  -12  -12  70085. 2089.97  75034. 2137.20
   -2  -12  -13  27800. 1037.79  27031. 1021.14
   -2  -12  -14 1422.85 271.525 3325.23 301.484
   -2  -12  -15  64507. 1784.07  67881. 1839.40
   -2  -12  -16  75349. 2005.40  70490. 1895.18
   -2  -12  -17  14103. 744.039  14273. 847.952
   -2  -12  -18  19438. 859.198  15250. 708.051
   -2  -12  -19  36172. 1471.43  39276. 1281.15
   -2  -12  -20  12767. 875.843  17076. 992.352
   -2  -12  -21 5375.61 503.373 4118.30 513.270
   -2  -12  -22  11660. 672.064 8403.05 634.277
   -2  -12  -23  57130. 1568.15  62933. 1710.75
   -2  -12  -24 6819.61 575.348 3826.36 545.209
   -2  -12  -25  34611. 940.170  34552. 960.413
   -2  -12  -26  22982. 906.432  23392. 943.319
   -2  -12  -27  16698. 798.919  17090. 833.557
   -2  -12  -28  82501. 1601.89  78407. 1562.30
   -2  -12  -29 7444.89 426.450 6648.67 433.288
   -2  -12  -30 6320.28 374.718 6041.38 377.058
   -2  -12  -31  14692. 557.804  19078. 645.523
   -2  -12  -32  40958. 1255.96  40774. 1293.75
   -2  -12  -33  23068. 677.462  24152. 705.802
   -2  -12  -34 159649. 2835.35 155600. 2794.87
   -2  -12  -35 8560.50 629.329  10198. 687.809
   -2  -12  -36  56365. 1223.57  68331. 1411.60
   -2  -12  -37 6837.60 510.121 5605.03 543.409
   -2  -12  -38 1704.45 453.891 1211.87 521.817
   -2  -12  -39 129465. 3008.99 133378. 3108.41
   -2  -12  -40  93792. 2311.74 102159. 2496.62
   -2  -12  -41 1595.14 272.874 1860.10 292.127
   -2  -12  -42  21966. 668.465  25947. 740.440
   -2  -12  -43  88034. 1752.58  93702. 1857.85
   -2  -12  -44  86460. 2206.48  85065. 2215.02
   -2  -12  -45 8083.66 440.305 6770.12 439.271
   -2  -12  -46  80702. 2103.01  76653. 2045.88
   -2  -12  -47  37332. 1026.54  35128. 1019.79
   -2  -12  -48  991.90 277.193  825.46 259.424
   -2  -12  -49  37967. 1061.63  33950. 1024.29
   -2  -12  -50  28727. 917.228  22065. 977.507
   -2  -12  -51  61718. 1384.61  56995. 1319.39
   -2  -12  -52  31228. 1371.12  36082. 1282.50
   -2  -12  -53  25403. 1022.94  27517. 1128.65
   -2  -12  -54  19420. 1027.44  16851. 1058.03
   -2  -12  -55  54116. 1636.08  56500. 1698.15
   -2  -12  -56  45254. 1453.44  46829. 1761.58
   -2  -12  -57  12249. 761.133  11610. 807.017
   -2  -12  -58  46964. 1480.88  51867. 1606.39
   -2  -12  -59 6536.21 416.014 6702.65 420.062
   -2  -12  -60 8879.88 685.109 8587.49 722.896
   -2  -12  -61 8308.58 498.425 6495.72 488.978
   -2  -12  -62 6603.68 641.475 8430.04 750.786
   -2  -12  -63  20540. 785.424  24206. 914.979
   -2  -12  -64  24818. 1024.74  27476. 1130.45
   -2  -12  -65  54476. 1643.27  53216. 1649.57
   -2  -12  -66  10144. 720.197  12609. 816.463
   -2  -12  -67 4260.45 580.296 4241.11 654.970
   -2  -12  -68 8142.14 587.044  10414. 721.097
   -2  -12  -69 7444.89 648.222 6630.67 696.356
   -2  -12  -70 4952.76 575.348 3943.77 630.679
   -2  -12  -71 4035.98 553.306 4781.82 653.171
   -2  -12  -72 9703.09 673.414  10882. 757.084
   -2  -12  -73 8344.57 688.258 8290.59 714.349
   -2  -12  -74 9104.80 621.232  11368. 797.120
   -2  -12  -75  11350. 746.288  12416. 773.728
   -2  -12  -76 7629.32 629.329 6023.39 640.575
   -2  -12  -77 6068.37 477.732 6360.77 544.309
   -2  -12  -78 4417.90 515.069 3629.33 539.361
   -2  -12  -79 2881.69 488.079 3288.80 525.865
   -2  -12  -80 4691.85 547.908 4202.87 520.917
   -2  -12  -81  10360. 737.741  11183. 667.566
   -2  -12  -82 3606.83 473.684 2342.33 573.549
   -2  -12  -83 9041.83 1058.93 9554.65 629.329
   -2  -12  -84  345.93 390.508 -644.62 440.530
   -2  -12  -85 5191.18 665.316 2477.73 754.385
   -2  -12  -86 2547.91 906.432 5636.52 916.328
   -2  -12  -87 3083.67 1784.52  805.22 1616.28
   -2  -13   -1  55780. 1135.40  61673. 1223.57
   -2  -13   -2  19775. 759.333  24624. 846.603
   -2  -13   -3 8825.90 551.506 9136.29 569.500
   -2  -13   -4  34831. 1027.89  25520. 852.901
   -2  -13   -5  16352. 687.359  11368. 596.491
   -2  -13   -6  840.75 382.231  995.50 401.799
   -2  -13   -7  33491. 766.081  32627. 753.935
   -2  -13   -8  48988. 1290.60  57130. 1448.94
   -2  -13   -9  31354. 973.458  35704. 1052.63
   -2  -13  -10  15542. 686.459  13482. 649.572
   -2  -13  -11  98650. 1740.89  92892. 1663.97
   -2  -13  -12 4772.82 302.879 3425.55 279.757
   -2  -13  -13 5267.65 498.875 2013.94 450.292
   -2  -13  -14 132793. 2215.92 126001. 2123.25
   -2  -13  -15  37827. 1098.06  36176. 1082.77
   -2  -13  -16  19433. 606.387  22168. 594.691
   -2  -13  -17  52497. 1364.37  62708. 1771.48
   -2  -13  -18  19438. 797.570  17962. 768.330
   -2  -13  -19  38322. 1126.40  29820. 995.950
   -2  -13  -20  11534. 749.887  11754. 687.809
   -2  -13  -21  24255. 676.113  30130. 753.935
   -2  -13  -22  42173. 1140.35  41984. 1033.74
   -2  -13  -23  12443. 692.757  12231. 682.410
   -2  -13  -24 2500.22 529.464 4646.87 578.047
   -2  -13  -25  12056. 686.459  10355. 654.070
   -2  -13  -26  457.49 229.060  840.75 234.773
   -2  -13  -27 8083.66 614.034  11691. 689.158
   -2  -13  -28  12960. 704.003  12672. 701.754
   -2  -13  -29 9419.69 636.976 9086.81 624.381
   -2  -13  -30 4320.73 546.108 3285.65 514.169
   -2  -13  -31  63518. 1251.01  61583. 1232.12
   -2  -13  -32  28318. 873.593  31197. 945.118
   -2  -13  -33 8124.15 433.738 8151.14 435.942
   -2  -13  -34  32605. 1074.67  32551. 1082.77
   -2  -13  -35  268.20 240.396  380.61 228.970
   -2  -13  -36  63923. 1785.87  65992. 1677.01
   -2  -13  -37 108592. 2072.42 103914. 1965.81
   -2  -13  -38  27107. 1059.38  26644. 1006.75
   -2  -13  -39  20427. 914.079  19343. 860.098
   -2  -13  -40  21345. 934.322  23599. 945.568
   -2  -13  -41  52497. 1214.12  54206. 1212.32
   -2  -13  -42 2834.91 559.154 2837.60 550.607
   -2  -13  -43  15870. 842.554  14062. 788.573
   -2  -13  -44  28844. 1130.00  26298. 1028.34
   -2  -13  -45  16829. 769.230  18695. 753.036
   -2  -13  -46  25416. 875.843  24926. 815.114
   -2  -13  -47 2988.75 672.064 4552.40 599.640
   -2  -13  -48  29955. 977.957  34462. 973.908
   -2  -13  -49  32632. 1374.27  30499. 1194.78
   -2  -13  -50 1159.24 636.976 1159.24 535.312
   -2  -13  -51  32110. 1025.64  33720. 975.258
   -2  -13  -52 1278.90 671.614 2125.50 589.293
   -2  -13  -53  23131. 1171.84  15915. 910.030
   -2  -13  -54  14957. 1024.74  14723. 1017.54
   -2  -13  -55  55511. 1341.88  50877. 1286.55
   -2  -13  -56  23945. 1262.71  28147. 1290.60
   -2  -13  -57  35448. 1119.21  41179. 1170.49
   -2  -13  -58  46244. 1556.00  48718. 1562.30
   -2  -13  -59 4943.76 705.352 7174.98 694.556
   -2  -13  -60 5006.74 689.608 5276.65 654.520
   -2  -13  -61  58929. 1482.23  65137. 1547.91
   -2  -13  -62  53936. 1742.24  50697. 1590.64
   -2  -13  -63  12690. 883.490  11125. 783.175
   -2  -13  -64  55960. 1774.63  57805. 1745.84
   -2  -13  -65 7944.21 518.668 6837.60 481.781
   -2  -13  -66  11633. 730.094 8569.49 681.061
   -2  -13  -67 3515.97 569.050 3050.38 558.704
   -2  -13  -68  12114. 623.931  10877. 623.481
   -2  -13  -69 5092.21 573.999 5632.02 605.937
   -2  -13  -70 5996.40 580.296 5101.21 583.445
   -2  -13  -71  16100. 654.520  19420. 736.841
   -2  -13  -72 1317.59 453.441 1089.07 468.735
   -2  -13  -73 1270.35 263.877 1161.04 268.466
   -2  -13  -74 6383.26 557.354 5564.55 557.354
   -2  -13  -75 2519.12 418.173 2872.69 465.587
   -2  -13  -76 3619.43 487.179 4228.97 580.746
   -2  -13  -77 1789.02 411.651 2181.73 568.600
   -2  -13  -78 1547.91 432.388 1107.96 508.322
   -2  -13  -79 2846.60 453.891 3044.98 552.406
   -2  -13  -80  291.81 421.727 1192.08 500.224
   -2  -13  -81  878.54 402.834   19.14 473.234
   -2  -13  -82 2662.17 446.873 2139.00 520.017
   -2  -13  -83 6653.16 492.577 6869.09 591.542
   -2  -13  -84 1697.25 430.814  892.49 558.254
   -2  -13  -85  702.65 542.510 -589.74 593.342
   -2  -13  -86  -43.53 704.453  935.67 783.625
   -2  -14   -1  21750. 854.250  19118. 820.962
   -2  -14   -2  21543. 927.574  24103. 902.833
   -2  -14   -3 7341.42 477.282 7192.98 453.441
   -2  -14   -4  14417. 717.948  17090. 775.528
   -2  -14   -5  44377. 1186.68  42024. 1182.19
   -2  -14   -6  20526. 877.642  15389. 798.919
   -2  -14   -7 1991.90 315.114  102.52 286.280
   -2  -14   -8 2609.98 538.911 1626.18 520.017
   -2  -14   -9  15565. 874.043  12915. 760.683
   -2  -14  -10  10004. 701.304 8007.19 764.732
   -2  -14  -11  30706. 1162.39  38691. 1331.53
   -2  -14  -12 5488.07 649.572 6554.20 677.012
   -2  -14  -13  85830. 2269.45  88844. 2344.13
   -2  -14  -14  16770. 900.134  18682. 971.209
   -2  -14  -15  35160. 1130.90  38650. 1207.38
   -2  -14  -16  13225. 691.857  12011. 602.339
   -2  -14  -17  28556. 1185.33  27575. 1184.88
   -2  -14  -18  16748. 1131.80  20387. 1070.62
   -2  -14  -19  50427. 1819.16  55960. 1886.64
   -2  -14  -20  39946. 1247.86  33041. 1064.78
   -2  -14  -21  34638. 1308.14  35785. 1331.53
   -2  -14  -22 6266.30 704.903 8780.92 762.932
   -2  -14  -23  27751. 1059.83  22290. 1053.53
   -2  -14  -24  21921. 786.774  25362. 879.441
   -2  -14  -25  45569. 1148.00  59604. 1501.57
   -2  -14  -26 100000. 2473.23  94512. 2396.76
   -2  -14  -27 5470.08 389.383 4606.38 381.151
   -2  -14  -28  87539. 2219.97  83086. 2191.63
   -2  -14  -29  88169. 2242.46  98830. 2503.37
   -2  -14  -30  43761. 1367.97  52227. 1595.14
   -2  -14  -31  52721. 1551.06  51777. 1586.59
   -2  -14  -32  51192. 1535.31  62978. 1803.87
   -2  -14  -33  41529. 1026.54  42978. 1080.52
   -2  -14  -34  89249. 1778.68  99280. 1976.61
   -2  -14  -35  67116. 1472.33  63563. 1476.83
   -2  -14  -36  94782. 2364.82  93297. 2404.86
   -2  -14  -37 5110.21 412.820 3318.49 403.238
   -2  -14  -38 145074. 2649.57 161763. 2952.76
   -2  -14  -39  38165. 1058.03  40697. 1166.89
   -2  -14  -40  80702. 2139.90  83671. 2263.16
   -2  -14  -41 5596.04 629.329 6189.83 714.349
   -2  -14  -42 7984.70 662.617 6495.72 688.258
   -2  -14  -43  37931. 1053.08  38502. 1122.36
   -2  -14  -44  42335. 1060.28  41385. 1081.87
   -2  -14  -45  17000. 730.993  18740. 810.615
   -2  -14  -46  24175. 870.894  23977. 992.352
   -2  -14  -47 2391.81 337.786 2237.96 352.091
   -2  -14  -48  10396. 749.437  12443. 790.822
   -2  -14  -49  13072. 747.188  13005. 766.531
   -2  -14  -50 9059.82 504.273  10522. 523.166
   -2  -14  -51  45839. 1439.94  47458. 1470.53
   -2  -14  -52  20985. 964.911  19127. 905.532
   -2  -14  -53  11125. 765.181  10036. 879.441
   -2  -14  -54  11246. 751.686  11664. 881.241
   -2  -14  -55  32510. 1001.35  34201. 1008.55
   -2  -14  -56  18556. 931.173  19888. 1080.52
   -2  -14  -57 1658.57 572.649 1526.76 579.846
   -2  -14  -58  23248. 1028.79  23869. 1033.29
   -2  -14  -59  23963. 1148.45  25290. 1036.44
   -2  -14  -60  19870. 687.359  18295. 667.566
   -2  -14  -61  16604. 873.143  16572. 890.238
   -2  -14  -62  17063. 898.784  17814. 919.027
   -2  -14  -63 9887.53 766.531  10936. 754.835
   -2  -14  -64  36023. 1152.50  36086. 1024.74
   -2  -14  -65  36550. 1050.83  35596. 1031.94
   -2  -14  -66  21066. 796.670  21556. 807.916
   -2  -14  -67 -498.43 533.513  440.76 525.865
   -2  -14  -68  13815. 679.262  12627. 665.316
   -2  -14  -69 3348.17 535.312 2208.28 515.069
   -2  -14  -70 6032.38 618.533 6005.39 633.828
   -2  -14  -71 5717.49 586.594 6959.06 634.727
   -2  -14  -72 6180.83 589.743 7795.76 666.216
   -2  -14  -73 1313.09 467.836  312.01 491.228
   -2  -14  -74 1300.94 264.687  755.28 268.736
   -2  -14  -75 6927.57 605.038 7206.47 600.539
   -2  -14  -76  10216. 602.339 8794.41 605.038
   -2  -14  -77 1917.68 573.549 2489.88 520.017
   -2  -14  -78  589.29 535.312  467.84 476.383
   -2  -14  -79 3921.72 636.976 4475.03 540.710
   -2  -14  -80 1294.20 557.804 2854.25 602.339
   -2  -14  -81 2520.47 598.290 1539.36 580.746
   -2  -14  -82  236.66 512.820 -354.43 537.111
   -2  -14  -83 7728.29 828.159  10355. 760.683
   -2  -14  -84  410.26 285.920  954.56 281.511
   -2  -14  -85 2777.77 678.812 2342.78 699.504
   -2  -15   -1  23194. 903.283  26478. 954.115
   -2  -15   -2 9883.03 642.824 7161.49 596.940
   -2  -15   -3  17584. 816.014  14103. 742.239
   -2  -15   -4 5474.58 552.406 4561.40 574.448
   -2  -15   -5  44894. 1301.84  51687. 1415.65
   -2  -15   -6  11350. 708.501  12047. 725.145
   -2  -15   -7 2452.09 501.124 1644.17 508.322
   -2  -15   -8 9757.08 695.906 9730.08 704.903
   -2  -15   -9  12686. 769.230  11282. 703.553
   -2  -15  -10  62978. 1690.06  66127. 1727.39
   -2  -15  -11 7908.22 485.380 9802.06 510.121
   -2  -15  -12    4.90 252.721 1052.18 260.773
   -2  -15  -13  25596. 818.263  29330. 880.791
   -2  -15  -14  16433. 830.408  14363. 781.376
   -2  -15  -15  50967. 1166.44  39932. 1000.90
   -2  -15  -16  19627. 1049.48  18866. 893.386
   -2  -15  -17  23887. 823.661  24345. 844.354
   -2  -15  -18 5748.98 707.602 9028.33 663.067
   -2  -15  -19  10796. 836.706  14345. 1063.43
   -2  -15  -20 3877.19 713.899 5879.44 718.398
   -2  -15  -21  31291. 1172.74  25146. 1109.31
   -2  -15  -22  14962. 835.357  14629. 897.885
   -2  -15  -23  51552. 1428.70  53351. 1380.57
   -2  -15  -24  42254. 1060.73  39685. 1043.63
   -2  -15  -25  996.85 290.823  987.40 288.709
   -2  -15  -26 100450. 2539.81  92667. 2438.59
   -2  -15  -27  14624. 767.880  15151. 839.405
   -2  -15  -28 9397.20 740.440 9338.72 802.518
   -2  -15  -29  32519. 1198.83  33864. 1281.60
   -2  -15  -30  70670. 1571.75  61358. 1476.83
   -2  -15  -31  16244. 865.046  13990. 891.587
   -2  -15  -32  32919. 989.653  34179. 1062.53
   -2  -15  -33  95591. 2437.69  90913. 2409.80
   -2  -15  -34  91273. 2353.57  84840. 2291.05
   -2  -15  -35 1821.41 579.846  997.30 591.093
   -2  -15  -36  42105. 1402.61  41143. 1446.24
   -2  -15  -37 5231.66 654.970 4565.90 706.702
   -2  -15  -38 155555. 2904.18 165947. 3107.51
   -2  -15  -39  22982. 1034.19  21215. 1066.58
   -2  -15  -40  12623. 598.290  11228. 595.141
   -2  -15  -41  18704. 1157.44  24606. 1026.99
   -2  -15  -42 7219.97 659.469 6329.28 732.793
   -2  -15  -43  15425. 787.674  12537. 817.813
   -2  -15  -44  80117. 1798.47  79487. 1856.05
   -2  -15  -45  12182. 817.813  12317. 892.937
   -2  -15  -46  10211. 784.075 9284.74 847.053
   -2  -15  -47  43720. 1158.34  46784. 1251.01
   -2  -15  -48  39726. 1079.62  38709. 1098.06
   -2  -15  -49  43986. 1495.28  48223. 1640.12
   -2  -15  -50 6144.84 708.501 3938.37 717.498
   -2  -15  -51 4601.88 679.262 3143.95 621.232
   -2  -15  -52  186.41 338.191  648.67 360.863
   -2  -15  -53  31673. 957.264  34908. 1142.60
   -2  -15  -54  69006. 1558.25  67701. 1760.23
   -2  -15  -55  10297. 696.805 8591.98 653.171
   -2  -15  -56  35299. 1292.85  35794. 1464.24
   -2  -15  -57  26464. 980.206  26239. 980.656
   -2  -15  -58 5955.91 694.106 5748.98 695.456
   -2  -15  -59 1235.72 589.293  932.52 598.290
   -2  -15  -60  29802. 1174.09  28961. 1169.59
   -2  -15  -61  10954. 702.653 9806.56 709.851
   -2  -15  -62  48223. 1281.60  47458. 1261.81
   -2  -15  -63 2483.58 414.395 2311.29 399.100
   -2  -15  -64  11970. 813.315  10585. 797.120
   -2  -15  -65  31282. 1228.07  30594. 1192.53
   -2  -15  -66  10256. 781.376 8515.51 752.586
   -2  -15  -67 1181.29 579.397 1989.65 577.597
   -2  -15  -68 1860.55 573.549 2400.36 587.494
   -2  -15  -69  20387. 950.516  20666. 977.507
   -2  -15  -70  12924. 914.079  14633.  999.55
   -2  -15  -71 -395.77 502.923  378.59 500.224
   -2  -15  -72 7566.34 664.417 9005.84 692.757
   -2  -15  -73 3042.73 544.309 3211.42 544.309
   -2  -15  -74  132.75 477.732 -116.78 481.781
   -2  -15  -75 3523.61 537.561 4172.74 560.503
   -2  -15  -76 2376.52 569.500 2989.65 532.163
   -2  -15  -77 6662.16 657.669 7300.94 585.245
   -2  -15  -78  11066. 918.128  12506. 682.410
   -2  -15  -79 3327.48 575.798 3837.15 533.063
   -2  -15  -80 1238.87 524.966 2310.84 520.467
   -2  -15  -81 2341.88 562.752 4993.25 579.397
   -2  -15  -82 1134.05 556.455 2121.01 537.561
   -2  -15  -83  578.50 547.458 1274.40 494.826
   -2  -15  -84 -813.76 698.605  -25.84 549.707
   -2  -16   -1  18309. 904.632  19762. 941.519
   -2  -16   -2 6302.29 705.352 6288.79 665.316
   -2  -16   -3 4970.75 632.928 3360.32 618.983
   -2  -16   -4  33887. 1076.47  32011. 994.151
   -2  -16   -5 3739.54 605.487 2632.48 598.740
   -2  -16   -6  27499. 1088.17  31107. 1135.40
   -2  -16   -7 2645.52 362.033 2556.90 369.725
   -2  -16   -8  20837. 855.600  21538. 865.046
   -2  -16   -9  10598. 550.607  12807. 582.096
   -2  -16  -10  22740. 1008.55  24435. 1028.79
   -2  -16  -11  48403. 1478.18  51237. 1530.81
   -2  -16  -12 3708.05 632.028 3737.74 591.992
   -2  -16  -13  18713. 762.932  23077. 831.758
   -2  -16  -14 2752.58 681.961 3125.05 677.012
   -2  -16  -15 102924. 2492.12 102924. 2484.03
   -2  -16  -16  52721. 1803.42  60504. 1700.40
   -2  -16  -17  11813. 779.576  13707. 815.114
   -2  -16  -18  16770. 1055.33  14903. 856.499
   -2  -16  -19  40256. 1530.81  36671. 1462.44
   -2  -16  -20 9370.21 608.636 8065.67 509.221
   -2  -16  -21  18862. 922.176  19775. 949.167
   -2  -16  -22  17854. 898.784  16892. 893.836
   -2  -16  -23 1547.01 570.400 -306.66 547.458
   -2  -16  -24 2094.46 576.248  172.33 535.762
   -2  -16  -25 101259. 1956.36 101709. 1964.46
   -2  -16  -26 6320.28 632.028 8573.99 655.420
   -2  -16  -27 134098. 3065.22 131714. 3004.94
   -2  -16  -28 100585. 1901.48  84525. 1673.41
   -2  -16  -29  679.71 568.600  448.31 551.506
   -2  -16  -30  20508. 807.916  20589. 813.764
   -2  -16  -31  10549. 542.510 9464.68 518.218
   -2  -16  -32  32919. 1198.38  30270. 1132.25
   -2  -16  -33  56545. 1339.63  54206. 1299.59
   -2  -16  -34 6401.25 686.909 6725.14 708.051
   -2  -16  -35  23788. 1048.58  19744. 990.102
   -2  -16  -36  94197. 2373.82 102474. 2511.47
   -2  -16  -37  23518. 902.383  21939. 881.691
   -2  -16  -38  15088. 880.791  17607. 924.875
   -2  -16  -39 9851.54 765.181  11008. 806.117
   -2  -16  -40  40922. 1114.26  48223. 1210.08
   -2  -16  -41  16329. 909.581  15070. 879.441
   -2  -16  -42  58165. 1714.80  57940. 1694.56
   -2  -16  -43  13284. 862.797  16518. 924.875
   -2  -16  -44  14094. 764.732  13063. 738.191
   -2  -16  -45  34935. 1290.60  38628. 1360.77
   -2  -16  -46 1901.93 637.426   14.99 611.785
   -2  -16  -47 6410.25 727.395 3793.97 687.809
   -2  -16  -48 6549.70 751.686 5771.47 723.796
   -2  -16  -49 8295.09 769.680 8187.13 748.987
   -2  -16  -50  24435. 914.079  23117. 896.985
   -2  -16  -51  21372. 1039.59  17350. 963.562
   -2  -16  -52  286.41 621.682 1963.56 766.081
   -2  -16  -53 2482.68 386.909 -104.86 380.926
   -2  -16  -54  671.16 624.381  670.26 741.340
   -2  -16  -55  31098. 1260.91  39843. 1406.66
   -2  -16  -56  21493. 781.826  21462. 892.487
   -2  -16  -57 1605.04 625.281 1388.21 650.922
   -2  -16  -58  54071. 1297.34  57580. 1348.18
   -2  -16  -59 9302.73 808.816 8776.42 773.279
   -2  -16  -60 6846.60 534.412 6122.35 498.875
   -2  -16  -61 4035.08 731.893 5074.22 729.644
   -2  -16  -62  17045. 958.164  17683. 972.559
   -2  -16  -63  12888. 874.493  13059. 885.739
   -2  -16  -64 6216.82 721.097 8362.56 779.127
   -2  -16  -65 8092.66 684.660 5650.02 658.569
   -2  -16  -66  347.10 330.229 1191.63 336.122
   -2  -16  -67  513.27 588.393  812.41 600.089
   -2  -16  -68 7206.47 756.185 6729.64 774.628
   -2  -16  -69  533.06 564.102 -152.99 604.138
   -2  -16  -70  795.77 548.807 2500.22 678.812
   -2  -16  -71 7062.52 483.580 6099.86 507.422
   -2  -16  -72 5627.52 658.569 4435.44 713.000
   -2  -16  -73  259.15 511.470 -937.02 599.190
   -2  -16  -74  191.54 516.419 -375.08 583.445
   -2  -16  -75 4543.41 626.630 7116.50 737.741
   -2  -16  -76 7138.99 667.116 6707.15 728.294
   -2  -16  -77 7962.21 588.843 9248.75 668.016
   -2  -16  -78  892.04 514.619  987.40 568.600
   -2  -16  -79 1893.39 643.724 3329.73 615.834
   -2  -16  -80 -134.05 531.713  684.21 572.649
   -2  -16  -81 -209.31 548.807  332.79 516.869
   -2  -16  -82  302.97 532.613  149.26 515.969
   -2  -16  -83 6671.16 701.754 7606.83 715.249
   -2  -17   -1  80612. 1690.06  73684. 1597.39
   -2  -17   -2 4880.79 686.459 6162.84 721.997
   -2  -17   -3 122807. 2885.74 105398. 2562.30
   -2  -17   -4  44174. 1156.54  46604. 1185.78
   -2  -17   -5 9838.05 804.318  15533. 913.629
   -2  -17   -6  27157. 1121.01  26424. 1117.41
   -2  -17   -7 3633.82 681.961 2072.87 626.180
   -2  -17   -8  56500. 1372.47  53216. 1309.94
   -2  -17   -9  21273. 1014.84  16982. 929.374
   -2  -17  -10 4265.85 715.699 4143.05 672.064
   -2  -17  -11  77148. 1636.98  74629. 1591.09
   -2  -17  -12 7255.95 768.780 8398.55 794.421
   -2  -17  -13  762.03 583.895 -180.79 589.743
   -2  -17  -14 3236.61 385.560 3130.00 382.861
   -2  -17  -15  23554. 1054.88  22973. 1040.93
   -2  -17  -16  10306. 896.985 7606.83 867.295
   -2  -17  -17  10936. 814.664  12978. 871.794
   -2  -17  -18  28970. 1011.25  31624. 1045.43
   -2  -17  -19  21048. 985.604  22919. 1013.94
   -2  -17  -20 6509.22 849.302 9748.08 805.667
   -2  -17  -21  631.58 578.497 3800.72 622.132
   -2  -17  -22 108412. 2049.93 112550. 2108.41
   -2  -17  -23  56545. 1399.91  56365. 1393.16
   -2  -17  -24  16185. 903.733  15839. 883.040
   -2  -17  -25 157490. 2860.55 146738. 2689.61
   -2  -17  -26 100225. 2016.19  92128. 1898.78
   -2  -17  -27  17890. 955.015  19415. 959.063
   -2  -17  -28  14305. 891.137  14777. 886.639
   -2  -17  -29  33414. 1057.13  32735. 1034.19
   -2  -17  -30  48943. 1251.01  40639. 1129.10
   -2  -17  -31  65722. 1862.80  62708. 1810.61
   -2  -17  -32  33023. 1247.86  37530. 1352.23
   -2  -17  -33  79937. 2144.40  82951. 2193.43
   -2  -17  -34  95906. 2448.49  93387. 2384.61
   -2  -17  -35 4394.06 688.258 7269.45 754.835
   -2  -17  -36  16271. 935.222  14417. 890.687
   -2  -17  -37 5173.18 718.398 4224.92 700.404
   -2  -17  -38   28.65 596.940  563.20 597.390
   -2  -17  -39  158.12 624.381 1052.63 617.183
   -2  -17  -40 1314.89 336.212  886.19 329.644
   -2  -17  -41  16032. 815.564  11579. 787.674
   -2  -17  -42 5865.94 760.683 6653.16 813.315
   -2  -17  -43  54611. 1785.42  53036. 1797.12
   -2  -17  -44  41943. 1536.66  40513. 1560.95
   -2  -17  -45  54296. 1770.58  51777. 1810.61
   -2  -17  -46  46019. 1327.48  45569. 1399.91
   -2  -17  -47  18394. 1050.38  21035. 1171.84
   -2  -17  -48  29721. 1285.20  32636. 1426.00
   -2  -17  -49  57490. 1515.97  56905. 1581.64
   -2  -17  -50  23000. 995.501  21381. 1071.07
   -2  -17  -51   18.21 643.724  418.71 695.456
   -2  -17  -52  13540. 962.212  15641. 1327.48
   -2  -17  -53 1750.34 821.412 1755.28 764.282
   -2  -17  -54 2249.21 668.016 2223.12 855.150
   -2  -17  -55 2231.22 690.508 2189.38 753.486
   -2  -17  -56  72874. 2171.39  66487. 2240.66
   -2  -17  -57  11610. 902.833  11287. 1003.15
   -2  -17  -58 8002.69 829.959 6504.72 863.247
   -2  -17  -59 2584.79 702.653 1696.80 713.899
   -2  -17  -60 2797.12 744.939 2439.94 765.181
   -2  -17  -61 3726.94 723.796 5744.48 792.172
   -2  -17  -62 7480.87 786.324 7642.82 802.968
   -2  -17  -63  16541. 871.344  19325. 914.979
   -2  -17  -64 7980.20 807.916 8699.95 818.713
   -2  -17  -65  12946. 946.018  12321. 899.684
   -2  -17  -66 2124.15 657.669 2871.34 644.624
   -2  -17  -67  10576. 717.498  12258. 794.421
   -2  -17  -68 5416.10 662.168 4889.78 716.598
   -2  -17  -69 1666.67 624.381 2156.54 644.624
   -2  -17  -70 5852.45 648.672 5524.06 645.523
   -2  -17  -71 3519.11 650.022 5483.57 679.262
   -2  -17  -72 6419.25 686.009 6585.69 710.751
   -2  -17  -73 -227.13 520.917  433.11 562.752
   -2  -17  -74 4358.97 587.044 6432.74 644.624
   -2  -17  -75 8205.12 604.138 7516.86 579.846
   -2  -17  -76  397.57 523.616   -4.94 511.470
   -2  -17  -77 2511.02 550.157  828.16 527.665
   -2  -17  -78  525.42 269.995  478.18 263.293
   -2  -17  -79 1528.56 547.008 1194.78 538.461
   -2  -17  -80 3641.02 654.070 3634.72 680.611
   -2  -17  -81  943.32 579.846 2154.74 587.044
   -2  -17  -82  537.11 603.238 1255.96 625.730
   -2  -18   -1  25502. 1150.70  30949. 1232.12
   -2  -18   -2  706.70 654.970 -887.09 652.721
   -2  -18   -3  176.83 670.715  781.38 633.828
   -2  -18   -4  10004. 1043.63 8686.45 834.457
   -2  -18   -5  20688. 1042.28  24710. 1225.37
   -2  -18   -6  11601. 901.034  15479. 1043.63
   -2  -18   -7  580.30 343.679 1020.69 346.873
   -2  -18   -8  888.44 703.553  485.83 675.213
   -2  -18   -9  609.99 661.268 1519.12 782.725
   -2  -18  -10  21597. 1067.48  18718. 991.002
   -2  -18  -11  30274. 1438.15  36293. 1554.65
   -2  -18  -12  53666. 1540.26  54566. 1537.11
   -2  -18  -13  10477. 686.009  13567. 750.786
   -2  -18  -14  45794. 1754.83  45614. 1717.50
   -2  -18  -15 1656.32 819.612 1130.90 780.476
   -2  -18  -16  21125. 1303.19  20616. 1228.07
   -2  -18  -17  41309. 1670.71  37724. 1939.27
   -2  -18  -18 1405.31 711.650 3524.06 753.486
   -2  -18  -19  15637. 1142.60  13131. 1146.65
   -2  -18  -20  12910. 1012.59  11444. 981.555
   -2  -18  -21 5191.18 839.855 6189.83 844.803
   -2  -18  -22  18300. 830.408  13194. 749.887
   -2  -18  -23  36082. 1337.38  37233. 1342.78
   -2  -18  -24  25070. 1108.86  24728. 1082.32
   -2  -18  -25 9986.49 970.759  12209. 996.850
   -2  -18  -26  34642. 1233.47  40963. 1354.47
   -2  -18  -27  19190. 1116.51  20832. 1067.93
   -2  -18  -28 -785.87 681.061   83.00 591.093
   -2  -18  -29  10918. 939.720  13257. 907.781
   -2  -18  -30 7899.23 900.134 6513.71 793.521
   -2  -18  -31  64058. 1730.99  68106. 1708.50
   -2  -18  -32 -728.29 398.335 -776.88 398.110
   -2  -18  -33 2824.11 784.974 2642.82 734.142
   -2  -18  -34  20576. 882.140  23351. 860.548
   -2  -18  -35  16041. 1085.02  17521. 1022.94
   -2  -18  -36  45164. 1409.36  43684. 1291.50
   -2  -18  -37  42195. 1401.71  47908. 1437.25
   -2  -18  -38  37854. 1273.95  37634. 1189.38
   -2  -18  -39  39393. 1591.09  42384. 1566.80
   -2  -18  -40 8906.87 928.024  12609. 934.322
   -2  -18  -41 4997.75 825.460 3930.27 750.337
   -2  -18  -42  24584. 1295.10  26145. 1242.91
   -2  -18  -43 8753.93 861.897 7948.71 748.087
   -2  -18  -44  32411. 1458.84  27841. 1285.65
   -2  -18  -45  45074. 1748.09  45794. 1672.06
   -2  -18  -46 3562.30 771.479 4061.17 757.534
   -2  -18  -47  983.35 407.062 2619.43 425.416
   -2  -18  -48 2278.45 403.014 2698.60 413.405
   -2  -18  -49 2342.33 719.747 2152.49 711.650
   -2  -18  -50 5123.70 727.844 4250.11 729.194
   -2  -18  -51  16185. 795.321  15475. 707.152
   -2  -18  -52 7975.70 836.706 7561.85 877.642
   -2  -18  -53 3450.74 897.435 3459.74 773.279
   -2  -18  -54  43738. 1214.57  43293. 1376.07
   -2  -18  -55 9581.64 903.283 8906.87 882.140
   -2  -18  -56 5780.47 816.913 8650.46 1004.50
   -2  -18  -57 2743.59 744.039 1739.09 708.951
   -2  -18  -58  11327. 850.201 9046.32 822.311
   -2  -18  -59 6324.78 833.108 5717.49 793.072
   -2  -18  -60  319.66 712.550    6.56 674.763
   -2  -18  -61  880.79 703.103 1851.55 718.398
   -2  -18  -62  13378. 959.963  12991. 976.157
   -2  -18  -63  26856. 1222.67  26464. 1215.02
   -2  -18  -64 1850.65 627.530 2505.62 664.867
   -2  -18  -65 2748.09 704.903 3961.76 714.799
   -2  -18  -66 1415.65 342.240 1013.94 345.254
   -2  -18  -67 1058.48 622.132  158.97 600.539
   -2  -18  -68 4254.61 700.854 5119.20 726.945
   -2  -18  -69 5465.58 710.301 5249.66 718.398
   -2  -18  -70 1112.01 624.381 2445.34 624.381
   -2  -18  -71 8857.39 774.628  12186. 848.852
   -2  -18  -72 1360.77 319.298 1249.21 316.059
   -2  -18  -73 4907.78 658.569 4736.84 669.365
   -2  -18  -74 1637.43 556.455 2009.44 579.846
   -2  -18  -75 4424.65 643.274 5330.63 669.815
   -2  -18  -76  509.22 530.814  686.01 560.053
   -2  -18  -77 2726.04 584.345 1262.26 571.299
   -2  -18  -78  699.50 571.749 1146.20 591.992
   -2  -18  -79  -40.83 570.400 1207.83 586.594
   -2  -18  -80 2170.94 695.906 4001.80 716.149
   -2  -18  -81 2423.30 1348.18 -3254.2 1709.40
   -2  -19   -1 4209.17 757.534 2911.38 683.760
   -2  -19   -2  737.29 663.067 -594.24 674.313
   -2  -19   -3  28214. 1177.24  23212. 970.309
   -2  -19   -4  23752. 1156.09  24678. 1155.19
   -2  -19   -5  18565. 904.183  13540. 854.700
   -2  -19   -6  12501. 901.034  10576. 977.057
   -2  -19   -7 1330.63 680.161 1780.48 692.307
   -2  -19   -8 1079.62 619.882 1297.34 669.815
   -2  -19   -9  644.62 702.653 3029.24 722.446
   -2  -19  -10 1747.64 346.648  868.20 333.873
   -2  -19  -11  21912. 940.170  25753. 1004.50
   -2  -19  -12  16293. 846.603  17881. 870.894
   -2  -19  -13  20216. 799.369  16662. 735.042
   -2  -19  -14 6522.71 892.937 8380.56 856.949
   -2  -19  -15 8825.90 827.260 8259.10 839.405
   -2  -19  -16  30765. 1375.62  28686. 1425.55
   -2  -19  -17  35834. 1404.86  29501. 1479.53
   -2  -19  -18  13486. 1044.98  12299. 933.872
   -2  -19  -19  558.25 779.127  182.68 760.233
   -2  -19  -20  27575. 1362.57  27193. 1256.86
   -2  -19  -21  22937. 1238.42  25605. 1430.05
   -2  -19  -22  15232. 1094.47  10702. 871.794
   -2  -19  -23  75798. 2307.24  78318. 2282.05
   -2  -19  -24 4660.36 855.150 4750.33 826.810
   -2  -19  -25  62213. 2051.28  58300. 1912.73
   -2  -19  -26  15254. 1120.56  15448. 1059.83
   -2  -19  -27  21556. 1222.67  21251. 1129.10
   -2  -19  -28  26739. 1354.02  22802. 1196.58
   -2  -19  -29  10207. 649.572  11188. 639.226
   -2  -19  -30  14597. 1089.97  17139. 1062.98
   -2  -19  -31  20634. 1077.82  22677. 1019.79
   -2  -19  -32  26635. 1366.17  27112. 1277.10
   -2  -19  -33  19825. 1215.92  19496. 1125.50
   -2  -19  -34  16392. 1151.60  13540. 990.552
   -2  -19  -35  96896. 2834.91 100990. 2824.56
   -2  -19  -36  31831. 1517.77  31336. 1393.61
   -2  -19  -37  38228. 1410.26  31466. 1373.82
   -2  -19  -38  27962. 1439.49  25677. 1272.15
   -2  -19  -39  51372. 1930.72  53396. 1884.84
   -2  -19  -40 6675.66 947.367 6185.33 843.454
   -2  -19  -41  16280. 1164.19  17769. 1122.36
   -2  -19  -42  18475. 1273.05  19550. 1159.69
   -2  -19  -43  16590. 1184.88  17647. 1104.36
   -2  -19  -44 5650.02 939.270 4817.81 829.509
   -2  -19  -45 3897.43 909.131 2770.13 789.923
   -2  -19  -46  16500. 1078.27  17238. 975.708
   -2  -19  -47 5051.73 933.872 6230.31 877.192
   -2  -19  -48 9649.11 1053.98 9307.23 959.063
   -2  -19  -49  10094. 1063.88  11183. 995.501
   -2  -19  -50  750.34 416.419  350.74 412.730
   -2  -19  -51  14791. 1224.92  12964. 1063.43
   -2  -19  -52 6932.07 1053.08 7683.30 943.769
   -2  -19  -53  30063. 1668.01  28704. 1384.16
   -2  -19  -54  10688. 1121.46  12942. 1219.97
   -2  -19  -55  14642. 923.976  15560. 789.473
   -2  -19  -56  11345. 1036.89 9757.08 1321.19
   -2  -19  -57 7395.40 1013.49 8609.98 911.830
   -2  -19  -58 -220.15 763.832  433.96 737.741
   -2  -19  -59 3944.67 872.244 4415.65 854.700
   -2  -19  -60  28367. 1216.37  30891. 1172.29
   -2  -19  -61 4624.38 869.095 3441.29 801.619
   -2  -19  -62 -365.50 745.388 2515.97 738.641
   -2  -19  -63 8290.59 867.745 6473.23 787.674
   -2  -19  -64 1217.27 745.838 1584.34 690.508
   -2  -19  -65 1676.11 704.003   14.42 652.271
   -2  -19  -66 1039.14 364.237  748.99 359.064
   -2  -19  -67 3628.88 726.045 3113.81 745.838
   -2  -19  -68  -80.52 656.769 1079.17 659.469
   -2  -19  -69 1110.66 357.624  402.43 347.863
   -2  -19  -70 1496.17 668.465 1209.18 656.769
   -2  -19  -71 1234.82 645.074  891.14 609.986
   -2  -19  -72 4133.60 675.213 3727.39 662.617
   -2  -19  -73 2789.47 648.672 2380.11 628.429
   -2  -19  -74  256.32 611.785  789.47 602.339
   -2  -19  -75   40.88 612.235 -532.16 603.688
   -2  -19  -76  706.70 654.520 -111.79 606.387
   -2  -19  -77  128.74 646.423  582.55 606.387
   -2  -19  -78  834.01 731.443  653.62 744.939
   -2  -19  -79 1125.95 657.669 1696.35 722.896
   -2  -20   -1  12996. 905.982  17013. 970.309
   -2  -20   -2 9541.15 915.879 9581.64 903.283
   -2  -20   -3 5793.97 786.774 6347.27 816.913
   -2  -20   -4 6495.72 850.651 5852.45 791.272
   -2  -20   -5 4867.29 783.175 3293.29 787.224
   -2  -20   -6  25610. 1222.67  21669. 1139.90
   -2  -20   -7 6387.76 495.276 6504.72 506.072
   -2  -20   -8 -324.02 685.559 1475.48 696.356
   -2  -20   -9 2869.54 749.437 5483.58 776.427
   -2  -20  -10  20765. 1143.95  18551. 1095.37
   -2  -20  -11  13756. 982.905  19132. 1072.87
   -2  -20  -12  28210. 1272.60  24449. 1171.39
   -2  -20  -13 -552.86 681.061  543.86 721.097
   -2  -20  -14 4328.83 794.421 3277.55 783.175
   -2  -20  -15 7062.52 800.719 6347.27 808.816
   -2  -20  -16  27845. 1072.87  23932. 1120.11
   -2  -20  -17  401.39 778.227 1212.32 842.104
   -2  -20  -18  21345. 1133.15  20616. 1107.96
   -2  -20  -19  57985. 1541.61  51237. 1649.12
   -2  -20  -20  33977. 1387.31  34359. 1215.02
   -2  -20  -21  14314. 1039.59  12137. 1103.01
   -2  -20  -22  10769. 975.708  10342. 957.264
   -2  -20  -23  16977. 1195.23  16595. 1081.87
   -2  -20  -24  56320. 1618.98  56365. 1533.96
   -2  -20  -25  14660. 1125.06  12668. 998.200
   -2  -20  -26  50427. 1511.02  52542. 1487.63
   -2  -20  -27  58524. 2055.33  68241. 2134.50
   -2  -20  -28 9028.33 946.018 7809.26 862.347
   -2  -20  -29  24822. 1315.79  19708. 1161.49
   -2  -20  -30  17018. 1142.60  13518. 1009.45
   -2  -20  -31 5065.22 883.040 5078.72 802.068
   -2  -20  -32 7872.24 888.888 6846.60 827.709
   -2  -20  -33  31736. 1534.41  30270. 1388.21
   -2  -20  -34 1095.37 800.719 -275.89 752.586
   -2  -20  -35 7413.40 970.759 6504.72 968.060
   -2  -20  -36  25097. 1380.12  25187. 1428.70
   -2  -20  -37  12092. 1082.77  10108. 1045.43
   -2  -20  -38 3038.68 857.399 2596.49 887.089
   -2  -20  -39  10216. 1012.59  11260. 1089.07
   -2  -20  -40  25061. 1162.84  30166. 1276.65
   -2  -20  -41 9095.81 1037.79 9990.99 1045.43
   -2  -20  -42 7291.94 903.283 5771.47 977.057
   -2  -20  -43  35061. 1124.16  29447. 1115.16
   -2  -20  -44  21403. 1249.66  16086. 1225.37
   -2  -20  -45  22222. 1250.11  20477. 1331.53
   -2  -20  -46 8753.93 958.614 7530.36 985.154
   -2  -20  -47  13221. 1058.48  13963. 1141.25
   -2  -20  -48  -16.88 755.735 1048.58 823.211
   -2  -20  -49 8196.12 914.529 8362.56 1021.59
   -2  -20  -50 -465.59 751.686  919.93 849.302
   -2  -20  -51  896.99 934.322 1823.66 989.653
   -2  -20  -52  48448. 1819.61  57265. 2515.97
   -2  -20  -53  25929. 1145.30  25196. 1249.66
   -2  -20  -54 3150.69 813.764  925.33 892.037
   -2  -20  -55 3331.08 824.561 3977.50 890.687
   -2  -20  -56 7719.29 934.772  11053. 1284.75
   -2  -20  -57   66.94 738.641  454.34 812.415
   -2  -20  -58 9289.24 970.309 9442.19 1055.33
   -2  -20  -59 4443.99 834.907 3412.05 885.739
   -2  -20  -60 2871.79 774.628 2539.36 843.004
   -2  -20  -61 1454.34 745.388 2712.10 832.658
   -2  -20  -62 9298.24 828.159  13167. 990.552
   -2  -20  -63  10877. 942.419  11687. 1004.50
   -2  -20  -64 2181.73 706.252 1726.04 749.887
   -2  -20  -65 2638.32 721.997 1639.67 701.304
   -2  -20  -66 1721.10 704.003 2239.76 744.039
   -2  -20  -67 -1061.2 644.624  552.41 742.689
   -2  -20  -68  762.48 631.128 -107.11 629.779
   -2  -20  -69 3025.19 684.210 2864.59 673.863
   -2  -20  -70 3109.76 656.320  829.96 624.381
   -2  -20  -71 4474.58 693.207 6095.36 754.385
   -2  -20  -72 1884.84 611.335 1255.06 632.928
   -2  -20  -73 2957.26 664.867  340.76 654.970
   -2  -20  -74 2520.47 678.362 3102.56 726.495
   -2  -20  -75 -321.14 690.058  543.86 664.867
   -2  -20  -76  803.42 723.796  375.71 668.016
   -2  -20  -77  525.42 735.492 -113.14 651.821
   -2  -20  -78 1905.53 804.318 1121.91 691.857
   -2  -21   -1 1177.69 1017.99   56.59 1009.45
   -2  -21   -2 -1096.7 877.192  -88.66  999.55
   -2  -21   -3 4031.48 1063.88 6279.80 1193.43
   -2  -21   -4 4017.09 1118.76 5960.41 1029.69
   -2  -21   -5  225.24 1021.59 -1756.2 1029.69
   -2  -21   -6 4140.35 919.477 5299.14 1121.01
   -2  -21   -7  33896. 1490.33  39069. 1776.43
   -2  -21   -8  52766. 2077.37  57355. 2210.52
   -2  -21   -9 2776.43 860.098 2735.49 894.736
   -2  -21  -10  15807. 1252.36  20265. 1301.84
   -2  -21  -11 9055.32 1089.97 5919.92 1032.84
   -2  -21  -12  96221. 3029.24  88979. 2847.95
   -2  -21  -13 4033.28 955.465 5245.16 1003.15
   -2  -21  -14 1461.99 843.454 3789.47 873.143
   -2  -21  -15 -312.78 872.244 -713.90 879.891
   -2  -21  -16  19208. 1338.28  18902. 1381.47
   -2  -21  -17 113450. 3681.06 109986. 3739.54
   -2  -21  -18 8362.56 698.605 9257.75 679.262
   -2  -21  -19  52002. 2086.82  52991. 2512.37
   -2  -21  -20  98425. 3130.45 102294. 3186.68
   -2  -21  -21 7233.46 1027.89 9221.76 1243.36
   -2  -21  -22  10364. 1129.10  11592. 1158.34
   -2  -21  -23 7728.29 1010.80 7485.37 1035.54
   -2  -21  -24 5015.74 632.928 5177.68 635.177
   -2  -21  -25  27440. 1490.78  24912. 1446.69
   -2  -21  -26  38497. 1552.41  41975. 1561.40
   -2  -21  -27 3579.84 961.313 2600.54 794.421
   -2  -21  -28  76293. 2555.55  70760. 2310.39
   -2  -21  -29  61493. 2204.68  64013. 2161.49
   -2  -21  -30  33909. 1641.47  33797. 1518.22
   -2  -21  -31  31287. 1355.82  30405. 1189.38
   -2  -21  -32  14103. 1194.33  16203. 1110.21
   -2  -21  -33 5078.72 939.270 3610.43 849.302
   -2  -21  -34  10837. 1135.85  10859. 1000.45
   -2  -21  -35 5110.21 623.931 7336.92 618.983
   -2  -21  -36  13203. 1189.38  14044. 1120.11
   -2  -21  -37 7426.89 1009.90 8218.61 954.115
   -2  -21  -38  56005. 1797.12  56500. 1728.29
   -2  -21  -39 6306.79 1032.39 7215.47 931.623
   -2  -21  -40  17377. 1301.39  16338. 1165.09
   -2  -21  -41 2281.15 1143.05 6878.09 961.313
   -2  -21  -42  11597. 1179.49  12024. 1083.22
   -2  -21  -43  38497. 1298.24  38322. 1237.97
   -2  -21  -44 9392.70 1112.91 7278.45 990.552
   -2  -21  -45 6297.79 1063.88 6045.88 897.885
   -2  -21  -46 5636.52 983.805 4849.30 865.946
   -2  -21  -47 7242.46 1078.27 7246.96 945.568
   -2  -21  -48 8097.16 1045.88 6972.55 947.367
   -2  -21  -49 2141.25 906.882 3019.79 851.551
   -2  -21  -50 3930.72 964.012 2230.77 828.609
   -2  -21  -51  775.98 923.526 1405.76 964.911
   -2  -21  -52 7701.30 1075.57 7773.27 1162.84
   -2  -21  -53 -1219.1 879.891 1111.11 806.567
   -2  -21  -54 3883.49 948.717 4054.43 1049.03
   -2  -21  -55   48.22 460.638 1813.76 461.088
   -2  -21  -56  739.99 868.645  369.59 865.946
   -2  -21  -57 4311.74 941.070 5263.15 857.849
   -2  -21  -58  15798. 1212.77  15605. 1079.17
   -2  -21  -59 1461.09 811.515 1642.82 786.324
   -2  -21  -60  369.41 831.758  632.48 772.829
   -2  -21  -61 2094.46 815.114 1756.18 756.185
   -2  -21  -62  980.66 795.771 -185.74 701.754
   -2  -21  -63 3077.82 829.509 1091.32 708.951
   -2  -21  -64 3797.57 838.056 2178.14 728.744
   -2  -21  -65 3137.65 857.849 3312.64 737.291
   -2  -21  -66 1773.73 776.427 1320.29 706.702
   -2  -21  -67 -540.71 698.605 -798.47 654.070
   -2  -21  -68  889.79 725.595  484.03 639.226
   -2  -21  -69 1299.14 694.556 4141.70 730.993
   -2  -21  -70 2528.11 727.395   74.09 641.025
   -2  -21  -71  770.13 715.249  460.64 618.983
   -2  -21  -72 2403.06 719.747 4143.50 716.598
   -2  -21  -73   10.47 681.961    0.03 643.724
   -2  -21  -74 6140.34 909.131 4741.34 790.822
   -2  -21  -75 -263.52 702.203  435.76 698.155
   -2  -21  -76  217.14 753.036 -1358.5 707.152
   -2  -22   -1  17094. 1120.11  16595. 1066.13
   -2  -22   -2  55106. 1452.54  55780. 1478.63
   -2  -22   -3 7588.84 906.432 7620.33 979.306
   -2  -22   -4  32438. 1491.68  35520. 1494.38
   -2  -22   -5  19946. 1225.37  17476. 1157.44
   -2  -22   -6  21723. 1242.46  24989. 1327.93
   -2  -22   -7 8578.49 995.501  13338. 1050.83
   -2  -22   -8  40495. 1646.87  38907. 1592.44
   -2  -22   -9  22105. 1246.51  21390. 1263.16
   -2  -22  -10  18444. 1161.04  20085. 1204.68
   -2  -22  -11  18124. 1197.48  22411. 1277.55
   -2  -22  -12 9275.74 1003.15  10229. 997.300
   -2  -22  -13  16208. 1147.55  14341. 1055.78
   -2  -22  -14 8749.43 964.461 8848.39 964.461
   -2  -22  -15  38511. 1589.74  45209. 1693.21
   -2  -22  -16  28421. 1158.34  26113. 1196.13
   -2  -22  -17  11979. 803.418  13275. 831.308
   -2  -22  -18  33126. 1283.85  33585. 1298.24
   -2  -22  -19  10949. 1068.38  12852. 1235.27
   -2  -22  -20  23023. 1284.30  26694. 1340.98
   -2  -22  -21 2873.14 432.658 3088.17 490.328
   -2  -22  -22 7930.72 912.280 7714.79 917.228
   -2  -22  -23  63653. 2112.01  73864. 2402.16
   -2  -22  -24  74809. 2300.94  77778. 2344.13
   -2  -22  -25  31507. 1494.38  32865. 1497.52
   -2  -22  -26 2915.43 828.159 3024.74 843.004
   -2  -22  -27  13666. 1137.20  14660. 1160.14
   -2  -22  -28  47458. 1459.74  42888. 1403.06
   -2  -22  -29  55870. 1815.11  54071. 1691.41
   -2  -22  -30  18826. 1224.02  21966. 1260.91
   -2  -22  -31  23770. 1153.40  24561. 1180.39
   -2  -22  -32 3553.75 918.578 6518.21 955.914
   -2  -22  -33  12114. 1094.47  14930. 1127.75
   -2  -22  -34  26797. 1399.01  30549. 1458.39
   -2  -22  -35  13153. 1123.71  15614. 1143.05
   -2  -22  -36  20211. 1266.76  21525. 1291.05
   -2  -22  -37  17296. 1227.62  21525. 1281.15
   -2  -22  -38  18808. 1242.01  18412. 1217.72
   -2  -22  -39 3061.18 875.393 3930.72 901.034
   -2  -22  -40 8529.01 1013.94 9370.21 1026.09
   -2  -22  -41  41849. 1400.81  41314. 1506.07
   -2  -22  -42  13365. 1117.41  15277. 1162.84
   -2  -22  -43 1719.30 826.810  801.17 818.713
   -2  -22  -44 4678.36 880.791 6032.38 966.711
   -2  -22  -45  14921. 1122.36  15205. 1155.19
   -2  -22  -46 2564.55 825.460 2225.82 829.509
   -2  -22  -47  859.20 834.007 1780.03 859.198
   -2  -22  -48 1254.61 865.496 1820.96 840.305
   -2  -22  -49 4333.78 908.231 4050.38 871.344
   -2  -22  -50  497.53 458.389 1234.82 448.358
   -2  -22  -51 7453.88 986.504 8380.56 1179.49
   -2  -22  -52 2689.16 964.911 2787.67 1035.99
   -2  -22  -53  10346. 1026.54 8196.12 971.659
   -2  -22  -54 4939.27 890.238 7350.42 1119.21
   -2  -22  -55 8564.99 966.711 8722.44 973.908
   -2  -22  -56 3321.63 853.350 2864.14 944.668
   -2  -22  -57 3001.35 818.263 3769.68 859.648
   -2  -22  -58  984.70 730.993  551.96 842.554
   -2  -22  -59 5389.11 865.046 5276.65 956.364
   -2  -22  -60  308.59 709.851  866.40 797.120
   -2  -22  -61 -150.02 703.103 2852.90 829.959
   -2  -22  -62 3555.10 792.622 3675.21 898.335
   -2  -22  -63 7849.74 876.742 6504.72 952.766
   -2  -22  -64  12186. 1004.95  12726. 1095.37
   -2  -22  -65  520.47 709.401  759.78 789.023
   -2  -22  -66  12852. 1004.95  11323. 1269.00
   -2  -22  -67  645.07 661.268 1476.83 742.689
   -2  -22  -68    8.65 669.815  -78.63 699.055
   -2  -22  -69 3862.34 749.437 3514.17 758.884
   -2  -22  -70  922.63 688.708  766.53 734.142
   -2  -22  -71 1859.20 706.252  559.60 742.689
   -2  -22  -72 2832.21 733.692 3042.28 783.175
   -2  -22  -73 6914.07 854.250 3200.63 860.998
   -2  -22  -74  421.77 788.123  330.23 780.476
   -2  -22  -75 1819.61 762.482 1007.20 767.431
   -2  -23   -1  24462. 1375.62  27868. 1389.56
   -2  -23   -2  33752. 1373.82  26338. 1224.92
   -2  -23   -3 5843.45 885.739 3195.23 931.173
   -2  -23   -4  10085. 1085.92  11057. 988.753
   -2  -23   -5 2374.72 920.827 2738.19 838.506
   -2  -23   -6 7863.24 851.101 4556.90 923.526
   -2  -23   -7  23221. 1313.09  19622. 1250.56
   -2  -23   -8  12825. 1142.15  12771. 1114.26
   -2  -23   -9 2240.66 793.072 4723.34 918.578
   -2  -23  -10 2328.38 887.089 2070.17 858.749
   -2  -23  -11 9563.64 997.300  10315. 1050.38
   -2  -23  -12  12564. 1058.03  13905. 1148.00
   -2  -23  -13 6720.64 1008.10 8762.92 998.200
   -2  -23  -14 1891.14 508.771 1841.65 497.975
   -2  -23  -15 3031.49 959.513 1592.44 813.764
   -2  -23  -16 5910.93 958.614 5605.03 914.079
   -2  -23  -17  10936. 1285.20  12060. 1100.76
   -2  -23  -18  15596. 1062.53  18493. 1096.27
   -2  -23  -19  14993. 1192.08  14368. 1358.97
   -2  -23  -20 1162.39 878.991 2246.51 853.800
   -2  -23  -21   57.98 859.198 -664.87 948.267
   -2  -23  -22  33810. 1560.50  31624. 1513.27
   -2  -23  -23  10832. 1074.22  10405. 1058.48
   -2  -23  -24 2988.30 865.496 2708.95 908.231
   -2  -23  -25  10567. 1047.68 9667.11 1031.49
   -2  -23  -26 8533.50 1005.85 9059.82 1017.99
   -2  -23  -27 1569.05 797.570 1117.86 793.971
   -2  -23  -28  20963. 1304.99  22632. 1336.03
   -2  -23  -29  16793. 1190.73  18340. 1193.88
   -2  -23  -30 9311.73 1071.97 7741.78 1045.88
   -2  -23  -31 3816.01 932.973 5155.19 934.322
   -2  -23  -32 3033.29 911.830 2878.09 887.988
   -2  -23  -33  11246. 747.638 8034.18 681.511
   -2  -23  -34 7588.84 1007.65 6216.82 1000.45
   -2  -23  -35  535.76 850.651  521.37 860.998
   -2  -23  -36  11296. 1100.31  12695. 1111.11
   -2  -23  -37  10756. 1102.11  12110. 1141.25
   -2  -23  -38 8618.97 1045.43 8933.86 1032.39
   -2  -23  -39  13923. 1157.44  11529. 1089.97
   -2  -23  -40 -431.80 766.081  565.00 860.098
   -2  -23  -41 2376.97 879.441 2381.01 879.441
   -2  -23  -42 1181.29 852.001 1672.96 884.839
   -2  -23  -43 3294.19 889.788 3930.72 914.529
   -2  -23  -44 4110.21 930.723 3549.70 940.620
   -2  -23  -45 4074.22 929.374 3891.58 937.921
   -2  -23  -46  12488. 1141.70  13932. 1168.69
   -2  -23  -47 1640.57 866.396  716.60 844.354
   -2  -23  -48 5024.74 981.106 5942.41 953.215
   -2  -23  -49 6770.12 984.255 9334.22 1037.79
   -2  -23  -50 9082.31 1097.16 7476.38 976.607
   -2  -23  -51 2007.20 870.444 2070.17 893.386
   -2  -23  -52 7085.01 1115.16 5281.15 932.523
   -2  -23  -53 7642.82 977.957 8439.04 987.403
   -2  -23  -54 7282.94 962.212 5978.40 1026.54
   -2  -23  -55 1646.87 857.849 3457.49 871.794
   -2  -23  -56  11246. 1079.17  11372. 1219.52
   -2  -23  -57 6401.25 931.173 7080.51 1040.48
   -2  -23  -58 -401.62 758.884   44.47 869.095
   -2  -23  -59 1603.69 784.075  285.83 860.998
   -2  -23  -60  27625. 1403.06  24876. 1456.59
   -2  -23  -61  816.46 723.796  695.46 852.451
   -2  -23  -62 1218.17 736.392 1040.03 780.026
   -2  -23  -63 -138.06 672.064   39.15 733.243
   -2  -23  -64 -542.51 663.967  373.23 757.534
   -2  -23  -65  632.93 704.453 2288.35 771.029
   -2  -23  -66 1677.01 406.162  645.07 407.692
   -2  -23  -67 -629.33 626.630  867.30 787.674
   -2  -23  -68 1459.29 719.747 -144.44 740.440
   -2  -23  -69 4105.26 818.263 3834.45 847.952
   -2  -23  -70 2318.94 765.181 2154.29 788.573
   -2  -23  -71  238.60 754.385 1669.36 806.567
   -2  -23  -72   30.59 773.279 -314.39 751.236
   -2  -23  -73 1682.86 847.952 1633.83 895.186
   -2  -24   -1 5501.57 970.309 4601.88 898.335
   -2  -24   -2 7480.87 1007.65 8245.61 1045.88
   -2  -24   -3  17728. 1198.83  17530. 1278.00
   -2  -24   -4  10571. 1124.16 8461.53 1026.09
   -2  -24   -5 -236.03 893.386  681.96 794.421
   -2  -24   -6  442.37 784.075  899.23 863.697
   -2  -24   -7 2850.20 914.529 5209.17 953.665
   -2  -24   -8 2144.40 630.229 3116.96 605.038
   -2  -24   -9 9806.56 1067.48 8690.95 1038.24
   -2  -24  -10  59019. 1704.00  53756. 1634.28
   -2  -24  -11  35708. 1663.97  35812. 1388.66
   -2  -24  -12 5748.98 890.687 6446.24 997.750
   -2  -24  -13 3828.16 980.206 6329.28 1005.85
   -2  -24  -14  18043. 1096.71  22955. 1135.40
   -2  -24  -15  262.84 1023.84 -110.17 827.709
   -2  -24  -16  25367. 1432.75  26104. 1439.94
   -2  -24  -17  17859. 1443.99  14840. 1205.13
   -2  -24  -18  24462. 1224.47  24683. 1219.07
   -2  -24  -19  20391. 1338.73  23225. 1435.00
   -2  -24  -20 -789.02 896.985 1472.78 903.733
   -2  -24  -21  23464. 1484.03  26221. 1647.32
   -2  -24  -22  30666. 1337.38  31129. 1456.59
   -2  -24  -23  17638. 1310.39  15020. 1375.17
   -2  -24  -24  823.66 503.373 1023.84 482.231
   -2  -24  -25  12708. 1196.13  13756. 1327.93
   -2  -24  -26 2364.37 946.918   42.54 961.313
   -2  -24  -27 1703.55 831.758  619.43 1021.14
   -2  -24  -28  13306. 1155.19  14368. 1312.64
   -2  -24  -29 4876.29 976.607 4462.88 1089.97
   -2  -24  -30  17296. 1277.10  20693. 1435.90
   -2  -24  -31  923.53 912.730 2208.72 1072.42
   -2  -24  -32 7962.21 1201.98 9437.69 1214.12
   -2  -24  -33 3277.55 1046.33 5744.48 1142.60
   -2  -24  -34  15920. 1446.69  21170. 1529.46
   -2  -24  -35 -1264.1 1001.35  654.07 1010.35
   -2  -24  -36  64552. 2125.05  63653. 2107.06
   -2  -24  -37  23981. 1650.47  17760. 1499.77
   -2  -24  -38  313.09 1019.79 1687.81 1038.24
   -2  -24  -39  16505. 1479.08  15061. 1379.22
   -2  -24  -40  353.44 949.617  186.01 1022.04
   -2  -24  -41 5339.63 1095.82 2840.30 977.057
   -2  -24  -42 1946.47 1070.17 2446.69 988.303
   -2  -24  -43 -172.24 1007.20 -666.67 853.800
   -2  -24  -44 6144.84 1152.95 5411.60 1008.10
   -2  -24  -45  10621. 1276.20  10243. 1121.46
   -2  -24  -46 1951.42 1044.08 -688.71 879.891
   -2  -24  -47 -896.54 969.859  220.11 898.335
   -2  -24  -48 4714.35 1067.03 4332.88 969.410
   -2  -24  -49  10414. 1275.30 8272.60 1035.09
   -2  -24  -50 8367.06 1444.89 7845.25 1081.42
   -2  -24  -51  20639. 1464.24  20963. 1369.77
   -2  -24  -52 -803.42 1112.46  185.16 827.709
   -2  -24  -53 4028.34 995.950 5906.43 975.258
   -2  -24  -54  11174. 1234.82  11979. 1211.87
   -2  -24  -55 3227.62 968.960 2894.73 883.940
   -2  -24  -56   -3.32 916.328 1146.20 901.933
   -2  -24  -57 1820.96 926.225 2758.88 817.813
   -2  -24  -58 6608.18 1058.03 7049.03 916.778
   -2  -24  -59 4628.88 939.720 3049.93 826.360
   -2  -24  -60 2861.00 834.907 3562.75 830.408
   -2  -24  -61  754.84 723.796 -596.04 716.598
   -2  -24  -62 2559.60 755.285 1301.84 743.139
   -2  -24  -63 2982.45 775.528 2644.17 742.239
   -2  -24  -64 2526.31 741.340 2807.46 765.181
   -2  -24  -65  613.58 732.793  809.27 726.945
   -2  -24  -66  764.28 712.550 1120.11 726.945
   -2  -24  -67 -583.45 701.754  809.27 719.297
   -2  -24  -68 1974.81 736.841 1844.35 708.051
   -2  -24  -69 1634.28 771.029 2327.93 774.628
   -2  -24  -70 -376.16 737.291  309.36 760.233
   -2  -24  -71 -1004.9 754.385  448.72 741.340
   -2  -25   -1  12132. 1696.35 8942.86 1542.96
   -2  -25   -2 7094.01 1125.95 6158.34 1145.75
   -2  -25   -3  11799. 1372.47 8605.48 1354.92
   -2  -25   -4 6401.25 1221.77 7076.02 1237.97
   -2  -25   -5  16361. 1482.68  16496. 1490.33
   -2  -25   -6 1433.20 971.659   34.00 1026.54
   -2  -25   -7 1314.44 1110.66  660.37 1118.76
   -2  -25   -8 6540.70 1264.96 7962.21 1315.79
   -2  -25   -9 1488.53 1055.78 3325.68 1079.17
   -2  -25  -10  13860. 1479.53  18462. 1638.32
   -2  -25  -11  10702. 1368.87 4763.83 1460.64
   -2  -25  -12 -308.46 1009.00  324.92 1067.93
   -2  -25  -13 2618.98 1124.61 4624.38 1205.58
   -2  -25  -14  14678. 1454.79  15245. 1436.80
   -2  -25  -15 1639.67 1110.21  892.94 1138.10
   -2  -25  -16   -3.87 1066.58 2467.38 1159.69
   -2  -25  -17  313.00 1148.90 2185.33 1124.16
   -2  -25  -18  -61.81 1011.25 1602.34 1130.90
   -2  -25  -19  13185. 1436.80  13347. 1560.50
   -2  -25  -20 6491.22 1285.20 5528.56 1224.02
   -2  -25  -21 2767.43 1235.27 2225.82 1262.71
   -2  -25  -22 8758.43 1320.29 6828.60 1183.53
   -2  -25  -23  16023. 1464.24  14512. 1426.90
   -2  -25  -24  10558. 1411.15  13279. 1363.47
   -2  -25  -25 2958.16 1149.80 3076.92 1166.44
   -2  -25  -26  784.52 1113.81 -1563.7 1081.42
   -2  -25  -27 4478.18 1189.38 5969.40 1212.32
   -2  -25  -28 7539.35 1234.37 6905.08 1325.23
   -2  -25  -29 7345.92 1270.35 5807.46 1250.56
   -2  -25  -30 1680.61 970.759  775.08 1168.24
   -2  -25  -31  13639. 1417.45  11327. 1367.97
   -2  -25  -32 3310.39 615.384 1923.52 648.672
   -2  -25  -33 3402.16 1132.70 3414.30 1221.77
   -2  -25  -34 1600.09 1050.83 3472.78 1214.12
   -2  -25  -35 -858.30 1030.59   99.10 1076.47
   -2  -25  -36 7588.84 1269.90 8960.85 1324.34
   -2  -25  -37 1931.17 979.756  871.34 1087.72
   -2  -25  -38  808.82 978.407 2799.37 1142.60
   -2  -25  -39  12614. 1253.26  13531. 1390.46
   -2  -25  -40  935.67 991.002 2212.77 1086.82
   -2  -25  -41 7768.77 1103.46 6531.71 1189.83
   -2  -25  -42 1648.22 956.364  508.32 1018.44
   -2  -25  -43 -1198.4 943.769  621.68 1051.28
   -2  -25  -44 5321.63 1078.27 5398.11 1148.00
   -2  -25  -45 1266.76 949.167 -381.96 1038.24
   -2  -25  -46 8974.35 1096.71 6122.35 1416.10
   -2  -25  -47 3999.10 968.060 1878.09 1107.51
   -2  -25  -48 5699.50 1023.84 7278.44 1226.27
   -2  -25  -49  10900. 1106.16  10063. 1249.66
   -2  -25  -50 2198.83 1096.71  956.36 1230.32
   -2  -25  -51  -98.34 844.354 3435.44 1043.63
   -2  -25  -52 1179.49 886.189 2777.33 1036.89
   -2  -25  -53 9455.68 1064.33 5587.04 1139.00
   -2  -25  -54 1538.91 483.130 1610.88 613.135
   -2  -25  -55  594.24 790.822  -53.13 991.902
   -2  -25  -56 4655.87 912.280 4420.15 1308.14
   -2  -25  -57  711.20 461.538  751.69 470.535
   -2  -25  -58   99.10 774.628  760.23 933.422
   -2  -25  -59 5006.74 885.289 2606.39 1160.59
   -2  -25  -60  686.46 776.877 1669.36 918.128
   -2  -25  -61 -322.18 771.479 1377.87 896.535
   -2  -25  -62 2381.46 806.117 5015.74 994.151
   -2  -25  -63 1238.42 765.181 1775.08 1008.10
   -2  -25  -64  506.97 740.890 -589.29 857.399
   -2  -25  -65 1836.71 795.321  808.37 859.198
   -2  -25  -66  300.81 390.463  780.03 396.536
   -2  -25  -67 1139.90 873.143  -46.38 883.490
   -2  -25  -68  812.41 908.231  367.07 883.940
   -2  -25  -69 3359.42 998.649 4997.75 1062.98
   -2  -26   -1  16671. 1311.74  17832. 1376.97
   -2  -26   -2  610.89 954.115   42.55 959.513
   -2  -26   -3  25511. 1730.54  26298. 1463.79
   -2  -26   -4 8515.51 1128.65 5618.53 1053.08
   -2  -26   -5 2915.88 929.824 1950.07 1007.65
   -2  -26   -6 1123.26 892.487   62.35 884.839
   -2  -26   -7  17508. 1318.94  16572. 1247.41
   -2  -26   -8 -294.65 987.403  136.12 916.778
   -2  -26   -9  39240. 1542.06  39550. 1512.37
   -2  -26  -10  356.14 946.468 -411.43 913.179
   -2  -26  -11 -416.55 511.021 1395.86 531.713
   -2  -26  -12 1869.99 970.309 1941.97 967.610
   -2  -26  -13  12771. 1284.30  11664. 1240.21
   -2  -26  -14 -651.37 995.051 1511.47 989.653
   -2  -26  -15  14759. 1512.37  16590. 1484.03
   -2  -26  -16 7872.24 1106.16 8776.42 1312.64
   -2  -26  -17 2301.39 1018.44 1460.64 991.002
   -2  -26  -18  791.27 916.778  448.09 928.924
   -2  -26  -19  28331. 1697.70  25731. 1624.38
   -2  -26  -20 7723.79 1216.37 5560.05 1125.50
   -2  -26  -21 5766.98 1244.71 6072.87 1241.56
   -2  -26  -22  963.56 539.361  -27.17 527.215
   -2  -26  -23 1248.31 914.979  -91.41 862.347
   -2  -26  -24 1960.41 985.154 1098.06 940.170
   -2  -26  -25  442.15 905.082 2104.81 930.723
   -2  -26  -26  13698. 1269.90  14399. 1271.25
   -2  -26  -27 2170.04 1024.29 2772.38 944.219
   -2  -26  -28 7656.31 1125.06 8965.35 1108.86
   -2  -26  -29 4025.19 1068.38 5123.70 1034.64
   -2  -26  -30 1600.09 994.151 2139.90 973.458
   -2  -26  -31  11997. 1260.01  14516. 1276.65
   -2  -26  -32  13414. 1294.65  14143. 1293.75
   -2  -26  -33 2452.09  999.55 2852.90 964.012
   -2  -26  -34  13482. 1383.71  11871. 1200.63
   -2  -26  -35  14507. 1348.63  14606. 1224.47
   -2  -26  -36  11921. 1374.72 8632.47 1152.50
   -2  -26  -37  14858. 1440.84  16190. 1323.89
   -2  -26  -38  280.03 1060.73  668.47 933.422
   -2  -26  -39 1367.07 1050.38 1932.07 967.161
   -2  -26  -40 4097.61 1125.50 3204.68 969.410
   -2  -26  -41 2116.51 1048.58 1760.68 962.212
   -2  -26  -42 8645.96 1231.67 6572.19 1025.19
   -2  -26  -43  420.69 1009.90 2589.74 993.251
   -2  -26  -44  127.85 995.950 2991.00 924.875
   -2  -26  -45 5708.50 1095.37 7192.98 1055.78
   -2  -26  -46 9451.18 1180.84  11628. 1169.14
   -2  -26  -47 3964.91 1000.00 1192.98 986.054
   -2  -26  -48  573.55 920.377 -1402.2 952.316
   -2  -26  -49  931.17 893.386  774.18 978.856
   -2  -26  -50 -1179.0 897.885  759.78 1070.62
   -2  -26  -51  303.78 910.930  503.82 1222.22
   -2  -26  -52 3616.28 930.723 3899.23 998.200
   -2  -26  -53 4431.84 897.435 5524.06 1039.59
   -2  -26  -54  541.61 776.427 1345.48 941.969
   -2  -26  -55  505.17 803.868 -520.47 838.056
   -2  -26  -56 -601.89 760.683   26.38 881.241
   -2  -26  -57 3396.31 819.612  354.39 834.007
   -2  -26  -58 1120.56 441.430 -618.08 420.422
   -2  -26  -59 -334.37 757.534 -856.95 808.816
   -2  -26  -60 1100.76 774.628 -146.56 789.473
   -2  -26  -61 1089.97 774.628  474.58 825.010
   -2  -26  -62  144.62 763.382  977.06 833.108
   -2  -26  -63  505.17 783.625  671.61 811.965
   -2  -26  -64  302.52 771.029 -549.71 826.360
   -2  -26  -65 -1003.6 808.816  479.53 834.457
   -2  -26  -66  738.19 833.557 -349.71 875.393
   -2  -26  -67 3740.89 872.694 1641.02 916.328
   -2  -27   -1  204.72 1288.35 2372.02 1532.61
   -2  -27   -2  14701. 1796.67  14831. 1816.91
   -2  -27   -3 4831.30 1566.80 3459.29 1392.26
   -2  -27   -4 5317.13 1547.46 7840.75 1612.23
   -2  -27   -5  21498. 2041.38  20238. 2063.88
   -2  -27   -6 6198.82 1427.35 6050.38 1470.98
   -2  -27   -7 1797.57 1503.37 2487.18 1479.53
   -2  -27   -8 4117.85 1409.81 3240.66 1476.38
   -2  -27   -9 2247.86 1381.47 2988.30 1201.98
   -2  -27  -10 8547.00 1574.90 5159.69 1313.99
   -2  -27  -11 9410.70 1517.32 9721.09 1439.49
   -2  -27  -12 8587.49 1549.71 8614.48 1369.77
   -2  -27  -13 6549.70 1577.60 5105.71 1299.14
   -2  -27  -14  26550. 2134.50  28174. 1915.43
   -2  -27  -15 6410.25 1753.93  12150. 1598.29
   -2  -27  -16 1385.96 1371.12  660.37 1365.27
   -2  -27  -17  671.16 1254.61 -787.67 1140.35
   -2  -27  -18 2642.82 1073.32 2645.52 1192.98
   -2  -27  -19 2750.33 1183.53 2750.78 1142.15
   -2  -27  -20  493.48 1242.91  432.57 1103.01
   -2  -27  -21 6293.29 1547.01 4979.75 1489.43
   -2  -27  -22 3787.67 1204.23 1842.55 1159.69
   -2  -27  -23 2269.90 1228.97 1096.72 1102.56
   -2  -27  -24 1006.75 614.034  973.01 618.983
   -2  -27  -25  31309. 1763.38  31912. 1669.81
   -2  -27  -26 3798.92 578.497 3928.47 613.135
   -2  -27  -27 4957.26 1129.55 4409.80 1071.97
   -2  -27  -28 1748.09 1079.17 4122.35 1080.52
   -2  -27  -29 8843.90 1186.23 8556.00 1215.02
   -2  -27  -30  136.39 1024.29  659.92 1008.10
   -2  -27  -31 1574.00 963.112 2274.40 1021.59
   -2  -27  -32 4844.80 1115.16 4696.35 1082.32
   -2  -27  -33 6666.66 1084.57 7192.98 1145.30
   -2  -27  -34 3472.78 1045.88 3542.51 1061.18
   -2  -27  -35 7139.00 1119.66 6909.57 1149.35
   -2  -27  -36  343.45 543.409 1194.78 568.600
   -2  -27  -37 -534.86 927.125  971.66 949.167
   -2  -27  -38 2673.41 966.711  820.51 985.604
   -2  -27  -39 1251.46 965.811  531.71 1049.48
   -2  -27  -40  936.12 906.882 1830.41 970.309
   -2  -27  -41  299.06 965.361  533.51 893.386
   -2  -27  -42  112.55 952.766  249.93 905.082
   -2  -27  -43  20018. 1397.66  20670. 1394.96
   -2  -27  -44 4808.81 1004.05 2152.04 940.170
   -2  -27  -45  441.30 511.920 1375.17 513.720
   -2  -27  -46  847.05 916.328 1706.25 895.186
   -2  -27  -47  855.60 867.295 1411.60 885.289
   -2  -27  -48 1547.91 876.292  497.98 883.940
   -2  -27  -49 -329.46 831.308  903.28 868.195
   -2  -27  -50 3608.63 899.234 3191.18 1064.33
   -2  -27  -51 2518.67 951.416 1033.29 1020.69
   -2  -27  -52  105.04 797.570 1224.47 783.625
   -2  -27  -53  708.50 780.026  -96.90 805.217
   -2  -27  -54 1492.13 832.208 2787.22 937.471
   -2  -27  -55 1851.55 818.713  313.32 784.974
   -2  -27  -56 4849.30 919.477 2154.29 837.606
   -2  -27  -57 -430.45 771.929 1103.46 752.136
   -2  -27  -58 1699.50 813.764  973.46 771.479
   -2  -27  -59 2519.12 826.810  907.78 781.376
   -2  -27  -60   85.47 750.786  287.76 808.816
   -2  -27  -61  113.32 772.829  -72.33 790.822
   -2  -27  -62 -117.32 765.631 -158.79 822.761
   -2  -27  -63  -96.49 813.764  360.82 859.198
   -2  -27  -64 1580.30 856.949 -467.84 869.995
   -2  -27  -65 1711.65 817.363 1862.80 908.231
   -2  -28   -1 2222.67 1027.89 2005.85 1053.98
   -2  -28   -2  425.96 1053.53 1869.99 1060.28
   -2  -28   -3 1983.35 1060.73 1184.43 977.507
   -2  -28   -4 1649.57 1026.09 2265.40 1055.33
   -2  -28   -5 7881.23 1195.68 5672.51 1162.39
   -2  -28   -6  11057. 1255.51 8479.52 1259.11
   -2  -28   -7 1533.06 1065.23 2040.93 1085.47
   -2  -28   -8 -445.48 946.468  -78.77 920.827
   -2  -28   -9 2421.50 1085.92 3526.31 1072.42
   -2  -28  -10 1250.11 1098.06  593.79 1060.28
   -2  -28  -11 2101.21 991.452 1307.24 1028.34
   -2  -28  -12  567.70 542.510 1358.07 497.076
   -2  -28  -13  670.26 1093.12  656.77 1024.29
   -2  -28  -14  14728. 1405.76  15758. 1330.63
   -2  -28  -15 2120.56 1060.73 3516.87 1213.67
   -2  -28  -16   92.49 1249.66  647.77 1243.81
   -2  -28  -17 3703.55 1098.51 2579.39 1000.90
   -2  -28  -18 5371.11 1127.30 4862.79 1137.20
   -2  -28  -19  384.26 987.853 -182.91 1089.52
   -2  -28  -20 2844.35 1205.58  258.79 995.950
   -2  -28  -21 5159.69 1315.79 3566.80 1251.46
   -2  -28  -22 7692.30 1215.92 9284.74 1225.37
   -2  -28  -23 1629.33 1032.84  781.38 994.151
   -2  -28  -24   84.44 1036.44 1570.40 1080.97
   -2  -28  -25  887.09 1023.84 -433.42 887.538
   -2  -28  -26 2263.61 1118.31 1722.90 1066.58
   -2  -28  -27 1595.59 590.643 2983.80 580.296
   -2  -28  -28 2251.01 1084.57 1922.63 1023.84
   -2  -28  -29 4137.20 1121.46  629.78 1052.18
   -2  -28  -30 3213.67 1116.96 4184.88 1061.63
   -2  -28  -31 1682.86 1013.94 -163.88 1034.64
   -2  -28  -32  15578. 1400.36  15124. 1356.27
   -2  -28  -33 4392.71 1133.15 3677.46 1127.30
   -2  -28  -34 3973.46 1056.23 3007.19 1065.68
   -2  -28  -35 1072.42 594.691 2586.59 591.093
   -2  -28  -36 8128.65 1161.94 8443.54 1181.29
   -2  -28  -37 6500.22 1124.16 6095.36 1082.32
   -2  -28  -38 1067.93 937.921 1181.29 988.753
   -2  -28  -39 2780.92 1011.25 3001.35 968.510
   -2  -28  -40 3536.66 983.355 2226.72 944.219
   -2  -28  -41 2693.20 1009.00  888.44 919.027
   -2  -28  -42 2575.35 950.516 2532.61 932.073
   -2  -28  -43  545.21 889.338 -284.03 880.791
   -2  -28  -44 1948.72 904.183 3117.86 946.468
   -2  -28  -45 -764.28 883.490   63.70 860.998
   -2  -28  -46 4129.10 898.335 2209.17 1054.88
   -2  -28  -47  601.89 768.780 -120.83 956.814
   -2  -28  -48  769.23 813.764  -85.07 922.176
   -2  -28  -49 -790.37 913.629 -347.32 928.024
   -2  -28  -50 -538.46 787.674 -1099.0 893.386
   -2  -28  -51  323.44 936.121 -478.18 914.529
   -2  -28  -52 -703.10 815.564  502.02 860.998
   -2  -28  -53 1651.82 873.593 1834.46 918.578
   -2  -28  -54  485.38 914.529  382.37 939.720
   -2  -28  -56 2949.61 858.299 2382.81 950.067
   -2  -28  -57  613.13 802.518  379.22 861.897
   -2  -28  -58 1017.99 838.506  621.23 869.095
   -2  -28  -59 -556.00 820.062 -834.01 852.901
   -2  -28  -60 -843.90 860.098 -194.65 896.535
   -2  -28  -61 1350.43 863.697 1852.00 967.610
   -2  -28  -62 -434.73 880.341 2201.53 971.209
   -2  -28  -63  761.58 2389.56 1393.61 2995.05
   -2  -29   -1 5632.02 1228.07 3152.49 1119.66
   -2  -29   -2  521.82 986.504  670.26 1006.75
   -2  -29   -3  786.32 1010.80   -9.53 1091.77
   -2  -29   -4 3889.78 1064.78 4592.89 1150.70
   -2  -29   -5 7741.78 1231.67 7359.42 1217.27
   -2  -29   -6   76.16 1002.25  227.31 1100.76
   -2  -29   -7  10004. 806.117 9590.63 834.457
   -2  -29   -8 4790.82 1196.13 5695.00 1066.58
   -2  -29   -9  371.70 989.653 -1369.3 1069.72
   -2  -29  -10 1770.58 1091.32 2506.97 1185.78
   -2  -29  -11 4939.27 1119.21 5888.43 1193.88
   -2  -29  -12  14318. 1426.00  14804. 1404.86
   -2  -29  -13  426.05 1123.26 1025.19 1101.21
   -2  -29  -14 4210.97 1148.00 4997.75 1109.31
   -2  -29  -15  791.27 1066.58 2503.82 1142.60
   -2  -29  -16 6558.70 1312.19 5308.14 1394.06
   -2  -29  -17 1888.44 1042.73 -203.01 1104.81
   -2  -29  -18 1964.46 1002.25  759.78 1010.80
   -2  -29  -19 5006.74 1180.84 4579.39 1223.12
   -2  -29  -20 4166.44 1357.17 2285.65 1104.36
   -2  -29  -21 1635.18 1269.00  337.83 1128.20
   -2  -29  -22 1542.96 1161.49 1013.04 1120.56
   -2  -29  -23 -254.79 1079.17 -1119.7 1008.55
   -2  -29  -24 2699.50 1129.10 3679.71 1044.08
   -2  -29  -25 1489.88 1112.91  732.34 986.054
   -2  -29  -26  694.56 990.102  667.12 947.367
   -2  -29  -27 3887.09 1078.72  758.43 1004.05
   -2  -29  -28 1649.57 1025.19 1742.69 1006.75
   -2  -29  -29  595.14 548.807 2323.43 551.956
   -2  -29  -30 5150.69 1148.90 6383.26 1127.30
   -2  -29  -31 -1045.0 901.933  330.81 951.416
   -2  -29  -32 1214.12 985.604 2026.99 993.701
   -2  -29  -33 2109.76 1025.19 2162.84 1009.90
   -2  -29  -34 4966.26 1054.43 5285.64 1023.39
   -2  -29  -35 3291.94 995.501 4017.99 1020.24
   -2  -29  -36 2186.23 973.458 2317.59 961.762
   -2  -29  -37  243.59 901.034  895.19 921.726
   -2  -29  -38 -233.20 512.370  924.43 494.376
   -2  -29  -39  610.44 910.030  417.63 924.875
   -2  -29  -40 2981.55 949.617 2937.02 957.264
   -2  -29  -41 -1383.3 884.390 1251.46 894.736
   -2  -29  -42 1653.17 945.568 1293.30 848.852
   -2  -29  -43  638.33 846.153 -788.57 854.700
   -2  -29  -44  491.68 867.745 1492.13 880.791
   -2  -29  -45 -113.27 818.263 -1286.5 845.703
   -2  -29  -46 1293.30 863.247 2435.00 869.545
   -2  -29  -47   -4.75 441.475 1289.25 478.632
   -2  -29  -48  193.43 833.557 2106.16 881.691
   -2  -29  -49 -242.46 910.030  147.46 827.260
   -2  -29  -50   12.73 816.014 -330.81 778.227
   -2  -29  -51  627.98 838.506  219.12 807.916
   -2  -29  -52  475.48 834.457 1117.41 838.056
   -2  -29  -53 -1780.0 734.592 -572.20 786.324
   -2  -29  -54 -126.81 923.526 -209.94 899.684
   -2  -29  -55 -197.39 809.266 -1212.3 784.974
   -2  -29  -56 1031.94 823.211  856.05 858.749
   -2  -29  -57 -389.11 803.868 1279.35 860.998
   -2  -29  -58 -241.03 859.198  913.63 865.496
   -2  -29  -59 1511.02 887.538 1386.41 886.189
   -2  -29  -60 -250.43 855.150 1123.71 861.897
   -2  -30   -1 1159.69 1082.77 -1983.4 1088.62
   -2  -30   -2 1997.75 1067.03 1913.18 1106.61
   -2  -30   -3  16149. 1475.48  15398. 1445.79
   -2  -30   -4 -888.89 584.345  816.01 627.080
   -2  -30   -5  508.77 1132.25 1011.69 1150.25
   -2  -30   -6  278.45 1087.72 2466.48 1123.71
   -2  -30   -7  12713. 1294.20  11988. 1271.25
   -2  -30   -8  398.52 1165.99 2148.45 1135.85
   -2  -30   -9 5560.05 1227.17 5820.96 1202.43
   -2  -30  -10 4367.97 1119.66 3806.11 1196.13
   -2  -30  -11 4885.29 1202.43 3374.72 1080.97
   -2  -30  -12 5344.12 1241.56 3205.57 1179.49
   -2  -30  -13 3707.15 1200.18 3923.07 1107.51
   -2  -30  -14   35.07 1239.31 -1094.9 959.513
   -2  -30  -15 6113.35 1278.45 5020.24 1236.17
   -2  -30  -16 2683.31 1352.23  787.67 1037.34
   -2  -30  -17 1401.26 1040.48 2915.43 1029.69
   -2  -30  -18 2233.92 1103.46 2051.28 1071.52
   -2  -30  -19 1898.78 1031.94 1367.07 1040.48
   -2  -30  -20  153.85 1234.37 2123.70 1005.40
   -2  -30  -21 -1124.6 1238.87 1835.81 1317.14
   -2  -30  -22 3301.39 618.983 1715.70 600.989
   -2  -30  -23 -618.98 1142.15 3018.89 1067.03
   -2  -30  -24  142.64 1091.77  656.32 1053.08
   -2  -30  -25  890.69 1058.03  312.60 978.856
   -2  -30  -26  820.06 545.658 2397.21 602.339
   -2  -30  -27  940.62 992.352 1247.41 1038.24
   -2  -30  -28  541.16 1020.69  754.84 1083.67
   -2  -30  -29 2831.31 1085.02 2398.11 1191.18
   -2  -30  -30 -406.75 1009.90 1861.90 1033.29
   -2  -30  -31 1081.87 1025.64 2642.82 1183.08
   -2  -30  -32 2377.87 1011.25 -1257.3 1017.99
   -2  -30  -33 1675.21 1029.24 -386.55 1103.01
   -2  -30  -34  865.95 877.642 1648.67 1106.61
   -2  -30  -35  493.93 575.348 1170.94 578.497
   -2  -30  -36 -126.14 928.024 -353.62 1089.52
   -2  -30  -37 4278.00 622.581 3086.37 632.478
   -2  -30  -38 -915.88 1053.98 -1470.5 1080.97
   -2  -30  -39 1323.44 1054.43 1376.07 1026.09
   -2  -30  -40 1082.77 1074.22 1202.88 1106.61
   -2  -30  -41 2874.94 1109.31 4610.88 1137.65
   -2  -30  -42  894.74 1038.69  175.08 1033.29
   -2  -30  -43  219.03 982.455 1338.28 963.112
   -2  -30  -44  813.76 963.562  574.90 982.455
   -2  -30  -45  495.73 981.555  916.33 970.309
   -2  -30  -46 -1928.0 962.212 -393.07 839.405
   -2  -30  -47 -775.53 965.811 -1198.8 842.104
   -2  -30  -48  845.25 484.930 -520.02 471.884
   -2  -30  -49 2233.47 1258.21 2877.64 1090.87
   -2  -30  -50 -832.66 912.730 -556.90 1070.17
   -2  -30  -51  -88.08 448.088  776.43 457.939
   -2  -30  -52  335.63 929.824  652.72 891.587
   -2  -30  -53  520.92 941.070 -183.81 843.454
   -2  -30  -54 1404.41 997.300 -131.44 915.879
   -2  -30  -55  263.02 1125.50 -1449.8 860.098
   -2  -30  -56  893.84 961.313 1094.47 957.264
   -2  -30  -57 1507.87 982.905 1717.05 937.921
   -2  -31   -1 -1749.9 1540.26 2450.74 1648.22
   -2  -31   -2 1515.07 856.949 1515.07 878.991
   -2  -31   -3 -573.10 1509.67 -814.21 1765.18
   -2  -31   -4 1168.69 1687.81 -1195.2 1735.04
   -2  -31   -5 7085.01 1806.12 4736.84 1737.74
   -2  -31   -6 3394.51 1865.50 1136.30 1461.99
   -2  -31   -7 5982.90 1920.38 5308.14 1785.87
   -2  -31   -8  335.18 1666.67 2324.33 1809.71
   -2  -31   -9 4552.40 1497.52 2312.64 1478.63
   -2  -31  -10  701.75 1502.92  671.61 1287.45
   -2  -31  -11 -1964.0 1683.76 1088.17 1380.12
   -2  -31  -12 2825.46 1474.13  847.05 1224.02
   -2  -31  -13  902.38 1625.73 -2592.4 1622.58
   -2  -31  -14 2403.96 1298.69 -2918.6 1592.44
   -2  -31  -15 1526.76 1311.74 1722.45 1493.48
   -2  -31  -16 2273.50 1605.94  403.15 1405.76
   -2  -31  -17 1355.37 1272.15 1101.21 1243.36
   -2  -31  -18  886.64 1314.44 -568.15 1354.02
   -2  -31  -19 2094.91 1368.42  -45.25 1386.86
   -2  -31  -20  885.74 1592.89  650.92 1246.96
   -2  -31  -21  175.80 884.390 1885.74 878.092
   -2  -31  -22 -823.66 1281.15  846.60 1189.83
   -2  -31  -23 1791.72 1122.81  155.74 1170.04
   -2  -31  -24 1989.65 667.116  499.32 638.326
   -2  -31  -25 1481.33 1206.03 -371.84 1184.43
   -2  -31  -26   38.52 1201.53  966.71 1082.32
   -2  -31  -27 -229.01 1088.17   -1.34 1197.93
   -2  -31  -28 1303.64 1101.66 1386.86 1163.29
   -2  -31  -29  436.35 1020.24 1702.65 1167.79
   -2  -31  -30  167.34 1010.80 -660.82 1209.63
   -2  -31  -31  993.70 983.355 2516.42 1167.34
   -2  -31  -33 -576.70 905.982 1468.73 1191.63
   -2  -31  -34 -1138.1 862.797 -2043.2 1113.81
   -2  -31  -35 1516.42 978.856 2093.56 1167.34
   -2  -31  -36  746.74 928.024  686.46 1040.93
   -2  -31  -37 -605.49 895.636 -405.08 1044.08
   -2  -31  -38 1252.36 932.523 1212.32 1070.17
   -2  -31  -39 -946.02 881.691 -1851.6 1080.52
   -2  -31  -40 -258.52 890.238 -671.61 1039.14
   -2  -31  -41 1311.74 879.891  708.95 1024.74
   -2  -31  -42 -106.88 859.198 -1008.5 1057.13
   -2  -31  -43  634.73 848.402 -549.71 964.461
   -2  -31  -44 -619.43 845.703 -1217.3 1021.59
   -2  -31  -45 1636.08 928.924 2647.77 1057.58
   -2  -31  -46 -950.52 804.768 1515.07 994.601
   -2  -31  -47 3637.87 903.733 1312.64 971.209
   -2  -31  -48  197.98 834.007 -369.50 942.869
   -2  -31  -49 -338.37 909.131 -326.36 1151.60
   -2  -31  -50 1030.14 471.884  485.38 498.875
   -2  -31  -51  506.07 970.309  -39.95 994.151
   -2  -31  -52 2515.07 1040.03  839.86 1151.15
   -2  -31  -53 -543.86 935.672 -197.30 1009.90
   -2  -31  -54 1270.80 1081.87 -1945.1 1179.04
   -2  -32   -1 2503.37 1168.69 1757.98 1058.03
   -2  -32   -2 1190.73 1121.01 -512.37 1108.41
   -2  -32   -3  -51.96 599.640 -1070.2 600.539
   -2  -32   -4 6612.68 1164.64 4651.37 1285.20
   -2  -32   -5 -643.27 1105.71 -2108.9 1019.79
   -2  -32   -6  -23.89 1148.00  247.77 1089.52
   -2  -32   -7 -1331.1 1122.36 -342.46 1032.84
   -2  -32   -8 2484.93 1021.14  -37.28 1089.97
   -2  -32   -9  780.03 1058.93 2384.61 1118.31
   -2  -32  -10 2781.82 1179.49 1127.30 1119.66
   -2  -32  -11 1341.43 652.271  612.68 575.798
   -2  -32  -12 5299.14 1209.18 3991.45 1197.48
   -2  -32  -13 -659.47 1098.51  813.76 1109.31
   -2  -32  -14  375.03 1295.55  473.68 1131.35
   -2  -32  -15   -9.36 1079.17  163.38 988.753
   -2  -32  -16  203.37 1031.04  -12.10 906.882
   -2  -32  -17 2238.41 1092.67 2843.00 1183.08
   -2  -32  -18 2292.40 1128.65 -1148.4 989.203
   -2  -32  -19 -220.51 1046.78 -251.15 1010.80
   -2  -32  -20  436.71 1364.37  811.07 1007.65
   -2  -32  -21 5906.43 1448.94 5780.47 1416.55
   -2  -32  -22  310.39 1043.63  885.29 1026.09
   -2  -32  -23 -528.11 1058.03 -1376.1 1067.48
   -2  -32  -24  -49.35 1038.69  571.30 1021.14
   -2  -32  -25 1466.94 1044.53    3.77 1051.28
   -2  -32  -26 1143.50 1067.93 2742.24 1103.46
   -2  -32  -27 -738.19 950.067  594.69 980.656
   -2  -32  -28  335.81 942.419 1232.12 1025.19
   -2  -32  -29 -1499.3 901.933 -1161.9 997.750
   -2  -32  -30 -969.86 883.040   69.46 855.150
   -2  -32  -31 -139.95 498.875  885.29 542.959
   -2  -32  -32 -448.40 853.350 1219.52 974.808
   -2  -32  -33 -119.21 499.325 1482.23 525.865
   -2  -32  -34 -1251.9 780.476 1386.86 985.604
   -2  -32  -35 -290.64 835.357 1516.42 907.781
   -2  -32  -36 -920.83 820.062   54.43 941.070
   -2  -32  -37 2064.78 859.198  470.53 905.532
   -2  -32  -38  698.60 951.866 1194.33 921.726
   -2  -32  -39 1505.62 932.973 -618.98 865.046
   -2  -32  -40  -48.04 945.118 -443.23 870.444
   -2  -32  -41  673.86 945.568 -1560.5 898.335
   -2  -32  -42  758.88 976.607  139.14 893.386
   -2  -32  -43 3132.25 1026.09 3300.04 1031.49
   -2  -32  -44 -515.07 987.403  544.31 946.918
   -2  -32  -45 1544.31 990.102 -720.65 936.571
   -2  -32  -46 -293.43 962.212  856.50 915.429
   -2  -32  -47  694.11 977.957 -510.12 975.258
   -2  -32  -48 -1035.5 1054.88  958.16 1061.18
   -2  -32  -49  -31.50 998.200  -68.92 1126.85
   -2  -32  -50 -2482.2 1207.83 1248.31 1126.40
   -2  -32  -51 -686.46 1014.84 -142.64 1101.21
   -2  -33   -1 1666.21 1419.70  376.20 1513.72
   -2  -33   -2 1324.79 1605.49 4754.83 1749.44
   -2  -33   -3 1489.43 1609.98 -170.72 1510.12
   -2  -33   -4 -564.10 1514.17  393.12 1087.72
   -2  -33   -5  654.52 1378.32  -70.00 1336.93
   -2  -33   -6 -1088.6 1214.12 -252.99 1310.39
   -2  -33   -7 -1973.5 1396.31 -1091.8 1325.68
   -2  -33   -8  690.06 1507.87  901.03 1274.40
   -2  -33   -9 -1654.1 1446.69  659.92 1213.22
   -2  -33  -10 1211.42 1321.64  618.98 1083.22
   -2  -33  -11 3354.02 1285.65 -300.45 1192.08
   -2  -33  -12 3414.75 1236.17 2122.80 1123.26
   -2  -33  -13  841.65 1212.32 1560.95 1239.31
   -2  -33  -14  -75.12 1325.68  117.72 1443.09
   -2  -33  -15 1518.67 1265.41 3001.35 1683.31
   -2  -33  -16 1442.64 1245.61  327.17 1195.23
   -2  -33  -17 3005.40 1312.19 3572.65 1302.29
   -2  -33  -18 1630.23 1290.60 2434.10 1091.32
   -2  -33  -19  257.08 1195.23 -1001.8 1109.31
   -2  -33  -20 -1512.4 1185.33 -1076.5 1141.70
   -2  -33  -21 -162.98 1136.30 -115.47 1165.99
   -2  -33  -22  233.20 907.332  825.91 1127.75
   -2  -33  -23 2729.19 1011.69  212.42 1122.36
   -2  -33  -24  766.53 998.649  419.25 1127.30
   -2  -33  -25 -1166.0 543.409 -552.41 579.397
   -2  -33  -26  425.42 949.167  789.92 1138.55
   -2  -33  -27  165.09 968.510 1699.95 1043.18
   -2  -33  -28 1633.38 903.283 2295.54 1049.93
   -2  -33  -29  727.39 508.322 -339.23 541.610
   -2  -33  -30 1441.74 948.717  502.92 989.653
   -2  -33  -31 -608.64 865.496  192.44 954.115
   -2  -33  -32 2501.12 958.164 1328.83 954.115
   -2  -33  -33 -1225.8 883.490 -901.93 932.073
   -2  -33  -34  536.66 890.238  518.22 916.328
   -2  -33  -35  -99.15 911.380  552.86 925.775
   -2  -33  -36 -366.98 816.463  915.88 923.076
   -2  -33  -37 1100.31 880.791  379.08 863.247
   -2  -33  -38 1452.99 905.082  650.02 922.626
   -2  -33  -39 2140.80 908.231 1635.18 930.723
   -2  -33  -40  272.87 836.706 -169.32 932.073
   -2  -33  -41  685.56 881.241  344.76 885.289
   -2  -33  -42 1148.90 899.684 -201.80 905.532
   -2  -33  -43   58.75 948.267  664.42 948.267
   -2  -33  -44  367.21 934.322 1116.06 927.125
   -2  -33  -45 -115.79 984.704  597.84 974.358
   -2  -33  -46  845.25 919.927 -433.33 1003.60
   -2  -33  -47  202.61 944.219  651.82 982.905
   -2  -34   -1  408.64 1062.98 1171.39 1085.92
   -2  -34   -2 1314.89 981.106 1205.13 1031.04
   -2  -34   -3 2484.93 1064.78  738.64 944.219
   -2  -34   -4  212.15 1080.97 -956.81 1039.59
   -2  -34   -5 -450.74 1024.29  541.16 1015.29
   -2  -34   -6  -80.21 1012.59  503.37 1021.14
   -2  -34   -7 1515.07  999.10 2844.35 1032.84
   -2  -34   -8  556.00 984.255  628.43 1075.12
   -2  -34   -9 2274.85 1092.67 1727.84 1071.52
   -2  -34  -10  -96.09 1000.45  932.07 1034.19
   -2  -34  -11  571.75 1047.23 1089.97 944.668
   -2  -34  -12   72.87 1059.38 1359.87 1095.37
   -2  -34  -13 1204.68 1051.73  -90.55 990.102
   -2  -34  -14 2120.56 1017.54  661.72 1147.10
   -2  -34  -15 1643.27 1045.88  912.28 1260.01
   -2  -34  -16 -147.28 972.109 -397.89 1048.58
   -2  -34  -17 -865.05 1022.04 -265.36 979.756
   -2  -34  -18 3313.09 966.261 5276.65 1089.97
   -2  -34  -19 1599.64 599.190 2345.93 606.837
   -2  -34  -20  955.46 1296.89  204.00 1197.93
   -2  -34  -21 3205.12 1223.57 2192.98 1086.82
   -2  -34  -22  320.96 968.060  748.54 1107.96
   -2  -34  -23  766.53 975.708 1717.05 1053.98
   -2  -34  -24  -27.35 892.037 -1062.5 901.034
   -2  -34  -25 -484.48 876.292 -538.01 1039.59
   -2  -34  -26 -2330.6 1059.38 -616.73 980.656
   -2  -34  -27  295.59 921.726  534.41 879.441
   -2  -34  -28 -511.02 890.238 -107.69 916.778
   -2  -34  -29 -1152.9 886.639 -349.66 922.176
   -2  -34  -30 -1071.1 819.612 -115.20 881.691
   -2  -34  -31  761.58 801.619 1026.09 900.584
   -2  -34  -32 -668.92 856.049 -1393.2 858.299
   -2  -34  -33 -1404.9 904.183 1586.14 915.879
   -2  -34  -34   46.92 874.943  720.20 896.535
   -2  -34  -35 1104.81 871.794  734.14 865.046
   -2  -34  -36  977.96 895.186 -240.44 950.966
   -2  -34  -37  214.48 830.858  361.45 909.581
   -2  -34  -38 1602.34 912.730 1117.41 945.118
   -2  -34  -39 -372.83 834.007 1123.26 947.817
   -2  -34  -40 1503.82 492.577 -448.90 442.780
   -2  -34  -41 -238.42 973.458 1646.42 996.850
   -2  -34  -42 -722.00 913.179 1886.19 987.403
   -2  -34  -43 1465.59 1023.84 -647.77 980.656
   -2  -35   -1 -283.00 1080.07  400.76 897.435
   -2  -35   -2 -457.49 1061.63 -2141.7 987.853
   -2  -35   -3 -611.34 992.802 -1744.0 1011.25
   -2  -35   -4 -1646.4 799.369 1083.22 1062.98
   -2  -35   -5 -1238.0 972.559 1713.90 1052.63
   -2  -35   -6  929.37 1049.48  -92.58 992.352
   -2  -35   -7 1169.59 553.306 -1055.8 509.671
   -2  -35   -8  563.65 948.717 1008.55 964.012
   -2  -35   -9 -1279.8 917.678  238.87 1036.44
   -2  -35  -10  346.96 1003.15 1367.97 986.054
   -2  -35  -11  764.28 896.085  513.27 986.054
   -2  -35  -12  183.72 910.930  269.28 1103.91
   -2  -35  -13 -529.01 920.827 -1146.2 1045.88
   -2  -35  -14  466.04 1093.12 -656.77 1141.25
   -2  -35  -15  299.82 1242.46 -791.72 1090.42
   -2  -35  -16 -578.05 1024.29 -649.57 974.358
   -2  -35  -17  -18.41 932.523  501.57 973.008
   -2  -35  -18 -154.70 990.102  -52.99 921.726
   -2  -35  -19 -384.17 953.215 -694.11 941.969
   -2  -35  -20  873.14 1115.61 1022.94 1102.11
   -2  -35  -21  400.58 1040.48  106.52 995.501
   -2  -35  -22  154.66 882.590  782.73 964.461
   -2  -35  -23 2766.53 1003.60 -173.46 1011.25
   -2  -35  -24 -633.38 541.160 1601.44 549.257
   -2  -35  -25 1170.49 970.759 -254.43 1008.55
   -2  -35  -26 1056.23 968.060   25.51 992.352
   -2  -35  -27  204.77 958.164 -100.40 990.552
   -2  -35  -28 2030.14 959.513 -440.35 987.403
   -2  -35  -29 -1830.0 955.015  993.25 989.653
   -2  -35  -30 -814.66 943.769   85.25 942.419
   -2  -35  -31 -442.10 921.726 -238.33 897.885
   -2  -35  -32  345.88 1009.45  264.19 875.843
   -2  -35  -33 -311.88  999.10  135.13 1023.84
   -2  -35  -34  246.83 996.850 -715.70 946.468
   -2  -35  -35 -113.23 1088.62 -1176.3 1022.94
   -2  -35  -36 1775.08 1050.83  345.97 1012.14
   -2  -35  -37  415.92 1044.08   14.42 963.562
   -2  -35  -38 1775.98 1057.58 -345.03 996.850
   -2  -36   -1 -102.56 921.726  -81.02 1047.68
   -2  -36   -2 -250.11 915.879  171.93 1041.38
   -2  -36   -3  416.82 972.559  845.70 975.258
   -2  -36   -4 -494.38 1020.24  -62.80 896.985
   -2  -36   -5 -174.13 977.057 -944.67 968.960
   -2  -36   -6 1655.87 1039.59 -125.82 964.911
   -2  -36   -7 -154.39 924.875 -1893.8 1002.25
   -2  -36   -8  131.71 990.552  503.37 950.067
   -2  -36   -9 -265.77 1010.80  394.42 996.400
   -2  -36  -10    1.38 991.452   42.64 1040.93
   -2  -36  -11  -11.72 1046.78  197.71 1013.04
   -2  -36  -12 -1126.4 937.921  516.42 894.286
   -2  -36  -13 -859.65 986.504    4.57 899.684
   -2  -36  -14  294.06 961.313  650.02 1402.16
   -2  -36  -15 1052.18 1170.04 2562.30 1268.10
   -2  -36  -16  907.78 937.021 2020.24 1020.24
   -2  -36  -17 -479.08 993.251 1496.62 1060.73
   -2  -36  -18 -268.65 1004.05 -1728.3 1078.72
   -2  -36  -19 2130.90 1002.70 -967.61 1152.95
   -2  -36  -20 2204.68 1107.96 -1077.4 1271.25
   -2  -36  -21  512.82 1107.96 1536.66 1179.04
   -2  -36  -22 2532.61 1096.71 1068.38 1183.08
   -2  -36  -23 -1143.0 952.766 -951.42 950.067
   -2  -36  -24  629.78 1121.91 -1156.1 1126.85
   -2  -36  -25  251.01 1183.98  516.42 1183.08
   -2  -36  -26  221.82 1153.84 -340.67 1019.34
   -2  -36  -27 -386.37 1144.40  119.93 1087.72
   -2  -36  -28 1126.40 1268.55 -2101.7 1153.84
   -2  -36  -29 1600.54 1232.57 -565.45 1052.63
   -2  -36  -30  492.58 1155.19 2928.92 1104.36
   -2  -36  -31 -1140.8 821.862 -1102.6 839.855
   -2  -36  -32 -2060.3 1153.84 -1403.5 1053.53
   -2  -37   -1  888.89 1339.18 -901.03 1472.33
   -2  -37   -2  805.67 1511.92 -809.27 1674.76
   -2  -37   -3 -910.93 1586.14   63.92 1641.92
   -2  -37   -4 -1357.6 1538.01 -2004.9 1500.67
   -2  -37   -5 1241.56 1486.73  762.48 1406.21
   -2  -37   -6 2936.57 1506.97 -2661.7 1418.80
   -2  -37   -7 -526.77 1423.75 -820.06 1299.14
   -2  -37   -8 -1183.5 1489.88 -854.70 1527.66
   -2  -37   -9  427.35 1517.77 2874.04 1506.07
   -2  -37  -10 2782.72 1560.95 2587.04 1586.59
   -2  -37  -11  331.85 1506.52  263.16 1621.68
   -2  -37  -12 -798.47 1585.69 1192.98 1654.07
   -2  -37  -13  283.99 1671.16 -2009.0 1533.96
   -2  -37  -14  660.82 1440.84   41.68 1313.99
   -2  -37  -15  499.77 1509.67  611.79 1524.96
   -2  -37  -16 -1096.7 1392.26 -1774.2 1359.87
   -2  -37  -17 2443.54 1427.80 -1155.2 1358.97
   -2  -37  -18 1585.24 1558.70 1356.72 1548.81
   -2  -37  -19 -972.11 1360.77 -2387.8 1443.09
   -2  -37  -20  516.87 1761.58 -485.38 1972.56
   -2  -37  -21 1346.38 1980.65 -350.88 1585.69
   -2  -37  -22 -1692.3 1548.36 -237.97 1627.98
   -2  -37  -23  860.10 1581.19  468.29 1654.52
   -2  -37  -24  189.65 1645.07 2097.61 1768.78
   -2  -37  -25 -464.69 1597.39 -455.24 1607.74
   -2  -38   -1 -1431.8 1513.27  137.79 1469.63
   -2  -38   -2  959.96 1638.77 -1940.2 1535.31
   -2  -38   -3 2345.03 1621.23  319.97 1552.85
   -2  -38   -4 1081.42 1604.14 1049.48 1545.21
   -2  -38   -5 -2964.0 1542.96 -1701.8 1578.95
   -2  -38   -6 -598.74 1354.47 -991.45 1587.94
   -2  -38   -7 2955.46 1661.27 -143.72 1622.13
   -2  -38   -8 -1785.9 1609.98 -2574.4 1613.13
   -2  -38   -9 -1109.3 1364.37 -3492.6 1482.23
   -2  -38  -10 -1783.6 1523.62 -487.18 1409.36
   -2  -38  -11  139.05 1632.48 -550.16 1408.91
   -2  -38  -12  636.08 1649.57 2790.37 1642.37
   -2  -38  -13 3333.33 1712.10  938.37 1686.01
   -2  -38  -14 -403.78 1466.49 -1626.2 1565.00
   -2  -38  -15  360.55 2103.91 -1427.3 1616.28
   -3   -1   -1  103.87  70.265   -4.68  65.182
   -3   -1   -2   -5.73  66.937    6.44  68.511
   -3   -1   -3  -50.79  81.601  198.70  80.522
   -3   -1   -4  -45.66  92.443 -132.43  78.857
   -3   -1   -5 -167.07 126.496  719.75 107.557
   -3   -1   -7   -5.85 294.332 -119.88 297.616
   -3   -1   -8  384.88 349.437  404.68 331.174
   -3   -1   -9  52991. 1205.13  54206. 1229.42
   -3   -1  -10 121772. 2664.86 132928. 2904.63
   -3   -1  -11  57400. 1198.83  66892. 1502.92
   -3   -1  -12  18767. 382.006  22731. 407.872
   -3   -1  -13  19285. 340.081  29159. 476.833
   -3   -1  -14  25637. 553.306  23446. 424.741
   -3   -1  -15  19730. 447.053  17535. 408.142
   -3   -1  -16  85470. 1606.84  81961. 1545.66
   -3   -1  -17 147053. 2921.27 148808. 2552.40
   -3   -1  -18 120333. 2648.67 118174. 2186.68
   -3   -1  -19  58794. 892.487  55376. 992.352
   -3   -1  -20 246424. 3530.36 248898. 4210.07
   -3   -1  -21 156320. 2868.19 150337. 2760.23
   -3   -1  -22  49798. 983.805  50967. 1004.50
   -3   -1  -23 189743. 2754.83 196896. 2849.75
   -3   -1  -24 441295. 8560.49 423886. 7620.32
   -3   -1  -25  76248. 1675.21  66532. 1358.52
   -3   -1  -26  27580. 533.963  27940. 493.477
   -3   -1  -27  46289. 876.742  62573. 1256.86
   -3   -1  -28  81421. 1397.21  91723. 1723.79
   -3   -1  -29  49977. 1150.70  57490. 1296.89
   -3   -1  -30  71435. 1246.96  75888. 1456.59
   -3   -1  -31  44656. 1048.13  57310. 1441.74
   -3   -1  -32  37620. 909.131  37499. 1111.11
   -3   -1  -33  50652. 1264.96  62348. 1524.96
   -3   -1  -34  48583. 1221.77  47503. 1633.83
   -3   -1  -35 101754. 1923.07 108007. 2700.85
   -3   -1  -36  41399. 1103.91  48943. 1344.58
   -3   -1  -37  38970. 1369.77  32623. 1549.26
   -3   -1  -38  21750. 851.101  20126. 1111.56
   -3   -1  -39 4223.12 208.142 4177.23 338.641
   -3   -1  -40 4637.87 354.566 1902.38 507.872
   -3   -1  -41  29100. 1067.48  33486. 1602.34
   -3   -1  -42 109267. 3002.25 113810. 4529.91
   -3   -1  -43  14849. 910.030  23432. 1238.87
   -3   -1  -44  12919. 742.689 9158.78 616.284
   -3   -1  -45 1141.70 406.162 1410.26 404.498
   -3   -1  -46  52497. 1897.43  48988. 1780.03
   -3   -1  -47 3645.52 633.378 1310.39 493.477
   -3   -1  -48  11966. 672.964  10405. 602.788
   -3   -1  -49 5681.51 547.458 5551.05 544.759
   -3   -1  -50  18974. 808.816  20828. 972.559
   -3   -1  -51  16941. 949.617  14908. 867.745
   -3   -1  -52  82681. 2470.53  86865. 2600.54
   -3   -1  -53  79982. 2405.31  81017. 2445.79
   -3   -1  -54 103554. 2366.17 101439. 2691.86
   -3   -1  -55  31358. 1605.94  36955. 1837.60
   -3   -1  -56 112775. 3287.90 106388. 3127.75
   -3   -1  -57 164147. 4700.85 163158. 4687.35
   -3   -1  -58  23104. 698.155  23068. 707.602
   -3   -1  -59  63203. 2013.94  60234. 1945.12
   -3   -1  -60 1433.65 433.738 2066.12 470.535
   -3   -1  -61  70130. 1725.14  67971. 1693.66
   -3   -1  -62  18803. 715.699  19753. 735.492
   -3   -1  -63 1429.15 454.790 1730.09 489.428
   -3   -1  -64  20162. 918.578  21772. 1095.37
   -3   -1  -65  58974. 1932.07  58704. 1937.92
   -3   -1  -66  19258. 837.606  20783. 895.186
   -3   -1  -67  98290. 2317.59  91183. 2171.39
   -3   -1  -68  13594. 795.321  15358. 828.159
   -3   -1  -69  42272. 1521.37  42326. 1511.47
   -3   -1  -70   60.37 468.286 1155.19 511.920
   -3   -1  -71  18367. 661.268  15434. 736.392
   -3   -1  -72  22600. 883.040  24750. 1078.27
   -3   -1  -73  11723. 656.320  14377. 824.111
   -3   -1  -74  45974. 1555.55  42380. 1537.11
   -3   -1  -75 5078.72 654.070 5712.99 627.530
   -3   -1  -76  65362. 2063.88  63608. 2084.12
   -3   -1  -77  14953. 725.595  14930. 818.713
   -3   -1  -78 2278.00 405.488 1950.52 533.963
   -3   -1  -79 1066.13 363.337 1389.11 496.626
   -3   -1  -80 6018.89 345.434 4700.85 398.290
   -3   -1  -81 3709.85 336.212 3290.59 334.683
   -3   -1  -82  198.79 240.036  964.46 248.673
   -3   -1  -83  991.45 425.910  752.59 505.173
   -3   -1  -84  12164. 764.732  11080. 802.968
   -3   -1  -85 2690.06 417.049 4309.49 673.863
   -3   -1  -86  10972. 776.427 9874.03 784.974
   -3   -1  -87 7827.25 562.303 6086.36 670.265
   -3   -2   -1  111.34 200.495  250.79 173.054
   -3   -2   -2 -315.07 197.256  138.46 174.269
   -3   -2   -3   56.99 258.209  -89.43 202.114
   -3   -2   -4  153.85 279.802 -429.64 200.315
   -3   -2   -5  -17.31 279.487 -113.50 223.212
   -3   -2   -6 -274.63 376.113  537.11 447.638
   -3   -2   -7  581.65 456.140  88259. 1419.70
   -3   -2   -8  76833. 1726.49  81826. 1668.46
   -3   -2   -9  65047. 1103.01  59919. 1481.78
   -3   -2  -10 113315. 1974.36  98875. 1731.89
   -3   -2  -11  55286. 938.820  36478. 602.788
   -3   -2  -12  39910. 659.019  47233. 761.583
   -3   -2  -13  44926. 846.603  38713. 794.421
   -3   -2  -14  98290. 1849.75  98380. 1729.19
   -3   -2  -15  29685. 584.795  31291. 515.069
   -3   -2  -16  38493. 732.343  40621. 644.174
   -3   -2  -17  56680. 1208.28  53486. 988.753
   -3   -2  -18  22672. 480.431  25614. 436.347
   -3   -2  -19  31219. 533.963  19127. 381.961
   -3   -2  -20  47188. 746.738  45569. 769.230
   -3   -2  -21  19249. 411.426  19456. 460.188
   -3   -2  -22 286504. 5195.68 282681. 4795.32
   -3   -2  -23 105578. 1578.50 102564. 1531.26
   -3   -2  -24  11305. 248.763  11889. 249.662
   -3   -2  -25  55645. 1003.15  56950. 1006.30
   -3   -2  -26 167206. 2797.57 179622. 2994.15
   -3   -2  -27 201349. 3351.77 183626. 3061.63
   -3   -2  -28  30607. 646.873  35789. 664.867
   -3   -2  -29  27391. 690.058  29348. 726.495
   -3   -2  -30  79217. 1744.49  74629. 1650.02
   -3   -2  -31  11786. 356.545 8960.86 261.943
   -3   -2  -32  28115. 801.169  19955. 452.541
   -3   -2  -33 3245.61 189.069 3390.46 156.410
   -3   -2  -34 1827.26 232.163  446.33 152.721
   -3   -2  -35  63203. 1752.58  64237. 1768.33
   -3   -2  -36  52227. 1408.01  49438. 1464.69
   -3   -2  -37  58165. 1536.66  58524. 1533.96
   -3   -2  -38 1087.27 226.091 4273.50 283.490
   -3   -2  -39  55151. 1151.15  61403. 1131.80
   -3   -2  -40  38848. 1102.56  41412. 1301.84
   -3   -2  -41  26496. 632.478  28524. 755.285
   -3   -2  -42 8785.42 342.375 3850.20 288.124
   -3   -2  -43 2424.65 249.617 2802.07 322.132
   -3   -2  -44  20391. 673.863  22960. 832.208
   -3   -2  -45 106658. 2682.86 104273. 2960.41
   -3   -2  -46  67431. 1590.64  67116. 1909.13
   -3   -2  -47  52362. 1013.49  53981. 1533.96
   -3   -2  -48  232.03 243.365 1721.55 402.789
   -3   -2  -49  47503. 1007.65  46649. 1162.84
   -3   -2  -50  42861. 1138.55  45299. 1433.20
   -3   -2  -51  29676. 690.957  28403. 897.885
   -3   -2  -52  10477. 601.889 8475.03 584.345
   -3   -2  -53  31718. 804.318  32883. 992.352
   -3   -2  -54  16028. 626.630  19294. 728.294
   -3   -2  -55  14615. 540.710  17242. 854.250
   -3   -2  -56 159379. 4529.91 165047. 4714.34
   -3   -2  -57  24282. 998.649  20432. 917.678
   -3   -2  -58 132029. 3436.79 125596. 3698.60
   -3   -2  -59  47368. 1421.05  44031. 1542.96
   -3   -2  -60  11966. 628.429  12897. 748.987
   -3   -2  -61 4480.88 437.292 3327.93 533.963
   -3   -2  -62  45929. 1539.36  38632. 1420.15
   -3   -2  -63  29699. 1109.76  30423. 1207.38
   -3   -2  -64  32357. 1181.29  36424. 1365.72
   -3   -2  -65  20747. 876.292  22587. 1019.79
   -3   -2  -66  38007. 1340.98  37526. 1413.85
   -3   -2  -67  32285. 936.121  36014. 1055.33
   -3   -2  -68 1977.96 242.870 1394.06 230.994
   -3   -2  -69 4298.24 470.535 3289.25 580.746
   -3   -2  -70  14224. 735.042  11907. 787.674
   -3   -2  -71  29784. 875.393  25533. 855.150
   -3   -2  -72  11754. 694.556  11332. 813.315
   -3   -2  -73  50067. 1667.56  52946. 1814.66
   -3   -2  -74 9937.01 488.978 8304.08 430.634
   -3   -2  -75 8524.51 516.869 5996.40 642.375
   -3   -2  -76  51957. 1690.06  57760. 1916.78
   -3   -2  -77 1845.25 248.043 2840.30 259.019
   -3   -2  -78  25758. 1026.99  26554. 1129.10
   -3   -2  -79 5695.00 507.422 7112.00 646.873
   -3   -2  -80  551.06 354.611 -219.43 515.969
   -3   -2  -81  17247. 785.424  16041. 981.106
   -3   -2  -82 8627.97 673.414  10072. 800.269
   -3   -2  -83  19968. 1118.31  19321. 1050.38
   -3   -2  -84  818.26 420.737 -579.85 527.215
   -3   -2  -85  848.85 406.612  385.29 504.273
   -3   -2  -86 6878.09 581.196 7602.33 695.456
   -3   -2  -87  680.61 384.795 1085.92 495.726
   -3   -3   -1 151552. 2978.40 141745. 2756.63
   -3   -3   -2  55780. 1296.00  59019. 1387.76
   -3   -3   -3  10193. 235.672 6882.58 179.082
   -3   -3   -4 312415. 6099.86 307692. 6585.69
   -3   -3   -5 133513. 2671.61 131759. 2634.73
   -3   -3   -6 109357. 2069.27 139676. 2788.57
   -3   -3   -7  14881. 446.018 8038.68 382.501
   -3   -3   -8  22515. 470.085  23702. 487.629
   -3   -3   -9  35583. 588.393  33383. 524.516
   -3   -3  -10  78767. 1417.90  90283. 1610.43
   -3   -3  -11  36221. 609.086  46919. 702.653
   -3   -3  -12  83536. 1186.23  88889. 1257.76
   -3   -3  -13 1049.48 113.270 3109.31 126.361
   -3   -3  -14 131534. 2294.19 107512. 1898.33
   -3   -3  -15 6131.35 190.733 5182.18 190.373
   -3   -3  -16  24089. 433.918  27881. 487.179
   -3   -3  -17 156140. 3421.95 168871. 3114.26
   -3   -3  -18 230319. 4975.25 229330. 4187.13
   -3   -3  -19 506072. 9095.81 501124.  10648.
   -3   -3  -20 122537. 2148.90 139901. 2804.32
   -3   -3  -21 187089. 2547.46 158884. 2326.58
   -3   -3  -22 234998. 3393.61 246603. 3560.95
   -3   -3  -23 540710. 9698.60 488978. 9487.17
   -3   -3  -24  39105. 910.480  46829. 858.299
   -3   -3  -25 285290. 5515.06 287854. 6009.89
   -3   -3  -26 161583. 3195.23 120378. 2411.15
   -3   -3  -27  89833. 1449.84 100225. 1600.99
   -3   -3  -28  19681. 478.182  18421. 410.571
   -3   -3  -29  24962. 631.128  28205. 677.012
   -3   -3  -30 145119. 2284.75 141070. 2215.02
   -3   -3  -31 6536.21 289.383 5033.73 251.192
   -3   -3  -32 2373.82 213.630 4371.57 240.081
   -3   -3  -33  36199. 847.503  38929. 879.441
   -3   -3  -34  15020. 385.380  14377. 324.516
   -3   -3  -35  43315. 824.111  48898. 892.937
   -3   -3  -36  28929. 614.034  21889. 455.690
   -3   -3  -37 4193.88 252.316 6941.06 307.152
   -3   -3  -38  23009. 529.464  21439. 418.263
   -3   -3  -39  11466. 399.550  12267. 387.809
   -3   -3  -40  31637. 817.813  22006. 442.915
   -3   -3  -41  60639. 1191.18  60549. 1014.39
   -3   -3  -42  72694. 1369.77  70940. 1143.95
   -3   -3  -43  52137. 1260.46  54521. 963.112
   -3   -3  -44  45434. 941.070  45029. 794.421
   -3   -3  -45  15704. 530.364  14876. 388.709
   -3   -3  -46  42726. 907.332  37620. 755.285
   -3   -3  -47 110031. 2002.70 124291. 2246.96
   -3   -3  -48 234728. 4132.70 236032. 4588.39
   -3   -3  -49  14543. 516.419  16311. 647.323
   -3   -3  -50  45659. 1165.54  44278. 1297.34
   -3   -3  -51  19474. 817.813  13545. 841.205
   -3   -3  -52 137247. 3174.09 150517. 3826.81
   -3   -3  -53  21934. 684.210  24692. 863.247
   -3   -3  -54  43567. 1446.69  42384. 1282.05
   -3   -3  -55 106972. 3092.66 111651. 3744.94
   -3   -3  -56  40535. 948.717  44962. 1309.49
   -3   -3  -57  13572. 412.280  11529. 397.705
   -3   -3  -58 4651.37 248.628 5119.20 297.346
   -3   -3  -59  45974. 1156.09  42717. 1094.02
   -3   -3  -60  66037. 1298.69  57085. 1305.44
   -3   -3  -61 105353. 1993.25 111156. 2354.47
   -3   -3  -62  63428. 1263.61  58794. 1335.13
   -3   -3  -63  20949. 576.698  22393. 865.046
   -3   -3  -64 8470.53 323.706  10009. 524.066
   -3   -3  -65 9617.62 326.315 8848.39 512.820
   -3   -3  -66  50607. 1156.99  52856. 1430.05
   -3   -3  -67  24957. 1003.15  21291. 1012.59
   -3   -3  -68  64058. 1598.29  67026. 1702.65
   -3   -3  -69 1088.62 381.151 -514.62 506.072
   -3   -3  -70  15205. 760.683  17175. 932.073
   -3   -3  -71  29163. 871.794  25974. 876.742
   -3   -3  -72  18916. 856.499  17121. 953.665
   -3   -3  -73  23513. 989.203  21682. 1054.88
   -3   -3  -74  27562. 1100.76  28641. 1238.42
   -3   -3  -75 5249.66 522.717 4255.06 659.469
   -3   -3  -76  10472. 480.881 7732.79 492.127
   -3   -3  -77 6918.57 386.234 5650.02 415.024
   -3   -3  -78 4718.84 456.140 4445.34 691.857
   -3   -3  -79 2096.71 430.859 1770.13 555.105
   -3   -3  -80  37931. 1356.72  40355. 1556.90
   -3   -3  -81  10189. 609.986 9878.53 757.984
   -3   -3  -82 2510.57 404.183 2908.68 562.303
   -3   -3  -83 1349.08 373.594 1054.88 520.467
   -3   -3  -84 2275.75 402.339 1708.50 565.452
   -3   -3  -85 1204.23 430.724  806.57 536.212
   -3   -3  -86 2005.85 409.356 2224.02 608.636
   -3   -3  -87  11610. 814.214 8016.19 770.580
   -3   -4   -1  37620. 753.486  30463. 677.462
   -3   -4   -2  64777. 1515.97  56185. 1338.28
   -3   -4   -3  34696. 811.065  36685. 938.371
   -3   -4   -4  36050. 654.970  46424. 892.487
   -3   -4   -5  59064. 1104.81  51642. 981.106
   -3   -4   -6  49887. 1101.66  45749. 1127.30
   -3   -4   -7  22834. 471.884  32659. 690.957
   -3   -4   -8  47323. 1009.45  41957. 906.432
   -3   -4   -9  68196. 1158.79  81241. 1366.62
   -3   -4  -10  10738. 331.849  10693. 317.139
   -3   -4  -11  11403. 344.849  17778. 409.266
   -3   -4  -12 139811. 2234.82 120468. 1941.52
   -3   -4  -13  26617. 624.381  24633. 591.992
   -3   -4  -14  57805. 1253.26  48313. 896.535
   -3   -4  -15  30067. 551.956  37994. 665.766
   -3   -4  -16 188079. 2965.81 218128. 3170.04
   -3   -4  -17 101169. 2302.74 107647. 2238.41
   -3   -4  -18 162978. 3594.24 147368. 2985.60
   -3   -4  -19 6819.61 276.968  10081. 365.497
   -3   -4  -20  91543. 2074.22  93117. 2116.06
   -3   -4  -21  32798. 622.132  37868. 638.326
   -3   -4  -22 269230. 4601.88 262573. 4799.82
   -3   -4  -23  79847. 1241.11  86280. 1333.78
   -3   -4  -24 229554. 4198.83 217993. 3996.85
   -3   -4  -25  37395. 843.904  42874. 863.697
   -3   -4  -26  35227. 604.138  39784. 669.365
   -3   -4  -27 174044. 3224.02 178407. 3311.29
   -3   -4  -28 148493. 2194.78 137067. 2039.13
   -3   -4  -29  556.45  98.290  913.18 104.048
   -3   -4  -30  13072. 304.408  11543. 290.103
   -3   -4  -31  26595. 631.128  35164. 788.123
   -3   -4  -32  37062. 811.515  34085. 768.330
   -3   -4  -33  23518. 475.933  21750. 497.975
   -3   -4  -34 6243.81 259.964 6396.75 282.186
   -3   -4  -35  54701. 923.526  49843. 857.399
   -3   -4  -36  22209. 451.641  24354. 487.179
   -3   -4  -37  13167. 421.142  14008. 447.683
   -3   -4  -38  39532. 706.252  38052. 691.857
   -3   -4  -39 240666. 3651.82 235492. 3580.29
   -3   -4  -40  19172. 428.609  13171. 339.226
   -3   -4  -41 131624. 2194.78 123617. 1928.92
   -3   -4  -42 5407.10 286.594 7408.90 300.360
   -3   -4  -43  27746. 580.746  29645. 559.604
   -3   -4  -44  382.23 133.108 1216.37 130.454
   -3   -4  -45  27143. 635.177  28273. 550.157
   -3   -4  -46 8744.93 387.089 8398.55 298.560
   -3   -4  -47  31691. 671.164  25196. 526.765
   -3   -4  -48  11835. 338.911  12915. 329.149
   -3   -4  -49  21844. 845.253  25178. 784.974
   -3   -4  -50 110391. 2408.90  96041. 1984.25
   -3   -4  -51  37503. 956.364  37872. 896.535
   -3   -4  -52  12155. 503.823  14305. 454.790
   -3   -4  -53 4475.48 257.939 7071.52 318.848
   -3   -4  -54  19694. 980.206  21048. 586.144
   -3   -4  -55  557.80 199.190  736.39 106.613
   -3   -4  -56  66172. 1452.54  71480. 1519.57
   -3   -4  -57  38790. 1333.33  34903. 1222.22
   -3   -4  -58  25268. 955.015  21961. 811.065
   -3   -4  -59  54521. 1229.42  56275. 1268.55
   -3   -4  -60  97886. 2601.44 104003. 2760.23
   -3   -4  -61  13671. 452.091  16689. 524.516
   -3   -4  -62  26937. 762.482  24058. 728.744
   -3   -4  -63 111471. 2312.19 116374. 2409.35
   -3   -4  -64  37508. 1013.04  40814. 993.701
   -3   -4  -65  26199. 897.885  29082. 988.303
   -3   -4  -66  14085. 605.487  13036. 625.281
   -3   -4  -67 5542.06 372.559 8942.86 512.370
   -3   -4  -68   30.95 264.732 -137.97 392.802
   -3   -4  -69 2666.21 316.149 3277.55 464.237
   -3   -4  -70  378.09 275.258  203.87 401.394
   -3   -4  -71 3100.31 329.644 3035.98 447.638
   -3   -4  -72  14800. 506.072  16361. 677.012
   -3   -4  -73  11228. 519.568  13720. 725.145
   -3   -4  -74  25884. 927.125  27688. 1095.82
   -3   -4  -75 1135.85 392.982  412.87 679.711
   -3   -4  -76  60324. 1913.18  59829. 2319.84
   -3   -4  -77 6464.23 609.536 6432.74 776.427
   -3   -4  -78 1030.14 472.334 1908.68 630.229
   -3   -4  -79  17926. 916.328  20211. 1179.04
   -3   -4  -80 6234.81 611.785 4350.87 729.194
   -3   -4  -81 5398.10 591.992 4912.28 735.042
   -3   -4  -82  27503. 1247.86  22794. 1663.97
   -3   -4  -83  13306. 811.515  15124. 1053.53
   -3   -4  -84 7404.40 615.834 6864.59 745.388
   -3   -4  -85 4907.78 527.215 4723.34 636.527
   -3   -4  -86 3239.76 478.632 4099.86 591.542
   -3   -4  -87 3716.60 500.674 1734.14 502.923
   -3   -5   -1 236077. 3461.09 216149. 2974.36
   -3   -5   -2  74629. 1115.16  80387. 1191.18
   -3   -5   -3 6986.05 299.190 9194.77 315.609
   -3   -5   -4  86460. 1595.14  87089. 1608.64
   -3   -5   -5 134548. 2559.15 142645. 2701.75
   -3   -5   -6 168691. 2515.07 201754. 2977.50
   -3   -5   -7 3479.98 196.266 4534.41 230.589
   -3   -5   -8 181826. 2698.15 209402. 3080.97
   -3   -5   -9  27436. 605.487  25776. 574.448
   -3   -5  -10  39744. 722.446  67971. 1188.93
   -3   -5  -11  16761. 406.927  12798. 352.856
   -3   -5  -12  15106. 344.669  19775. 406.702
   -3   -5  -13  74269. 1206.93  89878. 1418.35
   -3   -5  -14  18605. 514.169  22182. 625.281
   -3   -5  -15  21939. 471.435  18988. 427.710
   -3   -5  -16 249168. 4592.89 268466. 4934.77
   -3   -5  -17  68421. 1509.67  62033. 1390.91
   -3   -5  -18  20684. 543.859  13900. 418.893
   -3   -5  -19 104273. 2406.21 100000. 2309.04
   -3   -5  -20 142105. 3174.99 134278. 3004.05
   -3   -5  -21  87764. 1372.92  74764. 1184.88
   -3   -5  -22  38776. 928.924  37647. 900.134
   -3   -5  -23 221367. 3472.33 217409. 3404.85
   -3   -5  -24 181151. 2870.89 193207. 3044.98
   -3   -5  -25  55870. 1251.91  48178. 1098.51
   -3   -5  -26  38192. 744.489  31691. 639.226
   -3   -5  -27  42290. 778.677  34561. 674.313
   -3   -5  -28  86010. 1466.04  95996. 1606.84
   -3   -5  -29  47683. 1103.91  45434. 1062.98
   -3   -5  -30  32038. 629.779  35385. 674.763
   -3   -5  -31  17994. 415.114  17508. 404.003
   -3   -5  -32  52317. 954.565  68466. 1193.43
   -3   -5  -33  35524. 721.997  34755. 711.200
   -3   -5  -34  12609. 348.493 9073.31 291.678
   -3   -5  -35 4113.36 320.827 4952.76 337.157
   -3   -5  -36  38430. 984.704  33819. 899.234
   -3   -5  -37  16253. 477.732  16365. 450.292
   -3   -5  -38  43428. 1160.59  47773. 1241.11
   -3   -5  -39  10252. 470.535  12096. 495.726
   -3   -5  -40 2052.18 212.415 3697.70 235.897
   -3   -5  -41  33171. 766.981  30999. 719.297
   -3   -5  -42  15740. 433.513  13135. 407.917
   -3   -5  -43  28241. 843.454  24062. 745.388
   -3   -5  -44 127125. 2944.67 135043. 3092.21
   -3   -5  -45 5051.73 348.493 6959.06 396.716
   -3   -5  -46  52317. 1351.78  53576. 1364.37
   -3   -5  -47  13068. 466.036  14638. 470.085
   -3   -5  -48  29064. 760.233  22020. 582.995
   -3   -5  -49 3370.67 296.806 3278.45 322.582
   -3   -5  -50  66937. 1694.11  56365. 1439.49
   -3   -5  -51 1538.01 152.317 1131.80 164.687
   -3   -5  -52  50697. 1075.57  53081. 1115.16
   -3   -5  -53  32618. 972.559  35789. 1387.31
   -3   -5  -54  97481. 2343.68 102789. 2289.70
   -3   -5  -55  48043. 1435.90  53216. 1395.86
   -3   -5  -56  26464. 673.414  27526. 699.954
   -3   -5  -57 2184.88 359.784 2043.63 298.650
   -3   -5  -58 3805.21 240.890 5011.24 212.236
   -3   -5  -59  55286. 1298.24  50607. 1013.94
   -3   -5  -60  11341. 463.787  10742. 380.431
   -3   -5  -61 4109.31 241.610 4700.85 223.347
   -3   -5  -62  15308. 477.732  11368. 385.290
   -3   -5  -63  39298. 1151.15  41507. 1013.94
   -3   -5  -64 9833.55 455.690 8893.38 336.302
   -3   -5  -65 3691.40 389.068 4898.78 348.358
   -3   -5  -66  42874. 995.950  47683. 1118.31
   -3   -5  -67  29726. 781.826  28893. 834.907
   -3   -5  -68 6329.28 367.611 6725.14 482.681
   -3   -5  -69 3149.34 364.912 3878.54 517.318
   -3   -5  -70 2661.27 356.770 4152.49 495.276
   -3   -5  -71 9518.66 515.519 8052.17 551.057
   -3   -5  -72  27112. 762.932  28142. 810.615
   -3   -5  -73 1309.49 312.820 2188.93 423.481
   -3   -5  -74  50607. 1082.32  53081. 1149.35
   -3   -5  -75 2552.85 348.358 3086.37 440.800
   -3   -5  -76  12303. 548.807 8902.38 555.105
   -3   -5  -77  29289. 909.581  29348. 979.756
   -3   -5  -78 4362.12 358.164 3965.36 416.419
   -3   -5  -79  811.07 269.815 1679.26 361.403
   -3   -5  -80 2914.53 304.228 3489.43 459.739
   -3   -5  -81 6698.15 386.279 6882.58 542.060
   -3   -5  -82 3498.42 316.239 3899.68 448.178
   -3   -5  -83 5168.69 466.486 3345.93 444.489
   -3   -5  -84  31565. 987.403  34579. 1246.96
   -3   -5  -85 9986.50 610.436 8097.16 757.984
   -3   -5  -86 6959.06 551.956 5060.72 652.721
   -3   -5  -87 7107.51 555.105 6783.62 858.749
   -3   -6   -1 136077. 1933.42 152406. 2147.55
   -3   -6   -2 116914. 2125.50 118263. 2146.20
   -3   -6   -3 110886. 2027.89 112730. 2053.08
   -3   -6   -4  16122. 483.580  20585. 456.590
   -3   -6   -5  50607. 1034.64  34858. 777.327
   -3   -6   -6  29150. 529.914  28264. 515.969
   -3   -6   -7  91993. 1714.80 121008. 2194.78
   -3   -6   -8  56770. 1017.09  51147. 932.523
   -3   -6   -9 2356.72 252.002 5051.73 512.370
   -3   -6  -10  37508. 660.818  39433. 684.660
   -3   -6  -11  20526. 468.735  38444. 677.462
   -3   -6  -12  13675. 421.817  10481. 369.095
   -3   -6  -13  75843. 1446.24  91318. 1698.15
   -3   -6  -14  37535. 814.214  41669. 880.341
   -3   -6  -15  38682. 834.907  33468. 749.437
   -3   -6  -16  639.68  96.581  488.53  98.830
   -3   -6  -17  49932. 956.364  43819. 861.448
   -3   -6  -18  11120. 442.645  14408. 509.671
   -3   -6  -19  83491. 1465.14  83041. 1461.54
   -3   -6  -20 125326. 2057.58 121053. 2000.00
   -3   -6  -21  18902. 583.895  14732. 504.723
   -3   -6  -22  80567. 1385.96  79577. 1367.07
   -3   -6  -23 1410.26 246.019 1269.00 256.095
   -3   -6  -24 111876. 1827.26 123257. 1996.40
   -3   -6  -25  17081. 548.807  13356. 480.881
   -3   -6  -26  79262. 1714.35  73549. 1601.44
   -3   -6  -27 7665.31 375.933 4189.83 317.634
   -3   -6  -28 5937.92 245.569 6680.16 257.175
   -3   -6  -29  18988. 591.542  15002. 519.118
   -3   -6  -30 8947.36 331.354  10171. 338.506
   -3   -6  -31 5092.21 267.386 5290.14 266.666
   -3   -6  -32  41912. 862.797  41340. 837.606
   -3   -6  -33  11475. 493.027  13860. 546.108
   -3   -6  -34  34674. 778.227  33144. 734.142
   -3   -6  -35  35047. 728.744  31125. 704.903
   -3   -6  -36  32784. 737.741  32128. 727.395
   -3   -6  -37  43558. 872.694  49348. 960.413
   -3   -6  -38 5713.00 265.677 6423.75 270.310
   -3   -6  -39  12874. 393.657  10292. 350.607
   -3   -6  -40  12461. 533.063  12276. 530.364
   -3   -6  -41  19690. 672.964  20706. 728.744
   -3   -6  -42  595.59 355.105 2016.64 340.530
   -3   -6  -43  13851. 552.406  13855. 508.771
   -3   -6  -44  15493. 578.497  14665. 578.047
   -3   -6  -45  24220. 612.235  23734. 620.782
   -3   -6  -46  22762. 597.840  28614. 744.489
   -3   -6  -47  96221. 1700.40  87044. 1553.30
   -3   -6  -48  29262. 719.747  27274. 696.805
   -3   -6  -49  41237. 842.104  34224. 731.893
   -3   -6  -50 7067.02 295.816 9226.26 333.243
   -3   -6  -51  14935. 582.096  15722. 593.792
   -3   -6  -52  12146. 447.278  13351. 482.231
   -3   -6  -53  38358. 1041.83  41939. 1367.52
   -3   -6  -54  56410. 1293.30  56590. 1191.18
   -3   -6  -55  45974. 1305.89  43932. 1173.64
   -3   -6  -56  14238. 416.644  15115. 476.833
   -3   -6  -57  36005. 1009.45  30162. 892.037
   -3   -6  -58  59334. 1475.93  57760. 1442.64
   -3   -6  -59 1928.92 198.605 3133.15 221.142
   -3   -6  -60 2211.42 212.775 2184.88 224.786
   -3   -6  -61  26694. 668.465  29402. 727.844
   -3   -6  -62  18430. 681.511  16748. 536.662
   -3   -6  -63  21570. 701.754  27004. 838.056
   -3   -6  -64 8214.12 341.340 8533.51 397.031
   -3   -6  -65  14026. 520.917  13851. 482.231
   -3   -6  -66  62663. 1705.80  65497. 1590.64
   -3   -6  -67  59379. 1627.53  57400. 1432.75
   -3   -6  -68  927.12 182.996 1256.86 163.922
   -3   -6  -69  391.99 362.213   -4.69 288.079
   -3   -6  -70 6635.17 551.956 5015.74 362.618
   -3   -6  -71 1496.62 362.078 2042.28 299.820
   -3   -6  -72  14723. 645.973  13351. 439.136
   -3   -6  -73  20481. 1120.11  20828. 1042.73
   -3   -6  -74 2170.49 632.028 3146.65 591.093
   -3   -6  -75  16631. 979.756  17000. 963.112
   -3   -6  -76  10121. 808.816 9779.57 744.489
   -3   -6  -77  32650. 1187.13  30823. 1100.31
   -3   -6  -78 8119.65 610.886 7031.03 657.219
   -3   -6  -79 6819.61 457.489 5663.51 573.549
   -3   -6  -80 1237.52 312.190 1097.61 426.405
   -3   -6  -81 2874.49 341.745 3479.08 470.985
   -3   -6  -82  11098. 455.690  11894. 543.859
   -3   -6  -83 7125.50 431.354 7687.80 547.458
   -3   -6  -84 7179.48 380.701 7332.43 524.066
   -3   -6  -85 3346.83 334.323 3699.05 439.901
   -3   -6  -86  10279. 444.084  10837. 823.661
   -3   -6  -87 3331.08 487.179 4772.82 859.198
   -3   -7   -1  12897. 565.452 8600.98 509.671
   -3   -7   -2 416464. 7161.49 398245. 6842.10
   -3   -7   -3  80882. 1555.10  80342. 1534.41
   -3   -7   -4  95816. 2287.45 100630. 2380.56
   -3   -7   -5  54656. 1429.60  51147. 1341.43
   -3   -7   -6 117994. 2166.44 140216. 2526.76
   -3   -7   -7  86460. 2090.87  96176. 2279.35
   -3   -7   -8 234593. 4137.65 211876. 3740.44
   -3   -7   -9  17346. 546.558  25663. 619.433
   -3   -7  -10  56320. 1459.74  85155. 2056.23
   -3   -7  -11  10085. 424.156  13261. 419.658
   -3   -7  -12 5704.00 286.594 5969.40 262.213
   -3   -7  -13  494.83 277.013 1935.67 276.113
   -3   -7  -14  94917. 1920.38  94377. 1907.33
   -3   -7  -15  97706. 1973.91  85155. 1739.09
   -3   -7  -16  31975. 814.664  31345. 799.369
   -3   -7  -17  44291. 900.584  45074. 997.300
   -3   -7  -18  84480. 1608.19  83716. 1599.19
   -3   -7  -19 126900. 2486.28 113180. 2053.53
   -3   -7  -20  74359. 1583.44  66712. 1430.05
   -3   -7  -21  23068. 683.760  22245. 860.548
   -3   -7  -22  71840. 1266.76  70085. 1233.47
   -3   -7  -23 127485. 2093.12 127485. 2088.62
   -3   -7  -24  55645. 1052.63  54071. 1021.14
   -3   -7  -25  60549. 1407.56  70535. 1587.49
   -3   -7  -26  17256. 594.241  17323. 587.494
   -3   -7  -27  18943. 629.329  17175. 592.442
   -3   -7  -28  14552. 465.137  17859. 499.775
   -3   -7  -29  20436. 663.067  27018. 778.227
   -3   -7  -30 8092.66 433.288 8065.67 428.385
   -3   -7  -31  20540. 669.815  20981. 639.675
   -3   -7  -32 9199.27 443.679  13986. 541.610
   -3   -7  -33 3032.39 333.693 4395.86 401.439
   -3   -7  -34 7611.33 294.557  11547. 413.090
   -3   -7  -35  19501. 497.975  19433. 560.503
   -3   -7  -36  17139. 547.458  24615. 654.970
   -3   -7  -37 5299.14 345.749 3096.26 352.406
   -3   -7  -38 1707.60 318.173 2465.58 370.085
   -3   -7  -39 9599.63 389.968 9469.18 427.845
   -3   -7  -40 7723.79 429.959  11466. 536.212
   -3   -7  -41 108592. 1785.87 113360. 1985.60
   -3   -7  -42  19384. 636.077  20211. 673.863
   -3   -7  -43  18484. 620.332  12861. 595.141
   -3   -7  -44  75753. 1402.61  79937. 1471.43
   -3   -7  -45  11669. 488.978  14062. 618.983
   -3   -7  -46  24202. 619.882  24953. 561.853
   -3   -7  -47 5236.16 377.238 6342.77 509.671
   -3   -7  -48  65182. 1208.28  64147. 1217.27
   -3   -7  -49  55106. 1317.14  59109. 1401.26
   -3   -7  -50  11296. 386.414 9505.16 346.288
   -3   -7  -51 1892.04 322.402 1535.31 362.573
   -3   -7  -52 100315. 1698.15 104588. 1766.53
   -3   -7  -53  19195. 533.513  20018. 606.387
   -3   -7  -54  30967. 868.195  25641. 665.316
   -3   -7  -55  11143. 720.647  11790. 611.785
   -3   -7  -56  67116. 1724.24  69591. 2039.13
   -3   -7  -57 1579.40 380.971  829.06 387.224
   -3   -7  -58 1209.18 364.957 1690.06 402.519
   -3   -7  -59  46739. 1288.80  43581. 1230.77
   -3   -7  -60 1097.61 207.917 1290.60 201.979
   -3   -7  -61  53846. 1118.31  55241. 1141.70
   -3   -7  -62  56185. 1355.82  66667. 1578.05
   -3   -7  -63  19834. 663.517  19757. 710.301
   -3   -7  -64  32856. 910.930  33734. 965.361
   -3   -7  -65  74629. 1365.27  86865. 1570.85
   -3   -7  -66  15722. 581.646  16509. 646.873
   -3   -7  -67  41345. 941.519  39816. 807.017
   -3   -7  -68  18178. 629.329  17355. 656.769
   -3   -7  -69  38147. 1048.13  45299. 1177.24
   -3   -7  -70  10306. 480.881  11655. 490.778
   -3   -7  -71  13635. 585.694  12222. 534.862
   -3   -7  -72 5465.58 301.529 5083.22 298.650
   -3   -7  -73 8349.07 477.732 8002.69 481.331
   -3   -7  -74  49393. 1219.52  52811. 1303.64
   -3   -7  -75 1410.25 357.714 1609.09 335.987
   -3   -7  -76  16100. 473.684  15524. 430.769
   -3   -7  -77 3479.08 389.383 5465.58 376.113
   -3   -7  -78  12569. 647.773  13207. 516.869
   -3   -7  -79  21799. 844.803  20742. 661.718
   -3   -7  -80 8771.92 533.513 8821.40 685.109
   -3   -7  -81 9082.31 604.588 9374.71 708.501
   -3   -7  -82 4727.84 487.629 4225.82 557.804
   -3   -7  -83  16640. 854.250  12915. 1190.28
   -3   -7  -84 8884.38 618.533 9887.53 660.368
   -3   -7  -85 8443.54 601.439 8785.42 636.527
   -3   -7  -86 3358.07 624.831 2898.33 723.796
   -3   -7  -87 -369.77 741.790 1768.78 792.622
   -3   -8   -1  68826. 1385.06  78048. 1538.46
   -3   -8   -2 249572. 3482.23 236077. 3302.29
   -3   -8   -3 6464.23 300.764  11053. 359.154
   -3   -8   -4 103104. 1551.06 105938. 1591.09
   -3   -8   -5  47008. 792.622  57220. 926.675
   -3   -8   -6 138776. 2003.60 114845. 1689.61
   -3   -8   -7  13689. 516.419  11390. 487.629
   -3   -8   -8  27661. 568.600  32492. 634.727
   -3   -8   -9  47323. 841.654  51732. 899.234
   -3   -8  -10  59109. 1221.77  47458. 1035.99
   -3   -8  -11  53351. 904.183  46244. 816.913
   -3   -8  -12  70445. 1502.02  72425. 1547.01
   -3   -8  -13 246109. 4610.88 242870. 4570.40
   -3   -8  -14  93567. 1908.68  88169. 1831.31
   -3   -8  -15  83626. 1385.96  73864. 1260.91
   -3   -8  -16 177103. 2856.95 156950. 2565.00
   -3   -8  -17 4925.77 373.954 7638.32 474.583
   -3   -8  -18 9401.70 524.066 7656.31 539.811
   -3   -8  -19 9208.27 536.662 4355.37 390.823
   -3   -8  -20  43914. 1291.05  35484. 982.455
   -3   -8  -21 123482. 2075.12 125281. 2119.66
   -3   -8  -22  85335. 1889.34  86280. 1923.97
   -3   -8  -23  49258. 942.419  67926. 1233.02
   -3   -8  -24 2793.97 321.412 2394.51 348.853
   -3   -8  -25  35848. 772.829  33612. 767.431
   -3   -8  -26  13945. 409.491  12645. 439.856
   -3   -8  -27  33257. 716.149  32677. 722.896
   -3   -8  -28 1776.43 298.290 2824.56 335.402
   -3   -8  -29 4322.53 372.154 3844.80 384.075
   -3   -8  -30  44354. 1130.90  41287. 1092.22
   -3   -8  -31  19213. 530.814  17580. 486.279
   -3   -8  -32  28848. 704.003  30837. 656.769
   -3   -8  -33  26662. 790.822  24170. 755.285
   -3   -8  -34 4556.90 230.904 4961.76 277.013
   -3   -8  -35  15870. 604.138  20288. 686.909
   -3   -8  -36 2545.21 190.373 3228.97 209.671
   -3   -8  -37  14494. 572.199  17800. 634.277
   -3   -8  -38 1184.88 317.454  829.51 326.270
   -3   -8  -39  31655. 688.708  38677. 786.324
   -3   -8  -40 7125.50 373.099 8007.19 386.999
   -3   -8  -41 5951.41 296.401 2520.02 245.434
   -3   -8  -42  20634. 579.397  24242. 680.611
   -3   -8  -43  13734. 428.070  12659. 416.464
   -3   -8  -44  35250. 734.592  38088. 774.178
   -3   -8  -45 5735.49 413.180 6311.28 429.194
   -3   -8  -46  42263. 852.451  42519. 855.600
   -3   -8  -47  89339. 1990.10  91543. 1933.42
   -3   -8  -48 2551.05 255.735 4328.38 264.552
   -3   -8  -49  77283. 1561.85  76158. 1573.10
   -3   -8  -50  44737. 1160.59  48493. 1250.11
   -3   -8  -51 8133.15 441.700 8326.58 558.704
   -3   -8  -52  44624. 1165.99  43162. 1155.64
   -3   -8  -53 1829.51 213.630 1104.81 211.471
   -3   -8  -54 154926. 3742.69 153441. 3469.18
   -3   -8  -55  312.37 324.336 1218.17 400.584
   -3   -8  -56 6968.05 351.732 7692.30 379.217
   -3   -8  -57  21129. 728.294  22605. 796.670
   -3   -8  -58  10279. 376.113 9694.10 390.778
   -3   -8  -59 7665.31 467.386 8146.64 535.762
   -3   -8  -60  11520. 542.510 8884.38 550.607
   -3   -8  -61  53081. 1026.09  54341. 1139.00
   -3   -8  -62  515.97 322.807  185.56 408.861
   -3   -8  -63  16860. 487.179  15200. 485.380
   -3   -8  -64  26770. 833.557  33405. 1004.05
   -3   -8  -65  23518. 678.362  17818. 617.183
   -3   -8  -66  15996. 461.538  15083. 468.735
   -3   -8  -67 5870.44 378.227 4420.15 467.386
   -3   -8  -68 4382.36 391.857 4422.85 470.535
   -3   -8  -69 1382.36 337.786 1919.03 473.234
   -3   -8  -70  43572. 1035.09  38839. 1123.26
   -3   -8  -71  20333. 662.617  22380. 735.492
   -3   -8  -72  15520. 732.343  15533. 735.042
   -3   -8  -73  11030. 537.561  13590. 605.937
   -3   -8  -74 2887.09 414.934 2313.09 484.480
   -3   -8  -75 1100.76 377.103 1603.24 406.702
   -3   -8  -76  316.91 367.566 1232.57 391.633
   -3   -8  -77 2910.93 259.199 2809.71 280.432
   -3   -8  -78 2463.79 386.369 2393.61 417.678
   -3   -8  -79  13743. 597.390  15385. 663.967
   -3   -8  -80 9532.15 528.564 9478.17 475.033
   -3   -8  -81 5303.64 429.689 5775.97 436.077
   -3   -8  -82  12600. 545.658  13959. 591.992
   -3   -8  -83 7651.81 497.076 7165.98 405.128
   -3   -8  -84 2352.22 364.957 3137.65 318.488
   -3   -8  -85  295.10 360.368   71.93 273.234
   -3   -8  -86 2168.24 382.861 2259.56 682.860
   -3   -9   -1 130364. 1910.03 135672. 1982.00
   -3   -9   -2  15744. 416.194  14067. 396.941
   -3   -9   -3  44094. 1006.75  46964. 1053.98
   -3   -9   -4  53171. 1158.34  45659. 1032.84
   -3   -9   -5  401.53 123.662  383.09 117.139
   -3   -9   -6  74179. 1199.73  79577. 1269.45
   -3   -9   -7  56185. 942.419  61808. 1014.84
   -3   -9   -8  22488. 657.219  14255. 512.820
   -3   -9   -9  53351. 1156.99  55600. 1201.08
   -3   -9  -10  40418. 761.583  46424. 842.554
   -3   -9  -11 5317.13 361.673 5132.70 360.368
   -3   -9  -12 6041.38 372.244 5510.57 361.853
   -3   -9  -13 1721.55 158.030 1803.87 160.953
   -3   -9  -14 176878. 3406.20 161853. 3143.50
   -3   -9  -15 163338. 3164.64 183940. 3533.96
   -3   -9  -16  73054. 1582.99  82456. 1751.69
   -3   -9  -17  42816. 1052.63  39865. 1165.54
   -3   -9  -18  89519. 1882.59  61673. 1607.74
   -3   -9  -19 145794. 2959.96 158479. 2908.23
   -3   -9  -20 4637.87 267.926 4346.37 233.153
   -3   -9  -21  43360. 823.661  44629. 843.004
   -3   -9  -22  11709. 504.273 6914.07 422.941
   -3   -9  -23  88349. 1452.99  89474. 1470.53
   -3   -9  -24  92263. 1518.22  91498. 1506.07
   -3   -9  -25 6981.55 433.378 5852.45 415.429
   -3   -9  -26 3095.81 360.818 5987.40 419.928
   -3   -9  -27  25974. 587.044  28192. 614.034
   -3   -9  -28  35911. 949.617  29348. 837.606
   -3   -9  -29  26928. 829.509  26478. 826.810
   -3   -9  -30  76473. 1728.29  76698. 1738.19
   -3   -9  -31  15929. 628.879  19933. 707.602
   -3   -9  -32  52182. 1049.93  51732. 1044.53
   -3   -9  -33  16644. 642.375  18542. 683.310
   -3   -9  -34  16289. 479.981  18898. 526.315
   -3   -9  -35  14764. 614.484 9001.34 507.872
   -3   -9  -36  30364. 898.784  37152. 1022.04
   -3   -9  -37 101889. 1718.40  98515. 1671.16
   -3   -9  -38  42695. 1120.56  42470. 1121.01
   -3   -9  -39  59289. 1113.81  56680. 1080.97
   -3   -9  -40  41741. 857.849  35353. 771.929
   -3   -9  -41 7624.82 329.104 6198.82 309.491
   -3   -9  -42  20882. 728.744  21480. 744.489
   -3   -9  -43  13459. 600.089  11048. 557.804
   -3   -9  -44  21952. 743.139  25551. 822.311
   -3   -9  -45  84975. 1493.93  84031. 1587.94
   -3   -9  -46  42960. 938.371  38956. 959.513
   -3   -9  -47 109357. 2545.21 121997. 2837.60
   -3   -9  -48  61988. 1605.94  65182. 1699.95
   -3   -9  -49 3149.34 431.219 3410.25 478.632
   -3   -9  -50  19330. 753.036  22987. 871.794
   -3   -9  -51  12128. 463.787  13522. 517.318
   -3   -9  -52 7260.45 589.293 4988.75 532.613
   -3   -9  -53  48313. 1359.87  51777. 1390.91
   -3   -9  -54 1323.89 447.278 2460.19 1033.74
   -3   -9  -55 9487.17 425.146 9599.63 469.635
   -3   -9  -56  47053. 1419.70  39046. 1493.48
   -3   -9  -57  41592. 1216.82  43995. 1364.37
   -3   -9  -58  67071. 1372.47  63968. 1260.46
   -3   -9  -59 2983.35 390.328 2784.07 533.063
   -3   -9  -60  55915. 1445.34  58929. 1523.62
   -3   -9  -61  12776. 502.923  10508. 551.506
   -3   -9  -62 2157.89 369.230 2401.71 534.862
   -3   -9  -63 2550.60 409.446 2627.53 520.467
   -3   -9  -64  17382. 734.592  19510. 835.357
   -3   -9  -65  18286. 737.291  20607. 867.295
   -3   -9  -66 1652.27 383.041 2302.29 506.072
   -3   -9  -67  36208. 1095.82  38156. 1239.31
   -3   -9  -68  279.62 224.741 1358.52 243.410
   -3   -9  -69 2944.67 410.976 2484.03 509.221
   -3   -9  -70  17031. 738.191  16635. 803.418
   -3   -9  -71  12546. 602.339  12865. 717.948
   -3   -9  -72 4100.76 419.793 2364.37 504.273
   -3   -9  -73 2349.53 370.535 3067.92 514.169
   -3   -9  -74  40468. 1127.30  43081. 1311.29
   -3   -9  -75  15506. 640.125  16046. 757.084
   -3   -9  -76  18327. 679.262  17000. 775.078
   -3   -9  -77 1156.09 296.086 1720.20 454.790
   -3   -9  -78  414.84 377.148 1348.18 414.934
   -3   -9  -79 4529.91 534.862 7489.87 556.905
   -3   -9  -80 1752.14 416.734 2955.01 527.665
   -3   -9  -81 5686.00 475.033 6131.35 633.828
   -3   -9  -82  23770. 903.283  21156. 940.170
   -3   -9  -83 3338.28 416.509 3993.25 490.328
   -3   -9  -84  524.07 343.409  408.91 373.189
   -3   -9  -85 6365.27 545.209 6626.17 731.443
   -3   -9  -86  856.95 395.546  388.48 764.732
   -3   -9  -87 6014.39 1388.21 4101.21 1831.31
   -3  -10   -1 164822. 3017.99 151192. 2796.67
   -3  -10   -2 148448. 2191.18 151597. 2231.22
   -3  -10   -3  31646. 687.359  36820. 756.634
   -3  -10   -4 301169. 4198.83 268826. 3776.87
   -3  -10   -5 170130. 3110.66 177013. 3229.42
   -3  -10   -6 238326. 3381.46 235267. 3345.48
   -3  -10   -7  41858. 819.162  39064. 847.952
   -3  -10   -8  12060. 534.412  13959. 569.050
   -3  -10   -9  41439. 856.949  48223. 950.067
   -3  -10  -10  26244. 613.135  28273. 637.876
   -3  -10  -11  11260. 522.267  11664. 537.111
   -3  -10  -12  18268. 643.724  15479. 597.840
   -3  -10  -13  58434. 1094.47  56320. 1060.73
   -3  -10  -14  74584. 1292.85  68781. 1209.63
   -3  -10  -15  42829. 837.606  40310. 809.266
   -3  -10  -16  27769. 635.177  20423. 536.662
   -3  -10  -17 135312. 2713.00 137832. 2945.57
   -3  -10  -18 183356. 3562.30 185695. 4161.04
   -3  -10  -19 162843. 3703.10 174449. 3403.96
   -3  -10  -20  24584. 877.192  23099. 744.039
   -3  -10  -21  29015. 654.970  31408. 693.207
   -3  -10  -22 1899.23 365.362 2645.07 381.466
   -3  -10  -23  49438. 1210.97  33675. 933.422
   -3  -10  -24  53036. 995.501  54116. 1007.20
   -3  -10  -25  22735. 739.091  27958. 832.658
   -3  -10  -26 2664.86 382.096 2645.97 374.314
   -3  -10  -27  85605. 1502.47  81781. 1447.14
   -3  -10  -28  48718. 1014.39  50652. 1040.03
   -3  -10  -29  27031. 860.098  29186. 900.134
   -3  -10  -30  14269. 632.478  13392. 619.433
   -3  -10  -31  48853. 1023.84  46649.  999.55
   -3  -10  -32  33045. 981.106  30634. 932.973
   -3  -10  -33  19744. 733.243  19888. 745.838
   -3  -10  -34  38174. 804.768  30549. 790.373
   -3  -10  -35  77913. 1449.39  73234. 1386.86
   -3  -10  -36  20679. 655.420  30004. 849.302
   -3  -10  -37 118488. 2121.01 126586. 2264.96
   -3  -10  -38 7782.27 529.014 5092.21 514.619
   -3  -10  -39  14597. 666.216  14935. 713.000
   -3  -10  -40 124786. 2212.32 126271. 2253.71
   -3  -10  -41  32609. 846.153  36451. 1031.04
   -3  -10  -42  57220. 1496.62  55151. 1499.77
   -3  -10  -43  54071. 1116.96  57265. 1188.48
   -3  -10  -44  38974. 948.717  30463. 854.250
   -3  -10  -45  57400. 1532.61  56590. 1551.96
   -3  -10  -46 9919.02 576.248  10846. 657.219
   -3  -10  -47  91498. 2205.58  95501. 2333.33
   -3  -10  -48  16955. 639.675  13486. 633.378
   -3  -10  -49  30463. 820.062  34107. 914.979
   -3  -10  -50 113495. 2090.42 113090. 2114.71
   -3  -10  -51  68196. 1752.14  74674. 1804.32
   -3  -10  -52 228520. 4315.79 238866. 3877.64
   -3  -10  -53  30090. 815.564  26415. 748.537
   -3  -10  -54 1148.90 461.538 1529.91 655.870
   -3  -10  -55  64552. 1268.10  58974. 1179.94
   -3  -10  -56  79532. 1706.25  72380. 1579.40
   -3  -10  -57 1387.31 423.211 1067.48 418.398
   -3  -10  -58  43936. 1245.16  49348. 1288.80
   -3  -10  -59 4329.28 467.836 5078.72 572.649
   -3  -10  -60  196.54 388.034 -269.46 484.930
   -3  -10  -61  58075. 1227.17  60504. 1288.35
   -3  -10  -62  20900. 818.263  20949. 864.147
   -3  -10  -63  18241. 563.652  19289. 596.491
   -3  -10  -64 8295.09 556.005 8209.62 628.429
   -3  -10  -65  14332. 567.251  15250. 660.368
   -3  -10  -66 5393.61 485.829 5730.99 576.698
   -3  -10  -67  22159. 840.305  27652. 1103.01
   -3  -10  -68 5213.67 491.677 6387.76 679.711
   -3  -10  -69 9338.72 431.219 9622.12 506.972
   -3  -10  -70  15569. 632.028  13153. 832.658
   -3  -10  -71 7183.98 531.713 8263.60 707.152
   -3  -10  -72  27724. 753.486  27490. 815.564
   -3  -10  -73  372.87 371.165  904.18 564.552
   -3  -10  -74 1279.35 369.950 1396.31 467.386
   -3  -10  -75  11170. 573.099  11116. 653.171
   -3  -10  -76  15065. 650.472  13774. 709.401
   -3  -10  -77 2947.37 391.408 3578.94 489.428
   -3  -10  -78 4957.26 425.011 5605.03 522.717
   -3  -10  -79  213.68 314.395  474.13 416.464
   -3  -10  -80 3197.48 379.397 2594.69 444.174
   -3  -10  -81 3484.03 315.249 3622.13 436.077
   -3  -10  -82  12357. 719.297  11997. 622.581
   -3  -10  -83 3007.19 422.222 3311.29 532.613
   -3  -10  -84 2143.05 390.013 2515.97 412.100
   -3  -10  -85 5024.74 496.176 5146.19 653.621
   -3  -10  -86 3224.47 733.692 2646.87 834.007
   -3  -10  -87  888.44 970.759 1479.98 892.037
   -3  -11   -1  22654. 643.724  28160. 719.297
   -3  -11   -2 9419.69 514.169 8254.60 496.626
   -3  -11   -3  15281. 618.533  12551. 573.549
   -3  -11   -4  15380. 635.627  21314. 735.042
   -3  -11   -5  63968. 1152.50  55106. 1031.49
   -3  -11   -6  30265. 892.937  23009. 765.631
   -3  -11   -7 2832.66 382.456 5537.56 436.032
   -3  -11   -8  67431. 1233.92  71615. 1290.60
   -3  -11   -9  26163. 814.214  30153. 883.940
   -3  -11  -10 136392. 2531.71 127170. 2254.61
   -3  -11  -11  29622. 939.720  25632. 881.691
   -3  -11  -12  34130. 1005.40  37773. 1096.27
   -3  -11  -13  80567. 1508.32  91138. 1693.21
   -3  -11  -14  28390. 797.570  31296. 841.654
   -3  -11  -15  90508. 1631.13  99100. 1775.98
   -3  -11  -16  45839. 1464.24  41138. 1177.69
   -3  -11  -17 154836. 2588.84 138641. 2359.87
   -3  -11  -18 5069.72 454.790 5461.08 604.588
   -3  -11  -19  53486. 1156.54  49438. 1250.56
   -3  -11  -20  36082. 1130.45  34705. 1061.18
   -3  -11  -21 3675.21 432.568 1300.94 433.513
   -3  -11  -22  19748. 748.987  20108. 787.224
   -3  -11  -23  13783. 525.416  13410. 551.506
   -3  -11  -24  42047. 911.380  35061. 829.959
   -3  -11  -25  12681. 538.461  11453. 565.901
   -3  -11  -26 8326.58 563.202 6050.38 518.218
   -3  -11  -27 2861.45 430.004 1487.63 424.426
   -3  -11  -28  54611. 1399.01  56275. 1434.10
   -3  -11  -29 5708.50 525.416 8326.58 566.801
   -3  -11  -30  45434. 1235.72  50832. 1337.83
   -3  -11  -31 4880.79 497.975 9181.28 576.698
   -3  -11  -32 9194.77 576.698 6567.69 524.516
   -3  -11  -33  24827. 663.967  30121. 738.641
   -3  -11  -34  53801. 1399.01  51867. 1359.42
   -3  -11  -35 4498.42 321.862 8259.10 372.424
   -3  -11  -36  10252. 446.063 8398.55 430.634
   -3  -11  -37  25029. 668.915  25416. 687.809
   -3  -11  -38  98875. 1798.47 101169. 1976.61
   -3  -11  -39 109447. 2577.60 127800. 2966.26
   -3  -11  -40  46154. 1336.03  43648. 1321.64
   -3  -11  -41  70850. 1415.20  78497. 1545.21
   -3  -11  -42  25389. 703.553  20004. 640.575
   -3  -11  -43  31165. 808.366  28165. 784.075
   -3  -11  -44  67341. 1399.46  72470. 1493.03
   -3  -11  -45  94512. 1816.91  96131. 1858.30
   -3  -11  -46  17242. 808.816  21093. 932.073
   -3  -11  -47 190823. 3362.57 197616. 3485.83
   -3  -11  -48 116509. 3001.35 118084. 2846.15
   -3  -11  -49  33189. 883.940  35236. 966.261
   -3  -11  -50  14202. 553.306  15430. 592.892
   -3  -11  -51  64102. 1773.28  61403. 1754.38
   -3  -11  -52  21237. 1103.91  17872. 919.477
   -3  -11  -53 2266.30 500.674 2081.87 580.296
   -3  -11  -54  20486. 881.691  21309. 877.192
   -3  -11  -55  11192. 703.553  10787. 762.482
   -3  -11  -56 2053.98 568.151 2261.36 694.556
   -3  -11  -57  79442. 1645.97  73909. 1686.01
   -3  -11  -58 6648.67 544.309 6257.30 686.459
   -3  -11  -59 8803.41 635.177 7890.23 711.650
   -3  -11  -60 1951.86 281.196 1107.51 275.168
   -3  -11  -61  20526. 902.833  20247. 926.225
   -3  -11  -62  21525. 907.332  24615. 1020.24
   -3  -11  -63  19100. 867.745  16478. 850.201
   -3  -11  -64  19469. 933.422  22281. 986.054
   -3  -11  -65 4072.87 525.416 5497.07 688.708
   -3  -11  -66  13446. 752.586  17625. 892.937
   -3  -11  -67  23063. 951.416  26329. 1012.14
   -3  -11  -68  30292. 896.085  31206. 909.581
   -3  -11  -69  12546. 610.436  13104. 709.851
   -3  -11  -70  54791. 1863.70  54656. 2117.86
   -3  -11  -71  18803. 843.454  18462. 845.703
   -3  -11  -72  250.52 389.878   44.62 476.833
   -3  -11  -73  15160. 698.605  15191. 771.929
   -3  -11  -74  55466. 1471.88  53801. 1471.88
   -3  -11  -75 8092.66 497.525 6702.65 622.581
   -3  -11  -76 3294.64 420.782 3411.15 527.665
   -3  -11  -77 2117.41 361.223 2446.24 509.221
   -3  -11  -78  11619. 587.044 8722.44 578.047
   -3  -11  -79 2459.29 388.888 2354.92 491.677
   -3  -11  -80 2602.34 384.615 1658.12 471.435
   -3  -11  -81 9370.21 544.759 9230.76 704.003
   -3  -11  -82  10243. 567.701 7926.22 666.216
   -3  -11  -83  829.06 222.807  599.19 231.849
   -3  -11  -84 1336.48 367.791 1261.36 505.173
   -3  -11  -85 2584.34 484.030 1149.35 594.241
   -3  -11  -86  437.43 482.231  945.57 663.517
   -3  -11  -87 -330.18 981.555 1014.39 971.209
   -3  -12   -1  78542. 1770.58  85560. 1892.49
   -3  -12   -2  31102. 946.918  36761. 1046.33
   -3  -12   -3 3078.72 419.523  959.06 367.026
   -3  -12   -4 3417.90 454.790 2927.12 445.479
   -3  -12   -5  27319. 950.067  26536. 900.134
   -3  -12   -6  84030. 1616.28  91948. 1708.50
   -3  -12   -7 111381. 2529.91  90103. 2104.81
   -3  -12   -8 158794. 3415.20 162888. 3466.48
   -3  -12   -9  87719. 1673.86  87134. 1638.32
   -3  -12  -10  25780. 920.377  23473. 843.454
   -3  -12  -11  27521. 796.221  25911. 734.592
   -3  -12  -12  61583. 1289.25  66487. 1336.03
   -3  -12  -13  69501. 1357.62  66981. 1301.84
   -3  -12  -14  34962. 1095.82  31525. 1002.70
   -3  -12  -15  54836. 1489.43  57895. 1503.37
   -3  -12  -16  17494. 712.550  11080. 558.704
   -3  -12  -17  38007. 973.458  43815. 1016.19
   -3  -12  -18  536.66 426.360  -33.87 603.238
   -3  -12  -19  24134. 683.760  27755. 716.598
   -3  -12  -20 7206.47 570.850 2351.77 402.654
   -3  -12  -21  35866. 1134.50  30360. 1000.90
   -3  -12  -22  42483. 1296.89  50832. 1442.19
   -3  -12  -23 4781.82 548.807 8304.08 623.031
   -3  -12  -24  19726. 862.347  21997. 882.590
   -3  -12  -25 102519. 2484.48 102564. 2456.14
   -3  -12  -26 1820.51 499.325 1808.82 455.240
   -3  -12  -27  578.05 433.738 1855.60 456.590
   -3  -12  -28  50112. 1051.28  44170. 973.008
   -3  -12  -29  692.76 433.513 1252.36 464.237
   -3  -12  -30  744.04 424.741 1307.69 454.341
   -3  -12  -31  94422. 2164.64 100675. 2276.65
   -3  -12  -32  19474. 597.390  18322. 583.895
   -3  -12  -33  64327. 1612.23  69726. 1715.25
   -3  -12  -34  13603. 515.069  14692. 530.364
   -3  -12  -35  28583. 793.971  28965. 800.719
   -3  -12  -36  18084. 782.275  21179. 838.506
   -3  -12  -37 8929.37 592.442 6009.89 556.005
   -3  -12  -38 106927. 1879.44 109582. 1924.42
   -3  -12  -39 8083.66 581.646 8020.69 597.390
   -3  -12  -40  67566. 1285.65  74134. 1576.70
   -3  -12  -41  62348. 1591.09  58300. 1527.66
   -3  -12  -42 106118. 1958.61 100945. 1884.39
   -3  -12  -43  83851. 2020.69  85425. 2057.58
   -3  -12  -44  37229. 1152.95  34953. 1116.51
   -3  -12  -45  44008. 1275.30  48538. 1366.62
   -3  -12  -46  10535. 647.773 9433.19 641.025
   -3  -12  -47  42038. 1261.36  44476. 1301.39
   -3  -12  -48  68151. 1419.70  67701. 1410.70
   -3  -12  -49  23176. 704.903  22024. 683.760
   -3  -12  -50  44597. 1019.34  47863. 1067.48
   -3  -12  -51 8843.90 560.953  10094. 597.840
   -3  -12  -52  12798. 864.596  12708. 872.244
   -3  -12  -53 9410.70 702.203 9059.82 659.469
   -3  -12  -54  56455. 2650.02  61313. 2361.67
   -3  -12  -55 4371.12 561.403 2657.22 517.318
   -3  -12  -56 7300.94 679.711 3606.38 613.585
   -3  -12  -57  26514. 1063.88  23000. 949.167
   -3  -12  -58  12699. 784.974 9820.05 701.304
   -3  -12  -59  34971. 1038.24  37926. 1046.78
   -3  -12  -60 1068.82 278.947  912.73 273.549
   -3  -12  -61  22820. 980.656  23563. 950.067
   -3  -12  -62 6585.69 418.173 6369.76 403.688
   -3  -12  -63 8205.12 658.119 9635.62 660.368
   -3  -12  -64  20558. 702.653  19712. 662.617
   -3  -12  -65 5276.65 611.785 7831.75 650.922
   -3  -12  -66 3116.06 559.604 1904.18 488.529
   -3  -12  -67  24255. 868.645  24062. 793.971
   -3  -12  -68  16698. 845.253  18610. 921.726
   -3  -12  -69 4588.39 615.834 3412.95 819.612
   -3  -12  -70 6171.83 605.038 6158.34 680.611
   -3  -12  -71 3099.86 525.865 2418.80 587.944
   -3  -12  -72 2497.07 496.626 2718.40 566.351
   -3  -12  -73 4060.72 542.959 3588.84 577.597
   -3  -12  -74 1441.29 459.739 1194.78 527.215
   -3  -12  -75 9509.66 476.833  10742. 526.765
   -3  -12  -76  13855. 565.901  13945. 680.161
   -3  -12  -77 9532.15 613.135 9280.24 679.262
   -3  -12  -78 -424.25 346.333 -640.13 487.629
   -3  -12  -79 7269.45 534.862 7300.94 618.533
   -3  -12  -80 1475.03 390.868  328.07 497.076
   -3  -12  -81 2433.20 423.796 2412.50 531.264
   -3  -12  -82 3294.64 439.721 3835.80 568.151
   -3  -12  -83 9685.10 536.662 7930.72 620.332
   -3  -12  -84 5996.40 1103.46  10459. 686.009
   -3  -12  -85 1321.64 695.006  997.30 688.708
   -3  -12  -86 4876.29 886.189 2337.38 1040.93
   -3  -13   -1  34260. 1016.19  29941. 942.419
   -3  -13   -2  44822. 926.225  43531. 902.833
   -3  -13   -3  21700. 796.670  22987. 827.709
   -3  -13   -4 7629.32 528.115 6032.38 503.373
   -3  -13   -5  60459. 1163.74  58255. 1131.80
   -3  -13   -6  28174. 919.927  26608. 890.238
   -3  -13   -7 5200.17 497.525 8115.15 569.050
   -3  -13   -8  44017. 977.057  43360. 970.309
   -3  -13   -9  10454. 527.665 9158.79 530.364
   -3  -13  -10  22488. 766.081  17355. 624.831
   -3  -13  -11  14449. 608.636  16212. 634.277
   -3  -13  -12  38268. 882.140  37967. 826.810
   -3  -13  -13  27823. 775.978  26289. 745.838
   -3  -13  -14  49708. 1008.55  51237. 1033.29
   -3  -13  -15  10022. 596.041 8965.35 580.296
   -3  -13  -16  24242. 1003.15  21687. 831.758
   -3  -13  -17 3198.38 486.279 3457.04 508.771
   -3  -13  -18  15884. 758.884  20936. 1024.74
   -3  -13  -19 7926.22 588.843 5798.46 552.406
   -3  -13  -20  15785. 571.749  14089. 550.157
   -3  -13  -21 3690.95 522.717 3950.06 541.610
   -3  -13  -22  18340. 674.763  23990. 769.680
   -3  -13  -23  29186. 1065.68  36550. 1015.29
   -3  -13  -24  59784. 1563.20  53216. 1452.99
   -3  -13  -25  10499. 665.316 7723.79 611.335
   -3  -13  -26  22029. 823.211  20414. 725.145
   -3  -13  -27  493.93 514.169  363.56 463.787
   -3  -13  -28 2607.28 528.564 2784.97 519.568
   -3  -13  -29  41525. 1336.48  46379. 1384.61
   -3  -13  -30 3741.34 348.358 1748.99 318.128
   -3  -13  -31 3307.69 335.987 2318.04 318.173
   -3  -13  -32 211291. 3720.19 206612. 3615.38
   -3  -13  -33  11143. 726.495 7121.00 622.581
   -3  -13  -34 3812.86 586.144 5668.01 603.688
   -3  -13  -35 106343. 2032.39  97931. 1880.34
   -3  -13  -36  37800. 981.106  34701. 910.030
   -3  -13  -37  24678. 1004.50  28749. 1059.83
   -3  -13  -38 123976. 2952.76 125236. 2947.37
   -3  -13  -39  70580. 1916.78  63608. 1740.89
   -3  -13  -40  29271. 1100.31  31125. 1100.31
   -3  -13  -41 6410.25 669.815  10364. 699.954
   -3  -13  -42  64102. 1383.71  57445. 1335.58
   -3  -13  -43 3950.96 314.665 3755.73 326.765
   -3  -13  -44  48313. 1251.91  40468. 1069.27
   -3  -13  -45 8987.84 731.443 8056.67 676.113
   -3  -13  -46  20720. 735.492  21853. 717.948
   -3  -13  -47 2031.94 585.245 3034.63 581.196
   -3  -13  -48  78318. 1680.61  83221. 1723.79
   -3  -13  -49 2708.95 587.944 2330.18 551.057
   -3  -13  -50 6176.33 470.535 6581.19 472.334
   -3  -13  -51  35780. 1320.29  34656. 1253.26
   -3  -13  -52  16590. 981.106  13810. 921.277
   -3  -13  -53 3994.15 655.420 4561.40 622.132
   -3  -13  -54  18709. 1551.96  20382. 1000.00
   -3  -13  -55  23243. 939.720  22069. 860.548
   -3  -13  -56  19325. 836.706  20976. 866.396
   -3  -13  -57  91273. 1914.08  94017. 1937.47
   -3  -13  -58  12785. 629.329  12924. 617.633
   -3  -13  -59 9968.50 800.269 8196.12 713.450
   -3  -13  -60  10306. 785.874 8488.52 726.045
   -3  -13  -61 1387.76 327.305 1363.92 318.083
   -3  -13  -62  87629. 2399.01  87314. 2328.83
   -3  -13  -63  26185. 1031.94  28641. 1083.22
   -3  -13  -64  61673. 1401.71  60819. 1382.81
   -3  -13  -65  21781. 780.026  16518. 700.404
   -3  -13  -66 6896.08 637.876 7570.84 640.125
   -3  -13  -67 1686.46 497.525  810.17 509.671
   -3  -13  -68 7633.82 562.303 6225.81 572.649
   -3  -13  -69 9280.24 600.989 7363.91 571.749
   -3  -13  -70 4377.41 541.160 5892.93 593.792
   -3  -13  -71  12883. 721.097  10054. 669.365
   -3  -13  -72 3519.56 513.270 3488.08 533.063
   -3  -13  -73 4280.70 384.525 4952.76 441.115
   -3  -13  -74 3775.52 493.477 3620.33 616.284
   -3  -13  -75 2927.12 467.386  877.19 556.905
   -3  -13  -76  898.33 410.706  759.33 520.017
   -3  -13  -77 1768.33 435.987 2196.58 549.707
   -3  -13  -78 2658.57 451.641 2188.48 533.513
   -3  -13  -79 1330.18 408.097 1352.23 528.115
   -3  -13  -80 7219.97 474.583 8573.99 643.274
   -3  -13  -81  10580. 540.710  11669. 678.812
   -3  -13  -82  511.92 407.017  501.57 484.930
   -3  -13  -83  821.41 415.069 1589.74 509.221
   -3  -13  -84  780.93 520.917  -28.07 512.370
   -3  -13  -85 5146.19 649.122 4655.87 847.503
   -3  -13  -86 1432.75 1932.97 2700.40 1705.35
   -3  -14   -1  31305. 1166.89  30247. 1156.99
   -3  -14   -2  12865. 1004.05  18605. 1135.85
   -3  -14   -3  26136. 1326.13  24791. 1264.06
   -3  -14   -4 9802.06 887.089 7804.76 860.548
   -3  -14   -5  145.03 673.414 1763.83 687.359
   -3  -14   -6  928.47 644.174 1808.37 566.801
   -3  -14   -7  18106. 1028.79  14094. 877.192
   -3  -14   -8 3431.40 711.200 3520.46 650.022
   -3  -14   -9  72380. 1733.24  74764. 1735.49
   -3  -14  -10  19528. 1043.63  16203. 930.273
   -3  -14  -11  10148. 763.382  11057. 712.550
   -3  -14  -12  41871. 1544.31  40634. 1473.23
   -3  -14  -13  18264. 1086.37  19231. 1029.69
   -3  -14  -14 7350.42 806.117 9829.05 820.062
   -3  -14  -15  28453. 1200.18  21880. 1059.83
   -3  -14  -16  38340. 1714.80  31646. 1551.96
   -3  -14  -17  42991. 1499.32  43446. 1526.31
   -3  -14  -18 8371.56 765.181  11201. 945.118
   -3  -14  -19  118.94 540.710 2694.55 596.940
   -3  -14  -20  46514. 1291.50  47458. 1324.34
   -3  -14  -21  16523. 825.910  22924. 1143.95
   -3  -14  -22  37580. 1392.71  34840. 1342.78
   -3  -14  -23 8353.57 786.774 6936.56 762.932
   -3  -14  -24  23855. 1078.72  21637. 1044.08
   -3  -14  -25 6185.33 657.669 4705.35 628.429
   -3  -14  -26 3081.42 367.251 1758.43 355.915
   -3  -14  -27 9149.79 764.732 6936.56 704.453
   -3  -14  -28  22389. 884.839  20576. 856.499
   -3  -14  -29 4912.28 485.380 5766.98 495.276
   -3  -14  -30  39950. 1224.02  45794. 1312.64
   -3  -14  -31 1148.90 303.239  570.40 291.453
   -3  -14  -32  61538. 1447.59  62348. 1457.04
   -3  -14  -33 106523. 2300.94 105038. 2281.60
   -3  -14  -34  24327. 1124.16  25119. 1128.20
   -3  -14  -35 1010.35 599.190 2759.33 624.381
   -3  -14  -36  89429. 2479.53  86775. 2438.59
   -3  -14  -37  14507. 771.029  12955. 748.987
   -3  -14  -38  67026. 2005.85  68466. 2059.83
   -3  -14  -39 102564. 2801.62  95726. 2687.81
   -3  -14  -40  49348. 1665.77  45209. 1600.54
   -3  -14  -41 2364.82 648.672 1489.88 610.886
   -3  -14  -42 1421.05 614.934  579.40 605.487
   -3  -14  -43  16698. 960.863  15394. 937.021
   -3  -14  -44  12605. 592.892  11093. 568.600
   -3  -14  -45  22114. 901.933  22874. 838.955
   -3  -14  -46  28830. 937.021  27832. 858.749
   -3  -14  -47  51012. 1469.18  51507. 1396.31
   -3  -14  -48 5105.71 720.197 4930.27 644.174
   -3  -14  -49 2404.41 684.210  890.24 551.506
   -3  -14  -50  31979. 1020.24  34795. 978.407
   -3  -14  -51 2515.07 664.867 1134.50 580.746
   -3  -14  -52  39136. 1452.09  38336. 1603.69
   -3  -14  -53 4261.35 715.699 3804.76 638.326
   -3  -14  -54  20994. 1429.60  14368. 1014.84
   -3  -14  -55  38336. 1432.30  37836. 1330.63
   -3  -14  -56  30180. 1442.64  30922. 1385.06
   -3  -14  -57 115250. 3003.60 108772. 2801.62
   -3  -14  -58  16131. 985.154  16334. 905.532
   -3  -14  -59 6860.09 740.440 6000.89 686.459
   -3  -14  -60 4529.91 708.501 4966.26 647.773
   -3  -14  -61 5555.55 744.939 1828.61 614.034
   -3  -14  -62  11633. 874.493  12218. 831.308
   -3  -14  -63  19577. 1061.63  22919. 1060.73
   -3  -14  -64  52677. 1741.34  51552. 1625.28
   -3  -14  -65 1344.13 618.533  939.72 558.704
   -3  -14  -66 1482.68 645.523 1215.47 540.710
   -3  -14  -67  31655. 1296.44  29712. 1166.44
   -3  -14  -68  902.38 604.138 1089.52 550.607
   -3  -14  -69 6549.70 738.641 5191.18 624.381
   -3  -14  -70 3352.67 629.329 4241.11 604.588
   -3  -14  -71  22443. 1045.88  22825. 1012.14
   -3  -14  -72 -252.86 516.419 1166.44 516.869
   -3  -14  -73  904.63 317.544  191.90 313.945
   -3  -14  -74 1338.28 697.255 1436.80 489.878
   -3  -14  -75 8461.53 861.448  10189. 715.699
   -3  -14  -76 4420.15 771.029 3170.94 667.116
   -3  -14  -77 2468.28 675.213 2684.66 643.724
   -3  -14  -78  708.95 622.132 1177.24 589.293
   -3  -14  -79  240.76 593.792  304.68 660.818
   -3  -14  -80 3785.87 718.398 3380.11 729.194
   -3  -14  -81  103.37 627.530 1214.57 665.766
   -3  -14  -82 2216.82 488.529 1349.98 621.232
   -3  -14  -83 2306.79 500.224 2739.09 648.222
   -3  -14  -84 3284.30 691.407 4056.23 717.498
   -3  -14  -85 -253.49 753.935  340.17 772.379
   -3  -15   -1  24453. 857.849  25133. 860.548
   -3  -15   -2  22573. 953.215  20436. 892.487
   -3  -15   -3 7575.34 541.160 5515.06 521.817
   -3  -15   -4  323.71 498.875  708.95 475.033
   -3  -15   -5  10706. 685.109 9293.74 678.362
   -3  -15   -6  27000. 865.946  25632. 868.645
   -3  -15   -7  27976. 898.335  24885. 826.810
   -3  -15   -8  12276. 640.575  15191. 682.860
   -3  -15   -9 6153.84 627.530 6032.38 623.481
   -3  -15  -10  48448. 1103.01  41727. 987.853
   -3  -15  -11  512.82 497.076  513.27 518.668
   -3  -15  -12  14930. 673.863  16514. 701.304
   -3  -15  -13 9302.73 684.210  10472. 708.051
   -3  -15  -14 1923.97 552.406 2014.84 541.610
   -3  -15  -15 7840.75 672.514 7687.80 722.446
   -3  -15  -16 6297.79 759.783 3619.88 688.708
   -3  -15  -17  49483. 1459.29  51957. 1496.17
   -3  -15  -18  36572. 1290.60  30504. 1093.57
   -3  -15  -19 7085.01 793.072 6068.37 641.925
   -3  -15  -20  28907. 1077.37  21462. 932.973
   -3  -15  -21  21278. 934.322  18286. 994.151
   -3  -15  -22  25272. 1011.25  19559. 912.280
   -3  -15  -23 1886.19 277.328  754.39 262.258
   -3  -15  -24  18003. 767.880  12416. 736.392
   -3  -15  -25  35313. 1250.11  30864. 1208.28
   -3  -15  -26  81286. 1784.52  76023. 1758.43
   -3  -15  -27  50607. 1563.20  58434. 1759.33
   -3  -15  -28  23666. 1029.24  22330. 1048.13
   -3  -15  -29  14094. 842.554  13180. 862.797
   -3  -15  -30 175483. 4015.29 158704. 3743.59
   -3  -15  -31  32299. 988.753  39150. 1164.19
   -3  -15  -32  40733. 1133.15  43293. 1222.22
   -3  -15  -33 166037. 3842.55 168421. 3924.42
   -3  -15  -34 173819. 3983.35 167566. 3913.18
   -3  -15  -35 3273.50 609.536 1346.38 630.229
   -3  -15  -36  13977. 856.949  15403. 955.914
   -3  -15  -37  52766. 1632.93  48538. 1623.03
   -3  -15  -38  20319. 746.288  16977. 747.638
   -3  -15  -39  17215. 923.976  22946. 1112.01
   -3  -15  -40  31305. 1200.63  29105. 1225.82
   -3  -15  -41  33248. 1246.06  31192. 1269.00
   -3  -15  -42  937.02 569.950   76.34 629.329
   -3  -15  -43  72200. 2031.94  75573. 2152.49
   -3  -15  -44  16955. 939.720  22078. 1094.47
   -3  -15  -45  61718. 1518.22  59334. 1522.72
   -3  -15  -46  47548. 1191.18  47458. 1216.82
   -3  -15  -47  84975. 2329.73  91408. 2511.02
   -3  -15  -48 6617.18 704.903 4858.29 725.145
   -3  -15  -49  54206. 1394.96  53486. 1445.34
   -3  -15  -50  11894. 856.949  13446. 842.104
   -3  -15  -51  34485. 1337.38  31750. 1200.18
   -3  -15  -52  26262. 1103.91  22852. 1234.82
   -3  -15  -53  22218. 757.984  21134. 744.039
   -3  -15  -54  30936. 1452.09  32641. 1412.50
   -3  -15  -55  38488. 1340.53  38740. 1354.02
   -3  -15  -56  29303. 1286.10  31637. 1370.67
   -3  -15  -57  13081. 841.205  10994. 793.072
   -3  -15  -58  28961. 1150.70  27751. 1140.35
   -3  -15  -59  19379. 968.960  19186. 959.963
   -3  -15  -60  50112. 1555.55  47773. 1515.97
   -3  -15  -61  21642. 1007.20  23045. 1048.13
   -3  -15  -62 3663.06 662.168 4516.41 684.210
   -3  -15  -63 2509.22 633.828 2991.90 652.271
   -3  -15  -64  46019. 1213.67  47548. 1243.36
   -3  -15  -65 4449.39 641.475 3872.69 614.034
   -3  -15  -66 6297.79 701.754 5218.17 679.711
   -3  -15  -67 5515.06 635.177 4007.19 629.779
   -3  -15  -68 3689.16 598.740 4132.70 604.138
   -3  -15  -69 2820.06 607.737 1768.33 546.558
   -3  -15  -70 6743.13 637.876 7273.95 692.757
   -3  -15  -71 4511.92 605.487 4804.31 610.886
   -3  -15  -72 2399.46 534.862 2330.63 545.209
   -3  -15  -73 3352.67 556.905 3818.26 569.950
   -3  -15  -74 3316.69 544.309 5263.15 590.193
   -3  -15  -75  992.80 488.079  545.66 469.635
   -3  -15  -76  11399. 730.094  10009. 809.266
   -3  -15  -77 1797.12 477.732 1963.56 502.474
   -3  -15  -78 1653.62 274.629  878.54 274.854
   -3  -15  -79 3199.73 506.972 3193.43 529.464
   -3  -15  -80 2515.07 467.836 4317.58 680.161
   -3  -15  -81  641.03 459.289 1142.15 539.811
   -3  -15  -82 6342.77 605.038 5784.97 700.854
   -3  -15  -83 4037.78 647.773 5141.70 688.258
   -3  -15  -84 6446.24 799.819 3943.77 784.525
   -3  -16   -1 3012.14 611.335 4741.34 655.420
   -3  -16   -2  61224. 1386.86  62303. 1393.61
   -3  -16   -3  21790. 969.859  26671. 1059.83
   -3  -16   -4  631.13 287.764  219.43 274.134
   -3  -16   -5  25110. 1014.39  20589. 962.662
   -3  -16   -6 3426.45 643.724 5074.22 673.414
   -3  -16   -7  13185. 817.813  15717. 864.596
   -3  -16   -8  31781. 994.151  26428. 896.085
   -3  -16   -9 4700.85 432.343 6545.20 463.787
   -3  -16  -10  39190. 1120.11  35142. 1067.93
   -3  -16  -11 9982.00 776.427 8821.40 716.149
   -3  -16  -12 9766.07 759.783  11903. 795.321
   -3  -16  -13 9239.76 793.971 4736.84 708.501
   -3  -16  -14  26608. 1083.67  29244. 1124.61
   -3  -16  -15  11246. 679.711  14453. 724.696
   -3  -16  -16  18106. 985.604  14193. 953.215
   -3  -16  -17 8834.90 747.638 8308.58 744.939
   -3  -16  -18  10756. 902.833 7035.53 849.302
   -3  -16  -19 8686.45 850.201 9253.25 758.884
   -3  -16  -20 2856.95 614.484 1810.16 600.989
   -3  -16  -21 2354.02 306.522 2871.34 359.289
   -3  -16  -22  63653. 1457.49  73819. 1598.74
   -3  -16  -23 134323. 3074.67 126406. 2925.77
   -3  -16  -24 4930.27 653.171 5245.16 660.368
   -3  -16  -25 117274. 2766.53 121008. 2820.06
   -3  -16  -26  68016. 1844.35  69815. 1883.49
   -3  -16  -27  20135. 832.208  20252. 825.010
   -3  -16  -28  38965. 1299.14  36964. 1273.50
   -3  -16  -29 2645.97 608.187 1122.81 580.296
   -3  -16  -30  35542. 973.458  38282. 1009.90
   -3  -16  -31  96401. 2378.32  90373. 2271.25
   -3  -16  -32  42573. 1193.88  38295. 1099.41
   -3  -16  -33  23716. 1032.39  20967. 977.057
   -3  -16  -34  22852. 1048.13  25794. 1101.21
   -3  -16  -35  84300. 1692.76  84300. 1684.66
   -3  -16  -36 109132. 2669.36  94107. 2376.97
   -3  -16  -37 7881.23 732.793 9532.15 772.379
   -3  -16  -38 103239. 2550.60 113540. 2737.29
   -3  -16  -39  15034. 896.535  12101. 845.253
   -3  -16  -40  55915. 1667.11  54971. 1644.17
   -3  -16  -41  59289. 1401.71  60819. 1435.00
   -3  -16  -42  12438. 844.803  13923. 876.292
   -3  -16  -43 1328.38 619.433 3070.62 632.928
   -3  -16  -44  243.09 309.176  635.18 302.294
   -3  -16  -45  48538. 1179.04  49618. 1197.03
   -3  -16  -46  22847. 1054.43  24179. 1095.37
   -3  -16  -47  650.92 327.530 1138.55 316.689
   -3  -16  -48 2041.38 631.128 4745.83 696.805
   -3  -16  -49  45749. 1224.92  47413. 1245.61
   -3  -16  -50  680.61 327.035  741.34 329.060
   -3  -16  -51  14971. 891.587  14372. 770.130
   -3  -16  -52  14926. 928.024  12865. 876.742
   -3  -16  -53  34759. 1117.86  35187. 1322.09
   -3  -16  -54  37067. 1532.16  40441. 1637.43
   -3  -16  -55 5137.20 712.550 4867.29 701.754
   -3  -16  -56 3856.05 737.741 3569.50 760.683
   -3  -16  -57  23954. 1089.52  24166. 1102.56
   -3  -16  -58 3962.66 698.155 5290.14 703.553
   -3  -16  -59 3297.34 667.116 2278.45 668.915
   -3  -16  -60  20472. 924.426  20117. 916.778
   -3  -16  -61  11556. 857.399  11161. 844.354
   -3  -16  -62 2136.75 649.122 1560.05 653.171
   -3  -16  -63  46559. 1305.44  51057. 1512.37
   -3  -16  -64 9653.61 838.955  10558. 927.574
   -3  -16  -65 -130.09 344.039 1372.92 403.778
   -3  -16  -66  11993. 841.205  11952. 1022.04
   -3  -16  -67  636.98 350.787  790.37 383.535
   -3  -16  -68  11970. 867.295  12618. 1052.18
   -3  -16  -69  712.10 332.343  455.24 356.095
   -3  -16  -70  10436. 669.365  11885. 860.998
   -3  -16  -71 7287.44 706.702 8295.09 901.933
   -3  -16  -72 6914.07 602.339 7435.89 781.376
   -3  -16  -73  715.25 547.008  468.29 670.265
   -3  -16  -74 9280.24 613.585 7714.79 719.297
   -3  -16  -75 1963.11 568.151 1223.57 688.258
   -3  -16  -76 3759.33 582.995 3060.73 696.356
   -3  -16  -77  607.29 508.322 -182.14 513.270
   -3  -16  -78 4400.36 580.746 3897.88 645.074
   -3  -16  -79  622.58 488.079  467.84 541.610
   -3  -16  -80 -132.84 500.224 1266.76 547.458
   -3  -16  -81 9919.02 738.191 8245.61 786.324
   -3  -16  -82   51.55 542.959  868.65 543.859
   -3  -16  -83 3291.49 933.872 1802.52 650.472
   -3  -17   -1  20216. 831.758  22726. 869.995
   -3  -17   -2 3185.78 653.621  618.98 619.433
   -3  -17   -3 4633.37 687.809 4412.95 688.708
   -3  -17   -4 2117.86 609.086 1551.96 637.426
   -3  -17   -5  27701. 1112.91  22483. 1021.14
   -3  -17   -6 9095.81 785.874  11462. 843.904
   -3  -17   -7  11502. 752.586  18268. 816.463
   -3  -17   -8  15119. 875.843 9590.63 790.373
   -3  -17   -9 3570.40 420.332 3251.91 399.730
   -3  -17  -10  12276. 874.493  17454. 969.859
   -3  -17  -11 1849.30 640.125  198.70 605.937
   -3  -17  -12 6455.23 702.203 6167.34 741.790
   -3  -17  -13  36127. 1291.05  33347. 1227.62
   -3  -17  -14  38093. 1164.64  40648. 1146.65
   -3  -17  -15 8227.61 816.463 8160.14 760.683
   -3  -17  -16 1568.15 606.387 1057.13 708.051
   -3  -17  -17  37143. 1156.99  32506. 1089.97
   -3  -17  -18  79172. 2006.30  76383. 1759.33
   -3  -17  -19 7723.79 877.192 6990.55 744.489
   -3  -17  -20 5636.52 722.896 5748.98 713.000
   -3  -17  -21  48898. 1557.35  46919. 1697.70
   -3  -17  -22  17166. 784.525  20094. 835.807
   -3  -17  -23  18700. 945.118  14606. 887.538
   -3  -17  -24 3479.08 643.274 4125.05 654.970
   -3  -17  -25  31093. 994.151  34044. 1035.99
   -3  -17  -26 2949.61 649.572 2177.69 632.928
   -3  -17  -27 2067.47 627.530 1261.81 614.484
   -3  -17  -28  54521. 1495.28  57850. 1397.21
   -3  -17  -29  25978. 1128.20  24417. 1074.22
   -3  -17  -30 8520.01 744.939 7314.43 735.492
   -3  -17  -31 5829.95 715.249 6567.69 717.048
   -3  -17  -32 6693.65 739.091 6887.08 750.786
   -3  -17  -33  14926. 929.374  12366. 929.824
   -3  -17  -34  38992. 1435.45  35731. 1431.40
   -3  -17  -35  14971. 928.924  16037. 1017.99
   -3  -17  -36  32362. 1300.04  35924. 1435.00
   -3  -17  -37  645.97 625.281 -512.82 662.617
   -3  -17  -38  15646. 959.513  12564. 948.717
   -3  -17  -39  34121. 1332.43  38781. 1496.17
   -3  -17  -40 6423.75 479.981 5393.61 466.486
   -3  -17  -41  58749. 1883.04  60999. 1988.30
   -3  -17  -42  12110. 637.876  10018. 628.879
   -3  -17  -43 5263.15 455.240 4377.41 446.558
   -3  -17  -44  21925. 1111.56  20693. 1156.99
   -3  -17  -45  44170. 1295.55  40558. 1298.69
   -3  -17  -46  56500. 1497.52  54116. 1540.26
   -3  -17  -47  25133. 985.154  30756. 1144.85
   -3  -17  -48  10279. 882.590  10522. 946.468
   -3  -17  -49 7561.85 815.564 7076.02 874.493
   -3  -17  -50  11687. 799.369  12380. 847.053
   -3  -17  -51  12074. 988.303  10166. 816.014
   -3  -17  -52  21215. 818.713  19798. 807.916
   -3  -17  -53 2382.36 680.611 3235.71 846.153
   -3  -17  -54  263.02 713.450 1995.05 753.486
   -3  -17  -55  48448. 1614.93  48853. 1630.23
   -3  -17  -56  25641. 1282.50  16995. 1119.66
   -3  -17  -57  12883. 915.429  11943. 892.487
   -3  -17  -58  19132. 1045.88  19654. 1044.98
   -3  -17  -59  45209. 1337.38  38673. 1206.03
   -3  -17  -60 7620.32 757.534 5672.51 742.239
   -3  -17  -61 7984.70 761.133 9437.69 786.324
   -3  -17  -62  27112. 1181.74  23941. 1140.80
   -3  -17  -63  17233. 1095.37  15232. 991.902
   -3  -17  -64 6896.08 776.877 7480.87 798.919
   -3  -17  -65 9842.54 802.968 9347.72 808.816
   -3  -17  -66 5775.97 702.203 5384.61 742.239
   -3  -17  -67 1763.83 611.785 2082.77 621.232
   -3  -17  -68 -393.93 562.752   24.13 554.655
   -3  -17  -69   77.19 572.649 1040.93 601.889
   -3  -17  -70 4831.30 628.429 4233.46 681.061
   -3  -17  -71 1797.12 556.005  593.79 565.452
   -3  -17  -72 4134.05 614.034 4286.10 660.818
   -3  -17  -73 1982.00 595.591 3835.35 605.937
   -3  -17  -74 1205.13 542.060 1753.48 582.995
   -3  -17  -75  351.64 510.121  274.09 540.710
   -3  -17  -76 3452.09 606.837 3468.73 581.196
   -3  -17  -77 2277.55 523.616 1938.37 556.455
   -3  -17  -78  804.32 528.115  478.18 517.768
   -3  -17  -79 -506.97 508.771   40.76 531.713
   -3  -17  -80 1361.22 600.989 1448.94 592.442
   -3  -17  -81 2253.71 654.520 1925.32 656.320
   -3  -17  -82 -909.13 1545.66  393.88 1548.81
   -3  -18   -1 7192.98 1116.51 4219.07 933.422
   -3  -18   -2  72560. 2514.17  70220. 2535.31
   -3  -18   -3  24683. 1049.93  27827. 1134.05
   -3  -18   -4  22479. 1348.63  20886. 1389.56
   -3  -18   -5  29091. 1114.71  22434. 1076.47
   -3  -18   -6 3058.48 786.774 2748.09 845.253
   -3  -18   -7  12240. 1098.96  11359. 1125.50
   -3  -18   -8  15704. 1163.74  15857. 1235.72
   -3  -18   -9  56950. 2140.35  61898. 2356.27
   -3  -18  -10  16968. 1224.02  21255. 1421.50
   -3  -18  -11 7062.52 667.116 8151.14 703.553
   -3  -18  -12  63023. 2306.34  65722. 2497.97
   -3  -18  -13  29447. 1515.97  22614. 1477.73
   -3  -18  -14 1282.50 847.503  573.10 903.283
   -3  -18  -15  31732. 1376.07  28057. 1369.77
   -3  -18  -16  12982. 1118.31  13801. 1628.43
   -3  -18  -17  21759. 1323.44  21197. 1365.72
   -3  -18  -18 5946.91 1147.10 2311.29 904.183
   -3  -18  -19  975.26 476.833 1517.77 409.581
   -3  -18  -20  30810. 1468.28  32910. 1520.47
   -3  -18  -21 3204.68 824.561 2233.47 944.668
   -3  -18  -22  29825. 1404.41  29199. 1366.17
   -3  -18  -23  69591. 1891.14  66487. 1816.46
   -3  -18  -24  26820. 1330.18  28453. 1358.07
   -3  -18  -25 6126.85 879.891 5443.09 817.813
   -3  -18  -26  21898. 1273.05  24094. 1288.80
   -3  -18  -27  21466. 914.979  19240. 865.496
   -3  -18  -28  931.62 798.020 1673.41 781.826
   -3  -18  -29  18826. 1228.97  17719. 1176.34
   -3  -18  -30  10738. 1040.48 8200.62 958.164
   -3  -18  -31  23185. 974.808  24323. 968.060
   -3  -18  -32  14386. 1093.57  14651. 1138.10
   -3  -18  -33  43342. 1771.93  36001. 1607.74
   -3  -18  -34 -361.27 764.282 -1113.8 731.893
   -3  -18  -35 2643.27 831.308 3503.37 848.852
   -3  -18  -36  23027. 986.054  21489. 934.772
   -3  -18  -37  43387. 1756.18  46379. 1822.76
   -3  -18  -38  14134. 1128.65  13572. 1094.47
   -3  -18  -39 1908.68 446.378 2392.26 438.506
   -3  -18  -40 2536.21 836.256  893.39 802.518
   -3  -18  -41  97211. 3026.99  97121. 2979.30
   -3  -18  -42 7386.41 976.607 8614.48 983.805
   -3  -18  -43  56320. 2127.30  53126. 1998.65
   -3  -18  -44 5537.56 932.973 4543.41 920.377
   -3  -18  -45 6284.29 994.601 5852.45 954.565
   -3  -18  -46 6459.73 815.114 8227.61 972.559
   -3  -18  -47  36955. 1525.86  34687. 1543.86
   -3  -18  -48  19469. 1139.45  19888. 1255.96
   -3  -18  -49  22883. 1224.92  21291. 1283.85
   -3  -18  -50 1632.48 424.876 2065.23 431.309
   -3  -18  -51 3822.31 924.875 5150.69 1073.77
   -3  -18  -52 1171.84 736.841 1170.04 841.205
   -3  -18  -53 4123.70 939.720 3561.85 898.335
   -3  -18  -54 6005.39 974.808 3405.30 1067.48
   -3  -18  -55 4390.91 789.023 4552.40 920.377
   -3  -18  -56 6734.14 989.203 7116.50 1142.60
   -3  -18  -57 3267.20 823.661 5632.02 918.578
   -3  -18  -58  583.90 743.139 2063.43 854.250
   -3  -18  -59  879.44 434.682 1332.88 401.889
   -3  -18  -60  11448. 961.313  12389. 1071.97
   -3  -18  -61 6630.67 864.147 4691.85 948.267
   -3  -18  -62 8092.66 782.275 8983.35 931.173
   -3  -18  -63 5362.12 773.279 3783.62 861.448
   -3  -18  -64 -860.55 632.928  147.46 780.476
   -3  -18  -65  251.24 654.970  982.90 761.133
   -3  -18  -66 5398.11 753.486 5078.72 867.745
   -3  -18  -67 2103.01 661.718 2816.01 759.333
   -3  -18  -68 3380.56 693.207 5276.65 858.749
   -3  -18  -69 1516.87 641.925 1373.37 744.489
   -3  -18  -70  834.91 614.934  876.74 699.055
   -3  -18  -71 2845.25 638.776 1436.80 678.812
   -3  -18  -72 2507.42 637.426 1435.90 694.556
   -3  -18  -73 1762.93 577.597 2427.35 714.349
   -3  -18  -74 2243.81 593.792 1730.09 727.844
   -3  -18  -75 2272.15 598.740 2987.85 719.297
   -3  -18  -76 2697.70 598.740 2903.73 688.258
   -3  -18  -77  325.55 539.811 1324.79 641.475
   -3  -18  -78 1242.91 665.316 3225.37 635.627
   -3  -18  -79 -219.39 578.047 -135.58 592.892
   -3  -18  -80  956.81 596.041  -34.45 572.199
   -3  -19   -1  24489. 1025.19  29339. 1164.19
   -3  -19   -2  50382. 1622.58  52766. 1683.31
   -3  -19   -3  34597. 1337.83  31305. 1274.85
   -3  -19   -4  38857. 1440.39  40594. 1475.93
   -3  -19   -5  26577. 1198.83  24359. 1111.11
   -3  -19   -6 5915.42 786.774 6914.07 807.467
   -3  -19   -7  35313. 1116.06  40801. 1231.22
   -3  -19   -8 3459.74 454.790 2670.71 438.101
   -3  -19   -9 3163.29 744.489 4350.42 742.689
   -3  -19  -10 2615.83 698.605 3920.37 705.802
   -3  -19  -11  17224. 968.510  17413. 985.154
   -3  -19  -12  30877. 1282.05  28403. 1241.56
   -3  -19  -13 8780.92 872.694 8794.41 860.098
   -3  -19  -14 -656.77 381.511 -197.39 352.946
   -3  -19  -15 7246.96 810.166  11273. 889.788
   -3  -19  -16  18291. 1065.23  20342. 1139.00
   -3  -19  -17  75708. 2144.85  70220. 2056.23
   -3  -19  -18 115474. 3075.57 110931. 2782.27
   -3  -19  -19  16037. 1150.70  12892. 978.407
   -3  -19  -20 7327.93 823.661 8308.58 809.716
   -3  -19  -21  15538. 1117.41  13162. 1068.82
   -3  -19  -22  13401. 942.869  13351. 951.866
   -3  -19  -23  24314. 1093.57  29937. 1114.26
   -3  -19  -24  31943. 1084.12  32951. 1068.82
   -3  -19  -25  64372. 1752.14  74584. 1838.95
   -3  -19  -26  40531. 1654.52  35331. 1502.92
   -3  -19  -27  37274. 1171.39  35911. 1119.66
   -3  -19  -28  46469. 1491.68  52227. 1506.07
   -3  -19  -29 4570.40 568.600 5744.48 580.746
   -3  -19  -30 4423.75 832.208 2993.70 759.783
   -3  -19  -31 1368.87 381.916  230.59 381.466
   -3  -19  -32 9532.15 980.656 9149.79 922.626
   -3  -19  -33 6977.05 934.772 7854.24 871.344
   -3  -19  -34 4319.38 834.907 2870.89 781.376
   -3  -19  -35  66037. 1683.76  62663. 1590.19
   -3  -19  -36  47638. 1522.72  48538. 1447.59
   -3  -19  -37  21012. 948.717  21417. 902.833
   -3  -19  -38  10864. 1029.24 9793.06 948.717
   -3  -19  -39 2244.71 808.816 1022.49 717.498
   -3  -19  -40  22802. 1311.74  21421. 1197.93
   -3  -19  -41  10027. 1030.59 9455.68 968.510
   -3  -19  -42 3731.89 498.875 2716.15 468.735
   -3  -19  -43  12591. 1125.50  12398. 1013.94
   -3  -19  -44 1717.05 847.503 -108.86 716.598
   -3  -19  -45 1425.55 464.687 -518.67 439.811
   -3  -19  -46  36230. 1765.18  37053. 1551.06
   -3  -19  -47  29019. 1661.72  33770. 1491.23
   -3  -19  -48  26617. 1583.89  21646. 1237.52
   -3  -19  -49 5834.45 1053.98 9001.34 958.614
   -3  -19  -50 3517.32 970.309 2632.03 797.570
   -3  -19  -51  14849. 1166.89  12290. 995.051
   -3  -19  -52 6716.14 1089.97 8681.95 953.215
   -3  -19  -53  37179. 2475.03  38785. 1743.14
   -3  -19  -54  10535. 1249.66  11296. 1123.71
   -3  -19  -55  23954. 1346.83  24008. 1260.91
   -3  -19  -56  27850. 1464.24  28273. 1520.02
   -3  -19  -57 5429.59 859.198 3384.16 768.780
   -3  -19  -58  239.36 781.376  125.06 722.446
   -3  -19  -59  10531. 978.407  10409. 949.617
   -3  -19  -60 7597.83 903.283 7296.44 877.192
   -3  -19  -61 6594.69 596.491 5402.60 548.807
   -3  -19  -62 1227.62 740.440 1708.95 709.851
   -3  -19  -63  660.82 737.741 1131.80 674.313
   -3  -19  -64 7773.27 817.363 8128.65 845.253
   -3  -19  -65 2066.57 678.362 4157.44 728.294
   -3  -19  -66  234.23 599.190 1172.29 635.627
   -3  -19  -67  495.28 617.633  -64.33 614.934
   -3  -19  -68  10787. 834.007 9694.10 827.709
   -3  -19  -69 1272.15 599.190  437.83 571.749
   -3  -19  -70  785.42 332.523  531.71 314.170
   -3  -19  -71 1683.76 602.788 2708.05 626.630
   -3  -19  -72 5429.59 623.481 6585.69 673.414
   -3  -19  -73 2194.33 605.487 1879.89 605.038
   -3  -19  -74 1312.64 570.400  980.21 568.151
   -3  -19  -75 3686.46 684.210 4457.49 728.294
   -3  -19  -76 1809.71 608.636 2061.63 613.585
   -3  -19  -77 1072.87 625.730 1457.04 639.675
   -3  -19  -78  945.57 653.621  315.07 617.183
   -3  -19  -79 1070.62 634.277   20.53 632.028
   -3  -20   -1  23729. 1187.13  28776. 1249.66
   -3  -20   -2 4367.07 745.388 5681.51 830.858
   -3  -20   -3 6918.57 846.603 9109.30 906.882
   -3  -20   -4  27382. 1234.37  28354. 1240.66
   -3  -20   -5  673.86 695.006 1703.55 737.291
   -3  -20   -6 6671.16 822.311 5150.69 823.661
   -3  -20   -7 1606.39 741.790 1215.47 682.860
   -3  -20   -8 6540.70 802.068 6720.64 836.256
   -3  -20   -9  27737. 919.927  29555. 930.273
   -3  -20  -10  16379. 1047.23  13900. 1009.90
   -3  -20  -11 3095.81 470.535 2839.85 466.036
   -3  -20  -12 3878.09 791.722 4538.91 778.677
   -3  -20  -13 2641.47 711.650  850.65 718.848
   -3  -20  -14  33743. 1278.00  33549. 1134.05
   -3  -20  -15 3456.14 955.465 5339.63 853.350
   -3  -20  -16 8897.88 1039.59 8263.60 883.940
   -3  -20  -17  55556. 1985.60  50112. 2094.46
   -3  -20  -18  10643. 1049.03 9982.00 923.526
   -3  -20  -19 5456.58 1004.50 4768.33 941.070
   -3  -20  -20 8564.99 1001.35 7539.35 859.198
   -3  -20  -21  49393. 1491.68  49528. 1502.02
   -3  -20  -22  51957. 1620.78  52092. 1517.77
   -3  -20  -23  34044. 1334.23  35749. 1302.74
   -3  -20  -24  15326. 1134.95  15106. 1096.27
   -3  -20  -25 5357.62 896.085 5042.73 860.548
   -3  -20  -26  37166. 1580.75  41516. 1633.38
   -3  -20  -27  18947. 1240.66  22591. 1223.57
   -3  -20  -28 7602.33 936.571  10013. 955.465
   -3  -20  -29  26721. 1342.33  27724. 1333.78
   -3  -20  -30  48628. 1830.86  48853. 1768.33
   -3  -20  -31  15533. 1144.40  16190. 1109.76
   -3  -20  -32 4199.73 894.736 4754.83 842.104
   -3  -20  -33 3389.11 891.587 6216.82 961.313
   -3  -20  -34 2403.96 442.060 3794.87 535.762
   -3  -20  -35  95546. 2672.96 101574. 3169.59
   -3  -20  -36  816.01 744.039 2255.96 820.512
   -3  -20  -37  17908. 1146.65  20369. 1315.79
   -3  -20  -38  31637. 1433.65  33027. 1578.50
   -3  -20  -39 6810.61 837.606 5843.45 934.772
   -3  -20  -40  24867. 1308.14  27886. 1470.08
   -3  -20  -41  31597. 1429.60  28021. 1477.28
   -3  -20  -42  977.06 785.424 2197.48 845.703
   -3  -20  -43  50292. 1825.46  51462. 1963.11
   -3  -20  -44  21565. 1217.72  20927. 1302.74
   -3  -20  -45  955.01 437.516 2308.14 453.891
   -3  -20  -46  20337. 1209.18  18196. 1255.96
   -3  -20  -47  28790. 1385.06  25574. 1425.55
   -3  -20  -48   -5.28 775.978 1218.17 813.315
   -3  -20  -49  10778. 973.908  12942. 1104.36
   -3  -20  -50 4655.87 843.004 6293.29 975.258
   -3  -20  -51  13410. 1044.53  12803. 1338.73
   -3  -20  -52 5632.02 899.684 5110.21 959.513
   -3  -20  -53  37346. 1879.44  37004. 1677.91
   -3  -20  -54  11790. 1159.69 8475.03 1038.69
   -3  -20  -55  25843. 1091.77  23396. 1140.35
   -3  -20  -56  10256. 1079.62  10540. 1220.42
   -3  -20  -57 3303.64 814.664 1000.45 1063.88
   -3  -20  -58 1803.87 446.468 1183.53 440.485
   -3  -20  -59 3029.69 801.619 3834.90 862.797
   -3  -20  -60  640.58 721.547  944.22 783.625
   -3  -20  -61 6293.29 827.709 7040.03 935.222
   -3  -20  -62 4552.40 790.822 4279.80 859.198
   -3  -20  -63 1076.02 407.737 2117.86 431.848
   -3  -20  -64 5802.96 804.318 5506.07 863.247
   -3  -20  -65 4786.32 746.738 4714.35 826.360
   -3  -20  -66  10130. 866.846 9509.66 959.963
   -3  -20  -67 2302.74 686.459 1440.39 734.592
   -3  -20  -68 1440.39 641.925 2582.99 717.498
   -3  -20  -69  744.49 623.481 -144.31 670.715
   -3  -20  -70  736.39 622.581 1246.96 654.070
   -3  -20  -71 2614.93 676.563 2193.88 749.887
   -3  -20  -72 2245.61 735.492 2554.65 756.185
   -3  -20  -73 2174.09 754.835 1170.04 735.042
   -3  -20  -74 -170.22 743.589  367.30 706.252
   -3  -20  -75 1101.66 739.990 2074.22 748.987
   -3  -20  -76 -442.10 732.343  -77.01 704.903
   -3  -20  -77 4520.91 974.358 4543.41 821.862
   -3  -20  -78 1695.45 1208.73 -899.23 1285.65
   -3  -21   -1  24395. 1266.76  26797. 1384.16
   -3  -21   -2 6518.21 895.186 5087.71 920.827
   -3  -21   -3 8713.44 892.037  11215. 954.115
   -3  -21   -4  850.20 670.715 1047.23 848.852
   -3  -21   -5 4291.04 839.405 5951.41 912.730
   -3  -21   -6  979.31 789.473 2031.94 795.321
   -3  -21   -7  28273. 1135.85  21237. 1111.11
   -3  -21   -8  13531. 1042.28  14845. 1164.19
   -3  -21   -9  13581. 1127.30  15421. 1177.69
   -3  -21  -10 5159.69 891.587 4361.22 880.791
   -3  -21  -11 1628.88 961.762 4745.83 920.827
   -3  -21  -12  36914. 1601.89  34314. 1498.87
   -3  -21  -13  12919. 1188.48  10630. 1087.72
   -3  -21  -14  44935. 1934.77  40778. 1751.69
   -3  -21  -15  45209. 1848.85  52542. 1643.72
   -3  -21  -16  26037. 1513.27  20756. 1310.84
   -3  -21  -17  47908. 2008.54  42578. 2156.54
   -3  -21  -18  62978. 1904.18  67341. 1870.89
   -3  -21  -19  458.39 1150.25 3678.36 1004.50
   -3  -21  -20  26541. 1362.57  23882. 1238.42
   -3  -21  -21   82.82 1067.03  578.95 977.957
   -3  -21  -22  41835. 1869.99  40184. 1725.14
   -3  -21  -23  19033. 1355.37  17782. 1258.66
   -3  -21  -24  75124. 2585.24  78497. 2528.11
   -3  -21  -25 -745.84 840.755 1344.13 830.408
   -3  -21  -26 8236.61 693.656 6576.69 643.724
   -3  -21  -27  37359. 1783.17  35079. 1655.42
   -3  -21  -28  26433. 1529.91  24426. 1403.96
   -3  -21  -29  22546. 1455.69  23977. 1419.25
   -3  -21  -30 9856.04 1134.05 9937.01 1042.28
   -3  -21  -31  30684. 1605.04  29649. 1417.45
   -3  -21  -32  44602. 1569.05  43909. 1397.21
   -3  -21  -33  51552. 1715.70  52632. 1562.75
   -3  -21  -34 6855.59 1076.02 7071.52 961.313
   -3  -21  -35 4060.27 994.151 6707.15 930.723
   -3  -21  -36  14332. 1201.98  15007. 1106.61
   -3  -21  -37  20400. 1409.36  21561. 1272.15
   -3  -21  -38 5182.18 1013.94 3768.78 836.256
   -3  -21  -39 2773.73 956.814 2239.31 807.017
   -3  -21  -40  21525. 1399.46  22874. 1299.14
   -3  -21  -41  58884. 2185.33  54341. 1904.63
   -3  -21  -42  28839. 1585.69  25448. 1320.29
   -3  -21  -43 7678.80 1072.42 7602.33 944.668
   -3  -21  -44  56815. 1965.81  53171. 1963.56
   -3  -21  -45 6117.85 914.979 6270.80 901.933
   -3  -21  -46 2063.88 835.357 1351.78 773.728
   -3  -21  -47 3185.33 473.234 4125.05 472.784
   -3  -21  -48  15326. 1058.03  14750. 1030.14
   -3  -21  -49  287.67 822.311 -465.59 816.014
   -3  -21  -50 3703.10 890.687 3290.59 843.454
   -3  -21  -51  18381. 1210.08  18713. 1291.05
   -3  -21  -52  19321. 1230.77  19141. 1397.21
   -3  -21  -53 1234.37 847.053 1828.16 813.315
   -3  -21  -54 7971.20 1071.07 6113.35 1040.93
   -3  -21  -55 3334.23 828.609 2435.90 826.360
   -3  -21  -56 1157.89 885.289 1143.05 860.098
   -3  -21  -57 2512.37 815.564 1034.64 761.583
   -3  -21  -58 8857.39 911.830 6860.09 905.532
   -3  -21  -59  10207. 949.167  11228. 990.102
   -3  -21  -60 -1038.7 683.760 -514.62 723.796
   -3  -21  -61  11700. 881.241  12794. 934.772
   -3  -21  -62  11269. 1043.63 8659.46 884.839
   -3  -21  -63 6239.31 880.791 5847.95 815.564
   -3  -21  -64 2306.34 786.324 1599.19 697.255
   -3  -21  -65 1541.16 440.980 1280.70 399.730
   -3  -21  -66  750.34 722.896  377.51 627.080
   -3  -21  -67 3568.15 771.929 3754.38 724.246
   -3  -21  -68 3852.90 961.762 2654.52 690.058
   -3  -21  -69  262.66 670.715  306.43 631.578
   -3  -21  -70 2109.76 715.249  841.65 632.478
   -3  -21  -71  209.72 683.760  308.68 619.882
   -3  -21  -72 4718.84 784.974 3886.64 663.967
   -3  -21  -73 1206.48 733.243 2147.55 681.061
   -3  -21  -74 2407.55 782.275 2229.87 712.100
   -3  -21  -75 -596.94 728.744 1035.54 686.459
   -3  -21  -76 4023.84 896.985 3311.74 749.887
   -3  -22   -1  20265. 1004.95  20765. 1053.98
   -3  -22   -2  21300. 1040.93  17103. 941.969
   -3  -22   -3 1280.25 817.363  460.64 696.356
   -3  -22   -4  32159. 1241.11  32600. 1258.66
   -3  -22   -5  25484. 1306.34  29622. 1411.15
   -3  -22   -6  12101. 1064.33  12560. 1000.45
   -3  -22   -7  21062. 1173.19  20769. 1139.45
   -3  -22   -8 3511.02 832.208 3144.40 832.208
   -3  -22   -9  10783. 1000.45  10310. 1011.69
   -3  -22  -10  11885. 1067.03  15816. 1163.29
   -3  -22  -11  497.53 768.780  581.65 777.327
   -3  -22  -12  15843. 1095.37  15852. 1098.06
   -3  -22  -13  497.98 787.674  577.60 794.421
   -3  -22  -14 4993.25 866.846 7678.80 935.222
   -3  -22  -15 3506.52 1016.64 3981.55 919.477
   -3  -22  -16  24386. 1309.49  27368. 1352.23
   -3  -22  -17 1382.81 868.195 1308.59 953.665
   -3  -22  -18  50787. 1749.89  54026. 1586.59
   -3  -22  -19  69546. 2020.24  67341. 1998.65
   -3  -22  -20 6410.25 935.672 7130.00 905.982
   -3  -22  -21  23167. 1454.34  22955. 1554.65
   -3  -22  -22  14696. 1141.25  15929. 1137.65
   -3  -22  -23  13666. 1125.95  13473. 1134.50
   -3  -22  -24  86325. 2582.09  91858. 2672.06
   -3  -22  -25  21975. 1097.61  23261. 1170.49
   -3  -22  -26  13527. 1085.47  16554. 1168.69
   -3  -22  -27 1352.23 820.512 3771.03 895.186
   -3  -22  -28 1856.05 797.570 1763.83 794.871
   -3  -22  -29  29762. 1436.35  28722. 1426.00
   -3  -22  -30 5024.74 865.946 5119.20 894.736
   -3  -22  -31 1840.75 851.551  234.10 794.871
   -3  -22  -32  16919. 1161.94  15951. 1125.06
   -3  -22  -33  36271. 1580.30  37373. 1631.58
   -3  -22  -34  31376. 1489.43  39460. 1663.97
   -3  -22  -35 6621.68 977.957 7219.97 958.164
   -3  -22  -36  14372. 1146.65  13896. 1108.86
   -3  -22  -37  15533. 1172.74  17103. 1209.18
   -3  -22  -38 4759.33 908.681 3916.78 926.675
   -3  -22  -39  10675. 1028.79 7800.26 1019.34
   -3  -22  -40 4221.32 886.189 5704.00 945.118
   -3  -22  -41 3803.87 851.551 3225.82 893.386
   -3  -22  -42 2171.84 834.907 -177.46 795.771
   -3  -22  -43  674.31 795.771  115.97 805.667
   -3  -22  -44 3128.65 838.506 4588.39 906.882
   -3  -22  -45 2009.89 819.162 1011.25 801.619
   -3  -22  -46 1281.60 804.318 1115.61 826.360
   -3  -22  -47 -519.12 819.162 -370.18 817.813
   -3  -22  -48 3319.83 914.979 4831.30 937.471
   -3  -22  -49 1742.69 850.651 1767.88 821.862
   -3  -22  -50 6338.28 1131.80 6815.11 974.808
   -3  -22  -51 8564.99 944.219 9014.84 975.258
   -3  -22  -52  531.71 798.470  861.00 993.251
   -3  -22  -53 9946.01 1025.19 6995.04 989.203
   -3  -22  -54 -592.89 843.904  789.47 920.827
   -3  -22  -55 1741.79 438.596 1153.40 431.399
   -3  -22  -56 1836.71 835.807 -420.29 1000.90
   -3  -22  -57 4006.74 824.561 5717.49 1010.80
   -3  -22  -58  678.81 714.799 2115.61 871.344
   -3  -22  -59 4294.19 829.509 4732.34 941.070
   -3  -22  -60  531.71 427.035 1164.19 444.534
   -3  -22  -61 2217.27 777.327 3149.34 844.803
   -3  -22  -62 6018.89 843.904 7098.51 959.063
   -3  -22  -63  747.64 408.547  -49.93 406.432
   -3  -22  -64 1204.23 710.301 3228.07 849.752
   -3  -22  -65 6833.10 867.295 7539.35 960.413
   -3  -22  -66 2359.87 750.337 1293.75 749.437
   -3  -22  -67 2982.45 742.689 3529.01 832.208
   -3  -22  -68 1354.47 673.414 1109.76 721.097
   -3  -22  -69  954.56 690.957  346.15 699.954
   -3  -22  -70 1256.86 713.450 1676.11 744.939
   -3  -22  -71 4448.94 794.871 4292.39 852.451
   -3  -22  -72 1376.97 727.395 1105.71 796.670
   -3  -22  -73 5991.90 906.882 5996.40 1055.78
   -3  -22  -74 -1400.8 717.048 -1351.8 786.324
   -3  -22  -75 -2560.1 2615.83  769.68 1850.65
   -3  -23   -1  325.91 427.170 1227.17 433.288
   -3  -23   -2 8344.57 982.455  10810. 1045.88
   -3  -23   -3  12528. 1058.03  12510. 1098.06
   -3  -23   -4 -970.31 844.354 -309.94 787.674
   -3  -23   -5  58659. 1702.20  62123. 1812.86
   -3  -23   -6 4321.18 883.040 4777.32 902.383
   -3  -23   -7 3978.85 908.231 4876.29 932.523
   -3  -23   -8   75.71 436.887 1466.94 424.066
   -3  -23   -9  10778. 936.571 9775.07 953.215
   -3  -23  -10 7660.81 998.649 7264.95 988.303
   -3  -23  -11  -81.65 806.567 1136.75 792.622
   -3  -23  -12  22524. 1294.20  17679. 1170.04
   -3  -23  -13  39622. 1451.19  44336. 1488.98
   -3  -23  -14  27922. 1216.37  29982. 1206.03
   -3  -23  -15  14818. 1318.94  14615. 1337.83
   -3  -23  -16 1602.34 789.473 1625.73 838.955
   -3  -23  -17 -132.88 493.927 -952.77 496.176
   -3  -23  -18 5105.71 901.483 3659.92 882.590
   -3  -23  -19  14130. 1355.37  15349. 1288.80
   -3  -23  -20 2709.85 864.147 1869.09 880.341
   -3  -23  -21  37589. 1612.23  42699. 1695.90
   -3  -23  -22  97436. 2876.74  99460. 2883.49
   -3  -23  -23 2375.17 874.943 3408.90 878.991
   -3  -23  -24  907.33 859.648  246.60 872.694
   -3  -23  -25  29249. 1477.28  25632. 1396.76
   -3  -23  -26  10346. 1067.03 9370.21 1074.22
   -3  -23  -27  21453. 1276.65  22519. 1310.84
   -3  -23  -28  15025. 1199.73  19460. 1300.49
   -3  -23  -29 1331.08 825.460 2260.01 854.250
   -3  -23  -30  10085. 1013.04  10486. 1058.48
   -3  -23  -31  30837. 1504.72  29717. 1498.42
   -3  -23  -32 1971.21 927.574 5771.47 997.750
   -3  -23  -33 2951.86 903.733 3403.96 934.772
   -3  -23  -34  27629. 1445.79  27080. 1460.64
   -3  -23  -35 9406.20 1042.73  13338. 1130.90
   -3  -23  -36  511.47 837.606 1880.79 915.879
   -3  -23  -37  11026. 1078.72  13950. 1206.93
   -3  -23  -38  26401. 1428.25  26986. 1476.38
   -3  -23  -39 2522.26 855.600 1138.55 894.736
   -3  -23  -40  -83.45 804.768 -228.11 842.104
   -3  -23  -41 2123.25 485.829 2852.90 506.972
   -3  -23  -42 8479.52 1022.94 7665.31 1172.74
   -3  -23  -43 3651.82 875.843 1272.15 827.260
   -3  -23  -44 1108.41 818.713 1191.18 853.800
   -3  -23  -45 1726.94 484.930 2649.12 485.380
   -3  -23  -46  -53.49 830.858  500.22 834.457
   -3  -23  -47 -289.16 874.943  488.08 850.651
   -3  -23  -48 6752.13 1032.39 3990.55 1024.29
   -3  -23  -49 2696.80 889.788 1180.39 937.471
   -3  -23  -50 4247.41 1139.00 3269.00 1029.24
   -3  -23  -51 2211.87 870.444 2112.01 931.173
   -3  -23  -52 2187.58 1022.94 1475.03 1177.69
   -3  -23  -53 2722.44 865.946 3457.49 969.410
   -3  -23  -54 3634.72 1097.16 3116.51 1112.46
   -3  -23  -55 2133.60 837.156 1569.50 918.578
   -3  -23  -56  816.91 855.600 1299.59 848.402
   -3  -23  -57  315.88 726.495 1832.21 858.299
   -3  -23  -58 1363.92 786.324 -400.67 792.172
   -3  -23  -59  660.37 734.142 1629.78 860.998
   -3  -23  -60 2010.79 793.521 3987.85 934.772
   -3  -23  -61  254.03 699.055 -371.03 730.544
   -3  -23  -62 4736.84 832.658 5150.69 874.043
   -3  -23  -63  853.35 396.716  484.48 394.826
   -3  -23  -64 3251.01 754.835 1540.71 811.065
   -3  -23  -65 5591.54 753.486 5816.46 810.166
   -3  -23  -66 1466.49 698.155 1952.76 734.142
   -3  -23  -67  920.83 688.258  353.17 711.650
   -3  -23  -68 7602.33 871.344 6315.78 834.907
   -3  -23  -69 6666.66 950.067 8065.67 840.305
   -3  -23  -70 1491.68 724.696 -856.05 688.258
   -3  -23  -71 2022.49 745.388 1263.61 727.844
   -3  -23  -72  556.45 723.796 1034.64 729.194
   -3  -23  -73 2188.48 844.803 2461.09 852.001
   -3  -24   -1  21179. 1343.23  23585. 1363.02
   -3  -24   -2 -211.38 825.460 -128.47 867.745
   -3  -24   -3  17332. 1168.24  16721. 1249.66
   -3  -24   -4  21179. 1164.19  19046. 1064.33
   -3  -24   -5 8520.01 1064.78 7719.29 979.756
   -3  -24   -6  11332. 1066.13  11039. 1107.06
   -3  -24   -7 2602.34 940.170  308.01 861.448
   -3  -24   -8  10351. 1119.66 9140.79 1065.68
   -3  -24   -9 3287.45 929.824 4161.49 960.413
   -3  -24  -10 3573.10 957.714 3020.24 810.166
   -3  -24  -11  27364. 1308.59  26658. 1269.90
   -3  -24  -12 3298.24 848.402 2374.27 941.969
   -3  -24  -13  778.23 881.691 1302.74 874.943
   -3  -24  -14  10558. 1150.70 9073.32 1103.91
   -3  -24  -15 2502.02 1073.77 1744.94 1034.19
   -3  -24  -16  10711. 1149.80 9851.54 1188.93
   -3  -24  -17 1885.29 1094.92 3399.46 1323.89
   -3  -24  -18 6338.28 1009.45 8542.50 1156.54
   -3  -24  -19  833.11 994.151 1863.70 1117.41
   -3  -24  -20  31516. 1662.17  30864. 1671.16
   -3  -24  -21 5200.17 1124.61 3455.24 1083.67
   -3  -24  -22 3228.52 1019.79 2461.09 1053.53
   -3  -24  -23  11008. 1176.79  11552. 1215.02
   -3  -24  -24  304.41 933.422  557.35 955.015
   -3  -24  -25 1670.26 541.160 1626.63 525.865
   -3  -24  -26  165.00 883.940 -1223.6 979.306
   -3  -24  -27 7314.43 1063.43 7944.21 1170.94
   -3  -24  -28 6563.20 1027.89 7395.40 1198.83
   -3  -24  -29  17081. 1303.19  17206. 1438.59
   -3  -24  -30 8448.03 1242.46 9464.68 1237.07
   -3  -24  -31  508.77 988.303   50.38 1009.90
   -3  -24  -32 6518.21 1161.04 9041.83 1249.66
   -3  -24  -33  10472. 1232.12 7939.71 1210.53
   -3  -24  -34 5339.63 1091.32 6482.22 1186.23
   -3  -24  -35 2022.04 1023.84 3102.56 966.711
   -3  -24  -36 2925.32 1008.10 1443.99 921.277
   -3  -24  -37 1584.34 982.905 -798.47 841.205
   -3  -24  -38  33518. 1816.46  35866. 1744.49
   -3  -24  -39 4071.07 1121.01 4363.02 988.753
   -3  -24  -40 4322.08 1084.57 5690.50 1056.68
   -3  -24  -41 6896.08 1264.51 5650.02 984.255
   -3  -24  -42 1599.19 1022.04 1165.99 835.807
   -3  -24  -43 3559.15 1145.30 2218.62 935.672
   -3  -24  -44  705.80 1024.29 -105.17 825.910
   -3  -24  -45  10738. 1312.19  10580. 1133.60
   -3  -24  -46 9959.50 1229.42 8789.92 1035.99
   -3  -24  -47 7759.78 1186.68 8493.02 1086.82
   -3  -24  -48 2321.19 1242.01 1876.74 916.328
   -3  -24  -49 3282.05 1049.03 2140.35 862.347
   -3  -24  -50 2111.11 1233.92 3073.77  999.10
   -3  -24  -51 5524.06 1066.58 3734.59 894.286
   -3  -24  -52 3010.34 1236.17 2038.23 928.024
   -3  -24  -53 3097.61 1025.19 6909.57 1022.49
   -3  -24  -54   72.15 933.872  558.25 922.626
   -3  -24  -55 1809.26 900.134 1246.96 829.059
   -3  -24  -56 3884.84 1094.02 2575.80 912.730
   -3  -24  -57 -152.41 864.596 1343.68 748.537
   -3  -24  -58 4633.37 979.756 3674.76 857.399
   -3  -24  -59 1207.38 855.150  707.15 703.553
   -3  -24  -60 2305.44 874.943 2363.02 723.796
   -3  -24  -61 1172.29 829.959  -72.96 667.566
   -3  -24  -62 3921.72 829.509 4907.78 835.357
   -3  -24  -63  476.83 735.492 -1060.7 712.100
   -3  -24  -64 1152.95 721.997 1255.51 716.149
   -3  -24  -65 2104.81 767.880 3220.87 766.981
   -3  -24  -66  463.79 697.705  188.80 689.608
   -3  -24  -67 4966.26 785.874 2671.61 767.431
   -3  -24  -68 3977.50 811.515 2040.03 771.479
   -3  -24  -69 -409.67 728.294  440.62 709.851
   -3  -24  -70 1284.75 759.333 -534.86 728.294
   -3  -24  -71  672.06 769.680 1499.77 735.942
   -3  -25   -1  19415. 1545.21  22807. 1352.68
   -3  -25   -2 7022.04 1067.48 7773.27 1073.32
   -3  -25   -3  15758. 1215.47  13504. 1392.26
   -3  -25   -4   43.09 969.859  -24.96 891.137
   -3  -25   -5  20108. 1509.22  22321. 1457.94
   -3  -25   -6 5964.91 1167.34 4256.86 1000.90
   -3  -25   -7 -343.77 439.766  718.40 468.735
   -3  -25   -8 9757.08 1333.33 7503.37 1130.00
   -3  -25   -9 3957.71 1183.53 2596.04 1037.34
   -3  -25  -10 -978.86 989.653  103.91 923.076
   -3  -25  -11  15601. 1448.94  23158. 1435.00
   -3  -25  -12 6392.26 1114.26 5357.62 1057.58
   -3  -25  -13 6176.33 1123.26 7597.83 1084.57
   -3  -25  -14  668.47 1032.39 2129.10 1011.25
   -3  -25  -15  13941. 1474.58  17040. 1579.40
   -3  -25  -16 3258.66 1077.82 4052.18 978.407
   -3  -25  -17  12600. 1709.85  12204. 1527.66
   -3  -25  -18 5668.01 1229.87 5339.63 978.407
   -3  -25  -19 8857.39 1482.68 9725.59 1342.78
   -3  -25  -20  19523. 1406.66  22389. 1276.20
   -3  -25  -21  10535. 1481.33  11961. 1228.07
   -3  -25  -22 8317.58 1266.76 7282.94 1156.09
   -3  -25  -23 2192.53 1088.17  425.78 977.057
   -3  -25  -24 1850.65 1101.21  357.13 980.656
   -3  -25  -25  22434. 1641.47  22087. 1493.03
   -3  -25  -26 5928.92 1253.26 4979.75 1089.07
   -3  -25  -27 1609.54 1062.53 -592.89 966.711
   -3  -25  -28  -19.31 1052.18  560.50 971.209
   -3  -25  -29 3968.96 692.757 4966.26 716.598
   -3  -25  -30 1856.05 1063.88  484.93 958.614
   -3  -25  -31  659.92 534.862 1388.21 547.908
   -3  -25  -32 8654.96 1249.21 8614.48 1156.99
   -3  -25  -33  650.47 1000.00 1245.61 950.067
   -3  -25  -34 3180.83 1109.76 5236.16 1069.27
   -3  -25  -35 5892.93 1174.99 7080.51 1101.21
   -3  -25  -36  10787. 1306.79  11660. 1201.08
   -3  -25  -37  635.18 1032.39 2336.48 1004.95
   -3  -25  -38 9100.30 1136.75 9968.50 1141.25
   -3  -25  -39 -739.54 915.429 1570.40 949.167
   -3  -25  -40   75.21 925.775 -959.96 873.593
   -3  -25  -41 -783.18 910.480 1586.14 911.380
   -3  -25  -42 2848.85 552.856 1595.59 527.665
   -3  -25  -43 5384.61 1019.79 4898.78 977.957
   -3  -25  -44 3760.23 1010.35 2857.85 968.960
   -3  -25  -45 2809.71 941.519  740.89 874.493
   -3  -25  -46 1771.93 911.380 2251.46 914.079
   -3  -25  -47 1158.34 902.383  818.71 839.405
   -3  -25  -48 -115.43 840.755 1007.20 800.719
   -3  -25  -49 -101.48 823.661 -301.75 818.263
   -3  -25  -50  484.48 507.872 1337.83 565.452
   -3  -25  -51 5218.17 927.574 3279.35 911.830
   -3  -25  -52 2324.78 1000.90 3844.35 953.665
   -3  -25  -53 4280.25 909.131 4242.46 919.027
   -3  -25  -54 1260.01 507.422 1124.16 528.564
   -3  -25  -55 3185.33 834.907 2609.08 826.810
   -3  -25  -56 2741.79 911.380 3720.64 955.914
   -3  -25  -57 3923.97 867.745 3694.55 839.855
   -3  -25  -58 1871.79 812.865 2171.84 775.078
   -3  -25  -59 2293.74 880.791 1652.72 740.890
   -3  -25  -60  922.63 834.457  799.37 740.440
   -3  -25  -61 -156.28 810.615 1353.57 755.735
   -3  -25  -62  707.60 417.498  -31.43 391.498
   -3  -25  -63 1360.32 815.564 1809.71 771.929
   -3  -25  -64  762.93 374.404  567.25 392.892
   -3  -25  -65  625.28 771.479  547.91 784.974
   -3  -25  -66 3368.42 872.694 1984.25 841.205
   -3  -25  -67   63.74 780.026 1209.18 806.567
   -3  -25  -68  683.76 838.955  539.81 821.412
   -3  -25  -69 -411.74 811.965 -213.85 793.521
   -3  -26   -1  32771. 1673.41  33810. 1638.32
   -3  -26   -2 8533.50 1126.40 9482.67 1121.46
   -3  -26   -3 8448.03 1108.41 8146.64 1158.79
   -3  -26   -4 4413.85 990.552 5357.62 1013.94
   -3  -26   -5 4687.35 1042.28 4117.40 1026.99
   -3  -26   -6 2998.20 565.002 3275.30 554.205
   -3  -26   -7 -366.49 450.742 1117.41 487.179
   -3  -26   -8  20756. 1243.81  20234. 1235.27
   -3  -26   -9 6360.77 1094.92 4682.86 1075.12
   -3  -26  -10 1318.04 993.251 1653.62 996.400
   -3  -26  -11 1018.89 986.054  955.46 925.325
   -3  -26  -12 3861.89 1044.53 2633.83 953.215
   -3  -26  -13  11925. 1237.07  12794. 1224.92
   -3  -26  -14  401.48 939.270 1255.06 962.662
   -3  -26  -15  15650. 1315.34  15731. 1584.79
   -3  -26  -16 1646.87 562.303 3256.86 596.940
   -3  -26  -17  26415. 1628.43  24440. 1391.81
   -3  -26  -18  340.98 553.306 1893.84 565.452
   -3  -26  -19 1143.05 984.704 -451.19 1037.34
   -3  -26  -20  985.60 947.367 -639.68 886.189
   -3  -26  -21 1080.07 1067.93  981.11 865.946
   -3  -26  -22 1710.30 924.875 1524.06 935.672
   -3  -26  -23  20562. 1420.15  18061. 1363.47
   -3  -26  -24  10252. 791.722 7714.79 737.741
   -3  -26  -25 6954.56 730.094 6014.39 728.744
   -3  -26  -26 5519.56 1109.31 7462.88 1113.36
   -3  -26  -27 7885.73 1104.81 9770.57 1161.49
   -3  -26  -28 3214.12 1045.88 1231.22 977.057
   -3  -26  -29 -1444.4 655.420  354.43 556.455
   -3  -26  -30  10000. 1344.13  11799. 1268.55
   -3  -26  -31 9860.54 1258.21 8704.44 1121.01
   -3  -26  -32  30751. 1868.19  30022. 1723.79
   -3  -26  -33 1708.50 1139.90 4547.90 1066.13
   -3  -26  -34 1953.21 1095.82  802.97 995.051
   -3  -26  -35 -583.45 1085.02 2158.79 984.704
   -3  -26  -36 1543.41 1077.82  229.60 980.656
   -3  -26  -37 -936.57 1063.88  331.22 931.623
   -3  -26  -38 6261.80 1190.73 6374.26 1088.17
   -3  -26  -39   48.99 1053.98 -125.10 892.037
   -3  -26  -40 -1652.3 1031.49  140.76 910.030
   -3  -26  -41  552.86 986.054 2287.45 954.115
   -3  -26  -42  12186. 1303.19  11039. 1213.22
   -3  -26  -43 7512.36 1176.34 6810.61 1093.57
   -3  -26  -44 2713.45 1052.63 3857.40 996.400
   -3  -26  -45 1673.86 979.306  354.34 866.846
   -3  -26  -46  953.67 882.140  619.88 885.739
   -3  -26  -47 2434.55 922.626 3192.98 1029.69
   -3  -26  -48 4122.35 925.775 3845.25 1014.39
   -3  -26  -49 -331.26 866.846  860.10 904.183
   -3  -26  -50 3453.89 904.183 6014.39 1287.00
   -3  -26  -51 1479.98 847.952 1676.56 970.309
   -3  -26  -52 4853.80 968.060 5146.19 1012.59
   -3  -26  -53  239.68 795.771  245.25 892.487
   -3  -26  -54  699.50 916.328 2544.76 976.607
   -3  -26  -55  591.09 739.091 1029.69 863.247
   -3  -26  -56 1089.52 829.509  310.93 968.510
   -3  -26  -57  829.96 761.133 -702.65 778.677
   -3  -26  -58  923.98 808.816 1294.20 848.852
   -3  -26  -59  958.16 794.871   55.83 794.421
   -3  -26  -60 -1303.6 748.087  725.15 841.205
   -3  -26  -61 -817.81 755.285  423.44 792.622
   -3  -26  -62 1343.23 402.114  762.48 418.713
   -3  -26  -63  690.51 387.584 -688.26 400.854
   -3  -26  -64 -252.59 794.421 -301.80 823.661
   -3  -26  -65 1374.72 832.208  711.20 844.354
   -3  -26  -66 -921.73 794.871  687.81 865.046
   -3  -26  -67 1333.78 498.875  611.79 484.480
   -3  -27   -1  15106. 1866.39  13711. 1733.69
   -3  -27   -2 7962.20 1550.61 9334.22 1628.88
   -3  -27   -3 1961.76 1409.36 3510.57 1385.96
   -3  -27   -4 -856.50 1308.59  936.12 1318.04
   -3  -27   -5 1736.84 1409.81  717.50 1354.02
   -3  -27   -6 4516.41 1482.68 -172.06 1367.52
   -3  -27   -7 5748.98 1527.66 7413.40 1479.98
   -3  -27   -8 8416.54 1445.79 5155.19 1297.79
   -3  -27   -9 -593.34 1144.85   40.36 1394.51
   -3  -27  -10 -472.33 1449.39 1622.58 1417.00
   -3  -27  -11  12744. 1857.40 9797.56 2342.33
   -3  -27  -12 6243.81 1453.89 8987.85 1605.94
   -3  -27  -13 3938.82 1342.33 4349.97 1132.25
   -3  -27  -14 -736.39 1040.03  860.10 965.811
   -3  -27  -15 6711.64 1230.32 4062.52 1348.63
   -3  -27  -16  434.68 1211.42  159.02 1209.18
   -3  -27  -17 9014.84 1418.80 7615.83 1375.62
   -3  -27  -18  11624. 1404.41  13072. 1462.89
   -3  -27  -19 2076.92 639.675  287.31 645.523
   -3  -27  -20 8515.51 1316.24 8933.86 1320.29
   -3  -27  -21 4862.79 1472.33 5641.02 1250.11
   -3  -27  -22 2106.61 1164.64 3004.05 1014.39
   -3  -27  -23 6549.70 1212.32 5744.48 1130.00
   -3  -27  -24 5659.01 1269.00 5681.51 1053.98
   -3  -27  -25 4468.73 1179.94 5033.73 1063.88
   -3  -27  -26 7759.78 1300.04 6536.21 1100.76
   -3  -27  -27 9167.78 1367.97 7215.47 1068.38
   -3  -27  -28  644.62 625.730  708.05 574.448
   -3  -27  -29  11840. 1468.73  14593. 1311.29
   -3  -27  -30 1996.85 1201.08 3759.33 1079.17
   -3  -27  -31 3466.03 1227.17 3896.08 1054.43
   -3  -27  -32 3569.05 1284.30 4709.85 1091.77
   -3  -27  -33 4410.25 1241.11 5582.54 1056.23
   -3  -27  -34 6212.32 1300.94 3541.16 1026.99
   -3  -27  -35 8470.53 1312.64 6342.77 1138.10
   -3  -27  -36 2990.55 1241.11 5146.19 1054.88
   -3  -27  -37  297.39 1101.21 3370.67 1015.74
   -3  -27  -38 6140.34 1249.21 5299.14 1072.42
   -3  -27  -39  -97.39 973.458 1569.05 925.775
   -3  -27  -40 6648.67 1244.26 4876.29 1047.68
   -3  -27  -41 7049.03 1228.52 3796.67 1065.68
   -3  -27  -42 1905.98 1083.67 2579.84 939.720
   -3  -27  -43 1325.68 987.403  474.13 945.118
   -3  -27  -44 7017.54 1170.04 6482.22 994.601
   -3  -27  -45 3077.82 1134.50 5164.19 986.054
   -3  -27  -46  588.84 520.917 -885.29 478.182
   -3  -27  -47  563.20 948.717 1386.41 848.402
   -3  -27  -48  305.85 889.788 -1845.3 804.768
   -3  -27  -49  885.74 636.976  989.20 462.887
   -3  -27  -50 4398.11 1064.33 2732.34 908.681
   -3  -27  -51  988.30 895.186 1515.52 1032.84
   -3  -27  -52   68.24 915.879 -447.64 798.020
   -3  -27  -53 -169.50 936.571 1313.99 843.454
   -3  -27  -54  529.01 1038.69  907.33 835.357
   -3  -27  -55 1240.21 834.907 1370.22 784.525
   -3  -27  -56 2403.96 938.820 3127.75 970.309
   -3  -27  -57  743.59 454.790  100.76 437.786
   -3  -27  -58  819.16 928.474 -685.56 798.020
   -3  -27  -59 1766.08 923.976 1828.16 832.208
   -3  -27  -60  704.00 844.354 -382.77 765.631
   -3  -27  -61 -1071.5 855.150 -344.49 762.032
   -3  -27  -62  811.52 834.457  170.54 801.169
   -3  -27  -63  -94.42 858.749 -856.95 817.363
   -3  -27  -64  370.49 435.582  319.16 454.790
   -3  -27  -65  -97.39 918.578 1279.80 890.238
   -3  -28   -1  272.56 1049.93 1917.68 1034.64
   -3  -28   -2 3967.16 1017.99 3923.97 1105.26
   -3  -28   -3  15196. 1241.56  17265. 1310.84
   -3  -28   -4 1033.74 538.911 1102.11 531.264
   -3  -28   -5 -536.66 1018.44 1237.07 1033.74
   -3  -28   -6  981.56 1022.94 2973.46 1120.56
   -3  -28   -7 8812.41 1198.83 9964.00 1200.18
   -3  -28   -8 2754.83 1088.17 3877.19 967.161
   -3  -28   -9 4682.86 1070.17 6023.39 1137.20
   -3  -28  -10   30.09 955.015  551.96 1067.48
   -3  -28  -11  337.20 1036.44 -126.81 903.733
   -3  -28  -12 2248.31 1095.82   48.00 994.601
   -3  -28  -13  770.13 1064.78 -573.10 1018.44
   -3  -28  -14 4669.36 1210.97 5200.17 1028.79
   -3  -28  -15 1326.13 966.711 2703.55 1092.22
   -3  -28  -16 7188.48 1174.09 5874.94 1390.46
   -3  -28  -17  14467. 1196.13  13567. 1111.11
   -3  -28  -18 4072.42 1153.40 4229.87 1134.95
   -3  -28  -19 4673.86 1183.08 2961.76 1323.44
   -3  -28  -20 3936.57 1165.54 6585.69 1152.95
   -3  -28  -21 2668.01 1253.26 -728.29 1065.23
   -3  -28  -22 1465.14 1143.05  742.24 1028.34
   -3  -28  -23 2534.86 572.199 2412.05 570.400
   -3  -28  -24 3056.23 1112.46 3338.73 1282.05
   -3  -28  -25 2579.39 1017.09 1168.24 968.510
   -3  -28  -26 3237.06 1076.92 2533.96 1028.34
   -3  -28  -27 1909.13 1023.39 -294.60 926.225
   -3  -28  -28 1972.56 1001.35 2745.84 1000.45
   -3  -28  -29  -30.36 995.501  485.83 942.419
   -3  -28  -30 7782.27 1177.24 7944.21 1126.85
   -3  -28  -31 1340.53 1008.55 1886.64  999.55
   -3  -28  -32 1627.98 982.905  590.64 966.711
   -3  -28  -33  203.28 932.523 -423.57 955.914
   -3  -28  -34  618.98 582.096 2049.03 671.614
   -3  -28  -35 1570.85 1023.84 4318.48 1020.24
   -3  -28  -36  515.97 927.574 2059.38 971.659
   -3  -28  -37  116.28 934.322 -493.93 890.687
   -3  -28  -38 6414.75 1033.29 7858.74 1126.85
   -3  -28  -39   44.81 939.720 1844.80 941.969
   -3  -28  -40 6459.73 1019.79 6054.87 1100.76
   -3  -28  -41 1710.75 946.018 -790.37 900.584
   -3  -28  -42  948.27 869.095 -642.82 899.234
   -3  -28  -43 -461.09 872.694 -1988.3 821.412
   -3  -28  -44  366.44 861.897  735.94 911.380
   -3  -28  -45 1287.00 856.049  878.09 866.396
   -3  -28  -46 -117.63 468.286 1212.77 533.963
   -3  -28  -47 3963.11 919.027 3947.81 1016.19
   -3  -28  -48  289.92 864.596  332.75 919.477
   -3  -28  -49 1226.72 1017.54 1737.74 964.911
   -3  -28  -50  234.10 834.907 -231.71 903.733
   -3  -28  -51 1424.20 984.255 2067.92 1274.40
   -3  -28  -52 1600.99 834.007 1260.91 886.189
   -3  -28  -53  718.85 856.949 1678.81 871.344
   -3  -28  -54 -1115.2 918.128 -639.68 824.561
   -3  -28  -55  471.43 816.463  580.75 907.781
   -3  -28  -56  795.32 821.412 -1369.8 980.656
   -3  -28  -57 1791.72 877.192 3321.63 934.322
   -3  -28  -58  805.67 844.803  546.56 916.778
   -3  -28  -59 1369.77 860.098  811.52 892.487
   -3  -28  -60  -89.88 857.399 -457.04 899.234
   -3  -28  -61 -460.64 889.788 1538.91 955.015
   -3  -28  -62 -418.49 874.493 1093.12 910.930
   -3  -29   -1 7156.99 1263.16 5137.20 1188.48
   -3  -29   -2  21399. 1343.68  21430. 1421.95
   -3  -29   -3 8155.64 1250.11 6972.55 1248.31
   -3  -29   -4 3427.35 1170.04 5263.15 1106.16
   -3  -29   -5 3399.46 1153.84 4447.14 1157.44
   -3  -29   -6 1236.17 1014.39 -930.72 1122.36
   -3  -29   -7 4133.15 1166.89 3997.30 1128.20
   -3  -29   -8 1351.78 574.448 1629.33 571.749
   -3  -29   -9 3504.72 1150.25 2171.84 1107.96
   -3  -29  -10 5663.51 1112.01 4907.78 1212.77
   -3  -29  -11  741.34 1076.47   16.91 993.251
   -3  -29  -12  375.08 1120.56   63.61 1083.67
   -3  -29  -13 9221.76 1346.38 8097.16 1270.80
   -3  -29  -14 5407.10 1340.98 7642.82 1192.08
   -3  -29  -15  300.63 1076.47 -120.24 993.251
   -3  -29  -16 4516.41 1145.75 3834.00 1310.39
   -3  -29  -17 2483.13 1017.09 3129.10 1127.30
   -3  -29  -18 3873.59 1056.23 3502.92 1092.22
   -3  -29  -19 3307.69 1146.65 3013.04 1294.20
   -3  -29  -20  -51.51 1115.16 1738.64 1092.67
   -3  -29  -21 6752.13 1417.90 4186.23 1158.79
   -3  -29  -22 1460.19 1171.39   25.25 1055.33
   -3  -29  -23  946.47 1106.16 -1180.4 1024.29
   -3  -29  -24  973.91 1089.52 3224.02 1099.86
   -3  -29  -25 4339.63 1178.14 2259.11 944.668
   -3  -29  -26 2148.45 1031.49 2189.83 1004.05
   -3  -29  -27 2173.19 1058.03 -289.52 968.960
   -3  -29  -28 -197.48 563.202 1349.53 559.604
   -3  -29  -29 1777.78 1007.20  780.93 1343.23
   -3  -29  -30 1455.69 1038.24 3857.85 1043.63
   -3  -29  -31 2024.74 945.118 2163.29 961.762
   -3  -29  -32  -93.79 931.623 1549.71 984.255
   -3  -29  -33 2739.54 943.319 1619.88 952.316
   -3  -29  -34 -148.49 888.888 -1512.8 893.836
   -3  -29  -35  470.98 882.140  346.78 952.316
   -3  -29  -36 2882.14 555.105 2760.68 582.545
   -3  -29  -37 -782.28 887.089 2092.67 969.859
   -3  -29  -38 2680.16 985.604 4777.32 1027.44
   -3  -29  -39  836.71 928.024  419.66 963.112
   -3  -29  -40  109.85 864.596 1270.80 891.587
   -3  -29  -41 1000.00 860.998  741.34 921.277
   -3  -29  -42 1533.51 908.231 1342.33 840.305
   -3  -29  -43 2164.19 921.726 1104.36 894.286
   -3  -29  -44  -99.42 881.691  896.09 847.503
   -3  -29  -45 1581.19 488.079  672.51 487.179
   -3  -29  -46 -761.13 881.241 -275.17 825.010
   -3  -29  -47 1514.17 854.700 2407.10 901.034
   -3  -29  -48  737.74 834.907 -1024.7 798.020
   -3  -29  -49 2477.73 938.371 2222.22 1000.90
   -3  -29  -50 1058.48 827.260 -556.45 798.020
   -3  -29  -51 -447.55 938.820 -400.67 811.965
   -3  -29  -52  472.33 986.504 2194.78 838.056
   -3  -29  -53 2315.34 838.955  100.85 819.162
   -3  -29  -54 -494.38 940.620 -1210.5 778.677
   -3  -29  -55 1458.84 857.399  919.93 893.386
   -3  -29  -56 -780.48 873.593 -191.14 902.833
   -3  -29  -57 -606.84 877.642  153.49 906.882
   -3  -29  -58  690.51 908.681  630.23 923.076
   -3  -29  -59 1015.74 879.891  275.75 930.723
   -3  -29  -60  836.26 1050.38 1552.41 1011.69
   -3  -30   -1 1862.35 1130.00 2169.14 1170.94
   -3  -30   -2  935.67 1087.72 3855.60 1143.05
   -3  -30   -3  700.85 1129.10  878.99 993.251
   -3  -30   -4  367.25 1160.59  739.54 1071.52
   -3  -30   -5 4360.77 1197.48 2800.72 1176.34
   -3  -30   -6 2334.23 1133.60 4090.86 1193.43
   -3  -30   -7  14264. 1247.41  11008. 1194.33
   -3  -30   -8 1752.58 1195.23  793.07 1081.87
   -3  -30   -9  -88.98 1103.46  275.44 1068.82
   -3  -30  -10  10823. 1279.80  10810. 1369.32
   -3  -30  -11 2251.01 596.041 2651.37 590.643
   -3  -30  -12 1661.72 1111.11 1260.01 1097.61
   -3  -30  -13  293.48 1134.50 1516.87 1087.72
   -3  -30  -14  10931. 1529.91  10441. 1410.26
   -3  -30  -15 4116.50 1309.49 7831.75 1250.56
   -3  -30  -16 -345.03 678.812 -1604.1 662.617
   -3  -30  -17 1439.04 1074.67  725.60 1047.23
   -3  -30  -18 -306.66 566.351 1300.94 578.497
   -3  -30  -19 1365.72 1025.19 1439.04 1220.42
   -3  -30  -20 5434.09 1182.63 5317.13 1117.86
   -3  -30  -21 1554.20 1652.27 2985.60 1134.95
   -3  -30  -22  806.57 1064.78  887.09 1089.07
   -3  -30  -23  482.68 1317.59 3527.66 1167.79
   -3  -30  -24 1079.17 1100.31 -437.70 1130.90
   -3  -30  -25  215.34 1070.62 -983.80 1115.61
   -3  -30  -26 -785.87 1057.58 -1381.9 1129.10
   -3  -30  -27 -219.88 1004.05  614.48 1092.22
   -3  -30  -28 -530.81 1047.23 -338.15 1107.51
   -3  -30  -29 1641.47 1024.74 1600.09 1136.75
   -3  -30  -30  659.02 1014.84  -44.08 1017.99
   -3  -30  -31  474.58 1036.44 -130.41 1129.10
   -3  -30  -32 -817.81 927.574 1234.37 1002.70
   -3  -30  -33 -839.86 1013.94 1329.28 1090.87
   -3  -30  -34 1468.28 989.203 3070.17 1121.91
   -3  -30  -35  802.52 1030.14  809.72 1099.41
   -3  -30  -36 1127.30 967.161 1435.90 1110.21
   -3  -30  -37 -661.27 1042.28 2287.90 1018.44
   -3  -30  -38 2571.30 1136.30 1207.38 1120.11
   -3  -30  -39 1152.05 1088.17 2037.78 1058.93
   -3  -30  -40  813.31 1036.44 -212.15 1038.69
   -3  -30  -41  211.20 567.701 1704.90 567.251
   -3  -30  -42 2309.94 1033.74 -350.34 838.506
   -3  -30  -43 -809.27 1006.75  477.73 860.998
   -3  -30  -44 -181.60 906.882  778.68 857.399
   -3  -30  -45  220.60 975.708  438.51 806.117
   -3  -30  -46  717.05 961.313 -137.34 856.949
   -3  -30  -47 1572.65 1021.59  642.82 811.065
   -3  -30  -48   -0.62 906.432  340.35 840.305
   -3  -30  -49 -452.99 1152.50 1447.59 1031.04
   -3  -30  -50 -924.88 905.532 -861.00 822.311
   -3  -30  -51 -1056.7 1089.97 -606.84 876.292
   -3  -30  -52  998.20 957.264 2799.82 859.198
   -3  -30  -53  413.09 449.842 -519.57 439.046
   -3  -30  -54 1059.83 1010.80  298.61 889.788
   -3  -30  -55   16.73 982.905 -338.73 930.273
   -3  -30  -56 -224.02 948.267 -724.25 1039.14
   -3  -30  -57 -1194.3 961.762  761.13 893.386
   -3  -31   -1 -1152.0 1383.71   91.99 1452.54
   -3  -31   -2  338.37 1584.79  -92.13 1758.88
   -3  -31   -3 2843.00 1785.87 5078.72 1895.63
   -3  -31   -4 2855.15 1578.50 4732.34 1734.59
   -3  -31   -5  11660. 1845.70 7449.39 1462.44
   -3  -31   -6 2841.20 1389.11  247.01 1305.89
   -3  -31   -7 1336.03 1374.72  233.24 1348.18
   -3  -31   -8 1608.19 1384.61 3237.51 1377.42
   -3  -31   -9 1072.87 1297.34 1919.48 1231.67
   -3  -31  -10 -816.01 613.585 -835.81 648.222
   -3  -31  -11 -583.90 1275.75 -831.31 1222.67
   -3  -31  -12 3258.21 764.732 1426.00 755.285
   -3  -31  -13 1763.38 1234.82 -1858.7 1573.10
   -3  -31  -14 1395.41 1260.01  188.71 1331.98
   -3  -31  -15 2601.89 1375.17 4340.98 1456.14
   -3  -31  -16 3454.79 1750.79  226.23 1326.58
   -3  -31  -17  230.59 1307.24 1185.78 1300.04
   -3  -31  -18 -109.04 1255.51 -374.58 1324.78
   -3  -31  -19   75.12 1171.84 2271.70 1677.01
   -3  -31  -20 1417.90 691.857 -941.97 700.404
   -3  -31  -21 1677.91 1446.24 -822.76 1349.08
   -3  -31  -22 -199.82 627.080 -1695.5 619.433
   -3  -31  -23   20.01 1213.22 -1238.0 1212.32
   -3  -31  -24 -500.22 1184.43 -358.30 1219.52
   -3  -31  -25 -1180.4 1206.93  748.54 1140.35
   -3  -31  -26 1420.60 1247.41  585.69 1099.41
   -3  -31  -27 2800.72 728.294 1480.43 663.067
   -3  -31  -28 1131.35 1219.07    9.51 1152.50
   -3  -31  -29  355.42 1206.03  -89.88 1189.83
   -3  -31  -30  996.40 1031.94 -1675.2 1110.21
   -3  -31  -31  234.95 1094.92 -185.11 1116.06
   -3  -31  -32 1191.63 1064.33  216.06 1137.20
   -3  -31  -33  780.93 987.853 1062.98 1016.64
   -3  -31  -34 -851.55 989.653 -230.14 1132.70
   -3  -31  -35 1404.86 545.209  993.70 583.445
   -3  -31  -36  196.94 975.258  455.24 1028.79
   -3  -31  -37  901.03 890.238  636.98 1013.49
   -3  -31  -38 -325.60 923.076  831.76 956.814
   -3  -31  -39  817.36 908.231 -551.96 997.750
   -3  -31  -40 -128.88 895.186 -1723.8 932.523
   -3  -31  -41  313.36 880.791  -27.30 990.102
   -3  -31  -42 -1907.3 871.344  835.36 974.358
   -3  -31  -43 1873.59 906.882 2040.93 1043.63
   -3  -31  -44  928.92 876.742 -678.81 967.610
   -3  -31  -45  502.02 878.991 2419.25 1229.42
   -3  -31  -46 1152.50 880.791 2227.62 1076.02
   -3  -31  -47  610.89 820.512 -1022.0 1039.59
   -3  -31  -48 1061.18 1030.59 1203.78 1031.04
   -3  -31  -49 -1381.9 819.162 -807.02 1055.33
   -3  -31  -50  -89.92 903.283 1273.05 1016.19
   -3  -31  -51 -745.39 908.681   15.65 979.306
   -3  -31  -52 -331.85 981.555 -139.50 994.601
   -3  -31  -53 1139.00 982.905 -426.63 1011.69
   -3  -31  -54 1247.41 1152.05  386.95 991.452
   -3  -32   -1 -1283.4 1132.70  590.19 1077.82
   -3  -32   -2 1498.42 1139.45 1520.02 1105.26
   -3  -32   -3 2510.12 1110.21  791.72 1128.20
   -3  -32   -4  517.77 1033.74 2016.19 1184.43
   -3  -32   -5  161.04 1018.44 2722.89 1136.75
   -3  -32   -6 1134.05 1103.91 1908.68 980.656
   -3  -32   -7 1375.17 1088.62  419.48 989.653
   -3  -32   -8  622.13 577.597 1009.00 615.384
   -3  -32   -9 -404.09 1051.28  -15.87 1098.51
   -3  -32  -10 3420.15 1126.40 1865.94 1075.12
   -3  -32  -11  641.03 1018.44  736.84 1134.50
   -3  -32  -12  609.54 1149.35 1082.77 1125.95
   -3  -32  -13 2847.50 1177.24 1727.39 1106.61
   -3  -32  -14 1392.26 1106.16 1243.36 1103.46
   -3  -32  -15  592.44 1005.85   30.97 1055.78
   -3  -32  -16 2178.59 1287.45 1921.28 1342.78
   -3  -32  -17  562.30 1012.14 1636.53 985.154
   -3  -32  -18  865.50 1097.61  691.41 1088.62
   -3  -32  -19 -1112.0 614.934  681.51 668.016
   -3  -32  -20 2721.99 1133.15 2666.66 971.209
   -3  -32  -21 1417.00 1121.01 -349.48 1097.61
   -3  -32  -22 -1264.1 1110.66  383.18 1069.27
   -3  -32  -23  181.29 1057.13  740.44 881.691
   -3  -32  -24 -728.74 1004.50 1055.78 1031.94
   -3  -32  -25  855.60 1062.98  594.69 989.203
   -3  -32  -26  512.82 925.325  244.44 834.907
   -3  -32  -27 -369.91 923.526 -489.43 949.167
   -3  -32  -28  563.65 955.015 1355.37 941.070
   -3  -32  -29 1642.82 980.206 1068.37 955.914
   -3  -32  -30  752.59 940.620 -101.66 941.519
   -3  -32  -31 1687.81 911.380  903.73 897.885
   -3  -32  -32   -0.33 929.824  211.61 886.639
   -3  -32  -33 -544.31 1007.20  708.05 861.897
   -3  -32  -34 -908.68 961.313  803.42 883.490
   -3  -32  -35 -527.66 983.805 -487.63 902.833
   -3  -32  -36 -578.95 924.426  447.77 879.441
   -3  -32  -37 -1019.8 944.668  555.11 884.390
   -3  -32  -38 1532.61 949.617 2479.53 898.784
   -3  -32  -39  258.84 964.012  702.20 827.709
   -3  -32  -40  472.78 928.024  442.06 871.344
   -3  -32  -41  -81.24 958.614 -602.34 835.357
   -3  -32  -42  798.92 915.429 1435.00 869.995
   -3  -32  -43  -83.58 839.405 -364.64 877.192
   -3  -32  -44 -241.21 941.969  664.87 890.238
   -3  -32  -45 2511.47 1000.45 1709.40 1008.10
   -3  -32  -46  126.27 924.875 -1123.3 911.830
   -3  -32  -47  734.14 1004.95 -2018.9 1015.74
   -3  -32  -48 -1918.1 1271.25 -241.39 1058.48
   -3  -32  -49 2183.53 975.258  146.42 1033.29
   -3  -32  -50  601.44 968.960  412.64 1315.79
   -3  -33   -1 1825.01 813.764 2479.98 772.829
   -3  -33   -2  335.27 1551.06 -1031.5 1431.85
   -3  -33   -3  207.47 1407.11 1764.73 1515.52
   -3  -33   -4 -362.66 1228.07 -415.83 1529.01
   -3  -33   -5 -1526.8 1421.05  885.74 1411.60
   -3  -33   -6 2793.97 850.651  522.27 757.534
   -3  -33   -7  110.57 1526.76 2502.92 1455.24
   -3  -33   -8 1785.42 1250.11  662.62 1280.25
   -3  -33   -9 2567.25 1458.84 1064.33 1248.31
   -3  -33  -10 1810.61 762.032  484.03 738.641
   -3  -33  -11 1827.71 1451.64  243.05 1320.29
   -3  -33  -12 2372.92 1409.81 -1022.0 1265.86
   -3  -33  -13 6054.87 1666.22 4894.28 1352.68
   -3  -33  -14  522.72 1456.14 1922.63 1319.84
   -3  -33  -15 1251.01 710.751  105.62 676.113
   -3  -33  -16 -198.97 1356.72  185.38 1097.61
   -3  -33  -17 3398.11 1248.31 3769.23 1241.11
   -3  -33  -18   95.19 1067.48 1637.43 1166.89
   -3  -33  -19 -1491.7 1165.99  435.40 1250.56
   -3  -33  -20 2252.81 1252.36   -3.33 1208.28
   -3  -33  -21 -1028.3 1215.47  855.15 1196.13
   -3  -33  -22  497.53 1272.15 -659.47 1198.38
   -3  -33  -23 -1189.8 1235.27 1834.91 1135.85
   -3  -33  -24 -265.14 1138.55  512.37 1125.50
   -3  -33  -25  623.93 1197.03 1807.92 1013.49
   -3  -33  -26  398.70 1234.37  310.57 936.571
   -3  -33  -27 -456.14 1060.28 1271.25 940.170
   -3  -33  -28  377.28 1123.26  582.55 945.118
   -3  -33  -29 2100.76 1161.04 1274.40 986.054
   -3  -33  -30 -1568.1 1038.69  245.88 941.519
   -3  -33  -31   43.28 1059.83 1524.96 868.195
   -3  -33  -32  104.27 961.762  691.86 950.516
   -3  -33  -33  129.55 1008.55  689.61 915.429
   -3  -33  -34 -686.01 1026.54 -1684.7 913.179
   -3  -33  -35 -424.65 906.432  254.25 891.137
   -3  -33  -36 -936.57 996.400 -158.57 883.940
   -3  -33  -37 -699.50 942.419  741.34 974.808
   -3  -33  -38 -1203.3 928.474 -1374.3 865.046
   -3  -33  -39 1073.32 943.769 1250.56 963.562
   -3  -33  -40  -94.87 971.209  735.04 934.322
   -3  -33  -41 -1326.6 961.313 1434.55 973.458
   -3  -33  -42 -637.88 987.403 1186.68 955.015
   -3  -33  -43  607.29 1030.14  284.21 930.273
   -3  -33  -44  872.69 1084.57  719.75 978.407
   -3  -33  -45  392.94 1097.61 -868.65 937.471
   -3  -33  -46 -130.72 1100.76  389.56 1010.80
   -3  -33  -47  -12.58 1291.05 2665.31 1376.07
   -3  -34   -1 3463.33 1098.06 1705.80 1093.57
   -3  -34   -2 1264.96 1043.63 2338.28 1056.68
   -3  -34   -3  936.12 949.617 -732.79 995.501
   -3  -34   -4 -802.97 977.057 -774.63 1018.89
   -3  -34   -5 -2191.2 950.966  676.56 950.966
   -3  -34   -6 -830.86 1041.38   16.16 977.057
   -3  -34   -7 2063.88 1079.17 1799.37 977.957
   -3  -34   -8 -1287.0 932.523  462.89 1010.80
   -3  -34   -9  641.03 951.866  270.80 943.769
   -3  -34  -10 1339.63 1040.48  171.70 1038.24
   -3  -34  -11   57.40 1017.99 -626.18 1000.00
   -3  -34  -12   76.88 971.659 -608.64 966.711
   -3  -34  -13 1242.91 1051.28   18.07 959.513
   -3  -34  -14 1751.24 1067.48 -520.92 1051.73
   -3  -34  -15 1419.70 1031.04  561.40 974.358
   -3  -34  -16 1529.01 1024.29 1189.38 1019.79
   -3  -34  -17  537.56 1030.59 -158.70 1049.48
   -3  -34  -18  197.48 982.905 -240.04 997.750
   -3  -34  -19   -3.32 942.419 1588.84 993.701
   -3  -34  -20  785.87 965.361 1548.36 1007.65
   -3  -34  -21 2141.70 997.750  966.71 1019.34
   -3  -34  -22 1722.00 1029.24 -103.64 897.885
   -3  -34  -23  135.45 969.859  468.74 977.957
   -3  -34  -24  -71.17 533.063 -1561.9 528.115
   -3  -34  -25 -1543.9 957.264  974.36 854.250
   -3  -34  -26 1364.82 989.653 -320.60 940.170
   -3  -34  -27  164.42 993.701 -1063.0 931.173
   -3  -34  -28 1354.92 964.012 1134.05 901.034
   -3  -34  -29 -258.12 992.352 -203.46 915.429
   -3  -34  -30 -479.08 937.471 -679.71 922.626
   -3  -34  -31 -2741.3 937.921  757.98 879.891
   -3  -34  -32 -955.01 952.766   57.76 959.963
   -3  -34  -33 2817.36 965.361 1490.33 1017.99
   -3  -34  -34  427.57 955.015  -55.87 914.079
   -3  -34  -35  257.49 942.869 -188.17 991.902
   -3  -34  -36 2212.77 937.471 -736.39 887.988
   -3  -34  -37 -1470.5 951.416 -292.31 960.863
   -3  -34  -38 -631.13 932.073 -1066.6 926.675
   -3  -34  -39 -1039.1 998.649  -80.30 907.781
   -3  -34  -40  452.54 1026.54 -373.55 977.507
   -3  -34  -41  279.49 973.458  518.67 965.811
   -3  -34  -42  -51.64 1097.16 -872.24 940.620
   -3  -35   -1  725.60 908.681 1132.70 1044.53
   -3  -35   -2 -495.28 856.949  483.58 1008.10
   -3  -35   -3 1065.23 990.102 1066.58 987.403
   -3  -35   -4   -2.03 1021.14 1650.47 872.244
   -3  -35   -5 -1174.5 993.701  503.82 941.969
   -3  -35   -6   36.55 993.251 1618.98 1055.33
   -3  -35   -7  304.68 857.399 -378.27 1025.19
   -3  -35   -8   28.50 895.636  -93.39 912.730
   -3  -35   -9 -237.02  999.10 -1204.7 995.950
   -3  -35  -10 1020.69 556.455 -191.81 549.707
   -3  -35  -11  201.53 1032.84 -131.04 989.203
   -3  -35  -12  719.75 1017.54 1935.22 896.085
   -3  -35  -13  981.56 1137.20 1406.66 969.859
   -3  -35  -14 -720.65 891.587 1314.44 1034.19
   -3  -35  -15   71.08 980.206 1304.99 1078.72
   -3  -35  -16 1002.70 1002.70   66.31 988.303
   -3  -35  -17 -1029.2 869.095 -948.27 1058.93
   -3  -35  -18  595.59 1026.99 -636.53 1031.94
   -3  -35  -19 2957.71 1069.27  766.08 1026.09
   -3  -35  -20 -1985.6 986.054  301.98 983.805
   -3  -35  -21  267.97 1037.34  505.17 1027.89
   -3  -35  -22  780.48 1049.48 1121.46 1034.19
   -3  -35  -23  878.99 897.435  708.95 839.855
   -3  -35  -24  760.68 996.850 1681.06 1029.69
   -3  -35  -25 1339.18 982.905  283.04 932.073
   -3  -35  -26  222.54 871.344 -1148.9 912.730
   -3  -35  -27 -191.18 849.752 -307.87 973.908
   -3  -35  -28 2638.77 997.750 1085.92 944.668
   -3  -35  -29 -534.86 918.128 1986.05 986.054
   -3  -35  -30 2283.40 957.264 1306.79 994.601
   -3  -35  -31 2469.18 952.766  680.61 959.513
   -3  -35  -32 -841.20 919.477  695.91 976.607
   -3  -35  -33 1165.99 482.681   38.49 480.431
   -3  -35  -34 -1215.0 1007.20  -14.17 1075.57
   -3  -35  -35  806.12 463.787  353.58 453.891
   -3  -35  -36  713.00 986.504 -411.65 968.510
   -3  -35  -37 -155.78 993.701 -322.90 994.601
   -3  -35  -38 -796.22 1260.91 -319.66 1165.99
   -3  -36   -1 1045.88 939.270 2044.08 1058.48
   -3  -36   -2 -154.39 932.523 -541.16 1002.70
   -3  -36   -3   21.62 1003.60 2092.67 1019.34
   -3  -36   -4   50.07 1046.78 -1234.4 920.377
   -3  -36   -5 -439.41 988.753   17.01 987.853
   -3  -36   -6 -378.59 866.396 -135.31 976.157
   -3  -36   -7  265.00 980.656 1251.01 997.300
   -3  -36   -8 -354.52 1000.90 -438.01 982.005
   -3  -36   -9 -259.11 919.027  960.86 955.015
   -3  -36  -10   -9.96 955.914 1063.43  999.10
   -3  -36  -11 -1466.5 977.507 -514.17 936.121
   -3  -36  -12  436.75 1066.58  816.46 1008.10
   -3  -36  -13 1851.10 1231.22 1498.42 1054.88
   -3  -36  -14 1191.63 1017.09 1241.11 1007.65
   -3  -36  -15 -1629.3 941.070 2465.58 1439.49
   -3  -36  -16 -1147.1 973.008 -1159.7 1041.38
   -3  -36  -17 3353.12 1068.38 1980.20 1139.45
   -3  -36  -18  206.21 961.313 -1952.8 1080.97
   -3  -36  -19 -1638.3 959.513 -370.36 1144.40
   -3  -36  -20 -1614.9 1116.06 -157.08 1209.63
   -3  -36  -21  938.37 1073.77 -456.59 1191.63
   -3  -36  -22 -988.75 1148.00  942.87 1110.21
   -3  -36  -23 -1227.2 1237.52 -1111.6 1175.89
   -3  -36  -24 -723.80 1154.74 -441.25 1183.98
   -3  -36  -25  153.71 1165.54  198.88 1175.44
   -3  -36  -26 1279.35 560.953  117.18 533.513
   -3  -36  -27 1489.43 1216.82 1062.98 1220.87
   -3  -36  -28 1192.98 593.342 -110.57 579.846
   -3  -36  -29 -190.69 1248.31 -2389.6 1215.92
   -3  -36  -30  255.38 1199.73  297.89 1152.05
   -3  -36  -31 -1300.0 1187.13  624.83 1196.13
   -3  -36  -32 1481.33 587.494 1395.86 544.759
   -3  -37   -1  325.42 1413.40 -881.69 1384.16
   -3  -37   -2 -292.22 1531.26 -197.08 1519.12
   -3  -37   -3 -1944.7 1497.52 -2425.1 1517.32
   -3  -37   -4 -535.31 1491.68 1039.59 1566.35
   -3  -37   -5  334.28 1488.98 -1290.1 1439.49
   -3  -37   -6  411.97 1300.94  405.94 1430.05
   -3  -37   -7  302.29 1460.64 -887.99 1563.65
   -3  -37   -8  159.24 1492.58 -405.13 1508.77
   -3  -37   -9 -1427.8 1479.53 -254.16 1304.99
   -3  -37  -10 -1324.8 1598.74 2082.32 1320.29
   -3  -37  -11 -219.93 1572.20 1991.00 1547.91
   -3  -37  -12  647.32 1569.50  569.50 1642.37
   -3  -37  -13 1333.33 1659.47  138.06 2086.82
   -3  -37  -14  479.53 1300.49  373.86 1400.81
   -3  -37  -15 2222.67 2010.34 -461.54 1606.84
   -3  -37  -16 -416.96 1587.49  999.10 1675.21
   -3  -37  -17 2277.10 1614.48 3308.14 1721.55
   -3  -37  -18  736.84 1470.08 -923.53 1374.72
   -3  -37  -19  177.06 1575.80 2139.00 1588.39
   -3  -37  -20 -190.96 1704.45 1112.01 1614.93
   -3  -37  -21 -1422.4 1677.91 -1159.2 1397.66
   -3  -37  -22 -520.47 1406.21 -1376.5 1434.10
   -3  -37  -23  165.90 1618.53  503.37 1523.62
   -3  -37  -24 1720.20 739.990 -1314.9 713.000
   -3  -37  -25 -1027.0 1649.12 -555.11 1601.44
   -3  -38   -1 -925.33 1597.39 1450.74 1494.83
   -3  -38   -2  -61.72 1541.16  411.56 1576.70
   -3  -38   -3 1997.75 1466.94  172.47 1461.09
   -3  -38   -4 -2643.7 1513.27 1208.28 1466.49
   -3  -38   -5 -1265.9 1492.58 1346.38 1479.08
   -3  -38   -6 -154.30 1595.14 -186.59 1530.81
   -3  -38   -7 3426.45 1641.92 1925.32 1574.90
   -3  -38   -8 1329.73 1551.96 2149.35 1644.62
   -3  -38   -9 1738.19 1692.76 2144.85 1643.27
   -3  -38  -10 -319.93 1694.56 -718.85 1587.49
   -3  -38  -11 -959.06 1623.48  117.63 1408.46
   -3  -38  -12 -427.62 1458.39  984.25 1436.80
   -3  -38  -13 -2327.0 1367.52 -1005.4 1748.54
   -3  -38  -14 -145.79 1617.63 -705.35 1589.29
   -3  -38  -15 -3574.0 4213.22 -11039. 4565.90
   -4   -1   -1 4197.03 203.733 2576.70 158.254
   -4   -1   -2 122537. 2687.81 113360. 2520.02
   -4   -1   -3  32470. 734.592  30990. 704.453
   -4   -1   -4 194332. 3581.64 240036. 4705.35
   -4   -1   -5 279667. 4342.78 261988. 4068.37
   -4   -1   -6 104363. 1661.27 132883. 2091.77
   -4   -1   -7  13432. 353.441  11687. 322.357
   -4   -1   -8  14004. 296.896  12335. 253.486
   -4   -1   -9  17377. 441.700  20562. 406.387
   -4   -1  -10 9811.06 275.348  13126. 329.464
   -4   -1  -11  21876. 366.711  22578. 374.269
   -4   -1  -12 104633. 1843.45 123122. 2147.10
   -4   -1  -13  73639. 1066.58  75259. 1088.62
   -4   -1  -14  40720. 686.909  43401. 721.547
   -4   -1  -15 112820. 2111.11 105803. 1989.65
   -4   -1  -16  91093. 1470.98  70445. 1158.79
   -4   -1  -17 116419. 2880.34 120243. 4255.96
   -4   -1  -18  47863. 928.024  49303. 864.596
   -4   -1  -19 150607. 2367.52 146469. 2306.34
   -4   -1  -20  62123. 1578.95  61179. 1402.61
   -4   -1  -21 100945. 2051.73 117184. 2361.22
   -4   -1  -22  75618. 1721.55  73009. 1672.96
   -4   -1  -23 9811.06 257.445 7764.27 200.854
   -4   -1  -24 9964.00 381.061 5047.23 221.412
   -4   -1  -25  91723. 2013.04  89069. 1950.07
   -4   -1  -26 132883. 2252.36 126046. 2143.95
   -4   -1  -27  59424. 1007.65  60594. 1023.39
   -4   -1  -28  90418. 1842.10  92038. 1870.44
   -4   -1  -29  80837. 1662.17  83041. 1702.20
   -4   -1  -30  24179. 601.439  22407. 561.853
   -4   -1  -31  47368. 1031.94  40477. 898.784
   -4   -1  -32  13392. 402.564  13203. 387.449
   -4   -1  -33  45794. 1004.05  39932. 892.037
   -4   -1  -34  20589. 454.341  17548. 443.094
   -4   -1  -35  34867. 924.426  32888. 791.722
   -4   -1  -36  23959. 534.412  24130. 508.322
   -4   -1  -37  28704. 800.269  25173. 642.824
   -4   -1  -38  61403. 1493.03  54746. 1350.43
   -4   -1  -39 1589.74 156.320 3659.47 166.711
   -4   -1  -40  57265. 1408.91  50562. 1401.71
   -4   -1  -41  37152. 766.081  36860. 992.802
   -4   -1  -42  71705. 1713.45  66127. 2035.09
   -4   -1  -43  85335. 2006.75  80387. 2398.11
   -4   -1  -44  85155. 1710.30  89788. 2056.68
   -4   -1  -45 7404.40 418.083 5452.09 513.720
   -4   -1  -46  31453. 972.109  27616. 1062.08
   -4   -1  -47  82141. 1689.16  80297. 1895.63
   -4   -1  -48  15938. 1142.15  21354. 1063.43
   -4   -1  -49  38097. 1005.40  42299. 1103.46
   -4   -1  -50 168916. 4709.85 175933. 4916.77
   -4   -1  -51  29033. 832.208  28322. 832.208
   -4   -1  -52  73909. 2287.00  59469. 1928.02
   -4   -1  -53 154926. 3492.12 150832. 3412.95
   -4   -1  -54  87944. 2671.16  86190. 2646.87
   -4   -1  -55  21089. 927.574  26167. 1094.02
   -4   -1  -56  17517. 1005.85  20400. 1347.28
   -4   -1  -57 106343. 2504.72 119343. 2791.72
   -4   -1  -58  74764. 2368.42  71660. 2302.29
   -4   -1  -59 126945. 3778.22 129105. 3828.61
   -4   -1  -60  26644. 1119.21  23594. 1088.17
   -4   -1  -61 9347.72 688.708  12209. 763.832
   -4   -1  -62 4822.31 600.539 3843.90 605.937
   -4   -1  -63  64327. 1665.77  64282. 1663.07
   -4   -1  -64  61134. 2049.48  70400. 2310.39
   -4   -1  -65  21930. 784.974  21889. 789.923
   -4   -1  -66 8151.14 687.359 4988.75 636.976
   -4   -1  -67  49798. 1763.38  49393. 1755.73
   -4   -1  -68  33990. 1367.07  32033. 1317.59
   -4   -1  -69  21282. 1044.53  22065. 1068.38
   -4   -1  -70  16050. 621.682  14332. 584.795
   -4   -1  -71  33527. 1219.52  31741. 1006.75
   -4   -1  -72 4370.67 762.932 6428.24 695.456
   -4   -1  -73  23522. 1320.74  19195. 1006.75
   -4   -1  -74 2421.05 759.333  398.20 596.041
   -4   -1  -75  26478. 1426.45  27931. 1236.62
   -4   -1  -76 4471.43 792.172 5326.13 679.711
   -4   -1  -77 2932.97 635.177 2887.09 591.542
   -4   -1  -78  32087. 1509.22  33086. 1514.62
   -4   -1  -79 5726.49 513.270 4889.78 680.611
   -4   -1  -80  13545. 604.588  13882. 740.440
   -4   -1  -81 3934.32 491.677 3578.04 615.384
   -4   -1  -82 8110.65 587.944 6950.06 698.155
   -4   -1  -83 1567.25 283.221  775.08 307.287
   -4   -1  -84 4287.90 458.389 5587.04 731.893
   -4   -1  -85 2821.41 421.727 3724.69 575.798
   -4   -1  -86  10841. 541.610  12425. 846.153
   -4   -1  -87 4029.69 466.486 3570.40 590.643
   -4   -2   -1  91903. 2059.38  91408. 2050.83
   -4   -2   -2 118443. 2614.93 111201. 2465.58
   -4   -2   -3  34728. 755.285  45929. 1001.80
   -4   -2   -4  81511. 1684.66  95996. 1958.16
   -4   -2   -5  94332. 1932.97  84210. 1735.49
   -4   -2   -6  27373. 532.613  24939. 493.027
   -4   -2   -7  44269. 736.392  34786. 600.989
   -4   -2   -8  54161. 875.393  53306. 805.217
   -4   -2   -9  35965. 591.992  38309. 627.530
   -4   -2  -10 129105. 1923.52 138236. 2057.58
   -4   -2  -11  73819. 1213.22  51327. 875.393
   -4   -2  -12 106613. 1712.55 106793. 1718.85
   -4   -2  -13  47908. 1049.48  44638. 992.352
   -4   -2  -14  96041. 1566.80 104768. 1574.90
   -4   -2  -15  91633. 1887.09  81152. 1687.81
   -4   -2  -16  39519. 717.048  46199. 813.764
   -4   -2  -17  21862. 512.820  25587. 871.794
   -4   -2  -18 144894. 2910.93 144174. 2894.28
   -4   -2  -19  63833. 1264.96  73819. 1440.39
   -4   -2  -20  22348. 675.213  19001. 539.361
   -4   -2  -21 248808. 3595.14 227665. 3299.59
   -4   -2  -22 232164. 4243.81 232883. 4256.86
   -4   -2  -23 207242. 3557.35 231984. 3971.21
   -4   -2  -24 123077. 1822.76 126676. 1873.59
   -4   -2  -25 193972. 3558.70 185740. 3410.70
   -4   -2  -26  69860. 1367.97  67296. 1320.74
   -4   -2  -27  25785. 538.461  27027. 501.124
   -4   -2  -28  23207. 492.127  28992. 523.166
   -4   -2  -29  47413. 848.402  37377. 639.675
   -4   -2  -30  36370. 696.805  31012. 556.905
   -4   -2  -31  23095. 493.027  21359. 417.139
   -4   -2  -32  54386. 924.875  46334. 744.489
   -4   -2  -33 114800. 1835.81 124336. 1842.55
   -4   -2  -34  39316. 733.692  38075. 650.922
   -4   -2  -35  45614. 869.995  43311. 762.482
   -4   -2  -36 8065.67 259.289 6581.19 216.239
   -4   -2  -37  11880. 304.813  16883. 374.943
   -4   -2  -38  10594. 459.289 7161.49 308.952
   -4   -2  -39  27202. 615.384  26676. 541.610
   -4   -2  -40  52362. 1329.28  45029. 1052.63
   -4   -2  -41  21412. 681.511  24386. 649.572
   -4   -2  -42  48088. 1000.90  44116. 919.477
   -4   -2  -43  50517. 1292.85  42636. 1113.81
   -4   -2  -44 1077.82 113.945 1446.69 137.832
   -4   -2  -45  22227. 623.481  23248. 717.498
   -4   -2  -46  87179. 2070.17  82411. 2174.54
   -4   -2  -47 145479. 3326.13 137922. 3472.78
   -4   -2  -48  38569. 853.800  41183. 1112.91
   -4   -2  -49 256140. 5681.51 265542. 6473.23
   -4   -2  -50  36005. 814.214  32177. 841.205
   -4   -2  -51  32204. 699.954  31421. 917.678
   -4   -2  -52  323.80 272.289 -250.79 441.160
   -4   -2  -53  46874. 954.115  48133. 1262.71
   -4   -2  -54  62168. 1566.80  62168. 2028.79
   -4   -2  -55  14166. 582.995  13491. 764.282
   -4   -2  -56  76473. 2130.45  71030. 3235.71
   -4   -2  -57 8825.90 784.525 6846.60 640.125
   -4   -2  -58 6725.14 726.495 5614.03 612.685
   -4   -2  -59 8088.16 484.030 7363.92 483.130
   -4   -2  -60 7085.01 748.087 8672.96 778.227
   -4   -2  -61  28246. 1372.02  25502. 1284.30
   -4   -2  -62  24647. 1680.16  23104. 1216.82
   -4   -2  -63 7296.44 790.822 7210.97 748.087
   -4   -2  -64  54386. 2195.23  51327. 2465.58
   -4   -2  -65  15250. 1045.88  14552. 987.403
   -4   -2  -66  33455. 1442.64  29325. 1240.21
   -4   -2  -67  67116. 2592.89  64058. 2456.14
   -4   -2  -68 2780.92 506.972 4157.44 708.051
   -4   -2  -69  15911. 761.133  13342. 666.666
   -4   -2  -70 5739.99 440.215 5996.40 477.732
   -4   -2  -71  44494. 1837.16  40733. 1781.37
   -4   -2  -72 5533.06 991.002 6356.27 772.829
   -4   -2  -73 5964.91 636.527 5114.70 761.133
   -4   -2  -74  18826. 1032.39  17994. 1122.36
   -4   -2  -75  32560. 1466.04  31894. 1513.72
   -4   -2  -76 8659.46 712.550 9833.55 857.399
   -4   -2  -77 1884.84 349.077  731.89 280.926
   -4   -2  -78 1403.96 464.687  646.87 610.886
   -4   -2  -79 8636.97 710.751 8110.65 832.658
   -4   -2  -80  178.90 415.204  597.39 601.439
   -4   -2  -81 3761.13 543.859 2824.11 714.349
   -4   -2  -82 7044.53 654.070 4597.39 681.961
   -4   -2  -83 4491.22 584.345 4588.39 697.255
   -4   -2  -84 2036.44 472.784 3097.61 651.371
   -4   -2  -85 4039.58 521.367 5272.15 703.103
   -4   -2  -86 2243.36 464.687  938.37 538.911
   -4   -2  -87 8924.87 586.594  13689. 743.139
   -4   -3   -1 231084. 4565.90 189518. 4134.05
   -4   -3   -2  21601. 472.334  21246. 526.315
   -4   -3   -3  39334. 769.680  36239. 720.197
   -4   -3   -4 114620. 1852.90 133918. 2349.98
   -4   -3   -5  70940. 1097.16  73324. 1339.63
   -4   -3   -6 296941. 4277.55 317274. 4934.77
   -4   -3   -7 120423. 2283.40 132029. 2684.21
   -4   -3   -8 7503.37 346.198 6621.68 330.994
   -4   -3   -9  13999. 355.330  12933. 343.364
   -4   -3  -10  14899. 372.379  18767. 490.778
   -4   -3  -11 118443. 1781.37 108457. 1643.27
   -4   -3  -12  63833. 1000.90  51822. 835.357
   -4   -3  -13  77283. 1513.27  64013. 1280.25
   -4   -3  -14  37656. 763.832  56590. 1150.25
   -4   -3  -15  48178. 815.564  53891. 834.457
   -4   -3  -16  44966. 714.349  43270. 690.058
   -4   -3  -17 201259. 3721.99 216779. 5303.64
   -4   -3  -18  60909. 916.328  83761. 1217.27
   -4   -3  -19  30967. 531.264  37188. 611.785
   -4   -3  -20 208322. 3996.85 217679. 3414.75
   -4   -3  -21  26415. 521.367  31116. 509.221
   -4   -3  -22  72065. 1336.93  57535. 1094.92
   -4   -3  -23 412505. 5901.93 364057. 5222.67
   -4   -3  -24  98066. 1486.73  99145. 1500.67
   -4   -3  -25 189518. 3493.92 215070. 3943.32
   -4   -3  -26 209806. 3061.18 188529. 2764.28
   -4   -3  -27 203239. 3742.69 235627. 4309.49
   -4   -3  -28 243455. 4452.09 228835. 4188.93
   -4   -3  -29 3194.33 222.267 4925.77 253.936
   -4   -3  -30  34422. 663.067  34242. 681.511
   -4   -3  -31  60549. 962.212  52272. 845.253
   -4   -3  -32 3032.84 139.361 1883.94 127.080
   -4   -3  -33  49843. 834.007  33509. 606.387
   -4   -3  -34 1061.63 107.872  674.31 106.882
   -4   -3  -35  95277. 2061.63  95726. 1922.18
   -4   -3  -36  30189. 792.172  21583. 569.050
   -4   -3  -37  64462. 1300.94  56725. 1056.23
   -4   -3  -38  80252. 1566.80  89654. 1577.15
   -4   -3  -39  41570. 825.460  41930. 766.081
   -4   -3  -40 4975.25 312.865 4012.59 257.580
   -4   -3  -41  86595. 1491.23  88079. 1407.11
   -4   -3  -42 219613. 3592.89 233153. 3548.80
   -4   -3  -43  25803. 715.249  22249. 586.594
   -4   -3  -44  46919. 873.593  48403. 825.910
   -4   -3  -45  13180. 388.214  15295. 371.435
   -4   -3  -46  38610. 949.167  44165. 793.072
   -4   -3  -47  31520. 812.865  32078. 636.976
   -4   -3  -48  52542. 1486.73  53351. 1211.42
   -4   -3  -49  69905. 1381.02  60189. 1177.24
   -4   -3  -50 109941. 2875.39 105533. 2479.08
   -4   -3  -51  22726. 844.803  20891. 863.697
   -4   -3  -52  27395. 846.603  24453. 688.258
   -4   -3  -53  49618. 1348.63  52362. 2039.13
   -4   -3  -54  12182. 404.273 9743.58 532.163
   -4   -3  -55 125641. 3241.56 132299. 5303.64
   -4   -3  -56 3142.15 470.985 3899.68 457.040
   -4   -3  -57 123392. 3216.82 122942. 3614.48
   -4   -3  -58  18012. 591.093  18898. 636.976
   -4   -3  -59  60954. 1386.41  61134. 1832.66
   -4   -3  -60  15542. 648.672  15978. 772.829
   -4   -3  -61  303.87 301.169  378.27 332.523
   -4   -3  -62 141070. 3328.83 139676. 4076.92
   -4   -3  -63  12528. 512.370 9676.10 719.297
   -4   -3  -64  13108. 543.409  12865. 1063.43
   -4   -3  -65  45164. 994.601  49438. 1485.38
   -4   -3  -66  55960. 1874.94  52047. 1877.64
   -4   -3  -67  16937. 840.755  15866. 950.516
   -4   -3  -68 7112.00 586.594 8879.88 784.974
   -4   -3  -69  25286. 858.749  26622. 1043.18
   -4   -3  -70  41543. 1501.57  41664. 1620.78
   -4   -3  -71  40895. 1164.19  43675. 1296.44
   -4   -3  -72 8596.48 451.641 6941.06 467.836
   -4   -3  -73  30747. 1215.02  25614. 1215.92
   -4   -3  -74  34818. 1331.98  33644. 1424.20
   -4   -3  -75 9127.30 652.721  12780. 932.973
   -4   -3  -76 4988.75 553.756 4069.72 695.456
   -4   -3  -77 6059.37 566.351 5775.97 698.155
   -4   -3  -78 3175.89 491.228 1954.11 585.245
   -4   -3  -79 3724.24 453.441 3031.49 645.074
   -4   -3  -80 7674.31 526.315 8852.89 707.152
   -4   -3  -81 6252.81 566.351 4556.90 678.812
   -4   -3  -82  41610. 1472.33  43405. 1660.37
   -4   -3  -83 7080.51 571.749 4484.03 673.414
   -4   -3  -84 6612.68 561.853 9086.81 758.884
   -4   -3  -85 4164.64 471.884 7044.53 894.736
   -4   -3  -86 7930.72 537.111 7678.80 850.201
   -4   -3  -87 1637.88 419.298 1886.64 589.293
   -4   -4   -1 158929. 2788.12 163158. 3050.83
   -4   -4   -2 450292. 6464.23 421007. 6045.88
   -4   -4   -3  50472. 1059.83  57940. 1191.63
   -4   -4   -4 127755. 2627.08 148628. 3015.74
   -4   -4   -5 137157. 2243.81 127035. 2077.37
   -4   -4   -6 172604. 2769.68 148673. 2398.56
   -4   -4   -7  50382. 900.134  51102. 995.950
   -4   -4   -8  55600. 1255.06  59559. 1320.74
   -4   -4   -9  80117. 1705.35  67566. 1183.08
   -4   -4  -10  66172. 1142.15  63203. 1012.14
   -4   -4  -11 113765. 2363.92  86280. 1833.11
   -4   -4  -12  38610. 834.907  36406. 719.297
   -4   -4  -13  52721. 928.924  56230. 909.581
   -4   -4  -14  30238. 575.348  20873. 448.313
   -4   -4  -15 220513. 4075.12 197391. 3664.86
   -4   -4  -16  24035. 497.975  21282. 449.662
   -4   -4  -17 131399. 2501.57 140576. 3170.04
   -4   -4  -18 487629. 8821.40 467386. 8448.04
   -4   -4  -19 4556.90 202.294 8434.54 255.240
   -4   -4  -20 107197. 1952.31 104318. 1621.68
   -4   -4  -21 130094. 1956.36 131894. 1981.10
   -4   -4  -22 7939.71 248.808 3073.77 172.200
   -4   -4  -23  38623. 811.965  52272. 1044.08
   -4   -4  -24  90913. 1518.67  86460. 1451.19
   -4   -4  -25  57085. 995.950  48628. 866.396
   -4   -4  -26  71075. 1207.83  67746. 1152.50
   -4   -4  -27  72650. 1457.04  72065. 1447.14
   -4   -4  -28  81376. 1608.64 108817. 2094.01
   -4   -4  -29 192847. 2842.10 160819. 2398.56
   -4   -4  -30  42573. 721.097  42335. 720.197
   -4   -4  -31  54746. 1139.90  47908. 1026.09
   -4   -4  -32  18151. 385.290  12047. 300.854
   -4   -4  -33  45479. 977.057  56815. 1183.08
   -4   -4  -34  58749. 996.400  59559. 1007.65
   -4   -4  -35 1631.58 229.105  886.64 226.540
   -4   -4  -36  27341. 610.436  21426. 480.431
   -4   -4  -37  50067. 947.817  52721. 995.051
   -4   -4  -38  61673. 1279.80  57850. 1041.83
   -4   -4  -39  26280. 710.301  27373. 738.191
   -4   -4  -40  14255. 474.583  13617. 474.134
   -4   -4  -41  54836. 993.251  58075. 1042.28
   -4   -4  -42  15470. 388.529  18448. 435.582
   -4   -4  -43 1466.04 230.859 1049.48 238.776
   -4   -4  -44 8403.05 356.545 8200.62 373.324
   -4   -4  -45 7570.84 288.754 7404.40 259.874
   -4   -4  -46 120873. 2720.65 113540. 1909.58
   -4   -4  -47  14458. 391.048  11242. 321.007
   -4   -4  -48 101664. 2085.02  87134. 1414.75
   -4   -4  -49  66532. 1343.23  72739. 1315.79
   -4   -4  -50  20585. 730.094  16842. 477.732
   -4   -4  -51 1471.88 253.171 1476.38 246.109
   -4   -4  -52 173414. 3705.80 164192. 3490.77
   -4   -4  -53  24606. 781.826  31421. 1482.23
   -4   -4  -54  15331. 673.414  19946. 602.788
   -4   -4  -55  12285. 599.190  14980. 515.969
[truncated: 2,721,409 more chars]
