# Supplementary material for: Extending the novel |ρ|-based phasing algorithm to the solution of anomalous scattering substructures from SAD data of protein crystals
Source: Acta Crystallogr A Found Adv. 2022 Oct 10;78(Pt 6):473–81. doi: 10.1107/S2053273322008622 (PMC9624180; doi:10.1107/S2053273322008622)
Supplement: Supplementary file 1 [file a-78-00473-sup1.zip › ae5119_suppl_rev/sol_3_Se_4yu5/THUR.LPT]

 ============================================================
   STRUCTURE SOLUTION BY abs(ro) - DIRECT METHODS 
   XLENS/22.2 (220318) version: with SAD-Sm FFT algorithm
   Copyright Prof. Jordi Rius
   Institut de Ciencia de Materials de Barcelona (CSIC)
   References: Rius J. Acta Cryst (2020) A76 489-493 
   Rius J. & Torrelles X. Acta Cryst (2021) A77 339-347 
   Date is 18- 5-2022   at 10:50:49
 ============================================================

     CRYSTAL DATA:
     =============
     thur P212121 L=0.9793 (2.90A) 18Se+1Zn+1(of4)Ca in 2 macro 10763_323_104        

     A=  97.610      B= 102.410     C= 242.880
     ALPHA=   90.00  BETA=   90.00  GAMMA=   90.00

     VOLUME (A3)=    2427887.00     DSANO=    3.300

     (SINT/L)2=   0.000026239*H2 +  0.000023837*K2 +  0.000004238*L2 +
                  0.000000000*HK +  0.000000000*HL +  0.000000000*KL

     BRAVAIS LATTICE IS  P  CENTRED AT:

       1)  0.000000       0.000000       0.000000

      SYMMETRY OPERATIONS: 

      R11  R12  R13     R21  R22  R23     R31  R32  R33    T1     T2     T3

  1)    1    0    0       0    1    0       0    0    1    0.00   0.00   0.00
  2)   -1    0    0       0   -1    0       0    0    1    0.50   0.00   0.50
  3)   -1    0    0       0    1    0       0    0   -1    0.00   0.50   0.50
  4)    1    0    0       0   -1    0       0    0   -1    0.50   0.50   0.00

     STRUCTURE TREATED AS NON-CENTROSYMMETRIC

     TYPE OF RADIATION IS X-RAYS

          UNIT CELL CONTENTS
      SYMBOL  ATOMIC_NUMBER    NUMBER IN CELL    TYPE    SCAT_POWER
        SE         34               80            1          34.00

     STARTING PHASES FROM MODULUS FUNCTION

--------------------------------------------------------------

     INTENSITY DATA INFORMATION:
     ==========================

     INPUT DATA ARE F**2
   DSANO (ANGS.):       3.3000
   DSFOU (ANGS.):       3.3000
   DSMIN (ANGS.):       2.6453
   N.CENTRIC REF:            0
  ANOMALOUS DIFFRACTION RATIOS(GLOBAL):   
   <|D|>/<F> (%,acen); <|F|>; <|D|>:    6.9318    139.3340      9.6584
   <I/sig(I)> :           19.8533
   <|D|/sig(D)>:           1.5678

  ANOMALOUS DIFFRACTION RATIOS(SHELLS):   
      SHELL  DMEAN  DINF  <|D|>/<F>  <I/sig(I)>  <|D|/sig(D)> NREFS
        1     7.95  6.31    6.1982   37.0599    3.3315         4474    54384.64
        2     5.51  5.01    6.0028   26.1200    2.0783         4712    33800.32
        3     4.65  4.38    4.9456   24.5663    1.5617         4759    37779.72
        4     4.16  3.98    5.6443   18.9323    1.2423         4800    26827.95
        5     3.82  3.69    7.5557   14.0916    1.0678         4794    18390.03
        6     3.58  3.47    9.5279   11.0859    0.9642         4790    13538.53
        7     3.38  3.30   12.7251    8.3294    0.8511         4764     9332.55

  BIJVOET PAIRS FILTERING:
   BIJVOET PAIR REFL. (USED/READ/%):            25097     33282     75.41
   NUMBER WRONG BIJVOET PAIR REFL.,S,(%):             189      0.57
   NUM. OF E.s < ECUT,(%), ECUT:        2234      6.71      0.2500
   N.DF/s(DF) < DFCUT,(%),DFCUT:        5750     17.28      0.3750
   N. DF OUTLIERS,RMSCUT:                 12                4.2500
   CV(%) OF D> :      73.4941
   <r.m.sq.dev.> OF D.s:       13.2001
--------------------------------------------------------------

     FORBIDDEN REFLECTIONS IN DATA FILE *.HKL:
     =========================================

    H    K    L        XO       DXO      NEQ
--------------------------------------------------------------

     Rsigma(F) of equivalent reflections
     Rsig:    0.00000  Nref:         0

     ds_interval        Rsigma       Nref

     N. UNIQUE REFLECTIONS (measured,theory):       25165       37522


     INFORMATION OF DATA IN P1:
     MEAS. INTENSITIES (OBS+UNOBS)IN XLHEM.HKL=       100456
     NOT MEASURED INTENSITIES in XLUNMEAS.HKL=       41049
     FRACTION MEASURED INTENSITIES >DSFOU:     0.710
     HMAX=   29  KMAX=   31  LMAX=   73


--------------------------------------------------------------

     SCALING OF MEASURED INTENSITIES:
     ================================


      SCALE FACTOR:        1.6021  F(EXP)/SK = F(ABS)
      B OVERALL   :        9.8478
      R(Wilson)   :       52.8884
      DSFOU       :        3.3000

      SHELL  DMEAN  DINF  SFC2/SFO2  Nref  f.unobs
        1     7.95  6.31   0.70514   15543  0.0000
        2     5.51  5.01   1.05222   15497  0.0000
        3     4.65  4.38   1.35942   15103  0.0000
        4     4.16  3.98   1.33747   14305  0.0000
        5     3.82  3.69   1.10513   13932  0.0000
        6     3.58  3.47   0.90703   13428  0.0000
        7     3.38  3.30   0.73952   12648  0.0000

 -------------------------------------------------------------

     DATA NORMALIZING:
     ================

     NUMBER OF INPUT REFLEXIONS =            100456
     F(ABS)  =  F(EXP) /          1.6021

     MAXIMUM         H         K         L
     INDICES        29        31        73

                   CENT    ACENT     HK0     0KL     H0L    REST
     </E2-1/>      0.968   0.736   1.000   1.000   1.000   0.915

      E2MEAN      :    1.015151

     <E**2> ACCORDING TO PARITY GROUPS ( D-SPACING > 1.000
        ALL     GGG     GGU     GUG     GUU     UGG     UGU     UUG     UUU
E^2   1.000   0.985   1.003   1.040   0.964   0.984   0.962   1.006   1.053
N    100456   11836   12145   12304   12680   12391   12592   13160   13348

--------------------------------------------------------------

     PHASE REFINEMENT DETAILS:
     ======================== 
    TOTAL N. OF E-VALUES =    100456
    D-SPACING CUT-OFF =    3.30
    <E>, <E2> =    0.8338  1.0000

    N. SETS AND CYCLES =       25     25
    EKLIM FOR K REFLECTIONS =    0.00
    N.REFLECTIONS > EKLIM =    100456
    EHLIM FOR H REFLECTIONS =    1.00
    N.REFLECTIONS > EHLIM =     30284
     X"S MODIFIED BY MODULUS FUNCTION
    N. ATOMS IN UNIT_CELL (NCELL)  =    80
    PIXELS(0); P_ATOMS(1); OMIT(2) =     1
    FRAC. RANDOMLY DELETED ATOMS = 0.000

    GRID SPACING IN ANGS. =    1.10
    N.GRID POINTS (XYZ) =     84    96   224
    ESD FACTOR FOR MASK DEFINITION =    2.65
    LOWER MASK VALUE =      0
    ESD FACT FOR PEAK ACCEPTANCE (ATOMS=1,2) =  4.00
    ESD FACTOR IN SEARCH (DIF.FOURIER) =  1.10

     vector -u =:   1   0.21680   0.22867   0.82980  1.00
    0.8300     1     1    0.7931    0.0452    3244      80    0
    0.8084     1     2    0.8566    0.0402    2304      80    0
    0.8400     1     3    0.8330    0.0254    2679      80    0
    0.8191     1     4    0.8447    0.0249    2490      80    0
    0.8331     1     5    0.8378    0.0211    2662      80    0
    0.8237     1     6    0.8435    0.0198    2566      80    0
    0.8315     1     7    0.8379    0.0190    2629      80    0
    0.8237     1     8    0.8404    0.0190    2527      80    0
    0.8285     1     9    0.8372    0.0152    2600      80    0
    0.8245     1    10    0.8573    0.0148    2585      80    0
    0.8371     1    11    0.8671    0.0049    2459      80    0
    0.8449     1    12    0.8710    0.0005    2582      80    0
    0.8457     1    13    0.8705    0.0003    2559      80    0
    0.8453     1    14    0.8708    0.0006    2532      80    0
    0.8454     1    15    0.8710    0.0003    2559      80    0
    0.8448     1    16    0.8716    0.0006    2559      80    0
    0.8457     1    17    0.8711    0.0003    2505      80    0
    0.8449     1    18    0.8703    0.0003    2541      80    0
    0.8455     1    19    0.8704    0.0003    2477      80    0
    0.8453     1    20    0.8702    0.0004    2561      80    0
    0.8455     1    21    0.8697    0.0003    2469      80    0
    0.8453     1    22    0.8698    0.0004    2549      80    0
    0.8451     1    23    0.8692    0.0004    2488      80    0
    0.8452     1    24    0.8712    0.0004    2529      80    0

---------------------------------------------------------------

  SUMMARY OF SOLUTIONS:
   SET   CCh     SEED    NCYC NITER   Rcc(1,end)  PKS(1,end)  R1%  AVCOS  ROSIG
     1 0.8696  0.0384620   25    5    64.1  61.5    35    24  49.9 0.986   28.5
 TOTAL NUMBER OF CYCLES IS           25

--------------------------------------------------------------

    PEAK SEARCH:
    ===========

     SOLUTION N.      1  R =   61.481609  ITERATIONS=       5

     NUMBER OF E AND CUT-OFF VALUE   12613      0.70
     GRID: NX=  84 NY=  96 NZ= 224 SIZE(ANGS)=  1.10
     ATOMS IN UNIT CELL: (SOUGHT)     80; (FOUND)     96
     ATOMS IN ASYMMETRIC UNIT=     24
     RO IN WFOURIER: MAX., SIGMA, MEAN:  0.17201E+07  0.38013E+05  0.43337E-06
     MIN. INTERPEAK DISTANCE (A):   0.70
      PEAK_NR HEIGHT    X/A      Y/B      Z/C     MULT
            1   1000   0.8521   0.5766   0.0137   1.0000
            2    881   0.5218   0.7395   0.4154   1.0000
            3    822   0.3645   0.7335   0.2423   1.0000
            4    799   0.8128   0.7403   0.0286   1.0000
            5    733   0.9132   0.6779   0.1923   1.0000
            6    727   0.8527   0.7533   0.0356   1.0000
            7    698   0.4385   0.2949   0.0902   1.0000
            8    615   0.5361   0.7786   0.2372   1.0000
            9    573   0.5574   0.7469   0.2458   1.0000
           10    567   0.9705   0.6409   0.1870   1.0000
           11    526   0.7022   0.3291   0.4903   1.0000
           12    470   0.7254   0.5420   0.0029   1.0000
           13    466   0.0299   0.6134   0.0720   1.0000
           14    466   0.5565   0.1060   0.1869   1.0000
           15    427   0.5583   0.2670   0.2937   1.0000
           16    392   0.3954   0.1346   0.0580   1.0000
           17    380   0.6865   0.3368   0.2754   1.0000
           18    360   0.3929   0.9071   0.9995   1.0000
           19    331   0.0994   0.7146   0.2033   1.0000
           20    277   0.3826   0.6853   0.2309   1.0000
           21    154   0.8306   0.7795   0.0229   1.0000
           22    141   0.6558   0.1467   0.1691   1.0000
           23    110   0.9862   0.8052   0.2053   1.0000
           24     89   0.7293   0.6107   0.4220   1.0000
------------------------------------------------------------------------------

  COPY OF FILE.CDR:
  ==== == =======

thur P212121 L=0.9793 (2.90A) 18Se+1Zn+1(of4)Ca in 2 macro 10763_323_104        
CELL                                                                            
97.610 102.410 242.880  90.000  90.000 90.000                                   
ANOM                                                                            
3.3                                                                             
LATTICE                                                                         
P                                                                               
SYMM                                                                            
X,Y,Z                                                                           
1/2-X,-Y,1/2+Z                                                                  
-X,1/2+Y,1/2-Z                                                                  
1/2+X,1/2-Y,-Z                                                                  
CONTENTS                                                                        
 SE                                                                             
 80                                                                             
&CONTROL IHKL=1,NSET=25,,NCYCLE=25,EHLIM=1.00,                                  
RVMIN=1000.,IATOMS=1,FSIGRO=2.65,FSIGDM=4.0,DELTLV=1.1,                         
IBREAK=0,CCTLV=1.000,IABORT=0,NITER=5,IFOUSG=1,IEXCC=0,                         
NSHELL=7,DFCUT=0.375,ECUT=0.25,ITEST=2,MSKVAL=0,NEGSUP=1/                       
3.2-3.4(best)BINIT=0.0384620                                                    
                                                                                
                                                                                
&CONTROL IHKL=1,NSET=25,,NCYCLE=25,                                             
RVMIN=1000.,IATOMS=1,FSIGRO=2.65,FSIGDM=4.0,DELTLV=1.1,                         
IBREAK=0,CCTLV=1.000,NITER=3,IFOUSG=1,NEGSUP=1,                                 
NSHELL=7,ECUT=0.25,DSCUT=0.3750,XCUT=1.00,ITEST=2/                              
3.2-3.4(best)                                                                   
                                                                                
                                                                                
&CONTROL IHKL=1,NSET=25,,NCYCLE=30,EHLIM=1.00,                                  
RVMIN=1.,IATOMS=1,FSIGRO=2.65,FSIGDM=4.0,DELTLV=1.1,                            
IBREAK=0,CCTLV=0.870,IABORT=0,NITER=5,IFOUSG=1,IEXCC=0,                         
NSHELL=7,DFCUT=0.375,ECUT=0.25,ITEST=2,MSKVAL=0,NEGSUP=1/                       
3.2-3.4(best)BINIT=0.0384620                                                    
                                                                                
                                                                                
--------------------------------------------------------------                  
                                                                                
     INTENSITY DATA INFORMATION:                                                
     ==========================                                                 
                                                                                
     INPUT DATA ARE F**2                                                        
   DSANO (ANGS.):       1.0000                                                  
   DSFOU (ANGS.):       2.6453                                                  
   DSMIN (ANGS.):       2.6453                                                  
   N.CENTRIC REF:            0                                                  
  ANOMALOUS DIFFRACTION RATIOS(GLOBAL):                                         
   <|DF|>/<F> (%,acen); <|F|>; <|DF|>:   12.7342     95.4869     12.1595        
   <I/sig(I)> :           12.1008                                               
   <|DF|/sig(DF)>:         1.0937                                               
                                                                                
  ANOMALOUS DIFFRACTION RATIOS(SHELLS):                                         
      SHELL  DMEAN  DINF  <|DF|>/<F> <I/sig(I)> <|DF|/sig(DF)> NREFS            
        1     7.18  5.70    6.3032   34.1046    3.0554         6155    47701.83 
        2     4.98  4.52    5.2899   25.5042    1.7685         6461    37288.42 
        3     4.20  3.95    5.5253   19.6411    1.2743         6504    28380.61 
        4     3.75  3.59    7.9750   13.3629    1.0390         6519    17119.24 
        5     3.45  3.33   11.3641    9.2578    0.8971         6495    10764.85 
        6     3.23  3.14   17.1310    6.3200    0.7618         6444     6581.19 
        7     3.05  2.98   25.7477    4.1989    0.6416         6351     3813.19 
        8     2.91  2.85   33.3275    3.1017    0.5578         6214     2534.57 
        9     2.79  2.74   43.5136    2.3326    0.4802         6047     1873.27 
       10     2.69  2.64   57.8885    1.4726    0.3794         5496     1435.87 
                                                                                
  FRIEDEL PAIRS FILTERING:                                                      
   PAIR NUM. (USED/READ/%):            39998     65029     61.51                
   NUMBER WRONG PAIRS,S,(%):            2343      3.60                          
   NUM.SMALLER THAN ENH_min,(%):        3868      5.95      0.2500              
   WITH SMALL DF, %PAIRS, DFCUT:       18805     28.92      0.3750              
   N. DF OUTLIERS,RMSCUT:                 15                4.2500              
   CV(%) OF DF> :      69.3973                                                  
   <r.m.sq.dev.> OF DF.s:       14.4115                                         
--------------------------------------------------------------                  
&CONTROL IHKL=1,NSET=5,BINIT=0.0384620,NCYCLE=25,EHLIM=1.00,                    
RVMIN=1000.,IATOMS=1,FSIGRO=2.65,FSIGDM=4.0,DELTLV=1.1,                         
IBREAK=0,CCTLV=1.00,IABORT=0,NITER=3,IFOUSG=1,                                  
NSHELL=7,DFCUT=0.3750,ECUT=0.25,ITEST=2,MSKVAL=0,NEGSUP=1/                      
3.2-3.4(best)                                                                   
++++++++++++++++++++++++++++++++++++++++++++++++++++++++++++++
   Job finished on 18- 5-2022   at 10:55:45
   Elapsed time:       296 seconds
++++++++++++++++++++++++++++++++++++++++++++++++++++++++++++++
