# Supplementary material for: Extending the novel |ρ|-based phasing algorithm to the solution of anomalous scattering substructures from SAD data of protein crystals
Source: Acta Crystallogr A Found Adv. 2022 Oct 10;78(Pt 6):473–81. doi: 10.1107/S2053273322008622 (PMC9624180; doi:10.1107/S2053273322008622)
Supplement: Supplementary file 1 [file a-78-00473-sup1.zip › ae5119_suppl_rev/sol_4_Se_5lac/5LAC.CIF]

data_XLENS 

loop_
_symmetry_equiv_pos_as_xyz
 +X,+Y,+Z 
 -X,-Y,+Z 
 -X+1/2,+Y+1/2,-Z 
 +X+1/2,-Y+1/2,-Z 

_cell_length_a       94.14400
_cell_length_b      111.35300
_cell_length_c       58.19100
_cell_angle_alpha    90.0000
_cell_angle_beta     90.0000
_cell_angle_gamma    90.0000

loop_
_atom_site_label
_atom_site_type_symbol
_atom_site_fract_x
_atom_site_fract_y
_atom_site_fract_z
_atom_site_occupancy
_atom_site_U_iso_or_equiv
_atom_site_thermal_displace_type
A1    SE     0.29663   0.63703   0.36370   1.00000   0.008  Uiso
A2    SE     0.22040   0.27130   0.24951   1.00000   0.008  Uiso
A3    SE     0.32323   0.45144   0.08695   1.00000   0.008  Uiso
A4    SE     0.32978   0.66010   0.29633   1.00000   0.008  Uiso
A5    SE     0.21776   0.14294   0.35080   1.00000   0.008  Uiso
A6    SE     0.23019   0.74884   0.24097   1.00000   0.008  Uiso
A7    SE     0.26149   0.15229   0.28593   1.00000   0.008  Uiso
A8    SE     0.25286   0.72753   0.20860   1.00000   0.008  Uiso
A9    SE     0.23167   0.24422   0.21361   1.00000   0.008  Uiso
A10   SE     0.34654   0.32699   0.48746   1.00000   0.008  Uiso
A11   SE     0.22231   0.91054   0.01496   1.00000   0.008  Uiso
A12   SE     0.31169   0.85647   0.46656   1.00000   0.008  Uiso
A13   SE     0.76283   0.87023   0.30682   1.00000   0.008  Uiso
A14   H      0.23910   0.11627   0.35726   1.00000   0.008  Uiso
A15   H      0.24224   0.71602   0.26400   1.00000   0.008  Uiso
A16   H      0.31021   0.62757   0.30873   1.00000   0.008  Uiso
