# Supplementary material for: Extending the novel |ρ|-based phasing algorithm to the solution of anomalous scattering substructures from SAD data of protein crystals
Source: Acta Crystallogr A Found Adv. 2022 Oct 10;78(Pt 6):473–81. doi: 10.1107/S2053273322008622 (PMC9624180; doi:10.1107/S2053273322008622)
Supplement: Supplementary file 1 [file a-78-00473-sup1.zip › ae5119_suppl_rev/sol_4_Se_5lac/5lac.DIF]

    0    0    2        1.09800        0.76030        1.09800        0.76030
    0    0    4       73.84000        1.18600       73.84000        1.18600
    0    0    5      229.30000        3.62400      229.30000        3.62400
    0    0    6       51.58000        0.91240       51.58000        0.91240
    0    0    7       89.92000        1.45300       89.92000        1.45300
    0    0    8      117.30000        1.88100      117.30000        1.88100
    0    0    9        3.73100        2.49500        3.73100        2.49500
    0    0   10       41.70000        1.00500       41.70000        1.00500
    0    0   11      118.80000        1.91600      118.80000        1.91600
    0    0   12       65.58000        1.16600       65.58000        1.16600
    0    0   13      199.60001        3.17500      199.60001        3.17500
    0    0   14      197.20000        3.13900      197.20000        3.13900
    0    0   15       24.75000        2.04400       24.75000        2.04400
    0    0   16       48.09000        1.26300       48.09000        1.26300
    0    0   17       42.91000        1.50100       42.91000        1.50100
    0    0   18       20.73000        2.81800       20.73000        2.81800
    0    0   19       69.96000        1.43600       69.96000        1.43600
    0    0   20       16.06000        3.99800       16.06000        3.99800
    0    0   21        4.90100        3.29400        4.90100        3.29400
    0    0   22       27.04000        2.09900       27.04000        2.09900
    0    0   23       60.21000        1.36200       60.21000        1.36200
    0    0   24       51.05000        1.48300       51.05000        1.48300
    0    0   25        8.10400        4.52700        8.10400        4.52700
    0    0   26       11.36000        4.88800       11.36000        4.88800
    0    0   27       10.67000        5.01000       10.67000        5.01000
    0    0   28       20.49000        2.72400       20.49000        2.72400
    0    0   29       38.62000        1.74400       38.62000        1.74400
    0    1    2        0.98190        0.66700        0.98190        0.66700
    0    1    3        1.71900        1.13300        1.71900        1.13300
    0    1    4       30.12000        0.36680       30.12000        0.36680
    0    1    5       46.87000        0.57800       46.87000        0.57800
    0    1    6       33.08000        0.54950       33.08000        0.54950
    0    1    7      100.30000        1.13900      100.30000        1.13900
    0    1    8       63.31000        0.78100       63.31000        0.78100
    0    1    9       53.20000        0.70750       53.20000        0.70750
    0    1   10       72.54000        0.87720       72.54000        0.87720
    0    1   11       28.05000        0.84500       28.05000        0.84500
    0    1   12       21.85000        0.96960       21.85000        0.96960
    0    1   14       33.80000        0.90670       33.80000        0.90670
    0    1   15       31.82000        1.15300       31.82000        1.15300
    0    1   16       31.48000        1.13400       31.48000        1.13400
    0    1   17       99.17000        1.20900       99.17000        1.20900
    0    1   19        5.62800        3.41900        5.62800        3.41900
    0    1   20        7.59500        3.93400        7.59500        3.93400
    0    1   21        6.07000        3.44700        6.07000        3.44700
    0    1   22       26.02000        1.51300       26.02000        1.51300
    0    1   24       34.35000        1.28800       34.35000        1.28800
    0    1   25        5.14900        3.27400        5.14900        3.27400
    0    1   26        7.48400        3.91500        7.48400        3.91500
    0    1   27        7.91500        4.04400        7.91500        4.04400
    0    1   28       15.78000        2.54300       15.78000        2.54300
    0    1   29       21.23000        2.06900       21.23000        2.06900
    0    2    1        1.77000        0.91380        1.77000        0.91380
    0    2    2        0.89190        0.63330        0.89190        0.63330
    0    2    4      126.20000        1.15200      126.20000        1.15200
    0    2    5        9.73500        0.92420        9.73500        0.92420
    0    2    6       43.88000        0.58950       43.88000        0.58950
    0    2    7       77.17000        0.89540       77.17000        0.89540
    0    2    8       48.45000        0.67170       48.45000        0.67170
    0    2    9        5.98800        2.67500        5.98800        2.67500
    0    2   10       97.59000        1.12300       97.59000        1.12300
    0    2   11       68.08000        0.85330       68.08000        0.85330
    0    2   12       98.98000        1.14500       98.98000        1.14500
    0    2   13       34.30000        0.93120       34.30000        0.93120
    0    2   14       53.93000        0.83340       53.93000        0.83340
    0    2   15        5.21800        3.21700        5.21800        3.21700
    0    2   16       59.46000        0.90970       59.46000        0.90970
    0    2   18        9.26600        3.84400        9.26600        3.84400
    0    2   19       34.27000        1.16900       34.27000        1.16900
    0    2   20       61.63000        0.96280       61.63000        0.96280
    0    2   21       55.32000        0.99890       55.32000        0.99890
    0    2   22       19.80000        1.98100       19.80000        1.98100
    0    2   23       61.46000        0.97390       61.46000        0.97390
    0    2   24       61.52000        0.98870       61.52000        0.98870
    0    2   25       24.39000        1.62100       24.39000        1.62100
    0    2   27       10.19000        4.11000       10.19000        4.11000
    0    2   28       11.31000        3.92500       11.31000        3.92500
    0    2   29       22.08000        1.76800       22.08000        1.76800
    0    3    1        1.63500        0.93720        1.63500        0.93720
    0    3    2        0.87430        0.62820        0.87430        0.62820
    0    3    3       42.63000        0.52900       42.63000        0.52900
    0    3    4       63.99000        0.60170       63.99000        0.60170
    0    3    5       25.77000        0.40870       25.77000        0.40870
    0    3    6       42.36000        0.56910       42.36000        0.56910
    0    3    7       39.50000        0.60360       39.50000        0.60360
    0    3    8        9.86000        1.62900        9.86000        1.62900
    0    3    9       56.82000        0.73540       56.82000        0.73540
    0    3   10       95.27000        1.10300       95.27000        1.10300
    0    3   11       96.63000        1.12200       96.63000        1.12200
    0    3   12       49.73000        0.74370       49.73000        0.74370
    0    3   13       49.25000        0.83970       49.25000        0.83970
    0    3   14       86.49000        1.04800       86.49000        1.04800
    0    3   15       12.59000        2.73200       12.59000        2.73200
    0    3   16        5.42300        3.28300        5.42300        3.28300
    0    3   17       40.33000        1.01200       40.33000        1.01200
    0    3   18       35.81000        1.11900       35.81000        1.11900
    0    3   19       56.08000        0.98910       56.08000        0.98910
    0    3   20       19.97000        1.88000       19.97000        1.88000
    0    3   21       55.52000        1.01100       55.52000        1.01100
    0    3   22       20.03000        1.79400       20.03000        1.79400
    0    3   23       59.75000        1.00600       59.75000        1.00600
    0    3   24       30.98000        1.29900       30.98000        1.29900
    0    3   25       17.31000        2.23000       17.31000        2.23000
    0    3   26       22.22000        1.91900       22.22000        1.91900
    0    3   27       15.36000        2.88200       15.36000        2.88200
    0    3   28       10.61000        4.23700       10.61000        4.23700
    0    3   29       27.01000        1.44600       27.01000        1.44600
    0    4    0        2.16600        1.08600        2.16600        1.08600
    0    4    1        1.25800        0.86300        1.25800        0.86300
    0    4    3       25.74000        0.43580       25.74000        0.43580
    0    4    4       38.12000        0.40740       38.12000        0.40740
    0    4    5       80.25000        0.74750       80.25000        0.74750
    0    4    6       39.74000        0.56440       39.74000        0.56440
    0    4    7      111.50000        1.26000      111.50000        1.26000
    0    4    8       15.97000        0.96480       15.97000        0.96480
    0    4    9       61.35000        0.77370       61.35000        0.77370
    0    4   10       61.22000        0.78090       61.22000        0.78090
    0    4   11       54.37000        0.76110       54.37000        0.76110
    0    4   12       88.42000        1.04100       88.42000        1.04100
    0    4   13      147.60001        1.67200      147.60001        1.67200
    0    4   14       29.21000        1.05400       29.21000        1.05400
    0    4   15       10.06000        3.66500       10.06000        3.66500
    0    4   16       20.71000        1.62800       20.71000        1.62800
    0    4   17       88.81000        1.11700       88.81000        1.11700
    0    4   19       28.80000        1.45200       28.80000        1.45200
    0    4   20       88.77000        1.11200       88.77000        1.11200
    0    4   21       17.53000        2.41500       17.53000        2.41500
    0    4   22       12.74000        2.95100       12.74000        2.95100
    0    4   23       43.59000        1.05600       43.59000        1.05600
    0    4   24       25.50000        1.66200       25.50000        1.66200
    0    4   26       10.08000        4.14500       10.08000        4.14500
    0    4   27        5.86000        3.49200        5.86000        3.49200
    0    4   28       18.01000        2.60700       18.01000        2.60700
    0    4   29        5.88000        3.48600        5.88000        3.48600
    0    5    2       24.52000        0.40620       24.52000        0.40620
    0    5    3      124.60000        1.39300      124.60000        1.39300
    0    5    4       82.04000        0.75880       82.04000        0.75880
    0    5    5       51.95000        0.51640       51.95000        0.51640
    0    5    6       20.48000        0.61090       20.48000        0.61090
    0    5    7       63.54000        0.76520       63.54000        0.76520
    0    5    8       29.67000        0.63930       29.67000        0.63930
    0    5    9       44.62000        0.68480       44.62000        0.68480
    0    5   10       30.92000        0.72750       30.92000        0.72750
    0    5   11        3.43500        2.27200        3.43500        2.27200
    0    5   12       74.08000        0.90630       74.08000        0.90630
    0    5   13       46.89000        0.84100       46.89000        0.84100
    0    5   14       60.62000        0.86590       60.62000        0.86590
    0    5   15       97.15000        1.17100       97.15000        1.17100
    0    5   16       28.13000        1.14500       28.13000        1.14500
    0    5   17        8.57300        3.89700        8.57300        3.89700
    0    5   18        8.36300        3.62700        8.36300        3.62700
    0    5   19        5.31200        3.35900        5.31200        3.35900
    0    5   20       40.80000        1.03600       40.80000        1.03600
    0    5   21       80.21000        1.07600       80.21000        1.07600
    0    5   22        7.51700        3.78200        7.51700        3.78200
    0    5   23       30.47000        1.34000       30.47000        1.34000
    0    5   24        9.04600        3.96900        9.04600        3.96900
    0    5   25       11.03000        3.69500       11.03000        3.69500
    0    5   26       46.60000        1.11800       46.60000        1.11800
    0    5   27        6.14000        3.58000        6.14000        3.58000
    0    5   28       12.38000        3.89700       12.38000        3.89700
    0    6    1       95.16000        1.06600       95.16000        1.06600
    0    6    2       57.96000        0.66760       57.96000        0.66760
    0    6    3      100.40000        0.91970      100.40000        0.91970
    0    6    4       72.77000        0.67870       72.77000        0.67870
    0    6    5       85.26000        0.79200       85.26000        0.79200
    0    6    6       94.03000        1.06800       94.03000        1.06800
    0    6    7       16.53000        0.88160       16.53000        0.88160
    0    6    8       11.36000        1.32500       11.36000        1.32500
    0    6    9       65.23000        0.80430       65.23000        0.80430
    0    6   10       50.84000        0.70290       50.84000        0.70290
    0    6   11        6.83300        2.92100        6.83300        2.92100
    0    6   12       10.82000        2.41300       10.82000        2.41300
    0    6   13       22.21000        1.34200       22.21000        1.34200
    0    6   14       45.09000        0.85420       45.09000        0.85420
    0    6   15       39.52000        0.99260       39.52000        0.99260
    0    6   17       35.55000        1.09800       35.55000        1.09800
    0    6   18       68.92000        0.97460       68.92000        0.97460
    0    6   19       15.20000        2.80100       15.20000        2.80100
    0    6   20       16.30000        2.35100       16.30000        2.35100
    0    6   21       11.34000        3.45900       11.34000        3.45900
    0    6   22       24.48000        1.49700       24.48000        1.49700
    0    6   23        9.06800        4.01700        9.06800        4.01700
    0    6   24       15.08000        2.71100       15.08000        2.71100
    0    6   26       14.34000        3.23000       14.34000        3.23000
    0    6   27       13.54000        3.21600       13.54000        3.21600
    0    7    1       60.19000        0.68670       60.19000        0.68670
    0    7    2       74.97000        0.84990       74.97000        0.84990
    0    7    3       11.09000        0.40320       11.09000        0.40320
    0    7    4       14.22000        0.46290       14.22000        0.46290
    0    7    5       61.63000        0.59240       61.63000        0.59240
    0    7    6       83.25000        0.95350       83.25000        0.95350
    0    7    7       30.92000        0.60430       30.92000        0.60430
    0    7    8       31.01000        0.64060       31.01000        0.64060
    0    7    9       70.20000        0.85210       70.20000        0.85210
    0    7   10       13.11000        1.40300       13.11000        1.40300
    0    7   11       21.41000        0.98540       21.41000        0.98540
    0    7   12       65.98000        0.84470       65.98000        0.84470
    0    7   13       15.25000        1.90100       15.25000        1.90100
    0    7   14       56.74000        0.85590       56.74000        0.85590
    0    7   15       31.82000        1.14800       31.82000        1.14800
    0    7   16        7.50200        3.71300        7.50200        3.71300
    0    7   18       15.18000        2.53700       15.18000        2.53700
    0    7   19       39.17000        1.09100       39.17000        1.09100
    0    7   20       70.76000        0.99900       70.76000        0.99900
    0    7   21        7.52000        3.89700        7.52000        3.89700
    0    7   22        6.91400        3.67200        6.91400        3.67200
    0    7   23       25.69000        1.61700       25.69000        1.61700
    0    7   24       13.92000        2.97400       13.92000        2.97400
    0    7   25       27.37000        1.60700       27.37000        1.60700
    0    7   26        9.69300        3.83600        9.69300        3.83600
    0    7   27       14.73000        2.83700       14.73000        2.83700
    0    7   28       19.04000        2.11200       19.04000        2.11200
    0    8    1       86.51000        0.79280       86.51000        0.79280
    0    8    2       12.02000        0.67360       12.02000        0.67360
    0    8    3       69.75000        0.65780       69.75000        0.65780
    0    8    4       89.35000        0.82520       89.35000        0.82520
    0    8    5       75.84000        0.71390       75.84000        0.71390
    0    8    6       29.26000        0.54260       29.26000        0.54260
    0    8    7       28.05000        0.61230       28.05000        0.61230
    0    8    8       47.18000        0.66280       47.18000        0.66280
    0    8    9        2.97800        1.99500        2.97800        1.99500
    0    8   10       73.25000        0.88150       73.25000        0.88150
    0    8   11       33.58000        0.73920       33.58000        0.73920
    0    8   12       16.82000        1.41700       16.82000        1.41700
    0    8   13       34.96000        0.90900       34.96000        0.90900
    0    8   14        6.08300        3.33100        6.08300        3.33100
    0    8   15       56.45000        0.91730       56.45000        0.91730
    0    8   16       74.01000        0.99060       74.01000        0.99060
    0    8   17       49.25000        0.95190       49.25000        0.95190
    0    8   18       17.84000        1.99500       17.84000        1.99500
    0    8   19       41.55000        1.06000       41.55000        1.06000
    0    8   20       41.54000        1.03100       41.54000        1.03100
    0    8   21       39.66000        1.13600       39.66000        1.13600
    0    8   22       23.82000        1.44100       23.82000        1.44100
    0    8   23        7.58600        3.97800        7.58600        3.97800
    0    8   24       20.98000        1.87600       20.98000        1.87600
    0    8   25       36.66000        1.27300       36.66000        1.27300
    0    8   26       31.26000        1.37500       31.26000        1.37500
    0    8   27       19.52000        2.00500       19.52000        2.00500
    0    8   28       26.66000        1.51800       26.66000        1.51800
    0    9    1       56.23000        0.65050       56.23000        0.65050
    0    9    2       17.26000        0.57890       17.26000        0.57890
    0    9    3       69.49000        0.80190       69.49000        0.80190
    0    9    4       66.83000        0.63220       66.83000        0.63220
    0    9    5       32.20000        0.49130       32.20000        0.49130
    0    9    6       17.17000        0.68580       17.17000        0.68580
    0    9    7       61.22000        0.74790       61.22000        0.74790
    0    9    8       12.92000        1.22500       12.92000        1.22500
    0    9    9        9.16700        2.04100        9.16700        2.04100
    0    9   10       31.78000        0.72810       31.78000        0.72810
    0    9   11       11.06000        1.86200       11.06000        1.86200
    0    9   12       95.49000        1.12100       95.49000        1.12100
    0    9   13       64.34000        0.88140       64.34000        0.88140
    0    9   14       55.93000        0.86610       55.93000        0.86610
    0    9   15       14.27000        2.56900       14.27000        2.56900
    0    9   16        4.14300        2.79400        4.14300        2.79400
    0    9   17       17.16000        2.13800       17.16000        2.13800
    0    9   18       25.15000        1.40600       25.15000        1.40600
    0    9   19       10.57000        3.73500       10.57000        3.73500
    0    9   20       17.19000        2.12500       17.19000        2.12500
    0    9   21       20.25000        1.93700       20.25000        1.93700
    0    9   22       25.94000        1.46200       25.94000        1.46200
    0    9   23       19.57000        2.07300       19.57000        2.07300
    0    9   24       23.09000        1.70400       23.09000        1.70400
    0    9   25       31.66000        1.29000       31.66000        1.29000
    0    9   26       23.08000        1.77400       23.08000        1.77400
    0    9   27       33.55000        1.29600       33.55000        1.29600
    0    9   28       19.37000        2.03200       19.37000        2.03200
    0   10    0      133.39999        1.48900      133.39999        1.48900
    0   10    1       72.43000        0.67120       72.43000        0.67120
    0   10    2       27.08000        0.47550       27.08000        0.47550
    0   10    3       91.19000        1.03400       91.19000        1.03400
    0   10    4       10.59000        0.51010       10.59000        0.51010
    0   10    5       43.37000        0.55980       43.37000        0.55980
    0   10    6       17.76000        0.65180       17.76000        0.65180
    0   10    7        6.78000        2.13500        6.78000        2.13500
    0   10    8       57.62000        0.72250       57.62000        0.72250
    0   10    9       21.35000        0.81860       21.35000        0.81860
    0   10   10       16.36000        1.14600       16.36000        1.14600
    0   10   11       40.28000        0.70150       40.28000        0.70150
    0   10   12       16.52000        1.50600       16.52000        1.50600
    0   10   13       45.26000        0.81870       45.26000        0.81870
    0   10   14      109.90000        1.27600      109.90000        1.27600
    0   10   15       52.00000        0.94090       52.00000        0.94090
    0   10   16       11.57000        3.29300       11.57000        3.29300
    0   10   17       32.16000        1.25900       32.16000        1.25900
    0   10   18       21.86000        1.61300       21.86000        1.61300
    0   10   19       25.40000        1.46800       25.40000        1.46800
    0   10   20       10.15000        3.69000       10.15000        3.69000
    0   10   22        6.95400        3.70900        6.95400        3.70900
    0   10   24       11.44000        3.64300       11.44000        3.64300
    0   10   25       13.00000        3.68700       13.00000        3.68700
    0   10   26        6.42500        3.66900        6.42500        3.66900
    0   10   27        9.92600        4.14800        9.92600        4.14800
    0   10   28       19.16000        1.86400       19.16000        1.86400
    0   11    1       35.91000        0.38350       35.91000        0.38350
    0   11    2        7.22800        1.51800        7.22800        1.51800
    0   11    3       12.15000        0.94060       12.15000        0.94060
    0   11    4       57.81000        0.70100       57.81000        0.70100
    0   11    5       75.65000        0.87420       75.65000        0.87420
    0   11    6       24.80000        0.53370       24.80000        0.53370
    0   11    7       64.37000        0.77390       64.37000        0.77390
    0   11    8        8.93000        1.71700        8.93000        1.71700
    0   11    9       10.25000        1.71400       10.25000        1.71400
    0   11   10       21.52000        0.83330       21.52000        0.83330
    0   11   11       32.22000        0.75530       32.22000        0.75530
    0   11   12        9.26100        3.05400        9.26100        3.05400
    0   11   13        6.20000        3.13000        6.20000        3.13000
    0   11   14       12.18000        2.93800       12.18000        2.93800
    0   11   15      129.39999        1.48600      129.39999        1.48600
    0   11   16       54.08000        0.91850       54.08000        0.91850
    0   11   17       37.72000        1.07400       37.72000        1.07400
    0   11   18       45.71000        0.94680       45.71000        0.94680
    0   11   20       12.25000        3.18800       12.25000        3.18800
    0   11   21       62.35000        0.98650       62.35000        0.98650
    0   11   22       13.38000        3.04500       13.38000        3.04500
    0   11   23       14.67000        2.92700       14.67000        2.92700
    0   11   24       14.75000        2.76100       14.75000        2.76100
    0   11   25       20.96000        2.06400       20.96000        2.06400
    0   11   26       29.43000        1.35000       29.43000        1.35000
    0   11   27       21.34000        1.91000       21.34000        1.91000
    0   11   28       26.48000        1.49400       26.48000        1.49400
    0   12    0      143.89999        2.27600      143.89999        2.27600
    0   12    1       39.87000        0.50650       39.87000        0.50650
    0   12    3       99.89000        1.60000       99.89000        1.60000
    0   12    4       14.68000        1.36000       14.68000        1.36000
    0   12    5       16.48000        0.46910       16.48000        0.46910
    0   12    6       40.29000        0.54980       40.29000        0.54980
    0   12    7       28.86000        0.55710       28.86000        0.55710
    0   12    8       24.20000        0.68020       24.20000        0.68020
    0   12    9       32.93000        0.65160       32.93000        0.65160
    0   12   10       51.42000        0.69980       51.42000        0.69980
    0   12   11       33.30000        0.71340       33.30000        0.71340
    0   12   12      103.20000        1.20300      103.20000        1.20300
    0   12   13      112.20000        1.29700      112.20000        1.29700
    0   12   14       10.96000        3.08300       10.96000        3.08300
    0   12   15       14.88000        2.29800       14.88000        2.29800
    0   12   16        8.14700        3.67000        8.14700        3.67000
    0   12   17       40.65000        0.95750       40.65000        0.95750
    0   12   18        7.57600        3.68700        7.57600        3.68700
    0   12   19       28.35000        1.27400       28.35000        1.27400
    0   12   20        8.34000        3.75500        8.34000        3.75500
    0   12   22        4.86100        3.13200        4.86100        3.13200
    0   12   24       25.16000        1.52800       25.16000        1.52800
    0   12   25        4.15900        2.85400        4.15900        2.85400
    0   12   26        6.70400        3.74800        6.70400        3.74800
    0   12   27       14.29000        2.87900       14.29000        2.87900
    0   12   28        5.35700        3.34900        5.35700        3.34900
    0   13    1       70.21000        0.80240       70.21000        0.80240
    0   13    2       42.71000        0.53750       42.71000        0.53750
    0   13    3       44.83000        0.87350       44.83000        0.87350
    0   13    4       25.35000        1.02600       25.35000        1.02600
    0   13    5        3.56600        1.50300        3.56600        1.50300
    0   13    6       10.66000        0.83130       10.66000        0.83130
    0   13    7       81.56000        0.94790       81.56000        0.94790
    0   13    8       10.55000        1.27400       10.55000        1.27400
    0   13    9       12.09000        1.28000       12.09000        1.28000
    0   13   10        4.61900        2.48100        4.61900        2.48100
    0   13   11       36.33000        0.77150       36.33000        0.77150
    0   13   12       23.67000        0.96790       23.67000        0.96790
    0   13   13       80.55000        0.99650       80.55000        0.99650
    0   13   14       49.32000        0.88730       49.32000        0.88730
    0   13   15       73.84000        0.97210       73.84000        0.97210
    0   13   17       30.06000        1.13000       30.06000        1.13000
    0   13   18       17.29000        2.02100       17.29000        2.02100
    0   13   19       39.53000        0.98840       39.53000        0.98840
    0   13   20       26.51000        1.33800       26.51000        1.33800
    0   13   21       42.74000        1.04700       42.74000        1.04700
    0   13   22       28.96000        1.28100       28.96000        1.28100
    0   13   23        5.95200        3.56100        5.95200        3.56100
    0   13   24       16.92000        2.31000       16.92000        2.31000
    0   13   25       23.35000        1.77500       23.35000        1.77500
    0   13   26        6.05900        3.58600        6.05900        3.58600
    0   13   27        5.35600        3.36100        5.35600        3.36100
    0   13   28        3.40000        2.39900        3.40000        2.39900
    0   14    0       33.19000        0.68920       33.19000        0.68920
    0   14    1       88.81000        1.00400       88.81000        1.00400
    0   14    2       22.07000        0.44820       22.07000        0.44820
    0   14    3       53.45000        0.95950       53.45000        0.95950
    0   14    4       74.60000        1.25300       74.60000        1.25300
    0   14    5       53.72000        0.70310       53.72000        0.70310
    0   14    6       43.40000        0.58710       43.40000        0.58710
    0   14    7       24.68000        0.55720       24.68000        0.55720
    0   14    8       26.12000        0.60810       26.12000        0.60810
    0   14    9      109.50000        1.24600      109.50000        1.24600
    0   14   11       31.22000        0.81170       31.22000        0.81170
    0   14   12       84.79000        1.01800       84.79000        1.01800
    0   14   13       10.27000        2.79300       10.27000        2.79300
    0   14   14       36.55000        0.97000       36.55000        0.97000
    0   14   15       25.20000        1.26900       25.20000        1.26900
    0   14   16       33.31000        1.05000       33.31000        1.05000
    0   14   17       16.43000        2.06800       16.43000        2.06800
    0   14   18       30.42000        1.20000       30.42000        1.20000
    0   14   19       32.47000        1.09800       32.47000        1.09800
    0   14   20       33.76000        1.17600       33.76000        1.17600
    0   14   21       20.53000        1.71700       20.53000        1.71700
    0   14   22       19.23000        1.85300       19.23000        1.85300
    0   14   23        4.70100        3.07400        4.70100        3.07400
    0   14   24       16.29000        2.48700       16.29000        2.48700
    0   14   25       26.15000        1.52300       26.15000        1.52300
    0   14   26       33.92000        1.26700       33.92000        1.26700
    0   14   27       34.15000        1.21500       34.15000        1.21500
    0   14   28       22.34000        1.75900       22.34000        1.75900
    0   15    1       10.95000        0.87460       10.95000        0.87460
    0   15    2        9.92700        0.85010        9.92700        0.85010
    0   15    3       54.53000        0.65890       54.53000        0.65890
    0   15    4       24.13000        1.12000       24.13000        1.12000
    0   15    5       62.60000        1.09600       62.60000        1.09600
    0   15    6       38.42000        0.54560       38.42000        0.54560
    0   15    7       49.54000        0.63990       49.54000        0.63990
    0   15    8       17.45000        0.73820       17.45000        0.73820
    0   15    9        3.04200        1.98000        3.04200        1.98000
    0   15   10       66.27000        0.83760       66.27000        0.83760
    0   15   11       32.07000        0.75550       32.07000        0.75550
    0   15   12       26.38000        0.94800       26.38000        0.94800
    0   15   13       88.62000        1.07900       88.62000        1.07900
    0   15   14       46.22000        0.83700       46.22000        0.83700
    0   15   15       76.79000        0.99320       76.79000        0.99320
    0   15   16       80.33000        1.04100       80.33000        1.04100
    0   15   17       18.97000        1.67000       18.97000        1.67000
    0   15   18       30.29000        1.23100       30.29000        1.23100
    0   15   19       33.29000        1.09000       33.29000        1.09000
    0   15   21       37.38000        1.06200       37.38000        1.06200
    0   15   22        7.08200        3.76500        7.08200        3.76500
    0   15   23       37.74000        1.11100       37.74000        1.11100
    0   15   24        5.72100        3.52200        5.72100        3.52200
    0   15   25       42.71000        1.07500       42.71000        1.07500
    0   15   26       20.05000        2.04100       20.05000        2.04100
    0   15   27       12.63000        3.39300       12.63000        3.39300
    0   15   28       35.12000        1.22100       35.12000        1.22100
    0   16    0       68.05000        1.11300       68.05000        1.11300
    0   16    1       22.90000        0.54210       22.90000        0.54210
    0   16    2       18.01000        0.53180       18.01000        0.53180
    0   16    3       77.27000        0.89180       77.27000        0.89180
    0   16    4       18.14000        1.45400       18.14000        1.45400
    0   16    5       42.54000        0.97290       42.54000        0.97290
    0   16    6       68.28000        0.83740       68.28000        0.83740
    0   16    7       32.89000        0.53570       32.89000        0.53570
    0   16    8       46.61000        0.64080       46.61000        0.64080
    0   16    9      138.10001        1.55800      138.10001        1.55800
    0   16   10       63.65000        0.80780       63.65000        0.80780
    0   16   11       22.42000        0.96130       22.42000        0.96130
    0   16   12      171.50000        1.93400      171.50000        1.93400
    0   16   13       34.53000        0.89990       34.53000        0.89990
    0   16   14        5.84300        3.22300        5.84300        3.22300
    0   16   16       95.98000        1.16300       95.98000        1.16300
    0   16   17        6.73900        3.55000        6.73900        3.55000
    0   16   18       46.86000        0.93530       46.86000        0.93530
    0   16   19       13.94000        2.72000       13.94000        2.72000
    0   16   20       29.93000        1.23800       29.93000        1.23800
    0   16   21       24.45000        1.47300       24.45000        1.47300
    0   16   22       11.13000        3.66300       11.13000        3.66300
    0   16   23        4.22200        2.85100        4.22200        2.85100
    0   16   24        8.42800        3.96500        8.42800        3.96500
    0   16   25       26.61000        1.47500       26.61000        1.47500
    0   16   27       34.29000        1.20100       34.29000        1.20100
    0   17    1       34.94000        0.51740       34.94000        0.51740
    0   17    2       45.90000        0.58390       45.90000        0.58390
    0   17    3       36.88000        0.51300       36.88000        0.51300
    0   17    4       65.12000        1.12000       65.12000        1.12000
    0   17    5       19.65000        1.52700       19.65000        1.52700
    0   17    6       52.53000        1.06100       52.53000        1.06100
    0   17    7       33.75000        0.52660       33.75000        0.52660
    0   17    8       13.95000        0.76760       13.95000        0.76760
    0   17    9        7.03800        2.04600        7.03800        2.04600
    0   17   10       32.69000        0.67070       32.69000        0.67070
    0   17   11       68.72000        0.87980       68.72000        0.87980
    0   17   12       78.94000        0.98440       78.94000        0.98440
    0   17   13       10.54000        2.67400       10.54000        2.67400
    0   17   14       41.16000        0.86460       41.16000        0.86460
    0   17   15       70.06000        0.95370       70.06000        0.95370
    0   17   16       39.90000        0.94090       39.90000        0.94090
    0   17   18       19.41000        1.72600       19.41000        1.72600
    0   17   19       81.31000        1.05100       81.31000        1.05100
    0   17   21       11.88000        3.33000       11.88000        3.33000
    0   17   23       19.33000        1.89900       19.33000        1.89900
    0   17   25       11.51000        3.55400       11.51000        3.55400
    0   17   27        3.80900        2.65000        3.80900        2.65000
    0   18    0       39.27000        0.78080       39.27000        0.78080
    0   18    1       14.06000        0.85010       14.06000        0.85010
    0   18    2       22.56000        0.52750       22.56000        0.52750
    0   18    3        9.34100        0.81690        9.34100        0.81690
    0   18    4       21.28000        1.30100       21.28000        1.30100
    0   18    5       71.62000        1.23200       71.62000        1.23200
    0   18    6       20.21000        1.38600       20.21000        1.38600
    0   18    7       13.45000        0.48000       13.45000        0.48000
    0   18    8       24.51000        0.52340       24.51000        0.52340
    0   18    9       17.95000        0.83040       17.95000        0.83040
    0   18   10       59.32000        0.79150       59.32000        0.79150
    0   18   11       14.02000        1.35800       14.02000        1.35800
    0   18   12       11.86000        2.08300       11.86000        2.08300
    0   18   13       35.92000        0.86290       35.92000        0.86290
    0   18   14        9.34500        3.15300        9.34500        3.15300
    0   18   15       34.29000        0.93060       34.29000        0.93060
    0   18   16       35.93000        0.93040       35.93000        0.93040
    0   18   18        4.41800        2.88000        4.41800        2.88000
    0   18   19       31.66000        1.22300       31.66000        1.22300
    0   18   20       15.94000        2.11700       15.94000        2.11700
    0   18   21       29.51000        1.29000       29.51000        1.29000
    0   18   24       16.58000        2.43800       16.58000        2.43800
    0   18   25       18.73000        2.04600       18.73000        2.04600
    0   18   26       31.80000        1.39300       31.80000        1.39300
    0   18   27        9.08900        3.93300        9.08900        3.93300
    0   19    1       27.08000        0.55120       27.08000        0.55120
    0   19    2       54.07000        0.66180       54.07000        0.66180
    0   19    3       69.81000        0.81730       69.81000        0.81730
    0   19    4      120.70000        1.39700      120.70000        1.39700
    0   19    5        5.24800        3.10400        5.24800        3.10400
    0   19    6       54.40000        1.07300       54.40000        1.07300
    0   19    7       86.25000        1.45300       86.25000        1.45300
    0   19    8       70.56000        0.85560       70.56000        0.85560
    0   19    9       12.28000        1.07200       12.28000        1.07200
    0   19   10       81.90000        0.98540       81.90000        0.98540
    0   19   11      110.90000        1.27700      110.90000        1.27700
    0   19   12       95.60000        1.12900       95.60000        1.12900
    0   19   13       22.39000        1.16200       22.39000        1.16200
    0   19   14       38.23000        0.91500       38.23000        0.91500
    0   19   15        5.69000        3.22000        5.69000        3.22000
    0   19   16       34.25000        1.03600       34.25000        1.03600
    0   19   18       21.14000        1.52500       21.14000        1.52500
    0   19   20       10.69000        3.53400       10.69000        3.53400
    0   19   21       39.43000        1.05800       39.43000        1.05800
    0   19   22       27.14000        1.40800       27.14000        1.40800
    0   19   23       33.36000        1.18800       33.36000        1.18800
    0   19   24        3.74900        2.63000        3.74900        2.63000
    0   19   25       16.14000        2.45800       16.14000        2.45800
    0   19   27       16.46000        2.51700       16.46000        2.51700
    0   20    0       10.92000        1.77900       10.92000        1.77900
    0   20    1       42.19000        0.57420       42.19000        0.57420
    0   20    2       48.27000        0.61950       48.27000        0.61950
    0   20    3       12.54000        0.75590       12.54000        0.75590
    0   20    4       82.08000        0.96150       82.08000        0.96150
    0   20    5        6.26200        3.19900        6.26200        3.19900
    0   20    6       40.28000        1.05300       40.28000        1.05300
    0   20    7       30.21000        1.28800       30.21000        1.28800
    0   20    8       27.66000        0.49360       27.66000        0.49360
    0   20    9       55.85000        0.72810       55.85000        0.72810
    0   20   10      114.60000        1.31500      114.60000        1.31500
    0   20   11       40.04000        0.71530       40.04000        0.71530
    0   20   12       13.32000        1.73300       13.32000        1.73300
    0   20   13       18.01000        1.36000       18.01000        1.36000
    0   20   14       65.76000        0.90470       65.76000        0.90470
    0   20   15       28.63000        1.06600       28.63000        1.06600
    0   20   16       52.00000        0.91790       52.00000        0.91790
    0   20   17        5.92500        3.28000        5.92500        3.28000
    0   20   18       12.81000        2.72000       12.81000        2.72000
    0   20   19       69.65000        0.99240       69.65000        0.99240
    0   20   20       27.53000        1.26100       27.53000        1.26100
    0   20   22        3.94200        2.69000        3.94200        2.69000
    0   20   23       32.60000        1.29400       32.60000        1.29400
    0   20   25        4.26000        2.89300        4.26000        2.89300
    0   20   26       20.60000        1.96700       20.60000        1.96700
    0   20   27       10.60000        3.90400       10.60000        3.90400
    0   21    1       42.58000        0.58790       42.58000        0.58790
    0   21    2       70.40000        0.82070       70.40000        0.82070
    0   21    3       85.63000        0.98220       85.63000        0.98220
    0   21    4       13.77000        0.51970       13.77000        0.51970
    0   21    5       41.93000        1.02200       41.93000        1.02200
    0   21    6       94.94000        1.56700       94.94000        1.56700
    0   21    7       64.82000        1.18800       64.82000        1.18800
    0   21    8       16.24000        2.39800       16.24000        2.39800
    0   21    9       51.22000        0.68910       51.22000        0.68910
    0   21   10       53.78000        0.73440       53.78000        0.73440
    0   21   11       68.31000        0.89020       68.31000        0.89020
    0   21   13       28.94000        0.90980       28.94000        0.90980
    0   21   14       28.14000        0.97160       28.14000        0.97160
    0   21   15        9.06200        3.34800        9.06200        3.34800
    0   21   16       16.21000        1.89700       16.21000        1.89700
    0   21   17       34.59000        1.00300       34.59000        1.00300
    0   21   18       12.46000        3.12700       12.46000        3.12700
    0   21   19       17.99000        1.77600       17.99000        1.77600
    0   21   20       58.82000        0.93300       58.82000        0.93300
    0   21   22       22.44000        1.57400       22.44000        1.57400
    0   21   25       11.21000        3.76100       11.21000        3.76100
    0   21   26        8.93300        3.96100        8.93300        3.96100
    0   22    0       65.80000        1.09500       65.80000        1.09500
    0   22    1       70.74000        0.82140       70.74000        0.82140
    0   22    2       97.27000        1.10500       97.27000        1.10500
    0   22    3       39.83000        0.56690       39.83000        0.56690
    0   22    4      109.00000        1.24600      109.00000        1.24600
    0   22    5       20.11000        1.47000       20.11000        1.47000
    0   22    6       48.96000        1.06800       48.96000        1.06800
    0   22    7       66.56000        1.22500       66.56000        1.22500
    0   22    8       45.48000        1.17800       45.48000        1.17800
    0   22    9       42.37000        0.64330       42.37000        0.64330
    0   22   10       56.25000        0.77480       56.25000        0.77480
    0   22   11       24.31000        0.79800       24.31000        0.79800
    0   22   12       38.72000        0.74870       38.72000        0.74870
    0   22   13       13.36000        1.76000       13.36000        1.76000
    0   22   15       31.11000        0.97730       31.11000        0.97730
    0   22   16       18.70000        1.42200       18.70000        1.42200
    0   22   17       40.43000        0.93070       40.43000        0.93070
    0   22   19       47.47000        0.89550       47.47000        0.89550
    0   22   21        7.98100        3.76500        7.98100        3.76500
    0   22   22        4.78100        3.11100        4.78100        3.11100
    0   22   24       30.76000        1.28600       30.76000        1.28600
    0   22   26       18.90000        2.09000       18.90000        2.09000
    0   23    1      121.90000        1.37200      121.90000        1.37200
    0   23    2       53.61000        0.66660       53.61000        0.66660
    0   23    3       81.12000        0.93780       81.12000        0.93780
    0   23    4       64.45000        0.78080       64.45000        0.78080
    0   23    5       50.29000        1.06700       50.29000        1.06700
    0   23    6       14.50000        2.37200       14.50000        2.37200
    0   23    7       50.95000        1.09600       50.95000        1.09600
    0   23    8       39.66000        1.27000       39.66000        1.27000
    0   23    9       57.68000        1.25200       57.68000        1.25200
    0   23   10       45.22000        0.67360       45.22000        0.67360
    0   23   11       55.84000        0.76690       55.84000        0.76690
    0   23   12        6.77900        2.70900        6.77900        2.70900
    0   23   13       21.95000        1.02100       21.95000        1.02100
    0   23   14        4.30500        2.66500        4.30500        2.66500
    0   23   15       52.99000        0.84540       52.99000        0.84540
    0   23   16       33.84000        0.93290       33.84000        0.93290
    0   23   17       56.46000        0.89410       56.46000        0.89410
    0   23   18       11.65000        2.83600       11.65000        2.83600
    0   23   19        5.41800        3.16200        5.41800        3.16200
    0   23   20       22.03000        1.52500       22.03000        1.52500
    0   23   21       33.07000        1.13900       33.07000        1.13900
    0   23   23       17.40000        2.24900       17.40000        2.24900
    0   23   24       21.33000        1.67900       21.33000        1.67900
    0   23   25        4.49200        3.03200        4.49200        3.03200
    0   23   26       16.18000        2.49000       16.18000        2.49000
    0   24    0       73.21000        1.20700       73.21000        1.20700
    0   24    1       63.18000        0.75370       63.18000        0.75370
    0   24    2       53.61000        0.67680       53.61000        0.67680
    0   24    3       47.63000        0.63310       47.63000        0.63310
    0   24    4       97.84000        1.12100       97.84000        1.12100
    0   24    5      136.50000        2.18800      136.50000        2.18800
    0   24    6       71.42000        1.27600       71.42000        1.27600
    0   24    7       35.72000        1.26300       35.72000        1.26300
    0   24    8        5.97000        3.52000        5.97000        3.52000
    0   24    9       24.79000        1.75500       24.79000        1.75500
    0   24   10       20.61000        0.56280       20.61000        0.56280
    0   24   11       79.11000        0.97120       79.11000        0.97120
    0   24   12       10.77000        1.55200       10.77000        1.55200
    0   24   13       42.57000        0.75170       42.57000        0.75170
    0   24   14       19.97000        1.15100       19.97000        1.15100
    0   24   15       30.18000        0.90400       30.18000        0.90400
    0   24   16       32.84000        0.95580       32.84000        0.95580
    0   24   18        9.48000        3.07000        9.48000        3.07000
    0   24   19       23.50000        1.33500       23.50000        1.33500
    0   24   20       10.66000        3.40600       10.66000        3.40600
    0   24   21        4.26600        2.83800        4.26600        2.83800
    0   24   22       38.90000        1.10500       38.90000        1.10500
    0   24   23       25.35000        1.44600       25.35000        1.44600
    0   24   24       14.62000        2.68200       14.62000        2.68200
    0   24   25       11.00000        3.72700       11.00000        3.72700
    0   24   26       21.34000        1.78000       21.34000        1.78000
    0   25    1       60.64000        0.74070       60.64000        0.74070
    0   25    2       92.53000        1.05600       92.53000        1.05600
    0   25    3       23.16000        0.61250       23.16000        0.61250
    0   25    4       22.72000        0.53690       22.72000        0.53690
    0   25    5       78.76000        0.95760       78.76000        0.95760
    0   25    6       29.49000        1.32000       29.49000        1.32000
    0   25    7       97.63000        1.62600       97.63000        1.62600
    0   25    8       23.10000        1.95400       23.10000        1.95400
    0   25    9       89.44000        1.55400       89.44000        1.55400
    0   25   10       96.71000        1.66500       96.71000        1.66500
    0   25   11       66.41000        0.87160       66.41000        0.87160
    0   25   12       59.76000        0.82280       59.76000        0.82280
    0   25   13       31.97000        0.72640       31.97000        0.72640
    0   25   14       33.02000        0.78110       33.02000        0.78110
    0   25   15       49.18000        0.83210       49.18000        0.83210
    0   25   17       58.24000        0.85930       58.24000        0.85930
    0   25   18       36.77000        0.90000       36.77000        0.90000
    0   25   20        5.69500        3.26900        5.69500        3.26900
    0   25   21       10.25000        3.45500       10.25000        3.45500
    0   25   23       13.85000        2.77600       13.85000        2.77600
    0   25   24       15.10000        2.85000       15.10000        2.85000
    0   25   25       19.38000        1.92600       19.38000        1.92600
    0   26    0       36.99000        0.87900       36.99000        0.87900
    0   26    1       35.07000        0.59920       35.07000        0.59920
    0   26    2      120.30000        1.35600      120.30000        1.35600
    0   26    3      105.30000        1.19800      105.30000        1.19800
    0   26    4       50.75000        0.67100       50.75000        0.67100
    0   26    5       26.91000        0.48650       26.91000        0.48650
    0   26    6       81.84000        1.42200       81.84000        1.42200
    0   26    7       66.58000        1.24600       66.58000        1.24600
    0   26    8        6.57700        3.77000        6.57700        3.77000
    0   26    9       24.17000        2.06900       24.17000        2.06900
    0   26   10       68.34000        1.39100       68.34000        1.39100
    0   26   11       28.05000        0.55630       28.05000        0.55630
    0   26   12       30.81000        0.63750       30.81000        0.63750
    0   26   13       27.28000        0.72210       27.28000        0.72210
    0   26   14       34.00000        0.77370       34.00000        0.77370
    0   26   15       26.09000        0.91570       26.09000        0.91570
    0   26   16       16.11000        1.50500       16.11000        1.50500
    0   26   17       29.83000        0.93110       29.83000        0.93110
    0   26   20       24.23000        1.30100       24.23000        1.30100
    0   26   21       39.97000        0.99570       39.97000        0.99570
    0   26   22       17.53000        1.90700       17.53000        1.90700
    0   26   23       13.26000        2.88900       13.26000        2.88900
    0   26   25        5.00800        3.21100        5.00800        3.21100
    0   27    1       56.33000        0.71410       56.33000        0.71410
    0   27    2       24.87000        0.66790       24.87000        0.66790
    0   27    3       70.24000        0.83750       70.24000        0.83750
    0   27    4       62.94000        0.78960       62.94000        0.78960
    0   27    5       44.62000        0.62130       44.62000        0.62130
    0   27    6       32.99000        1.33400       32.99000        1.33400
    0   27    7       93.25000        1.58400       93.25000        1.58400
    0   27    8       43.64000        1.33500       43.64000        1.33500
    0   27    9       67.03000        1.32500       67.03000        1.32500
    0   27   10       47.37000        1.32300       47.37000        1.32300
    0   27   11        6.07200        3.83100        6.07200        3.83100
    0   27   12        9.95300        1.16700        9.95300        1.16700
    0   27   13       15.15000        0.95650       15.15000        0.95650
    0   27   14       18.16000        1.01700       18.16000        1.01700
    0   27   15       31.04000        0.77440       31.04000        0.77440
    0   27   16       49.67000        0.79380       49.67000        0.79380
    0   27   17       20.37000        1.26000       20.37000        1.26000
    0   27   19       52.84000        0.87370       52.84000        0.87370
    0   27   20       22.70000        1.39600       22.70000        1.39600
    0   27   22        9.38800        3.51700        9.38800        3.51700
    0   27   23       24.48000        1.41100       24.48000        1.41100
    0   27   24       32.91000        1.16700       32.91000        1.16700
    0   27   25       13.80000        2.87700       13.80000        2.87700
    0   28    0       99.05000        1.59700       99.05000        1.59700
    0   28    1       17.45000        0.95880       17.45000        0.95880
    0   28    2       16.62000        0.98570       16.62000        0.98570
    0   28    3       53.22000        0.70610       53.22000        0.70610
    0   28    4       19.61000        0.67290       19.61000        0.67290
    0   28    5      147.89999        1.68600      147.89999        1.68600
    0   28    6       59.65000        1.21200       59.65000        1.21200
    0   28    7       33.47000        1.45700       33.47000        1.45700
    0   28    8       46.18000        1.32900       46.18000        1.32900
    0   28    9       31.91000        1.73700       31.91000        1.73700
    0   28   10       53.59000        1.35300       53.59000        1.35300
    0   28   11       15.94000        3.97100       15.94000        3.97100
    0   28   12       11.23000        0.74790       11.23000        0.74790
    0   28   13       48.33000        0.72890       48.33000        0.72890
    0   28   14       74.57000        0.93780       74.57000        0.93780
    0   28   15       33.31000        0.74630       33.31000        0.74630
    0   28   16        3.90200        2.45300        3.90200        2.45300
    0   28   17       32.13000        0.88190       32.13000        0.88190
    0   28   18       31.92000        0.92110       31.92000        0.92110
    0   28   19        8.64800        3.17400        8.64800        3.17400
    0   28   20       10.25000        3.15000       10.25000        3.15000
    0   28   21       13.90000        2.43000       13.90000        2.43000
    0   28   22       19.19000        1.60600       19.19000        1.60600
    0   28   23       27.70000        1.31800       27.70000        1.31800
    0   28   24       16.58000        2.16500       16.58000        2.16500
    0   28   25        6.69100        3.61900        6.69100        3.61900
    0   29    1       20.61000        0.90300       20.61000        0.90300
    0   29    2       42.43000        0.64550       42.43000        0.64550
    0   29    3       38.31000        0.63320       38.31000        0.63320
    0   29    4       37.47000        0.61010       37.47000        0.61010
    0   29    5      128.10001        1.46300      128.10001        1.46300
    0   29    6       13.96000        3.66100       13.96000        3.66100
    0   29    7       24.71000        1.92100       24.71000        1.92100
    0   29    8       18.13000        2.44000       18.13000        2.44000
    0   29    9       60.23000        1.29200       60.23000        1.29200
    0   29   10       89.87000        1.57500       89.87000        1.57500
    0   29   11       47.54000        1.35600       47.54000        1.35600
    0   29   12       18.59000        2.89100       18.59000        2.89100
    0   29   13       15.12000        0.69700       15.12000        0.69700
    0   29   14       43.63000        0.70350       43.63000        0.70350
    0   29   15       12.22000        1.36300       12.22000        1.36300
    0   29   16        9.19800        2.33500        9.19800        2.33500
    0   29   18       42.37000        0.82210       42.37000        0.82210
    0   29   19       22.29000        1.23800       22.29000        1.23800
    0   29   20        7.22300        3.38300        7.22300        3.38300
    0   29   21       16.90000        1.70800       16.90000        1.70800
    0   29   22       28.02000        1.20600       28.02000        1.20600
    0   29   23       15.20000        2.42400       15.20000        2.42400
    0   29   24       12.94000        2.76000       12.94000        2.76000
    0   30    0       53.51000        1.00800       53.51000        1.00800
    0   30    1        9.70000        2.02100        9.70000        2.02100
    0   30    2       49.93000        0.69290       49.93000        0.69290
    0   30    4       14.00000        0.98600       14.00000        0.98600
    0   30    5       47.58000        0.67580       47.58000        0.67580
    0   30    6       38.90000        1.22400       38.90000        1.22400
    0   30    7       19.65000        2.42600       19.65000        2.42600
    0   30    8       34.90000        1.51100       34.90000        1.51100
    0   30    9       21.56000        2.48700       21.56000        2.48700
    0   30   10       42.79000        1.33600       42.79000        1.33600
    0   30   11       26.83000        1.87500       26.83000        1.87500
    0   30   12       17.60000        3.04900       17.60000        3.04900
    0   30   13       51.91000        1.47500       51.91000        1.47500
    0   30   14       34.78000        0.64780       34.78000        0.64780
    0   30   15       46.80000        0.74280       46.80000        0.74280
    0   30   16       50.47000        0.77130       50.47000        0.77130
    0   30   17       17.14000        1.19000       17.14000        1.19000
    0   30   18       10.10000        2.45500       10.10000        2.45500
    0   30   20        4.23200        2.72400        4.23200        2.72400
    0   30   21        4.98000        2.99000        4.98000        2.99000
    0   30   23        3.72800        2.56700        3.72800        2.56700
    0   30   24        7.75100        3.59000        7.75100        3.59000
    0   31    1      100.10000        1.14800      100.10000        1.14800
    0   31    2       55.55000        0.73270       55.55000        0.73270
    0   31    3       80.88000        0.95050       80.88000        0.95050
    0   31    4       65.51000        0.80870       65.51000        0.80870
    0   31    6        8.39300        0.92420        8.39300        0.92420
    0   31    7       20.20000        2.01600       20.20000        2.01600
    0   31    8       16.20000        3.32300       16.20000        3.32300
    0   31    9       59.15000        1.32600       59.15000        1.32600
    0   31   10       16.61000        3.51900       16.61000        3.51900
    0   31   11       50.04000        1.38800       50.04000        1.38800
    0   31   12       38.00000        1.61300       38.00000        1.61300
    0   31   13       25.65000        2.25200       25.65000        2.25200
    0   31   14        3.72400        1.93500        3.72400        1.93500
    0   31   15       50.74000        0.73990       50.74000        0.73990
    0   31   16       25.10000        0.76800       25.10000        0.76800
    0   31   17        8.70900        2.54000        8.70900        2.54000
    0   31   19        6.00600        3.08300        6.00600        3.08300
    0   31   20       24.20000        1.15400       24.20000        1.15400
    0   31   22        4.46800        2.85800        4.46800        2.85800
    0   31   23       34.09000        0.97970       34.09000        0.97970
    0   31   24       18.33000        1.68300       18.33000        1.68300
    0   32    0       32.67000        1.06000       32.67000        1.06000
    0   32    1       11.13000        1.87700       11.13000        1.87700
    0   32    2       18.48000        1.05600       18.48000        1.05600
    0   32    3       12.54000        1.40900       12.54000        1.40900
    0   32    4       47.80000        0.67220       47.80000        0.67220
    0   32    5       17.61000        0.73490       17.61000        0.73490
    0   32    6       34.28000        0.58390       34.28000        0.58390
    0   32    7       84.75000        1.48700       84.75000        1.48700
    0   32    8       15.95000        3.30300       15.95000        3.30300
    0   32    9       18.48000        2.52400       18.48000        2.52400
    0   32   10       50.60000        1.28700       50.60000        1.28700
    0   32   11       50.20000        1.31200       50.20000        1.31200
    0   32   12       15.46000        3.52700       15.46000        3.52700
    0   32   13       45.79000        1.39300       45.79000        1.39300
    0   32   14       20.83000        2.52900       20.83000        2.52900
    0   32   15       12.88000        0.86360       12.88000        0.86360
    0   32   16       11.26000        1.33900       11.26000        1.33900
    0   32   17       53.05000        0.80410       53.05000        0.80410
    0   32   18       16.51000        1.23200       16.51000        1.23200
    0   32   19       11.37000        2.46100       11.37000        2.46100
    0   32   21       13.83000        2.12100       13.83000        2.12100
    0   32   22       30.27000        1.00000       30.27000        1.00000
    0   32   23        8.33100        3.29800        8.33100        3.29800
    0   33    1       79.02000        0.93830       79.02000        0.93830
    0   33    2       44.35000        0.69040       44.35000        0.69040
    0   33    3       39.21000        0.68130       39.21000        0.68130
    0   33    4       21.40000        0.79960       21.40000        0.79960
    0   33    5       99.46000        1.15300       99.46000        1.15300
    0   33    6       28.39000        0.53640       28.39000        0.53640
    0   33    7       32.64000        1.52300       32.64000        1.52300
    0   33    8        5.47600        3.53800        5.47600        3.53800
    0   33    9       44.11000        1.35000       44.11000        1.35000
    0   33   10       30.43000        1.74800       30.43000        1.74800
    0   33   11       12.02000        4.50400       12.02000        4.50400
    0   33   12        5.88100        3.68900        5.88100        3.68900
    0   33   13       22.17000        2.62500       22.17000        2.62500
    0   33   14       36.24000        1.77000       36.24000        1.77000
    0   33   15       21.50000        2.79900       21.50000        2.79900
    0   33   17       17.46000        0.96000       17.46000        0.96000
    0   33   18        3.68800        2.30900        3.68800        2.30900
    0   33   19        4.77200        2.70600        4.77200        2.70600
    0   33   20       18.27000        1.31800       18.27000        1.31800
    0   33   21        4.77100        2.86000        4.77100        2.86000
    0   33   23        5.76800        3.13700        5.76800        3.13700
    0   34    0      114.80000        1.85500      114.80000        1.85500
    0   34    1       39.74000        0.71080       39.74000        0.71080
    0   34    2       23.69000        0.90580       23.69000        0.90580
    0   34    3       24.15000        0.85830       24.15000        0.85830
    0   34    4       26.31000        0.72390       26.31000        0.72390
    0   34    5       24.39000        0.65310       24.39000        0.65310
    0   34    6       16.71000        0.57710       16.71000        0.57710
    0   34    7       19.51000        2.47700       19.51000        2.47700
    0   34    8       18.68000        2.24400       18.68000        2.24400
    0   34    9       16.30000        3.19300       16.30000        3.19300
    0   34   10        9.45500        4.44400        9.45500        4.44400
    0   34   11       56.30000        1.33700       56.30000        1.33700
    0   34   12       31.00000        1.78300       31.00000        1.78300
    0   34   13       24.75000        2.22300       24.75000        2.22300
    0   34   14       26.45000        2.21500       26.45000        2.21500
    0   34   15       32.10000        1.97700       32.10000        1.97700
    0   34   16        6.36500        1.85000        6.36500        1.85000
    0   34   17       13.08000        1.15000       13.08000        1.15000
    0   34   18       15.18000        1.16100       15.18000        1.16100
    0   34   19       23.02000        0.94770       23.02000        0.94770
    0   34   20        4.74400        2.76400        4.74400        2.76400
    0   34   21       15.80000        1.49400       15.80000        1.49400
    0   34   22       36.31000        0.86060       36.31000        0.86060
    0   35    1       23.66000        0.92910       23.66000        0.92910
    0   35    2      115.90000        1.32300      115.90000        1.32300
    0   35    3       49.92000        0.71790       49.92000        0.71790
    0   35    4       64.82000        0.81670       64.82000        0.81670
    0   35    5       44.35000        0.66350       44.35000        0.66350
    0   35    6       23.49000        0.53080       23.49000        0.53080
    0   35    7       26.48000        1.77300       26.48000        1.77300
    0   35    8       14.99000        3.56600       14.99000        3.56600
    0   35    9        9.00000        4.37200        9.00000        4.37200
    0   35   10       21.89000        2.00800       21.89000        2.00800
    0   35   11       19.63000        2.36400       19.63000        2.36400
    0   35   12       13.16000        3.96100       13.16000        3.96100
    0   35   13       35.89000        1.52100       35.89000        1.52100
    0   35   14        4.53800        3.14300        4.53800        3.14300
    0   35   15       38.88000        1.51600       38.88000        1.51600
    0   35   16       34.71000        1.67000       34.71000        1.67000
    0   35   19        5.22500        2.68600        5.22500        2.68600
    0   35   20       21.91000        0.97930       21.91000        0.97930
    0   35   21       21.64000        1.09500       21.64000        1.09500
    0   36    0       27.96000        1.17100       27.96000        1.17100
    0   36    1       65.59000        0.83310       65.59000        0.83310
    0   36    2       66.65000        0.83310       66.65000        0.83310
    0   36    3       31.46000        0.73610       31.46000        0.73610
    0   36    4       24.51000        0.77190       24.51000        0.77190
    0   36    5       19.65000        0.73510       19.65000        0.73510
    0   36    6       13.33000        0.76530       13.33000        0.76530
    0   36    7       21.34000        2.17800       21.34000        2.17800
    0   36    8       22.40000        2.11100       22.40000        2.11100
    0   36    9       40.92000        1.39800       40.92000        1.39800
    0   36   10       30.05000        1.72700       30.05000        1.72700
    0   36   11       12.22000        4.42800       12.22000        4.42800
    0   36   12       19.25000        2.78800       19.25000        2.78800
    0   36   13        4.71800        3.25700        4.71800        3.25700
    0   36   14       38.01000        1.62900       38.01000        1.62900
    0   36   15       11.36000        4.72400       11.36000        4.72400
    0   36   16       16.61000        4.17000       16.61000        4.17000
    0   36   17       26.47000        2.38300       26.47000        2.38300
    0   36   18       17.28000        0.86980       17.28000        0.86980
    0   36   19       30.31000        0.70580       30.31000        0.70580
    0   36   20       25.55000        0.83090       25.55000        0.83090
    0   36   21        3.65800        2.34700        3.65800        2.34700
    0   36   22       13.81000        1.58600       13.81000        1.58600
    0   37    1       33.85000        0.74930       33.85000        0.74930
    0   37    2       63.13000        0.81530       63.13000        0.81530
    0   37    3       67.32000        0.83860       67.32000        0.83860
    0   37    4       29.49000        0.71730       29.49000        0.71730
    0   37    5       62.55000        0.79700       62.55000        0.79700
    0   37    6       46.73000        0.68450       46.73000        0.68450
    0   37    7       15.45000        3.30600       15.45000        3.30600
    0   37    8       20.73000        2.33600       20.73000        2.33600
    0   37    9       26.91000        1.65700       26.91000        1.65700
    0   37   10       21.37000        2.41700       21.37000        2.41700
    0   37   11       17.51000        3.17000       17.51000        3.17000
    0   37   12       27.84000        1.89700       27.84000        1.89700
    0   37   13       30.89000        1.76700       30.89000        1.76700
    0   37   14       26.26000        2.13300       26.26000        2.13300
    0   37   15       33.64000        1.75400       33.64000        1.75400
    0   37   16       22.81000        2.36700       22.81000        2.36700
    0   37   17        5.27900        3.53100        5.27900        3.53100
    0   37   18        7.64900        1.71200        7.64900        1.71200
    0   37   19        8.67400        1.92800        8.67400        1.92800
    0   37   21        7.12400        2.58100        7.12400        2.58100
    0   38    0       12.74000        2.65500       12.74000        2.65500
    0   38    1       30.11000        0.81410       30.11000        0.81410
    0   38    2        2.96800        2.03900        2.96800        2.03900
    0   38    3       23.88000        0.88630       23.88000        0.88630
    0   38    4       65.92000        0.83230       65.92000        0.83230
    0   38    5       14.20000        0.97990       14.20000        0.97990
    0   38    6        8.79600        1.25000        8.79600        1.25000
    0   38    7       28.63000        1.70000       28.63000        1.70000
    0   38    8        7.58900        4.14300        7.58900        4.14300
    0   38    9       34.33000        1.56900       34.33000        1.56900
    0   38   10       47.35000        1.36700       47.35000        1.36700
    0   38   11       38.36000        1.37700       38.36000        1.37700
    0   38   12       25.42000        1.85300       25.42000        1.85300
    0   38   13       13.59000        3.78300       13.59000        3.78300
    0   38   14        5.19600        3.43300        5.19600        3.43300
    0   38   15       17.68000        3.02200       17.68000        3.02200
    0   38   16        9.58300        4.62800        9.58300        4.62800
    0   38   17       25.02000        2.19700       25.02000        2.19700
    0   38   18       31.36000        2.10900       31.36000        2.10900
    0   38   20        4.93200        2.48600        4.93200        2.48600
    0   38   21       14.83000        1.21000       14.83000        1.21000
    0   39    1       13.91000        1.57300       13.91000        1.57300
    0   39    2        4.50300        2.66100        4.50300        2.66100
    0   39    3       13.31000        1.42200       13.31000        1.42200
    0   39    4       17.19000        0.98970       17.19000        0.98970
    0   39    5       16.76000        0.83250       16.76000        0.83250
    0   39    7       28.67000        1.72800       28.67000        1.72800
    0   39    8       14.93000        3.58900       14.93000        3.58900
    0   39    9       60.34000        1.31900       60.34000        1.31900
    0   39   10       41.75000        1.42200       41.75000        1.42200
    0   39   11       36.50000        1.55600       36.50000        1.55600
    0   39   12       21.90000        2.44600       21.90000        2.44600
    0   39   13       35.09000        1.64100       35.09000        1.64100
    0   39   14       12.49000        4.56800       12.49000        4.56800
    0   39   15        6.17100        3.95000        6.17100        3.95000
    0   39   16       19.98000        3.19600       19.98000        3.19600
    0   39   17       42.91000        1.68100       42.91000        1.68100
    0   39   18        6.67600        4.19600        6.67600        4.19600
    0   39   19        8.68900        4.59600        8.68900        4.59600
    0   39   20        4.59200        2.36400        4.59200        2.36400
    0   40    0       39.45000        1.05300       39.45000        1.05300
    0   40    1       32.09000        0.80190       32.09000        0.80190
    0   40    2       62.02000        0.80830       62.02000        0.80830
    0   40    3        8.74800        2.57400        8.74800        2.57400
    0   40    4       17.25000        1.07100       17.25000        1.07100
    0   40    5       11.29000        1.25100       11.29000        1.25100
    0   40    6       35.19000        0.61170       35.19000        0.61170
    0   40    7       25.25000        1.83400       25.25000        1.83400
    0   40    8        7.66500        4.19400        7.66500        4.19400
    0   40    9        5.06600        3.36800        5.06600        3.36800
    0   40   10        3.94500        2.75500        3.94500        2.75500
    0   40   11       25.71000        2.09300       25.71000        2.09300
    0   40   12       12.77000        4.36500       12.77000        4.36500
    0   40   13       17.39000        3.27900       17.39000        3.27900
    0   40   14       40.71000        1.53600       40.71000        1.53600
    0   40   15       12.95000        4.74500       12.95000        4.74500
    0   40   16       23.58000        2.41900       23.58000        2.41900
    0   40   17        6.27900        3.89900        6.27900        3.89900
    0   40   18       23.50000        2.37900       23.50000        2.37900
    0   40   19       19.06000        3.03400       19.06000        3.03400
    0   40   20       20.97000        2.78100       20.97000        2.78100
    0   41    1        8.36200        2.72500        8.36200        2.72500
    0   41    2       41.63000        0.73990       41.63000        0.73990
    0   41    3        5.74500        2.77200        5.74500        2.77200
    0   41    5        5.07400        2.36600        5.07400        2.36600
    0   41    6       63.04000        0.80110       63.04000        0.80110
    0   41    7       23.93000        1.96400       23.93000        1.96400
    0   41    8       33.34000        1.37000       33.34000        1.37000
    0   41    9       11.31000        4.32800       11.31000        4.32800
    0   41   10       18.90000        2.67400       18.90000        2.67400
    0   41   11       47.63000        1.38800       47.63000        1.38800
    0   41   12       13.34000        3.81100       13.34000        3.81100
    0   41   13       10.69000        4.31500       10.69000        4.31500
    0   41   14       48.13000        1.34900       48.13000        1.34900
    0   41   15       25.67000        2.09600       25.67000        2.09600
    0   41   16        6.82800        4.04700        6.82800        4.04700
    0   41   17        5.52800        3.62400        5.52800        3.62400
    0   41   18        8.38600        4.53100        8.38600        4.53100
    0   41   19        4.98400        3.43700        4.98400        3.43700
    0   42    0       21.38000        1.50300       21.38000        1.50300
    0   42    1       15.83000        1.40000       15.83000        1.40000
    0   42    2       24.31000        0.93210       24.31000        0.93210
    0   42    3        3.57100        2.29200        3.57100        2.29200
    0   42    4       15.21000        1.15700       15.21000        1.15700
    0   42    5       39.72000        0.65300       39.72000        0.65300
    0   42    6       18.09000        0.70350       18.09000        0.70350
    0   42    7       14.07000        3.61100       14.07000        3.61100
    0   42    8        5.04000        3.36000        5.04000        3.36000
    0   42    9       14.79000        3.67600       14.79000        3.67600
    0   42   10       19.65000        2.68000       19.65000        2.68000
    0   42   11       36.75000        1.57100       36.75000        1.57100
    0   42   12       31.44000        1.81100       31.44000        1.81100
    0   42   13       35.68000        1.65600       35.68000        1.65600
    0   42   14       18.76000        3.10500       18.76000        3.10500
    0   42   15       25.74000        2.21700       25.74000        2.21700
    0   42   16        6.06300        3.92500        6.06300        3.92500
    0   42   17       20.31000        2.97200       20.31000        2.97200
    0   42   18       27.31000        2.32500       27.31000        2.32500
    0   42   19       15.05000        3.61100       15.05000        3.61100
    0   43    1       24.20000        0.93590       24.20000        0.93590
    0   43    2       13.55000        1.63900       13.55000        1.63900
    0   43    3        5.45700        2.82900        5.45700        2.82900
    0   43    4       33.61000        0.71860       33.61000        0.71860
    0   43    5       47.55000        0.69920       47.55000        0.69920
    0   43    6       13.45000        0.91690       13.45000        0.91690
    0   43    7       21.53000        0.53270       21.53000        0.53270
    0   43    8       25.72000        1.97200       25.72000        1.97200
    0   43    9        5.43800        3.56000        5.43800        3.56000
    0   43   10       16.38000        3.57500       16.38000        3.57500
    0   43   11       15.76000        3.16100       15.76000        3.16100
    0   43   12       32.00000        1.72900       32.00000        1.72900
    0   43   13       14.21000        4.46400       14.21000        4.46400
    0   43   14        8.60900        4.56000        8.60900        4.56000
    0   43   15        8.93800        4.68300        8.93800        4.68300
    0   43   16        8.78000        4.61100        8.78000        4.61100
    0   43   17       15.95000        3.65400       15.95000        3.65400
    0   43   18        9.77500        4.52800        9.77500        4.52800
    0   44    0       61.37000        1.15500       61.37000        1.15500
    0   44    1       34.54000        0.77720       34.54000        0.77720
    0   44    2       43.87000        0.73010       43.87000        0.73010
    0   44    3       27.93000        0.82420       27.93000        0.82420
    0   44    4        6.17000        2.70900        6.17000        2.70900
    0   44    5       17.38000        0.93240       17.38000        0.93240
    0   44    6       13.79000        0.91900       13.79000        0.91900
    0   44    7       17.37000        0.57120       17.37000        0.57120
    0   44    8       17.75000        3.03200       17.75000        3.03200
    0   44    9        9.53900        4.22600        9.53900        4.22600
    0   44   10       54.03000        1.36500       54.03000        1.36500
    0   44   11       11.25000        4.62600       11.25000        4.62600
    0   44   12       12.22000        4.52800       12.22000        4.52800
    0   44   13       10.23000        4.49900       10.23000        4.49900
    0   44   14       11.83000        4.33200       11.83000        4.33200
    0   44   15       20.63000        2.68700       20.63000        2.68700
    0   44   16        6.80200        4.03800        6.80200        4.03800
    0   44   17       12.49000        4.32100       12.49000        4.32100
    0   45    1       17.08000        1.27700       17.08000        1.27700
    0   45    2        6.14800        2.99800        6.14800        2.99800
    0   45    3        9.52100        2.51300        9.52100        2.51300
    0   45    4        4.74400        2.60400        4.74400        2.60400
    0   45    5        2.76600        1.86800        2.76600        1.86800
    0   45    6        4.72400        2.30100        4.72400        2.30100
    0   45    7       11.22000        0.84100       11.22000        0.84100
    0   45    8       15.47000        3.41900       15.47000        3.41900
    0   45    9        8.08300        4.36100        8.08300        4.36100
    0   45   10       27.44000        1.81500       27.44000        1.81500
    0   45   11       25.80000        2.11400       25.80000        2.11400
    0   45   12       10.01000        4.61300       10.01000        4.61300
    0   45   13       15.21000        4.32200       15.21000        4.32200
    0   45   14        8.97600        4.66200        8.97600        4.66200
    0   45   15        9.80900        4.82800        9.80900        4.82800
    0   45   16       27.60000        2.01600       27.60000        2.01600
    0   45   17       17.80000        3.49000       17.80000        3.49000
    0   46    0       31.87000        1.14400       31.87000        1.14400
    0   46    1        9.55600        2.63000        9.55600        2.63000
    0   46    2       15.61000        1.47800       15.61000        1.47800
    0   46    3        7.34900        2.85400        7.34900        2.85400
    0   46    4       18.92000        1.02500       18.92000        1.02500
    0   46    5       28.25000        0.69900       28.25000        0.69900
    0   46    6       17.88000        0.80640       17.88000        0.80640
    0   46    7        6.57200        1.68700        6.57200        1.68700
    0   46    8       17.44000        2.89600       17.44000        2.89600
    0   46    9       47.11000        1.34100       47.11000        1.34100
    0   46   10       27.38000        1.99900       27.38000        1.99900
    0   46   11       38.39000        1.59900       38.39000        1.59900
    0   46   12       10.73000        4.30000       10.73000        4.30000
    0   46   13       17.21000        3.22400       17.21000        3.22400
    0   46   14        4.15900        2.92600        4.15900        2.92600
    0   46   15       16.03000        3.73600       16.03000        3.73600
    0   46   16        6.78300        4.03200        6.78300        4.03200
    0   47    1       41.57000        0.76330       41.57000        0.76330
    0   47    2       43.01000        0.75400       43.01000        0.75400
    0   47    3       10.50000        2.28900       10.50000        2.28900
    0   47    4        7.48500        2.76500        7.48500        2.76500
    0   47    5       28.28000        0.71390       28.28000        0.71390
    0   47    6       16.27000        0.92110       16.27000        0.92110
    0   47    7        2.12400        1.46200        2.12400        1.46200
    0   47    8       34.51000        1.58100       34.51000        1.58100
    0   47    9        6.52200        3.92300        6.52200        3.92300
    0   47   10       18.82000        2.37000       18.82000        2.37000
    0   47   11       22.16000        2.43500       22.16000        2.43500
    0   47   12       20.17000        2.82500       20.17000        2.82500
    0   47   13       36.08000        1.66400       36.08000        1.66400
    0   47   14        8.30700        4.26900        8.30700        4.26900
    0   47   15        4.98800        3.34600        4.98800        3.34600
    0   48    0       21.35000        1.63300       21.35000        1.63300
    0   48    1        2.61300        1.85700        2.61300        1.85700
    0   48    2       29.03000        0.84260       29.03000        0.84260
    0   48    3        7.73000        2.95900        7.73000        2.95900
    0   48    4        2.29900        1.65600        2.29900        1.65600
    0   48    5        6.56900        2.54400        6.56900        2.54400
    0   48    6       11.92000        1.30200       11.92000        1.30200
    0   48    7       21.72000        0.61510       21.72000        0.61510
    0   48    8       17.74000        3.05000       17.74000        3.05000
    0   48    9       28.29000        1.83300       28.29000        1.83300
    0   48   10        9.43200        4.49700        9.43200        4.49700
    0   48   11       16.55000        3.01500       16.55000        3.01500
    0   48   12        9.79300        4.50900        9.79300        4.50900
    0   48   13        5.15300        3.48000        5.15300        3.48000
    0   48   14       24.17000        2.25200       24.17000        2.25200
    0   49    1        6.86300        3.03800        6.86300        3.03800
    0   49    2       25.97000        0.93560       25.97000        0.93560
    0   49    3       20.19000        1.08700       20.19000        1.08700
    0   49    4       16.82000        1.20100       16.82000        1.20100
    0   49    5        4.02200        2.39100        4.02200        2.39100
    0   49    6       11.96000        1.29500       11.96000        1.29500
    0   49    8       15.45000        3.74600       15.45000        3.74600
    0   49    9       14.15000        4.01900       14.15000        4.01900
    0   49   10       19.88000        2.68800       19.88000        2.68800
    0   49   11       26.79000        2.06700       26.79000        2.06700
    0   49   12       38.33000        1.63500       38.33000        1.63500
    0   49   13        5.76100        3.61300        5.76100        3.61300
    0   50    0       13.11000        2.70100       13.11000        2.70100
    0   50    1       26.42000        0.93170       26.42000        0.93170
    0   50    2       16.72000        1.39900       16.72000        1.39900
    0   50    3       13.62000        1.68700       13.62000        1.68700
    0   50    4       18.60000        1.12400       18.60000        1.12400
    0   50    5       51.18000        0.75010       51.18000        0.75010
    0   50    6       14.20000        1.10500       14.20000        1.10500
    0   50    7       15.14000        0.79520       15.14000        0.79520
    0   50    8       34.77000        1.64800       34.77000        1.64800
    0   50    9        5.40800        3.57500        5.40800        3.57500
    0   50   10       14.05000        4.02900       14.05000        4.02900
    0   50   11       19.62000        2.32300       19.62000        2.32300
    0   50   12        5.68900        3.68700        5.68900        3.68700
    0   51    1       21.33000        1.13800       21.33000        1.13800
    0   51    2       17.62000        1.31800       17.62000        1.31800
    0   51    3       12.78000        1.75300       12.78000        1.75300
    0   51    4       11.37000        1.89200       11.37000        1.89200
    0   51    5       14.54000        1.29100       14.54000        1.29100
    0   51    6       13.15000        1.18100       13.15000        1.18100
    0   51    7        7.99400        1.62800        7.99400        1.62800
    0   51    8       26.04000        2.08900       26.04000        2.08900
    0   51    9        7.72600        4.27600        7.72600        4.27600
    0   51   10       12.10000        4.41500       12.10000        4.41500
    0   51   11       18.94000        2.85600       18.94000        2.85600
    0   52    0       19.81000        1.78000       19.81000        1.78000
    0   52    1       14.12000        1.78700       14.12000        1.78700
    0   52    2        5.79300        3.02900        5.79300        3.02900
    0   52    3       29.65000        0.84600       29.65000        0.84600
    0   52    4       29.65000        0.78680       29.65000        0.78680
    0   52    5        3.46400        2.22700        3.46400        2.22700
    0   52    6       12.82000        1.29700       12.82000        1.29700
    0   52    7        8.94100        1.41100        8.94100        1.41100
    0   52    8       23.82000        2.02900       23.82000        2.02900
    0   52    9       14.64000        3.95300       14.64000        3.95300
    0   52   10        8.50000        4.27700        8.50000        4.27700
    0   53    1        9.12100        2.86100        9.12100        2.86100
    0   53    2       11.53000        2.16500       11.53000        2.16500
    0   53    3       32.55000        0.79200       32.55000        0.79200
    0   53    4       12.87000        1.51700       12.87000        1.51700
    0   53    5        3.51700        2.21300        3.51700        2.21300
    0   53    7        6.14200        2.14500        6.14200        2.14500
    0   53    8        7.87200        4.29500        7.87200        4.29500
    0   54    0        6.73600        3.61100        6.73600        3.61100
    0   54    1        6.36500        3.09900        6.36500        3.09900
    0   54    2        3.80400        2.45500        3.80400        2.45500
    0   54    3       13.14000        1.67900       13.14000        1.67900
    0   54    4       20.39000        0.95340       20.39000        0.95340
    0   54    5       16.48000        1.09800       16.48000        1.09800
    0   54    6        4.25200        2.40700        4.25200        2.40700
    0   55    1        5.10700        2.88000        5.10700        2.88000
    0   55    2        5.75900        2.93300        5.75900        2.93300
    0   55    3        3.24500        2.17600        3.24500        2.17600
    0   55    4        4.26400        2.52900        4.26400        2.52900
    1    0    2        1.22900        0.82820        1.22900        0.82820
    1    0    5      103.60000        1.16500      103.60000        1.16500
    1    0    6       14.71000        0.86450       14.71000        0.86450
    1    0    7       48.94000        0.51800       48.94000        0.51800
    1    0    8      124.30000        1.14400      124.30000        1.14400
    1    0    9       46.34000        0.68940       46.34000        0.68940
    1    0   10       37.44000        0.55930       37.44000        0.55930
    1    0   12       35.34000        0.77120       35.34000        0.77120
    1    0   13       50.11000        0.85130       50.11000        0.85130
    1    0   14       24.77000        1.14000       24.77000        1.14000
    1    0   15        5.64000        3.31100        5.64000        3.31100
    1    0   16        6.95900        3.76100        6.95900        3.76100
    1    0   17       29.11000        1.28400       29.11000        1.28400
    1    0   18       15.49000        2.49300       15.49000        2.49300
    1    0   19       51.50000        0.95830       51.50000        0.95830
    1    0   20       39.19000        1.11300       39.19000        1.11300
    1    0   21       15.32000        2.27600       15.32000        2.27600
    1    0   22        6.21000        3.62200        6.21000        3.62200
    1    0   24       33.40000        1.25200       33.40000        1.25200
    1    0   25        4.90200        3.17500        4.90200        3.17500
    1    0   27        8.78600        3.88600        8.78600        3.88600
    1    0   28       19.34000        2.35300       19.34000        2.35300
    1    0   29       15.19000        2.55500       15.19000        2.55500
    1    1    1        1.37065        0.39770        1.88935        0.39770
    1    1    2        1.33205        0.54870        2.15795        0.54870
    1    1    4       16.93900        0.35890       20.00100        0.35890
    1    1    5       45.65100        0.40400       43.30900        0.40400
    1    1    6        5.03900        1.26100        6.78100        1.26100
    1    1    7       37.41800        0.38210       42.48200        0.38210
    1    1    8       47.08505        0.37640       46.67495        0.37640
    1    1    9       39.50950        0.37730       39.87050        0.37730
    1    1   10       40.96825        0.39300       41.21175        0.39300
    1    1   11       75.23650        0.65420       78.10350        0.65420
    1    1   12       63.48050        0.59290       68.43950        0.59290
    1    1   13      127.12850        1.02500      126.07150        1.02500
    1    1   14       59.71800        0.61170       63.56200        0.61170
    1    1   15       48.95050        0.61950       52.90950        0.61950
    1    1   16       60.71550        0.67430       62.88450        0.67430
    1    1   17       28.02355        0.97150       28.19645        0.97150
    1    1   18       67.54800        0.69060       68.89200        0.69060
    1    1   19       27.87750        0.99900       25.62250        0.99900
    1    1   20       23.37300        1.29400       19.38700        1.29400
    1    1   21       38.36155        0.73270       37.69845        0.73270
    1    1   22       35.55950        0.92110       27.80050        0.92110
    1    1   23       35.75200        0.87220       32.40800        0.87220
    1    1   24       22.56840        1.22800       22.41160        1.22800
    1    1   25       13.64500        2.22700       10.31500        2.22700
    1    1   26        8.05350        2.15400        6.15250        2.15400
    1    1   27        9.37900        2.31600       11.72100        2.31600
    1    1   28       14.05650        1.90900       18.88350        1.90900
    1    1   29        6.56500        1.78400       17.35500        1.78400
    1    2    0        0.48020        0.34880        0.48020        0.34880
    1    2    1        1.49550        0.35290        2.90050        0.35290
    1    2    4       93.87250        0.77610      101.40750        0.77610
    1    2    5      101.57650        0.80340      100.22350        0.80340
    1    2    6       54.45350        0.45990       49.98650        0.45990
    1    2    7       51.18200        0.42550       51.37800        0.42550
    1    2    8       31.31200        0.36560       35.00800        0.36560
    1    2    9       43.18800        0.38190       41.31200        0.38190
    1    2   10       40.87900        0.39440       42.54100        0.39440
    1    2   11       87.34145        0.72940       87.97855        0.72940
    1    2   12       36.31300        0.53330       43.80700        0.53330
    1    2   13      203.05815        1.61100      202.54185        1.61100
    1    2   14       61.93900        0.61000       54.40100        0.61000
    1    2   15       40.60020        0.63890       41.57980        0.63890
    1    2   16       32.40650        0.84780       29.51350        0.84780
    1    2   17       76.98465        0.73190       77.25536        0.73190
    1    2   18       51.57700        0.68580       54.28300        0.68580
    1    2   19       24.31600        1.09400       25.72400        1.09400
    1    2   21       32.85500        0.96400       25.58500        0.96400
    1    2   22       18.53000        1.19000       24.45000        1.19000
    1    2   23       50.19600        0.70990       43.26400        0.70990
    1    2   25       28.23450        1.09400       25.06550        1.09400
    1    2   27       10.61500        2.38800       11.78500        2.38800
    1    2   29       18.38650        2.01100        9.17350        2.01100
    1    3    0        1.63900        0.80490        1.63900        0.80490
    1    3    1        1.87980        0.39990        1.22220        0.39990
    1    3    4       54.23367        0.45000       54.26633        0.45000
    1    3    5       28.38758        0.34470       28.37241        0.34470
    1    3    6       40.30100        0.39550       36.03900        0.39550
    1    3    7       35.04300        0.37610       32.71700        0.37610
    1    3    8       12.37330        0.70260       13.20670        0.70260
    1    3    9       43.08350        0.38200       39.75650        0.38200
    1    3   10       30.38800        0.48940       29.37200        0.48940
    1    3   11       54.85690        0.53660       55.76310        0.53660
    1    3   12       38.34500        0.53060       34.15500        0.53060
    1    3   13       63.66300        0.61890       62.59700        0.61890
    1    3   14       18.26300        1.51800       11.43700        1.51800
    1    3   15       86.27150        0.76530       90.66850        0.76530
    1    3   16       23.05120        1.14200       22.56880        1.14200
    1    3   17       44.33875        0.71860       44.60125        0.71860
    1    3   18       73.32850        0.70680       74.39150        0.70680
    1    3   20       33.33875        0.80390       33.70125        0.80390
    1    3   21       35.57950        0.90640       28.64050        0.90640
    1    3   22        9.71650        1.96500       15.22350        1.96500
    1    3   24        8.98500        1.81300       25.35500        1.81300
    1    3   25       16.36000        1.80400       15.54000        1.80400
    1    3   26       10.51400        2.12200       14.12600        2.12200
    1    3   27       18.33150        1.62200       21.68850        1.62200
    1    3   28       14.48650        2.07800       11.05350        2.07800
    1    3   29       28.14850        1.25600       21.03150        1.25600
    1    4    0        1.05700        0.71390        1.05700        0.71390
    1    4    4       73.89850        0.60250       75.94150        0.60250
    1    4    5       48.11600        0.43340       52.16400        0.43340
    1    4    6       51.62200        0.42280       53.91800        0.42280
    1    4    7       34.80425        0.38450       35.01575        0.38450
    1    4    8       75.13500        0.50510       73.74500        0.50510
    1    4    9       13.12300        0.66230       17.99700        0.66230
    1    4   10       57.96600        0.49730       60.35400        0.49730
    1    4   11      101.06850        0.75650      102.13150        0.75650
    1    4   12       90.74730        0.75240       90.43269        0.75240
    1    4   13      100.32200        0.83000       98.83801        0.83000
    1    4   14       36.81400        0.71740       28.72600        0.71740
    1    4   15       51.93850        0.62650       54.12150        0.62650
    1    4   16       25.41100        1.08400       21.30900        1.08400
    1    4   18       68.52350        0.69630       71.61650        0.69630
    1    4   19       51.25600        0.71380       48.34400        0.71380
    1    4   21       31.18155        0.91650       31.63845        0.91650
    1    4   22       22.51750        1.08800       24.96250        1.08800
    1    4   23       25.39500        1.34700       16.80500        1.34700
    1    4   24       15.12250        2.01100       11.73750        2.01100
    1    4   25       27.34150        1.00600       30.39850        1.00600
    1    4   26        6.18210        2.00900        6.63190        2.00900
    1    4   27       21.67979        1.44000       21.74020        1.44000
    1    4   28       12.32950        1.91800       16.53050        1.91800
    1    5    4       58.93275        0.48060       57.96725        0.48060
    1    5    5       53.54650        0.46520       56.33350        0.46520
    1    5    6       87.73250        0.64520       87.40750        0.64520
    1    5    7       58.88200        0.47410       61.17800        0.47410
    1    5    8       22.94450        0.39880       28.35550        0.39880
    1    5    9       29.22800        0.41790       26.83200        0.41790
    1    5   10       32.66000        0.50240       25.20000        0.50240
    1    5   11       47.47050        0.46830       48.54950        0.46830
    1    5   12       61.97050        0.56470       59.08950        0.56470
    1    5   13      104.37417        0.86260      104.42583        0.86260
    1    5   15       65.25295        0.65060       64.48705        0.65060
    1    5   16       33.06750        0.83110       30.07250        0.83110
    1    5   18       37.72100        0.81770       30.17900        0.81770
    1    5   19       29.49330        0.91950       29.62670        0.91950
    1    5   20       17.81158        1.36800       17.80841        1.36800
    1    5   22       39.86700        0.74680       42.91300        0.74680
    1    5   23       21.26900        1.40600       16.27100        1.40600
    1    5   24       11.99555        2.24000       12.34445        2.24000
    1    5   25       15.29320        1.93000       15.76680        1.93000
    1    5   26       23.54400        1.13300       25.67600        1.13300
    1    5   27       21.75040        1.43400       20.82960        1.43400
    1    5   28       15.83100        2.08100        9.12900        2.08100
    1    6    0       62.57000        0.70670       62.57000        0.70670
    1    6    3       58.50250        0.50990       67.47750        0.50990
    1    6    4       95.09599        0.77360       99.44400        0.77360
    1    6    5       66.36300        0.52820       61.47700        0.52820
    1    6    6       22.52800        0.39920       23.93200        0.39920
    1    6    7       47.23950        0.42740       55.20050        0.42740
    1    6    8       22.81400        0.52020       14.46600        0.52020
    1    6    9       72.28226        0.56160       72.53775        0.56160
    1    6   10       41.54750        0.44670       45.49250        0.44670
    1    6   11       44.51010        0.46020       44.90990        0.46020
    1    6   12      129.40500        1.03300      127.59500        1.03300
    1    6   13       62.63250        0.61860       65.06750        0.61860
    1    6   14       93.98550        0.79560       92.75450        0.79560
    1    6   15       16.80100        1.15800       26.19900        1.15800
    1    6   16       71.12400        0.68320       69.27599        0.68320
    1    6   17       26.11150        0.88500       31.72850        0.88500
    1    6   18       88.62870        0.78670       89.17130        0.78670
    1    6   19       33.88450        0.90560       30.43550        0.90560
    1    6   20       30.76800        0.90430       28.33200        0.90430
    1    6   21        9.10900        2.14400       12.39100        2.14400
    1    6   22       17.74625        1.47100       18.05375        1.47100
    1    6   24       36.51650        0.88830       35.46350        0.88830
    1    6   25       32.80495        0.91520       32.31505        0.91520
    1    6   26       12.07305        2.29800       11.16695        2.29800
    1    6   27       18.09550        1.65200       15.54450        1.65200
    1    6   28       21.44800        1.28200       23.03200        1.28200
    1    7    0       54.09000        0.61850       54.09000        0.61850
    1    7    2      132.10020        1.47800      132.09981        1.47800
    1    7    3       73.64600        0.57190       68.29400        0.57190
    1    7    5       78.30350        0.58600       81.27650        0.58600
    1    7    6       70.21655        0.52910       69.70345        0.52910
    1    7    7       97.57455        0.71880       97.68545        0.71880
    1    7    8       33.55700        0.35500       35.50300        0.35500
    1    7    9       34.18350        0.44350       35.39650        0.44350
    1    7   10       33.72700        0.47410       29.43300        0.47410
    1    7   11       14.90700        0.94440       12.67300        0.94440
    1    7   12      139.81400        1.10400      135.98599        1.10400
    1    7   13       24.77850        0.76390       27.14150        0.76390
    1    7   14       49.46500        0.62460       47.97500        0.62460
    1    7   15       56.76750        0.63080       54.71250        0.63080
    1    7   16       58.91690        0.66230       57.94310        0.66230
    1    7   17       81.51900        0.74990       82.90100        0.74990
    1    7   18       51.84250        0.65270       56.43750        0.65270
    1    7   19       65.99651        0.69560       64.82350        0.69560
    1    7   20       37.60750        0.76030       39.03250        0.76030
    1    7   21       18.25596        1.45700       18.26404        1.45700
    1    7   22       21.84450        1.22000       22.97550        1.22000
    1    7   23       13.40450        1.79500       17.55550        1.79500
    1    7   25       25.95045        1.12000       24.96955        1.12000
    1    7   26       17.50900        2.02600       12.35100        2.02600
    1    7   27       16.08700        1.45700       22.25300        1.45700
    1    7   28       23.11800        1.33600       19.12200        1.33600
    1    8    2       36.97500        0.48050       49.70500        0.48050
    1    8    3       37.62500        0.37450       48.39500        0.37450
    1    8    4       85.11150        0.68940       87.16850        0.68940
    1    8    5       35.34350        0.33240       36.99650        0.33240
    1    8    6       69.43000        0.53250       71.73000        0.53250
    1    8    7       19.26000        0.44350       31.94000        0.44350
    1    8    8       41.60800        0.41200       38.05200        0.41200
    1    8    9       23.07650        0.56590       18.50350        0.56590
    1    8   10       28.83350        0.52570       23.08650        0.52570
    1    8   11       11.85150        1.15200       13.72850        1.15200
    1    8   12       54.24850        0.55220       53.45150        0.55220
    1    8   13       29.35850        0.73260       27.58150        0.73260
    1    8   14       12.62050        1.60700       16.01950        1.60700
    1    8   15       55.12900        0.64910       62.01100        0.64910
    1    8   16       41.89800        0.69120       43.16200        0.69120
    1    8   17       42.40050        0.73630       37.15950        0.73630
    1    8   18       19.09300        1.70700       11.92700        1.70700
    1    8   19       12.20350        1.93100       15.89650        1.93100
    1    8   20       28.83100        1.01900       23.40900        1.01900
    1    8   21       16.97050        1.73700       14.46950        1.73700
    1    8   22       37.78850        0.80800       35.61150        0.80800
    1    8   23        8.31450        2.27300        9.88950        2.27300
    1    8   25       27.34475        1.04800       27.01525        1.04800
    1    8   26       31.89950        1.06100       24.84050        1.06100
    1    8   27       20.88350        1.33900       23.95650        1.33900
    1    8   28       28.76335        0.97620       28.43665        0.97620
    1    9    0       36.18000        0.45580       36.18000        0.45580
    1    9    1       37.90985        0.32540       37.09015        0.32540
    1    9    2       97.67250        0.96200       99.10750        0.96200
    1    9    3       35.59850        0.30100       37.74150        0.30100
    1    9    4       62.24250        0.48290       67.63750        0.48290
    1    9    5       46.16000        0.38210       45.96000        0.38210
    1    9    6       56.96915        0.45000       56.75085        0.45000
    1    9    7       56.17700        0.60280       57.52300        0.60280
    1    9    8       46.59300        0.42290       44.72700        0.42290
    1    9    9       65.07751        0.53080       69.74250        0.53080
    1    9   10       62.73600        0.50630       59.26400        0.50630
    1    9   11       17.71900        0.80910       16.20100        0.80910
    1    9   12       23.64025        0.73380       24.63975        0.73380
    1    9   13       70.65660        0.64470       71.44341        0.64470
    1    9   14      109.63845        0.90460      109.16155        0.90460
    1    9   15       42.47750        0.63720       51.10250        0.63720
    1    9   16       23.46800        1.23100       17.53200        1.23100
    1    9   17       25.74245        1.01700       24.79755        1.01700
    1    9   18        8.32495        2.17600        9.11905        2.17600
    1    9   19       39.26650        0.76780       37.83350        0.76780
    1    9   20       25.87250        1.06600       22.48750        1.06600
    1    9   21       30.49650        0.88720       31.68350        0.88720
    1    9   24       31.49450        1.06100       26.62550        1.06100
    1    9   25       27.16900        1.04500       28.39100        1.04500
    1    9   26       17.52420        1.65900       18.21580        1.65900
    1    9   28       28.00850        1.06600       25.31150        1.06600
    1   10    0       35.45000        0.45610       35.45000        0.45610
    1   10    3       15.47850        0.34190       19.00150        0.34190
    1   10    4       42.89350        0.39240       34.58650        0.39240
    1   10    5       85.76150        0.63740       87.65850        0.63740
    1   10    6       33.22100        0.36000       24.97900        0.36000
    1   10    7       40.41150        0.55170       33.26850        0.55170
    1   10    8       19.80450        0.53690       18.47550        0.53690
    1   10    9       81.95300        0.61580       79.44700        0.61580
    1   10   10       83.24150        0.62580       79.71851        0.62580
    1   10   11       81.59500        0.69400       84.10500        0.69400
    1   10   12       21.00100        0.91430       19.07900        0.91430
    1   10   13      110.81650        0.89210      106.38350        0.89210
    1   10   14      131.15550        1.05300      129.04451        1.05300
    1   10   15       19.22700        1.33400       16.19300        1.33400
    1   10   16       61.90950        0.65650       64.09050        0.65650
    1   10   17       52.00250        0.67180       49.49750        0.67180
    1   10   18       36.43850        0.75740       35.30150        0.75740
    1   10   19       35.44850        0.78560       39.89150        0.78560
    1   10   20       14.92695        1.75400       14.51305        1.75400
    1   10   21       46.51550        0.71710       45.34450        0.71710
    1   10   22       25.90600        1.13100       23.43400        1.13100
    1   10   23       38.77800        0.76570       37.70200        0.76570
    1   10   24       26.68350        1.06000       29.35650        1.06000
    1   10   25       17.59745        1.62100       17.60255        1.62100
    1   10   26       19.88350        1.49800       18.17650        1.49800
    1   10   27       15.54900        1.74300       19.39100        1.74300
    1   10   28       21.53650        1.48400       17.18350        1.48400
    1   11    0       14.68000        0.52630       14.68000        0.52630
    1   11    1       51.98475        0.43340       52.55525        0.43340
    1   11    2       14.94400        0.28040       13.75600        0.28040
    1   11    3       87.16500        0.71200       88.81499        0.71200
    1   11    4       68.60500        0.51470       65.57500        0.51470
    1   11    5       20.07970        0.62740       20.40030        0.62740
    1   11    6       58.47250        0.59610       55.72750        0.59610
    1   11    7       65.48500        0.51660       68.63499        0.51660
    1   11    8       21.10650        0.53070       19.53350        0.53070
    1   11    9       36.98700        0.43190       38.85300        0.43190
    1   11   10       18.23300        0.60340       20.42700        0.60340
    1   11   11       50.86100        0.51360       48.85900        0.51360
    1   11   12       35.15800        0.57060       38.54200        0.57060
    1   11   13       17.02300        0.97620       22.29700        0.97620
    1   11   15       91.98835        0.79580       92.17165        0.79580
    1   11   16       56.33250        0.64190       53.14750        0.64190
    1   11   17       42.82150        0.71850       41.57850        0.71850
    1   11   18       26.97150        0.89420       29.84850        0.89420
    1   11   19       49.50450        0.68680       48.31550        0.68680
    1   11   20       40.88150        0.73270       41.21850        0.73270
    1   11   22       46.10185        0.73790       45.19815        0.73790
    1   11   23       18.26850        1.31000       21.73150        1.31000
    1   11   24       17.23850        2.01800       11.12150        2.01800
    1   11   25       19.06150        1.83500       13.25850        1.83500
    1   12    0       44.96000        0.44770       44.96000        0.44770
    1   12    1       68.87199        0.52420       74.66800        0.52420
    1   12    2       23.19600        0.27350       25.20400        0.27350
    1   12    3       34.16750        0.34290       40.89250        0.34290
    1   12    4       14.19600        0.21100       10.74400        0.21100
    1   12    5       15.30250        0.79950       13.05750        0.79950
    1   12    6       40.15700        0.51210       43.00300        0.51210
    1   12    8       24.98110        0.43620       24.55890        0.43620
    1   12    9       84.77205        0.63800       84.36795        0.63800
    1   12   10       80.17706        0.61010       79.34295        0.61010
    1   12   11       57.24950        0.56040       61.11050        0.56040
    1   12   12       34.55250        0.55570       39.48750        0.55570
    1   12   13       34.38900        0.63440       33.33100        0.63440
    1   12   14       68.45500        0.67970       79.88499        0.67970
    1   12   15       70.40350        0.69110       76.25650        0.69110
    1   12   16       50.98050        0.63650       47.63950        0.63650
    1   12   17       16.97500        1.25100       23.00500        1.25100
    1   12   18       21.24800        1.26200       18.37200        1.26200
    1   12   19       22.92450        1.02900       25.67550        1.02900
    1   12   20       19.03850        1.22500       21.76150        1.22500
    1   12   21       44.16100        0.71530       48.09900        0.71530
    1   12   22        9.71350        2.18500       12.24650        2.18500
    1   12   24       41.75800        0.77830       44.40200        0.77830
    1   12   26       14.02650        2.16600        8.01350        2.16600
    1   12   27       13.44150        1.89100       17.59850        1.89100
    1   12   28        5.29050        2.04900        9.72950        2.04900
    1   13    0       73.90000        0.68650       73.90000        0.68650
    1   13    1       17.73250        0.35110       12.76750        0.35110
    1   13    2       22.60840        0.25470       21.71160        0.25470
    1   13    3       58.83290        0.45130       58.38710        0.45130
    1   13    4       50.36450        0.45620       47.63550        0.45620
    1   13    5       76.01601        0.72020       71.72400        0.72020
    1   13    6       83.97355        0.80200       84.40646        0.80200
    1   13    7       71.63050        0.55130       73.22950        0.55130
    1   13    8       46.10330        0.41740       46.93670        0.41740
    1   13    9       66.58250        0.52090       64.07750        0.52090
    1   13   10       51.27050        0.45770       48.12950        0.45770
    1   13   11       73.20350        0.64160       72.99650        0.64160
    1   13   12       29.14500        0.59160       33.31500        0.59160
    1   13   13       69.50935        0.64500       69.71065        0.64500
    1   13   14       64.30550        0.65900       71.75450        0.65900
    1   13   15       58.56200        0.64510       60.85800        0.64510
    1   13   16       88.66300        0.77800       87.13700        0.77800
    1   13   17       13.30520        1.74900       13.07480        1.74900
    1   13   18       40.91600        0.77050       31.70400        0.77050
    1   13   19       41.41450        0.73610       37.12550        0.73610
    1   13   20       76.94300        0.74050       79.75700        0.74050
    1   13   21       24.57600        1.20600       18.86400        1.20600
    1   13   22       32.40900        0.83930       37.25100        0.83930
    1   13   23        6.11655        2.01500        6.96745        2.01500
    1   13   24       26.89380        1.06900       26.36620        1.06900
    1   13   26       10.12450        2.31600        7.89150        2.31600
    1   13   27       13.47100        1.99500       15.38900        1.99500
    1   13   28       11.57000        2.27700        8.45000        2.27700
    1   14    0       95.46000        0.87730       95.46000        0.87730
    1   14    1       39.12000        0.30300       40.80000        0.30300
    1   14    2       30.95500        0.27710       36.86500        0.27710
    1   14    3       26.14950        0.29200       26.73050        0.29200
    1   14    4       54.92050        0.50040       57.05950        0.50040
    1   14    5       37.68800        0.33430       27.83200        0.33430
    1   14    6       24.60250        0.65040       29.05750        0.65040
    1   14    7       58.14000        0.47290       60.60000        0.47290
    1   14    8       15.32500        0.52610       29.51500        0.52610
    1   14    9       31.68165        0.41590       31.77835        0.41590
    1   14   10       53.95300        0.50800       48.36700        0.50800
    1   14   11       41.70350        0.52580       39.77650        0.52580
    1   14   12       86.62450        0.72710       83.41550        0.72710
    1   14   13       26.21200        0.74760       28.46800        0.74760
    1   14   14       60.98600        0.61900       53.83400        0.61900
    1   14   15       34.43450        0.68450       37.42550        0.68450
    1   14   16       44.24000        0.70960       36.64000        0.70960
    1   14   17       54.48850        0.63980       56.49150        0.63980
    1   14   18       10.23400        1.85700       15.32600        1.85700
    1   14   21       19.13250        1.42600       16.38750        1.42600
    1   14   23        7.41900        2.15400       11.57700        2.15400
    1   14   24       20.18000        1.88400        7.96000        1.88400
    1   14   25       26.21350        1.08400       27.70650        1.08400
    1   14   28       25.75200        1.33000       17.56800        1.33000
    1   15    0       33.44000        0.40710       33.44000        0.40710
    1   15    1        8.54600        0.55790       12.69400        0.55790
    1   15    2       30.34100        0.28390       37.07900        0.28390
    1   15    3       63.55450        0.45890       72.42550        0.45890
    1   15    4      102.89000        0.85330      105.31000        0.85330
    1   15    5       34.66100        0.42160       33.09900        0.42160
    1   15    6       27.80525        0.57190       27.53475        0.57190
    1   15    7       27.18400        0.36930       32.87600        0.36930
    1   15    8       20.06600        0.57420       12.65400        0.57420
    1   15    9       23.80750        0.53790       17.05250        0.53790
    1   15   10      112.54050        0.89140      107.25950        0.89140
    1   15   11       49.21400        0.54170       54.64600        0.54170
    1   15   12       44.71100        0.57170       43.70900        0.57170
    1   15   13       18.29500        0.98680       20.00500        0.98680
    1   15   14       37.48960        0.65860       37.71040        0.65860
    1   15   16       79.84750        0.74110       83.13250        0.74110
    1   15   17       40.61320        0.66590       40.88680        0.66590
    1   15   18       24.63215        1.03800       25.58785        1.03800
    1   15   20       48.97105        0.66270       48.52895        0.66270
    1   15   22       10.69950        2.18700        8.43650        2.18700
    1   15   24       13.63000        2.13300       10.49000        2.13300
    1   15   26       19.12300        1.53100       19.03699        1.53100
    1   15   27       20.12350        1.27900       23.77650        1.27900
    1   15   28       37.47000        2.24400       12.91000        2.24400
    1   16    0       14.17000        0.60460       14.17000        0.60460
    1   16    1       48.42500        0.36310       54.83500        0.36310
    1   16    2       23.75450        0.27930       27.50550        0.27930
    1   16    3       66.78899        0.43840       62.47100        0.43840
    1   16    4       39.78900        0.43050       45.13100        0.43050
    1   16    5       14.83100        1.07300       19.00900        1.07300
    1   16    6       37.69750        0.36650       40.90250        0.36650
    1   16    7       18.91700        0.36980       21.40300        0.36980
    1   16    8       63.55950        0.51660       68.16050        0.51660
    1   16    9       45.88301        0.43630       45.79699        0.43630
    1   16   10       85.42700        0.69770       80.59300        0.69770
    1   16   11      112.14900        0.90250      109.45100        0.90250
    1   16   12       78.65450        0.67910       76.00550        0.67910
    1   16   14       57.49300        0.60880       53.28700        0.60880
    1   16   16       37.44490        0.68320       38.43510        0.68320
    1   16   17       19.66310        1.20000       19.21690        1.20000
    1   16   19       30.08660        0.83770       30.73340        0.83770
    1   16   20        6.98495        1.97500        6.14505        1.97500
    1   16   21       50.34800        0.70460       47.87200        0.70460
    1   16   22       12.67600        2.12400       10.04400        2.12400
    1   16   23        8.09300        1.98800       17.54700        1.98800
    1   16   24       15.46950        2.03500        8.91050        2.03500
    1   16   26       11.71850        2.14400       14.16150        2.14400
    1   17    0       12.11000        0.76390       12.11000        0.76390
    1   17    1       51.91400        0.35700       47.32600        0.35700
    1   17    2       83.76000        0.57240       90.34000        0.57240
    1   17    3       39.23700        0.31990       43.78300        0.31990
    1   17    4       38.31950        0.35990       41.70050        0.35990
    1   17    5       58.51600        0.65720       59.70400        0.65720
    1   17    6       48.11850        0.44080       49.38150        0.44080
    1   17    7      102.06950        0.77690      109.13050        0.77690
    1   17    8       19.25650        0.42050       22.98350        0.42050
    1   17    9       10.73700        0.72780       18.80300        0.72780
    1   17   10       59.23600        0.54220       54.86400        0.54220
    1   17   11       81.86800        0.72930       91.41200        0.72930
    1   17   12       57.41050        0.58110       58.94950        0.58110
    1   17   13       77.69550        0.69780       77.42450        0.69780
    1   17   16       61.28447        0.64570       61.25554        0.64570
    1   17   17       57.55050        0.64360       54.30950        0.64360
    1   17   20       19.78950        1.13300       22.71050        1.13300
    1   17   21       23.24400        1.20400       21.77600        1.20400
    1   17   22       43.62350        0.70380       48.35650        0.70380
    1   17   23       39.00380        0.80980       39.91620        0.80980
    1   17   24       43.08300        0.74900       39.39700        0.74900
    1   17   25       17.24645        1.60500       17.49355        1.60500
    1   17   26       47.36250        0.73420       49.39750        0.73420
    1   17   27        9.09700        1.97500        4.72100        1.97500
    1   18    0       44.09000        0.47000       44.09000        0.47000
    1   18    1       16.98600        0.43190       15.09400        0.43190
    1   18    2       36.77700        0.31930       43.76300        0.31930
    1   18    3       57.99600        0.39770       56.16400        0.39770
    1   18    4       57.14700        0.45190       54.33300        0.45190
    1   18    5       29.54300        0.68250       23.65700        0.68250
    1   18    6       40.75250        0.63380       35.76750        0.63380
    1   18    7       64.63200        0.51970       66.84800        0.51970
    1   18    8       49.09950        0.42460       47.68050        0.42460
    1   18    9       52.82400        0.49690       49.37600        0.49690
    1   18   10       66.74610        0.59370       66.35390        0.59370
    1   18   11       33.27595        0.51000       33.92405        0.51000
    1   18   12       56.36760        0.57990       55.87240        0.57990
    1   18   13       24.54500        0.75500       27.11500        0.75500
    1   18   14       57.13550        0.62240       55.68450        0.62240
    1   18   15       34.02550        0.66080       35.61450        0.66080
    1   18   16       12.29850        1.94500        8.42150        1.94500
    1   18   17      101.08775        0.87000      101.91225        0.87000
    1   18   18       36.28600        0.75220       32.75400        0.75220
    1   18   20       16.78250        1.83100        9.95750        1.83100
    1   18   22       42.05350        0.74950       40.76650        0.74950
    1   18   23       14.23250        2.08700       12.70750        2.08700
    1   18   25       16.07000        2.06100        8.79000        2.06100
    1   18   26       23.26500        1.30300       20.73500        1.30300
    1   19    0       18.46000        0.57900       18.46000        0.57900
    1   19    1       70.86100        0.48000       72.45901        0.48000
    1   19    2       75.30300        0.51160       78.39700        0.51160
    1   19    3       20.39250        0.30780       18.86750        0.30780
    1   19    4       42.23200        0.38450       45.74800        0.38450
    1   19    5       14.40100        1.16700       18.13900        1.16700
    1   19    6       23.09850        0.81210       19.10150        0.81210
    1   19    8       57.77650        0.53770       62.82350        0.53770
    1   19    9       20.69000        0.48380       32.83000        0.48380
    1   19   10       92.95800        0.78280       96.30199        0.78280
    1   19   11       90.20100        0.75450       88.95900        0.75450
    1   19   12       84.84350        0.71730       80.59650        0.71730
    1   19   13       24.75950        0.78780       22.66050        0.78780
    1   19   14       17.48450        1.12000       19.91550        1.12000
    1   19   15       21.75650        1.19100       13.56350        1.19100
    1   19   16        9.76750        1.69800       17.03250        1.69800
    1   19   17       44.21817        0.64490       44.14183        0.64490
    1   19   18       26.40050        0.90190       24.13950        0.90190
    1   19   19       46.79800        0.64660       49.80200        0.64660
    1   19   20       52.02400        0.67840       53.73600        0.67840
    1   19   21       23.92695        1.07900       24.05305        1.07900
    1   19   22       23.78850        0.98380       29.25150        0.98380
    1   19   24       16.72350        1.92200        7.57650        1.92200
    1   19   25       21.76600        1.24100       24.51400        1.24100
    1   19   26       28.98450        0.99710       31.79550        0.99710
    1   19   27       10.66400        2.24000        7.19000        2.24000
    1   20    0       51.13000        0.52510       51.13000        0.52510
    1   20    1       26.74890        0.33230       26.35110        0.33230
    1   20    2       71.67450        0.49380       75.72549        0.49380
    1   20    3       27.08545        0.29790       26.73455        0.29790
    1   20    4       41.27000        0.39350       51.63000        0.39350
    1   20    5       22.58750        0.80840       24.69250        0.80840
    1   20    6       63.28300        0.69030       56.17700        0.69030
    1   20    7       39.55100        0.66110       41.62900        0.66110
    1   20    8       82.68450        0.72000       88.77551        0.72000
    1   20    9       59.31780        0.53860       58.66220        0.53860
    1   20   10       42.93700        0.47960       35.44300        0.47960
    1   20   11       39.40200        0.51990       44.75800        0.51990
    1   20   12       28.46550        0.58870       31.81450        0.58870
    1   20   13       20.24755        0.88390       19.81245        0.88390
    1   20   14       48.96350        0.59840       43.27650        0.59840
    1   20   15       21.94800        0.90810       20.69200        0.90810
    1   20   17       36.12870        0.68910       35.45130        0.68910
    1   20   18       11.08600        1.83200       13.29400        1.83200
    1   20   19       23.89000        1.55900       10.89000        1.55900
    1   20   21       26.85300        0.96190       24.70700        0.96190
    1   20   22        7.20420        2.17000        7.49180        2.17000
    1   20   23       14.45400        1.99700        7.62600        1.99700
    1   20   24       32.89800        0.89220       34.00200        0.89220
    1   20   25        9.78045        2.34800       10.43955        2.34800
    1   20   26       18.90390        1.57000       17.91610        1.57000
    1   20   27       23.34550        1.36500       19.09450        1.36500
    1   21    0       38.29000        0.46310       38.29000        0.46310
    1   21    1       18.37750        0.43650       16.54250        0.43650
    1   21    2       33.08125        0.31280       32.79875        0.31280
    1   21    3       42.46700        0.37130       38.85300        0.37130
    1   21    4       55.37550        0.44570       55.30450        0.44570
    1   21    5       39.98350        0.59110       44.45650        0.59110
    1   21    6       27.84205        0.79950       27.25795        0.79950
    1   21    7       57.08850        0.81140       62.15150        0.81140
    1   21    8       41.83495        0.62360       42.58505        0.62360
    1   21    9       40.09735        0.44550       39.20265        0.44550
    1   21   10      119.06245        0.96960      119.73755        0.96960
    1   21   11       99.08250        0.83240      101.51750        0.83240
    1   21   12       63.11500        0.59030       58.66500        0.59030
    1   21   13       16.94550        0.93510       20.87450        0.93510
    1   21   14       19.48400        0.86620       23.33600        0.86620
    1   21   15       37.59450        0.63130       40.38550        0.63130
    1   21   16       36.01279        0.66710       36.10722        0.66710
    1   21   18       24.56400        0.89160       25.63600        0.89160
    1   21   21       37.60500        0.74840       40.35500        0.74840
    1   21   23       22.01450        1.34000       18.38550        1.34000
    1   21   25       12.79600        2.18200        7.32400        2.18200
    1   21   26        8.62650        2.34100       10.61950        2.34100
    1   22    0       99.40000        0.91840       99.40000        0.91840
    1   22    1       79.71700        0.58660       77.68300        0.58660
    1   22    2       22.06350        0.38850       23.49650        0.38850
    1   22    3       49.98450        0.40170       44.45550        0.40170
    1   22    4       53.21085        0.43640       53.58915        0.43640
    1   22    5      105.17750        1.05800      107.82250        1.05800
    1   22    6       69.68950        0.84840       63.97050        0.84840
    1   22    7       69.73950        0.87610       64.34050        0.87610
    1   22    8       41.87800        0.86470       37.50200        0.86470
    1   22    9       33.00800        0.38920       30.71200        0.38920
    1   22   10       32.63725        0.44490       33.22275        0.44490
    1   22   11       52.77950        0.53780       48.14050        0.53780
    1   22   12       24.97900        0.60320       26.26100        0.60320
    1   22   13       88.77200        0.75010       86.64800        0.75010
    1   22   14       72.76425        0.67560       72.71574        0.67560
    1   22   15       34.52535        0.65370       34.07465        0.65370
    1   22   16       12.70700        1.58100        4.40100        1.58100
    1   22   17       26.84800        0.78090       30.17200        0.78090
    1   22   18       33.96700        0.72430       30.25300        0.72430
    1   22   20       19.47450        1.22300       17.78550        1.22300
    1   22   21        8.51900        2.10200       12.32100        2.10200
    1   22   22       15.18200        1.99900        8.31800        1.99900
    1   22   23       27.28510        1.01500       27.11490        1.01500
    1   22   25       19.44150        1.34300       21.95850        1.34300
    1   22   26       13.30350        2.15200        7.99650        2.15200
    1   23    0        6.79500        2.16600        6.79500        2.16600
    1   23    1      116.67375        0.93060      116.92625        0.93060
    1   23    2       83.19090        0.67310       82.50910        0.67310
    1   23    3       23.60650        0.38850       25.21350        0.38850
    1   23    4       40.15550        0.40340       38.60450        0.40340
    1   23    6       48.72850        0.79660       41.75150        0.79660
    1   23    7       84.30500        1.00500       81.19500        1.00500
    1   23    8       13.87950        1.97900       16.24050        1.97900
    1   23    9       51.28050        0.66510       47.33950        0.66510
    1   23   10       83.90635        0.72020       84.63364        0.72020
    1   23   11       71.11500        0.61630       63.24500        0.61630
    1   23   12       41.02900        0.51740       44.29100        0.51740
    1   23   13       33.59500        0.56350       44.02500        0.56350
    1   23   16       17.53300        1.00200       21.60700        1.00200
    1   23   17       27.67545        0.74730       28.00455        0.74730
    1   23   19       14.71250        1.40800       16.34750        1.40800
    1   23   20       19.60150        1.07700       22.81850        1.07700
    1   23   23       24.84200        1.01400       28.49800        1.01400
    1   23   24       17.72150        1.59800       16.43850        1.59800
    1   23   25       11.50800        2.21100        8.81200        2.21100
    1   23   26       11.32485        2.20700       11.99515        2.20700
    1   24    0      133.20000        1.49600      133.20000        1.49600
    1   24    1       55.80300        0.50060       59.71700        0.50060
    1   24    2      120.79300        0.96620      121.80701        0.96620
    1   24    4      120.18050        0.97650      123.41950        0.97650
    1   24    5       46.75700        0.62090       44.36300        0.62090
    1   24    6       43.08950        0.79310       46.47050        0.79310
    1   24    7       94.46500        1.12800       97.43500        1.12800
    1   24    8       78.33051        0.95700       70.26950        0.95700
    1   24    9       45.92350        0.92520       44.85650        0.92520
    1   24   10      139.76849        1.13100      136.23151        1.13100
    1   24   11       50.12750        0.52680       51.23250        0.52680
    1   24   12       68.51200        0.62550       67.36800        0.62550
    1   24   13       68.22850        0.63520       66.91150        0.63520
    1   24   14       39.31000        0.56460       40.95000        0.56460
    1   24   15       34.86700        0.59290       36.31300        0.59290
    1   24   16       13.22375        1.38400       13.73625        1.38400
    1   24   18       26.24050        0.76850       28.95950        0.76850
    1   24   19       18.92050        1.05900       20.37950        1.05900
    1   24   20       12.51100        1.68200       15.34900        1.68200
    1   24   21       11.31850        1.92500       14.54150        1.92500
    1   24   22       21.55030        1.18500       21.08970        1.18500
    1   24   23       14.37950        1.43500       22.58050        1.43500
    1   24   24       18.39750        1.32400       24.50250        1.32400
    1   24   25       17.39700        1.54400       19.74300        1.54400
    1   24   26       14.04000        2.05800       10.66000        2.05800
    1   25    0       15.63000        1.00600       15.63000        1.00600
    1   25    1       89.46650        0.70350       83.87350        0.70350
    1   25    2       93.08300        0.72710       86.63700        0.72710
    1   25    3       63.72750        0.56920       70.95250        0.56920
    1   25    4       82.08300        0.67430       82.11700        0.67430
    1   25    5       42.76350        0.44070       45.63650        0.44070
    1   25    6       30.93850        0.86930       35.84150        0.86930
    1   25    7       42.52850        0.85240       40.97150        0.85240
    1   25    8       77.26200        0.95710       73.65800        0.95710
    1   25    9       80.25300        1.05200       89.24700        1.05200
    1   25   10       31.74150        0.88540       28.71850        0.88540
    1   25   12       61.99200        0.59340       64.06800        0.59340
    1   25   13        9.69400        1.47600        6.49000        1.47600
    1   25   14        6.76800        1.65100        8.14400        1.65100
    1   25   18       38.03850        0.61450       43.26150        0.61450
    1   25   19       56.56805        0.63550       57.55195        0.63550
    1   25   20        9.88750        1.84200       16.13250        1.84200
    1   25   21       23.62600        1.06800       21.83400        1.06800
    1   25   22       16.12500        1.26100       26.85500        1.26100
    1   25   23       13.36600        1.79700       16.11400        1.79700
    1   25   24       15.28050        1.99700        8.23950        1.99700
    1   25   25       18.23465        1.59600       17.52535        1.59600
    1   26    0       30.48000        0.64390       30.48000        0.64390
    1   26    1       53.25110        0.48480       53.74890        0.48480
    1   26    2       28.37200        0.44580       25.50800        0.44580
    1   26    4       19.02850        0.44960       16.19150        0.44960
    1   26    5       33.75900        0.39290       37.34100        0.39290
    1   26    6       77.41960        0.96480       78.06039        0.96480
    1   26    7       40.67950        0.85620       46.00050        0.85620
    1   26    8       59.02740        0.88520       59.83260        0.88520
    1   26    9       95.76710        1.15900       95.01290        1.15900
    1   26   10       26.54875        1.33600       27.33125        1.33600
    1   26   11       13.90450        0.57870       10.41550        0.57870
    1   26   12       28.88950        0.45270       29.97050        0.45270
    1   26   13       45.00700        0.50010       39.39300        0.50010
    1   26   14       25.28850        0.57480       32.63150        0.57480
    1   26   15       28.77950        0.61280       26.90050        0.61280
    1   26   16       24.86150        0.70760       28.67850        0.70760
    1   26   18       14.63550        1.17100       17.76450        1.17100
    1   26   19       21.60755        0.98630       21.75245        0.98630
    1   26   21       14.70100        1.81600        8.19900        1.81600
    1   26   22       14.88450        1.90500        8.57550        1.90500
    1   26   23       12.76184        1.97200       12.81816        1.97200
    1   26   24       16.46940        1.50900       17.33060        1.50900
    1   26   25       12.56550        2.13600       11.43450        2.13600
    1   27    0       51.38000        0.67730       51.38000        0.67730
    1   27    1       85.51310        0.70010       86.42690        0.70010
    1   27    2       30.82100        0.43770       32.07900        0.43770
    1   27    3       63.56960        0.54830       64.01040        0.54830
    1   27    4      103.84900        0.83520      101.95100        0.83520
    1   27    5      115.09050        0.94200      116.70950        0.94200
    1   27    6       89.30700        1.06000       87.73299        1.06000
    1   27    7       61.40650        0.84620       52.99350        0.84620
    1   27    8       73.51250        0.96110       72.22750        0.96110
    1   27    9       47.77150        0.95590       45.34850        0.95590
    1   27   10       34.69900        1.26700       24.80100        1.26700
    1   27   11       24.26700        1.01000       25.91300        1.01000
    1   27   12       44.50995        0.49140       45.15005        0.49140
    1   27   13       18.18750        0.59010       19.35250        0.59010
    1   27   14       50.47950        0.54750       49.44050        0.54750
    1   27   15        8.52350        1.40700       11.43250        1.40700
    1   27   18       32.04850        0.65220       32.45150        0.65220
    1   27   21       25.91400        0.96760       20.48600        0.96760
    1   27   22       27.80300        0.89740       25.17700        0.89740
    1   27   23       30.75350        0.87110       28.28650        0.87110
    1   27   25       27.74850        1.01100       23.73150        1.01100
    1   28    0       21.87000        0.80980       21.87000        0.80980
    1   28    1       56.96500        0.52020       59.11500        0.52020
    1   28    2       53.46600        0.49900       54.73400        0.49900
    1   28    3       86.09200        0.71140       87.84800        0.71140
    1   28    4       29.32850        0.41720       31.13150        0.41720
    1   28    5       43.91050        0.45770       46.66950        0.45770
    1   28    6       88.18600        1.07700       92.93400        1.07700
    1   28    7       60.52400        0.88120       58.25600        0.88120
    1   28    8       51.86050        0.85830       49.89950        0.85830
    1   28    9       23.65550        1.22000       32.40450        1.22000
    1   28   10       22.63650        1.67000       21.34350        1.67000
    1   28   11       46.10350        1.01100       48.15650        1.01100
    1   28   15       28.37805        0.56070       29.02195        0.56070
    1   28   16       16.42020        0.86840       16.11980        0.86840
    1   28   17        6.20100        1.50900       13.19900        1.50900
    1   28   18       10.31255        1.75200        9.76745        1.75200
    1   28   19       13.98550        1.70200        8.47450        1.70200
    1   28   20        9.08000        1.86100       11.42000        1.86100
    1   28   23       11.42150        1.86500       14.21850        1.86500
    1   28   24       13.19050        1.79100       15.32950        1.79100
    1   28   25       18.69250        1.57200       14.30750        1.57200
    1   29    0       33.65000        0.65700       33.65000        0.65700
    1   29    1       54.00650        0.49700       52.27350        0.49700
    1   29    2       35.62000        0.45530       38.16000        0.45530
    1   29    3       13.67950        0.80000       13.78050        0.80000
    1   29    4       95.47700        0.75760       89.70300        0.75760
    1   29    5       66.60435        0.57550       67.03565        0.57550
    1   29    6       35.69350        0.94020       37.22650        0.94020
    1   29    7       50.44300        0.88400       44.81700        0.88400
    1   29    8       29.88950        1.20300       27.95050        1.20300
    1   29    9       66.95200        0.95490       63.28800        0.95490
    1   29   10       30.62800        1.12900       35.25200        1.12900
    1   29   11       30.84500        1.40700       24.17500        1.40700
    1   29   12       36.94050        1.05000       38.69950        1.05000
    1   29   13       31.48900        0.41220       25.05100        0.41220
    1   29   14       39.10150        0.47340       37.25850        0.47340
    1   29   15       15.14850        0.69960       22.37150        0.69960
    1   29   16       17.96920        0.77030       17.47080        0.77030
    1   29   19       18.63050        0.92930       23.10950        0.92930
    1   29   20       10.59900        1.73400       11.66100        1.73400
    1   29   21       22.68250        0.88930       26.51750        0.88930
    1   29   23       15.27100        1.45700       19.64900        1.45700
    1   29   24       20.56050        1.33200       15.45950        1.33200
    1   30    0       99.17000        1.13500       99.17000        1.13500
    1   30    1       83.92519        0.69090       84.11480        0.69090
    1   30    2       61.80500        0.54250       60.59500        0.54250
    1   30    3       32.83450        0.46310       30.90550        0.46310
    1   30    4       69.18349        0.58990       66.43650        0.58990
    1   30    5       59.37805        0.54580       60.34195        0.54580
    1   30    6       38.21505        0.72570       38.84495        0.72570
    1   30    7       80.00150        1.02300       84.59850        1.02300
    1   30    8       40.54200        0.94870       36.61800        0.94870
    1   30    9       37.19700        1.07500       32.00300        1.07500
    1   30   10       60.61500        0.92720       50.00500        0.92720
    1   30   11       22.27400        1.55400       20.90600        1.55400
    1   30   12       31.65681        1.23300       31.62319        1.23300
    1   30   17       41.41535        0.55590       42.18465        0.55590
    1   30   18       20.71450        0.74760       25.56550        0.74760
    1   30   19       44.19788        0.58910       44.26212        0.58910
    1   30   20        8.92950        1.90300        7.01450        1.90300
    1   30   21       25.98700        0.88910       21.29300        0.88910
    1   30   22       25.00500        0.92180       22.85500        0.92180
    1   30   23        7.50650        1.95300       13.11350        1.95300
    1   30   24       12.36480        1.84900       11.85520        1.84900
    1   31    0        7.25000        2.82500        7.25000        2.82500
    1   31    1       19.81195        0.70730       20.64805        0.70730
    1   31    2       34.96000        0.48960       31.58000        0.48960
    1   31    3       73.34935        0.62210       74.07065        0.62210
    1   31    4       29.11400        0.47080       26.62600        0.47080
    1   31    5       60.56400        0.53700       55.43600        0.53700
    1   31    7        8.98750        2.30000       15.29250        2.30000
    1   31    8       10.98050        2.31300        6.15350        2.31300
    1   31    9       42.16550        0.95850       39.93450        0.95850
    1   31   10       32.12850        1.13000       37.29150        1.13000
    1   31   11       59.27350        0.95720       57.34650        0.95720
    1   31   12       31.78350        1.45100       23.57650        1.45100
    1   31   13       17.62750        2.06000       19.03250        2.06000
    1   31   14        9.23900        0.79030        8.09300        0.79030
    1   31   16       32.20050        0.51410       30.95950        0.51410
    1   31   18       22.79950        0.69880       21.50050        0.69880
    1   31   21       29.89400        0.71060       31.70600        0.71060
    1   31   22        5.53755        1.81900        6.31645        1.81900
    1   31   24        6.71960        1.90700        6.27640        1.90700
    1   32    0       33.71000        0.73950       33.71000        0.73950
    1   32    1       34.54000        0.50600       33.48000        0.50600
    1   32    2       43.50750        0.48020       39.75250        0.48020
    1   32    3       27.46050        0.50390       29.85950        0.50390
    1   32    4       57.23940        0.52440       57.08060        0.52440
    1   32    5       72.19015        0.62360       72.58985        0.62360
    1   32    6       26.45300        0.39540       35.12700        0.39540
    1   32    7       57.27250        0.84630       55.94750        0.84630
    1   32    8       45.95200        0.89250       51.68800        0.89250
    1   32    9       47.16201        0.94800       47.13800        0.94800
    1   32   10       28.32660        1.24900       29.11340        1.24900
    1   32   11       25.11250        1.54900       20.12750        1.54900
    1   32   12       35.22900        1.12000       37.21100        1.12000
    1   32   13       30.15000        1.77900       17.65000        1.77900
    1   32   14       31.02350        1.51000       28.05650        1.51000
    1   32   15       23.99700        0.43180       22.74300        0.43180
    1   32   16        5.51965        1.42600        5.64035        1.42600
    1   32   17       12.36700        0.98650       13.55300        0.98650
    1   32   18       21.38485        0.70550       20.77515        0.70550
    1   32   19       11.15700        1.50300       12.98300        1.50300
    1   32   20       13.88650        1.39400       12.05350        1.39400
    1   32   21       19.36800        1.04600       17.61200        1.04600
    1   32   23        9.93300        1.72300       13.24700        1.72300
    1   33    0       78.84000        0.94200       78.84000        0.94200
    1   33    1       51.60200        0.49790       44.29800        0.49790
    1   33    2       41.64815        0.49270       41.27185        0.49270
    1   33    3       45.25800        0.49490       49.34200        0.49490
    1   33    4       19.09750        0.58360       23.88250        0.58360
    1   33    5       46.37100        0.48810       50.88900        0.48810
    1   33    6       61.21500        0.57680       63.74500        0.57680
    1   33    7       76.28100        1.01100       80.27900        1.01100
    1   33    8       26.45600        1.28800       24.62400        1.28800
    1   33    9       11.88150        2.49000       14.79850        2.49000
    1   33   10       33.31800        1.12500       37.00200        1.12500
    1   33   11       14.65550        2.12900       18.56450        2.12900
    1   33   12        6.69500        2.45200       10.32500        2.45200
    1   33   13       36.29505        1.14800       35.40495        1.14800
    1   33   14       15.78800        2.05400       23.07200        2.05400
    1   33   15       29.12165        0.35320       28.49835        0.35320
    1   33   16       21.31800        0.50710       20.22200        0.50710
    1   33   18        7.09725        1.60700        7.21275        1.60700
    1   33   19        9.39250        1.47400       11.94750        1.47400
    1   33   20       11.70200        1.38800        3.83800        1.38800
    1   33   21       23.37450        0.77330       26.06550        0.77330
    1   33   22       32.94850        0.68350       29.95150        0.68350
    1   33   23        8.92550        1.84400        7.22450        1.84400
    1   34    0       49.95000        0.72990       49.95000        0.72990
    1   34    1       26.25500        0.55510       33.88500        0.55510
    1   34    2       80.33649        0.67510       80.26351        0.67510
    1   34    3       42.01649        0.49460       42.00351        0.49460
    1   34    4       62.65640        0.56450       62.46360        0.56450
    1   34    5       35.32950        0.45490       43.57050        0.45490
    1   34    6       30.07150        0.38790       28.72850        0.38790
    1   34    7        6.32700        2.21800        8.48700        2.21800
    1   34    8       12.07450        2.48700        9.60550        2.48700
    1   34    9       27.20900        1.17500       28.71100        1.17500
    1   34   10       23.25150        1.37900       29.16850        1.37900
    1   34   11       33.28600        1.12500       36.45400        1.12500
    1   34   12       47.25250        0.97900       49.92750        0.97900
    1   34   13       29.36515        1.29300       29.57485        1.29300
    1   34   14       25.52650        1.66700       21.13350        1.66700
    1   34   15       14.38750        2.66100        8.95250        2.66100
    1   34   16       12.85650        0.53560       11.38350        0.53560
    1   34   18       20.46940        0.64080       21.17060        0.64080
    1   34   19       14.47100        1.02700       12.82900        1.02700
    1   34   21       17.15345        0.96540       17.80655        0.96540
    1   35    0       12.86000        1.68300       12.86000        1.68300
    1   35    1       25.96200        0.59870       30.73800        0.59870
    1   35    2       42.12250        0.50860       34.51750        0.50860
    1   35    3       23.43550        0.74610       15.94450        0.74610
    1   35    4       22.16350        0.58680       20.41650        0.58680
    1   35    5        8.96050        1.18800        7.49950        1.18800
    1   35    6        7.38150        0.72310       12.60650        0.72310
    1   35    7       25.42800        1.41900       22.23200        1.41900
    1   35    8       38.92250        0.99700       37.81750        0.99700
    1   35    9       13.21400        2.18400       16.38600        2.18400
    1   35   10       32.62350        1.01500       34.73650        1.01500
    1   35   11       27.64950        1.27900       24.63050        1.27900
    1   35   12       13.85700        2.51700        8.76300        2.51700
    1   35   13       20.47500        2.14600        7.82500        2.14600
    1   35   14       12.86755        2.78600       13.59245        2.78600
    1   35   15       33.50550        1.48700       27.45450        1.48700
    1   35   16       29.07450        1.68700       25.56550        1.68700
    1   35   18       30.74375        0.49530       31.17625        0.49530
    1   35   19       16.02535        0.82320       16.51465        0.82320
    1   36    0       39.14000        0.71510       39.14000        0.71510
    1   36    1       35.95750        0.52790       37.32250        0.52790
    1   36    2       14.74650        0.92440       17.33350        0.92440
    1   36    3       61.85450        0.56930       62.96550        0.56930
    1   36    4       33.68500        0.48710       26.23500        0.48710
    1   36    5       67.62965        0.59510       68.17035        0.59510
    1   36    6       48.37350        0.49710       50.06650        0.49710
    1   36    7       24.50850        1.28500       28.57150        1.28500
    1   36    8       39.45200        0.94470       38.38800        0.94470
    1   36    9       25.65850        1.48700       22.56150        1.48700
    1   36   10       30.38400        1.29000       26.81600        1.29000
    1   36   11       45.22050        0.99570       44.11950        0.99570
    1   36   12       33.52750        1.17000       30.19250        1.17000
    1   36   13       10.42600        2.48500        7.75200        2.48500
    1   36   14       13.19450        2.32300       19.10550        2.32300
    1   36   15       22.79300        1.89600       16.82700        1.89600
    1   36   16       19.47250        1.79700       23.26750        1.79700
    1   36   17       29.18250        1.11700       25.01750        1.11700
    1   36   18       18.42550        0.63310       15.51450        0.63310
    1   36   21        9.96700        1.57300        6.12500        1.57300
    1   37    0       24.99000        0.88520       24.99000        0.88520
    1   37    1       22.22900        0.64740       25.51100        0.64740
    1   37    2       40.36850        0.50530       42.13150        0.50530
    1   37    3       25.85800        0.56020       27.20200        0.56020
    1   37    4       31.60350        0.48870       33.47650        0.48870
    1   37    5       43.56750        0.46740       45.43250        0.46740
    1   37    6       32.13749        0.41470       32.14251        0.41470
    1   37    7       36.53400        0.99930       38.12600        0.99930
    1   37    8       43.28785        0.95060       43.77215        0.95060
    1   37    9       40.18300        0.91120       42.05700        0.91120
    1   37   10       20.66150        1.59800       22.47850        1.59800
    1   37   11       43.23500        1.02400       41.72500        1.02400
    1   37   12       34.68600        1.06800       37.47400        1.06800
    1   37   13       14.96500        2.47700        9.81500        2.47700
    1   37   14       33.79450        1.30100       26.56550        1.30100
    1   37   15       39.86500        1.44700       20.79500        1.44700
    1   37   16       34.30555        1.38600       33.65445        1.38600
    1   37   17       17.35650        2.77300       13.90350        2.77300
    1   37   18       13.80060        0.51850       13.31940        0.51850
    1   37   19       19.12050        0.60770       16.99950        0.60770
    1   37   21       16.81100        0.74550       19.92900        0.74550
    1   38    0       42.22000        0.72380       42.22000        0.72380
    1   38    1       59.69450        0.56280       61.34550        0.56280
    1   38    2       12.63850        1.03100       17.28150        1.03100
    1   38    3       43.31295        0.50420       43.66705        0.50420
    1   38    4       17.48800        0.65480       20.29200        0.65480
    1   38    5       40.08700        0.44870       38.09300        0.44870
    1   38    6       37.19570        0.43020       36.36430        0.43020
    1   38    7       10.82550        2.26000       17.09450        2.26000
    1   38    8       25.62350        1.26000       28.89650        1.26000
    1   38    9       11.94100        2.47700       14.73900        2.47700
    1   38   10       13.48550        1.96900       22.53450        1.96900
    1   38   11       24.86650        1.29700       29.45350        1.29700
    1   38   12       26.20400        1.34700       30.83600        1.34700
    1   38   13       10.50100        2.57900        8.49900        2.57900
    1   38   14       26.14545        1.49700       27.03455        1.49700
    1   38   15       13.30150        2.29200       22.39850        2.29200
    1   38   16       12.11150        2.71100        8.06850        2.71100
    1   38   17       17.84550        2.58400        9.65450        2.58400
    1   38   18       30.41500        1.20500       23.74500        1.20500
    1   38   19       34.81500        0.40820       34.30500        0.40820
    1   38   20        4.26800        1.11600       13.41400        1.11600
    1   38   21       12.96600        1.06000       11.37400        1.06000
    1   39    0       28.91000        0.83100       28.91000        0.83100
    1   39    1       11.08800        1.22300       16.43200        1.22300
    1   39    2       27.23330        0.60770       26.64670        0.60770
    1   39    3       31.06060        0.52920       31.17940        0.52920
    1   39    4       43.36950        0.48900       47.55050        0.48900
    1   39    5       50.68450        0.48930       47.81550        0.48930
    1   39    6       29.50850        0.41880       29.31150        0.41880
    1   39    7       68.49800        0.94920       67.08200        0.94920
    1   39    8       19.84875        1.70500       19.69125        1.70500
    1   39    9       29.28200        1.31100       24.67800        1.31100
    1   39   10       21.01700        1.58500       24.86300        1.58500
    1   39   11       29.58100        1.31500       27.35900        1.31500
    1   39   12       14.28700        2.45600        9.61300        2.45600
    1   39   13       24.94150        1.40000       26.77850        1.40000
    1   39   14       14.12000        1.98900       26.16000        1.98900
    1   39   15       10.50400        2.47200        7.30800        2.47200
    1   39   16       11.38400        2.67300       14.21600        2.67300
    1   39   17       33.41590        1.24000       33.42410        1.24000
    1   39   18        5.84600        2.42600       14.00000        2.42600
    1   39   19       16.20400        2.22200       23.73600        2.22200
    1   39   20        4.81485        1.37100        5.68915        1.37100
    1   40    0       33.63000        0.78210       33.63000        0.78210
    1   40    1       13.79200        1.06700       14.96800        1.06700
    1   40    2       16.37800        0.96430       14.78200        0.96430
    1   40    3       37.00000        0.51330       38.62000        0.51330
    1   40    4       37.92110        0.48140       38.15890        0.48140
    1   40    5       15.01050        0.72870       12.86950        0.72870
    1   40    6       20.34860        0.45850       20.75140        0.45850
    1   40    7        8.62350        1.73800        7.13850        1.73800
    1   40    8       11.15550        2.49300       13.20450        2.49300
    1   40    9       10.31965        2.54900       10.88035        2.54900
    1   40   10       29.19750        1.23600       27.86250        1.23600
    1   40   11       13.33200        2.50300        8.82800        2.50300
    1   40   12       16.83555        2.12400       15.92445        2.12400
    1   40   13       22.64450        1.86000       16.49550        1.86000
    1   40   14       31.75000        1.92200       13.85000        1.92200
    1   40   15       22.88950        1.66300       21.71050        1.66300
    1   40   16       29.12000        1.23200       37.76000        1.23200
    1   40   17       10.94950        2.55200        7.31850        2.55200
    1   40   18       16.69700        2.29200       25.18300        2.29200
    1   40   19       27.72500        2.09000       15.75500        2.09000
    1   40   20       23.22800        2.27000       13.35200        2.27000
    1   41    0       25.56000        0.92550       25.56000        0.92550
    1   41    1       19.83000        0.75750       22.45000        0.75750
    1   41    2        5.88800        1.63300        9.14600        1.63300
    1   41    3       11.93200        1.10200       13.64800        1.10200
    1   41    4       23.75100        0.60420       21.80900        0.60420
    1   41    5        8.28850        1.32500        6.18150        1.32500
    1   41    6       47.85405        0.48040       46.96595        0.48040
    1   41    7       33.43250        0.79310       35.48750        0.79310
    1   41    8       40.45700        0.96280       33.08300        0.96280
    1   41    9       29.42100        1.17500       31.53900        1.17500
    1   41   10        9.21800        2.44900       14.02200        2.44900
    1   41   11       11.13500        2.12500       21.92500        2.12500
    1   41   12       30.88050        1.21600       33.07950        1.21600
    1   41   13       25.82080        1.50000       24.85920        1.50000
    1   41   14       36.02100        1.20600       33.03900        1.20600
    1   41   15       28.55900        1.46500       29.72100        1.46500
    1   41   16       21.69450        1.78200       23.58550        1.78200
    1   41   17       14.78450        2.33200        5.59550        2.33200
    1   41   18       21.90900        2.38900       12.51100        2.38900
    1   41   19        9.74555        2.56600        9.17245        2.56600
    1   42    0       65.97000        0.83890       65.97000        0.83890
    1   42    1       39.65900        0.51660       41.58100        0.51660
    1   42    2       35.95025        0.54190       36.22975        0.54190
    1   42    3        9.57265        1.42600        9.79535        1.42600
    1   42    4       21.88300        0.57920       29.85700        0.57920
    1   42    5       24.55195        0.49940       23.94805        0.49940
    1   42    6       25.85900        0.42650       24.76100        0.42650
    1   42    7       26.47850        0.91010       18.98150        0.91010
    1   42    8       11.58800        2.51700        9.05200        2.51700
    1   42    9       35.93250        1.02200       34.66750        1.02200
    1   42   10       19.44500        1.91900       15.91500        1.91900
    1   42   11       22.47000        2.11900       10.75000        2.11900
    1   42   12       35.08350        1.08900       37.63650        1.08900
    1   42   13       40.99850        1.06600       38.62150        1.06600
    1   42   14       22.87400        2.01100       14.98600        2.01100
    1   42   15       28.43300        1.34000       25.58700        1.34000
    1   42   16        6.42850        2.37500        9.25550        2.37500
    1   42   17       13.66200        2.59700       11.87800        2.59700
    1   42   18        9.67800        2.60100       13.56200        2.60100
    1   42   19        5.94500        2.10300       18.55500        2.10300
    1   43    0        5.00500        2.85000        5.00500        2.85000
    1   43    1       18.86405        0.83900       19.17595        0.83900
    1   43    2       21.67900        0.70810       23.82100        0.70810
    1   43    3       42.14300        0.51780       40.47700        0.51780
    1   43    4       14.72750        1.02300       10.85250        1.02300
    1   43    6        7.93400        1.01200        9.73400        1.01200
    1   43    7       22.16450        1.09000       20.37550        1.09000
    1   43    8       22.55950        1.62700       18.40050        1.62700
    1   43    9       12.29500        2.58100       10.76500        2.58100
    1   43   10        8.00205        2.45400        8.69395        2.45400
    1   43   11       26.22650        1.36400       29.25350        1.36400
    1   43   12       31.85400        1.21700       36.36600        1.21700
    1   43   13       20.35650        1.78400       24.40350        1.78400
    1   43   14        6.81900        2.18200       16.30100        2.18200
    1   43   15       10.72625        2.65100       11.11375        2.65100
    1   43   16       12.39400        2.26800       21.54600        2.26800
    1   43   17       26.37000        1.32900       36.49000        1.32900
    1   43   18        8.80000        2.14700       23.78000        2.14700
    1   44    0       50.53000        0.75840       50.53000        0.75840
    1   44    1       11.08030        1.48800       10.21970        1.48800
    1   44    2       15.49050        1.23300       10.98950        1.23300
    1   44    3       22.27800        0.73610       18.70200        0.73610
    1   44    4       18.68450        0.66100       24.59550        0.66100
    1   44    5       38.92250        0.48000       41.81750        0.48000
    1   44    6       20.55600        0.57040       13.90400        0.57040
    1   44    7        7.20215        1.70900        7.34385        1.70900
    1   44    8       40.23850        1.03500       38.60150        1.03500
    1   44    9       23.02750        1.70500       19.57250        1.70500
    1   44   10       25.81850        1.47800       24.66150        1.47800
    1   44   11       11.68750        2.27300       18.21250        2.27300
    1   44   12       12.45500        1.99900       27.00500        1.99900
    1   44   13       15.82750        2.61800       13.93250        2.61800
    1   44   14       25.20900        1.85200       19.03100        1.85200
    1   44   15       33.99620        1.33300       33.84380        1.33300
    1   44   16       19.07650        2.41100        9.56350        2.41100
    1   44   17       14.17950        2.52900       14.88050        2.52900
    1   45    0       14.80000        1.52600       14.80000        1.52600
    1   45    1       22.91800        0.68280       26.22200        0.68280
    1   45    2        7.00050        1.71100        8.91550        1.71100
    1   45    3       23.92529        0.66290       23.91471        0.66290
    1   45    4        7.66950        1.54500        5.12450        1.54500
    1   45    5       22.37000        0.55510       21.23000        0.55510
    1   45    6       16.49525        0.61320       15.58475        0.61320
    1   45    7       26.99150        0.94580       34.84850        0.94580
    1   45    8       21.10680        1.58700       21.65320        1.58700
    1   45    9       33.19650        1.13500       34.80350        1.13500
    1   45   10       23.63140        1.55500       23.44860        1.55500
    1   45   11       40.32455        1.07700       40.61545        1.07700
    1   45   12       28.32650        1.31700       26.75350        1.31700
    1   45   13       23.75950        1.74200       19.16050        1.74200
    1   45   14        7.20400        2.36700        8.24400        2.36700
    1   45   15        6.25350        2.37300        9.62650        2.37300
    1   45   16       22.18100        1.60200       20.85900        1.60200
    1   45   17       19.49250        1.70200       23.22750        1.70200
    1   46    0       26.94000        0.90080       26.94000        0.90080
    1   46    1       18.13120        0.87480       18.84880        0.87480
    1   46    2       40.68100        0.53590       42.39900        0.53590
    1   46    3       26.74920        0.61670       27.19080        0.61670
    1   46    4       28.17400        0.56160       29.62600        0.56160
    1   46    5       21.36540        0.58210       21.73460        0.58210
    1   46    6       15.73565        0.64990       15.24435        0.64990
    1   46    7       12.13205        0.62040       11.66795        0.62040
    1   46    8       23.71550        1.39300       26.58450        1.39300
    1   46    9       27.28500        1.69000       16.47500        1.69000
    1   46   10       34.26500        1.13200       37.41500        1.13200
    1   46   11       15.59915        2.39800       15.66085        2.39800
    1   46   12        8.97350        2.49800        7.84650        2.49800
    1   46   13       38.37150        1.19700       36.58850        1.19700
    1   46   14        7.35750        2.53200       10.82450        2.53200
    1   46   15       19.93850        1.70200       25.46150        1.70200
    1   46   16        9.18700        2.61900       12.59300        2.61900
    1   47    0       18.95000        1.22500       18.95000        1.22500
    1   47    1       33.33235        0.57630       33.90765        0.57630
    1   47    2       25.86150        0.64710       27.43850        0.64710
    1   47    3        7.64635        1.71100        7.50365        1.71100
    1   47    5       13.69600        0.81590       15.46400        0.81590
    1   47    6        9.32350        0.99540       12.77650        0.99540
    1   47    7       19.52045        0.45280       20.19955        0.45280
    1   47    8       11.59950        2.26400       20.20050        2.26400
    1   47    9       14.50270        2.32900       14.91730        2.32900
    1   47   10       33.51850        1.11800       35.34150        1.11800
    1   47   11       28.31250        1.37800       24.62750        1.37800
    1   47   12       16.52150        1.86600       21.67850        1.86600
    1   47   13       16.07550        2.08800       20.48450        2.08800
    1   47   14        9.28740        2.64000       10.14460        2.64000
    1   47   15       11.75850        2.73700       12.84150        2.73700
    1   48    0       27.60000        0.90120       27.60000        0.90120
    1   48    1        6.95650        1.69300        9.11750        1.69300
    1   48    2       20.56850        0.87860       16.71150        0.87860
    1   48    3       27.96350        0.61250       27.79650        0.61250
    1   48    4        9.66350        1.58500        7.15250        1.58500
    1   48    5        7.28750        1.31700       10.94050        1.31700
    1   48    6       15.00000        0.79830       12.98000        0.79830
    1   48    7       39.57025        0.46510       39.76975        0.46510
    1   48    8       18.12100        2.19100       14.45900        2.19100
    1   48    9       15.07250        2.39600       12.06750        2.39600
    1   48   10       23.61505        1.46000       23.12495        1.46000
    1   48   11       29.03750        1.44500       25.12250        1.44500
    1   48   12       19.09150        2.42800       11.68850        2.42800
    1   48   13        8.19300        2.37400       15.12700        2.37400
    1   48   14       21.85100        1.92600       15.08900        1.92600
    1   49    0       10.49000        2.42500       10.49000        2.42500
    1   49    1       18.91550        0.81500       21.98450        0.81500
    1   49    2       39.28350        0.53330       41.21650        0.53330
    1   49    3       14.46950        1.13100       12.99050        1.13100
    1   49    4       37.88383        0.52760       37.91618        0.52760
    1   49    5       21.04420        0.61710       21.49580        0.61710
    1   49    6       23.57620        0.52790       22.66380        0.52790
    1   49    8       22.04600        1.61700       24.69400        1.61700
    1   49    9       25.73150        1.34500       28.70850        1.34500
    1   49   10       15.85925        2.29900       16.16075        2.29900
    1   49   11       24.83035        1.36500       25.32965        1.36500
    1   49   12       21.49050        2.28400       14.48950        2.28400
    1   49   13       13.66200        2.57600        9.37800        2.57600
    1   50    0       37.44000        0.77200       37.44000        0.77200
    1   50    1       18.10550        0.85670       20.21450        0.85670
    1   50    2       16.87250        1.07000       13.44750        1.07000
    1   50    3       19.30630        0.82070       19.53370        0.82070
    1   50    4       19.54150        0.71650       23.07850        0.71650
    1   50    5       12.68450        0.97650       14.95550        0.97650
    1   50    6       37.65600        0.48240       37.86400        0.48240
    1   50    7       22.46305        0.46090       22.01695        0.46090
    1   50    8       19.36100        2.05100       17.59900        2.05100
    1   50    9       12.86450        2.43700        7.04550        2.43700
    1   50   10       11.87725        2.57400       12.70275        2.57400
    1   50   11       26.34350        1.55100       21.79650        1.55100
    1   50   12        7.12255        2.18400        6.52145        2.18400
    1   51    0       12.28000        2.04900       12.28000        2.04900
    1   51    1       25.27300        0.66210       29.30700        0.66210
    1   51    2       21.27250        0.76540       23.00750        0.76540
    1   51    3       32.10000        0.56600       35.64000        0.56600
    1   51    4       33.90050        0.54150       35.17950        0.54150
    1   51    5        3.52605        1.27400        4.14995        1.27400
    1   51    6       15.38250        0.78860       12.77750        0.78860
    1   51    7       16.06761        0.57360       16.07239        0.57360
    1   51    8       10.21465        2.61600        9.27735        2.61600
    1   51    9       11.30500        2.42200       18.83500        2.42200
    1   51   10        9.37350        2.33800        6.42050        2.33800
    1   51   11       20.52610        1.64300       21.33390        1.64300
    1   52    0        9.67700        2.73500        9.67700        2.73500
    1   52    1       23.27200        0.74620       25.30800        0.74620
    1   52    2       14.17850        1.14600       15.36150        1.14600
    1   52    3        7.73350        1.48300       13.44650        1.48300
    1   52    4       18.70760        0.78950       18.13240        0.78950
    1   52    5       14.12910        0.85430       15.03090        0.85430
    1   52    6        6.26350        1.45300        4.96250        1.45300
    1   52    7       24.12015        0.45930       23.49985        0.45930
    1   52    8       18.29250        2.33400       10.56750        2.33400
    1   52    9       21.79850        1.50100       24.86150        1.50100
    1   52   10       19.87250        2.27200       12.82750        2.27200
    1   53    0        4.45600        2.73500        4.45600        2.73500
    1   53    1        8.39760        1.80200        8.57840        1.80200
    1   53    2       20.74400        0.87800       17.39600        0.87800
    1   53    3       21.63000        0.74310       19.47000        0.74310
    1   53    4       26.21900        0.59770       25.12100        0.59770
    1   53    5       11.76250        1.29500        7.19550        1.29500
    1   53    6       18.41600        0.71340       15.08400        0.71340
    1   53    7       18.29485        0.52320       18.42515        0.52320
    1   53    8       24.10800        1.53900       20.61200        1.53900
    1   54    0       10.06000        2.82700       10.06000        2.82700
    1   54    1       18.18000        1.00700       14.72000        1.00700
    1   54    2       13.99400        1.25800       11.48600        1.25800
    1   54    3       16.84050        0.96590       14.81950        0.96590
    1   54    4       19.96600        0.71940       18.55400        0.71940
    1   54    5       10.51150        1.30700        8.01250        1.30700
    1   54    6       19.24550        0.62650       20.35450        0.62650
    1   54    7       32.01046        0.44560       31.92953        0.44560
    1   55    0        4.18000        2.65500        4.18000        2.65500
    1   55    1       11.08110        1.49700       11.83890        1.49700
    1   55    2       17.61545        0.90370       17.26455        0.90370
    1   55    3       12.23350        1.11500       14.42650        1.11500
    1   55    4        5.20750        1.49200        9.36450        1.49200
    2    0    0        0.72950        0.49600        0.72950        0.49600
    2    0    1        1.79300        0.86090        1.79300        0.86090
    2    0    4       33.88000        0.47170       33.88000        0.47170
    2    0    5       75.67000        0.86630       75.67000        0.86630
    2    0    6       32.32000        0.52910       32.32000        0.52910
    2    0    7       14.21000        1.05800       14.21000        1.05800
    2    0    8       70.86000        0.84370       70.86000        0.84370
    2    0    9       30.01000        0.69310       30.01000        0.69310
    2    0   10        3.89500        2.38900        3.89500        2.38900
    2    0   11      108.80000        1.01700      108.80000        1.01700
    2    0   12       29.42000        0.70600       29.42000        0.70600
    2    0   13       48.28000        0.69550       48.28000        0.69550
    2    0   14       90.87000        0.90060       90.87000        0.90060
    2    0   15       20.10000        1.59300       20.10000        1.59300
    2    0   16       17.39000        2.01300       17.39000        2.01300
    2    0   17       60.73000        0.94760       60.73000        0.94760
    2    0   18       85.22000        1.09800       85.22000        1.09800
    2    0   19       52.80000        0.95150       52.80000        0.95150
    2    0   20       20.76000        1.91100       20.76000        1.91100
    2    0   21       34.66000        1.14200       34.66000        1.14200
    2    0   22        8.19500        3.96300        8.19500        3.96300
    2    0   23        5.41000        3.42100        5.41000        3.42100
    2    0   25        7.88700        3.94000        7.88700        3.94000
    2    0   26       27.80000        1.50200       27.80000        1.50200
    2    0   27        6.18100        3.74000        6.18100        3.74000
    2    0   28       11.86000        3.61500       11.86000        3.61500
    2    0   29       34.41000        1.28200       34.41000        1.28200
    2    1    0        0.64980        0.43130        0.64980        0.43130
    2    1    1        1.73810        0.43590        1.21590        0.43590
    2    1    4       16.62800        0.37810       18.51200        0.37810
    2    1    5       47.87660        0.42040       47.76340        0.42040
    2    1    6       35.64600        0.39400       37.25400        0.39400
    2    1    7       26.01200        0.47360       21.94800        0.47360
    2    1    8       57.85150        0.50820       54.74850        0.50820
    2    1    9       28.21250        0.49360       30.44750        0.49360
    2    1   10       45.56925        0.49560       44.91075        0.49560
    2    1   11       23.58450        0.51040       26.15550        0.51040
    2    1   12       25.44850        0.49940       31.89150        0.49940
    2    1   13       78.10850        0.55810       76.09150        0.55810
    2    1   14       91.20500        0.71870       94.57500        0.71870
    2    1   15       61.13290        0.64430       60.48710        0.64430
    2    1   16       16.65250        1.31800       18.42750        1.31800
    2    1   17       43.38605        0.70040       43.49395        0.70040
    2    1   18       29.67550        1.04300       22.78450        1.04300
    2    1   19       13.15000        1.79500       17.85000        1.79500
    2    1   20       54.75950        0.69400       53.74050        0.69400
    2    1   22       32.25300        0.81210       35.14700        0.81210
    2    1   23       33.34650        0.90160       34.39350        0.90160
    2    1   24       14.81300        1.71900       17.92700        1.71900
    2    1   25       11.64750        2.20700        7.24250        2.20700
    2    1   26       19.36585        1.55100       19.21415        1.55100
    2    1   27       16.14600        1.72600       19.55400        1.72600
    2    1   28        8.86275        2.34100        9.40325        2.34100
    2    1   29        5.80200        2.01000       14.43800        2.01000
    2    2    0        1.66200        0.73770        1.66200        0.73770
    2    2    1        1.53420        0.45030        2.12780        0.45030
    2    2    4       29.41500        0.34800       42.58500        0.34800
    2    2    5      116.77675        0.92780      117.22325        0.92780
    2    2    6       20.56700        0.44260       23.55300        0.44260
    2    2    7       86.50700        0.69790       85.47300        0.69790
    2    2    8       22.97450        0.54480       21.06550        0.54480
    2    2    9       36.71150        0.46110       38.48850        0.46110
    2    2   10       76.70950        0.64150       74.63050        0.64150
    2    2   11      100.44150        0.67290      101.55850        0.67290
    2    2   12       71.09060        0.50980       71.32940        0.50980
    2    2   13       42.62900        0.48170       51.11100        0.48170
    2    2   14       60.45650        0.57140       64.24350        0.57140
    2    2   15       54.29400        0.64140       56.18600        0.64140
    2    2   16       56.50200        0.64280       64.23800        0.64280
    2    2   17       56.10950        0.64550       47.83050        0.64550
    2    2   18       35.26350        0.79970       37.45650        0.79970
    2    2   19       20.29500        1.55500       16.72500        1.55500
    2    2   20       13.57250        2.08500       11.30750        2.08500
    2    2   21       39.26300        0.75310       44.39700        0.75310
    2    2   22       39.48350        0.72840       41.97650        0.72840
    2    2   23       31.90085        0.88590       32.79915        0.88590
    2    2   25       19.36850        1.29200       24.03150        1.29200
    2    2   26       35.25600        0.91770       37.08400        0.91770
    2    2   27       22.51700        1.45800       19.68300        1.45800
    2    2   28       25.68445        1.17500       25.45555        1.17500
    2    2   29       16.01850        1.56600       21.50150        1.56600
    2    3    0        0.82520        0.57880        0.82520        0.57880
    2    3    1        1.20950        0.39610        2.38850        0.39610
    2    3    4        5.45600        0.91130        7.00000        0.91130
    2    3    5       66.17300        0.55240       68.68700        0.55240
    2    3    6       14.56600        0.72220       10.09400        0.72220
    2    3    7       50.95340        0.46840       51.88660        0.46840
    2    3    8       51.63800        0.47860       50.40200        0.47860
    2    3    9       26.35145        0.51200       26.54855        0.51200
    2    3   10       20.56600        0.58160       24.15400        0.58160
    2    3   11       63.69500        0.47330       65.28500        0.47330
    2    3   12       53.14300        0.43440       47.65700        0.43440
    2    3   13       63.61800        0.50630       65.00200        0.50630
    2    3   14       34.15550        0.63870       33.06450        0.63870
    2    3   15       41.11150        0.68650       42.68850        0.68650
    2    3   16       43.41500        0.66900       41.36500        0.66900
    2    3   17       61.60500        0.67380       71.09500        0.67380
    2    3   18       80.04100        0.76360       86.25900        0.76360
    2    3   19       48.39300        0.71850       47.30700        0.71850
    2    3   20       25.19700        0.97260       29.56300        0.97260
    2    3   21       11.30050        2.09900       14.17950        2.09900
    2    3   22        8.45100        1.94800       16.44900        1.94800
    2    3   23       47.93035        0.71790       48.24965        0.71790
    2    3   24       12.01450        2.05300       15.60550        2.05300
    2    3   25       13.32700        1.96100       14.59300        1.96100
    2    3   28       19.29200        1.87500       14.84800        1.87500
    2    4    0        1.34400        0.84980        1.34400        0.84980
    2    4    4       88.84500        0.65320       73.57500        0.65320
    2    4    5      118.12850        0.91580      112.67150        0.91580
    2    4    6      131.79500        1.00400      120.60500        1.00400
    2    4    7       80.85450        0.66530       82.28550        0.66530
    2    4    8       41.93655        0.45020       40.94345        0.45020
    2    4    9       31.56500        0.47420       41.59500        0.47420
    2    4   10       67.26000        0.54080       68.98000        0.54080
    2    4   11       79.88500        0.52500       69.39500        0.52500
    2    4   12       63.59500        0.48010       65.06500        0.48010
    2    4   13       79.10750        0.58590       85.87250        0.58590
    2    4   14       43.13700        0.56430       37.02300        0.56430
    2    4   15       25.15250        1.02900       21.60750        1.02900
    2    4   16       42.19850        0.68110       44.96150        0.68110
    2    4   17       48.70350        0.68790       41.45650        0.68790
    2    4   18       42.96200        0.72340       43.47800        0.72340
    2    4   19       54.04450        0.69780       47.85550        0.69780
    2    4   21       33.73813        0.86520       33.68187        0.86520
    2    4   22       21.86450        1.13900       25.11550        1.13900
    2    4   23       24.76150        1.00200       28.07850        1.00200
    2    4   24       21.45000        1.68200       14.25000        1.68200
    2    4   25        7.95250        2.26300       12.14750        2.26300
    2    4   26        6.08000        1.91300       16.76000        1.91300
    2    4   27       16.31750        1.57500       18.82250        1.57500
    2    4   28       17.81500        2.04700       13.34500        2.04700
    2    5    3       42.56150        0.35720       40.77850        0.35720
    2    5    4       72.56050        0.60110       76.81950        0.60110
    2    5    6       30.08025        0.38410       30.71975        0.38410
    2    5    7       39.49500        0.41800       35.40500        0.41800
    2    5    8       30.20180        0.45680       29.81820        0.45680
    2    5   10       45.98250        0.44990       49.11750        0.44990
    2    5   11       11.26500        1.20700        8.75500        1.20700
    2    5   12       50.44600        0.43800       53.11400        0.43800
    2    5   13       41.71225        0.49020       40.92775        0.49020
    2    5   14       31.46650        0.66220       32.85350        0.66220
    2    5   15      122.78100        0.98470      116.41900        0.98470
    2    5   16       14.75850        1.90200        6.68150        1.90200
    2    5   17       40.57400        0.71800       36.52600        0.71800
    2    5   18       30.31250        0.80370       34.20750        0.80370
    2    5   19       35.44900        0.82730       33.59100        0.82730
    2    5   20       45.23395        0.71010       45.96605        0.71010
    2    5   21       64.73450        0.67750       63.52550        0.67750
    2    5   22       15.48450        1.67000       17.69550        1.67000
    2    5   23       23.50250        1.11300       24.75750        1.11300
    2    5   24        7.27605        2.12200        6.78195        2.12200
    2    5   25       19.82570        1.44700       20.79430        1.44700
    2    5   26       39.20700        0.87500       36.27300        0.87500
    2    5   27       16.85250        1.63000       17.48750        1.63000
    2    5   28       11.52500        2.31500        8.26700        2.31500
    2    6    3       60.71200        0.52890       70.18800        0.52890
    2    6    4       44.09400        0.38410       42.38600        0.38410
    2    6    5       54.88500        0.42990       43.13500        0.42990
    2    6    6       47.94000        0.46810       58.92000        0.46810
    2    6    7       59.09300        0.49360       51.98700        0.49360
    2    6    8       69.86800        0.56610       62.31200        0.56610
    2    6    9       53.20000        0.48300       42.00000        0.48300
    2    6   10       13.07850        0.87430       14.70150        0.87430
    2    6   11       26.67000        0.46290       28.51000        0.46290
    2    6   12       90.87000        0.59060       80.17000        0.59060
    2    6   13       42.44145        0.54960       43.05855        0.54960
    2    6   14       91.86000        0.68750       79.62000        0.68750
    2    6   15       44.14000        0.69850       37.86000        0.69850
    2    6   16       11.70200        2.06700       13.05800        2.06700
    2    6   17        8.31200        2.05000        6.69800        2.05000
    2    6   18       53.67200        0.66370       52.04800        0.66370
    2    6   19       11.14350        2.02200       15.95650        2.02200
    2    6   20       25.99250        0.99630       28.40750        0.99630
    2    6   21       26.62200        1.05700       22.49800        1.05700
    2    6   23       41.03100        0.74370       39.12900        0.74370
    2    6   24       28.74385        0.98410       28.21615        0.98410
    2    6   25       32.09700        0.96830       34.46300        0.96830
    2    6   26       13.17700        2.08500       15.96300        2.08500
    2    6   27       20.46200        1.66300       14.93800        1.66300
    2    7    2       53.63250        0.37630       48.14750        0.37630
    2    7    3       30.54700        0.27400       21.17300        0.27400
    2    7    4       40.32595        0.36710       40.97405        0.36710
    2    7    5       27.23600        0.35410       29.76400        0.35410
    2    7    6       64.71600        0.53320       61.90400        0.53320
    2    7    7       40.81600        0.43830       47.76400        0.43830
    2    7    8        7.27450        1.13900       15.20550        1.13900
    2    7    9       24.77500        0.50450       23.36500        0.50450
    2    7   10       61.58750        0.51100       62.95250        0.51100
    2    7   11       43.49600        0.40760       47.94400        0.40760
    2    7   12       57.07600        0.45910       51.06400        0.45910
    2    7   13       43.03450        0.54280       45.12550        0.54280
    2    7   14       69.24550        0.60120       71.11450        0.60120
    2    7   15       32.43600        0.75790       35.38400        0.75790
    2    7   16       49.85700        0.67460       53.08300        0.67460
    2    7   18       37.26200        0.74130       40.89800        0.74130
    2    7   19       44.68750        0.72000       47.25250        0.72000
    2    7   20       43.81550        0.75780       41.06450        0.75780
    2    7   21       17.98400        1.18100       24.69600        1.18100
    2    7   22       11.63800        2.11500       13.48200        2.11500
    2    7   23       15.40900        1.99600       12.71100        1.99600
    2    7   24       24.77850        1.18700       23.44150        1.18700
    2    7   26       34.24500        0.89580       38.99500        0.89580
    2    7   27       25.96200        1.11400       24.51800        1.11400
    2    7   28       13.36450        1.69600       20.73550        1.69600
    2    8    0       19.01000        0.37840       19.01000        0.37840
    2    8    4       49.13200        0.42640       51.80800        0.42640
    2    8    5       96.76300        0.76330       94.11700        0.76330
    2    8    6       72.89045        0.60270       73.34956        0.60270
    2    8    7       55.72300        0.47420       47.83700        0.47420
    2    8    8       53.54800        0.52130       63.47200        0.52130
    2    8    9       66.13050        0.50730       58.74950        0.50730
    2    8   10       51.59300        0.47990       60.36700        0.47990
    2    8   11       85.90985        0.58240       85.11015        0.58240
    2    8   12       68.21955        0.51070       69.02045        0.51070
    2    8   13       65.00851        0.57410       65.81150        0.57410
    2    8   14       69.24120        0.60190       69.91880        0.60190
    2    8   15       46.71350        0.63900       52.38650        0.63900
    2    8   16       71.82600        0.71050       75.47400        0.71050
    2    8   17       26.88300        1.02800       23.31700        1.02800
    2    8   18       25.33350        1.09900       20.90650        1.09900
    2    8   19       13.56700        1.86300       16.25300        1.86300
    2    8   20       48.97850        0.72550       45.02150        0.72550
    2    8   21       22.16050        1.32200       17.67950        1.32200
    2    8   22       22.34000        1.34600       19.42000        1.34600
    2    8   23       10.20950        2.30800        8.73450        2.30800
    2    8   24       18.95555        1.43000       18.24445        1.43000
    2    8   25       27.14500        1.59400       16.11500        1.59400
    2    8   26       19.81650        1.33800       26.06350        1.33800
    2    9    0      136.20000        1.51900      136.20000        1.51900
    2    9    1       47.17200        0.40760       51.46800        0.40760
    2    9    2      111.45300        0.87710      109.94700        0.87710
    2    9    3       60.71500        0.41520       51.64500        0.41520
    2    9    4       30.24350        0.30640       27.41650        0.30640
    2    9    5       16.99100        0.38790       21.54900        0.38790
    2    9    6       60.79350        0.50350       56.92650        0.50350
    2    9    7       40.56750        0.41570       34.69250        0.41570
    2    9    8       60.73700        0.53910       63.84300        0.53910
    2    9    9       48.98100        0.44470       52.45900        0.44470
    2    9   10       71.67500        0.56910       75.34500        0.56910
    2    9   11       19.04800        0.64760       16.63200        0.64760
    2    9   12      129.25540        0.94800      128.34460        0.94800
    2    9   13       51.19760        0.53440       51.68240        0.53440
    2    9   14       35.65500        0.61770       41.98500        0.61770
    2    9   15       67.68450        0.65310       64.83550        0.65310
    2    9   16       39.28840        0.74730       38.37160        0.74730
    2    9   17       43.82235        0.71950       43.09765        0.71950
    2    9   18       12.95150        2.00500       11.52850        2.00500
    2    9   19       35.04050        0.82370       31.99950        0.82370
    2    9   20       33.47085        0.85460       34.20915        0.85460
    2    9   21        7.32550        2.02200       13.43450        2.02200
    2    9   22       42.01500        0.74780       43.94500        0.74780
    2    9   23       30.44100        0.92020       31.67900        0.92020
    2    9   24       25.45650        1.16500       22.64350        1.16500
    2    9   25       36.80650        0.91420       34.31350        0.91420
    2    9   26        7.80300        2.13600       14.17700        2.13600
    2    9   27       36.50000        0.99780       28.64000        0.99780
    2    9   28       20.75400        1.38600       19.04600        1.38600
    2   10    0      170.89999        2.69900      170.89999        2.69900
    2   10    1       28.14100        0.28460       24.77900        0.28460
    2   10    3       39.86300        0.35170       40.23700        0.35170
    2   10    4       31.50200        0.32720       35.39800        0.32720
    2   10    5       47.98550        0.43260       50.29450        0.43260
    2   10    7       55.22550        0.47750       50.61450        0.47750
    2   10    8       45.53700        0.41270       41.48300        0.41270
    2   10    9       77.58250        0.58160       72.87750        0.58160
    2   10   10       14.94600        0.93820       11.09400        0.93820
    2   10   11       71.39200        0.51390       74.68800        0.51390
    2   10   12       14.00800        1.22600       12.27200        1.22600
    2   10   13       16.10405        1.12400       16.85595        1.12400
    2   10   14       82.02600        0.69980       75.21400        0.69980
    2   10   15       66.77750        0.64300       57.96250        0.64300
    2   10   16      100.68755        0.85690      101.31245        0.85690
    2   10   17       21.49800        1.24700       19.22200        1.24700
    2   10   18       18.33500        1.77900        7.86500        1.77900
    2   10   20       31.47000        0.86160       35.17000        0.86160
    2   10   21       23.83850        1.12500       21.92150        1.12500
    2   10   22       22.91695        1.19300       21.94305        1.19300
    2   10   24       18.96200        1.32000       22.95800        1.32000
    2   10   25       18.29100        1.96900       10.02900        1.96900
    2   10   26       33.71700        0.87300       40.40300        0.87300
    2   10   27       15.45350        2.02300       13.78650        2.02300
    2   10   28       22.94270        1.25200       22.63730        1.25200
    2   11    0       57.09000        0.66000       57.09000        0.66000
    2   11    1       91.94750        0.74770       96.21250        0.74770
    2   11    2       61.87200        0.51310       64.20800        0.51310
    2   11    3       37.52650        0.31900       34.89350        0.31900
    2   11    4       55.11360        0.42280       55.30640        0.42280
    2   11    5       39.61100        0.39740       44.68900        0.39740
    2   11    6       37.96550        0.38180       33.93450        0.38180
    2   11    7       43.37600        0.44840       52.24400        0.44840
    2   11    8       52.27650        0.44600       49.46350        0.44600
    2   11    9       21.14400        0.53010       22.37600        0.53010
    2   11   10       63.90910        0.51730       63.15090        0.51730
    2   11   11       71.20700        0.57250       69.99300        0.57250
    2   11   12       54.85800        0.52320       52.86200        0.52320
    2   11   13       62.71000        0.55810       64.15000        0.55810
    2   11   14       40.67100        0.59280       36.22900        0.59280
    2   11   15       58.67600        0.63310       57.30400        0.63310
    2   11   16       41.69150        0.68880       40.00850        0.68880
    2   11   18       40.41200        0.73170       39.04800        0.73170
    2   11   19       27.43950        0.89220       32.04050        0.89220
    2   11   20       28.42300        0.91820       30.59700        0.91820
    2   11   24       11.68750        2.08100       13.49250        2.08100
    2   11   25       23.53500        1.80400       12.64500        1.80400
    2   11   26       23.28415        1.24200       22.33585        1.24200
    2   11   27       17.85700        1.54500       21.60300        1.54500
    2   11   28       14.70550        2.01100       12.43450        2.01100
    2   12    2      106.07485        0.83940      105.12514        0.83940
    2   12    3       39.00850        0.34410       44.81150        0.34410
    2   12    4       59.73000        0.50990       72.51000        0.50990
    2   12    5       20.91700        0.31940       20.72300        0.31940
    2   12    6       21.52494        0.38010       21.43505        0.38010
    2   12    7       18.63190        0.45620       18.20810        0.45620
    2   12    8       34.70500        0.40850       38.93500        0.40850
    2   12    9       18.55170        0.59910       18.84830        0.59910
    2   12   10       91.81700        0.68480       90.32300        0.68480
    2   12   11       72.35650        0.57420       67.04350        0.57420
    2   12   12       84.87000        0.66170       83.65000        0.66170
    2   12   13       33.15350        0.58770       30.06650        0.58770
    2   12   14       75.42200        0.67470       71.91800        0.67470
    2   12   15       76.11150        0.71710       80.56850        0.71710
    2   12   16       69.75100        0.67280       63.72900        0.67280
    2   12   17       58.37900        0.66540       54.20100        0.66540
    2   12   18       25.41795        1.00500       26.18205        1.00500
    2   12   19        6.54300        1.97700       11.76700        1.97700
    2   12   20       29.81775        0.89130       29.58225        0.89130
    2   12   22       12.43450        1.95300       16.26550        1.95300
    2   12   23       35.33500        0.88840       30.20500        0.88840
    2   12   24       22.83650        1.32500       18.56350        1.32500
    2   12   25       13.71500        2.23900       11.00500        2.23900
    2   12   26       17.83275        1.56000       18.36725        1.56000
    2   12   27       30.12550        1.08300       25.63450        1.08300
    2   12   28        7.84600        2.11000       12.65400        2.11000
    2   13    0      130.70000        1.46100      130.70000        1.46100
    2   13    1       24.70215        0.32990       23.73785        0.32990
    2   13    2        9.45065        0.50780        8.67535        0.50780
    2   13    3       90.54401        0.63550       83.69600        0.63550
    2   13    4       52.35000        0.55210       55.17000        0.55210
    2   13    6       42.78000        0.39510       37.82000        0.39510
    2   13    7       67.77550        0.53700       74.00450        0.53700
    2   13    8       32.78550        0.39900       41.27450        0.39900
    2   13    9       65.60699        0.52540       67.15300        0.52540
    2   13   10       65.24350        0.68600       64.03650        0.68600
    2   13   11       17.26550        0.81780       19.05450        0.81780
    2   13   12       20.18300        0.80300       19.15700        0.80300
    2   13   13       43.84090        0.54370       44.77910        0.54370
    2   13   14       22.85060        0.96330       21.92940        0.96330
    2   13   15       54.09300        0.64830       60.96700        0.64830
    2   13   16       52.96250        0.64430       50.55750        0.64430
    2   13   17       20.75250        1.14000       19.48750        1.14000
    2   13   18       33.91250        0.81100       31.78750        0.81100
    2   13   19       41.52450        0.72710       37.93550        0.72710
    2   13   21        9.01050        2.23400       11.30950        2.23400
    2   13   22       22.76100        1.13200       23.75900        1.13200
    2   13   23        8.19400        2.18000       12.36600        2.18000
    2   13   24       24.85700        1.08500       28.14300        1.08500
    2   13   26       16.43605        1.76600       17.20395        1.76600
    2   13   27       23.72350        1.33300       18.09650        1.33300
    2   14    0       76.85000        0.87360       76.85000        0.87360
    2   14    1       47.65800        0.44330       57.00200        0.44330
    2   14    2       88.66150        0.71860       90.97850        0.71860
    2   14    3       47.51100        0.40550       44.78900        0.40550
    2   14    4       54.53150        0.53640       46.72850        0.53640
    2   14    5       44.07200        0.38370       49.26800        0.38370
    2   14    6       58.89850        0.45330       52.34150        0.45330
    2   14    7       40.48810        0.38850       41.31190        0.38850
    2   14    8       39.85900        0.40000       37.14100        0.40000
    2   14    9       40.25800        0.58370       42.08200        0.58370
    2   14   10       77.98020        0.60610       77.59980        0.60610
    2   14   11       43.56950        0.49970       39.13050        0.49970
    2   14   12       72.70870        0.59690       73.31130        0.59690
    2   14   14       55.54950        0.60670       57.45050        0.60670
    2   14   15       37.57600        0.67220       35.12400        0.67220
    2   14   16       26.33500        0.91890       24.98500        0.91890
    2   14   17       58.71600        0.63240       52.90400        0.63240
    2   14   18       56.99150        0.64570       53.74850        0.64570
    2   14   19       44.02150        0.72250       36.85850        0.72250
    2   14   20       32.63900        0.81330       34.48100        0.81330
    2   14   21       30.48000        0.87980       32.30000        0.87980
    2   14   22       48.02250        0.70230       45.37750        0.70230
    2   14   23       26.63950        1.07400       25.32050        1.07400
    2   14   24       15.37550        1.74300       17.98450        1.74300
    2   14   26       34.86500        0.88540       37.21500        0.88540
    2   14   27       36.76100        0.87520       34.91900        0.87520
    2   14   28       11.94250        2.21000       10.19750        2.21000
    2   15    0       15.50000        0.65910       15.50000        0.65910
    2   15    1       63.59800        0.55020       70.84200        0.55020
    2   15    2       33.31258        0.34640       33.32742        0.34640
    2   15    3       61.05400        0.49440       56.98600        0.49440
    2   15    4       37.14850        0.34420       38.29150        0.34420
    2   15    5       22.60850        0.54730       16.95150        0.54730
    2   15    6       61.08900        0.47920       58.67100        0.47920
    2   15    7       13.58050        0.47330       22.57950        0.47330
    2   15    8       24.43500        0.41770       26.46500        0.41770
    2   15    9       44.59100        0.61920       46.10900        0.61920
    2   15   10       44.96640        0.45540       44.83360        0.45540
    2   15   11       36.46650        0.51060       33.77350        0.51060
    2   15   12       11.57800        1.25700       14.82200        1.25700
    2   15   13       46.48750        0.54870       53.27250        0.54870
    2   15   14       19.33200        1.03300       23.26800        1.03300
    2   15   15       54.67300        0.63110       56.94700        0.63110
    2   15   17       14.27100        1.59900       16.38900        1.59900
    2   15   18        8.46250        2.11400        7.14550        2.11400
    2   15   20       20.16550        1.49400       14.65450        1.49400
    2   15   21       61.51200        0.68450       62.74800        0.68450
    2   15   22       17.79450        1.58900       16.52550        1.58900
    2   15   23       18.35500        1.37000       20.16500        1.37000
    2   15   24       15.36900        1.56000       22.81100        1.56000
    2   15   26       10.41550        2.35300        9.35250        2.35300
    2   15   27       26.67250        1.09600       26.88750        1.09600
    2   16    0       21.62000        0.51310       21.62000        0.51310
    2   16    1       24.64800        0.36610       25.89200        0.36610
    2   16    2       19.57550        0.39800       14.74450        0.39800
    2   16    3       50.71050        0.42800       46.98950        0.42800
    2   16    4       11.88900        0.25230       13.01100        0.25230
    2   16    5       52.81600        0.43190       47.18400        0.43190
    2   16    6       81.66650        0.55730       83.91350        0.55730
    2   16    7       30.19000        0.36000       19.95000        0.36000
    2   16    8       43.98850        0.56670       42.73150        0.56670
    2   16    9       85.88605        0.84030       86.67395        0.84030
    2   16   10       51.32000        0.47640       43.80000        0.47640
    2   16   12      124.03050        0.91250      121.16949        0.91250
    2   16   13      115.13950        0.87040      116.86050        0.87040
    2   16   14       56.35650        0.61320       50.86350        0.61320
    2   16   15       62.15600        0.65400       63.92400        0.65400
    2   16   16       58.71550        0.64150       62.38450        0.64150
    2   16   17       28.35080        0.85150       28.98920        0.85150
    2   16   18       30.86800        0.82250       26.87200        0.82250
    2   16   19       51.29355        0.66670       51.98645        0.66670
    2   16   20        9.53600        1.90600        4.45000        1.90600
    2   16   21       13.37550        2.01500       10.60450        2.01500
    2   16   22       20.20950        1.42600       18.21050        1.42600
    2   16   23       11.87200        1.82300       17.28800        1.82300
    2   16   26       15.68000        1.72100       17.40000        1.72100
    2   17    0       27.98000        0.52300       27.98000        0.52300
    2   17    1       53.88850        0.49530       63.53150        0.49530
    2   17    2       49.58500        0.42070       45.11500        0.42070
    2   17    4       77.01050        0.51060       74.28951        0.51060
    2   17    6       73.42930        0.56320       72.87070        0.56320
    2   17    7       83.40050        0.82450       92.17950        0.82450
    2   17    8       48.21250        0.58920       46.92750        0.58920
    2   17    9       39.89900        0.65520       42.24100        0.65520
    2   17   10       47.01500        0.47090       45.30500        0.47090
    2   17   11       96.62015        0.73290       95.67986        0.73290
    2   17   12       44.00900        0.52420       47.73100        0.52420
    2   17   13       68.58550        0.66230       72.63450        0.66230
    2   17   14       70.08700        0.67260       71.97300        0.67260
    2   17   15       61.12350        0.63900       58.29650        0.63900
    2   17   16       31.54200        0.79610       28.17800        0.79610
    2   17   17       19.24600        1.07400       24.43400        1.07400
    2   17   18       34.98700        0.78430       30.25300        0.78430
    2   17   19       24.01050        1.31700       14.48950        1.31700
    2   17   20       19.77250        1.51200       13.22750        1.51200
    2   17   21       28.49950        1.00700       23.08050        1.00700
    2   17   23       24.18300        1.01400       28.49700        1.01400
    2   17   25       15.89390        1.76000       16.42610        1.76000
    2   17   26       17.57600        1.43000       21.92400        1.43000
    2   17   27       16.84700        1.92600       13.41300        1.92600
    2   18    0       45.76000        0.59060       45.76000        0.59060
    2   18    1       51.55050        0.41820       54.14950        0.41820
    2   18    2       13.16200        0.53730       12.53800        0.53730
    2   18    3       37.50150        0.34290       31.21850        0.34290
    2   18    4       42.64700        0.33840       46.71300        0.33840
    2   18    5       28.00800        0.44470       30.91200        0.44470
    2   18    8       18.43700        0.91040       12.38300        0.91040
    2   18    9      107.56300        0.81070      111.83700        0.81070
    2   18   10       19.40950        0.57970       24.97050        0.57970
    2   18   11       50.60600        0.51270       55.81400        0.51270
    2   18   12       34.06400        0.54610       35.57600        0.54610
    2   18   13       57.91750        0.60140       54.92250        0.60140
    2   18   14       47.52600        0.60740       44.39400        0.60740
    2   18   15       23.73981        0.85950       23.70018        0.85950
    2   18   16       11.05250        1.84200       12.80750        1.84200
    2   18   17       19.51500        1.27300       14.82500        1.27300
    2   18   18       36.27200        0.72650       37.38800        0.72650
    2   18   19       36.99630        0.75660       37.16370        0.75660
    2   18   20       21.23135        1.16900       21.96865        1.16900
    2   18   21       39.06050        0.75520       39.23950        0.75520
    2   18   23        8.99350        2.04100       14.32650        2.04100
    2   18   24       36.36250        0.93900       26.63750        0.93900
    2   18   26       31.78200        1.00800       27.99800        1.00800
    2   18   27       14.40150        2.06600        6.87850        2.06600
    2   19    0       64.07000        0.75750       64.07000        0.75750
    2   19    1       11.10690        0.63350       10.21310        0.63350
    2   19    2       29.79200        0.31150       32.68800        0.31150
    2   19    3       48.65500        0.36160       51.28500        0.36160
    2   19    4       25.93140        0.27430       26.50860        0.27430
    2   19    5       62.66700        0.55380       63.95300        0.55380
    2   19    6        5.72700        1.32700        7.40900        1.32700
    2   19    7       82.95550        0.62120       78.66450        0.62120
    2   19    8       66.58700        0.69500       63.45300        0.69500
    2   19    9       21.35700        0.50750       16.58300        0.50750
    2   19   10      107.55700        0.81020      110.64300        0.81020
    2   19   11       76.57000        0.62300       79.73000        0.62300
    2   19   12      122.01100        0.90240      119.58900        0.90240
    2   19   13       12.32800        1.53600       11.69200        1.53600
    2   19   14       29.97570        0.68850       30.94430        0.68850
    2   19   15        8.16424        1.94500        8.26376        1.94500
    2   19   16       29.32050        0.81800       26.43950        0.81800
    2   19   17       14.70850        1.38400       16.75150        1.38400
    2   19   18       50.31900        0.66060       51.46100        0.66060
    2   19   19       17.97200        1.18700       21.50800        1.18700
    2   19   20       12.85980        1.85300       12.42020        1.85300
    2   19   21       32.82650        0.88940       26.99350        0.88940
    2   19   22       31.02850        0.89590       33.21150        0.89590
    2   19   23       15.55150        1.56700       19.76850        1.56700
    2   19   26       25.67770        1.13200       26.66230        1.13200
    2   19   27       24.63300        1.33800       21.42700        1.33800
    2   20    0       66.19000        0.63640       66.19000        0.63640
    2   20    1       64.67854        0.44040       64.36145        0.44040
    2   20    2       36.90450        0.31860       34.63550        0.31860
    2   20    3       63.20400        0.42820       60.59600        0.42820
    2   20    4       42.17300        0.33750       44.04700        0.33750
    2   20    5       66.97850        0.56700       61.42150        0.56700
    2   20    6       18.19450        0.73040       14.26550        0.73040
    2   20    7       22.28450        0.74500       18.23550        0.74500
    2   20    8       62.17105        0.50750       61.84895        0.50750
    2   20    9       37.62250        0.43070       44.21750        0.43070
    2   20   10       40.27200        0.45470       41.94800        0.45470
    2   20   11       59.41300        0.52630       56.54700        0.52630
    2   20   12       37.58250        0.54130       39.39750        0.54130
    2   20   13       74.29500        0.68290       75.76500        0.68290
    2   20   14       48.72650        0.59420       46.35350        0.59420
    2   20   15       20.27450        1.12600       16.30550        1.12600
    2   20   16       44.87390        0.62260       43.88610        0.62260
    2   20   17       33.26615        0.73050       32.97385        0.73050
    2   20   18       14.60200        1.45200       17.93800        1.45200
    2   20   19        9.41135        2.05800        8.52465        2.05800
    2   20   20       24.03650        1.05500       21.34350        1.05500
    2   20   21       24.32100        1.04900       26.13900        1.04900
    2   20   22       14.34635        1.72500       13.87365        1.72500
    2   20   23       23.87600        1.19600       22.34400        1.19600
    2   20   25       12.71550        2.07500       14.68450        2.07500
    2   20   26       11.74200        1.97600       17.17800        1.97600
    2   21    0       45.72000        0.61360       45.72000        0.61360
    2   21    1       45.84295        0.35050       45.07705        0.35050
    2   21    2       57.05900        0.39340       53.74100        0.39340
    2   21    3       77.31400        0.52400       79.56600        0.52400
    2   21    4       40.13900        0.33150       43.46100        0.33150
    2   21    5       50.59700        0.43700       55.08300        0.43700
    2   21    6       62.38800        0.58310       66.93201        0.58310
    2   21    7       34.79350        0.48270       41.72650        0.48270
    2   21    8       19.42500        0.31740       17.83500        0.31740
    2   21    9       34.43500        0.41150       33.30500        0.41150
    2   21   10       26.62350        0.46350       29.19650        0.46350
    2   21   11       87.16988        0.68090       87.21013        0.68090
    2   21   12       36.52245        0.53200       37.39755        0.53200
    2   21   13       44.00050        0.56070       47.05950        0.56070
    2   21   14       59.50850        0.59990       55.81150        0.59990
    2   21   15       37.33300        0.64350       34.08700        0.64350
    2   21   16        8.08000        1.92900        6.51000        1.92900
    2   21   18       51.74450        0.63110       46.21550        0.63110
    2   21   19       29.97950        0.76590       35.74050        0.76590
    2   21   20       33.73250        0.74270       36.10750        0.74270
    2   21   22       25.51185        1.00600       25.64815        1.00600
    2   21   24       22.99550        1.13000       24.34450        1.13000
    2   21   25       20.77500        1.27000       23.68500        1.27000
    2   21   26       15.37650        1.61900       20.54350        1.61900
    2   22    0       40.18000        0.47230       40.18000        0.47230
    2   22    1       42.81700        0.34580       44.74300        0.34580
    2   22    2       99.25200        0.63990       96.10800        0.63990
    2   22    3       60.21750        0.41870       59.38250        0.41870
    2   22    4      155.34201        1.02300      158.85800        1.02300
    2   22    5       30.00250        0.28780       25.63750        0.28780
    2   22    6       28.21625        0.51070       28.52375        0.51070
    2   22    7       58.95600        0.72130       61.54400        0.72130
    2   22    8      124.12640        0.92760      124.87360        0.92760
    2   22    9       12.89900        0.46860        9.08100        0.46860
    2   22   10       29.33000        0.45660       30.97000        0.45660
    2   22   11       72.03700        0.67750       81.56300        0.67750
    2   22   12        9.12670        1.46000        9.85330        1.46000
    2   22   13       32.57200        0.58910       30.18800        0.58910
    2   22   15       44.86200        0.59940       43.45800        0.59940
    2   22   16       49.50945        0.61840       50.03055        0.61840
    2   22   17       36.15250        0.68140       31.88750        0.68140
    2   22   18       22.56150        0.90930       26.25850        0.90930
    2   22   19       42.96500        0.65540       38.41500        0.65540
    2   22   21       10.50250        1.96000       14.79750        1.96000
    2   22   22       10.72550        2.10000       13.47450        2.10000
    2   22   23       30.87980        0.88680       31.24020        0.88680
    2   22   25        7.09795        2.12800        7.21205        2.12800
    2   22   26       10.61600        2.27200        7.54000        2.27200
    2   23    0       37.90000        0.47320       37.90000        0.47320
    2   23    1       75.45850        0.51420       78.34150        0.51420
    2   23    2       24.08550        0.35090       24.53450        0.35090
    2   23    3       43.75600        0.34930       44.64400        0.34930
    2   23    4       62.12400        0.44210       63.99600        0.44210
    2   23    5       49.59550        0.37170       53.66450        0.37170
    2   23    6       32.24450        0.55910       29.41550        0.55910
    2   23    7       73.57700        0.79010       68.32300        0.79010
    2   23    8      109.42850        0.85740      113.57150        0.85740
    2   23    9       31.67150        0.32440       28.44850        0.32440
    2   23   10       18.33850        0.53630       20.54150        0.53630
    2   23   11       45.85800        0.50540       41.44200        0.50540
    2   23   12       26.29650        0.56650       28.36350        0.56650
    2   23   13       31.45200        0.60420       25.62800        0.60420
    2   23   14       62.32150        0.63780       65.29850        0.63780
    2   23   15       49.91750        0.59290       44.82250        0.59290
    2   23   16       28.12600        0.74330       29.15400        0.74330
    2   23   17       29.26400        0.72590       30.67600        0.72590
    2   23   18       37.89000        0.64600       34.95000        0.64600
    2   23   19       28.52080        0.77510       29.09920        0.77510
    2   23   20       10.07250        1.83700       15.20750        1.83700
    2   23   21       19.88150        1.47200       13.15850        1.47200
    2   23   22       44.88921        0.71500       44.91080        0.71500
    2   23   23       33.48135        0.85530       34.35865        0.85530
    2   23   25       11.34600        1.97200       15.35400        1.97200
    2   23   26       11.00495        2.32800       11.01505        2.32800
    2   24    0       18.73000        0.65100       18.73000        0.65100
    2   24    1       39.12400        0.34930       44.35600        0.34930
    2   24    2       18.84450        0.42210       21.05550        0.42210
    2   24    3       69.40400        0.47230       67.75600        0.47230
    2   24    4       83.65051        0.58560       92.00950        0.58560
    2   24    5       58.46950        0.46350       54.57050        0.46350
    2   24    6       68.75400        0.75150       62.64600        0.75150
    2   24    7       82.36150        0.86740       83.57850        0.86740
    2   24    8       18.28800        1.38400       20.53200        1.38400
    2   24    9       20.14350        0.89270       18.15650        0.89270
    2   24   10       53.38200        0.45880       49.57800        0.45880
    2   24   11       41.05545        0.49700       41.44455        0.49700
    2   24   12       26.39950        0.56020       23.84050        0.56020
    2   24   13       46.88500        0.54150       44.61500        0.54150
    2   24   14       30.89840        0.60310       30.42160        0.60310
    2   24   15       30.65600        0.65590       29.58400        0.65590
    2   24   16       15.62600        1.12600       16.83400        1.12600
    2   24   17       37.30885        0.63120       37.19115        0.63120
    2   24   18        6.10970        1.85300        6.91230        1.85300
    2   24   20        9.94356        2.07400        9.95644        2.07400
    2   24   21       29.27840        0.85370       29.14160        0.85370
    2   24   22       16.55350        1.36500       22.12650        1.36500
    2   24   25       19.25850        1.37700       22.26150        1.37700
    2   24   26       13.36600        1.98000       13.83400        1.98000
    2   25    0       77.06000        0.73130       77.06000        0.73130
    2   25    1       33.95550        0.35090       32.52450        0.35090
    2   25    2       30.61926        0.35220       30.62074        0.35220
    2   25    3       43.50950        0.36480       46.53050        0.36480
    2   25    4       22.27000        0.33530       26.81000        0.33530
    2   25    5       81.11650        0.56030       82.76350        0.56030
    2   25    6       45.38350        0.65620       42.07650        0.65620
    2   25    7       71.22800        0.78150       64.17200        0.78150
    2   25    8       66.79300        0.78870       64.68700        0.78870
    2   25    9       31.84500        0.96890       33.39500        0.96890
    2   25   10       10.92260        0.44480       11.51740        0.44480
    2   25   11       57.26100        0.54980       57.41900        0.54980
    2   25   12        9.40450        1.11700       14.47550        1.11700
    2   25   13       34.93250        0.51870       36.68750        0.51870
    2   25   14       13.68575        1.05900       14.43425        1.05900
    2   25   15       49.49250        0.57100       48.02750        0.57100
    2   25   16       56.29670        0.59740       57.02330        0.59740
    2   25   17       25.41020        0.70530       25.56980        0.70530
    2   25   20       18.27200        1.23200       16.92800        1.23200
    2   25   23       12.64000        2.13400        8.92000        2.13400
    2   25   24       21.88900        1.17100       24.11100        1.17100
    2   26    0       18.62000        0.73070       18.62000        0.73070
    2   26    1       39.59700        0.35610       38.20300        0.35610
    2   26    2       33.05680        0.35020       34.04320        0.35020
    2   26    3      121.75600        0.81010      126.84400        0.81010
    2   26    4       88.68200        0.61340       95.33801        0.61340
    2   26    5       70.66800        0.56370       75.27200        0.56370
    2   26    6       97.10900        0.99830      100.21101        0.99830
    2   26    7       76.93800        0.83010       73.58200        0.83010
    2   26    8       26.34500        1.08200       21.23500        1.08200
    2   26    9       74.52450        0.99250       77.09550        0.99250
    2   26   10       46.91950        0.73120       44.24050        0.73120
    2   26   11       23.47750        0.34690       22.00250        0.34690
    2   26   12       32.61550        0.47410       36.78450        0.47410
    2   26   13       57.01100        0.55460       52.68900        0.55460
    2   26   14        9.92950        1.30200       12.49050        1.30200
    2   26   15       42.22550        0.55350       40.63450        0.55350
    2   26   17       26.18550        0.74590       22.67450        0.74590
    2   26   18       14.62400        1.33700       13.65600        1.33700
    2   26   19       21.70850        0.99650       19.89150        0.99650
    2   26   20       31.99385        0.76500       32.56615        0.76500
    2   26   21       28.95450        0.80870       30.82550        0.80870
    2   26   22       21.79850        1.35600       15.86150        1.35600
    2   26   24        7.79450        1.93800       15.42550        1.93800
    2   27    0       19.19000        0.73440       19.19000        0.73440
    2   27    1       63.42600        0.45310       65.67400        0.45310
    2   27    2       83.80050        0.54990       79.95950        0.54990
    2   27    3       75.43705        0.51290       74.44296        0.51290
    2   27    4       79.71700        0.59430       72.98300        0.59430
    2   27    5       47.95250        0.52490       43.96750        0.52490
    2   27    6       67.36850        0.77960       72.07150        0.77960
    2   27    7       38.47150        0.77590       41.48850        0.77590
    2   27    8       66.75135        0.93090       67.68865        0.93090
    2   27    9       36.72250        1.07100       32.47750        1.07100
    2   27   10       41.67140        1.02500       42.52860        1.02500
    2   27   11       57.82450        0.79010       56.71550        0.79010
    2   27   12       42.98100        0.49630       44.93900        0.49630
    2   27   13       19.27500        0.63620       17.08500        0.63620
    2   27   14       35.57700        0.51830       36.08300        0.51830
    2   27   17       29.61100        0.66390       31.34900        0.66390
    2   27   18       40.77950        0.60880       37.80050        0.60880
    2   27   19       14.98950        1.35800       13.19050        1.35800
    2   27   20       24.75300        0.86180       28.48700        0.86180
    2   27   23       28.56550        0.90370       27.45450        0.90370
    2   27   24        8.42100        2.14000        7.02700        2.14000
    2   28    0       85.90000        0.81010       85.90000        0.81010
    2   28    1       70.35800        0.49150       72.42200        0.49150
    2   28    2       69.41300        0.48040       67.94700        0.48040
    2   28    3       50.80050        0.50680       45.17950        0.50680
    2   28    4       39.67250        0.41090       34.82750        0.41090
    2   28    5       52.35700        0.45580       50.08300        0.45580
    2   28    6       62.26800        0.68800       58.89200        0.68800
    2   28    7       43.50950        0.92530       39.81050        0.92530
    2   28    8       20.06050        1.81100       18.19950        1.81100
    2   28    9       56.11250        0.93270       57.26750        0.93270
    2   28   10       44.40050        0.91710       52.27950        0.91710
    2   28   11       13.27700        2.46400       18.36300        2.46400
    2   28   12       64.52100        0.55720       67.39900        0.55720
    2   28   14       24.35500        0.56430       28.08500        0.56430
    2   28   15       32.69975        0.53900       33.62025        0.53900
    2   28   16       18.27500        0.94720       12.36500        0.94720
    2   28   17       18.75000        0.81400       23.91000        0.81400
    2   28   18       13.24000        1.27400       14.64000        1.27400
    2   28   19       18.47420        1.01400       18.32580        1.01400
    2   28   21       12.86835        1.80600       11.93165        1.80600
    2   28   23       13.35000        1.66300       17.51000        1.66300
    2   28   24       18.92000        1.54100       15.00000        1.54100
    2   28   25       19.09550        1.46100       15.84450        1.46100
    2   29    0       48.06000        0.66640       48.06000        0.66640
    2   29    1       64.86301        0.52150       68.87700        0.52150
    2   29    2       63.36800        0.51570       66.67200        0.51570
    2   29    3       21.39175        0.54030       21.10825        0.54030
    2   29    4       51.51810        0.48530       50.80190        0.48530
    2   29    5       12.95550        0.58000       14.74450        0.58000
    2   29    7       46.09400        0.87110       43.14600        0.87110
    2   29    8       26.54100        1.08600       32.25900        1.08600
    2   29    9       33.76600        1.20000       30.31400        1.20000
    2   29   10       35.98500        1.10400       37.59500        1.10400
    2   29   11       38.93750        1.04900       41.06250        1.04900
    2   29   12       47.29505        0.74640       46.86495        0.74640
    2   29   13       13.30950        0.60710       16.91050        0.60710
    2   29   15       14.37600        0.77210       20.82400        0.77210
    2   29   16       30.40415        0.55510       29.89585        0.55510
    2   29   17       20.41800        0.78860       22.36200        0.78860
    2   29   18       32.68800        0.63170       30.25200        0.63170
    2   29   19       19.80100        1.05900       16.07900        1.05900
    2   29   20       22.87900        0.93600       20.88100        0.93600
    2   29   21       16.74750        1.14400       19.69250        1.14400
    2   29   22       18.31300        1.19100       20.56700        1.19100
    2   29   23        7.94950        2.07400       10.97650        2.07400
    2   29   24       17.91750        1.30200       20.50250        1.30200
    2   30    0       27.14000        0.76000       27.14000        0.76000
    2   30    1       42.04350        0.46740       39.07650        0.46740
    2   30    3       37.82765        0.45460       38.09235        0.45460
    2   30    4       60.98800        0.54730       62.13200        0.54730
    2   30    5       55.80000        0.50580       51.32000        0.50580
    2   30    6       13.77720        1.59500       13.20280        1.59500
    2   30    7       25.55700        1.30300       25.30300        1.30300
    2   30    8       78.00700        1.02100       81.79300        1.02100
    2   30    9       84.21249        1.06700       82.90750        1.06700
    2   30   10       59.55800        0.93540       61.02200        0.93540
    2   30   11       22.81000        1.68500       19.89000        1.68500
    2   30   12       30.71450        1.33800       26.76550        1.33800
    2   30   13       56.07900        0.51270       57.20100        0.51270
    2   30   14       49.32350        0.51190       48.17650        0.51190
    2   30   15       25.82750        0.50740       28.39250        0.50740
    2   30   17       13.38650        1.10900       14.59350        1.10900
    2   30   20        6.03940        1.82400        6.59460        1.82400
    2   30   22       13.12400        1.85200       10.15600        1.85200
    2   30   24        6.02650        1.93100        7.21550        1.93100
    2   31    0       66.41000        0.82520       66.41000        0.82520
    2   31    1       18.84050        0.66470       26.25950        0.66470
    2   31    2       38.57550        0.47920       35.66450        0.47920
    2   31    3       52.94610        0.50280       52.45390        0.50280
    2   31    4       43.21130        0.45880       42.46870        0.45880
    2   31    6       30.97760        0.34810       31.56240        0.34810
    2   31    7       52.93000        0.83080       49.75000        0.83080
    2   31    8       80.90650        1.00600       76.93349        1.00600
    2   31    9       31.65550        1.03500       39.34450        1.03500
    2   31   10       13.02750        2.45600       15.55250        2.45600
    2   31   11       25.52450        1.76500       18.95550        1.76500
    2   31   12       18.49950        2.20200       16.88050        2.20200
    2   31   13       20.57765        1.26700       20.50236        1.26700
    2   31   14        5.77650        0.92510        7.39350        0.92510
    2   31   15       20.18450        0.54470       21.19550        0.54470
    2   31   18       10.40736        1.47800       10.33264        1.47800
    2   31   19       17.63950        1.07400       16.62050        1.07400
    2   31   20       23.83500        0.85720       23.34500        0.85720
    2   31   21       15.31550        1.49200       12.00450        1.49200
    2   31   22       16.54200        1.20800       18.61800        1.20800
    2   31   23       17.99800        1.15100       19.46200        1.15100
    2   31   24        6.54800        1.93800        8.50400        1.93800
    2   32    0       14.61000        1.42600       14.61000        1.42600
    2   32    1       35.53300        0.50990       39.12700        0.50990
    2   32    4       26.05500        0.48070       33.52500        0.48070
    2   32    5       43.60000        0.47270       46.66000        0.47270
    2   32    6       12.36120        0.47550       11.79880        0.47550
    2   32    7       92.03150        1.13400       95.98850        1.13400
    2   32    8       27.01600        1.18800       31.14400        1.18800
    2   32    9       60.48580        0.93030       60.37420        0.93030
    2   32   10       57.23800        0.92910       60.94200        0.92910
    2   32   11       20.16550        1.46500       28.23450        1.46500
    2   32   12       37.17100        1.08900       35.98900        1.08900
    2   32   13       19.05050        1.92600       22.08950        1.92600
    2   32   14       42.28005        0.83980       42.79995        0.83980
    2   32   16       25.55850        0.55050       21.28150        0.55050
    2   32   17       18.61050        0.67390       22.82950        0.67390
    2   32   18       17.44750        0.83710       19.51250        0.83710
    2   32   19        8.59600        1.73300        4.95400        1.73300
    2   32   21        8.28650        1.89800        9.92350        1.89800
    2   32   23       11.14050        1.63200       13.03950        1.63200
    2   33    0       52.44000        0.74390       52.44000        0.74390
    2   33    1       16.24250        0.96950       14.01750        0.96950
    2   33    2       59.61960        0.54670       59.54040        0.54670
    2   33    3       33.01145        0.50410       32.10855        0.50410
    2   33    4       74.66151        0.62420       71.29850        0.62420
    2   33    5       30.03250        0.45610       27.10750        0.45610
    2   33    6       17.10000        0.42860       18.50000        0.42860
    2   33    7       32.94227        1.05900       32.97773        1.05900
    2   33    8       52.16850        0.87030       49.77150        0.87030
    2   33    9       52.06300        0.89140       50.13700        0.89140
    2   33   10       41.43517        0.99570       41.52483        0.99570
    2   33   11       19.67095        1.71000       20.00905        1.71000
    2   33   12        7.57000        2.44800        9.17400        2.44800
    2   33   13        9.59950        2.62200       13.32050        2.62200
    2   33   14       38.44600        1.13200       37.37400        1.13200
    2   33   15        4.61300        0.87180        9.02100        0.87180
    2   33   17       35.93600        0.50650       37.88400        0.50650
    2   33   18        9.62600        1.31800       11.85400        1.31800
    2   33   20       14.77000        1.20600       12.85000        1.20600
    2   33   23       15.86500        1.50600        7.55500        1.50600
    2   34    0       49.27000        0.72820       49.27000        0.72820
    2   34    1       20.94810        0.70350       20.85190        0.70350
    2   34    2       59.13250        0.54270       56.40750        0.54270
    2   34    3       38.67305        0.48160       38.96695        0.48160
    2   34    5       52.62450        0.51240       53.87550        0.51240
    2   34    7       23.07800        1.34700       26.70200        1.34700
    2   34    8       22.42200        1.42400       24.97800        1.42400
    2   34    9       16.48950        1.77600       19.35050        1.77600
    2   34   10       25.98095        1.35900       25.35905        1.35900
    2   34   11       17.38150        1.88700       20.97850        1.88700
    2   34   12       25.48970        1.42000       24.75030        1.42000
    2   34   13       24.17345        1.40900       24.90655        1.40900
    2   34   14       34.77835        1.19300       34.28165        1.19300
    2   34   15       15.77750        2.10500       22.14250        2.10500
    2   34   16       10.05250        0.72380        8.49350        0.72380
    2   34   17       37.81000        0.49430       39.57000        0.49430
    2   34   19        7.87350        1.68100        6.41250        1.68100
    2   34   20       26.78850        0.68030       24.79150        0.68030
    2   34   22       15.59600        1.17600       13.02400        1.17600
    2   35    0       33.37000        0.75330       33.37000        0.75330
    2   35    1       15.75060        0.98350       14.78940        0.98350
    2   35    2       64.27700        0.57390       62.40300        0.57390
    2   35    3        9.13500        1.53000        6.07500        1.53000
    2   35    4       43.85700        0.47900       40.88300        0.47900
    2   35    5       14.39000        0.64780       17.71000        0.64780
    2   35    6       32.69100        0.41100       28.90900        0.41100
    2   35    7       34.88600        1.04900       32.85400        1.04900
    2   35    8       52.08300        0.87240       50.31700        0.87240
    2   35    9       19.91550        1.55300       21.28450        1.55300
    2   35   10       35.85400        0.97860       34.34600        0.97860
    2   35   11       16.22800        2.32500        9.19200        2.32500
    2   35   12       22.17850        2.04300       16.02150        2.04300
    2   35   13       17.09050        2.38400       14.60950        2.38400
    2   35   14        9.50850        2.67300       14.25150        2.67300
    2   35   15       28.46500        2.13300       13.89500        2.13300
    2   35   16        8.28050        1.97400        9.94350        1.97400
    2   35   19        6.84600        1.55300        4.58400        1.55300
    2   35   21       12.15675        1.33500       11.34325        1.33500
    2   35   22       27.00900        0.64220       30.01100        0.64220
    2   36    0        6.95200        2.91000        6.95200        2.91000
    2   36    1       40.46450        0.51730       39.25550        0.51730
    2   36    2       46.61250        0.52160       53.44750        0.52160
    2   36    3       12.94000        0.98140       14.94000        0.98140
    2   36    4       23.07950        0.58770       20.70050        0.58770
    2   36    5       22.55700        0.49260       20.66300        0.49260
    2   36    6       36.04550        0.44350       40.81450        0.44350
    2   36    7       29.12265        1.16500       28.21735        1.16500
    2   36    8       35.87600        1.11900       28.96400        1.11900
    2   36    9       14.19575        2.34500       14.78425        2.34500
    2   36   10       22.66100        1.40300       28.55900        1.40300
    2   36   11       23.79900        1.39900       24.78100        1.39900
    2   36   12       10.13650        2.52400       12.52350        2.52400
    2   36   13       20.83400        2.18800       12.80600        2.18800
    2   36   14       26.32550        1.69500       19.79450        1.69500
    2   36   15       17.73700        2.26700       16.04300        2.26700
    2   36   16       14.72000        2.29900       28.16000        2.29900
    2   36   17        5.11300        0.94880        8.19500        0.94880
    2   36   18        7.99200        1.36700        5.27400        1.36700
    2   36   19       17.82900        0.68000       18.97100        0.68000
    2   36   20       21.37650        0.67300       23.64350        0.67300
    2   36   21        7.82250        1.62100        4.89350        1.62100
    2   36   22       21.96200        0.76500       20.03800        0.76500
    2   37    0       58.62000        0.77610       58.62000        0.77610
    2   37    1       20.15800        0.70670       23.40200        0.70670
    2   37    2       34.28100        0.54430       28.23900        0.54430
    2   37    3       37.03490        0.50560       36.14510        0.50560
    2   37    4       38.02950        0.49540       30.09050        0.49540
    2   37    5       60.54550        0.55110       60.83450        0.55110
    2   37    6       38.98584        0.44870       38.97416        0.44870
    2   37    7       28.24877        0.86120       28.33124        0.86120
    2   37    8       38.73950        0.97770       36.36050        0.97770
    2   37    9        6.64900        2.26300       12.21900        2.26300
    2   37   10       22.88550        1.88900       15.15450        1.88900
    2   37   11       31.68450        1.32300       23.39550        1.32300
    2   37   12       12.76250        2.37600        8.21750        2.37600
    2   37   13       18.67450        2.06000       16.88550        2.06000
    2   37   14       27.99150        1.43400       26.02850        1.43400
    2   37   15       39.02800        1.09400       38.27200        1.09400
    2   37   16       25.47000        1.59800       23.43000        1.59800
    2   37   17       16.68700        2.54900       12.17300        2.54900
    2   37   18        7.62150        0.90040        8.93450        0.90040
    2   37   20       32.15575        0.52600       31.94425        0.52600
    2   37   21       12.91485        1.01200       13.78515        1.01200
    2   38    0       14.66000        1.50100       14.66000        1.50100
    2   38    1       14.67700        0.97610       16.44300        0.97610
    2   38    2        9.82850        1.38700       11.67150        1.38700
    2   38    3       15.86700        0.96070       13.49300        0.96070
    2   38    4       12.10050        1.32200        7.11350        1.32200
    2   38    5       38.05300        0.45690       39.44700        0.45690
    2   38    6       21.39760        0.44580       21.80240        0.44580
    2   38    7       20.78200        1.14800       30.25800        1.14800
    2   38    8        9.44800        2.42400       13.23200        2.42400
    2   38    9       16.91700        1.82300       22.88300        1.82300
    2   38   10       16.11000        1.66200       27.35000        1.66200
    2   38   11       23.64000        1.73100       19.34000        1.73100
    2   38   12       22.33100        1.96900       17.08900        1.96900
    2   38   13       28.08350        1.47100       23.55650        1.47100
    2   38   14       21.43650        1.61400       24.78350        1.61400
    2   38   15       26.91750        1.46800       24.22250        1.46800
    2   38   16        9.52150        2.71300       12.09850        2.71300
    2   38   17        7.30250        2.52900        8.88550        2.52900
    2   38   18       12.03000        2.38700       22.99000        2.38700
    2   38   19       10.00450        0.74950       11.39550        0.74950
    2   38   20       20.87095        0.58250       20.12905        0.58250
    2   38   21       12.12000        0.97840       14.78000        0.97840
    2   39    0       19.67000        1.14000       19.67000        1.14000
    2   39    1       30.38950        0.58690       29.13050        0.58690
    2   39    2       16.95450        1.09400       11.72550        1.09400
    2   39    3       53.70350        0.53060       53.29650        0.53060
    2   39    4       72.38050        0.63340       74.41950        0.63340
    2   39    5       25.24200        0.48230       23.63800        0.48230
    2   39    7       29.38500        0.84110       15.49500        0.84110
    2   39    8       23.26950        1.40900       21.63050        1.40900
    2   39    9       39.44650        0.97710       41.47350        0.97710
    2   39   10       28.53280        1.28300       27.70720        1.28300
    2   39   11       25.59000        1.25000       31.27000        1.25000
    2   39   12       14.41800        2.40500        7.58200        2.40500
    2   39   13       35.44480        1.10500       35.25520        1.10500
    2   39   14       34.63350        1.24300       28.86650        1.24300
    2   39   15       21.49050        2.42300       12.60950        2.42300
    2   39   16       30.50150        1.37600       36.53850        1.37600
    2   39   17       29.96500        1.97400       19.93500        1.97400
    2   39   18       18.62850        2.57500       10.75150        2.57500
    2   39   19        7.92650        2.01700        9.98350        2.01700
    2   39   20       11.27200        0.93590        8.20600        0.93590
    2   40    0       50.44000        0.74950       50.44000        0.74950
    2   40    1       27.67350        0.65980       23.44650        0.65980
    2   40    2       14.84850        0.96970       17.11150        0.96970
    2   40    3        9.52600        1.24900       13.87400        1.24900
    2   40    4       30.69105        0.50150       31.52895        0.50150
    2   40    5       29.53500        0.46840       31.12500        0.46840
    2   40    6       14.29850        0.56390       21.62150        0.56390
    2   40    7        8.50050        1.71900        9.62150        1.71900
    2   40    8       11.69050        2.52300        9.90950        2.52300
    2   40    9       14.36160        2.29900       14.65840        2.29900
    2   40   10       26.61595        1.31300       26.50405        1.31300
    2   40   11       14.86200        2.52600        9.61800        2.52600
    2   40   12       12.43850        2.45500       15.02150        2.45500
    2   40   13       16.55900        2.24800       15.62100        2.24800
    2   40   14       39.74200        1.14000       36.91800        1.14000
    2   40   15       25.64550        1.64700       26.67450        1.64700
    2   40   16       24.58050        1.87700       18.37950        1.87700
    2   40   17       21.14150        2.26800       14.65850        2.26800
    2   40   18       16.00250        2.66100       11.13750        2.66100
    2   40   19       21.96100        1.67500       29.61900        1.67500
    2   40   20       16.36800        1.90600        9.87200        1.90600
    2   41    0        6.91700        2.98500        6.91700        2.98500
    2   41    1       37.77150        0.55540       29.94850        0.55540
    2   41    2       10.01700        1.61500        8.73700        1.61500
    2   41    3       17.06600        0.83720       15.65400        0.83720
    2   41    4       25.87200        0.54390       28.26800        0.54390
    2   41    5       17.59730        0.63510       18.54270        0.63510
    2   41    6       53.34000        0.51400       52.04000        0.51400
    2   41    7       16.67040        1.34200       16.24960        1.34200
    2   41    8       19.67250        1.76000       15.94750        1.76000
    2   41    9        8.26100        2.39200       14.45900        2.39200
    2   41   10       12.64700        2.21300        6.78100        2.21300
    2   41   11       29.92500        1.23100       34.03500        1.23100
    2   41   12       29.30100        1.27400       32.89900        1.27400
    2   41   13       19.21400        1.72500       27.70600        1.72500
    2   41   14       23.92400        1.82900       16.99600        1.82900
    2   41   15       30.68400        1.32800       28.01600        1.32800
    2   41   16       11.44800        2.30400       18.79200        2.30400
    2   41   17       20.27800        2.38200       10.46200        2.38200
    2   41   18       23.60560        1.79100       23.75440        1.79100
    2   41   19       12.60950        2.50600       14.27050        2.50600
    2   42    0       45.58000        0.74580       45.58000        0.74580
    2   42    1       43.57100        0.52110       47.32900        0.52110
    2   42    2       34.74670        0.53550       35.67330        0.53550
    2   42    3       12.36150        1.09300       13.45850        1.09300
    2   42    4       11.03000        1.37700        5.42000        1.37700
    2   42    5       22.10300        0.52620       23.39700        0.52620
    2   42    6       32.77850        0.43520       34.78150        0.43520
    2   42    7       32.15005        0.41450       32.70995        0.41450
    2   42    8       11.87100        2.43800        7.77100        2.43800
    2   42    9       31.88450        1.31600       24.01550        1.31600
    2   42   10       28.43100        1.35500       27.32900        1.35500
    2   42   11       17.35450        2.11600       15.94550        2.11600
    2   42   12       30.22000        1.75400       17.90000        1.75400
    2   42   13       36.76850        1.23200       30.87150        1.23200
    2   42   14       36.42050        1.22100       30.85950        1.22100
    2   42   15       26.25150        1.47800       28.52850        1.47800
    2   42   16       18.12500        2.27400        7.47500        2.27400
    2   42   17       10.66700        2.43700       18.41300        2.43700
    2   42   18       21.27560        1.76000       21.10440        1.76000
    2   42   19        8.56400        2.32300        6.66200        2.32300
    2   43    0        4.78200        2.77000        4.78200        2.77000
    2   43    1       14.94250        1.08400       13.07750        1.08400
    2   43    2       19.13865        0.80370       18.26135        0.80370
    2   43    3       31.52550        0.56730       28.67450        0.56730
    2   43    4       20.34900        0.73060       15.51100        0.73060
    2   43    5       42.28785        0.47990       41.83215        0.47990
    2   43    6       15.60330        0.59540       14.89670        0.59540
    2   43    7       22.09700        1.11900       17.96300        1.11900
    2   43    8        7.62400        2.39500        9.68800        2.39500
    2   43    9       16.39600        1.99100       18.92400        1.99100
    2   43   10       29.75735        1.32600       29.06265        1.32600
    2   43   11       20.07300        1.93400       18.68700        1.93400
    2   43   12       12.30050        2.27600       20.51950        2.27600
    2   43   13        6.03450        2.36100        9.04150        2.36100
    2   43   14        9.56100        2.54600        8.03500        2.54600
    2   43   15       24.60500        2.21300       13.97500        2.21300
    2   43   16       24.31850        1.83000       18.48150        1.83000
    2   43   17       43.18800        1.10100       40.17200        1.10100
    2   43   18       24.58200        1.49700       27.43800        1.49700
    2   44    0       46.37000        0.74940       46.37000        0.74940
    2   44    1       36.58105        0.53480       36.91895        0.53480
    2   44    2       36.43700        0.54000       34.44300        0.54000
    2   44    3       14.54900        1.36100        8.21100        1.36100
    2   44    4        5.85050        1.47200        9.11550        1.47200
    2   44    5       30.59545        0.47660       30.80455        0.47660
    2   44    6       10.47150        0.80000       13.82850        0.80000
    2   44    7       15.14050        1.56400       19.27950        1.56400
    2   44    8       18.67700        2.26400        9.80300        2.26400
    2   44    9       22.40850        1.80600       18.25150        1.80600
    2   44   10       21.43450        1.59600       26.16550        1.59600
    2   44   11       27.84255        1.30900       27.39745        1.30900
    2   44   12       37.51620        1.08000       37.00380        1.08000
    2   44   13       15.44550        2.49100        8.31450        2.49100
    2   44   14       13.88150        2.27000       16.75850        2.27000
    2   44   15       26.42500        1.42200       28.73500        1.42200
    2   44   16        9.84050        2.56000        8.64950        2.56000
    2   44   17       11.51650        2.32200       20.44350        2.32200
    2   45    0       50.51000        0.75720       50.51000        0.75720
    2   45    1        8.43950        1.54200       12.38050        1.54200
    2   45    2       29.65600        0.61740       27.84400        0.61740
    2   45    3       39.03800        0.52240       34.86200        0.52240
    2   45    4       20.93200        0.71850       18.12800        0.71850
    2   45    5       19.55650        0.63510       17.52350        0.63510
    2   45    6       24.93450        0.48310       23.68550        0.48310
    2   45    7       16.61200        1.41900       17.68800        1.41900
    2   45    8       13.43550        2.47400       11.62450        2.47400
    2   45    9       17.75600        1.77600       19.78400        1.77600
    2   45   10       21.58660        1.71500       21.87340        1.71500
    2   45   11       39.90200        1.08500       41.47800        1.08500
    2   45   12       11.70000        2.19700       22.22000        2.19700
    2   45   13       22.79000        2.02400       18.79000        2.02400
    2   45   14        9.42550        2.73700       12.43450        2.73700
    2   45   15       29.01230        1.47300       29.16770        1.47300
    2   45   16        7.74500        2.08600       21.93500        2.08600
    2   45   17       19.33115        1.85200       19.54885        1.85200
    2   46    0       24.65000        0.96890       24.65000        0.96890
    2   46    1       32.01050        0.57970       33.46950        0.57970
    2   46    2       20.28850        0.90610       15.89150        0.90610
    2   46    3       27.93900        0.58970       31.24100        0.58970
    2   46    4       21.84995        0.65270       22.69005        0.65270
    2   46    5       26.02250        0.54170       23.95750        0.54170
    2   46    6       15.75150        0.64690       16.24850        0.64690
    2   46    7       15.98450        1.46900       18.43550        1.46900
    2   46    8       34.45150        1.05200       38.54850        1.05200
    2   46    9       34.73000        1.18100       29.27000        1.18100
    2   46   10       55.32820        0.93430       56.27180        0.93430
    2   46   11       13.92350        2.58500       12.51650        2.58500
    2   46   12       17.67900        2.00500       18.84100        2.00500
    2   46   13       10.05200        2.43000       16.52800        2.43000
    2   46   14       11.27000        2.43100       16.03000        2.43100
    2   46   15       24.53900        1.70200       20.66100        1.70200
    2   46   16       14.36800        2.55700       10.27200        2.55700
    2   47    0       15.30000        1.52400       15.30000        1.52400
    2   47    1       19.39500        0.86440       18.28500        0.86440
    2   47    2       23.87550        0.72990       22.28450        0.72990
    2   47    3       23.91800        0.67310       26.04200        0.67310
    2   47    4       28.72700        0.56270       31.83300        0.56270
    2   47    5       17.20350        0.66450       20.45650        0.66450
    2   47    6       11.86875        0.89940       11.21125        0.89940
    2   47    7        9.11600        0.86210       10.20800        0.86210
    2   47    8       12.70750        2.54900        8.77250        2.54900
    2   47    9       10.52850        2.45800       15.63150        2.45800
    2   47   10        8.12250        2.44800       14.51750        2.44800
    2   47   11       10.64650        2.24600       20.03350        2.24600
    2   47   12       23.00500        1.67700       24.19500        1.67700
    2   47   13       16.46200        2.41600       15.31800        2.41600
    2   47   14        8.86550        2.56100       10.08650        2.56100
    2   47   15       15.94250        2.18800       18.27750        2.18800
    2   48    0       26.04000        0.93460       26.04000        0.93460
    2   48    1       36.30140        0.54320       36.17860        0.54320
    2   48    2       29.49550        0.63640       25.44450        0.63640
    2   48    3       24.15300        0.69650       20.58700        0.69650
    2   48    4       26.79800        0.58230       30.90200        0.58230
    2   48    5       21.68300        0.61570       20.37700        0.61570
    2   48    7       33.55830        0.44590       34.04170        0.44590
    2   48    8       11.26850        2.32700       19.29150        2.32700
    2   48    9       19.31100        2.26000       12.32900        2.26000
    2   48   10       24.27950        1.53900       20.46050        1.53900
    2   48   11       17.19000        2.39500       10.93000        2.39500
    2   48   12       22.89270        1.60300       23.50730        1.60300
    2   48   13        7.42800        2.55800       11.86400        2.55800
    2   48   14       41.49700        1.12400       37.04300        1.12400
    2   49    0       10.91000        2.55800       10.91000        2.55800
    2   49    1       22.84350        0.70550       25.81650        0.70550
    2   49    2       18.05950        0.89000       16.90050        0.89000
    2   49    4       25.35250        0.71690       18.96750        0.71690
    2   49    5        7.05415        1.58200        7.61185        1.58200
    2   49    6       13.06100        0.79630       14.61900        0.79630
    2   49    7       22.79100        0.44810       24.62900        0.44810
    2   49    8       19.14900        1.82600       20.69100        1.82600
    2   49    9       19.45150        2.28500       11.12850        2.28500
    2   49   10       20.37250        1.73700       21.86750        1.73700
    2   49   11       34.89380        1.18100       35.60620        1.18100
    2   49   12       18.22050        2.02100       21.19950        2.02100
    2   49   13        8.27285        2.34800        7.69115        2.34800
    2   50    0       13.58000        1.76000       13.58000        1.76000
    2   50    1       12.46100        1.46200        9.97900        1.46200
    2   50    2        7.15200        1.65500        4.75400        1.65500
    2   50    3       12.67650        1.13900       15.76350        1.13900
    2   50    4       25.32700        0.60860       28.01300        0.60860
    2   50    5       39.49110        0.50490       39.86890        0.50490
    2   50    6       16.72200        0.63490       21.65800        0.63490
    2   50    7       12.45700        0.66560       14.54300        0.66560
    2   50    8       18.33600        1.78400       25.90400        1.78400
    2   50    9       15.22700        2.10500       19.03300        2.10500
    2   50   10       19.03850        2.04300       15.24150        2.04300
    2   50   11        8.70500        2.17000       19.21500        2.17000
    2   50   12       19.54450        2.11100       17.47550        2.11100
    2   51    0       10.49000        2.59900       10.49000        2.59900
    2   51    1       22.38750        0.71670       25.65250        0.71670
    2   51    2       16.44570        0.97640       17.19430        0.97640
    2   51    3       16.08105        0.93170       16.57895        0.93170
    2   51    4       14.67995        1.01800       14.14005        1.01800
    2   51    5       27.24700        0.54260       28.33300        0.54260
    2   51    6       14.71400        0.72140       17.76600        0.72140
    2   51    7       11.32675        0.85330       10.53325        0.85330
    2   51    8       23.50000        1.88200       16.88000        1.88200
    2   51    9       16.66350        2.52700       11.09650        2.52700
    2   51   10        9.74820        2.60500       10.49180        2.60500
    2   51   11       24.96050        1.42100       30.41950        1.42100
    2   52    0       19.79000        1.25500       19.79000        1.25500
    2   52    1       15.75190        1.11800       15.38810        1.11800
    2   52    2       17.99535        0.91120       18.38465        0.91120
    2   52    3       31.53791        0.58110       31.44209        0.58110
    2   52    4       35.04050        0.54180       32.67950        0.54180
    2   52    5       19.27750        0.65720       21.44250        0.65720
    2   52    6       11.89250        1.02200       10.50750        1.02200
    2   52    7        9.06750        0.96480       10.32250        0.96480
    2   52    8       19.36700        1.79000       21.87300        1.79000
    2   52    9       13.04385        2.48100       13.93615        2.48100
    2   52   10        8.12200        2.23000        6.06000        2.23000
    2   53    0        6.33000        3.13600        6.33000        3.13600
    2   53    1        9.16150        1.67300       10.41450        1.67300
    2   53    2       14.84050        1.25800       11.35950        1.25800
    2   53    3       19.69350        0.80900       18.08650        0.80900
    2   53    4       10.73900        1.50400        6.77900        1.50400
    2   53    5       14.77300        0.96500       12.56700        0.96500
    2   53    6       20.20300        0.58890       23.73700        0.58890
    2   53    7       15.25850        0.57690       18.36150        0.57690
    2   53    8       13.89750        1.97300       20.78250        1.97300
    2   54    0        4.86600        2.85700        4.86600        2.85700
    2   54    1        6.37550        1.78200        7.80250        1.78200
    2   54    2        5.86903        1.65500        5.88696        1.65500
    2   54    3       12.38100        1.51900        6.66500        1.51900
    2   54    4       12.05050        1.00200       16.34950        1.00200
    2   54    5       10.09000        1.16300       10.53000        1.16300
    2   54    6        9.78250        1.07900       13.19750        1.07900
    2   55    0        4.35000        2.70500        4.35000        2.70500
    2   55    1        8.32845        1.73500        8.93955        1.73500
    2   55    2       22.36375        0.73430       21.99625        0.73430
    2   55    3        4.60750        1.58500        7.69050        1.58500
    2   55    4        6.80300        1.60300        7.90900        1.60300
    3    0    1        0.83590        0.60120        0.83590        0.60120
    3    0    3       15.01000        0.46850       15.01000        0.46850
    3    0    4       22.19000        0.48190       22.19000        0.48190
    3    0    5      197.20000        2.19800      197.20000        2.19800
    3    0    6      100.90000        1.14100      100.90000        1.14100
    3    0    7        6.72700        2.26000        6.72700        2.26000
    3    0    8       37.25000        0.63910       37.25000        0.63910
    3    0    9       30.80000        0.70850       30.80000        0.70850
    3    0   10       27.91000        0.74540       27.91000        0.74540
    3    0   11       13.37000        1.51300       13.37000        1.51300
    3    0   12       97.21000        1.12700       97.21000        1.12700
    3    0   13       94.10000        0.91880       94.10000        0.91880
    3    0   14       42.84000        0.72360       42.84000        0.72360
    3    0   15      119.50000        1.13300      119.50000        1.13300
    3    0   16       86.34000        0.88690       86.34000        0.88690
    3    0   17       22.04000        1.63700       22.04000        1.63700
    3    0   18        6.60700        3.63400        6.60700        3.63400
    3    0   19       22.05000        1.79800       22.05000        1.79800
    3    0   20        5.94000        3.56300        5.94000        3.56300
    3    0   21       25.12000        1.58300       25.12000        1.58300
    3    0   22       13.52000        2.73000       13.52000        2.73000
    3    0   23        5.21000        3.35600        5.21000        3.35600
    3    0   25       23.12000        1.69300       23.12000        1.69300
    3    0   26       12.35000        3.71800       12.35000        3.71800
    3    0   27        5.30700        3.31500        5.30700        3.31500
    3    0   28        4.91700        3.28700        4.91700        3.28700
    3    0   29       20.52000        2.02400       20.52000        2.02400
    3    1    0        1.27400        0.68810        1.27400        0.68810
    3    1    1        1.36285        0.51470        2.30915        0.51470
    3    1    3       52.34050        0.46030       59.93950        0.46030
    3    1    4       15.55086        0.42230       15.52914        0.42230
    3    1    5       67.04450        0.55930       69.37550        0.55930
    3    1    6       35.84700        0.38790       32.83300        0.38790
    3    1    7       25.20750        0.44100       30.13250        0.44100
    3    1    8       54.82910        0.49880       55.45090        0.49880
    3    1    9       27.96740        0.49270       28.37260        0.49270
    3    1   10       38.85650        0.49070       37.04350        0.49070
    3    1   11       46.94450        0.50650       53.49550        0.50650
    3    1   12       27.45210        0.63350       27.70790        0.63350
    3    1   13       76.90600        0.61200       71.63400        0.61200
    3    1   14       50.50370        0.49220       50.95630        0.49220
    3    1   15       54.88170        0.52330       55.09830        0.52330
    3    1   16       35.82260        0.61810       36.03740        0.61810
    3    1   17       76.79100        0.71500       70.56900        0.71500
    3    1   18       40.56450        0.72610       46.81550        0.72610
    3    1   19       64.21545        0.69560       64.40455        0.69560
    3    1   21       39.88615        0.74210       39.19385        0.74210
    3    1   22       14.74650        1.57000       16.71350        1.57000
    3    1   23       19.80600        1.33000       22.57400        1.33000
    3    1   24       24.84150        1.22800       21.83850        1.22800
    3    1   25        9.12400        2.12900        5.83000        2.12900
    3    1   26       32.28650        1.01300       29.47350        1.01300
    3    1   27       16.37550        2.05300       11.20450        2.05300
    3    1   28        7.35400        2.38200       11.60800        2.38200
    3    1   29       18.86400        1.98000        8.99600        1.98000
    3    2    0        0.81470        0.56800        0.81470        0.56800
    3    2    1        1.64820        0.47120        1.25580        0.47120
    3    2    3       52.17300        0.45120       58.26700        0.45120
    3    2    4      112.41900        0.90360      115.58100        0.90360
    3    2    5      106.56900        0.81720       98.63100        0.81720
    3    2    6       79.66299        0.65600       81.95700        0.65600
    3    2    7       45.68900        0.42990       36.87100        0.42990
    3    2    8       14.04210        0.77370       13.53790        0.77370
    3    2    9       53.92665        0.50030       53.57335        0.50030
    3    2   10       28.46765        0.53900       27.83235        0.53900
    3    2   11       90.42650        0.77560       98.37350        0.77560
    3    2   12       87.79750        0.71870       83.62250        0.71870
    3    2   13       53.31850        0.55050       57.68150        0.55050
    3    2   14      102.91499        0.67000       92.34500        0.67000
    3    2   15       37.59900        0.58780       39.88100        0.58780
    3    2   16       61.67800        0.54560       57.56200        0.54560
    3    2   17       68.13300        0.71160       72.96700        0.71160
    3    2   18       64.69200        0.69780       63.64800        0.69780
    3    2   19       21.90450        1.75400       12.55550        1.75400
    3    2   20       52.58800        0.67480       50.05200        0.67480
    3    2   21       34.91575        0.84110       34.48425        0.84110
    3    2   22       16.24800        1.93100        8.81200        1.93100
    3    2   23        9.87650        1.83900       19.68350        1.83900
    3    2   24       41.57000        0.79960       38.79000        0.79960
    3    2   25       17.42150        1.70400       18.49850        1.70400
    3    2   27       16.66850        2.19100       11.63150        2.19100
    3    2   28       18.00850        1.46600       25.33150        1.46600
    3    2   29       13.39400        2.29000        8.80600        2.29000
    3    3    0        0.84580        0.60960        0.84580        0.60960
    3    3    1        1.74725        0.56870        2.05275        0.56870
    3    3    3      125.67500        0.94890      114.32500        0.94890
    3    3    4       46.70000        0.39690       45.26000        0.39690
    3    3    5       78.08500        0.62390       76.09499        0.62390
    3    3    6       38.80000        0.40300       27.74000        0.40300
    3    3    7       66.89715        0.56490       67.40285        0.56490
    3    3    8       99.25300        0.79050       96.44700        0.79050
    3    3    9       15.95850        0.69790       21.60150        0.69790
    3    3   10       43.14800        0.47990       40.89200        0.47990
    3    3   11       36.50750        0.50930       35.03250        0.50930
    3    3   12       64.38000        0.57670       57.60000        0.57670
    3    3   13       99.22650        0.75800      101.37350        0.75800
    3    3   14       35.70550        0.55520       31.35450        0.55520
    3    3   15       87.54950        0.64580       95.69051        0.64580
    3    3   16        8.44500        1.92900        9.96500        1.92900
    3    3   18       45.88900        0.72200       47.75100        0.72200
    3    3   19       33.50550        0.85690       32.15450        0.85690
    3    3   20       38.55000        0.82990       32.71000        0.82990
    3    3   21       18.06450        1.38000       22.95550        1.38000
    3    3   22       41.65800        0.74940       39.94200        0.74940
    3    3   23        7.34500        2.12000       11.41300        2.12000
    3    3   24       29.23600        1.04900       28.14400        1.04900
    3    3   25       22.96650        1.34500       20.77350        1.34500
    3    3   26       21.03690        1.30400       20.66310        1.30400
    3    3   27       12.31200        2.24800       15.58800        2.24800
    3    3   28       20.62005        1.39700       21.15995        1.39700
    3    4    2       76.18900        0.57560       68.11100        0.57560
    3    4    4       20.87020        0.32620       21.28980        0.32620
    3    4    5       57.63350        0.47650       55.66650        0.47650
    3    4    7       51.69795        0.46890       51.38205        0.46890
    3    4    8       40.44100        0.44250       39.25900        0.44250
    3    4    9       17.62850        0.67740       18.77150        0.67740
    3    4   10       16.23715        0.78930       16.92285        0.78930
    3    4   11       66.78699        0.59120       65.69300        0.59120
    3    4   12      161.43750        1.26900      156.96249        1.26900
    3    4   13       60.58950        0.55570       62.25050        0.55570
    3    4   14       31.64350        0.65400       22.57650        0.65400
    3    4   15       73.55200        0.55500       68.68800        0.55500
    3    4   16       54.98900        0.53030       63.77100        0.53030
    3    4   17       60.26350        0.65500       60.61650        0.65500
    3    4   18       36.92600        0.79410       35.79400        0.79410
    3    4   19       24.46900        1.12000       26.23100        1.12000
    3    4   20       28.52830        0.95900       28.75170        0.95900
    3    4   21       17.27800        1.47300       18.32200        1.47300
    3    4   22       18.71600        1.43600       16.74400        1.43600
    3    4   23       24.42300        1.28300       20.41700        1.28300
    3    4   24       21.04695        1.31600       20.61305        1.31600
    3    4   25       21.00850        1.80800       11.29150        1.80800
    3    4   26       10.38750        2.14900       14.65250        2.14900
    3    4   27       18.82050        1.56400       22.77950        1.56400
    3    4   28       25.77400        1.24300       22.72600        1.24300
    3    5    0       52.44000        0.59700       52.44000        0.59700
    3    5    1       93.29600        0.65410       88.64400        0.65410
    3    5    3      148.32480        1.43500      148.07520        1.43500
    3    5    4       20.37000        0.31430       26.79000        0.31430
    3    5    5       91.10000        0.71330       86.84000        0.71330
    3    5    6       77.16650        0.63890       79.85350        0.63890
    3    5    8       43.43800        0.45510       45.20200        0.45510
    3    5    9        4.82100        1.21800       12.63700        1.21800
    3    5   10       23.47400        0.58740       24.78600        0.58740
    3    5   11       11.21300        1.49000        7.57900        1.49000
    3    5   12       74.53049        0.64380       71.22950        0.64380
    3    5   13       53.93200        0.57550       49.60800        0.57550
    3    5   14       31.58900        0.61870       29.65100        0.61870
    3    5   15       50.10905        0.52450       49.67095        0.52450
    3    5   16       32.86740        0.73280       31.97260        0.73280
    3    5   17       49.75750        0.66890       44.14250        0.66890
    3    5   19       46.21600        0.73290       44.92400        0.73290
    3    5   21       20.04550        1.51100       13.87450        1.51100
    3    5   22       28.53200        0.91810       34.56800        0.91810
    3    5   23       13.68400        2.15800       11.71600        2.15800
    3    5   24        7.75697        2.17200        7.75703        2.17200
    3    5   25       26.74250        1.13200       25.17750        1.13200
    3    5   26       29.16450        1.09400       25.21550        1.09400
    3    5   27       16.66350        1.58700       20.35650        1.58700
    3    5   28       13.15650        2.36700       11.50350        2.36700
    3    6    0       44.83000        0.51880       44.83000        0.51880
    3    6    1       42.09500        0.31640       31.32500        0.31640
    3    6    2       54.26030        0.35960       54.93970        0.35960
    3    6    3      101.44051        0.79860      100.15950        0.79860
    3    6    4       44.88650        0.38010       41.29350        0.38010
    3    6    5       16.70050        0.53100       11.43950        0.53100
    3    6    6       73.54600        0.58970       69.99400        0.58970
    3    6    7       39.49750        0.42330       42.40250        0.42330
    3    6    8       30.65300        0.48640       22.98700        0.48640
    3    6    9       64.65050        0.54510       59.10950        0.54510
    3    6   10       15.29300        0.77660       20.04700        0.77660
    3    6   11       59.84460        0.55390       60.47540        0.55390
    3    6   12       76.37220        0.60040       75.68780        0.60040
    3    6   13       33.45250        0.62750       34.00750        0.62750
    3    6   14       44.62550        0.51820       39.15450        0.51820
    3    6   15       66.54100        0.54970       71.27901        0.54970
    3    6   16       63.19800        0.60190       59.84200        0.60190
    3    6   17        8.67465        2.13700        7.69335        2.13700
    3    6   18       41.55450        0.72480       39.06550        0.72480
    3    6   19       14.12950        1.73600       17.23050        1.73600
    3    6   20       14.36700        1.75100       18.21300        1.75100
    3    6   21       28.44700        1.04000       24.05300        1.04000
    3    6   22       32.03600        0.91150       29.38400        0.91150
    3    6   23       32.78865        0.91370       32.45135        0.91370
    3    6   24       15.42700        1.92200       14.11300        1.92200
    3    6   26       15.30915        1.89800       15.95085        1.89800
    3    6   27       11.33050        2.13800       15.62950        2.13800
    3    6   28       16.24350        2.04800        6.63650        2.04800
    3    7    0       37.12000        0.44610       37.12000        0.44610
    3    7    2       18.27000        0.24150        7.85000        0.24150
    3    7    3       75.56300        0.57100       66.35700        0.57100
    3    7    4       70.50010        0.56770       69.61990        0.56770
    3    7    5       86.46155        0.69320       86.23845        0.69320
    3    7    6       56.67050        0.48220       53.96950        0.48220
    3    7    7       58.48000        0.50720       57.42000        0.50720
    3    7    9       46.75400        0.47540       47.94600        0.47540
    3    7   10       26.61400        0.52910       29.24600        0.52910
    3    7   11       55.41600        0.53600       56.56400        0.53600
    3    7   12       56.92650        0.52710       55.83350        0.52710
    3    7   13       96.31250        0.74180       97.68750        0.74180
    3    7   14       77.90345        0.65550       78.83656        0.65550
    3    7   15       27.35950        0.79670       23.96050        0.79670
    3    7   16       72.93500        0.65140       74.68500        0.65140
    3    7   17       60.00750        0.65750       65.05250        0.65750
    3    7   19       29.70800        0.86740       31.51200        0.86740
    3    7   20       17.02260        1.65500       16.77740        1.65500
    3    7   21       49.06425        0.69810       49.99575        0.69810
    3    7   22       11.49450        2.14200        7.59350        2.14200
    3    7   23       16.36935        1.69600       17.25065        1.69600
    3    7   24       23.71895        1.18600       24.20105        1.18600
    3    7   25       35.28065        0.87020       35.79935        0.87020
    3    7   27       15.19280        1.85500       16.14720        1.85500
    3    7   28       14.13650        2.21000       11.08350        2.21000
    3    8    0       38.67000        0.46530       38.67000        0.46530
    3    8    1       46.78650        0.40460       51.69350        0.40460
    3    8    2       99.13900        0.73170      102.46101        0.73170
    3    8    3       24.78000        0.27350       35.22000        0.27350
    3    8    4       36.72310        0.34240       36.53690        0.34240
    3    8    5       39.63170        0.37680       40.32830        0.37680
    3    8    6       31.14505        0.37800       31.81495        0.37800
    3    8    7       27.67100        0.42800       26.24900        0.42800
    3    8    8       30.79750        0.43180       35.16250        0.43180
    3    8    9       31.97450        0.48450       28.96550        0.48450
    3    8   10       23.69100        0.54520       29.46900        0.54520
    3    8   11       98.11850        0.82320      103.68150        0.82320
    3    8   12      105.26785        0.79030      105.73215        0.79030
    3    8   13       23.13050        1.04100       14.74950        1.04100
    3    8   14       72.10300        0.55910       74.29700        0.55910
    3    8   15       83.40150        0.62170       87.37850        0.62170
    3    8   16       39.82710        0.69620       38.87290        0.69620
    3    8   17       42.19850        0.70170       36.80150        0.70170
    3    8   18       36.42095        0.75530       37.31905        0.75530
    3    8   19       31.72200        0.86090       29.89800        0.86090
    3    8   20       44.66100        0.74930       41.59900        0.74930
    3    8   21       34.46300        0.80640       32.07700        0.80640
    3    8   22       14.18985        1.90000       13.77015        1.90000
    3    8   23       19.32060        1.48800       18.83940        1.48800
    3    8   24        9.12300        1.97400       18.81700        1.97400
    3    8   25       11.46650        2.35500       10.15350        2.35500
    3    8   26       18.29650        2.09300       10.74350        2.09300
    3    8   27        9.54450        2.10100       15.57550        2.10100
    3    8   28       18.81200        1.46700       20.78800        1.46700
    3    9    0       87.73000        0.98350       87.73000        0.98350
    3    9    1       75.38900        0.59610       74.11100        0.59610
    3    9    2       16.26450        0.25210       14.81550        0.25210
    3    9    3       68.64650        0.51920       71.85350        0.51920
    3    9    4       56.07850        0.48640       61.04150        0.48640
    3    9    5      122.67050        0.98590      125.52950        0.98590
    3    9    6       47.52950        0.42320       42.23050        0.42320
    3    9    7       52.41550        0.48130       55.68450        0.48130
    3    9    8       16.83900        0.59450       20.62100        0.59450
    3    9    9       68.44460        0.58640       67.95540        0.58640
    3    9   10       28.24385        0.51490       27.65615        0.51490
    3    9   11       37.08450        0.51580       40.33550        0.51580
    3    9   12       71.29300        0.60410       78.32700        0.60410
    3    9   13       62.86250        0.56890       67.33750        0.56890
    3    9   14       41.20335        0.52240       41.87665        0.52240
    3    9   15       59.68300        0.60090       61.59700        0.60090
    3    9   16       37.70900        0.68870       43.31100        0.68870
    3    9   17       19.86250        1.07200       27.25750        1.07200
    3    9   18       22.06300        1.28100       17.09700        1.28100
    3    9   19       22.61450        1.01700       28.68550        1.01700
    3    9   20       36.95155        0.79950       37.74845        0.79950
    3    9   21       39.56775        0.80000       38.79225        0.80000
    3    9   22       17.55400        1.41200       19.42600        1.41200
    3    9   23       19.67950        1.86900       10.88050        1.86900
    3    9   25       13.92300        2.02600       15.23700        2.02600
    3    9   26       12.99690        2.28800       12.70310        2.28800
    3    9   27       21.90155        1.35000       21.79845        1.35000
    3    9   28       19.98300        1.34200       21.19700        1.34200
    3   10    0       13.44000        0.51410       13.44000        0.51410
    3   10    1       78.33500        0.60190       72.28500        0.60190
    3   10    2       70.92900        0.57630       72.87100        0.57630
    3   10    3       45.68000        0.28860       36.88000        0.28860
    3   10    4       33.82250        0.28830       31.17750        0.28830
    3   10    5       47.82150        0.42960       49.87850        0.42960
    3   10    6       31.84650        0.37420       29.45350        0.37420
    3   10    7       32.13935        0.39860       32.72065        0.39860
    3   10    8       48.40550        0.46910       49.83450        0.46910
    3   10    9       54.81500        0.52420       60.34500        0.52420
    3   10   10       70.42050        0.58530       64.87950        0.58530
    3   10   11       62.17025        0.53060       61.92975        0.53060
    3   10   12      112.51350        0.84750      115.28650        0.84750
    3   10   13       47.46100        0.54450       44.87900        0.54450
    3   10   14       26.34000        0.90780       15.96000        0.90780
    3   10   15       29.36000        1.03700       18.16000        1.03700
    3   10   17       62.19400        0.67930       60.78600        0.67930
    3   10   18       46.77050        0.69670       44.26950        0.69670
    3   10   19       84.38105        0.76730       85.25895        0.76730
    3   10   20       13.50250        2.02500       12.23750        2.02500
    3   10   21       49.03400        0.74040       41.60600        0.74040
    3   10   22       24.85300        1.10700       22.34700        1.10700
    3   10   23       25.95000        1.40700       15.65000        1.40700
    3   10   24       17.45150        1.49900       19.88850        1.49900
    3   10   25        9.15665        2.34800        8.52935        2.34800
    3   10   26       22.80550        1.57900       15.83450        1.57900
    3   10   27       11.67650        2.28800        7.20750        2.28800
    3   10   28       21.02100        1.68800       13.63900        1.68800
    3   11    0       92.84000        1.04200       92.84000        1.04200
    3   11    1      148.29401        1.16400      146.70599        1.16400
    3   11    2       56.64700        0.46000       54.47300        0.46000
    3   11    3       13.79550        0.28200       12.36450        0.28200
    3   11    4       59.19500        0.40400       46.84500        0.40400
    3   11    5       57.20850        0.48770       58.77150        0.48770
    3   11    6       70.87200        0.59530       73.22800        0.59530
    3   11    7       13.09800        1.00800        4.62600        1.00800
    3   11    8       18.68800        0.57030       16.53200        0.57030
    3   11    9       33.85700        0.46750       27.72300        0.46750
    3   11   10       55.07650        0.52710       58.46350        0.52710
    3   11   11       94.47549        0.70530       89.64450        0.70530
    3   11   12       45.73905        0.52970       45.28095        0.52970
    3   11   13       80.04400        0.64660       79.23600        0.64660
    3   11   14       42.18100        0.53860       35.05900        0.53860
    3   11   15       45.72750        0.62710       36.89250        0.62710
    3   11   16       45.96750        0.62750       42.33250        0.62750
    3   11   17        8.33750        2.20800       10.60050        2.20800
    3   11   18       33.11000        0.77790       37.83000        0.77790
    3   11   19       13.02150        2.03300        8.71850        2.03300
    3   11   20       21.26000        1.13700       25.76000        1.13700
    3   11   21       26.38410        1.03700       27.25590        1.03700
    3   11   22       49.60950        0.70680       51.49050        0.70680
    3   11   23       27.90300        1.00000       26.75700        1.00000
    3   11   24       15.70370        1.87400       14.91630        1.87400
    3   11   25       21.16400        1.29400       23.77600        1.29400
    3   11   26       22.71700        1.41700       17.92300        1.41700
    3   11   27       19.80510        1.41300       20.73490        1.41300
    3   11   28       10.36350        2.26200       13.29650        2.26200
    3   12    0       32.56000        0.45980       32.56000        0.45980
    3   12    1       39.72371        0.35590       39.63630        0.35590
    3   12    2       58.59800        0.45940       51.78200        0.45940
    3   12    3       97.74931        0.71470       98.63070        0.71470
    3   12    4       54.32600        0.44080       60.37400        0.44080
    3   12    5       56.72750        0.47650       55.21250        0.47650
    3   12    6       26.58450        0.37390       32.65550        0.37390
    3   12    7        4.71700        0.99350       13.67300        0.99350
    3   12    8       62.23450        0.52120       57.28550        0.52120
    3   12    9       73.50100        0.62440       74.57900        0.62440
    3   12   10       31.43000        0.48130       36.19000        0.48130
    3   12   11       58.19250        0.52890       62.04750        0.52890
    3   12   12       32.30100        0.60760       25.89900        0.60760
    3   12   13       88.17650        0.60900       85.18350        0.60900
    3   12   14       46.69300        0.59940       54.62700        0.59940
    3   12   15       38.84300        0.76990       44.07700        0.76990
    3   12   16       51.16950        0.60940       44.11050        0.60940
    3   12   18       34.19000        0.82650       31.01000        0.82650
    3   12   19        7.76650        2.07000        6.49950        2.07000
    3   12   20       19.57250        1.58000       14.30750        1.58000
    3   12   22       25.97850        1.04100       27.24150        1.04100
    3   12   23       29.46800        0.99880       25.09200        0.99880
    3   12   25       25.45822        1.16600       25.42178        1.16600
    3   12   26       14.46950        2.12600        7.85050        2.12600
    3   12   27       18.72270        1.48300       18.55730        1.48300
    3   12   28       12.64900        2.09100       14.75100        2.09100
    3   13    0       19.81000        0.51030       19.81000        0.51030
    3   13    1       70.48050        0.55890       67.51950        0.55890
    3   13    2       54.93480        0.45430       54.00520        0.45430
    3   13    3      133.05901        0.93800      126.94100        0.93800
    3   13    4       53.21900        0.41860       55.10100        0.41860
    3   13    5       96.69500        0.69520       93.70499        0.69520
    3   13    6       62.58400        0.52200       60.19600        0.52200
    3   13    7       10.30800        0.93790        6.81600        0.93790
    3   13    8       14.16450        0.59950       20.23550        0.59950
    3   13    9       45.99050        0.45950       41.36950        0.45950
    3   13   10       19.90500        0.57630       21.57500        0.57630
    3   13   11        7.21000        1.46100       12.03200        1.46100
    3   13   12       45.68455        0.51440       46.29545        0.51440
    3   13   13       30.05100        0.52450       36.26900        0.52450
    3   13   14       28.23850        0.72460       33.56150        0.72460
    3   13   15       39.27310        0.64580       39.60690        0.64580
    3   13   16       73.80750        0.65300       75.27250        0.65300
    3   13   17       61.66800        0.64580       57.59200        0.64580
    3   13   18       45.07250        0.67550       40.80750        0.67550
    3   13   19       32.21351        0.80720       32.22649        0.80720
    3   13   20       54.26400        0.67540       53.23600        0.67540
    3   13   21       26.79150        1.15400       19.60850        1.15400
    3   13   22       16.36050        1.32000       25.25950        1.32000
    3   13   23       18.73450        1.94600        8.92550        1.94600
    3   13   24       20.30500        1.90600       11.45500        1.90600
    3   13   25       37.86030        0.84880       37.35970        0.84880
    3   13   26       20.83000        1.64400       16.05000        1.64400
    3   13   27       16.04100        1.68100       17.45900        1.68100
    3   14    0       19.83000        0.52510       19.83000        0.52510
    3   14    1       25.00760        0.33090       24.55240        0.33090
    3   14    2       81.33350        0.64890       80.04650        0.64890
    3   14    3       44.46850        0.35080       43.07150        0.35080
    3   14    5       54.04650        0.41050       51.79350        0.41050
    3   14    6       17.09450        0.39470       15.08550        0.39470
    3   14    7       34.26260        0.39000       34.01740        0.39000
    3   14    8       49.82050        0.45320       44.77950        0.45320
    3   14    9       37.95900        0.44650       37.04100        0.44650
    3   14   10       59.56750        0.49250       52.51250        0.49250
    3   14   11       95.37600        0.73030       97.28400        0.73030
    3   14   12       40.19400        0.52660       38.52600        0.52660
    3   14   13      154.41800        1.13100      154.18201        1.13100
    3   14   14       38.14360        0.61730       37.67640        0.61730
    3   14   15       27.15150        0.81090       27.86850        0.81090
    3   14   16       38.43750        0.63710       44.38250        0.63710
    3   14   17       17.10050        1.72800        9.33950        1.72800
    3   14   18       35.14350        0.73730       39.47650        0.73730
    3   14   19       22.65760        1.11300       23.04240        1.11300
    3   14   24       25.58550        1.22900       22.19450        1.22900
    3   14   25       15.78750        1.62000       20.85250        1.62000
    3   14   26       26.39900        1.18900       23.82100        1.18900
    3   14   27       22.01450        1.38300       18.48550        1.38300
    3   15    0       51.00000        0.61340       51.00000        0.61340
    3   15    1       35.21000        0.36320       41.17000        0.36320
    3   15    2       49.55100        0.41310       44.56900        0.41310
    3   15    3       10.35870        0.48420        9.53730        0.48420
    3   15    4       66.81350        0.51950       71.24650        0.51950
    3   15    5       43.01150        0.37180       47.06850        0.37180
    3   15    6       37.52350        0.35480       44.31650        0.35480
    3   15    7       37.44050        0.38680       29.75950        0.38680
    3   15    9       80.07700        0.59960       74.90300        0.59960
    3   15   10      102.61250        0.75260       97.98750        0.75260
    3   15   11       11.85650        1.17900       10.84350        1.17900
    3   15   12       50.78000        0.51700       47.04000        0.51700
    3   15   13       79.79900        0.66080       83.12100        0.66080
    3   15   14       32.35570        0.68290       32.50430        0.68290
    3   15   15       54.84850        0.58220       51.77150        0.58220
    3   15   16      101.34350        0.79360      103.45650        0.79360
    3   15   17       33.64550        0.75180       37.57450        0.75180
    3   15   18       54.06050        0.66050       58.35950        0.66050
    3   15   19       55.12500        0.66010       52.97500        0.66010
    3   15   22       23.28885        1.05300       24.19115        1.05300
    3   15   23       44.64900        0.76360       42.95100        0.76360
    3   15   24       19.80550        1.30300       27.95450        1.30300
    3   15   25       20.02000        1.70000       14.36000        1.70000
    3   15   26       22.06350        1.52500       17.05650        1.52500
    3   15   27       22.60650        1.18100       24.71350        1.18100
    3   16    0       31.69000        0.49160       31.69000        0.49160
    3   16    1       29.71150        0.34930       26.26850        0.34930
    3   16    2       18.81100        0.41380       14.48900        0.41380
    3   16    3       31.20750        0.33140       24.65250        0.33140
    3   16    4       57.42650        0.45990       61.41350        0.45990
    3   16    5       30.73900        0.49740       34.84100        0.49740
    3   16    6       31.46300        0.36230       36.09700        0.36230
    3   16    7        9.48800        0.65540       13.51200        0.65540
    3   16    8       40.72050        0.43980       46.49950        0.43980
    3   16    9       35.31650        0.41790       40.66350        0.41790
    3   16   10       35.06600        0.47360       26.37400        0.47360
    3   16   11       32.81150        0.52740       25.30850        0.52740
    3   16   12       83.29887        0.86830       83.36113        0.86830
    3   16   14       33.34500        0.66790       35.99500        0.66790
    3   16   15       56.29100        0.59860       50.78900        0.59860
    3   16   16       94.44901        0.79940       90.07100        0.79940
    3   16   17       37.60200        0.69610       40.71800        0.69610
    3   16   18       21.89400        1.02100       24.24600        1.02100
    3   16   19       23.39100        1.04100       21.14900        1.04100
    3   16   20       22.72400        1.01600       27.69600        1.01600
    3   16   21       14.21335        1.72200       14.52665        1.72200
    3   16   22       22.91460        1.10200       22.24540        1.10200
    3   16   23       17.04750        1.80100       15.01250        1.80100
    3   16   24       39.09820        0.79850       39.36180        0.79850
    3   16   25       24.33700        1.18600       22.26300        1.18600
    3   16   26       15.12900        1.74800       20.25100        1.74800
    3   16   27       30.74550        0.90030       32.89450        0.90030
    3   17    0       31.07000        0.51970       31.07000        0.51970
    3   17    1       36.26700        0.36140       31.67300        0.36140
    3   17    2       94.92899        0.74850       91.61100        0.74850
    3   17    3       61.68400        0.50570       58.57600        0.50570
    3   17    4       49.56700        0.38030       45.23300        0.38030
    3   17    5       12.89750        0.73590       20.34250        0.73590
    3   17    6       54.13683        0.43190       54.12318        0.43190
    3   17    7       74.06650        0.63680       79.61349        0.63680
    3   17    8       38.04850        0.39390       39.55150        0.39390
    3   17    9       23.22700        0.48060       26.27300        0.48060
    3   17   10       61.14200        0.50870       55.41800        0.50870
    3   17   11       97.83100        0.74330       99.22900        0.74330
    3   17   12       60.02050        0.73030       58.39950        0.73030
    3   17   14       51.21200        0.57940       45.10800        0.57940
    3   17   15       42.52500        0.63600       35.01500        0.63600
    3   17   16       27.85150        0.77660       29.86850        0.77660
    3   17   17       43.86750        0.67580       37.43250        0.67580
    3   17   18       45.21950        0.67040       42.70050        0.67040
    3   17   19       40.87650        0.73200       36.54350        0.73200
    3   17   22       21.80950        1.06300       28.91050        1.06300
    3   17   23       39.98775        0.81150       39.15225        0.81150
    3   17   24       33.59550        0.91630       32.10450        0.91630
    3   17   25        8.79600        1.98300       16.50400        1.98300
    3   17   26       26.94700        1.09000       28.17300        1.09000
    3   17   27       23.41870        1.16800       23.54130        1.16800
    3   18    0       16.94000        0.68840       16.94000        0.68840
    3   18    1       40.36550        0.39150       41.45450        0.39150
    3   18    2       61.88500        0.52410       63.61500        0.52410
    3   18    3        9.83650        0.60210       11.38350        0.60210
    3   18    4       41.67700        0.33680       36.38300        0.33680
    3   18    5       48.25720        0.55580       48.36280        0.55580
    3   18    6       37.17920        0.57400       36.90080        0.57400
    3   18    7       41.34900        0.37040       43.21100        0.37040
    3   18    8       67.57359        0.53240       67.52642        0.53240
    3   18    9       39.11150        0.42930       35.60850        0.42930
    3   18   10       38.03600        0.45420       35.70400        0.45420
    3   18   11       69.76200        0.75890       66.97800        0.75890
    3   18   12       82.78960        0.65730       83.19040        0.65730
    3   18   13       52.10850        0.54420       53.95150        0.54420
    3   18   15       63.55500        0.60060       71.30500        0.60060
    3   18   16       42.22280        0.65980       43.13720        0.65980
    3   18   17       11.57800        1.60600       19.36200        1.60600
    3   18   18       23.38050        0.96630       22.27950        0.96630
    3   18   21       25.73940        1.02100       26.00060        1.02100
    3   18   22       33.39250        0.81040       38.08750        0.81040
    3   18   23       18.52000        1.37500       23.70000        1.37500
    3   18   25       21.84250        1.18600       23.81750        1.18600
    3   18   27       13.91150        2.05800        7.50850        2.05800
    3   19    0       18.44000        0.68410       18.44000        0.68410
    3   19    1       25.88400        0.39120       24.59600        0.39120
    3   19    2       29.72700        0.37740       25.87300        0.37740
    3   19    3       19.03800        0.38550       21.58200        0.38550
    3   19    4       58.84655        0.45760       59.33345        0.45760
    3   19    5       69.62300        0.71560       74.75700        0.71560
    3   19    6       23.79650        0.83950       17.48350        0.83950
    3   19    7       24.42250        0.27730       27.33750        0.27730
    3   19    8       20.06250        0.41310       28.81750        0.41310
    3   19    9       20.57750        0.57510       12.08250        0.57510
    3   19   10       91.30650        0.91720       97.09350        0.91720
    3   19   11       38.14850        0.75100       46.09150        0.75100
    3   19   12       63.73400        0.56340       66.62600        0.56340
    3   19   13       29.78070        0.64080       30.13930        0.64080
    3   19   14       53.23800        0.56470       56.46200        0.56470
    3   19   15       78.75500        0.63500       68.58500        0.63500
    3   19   16       37.64500        0.68180       34.63500        0.68180
    3   19   17       13.16250        1.59800       14.33750        1.59800
    3   19   18       25.23400        1.10700       16.04600        1.10700
    3   19   19       40.88400        0.71870       37.61600        0.71870
    3   19   20       23.91005        1.05500       23.00995        1.05500
    3   19   21       12.40950        1.90800        5.85450        1.90800
    3   19   24       33.21100        0.86900       35.08900        0.86900
    3   19   25       30.33750        0.95460       30.04250        0.95460
    3   19   27       20.42200        1.34800       21.89800        1.34800
    3   20    0       23.57000        0.56170       23.57000        0.56170
    3   20    1       45.07100        0.41650       43.10900        0.41650
    3   20    2       91.25349        0.75600       96.86650        0.75600
    3   20    3       22.88736        0.37600       22.95264        0.37600
    3   20    4       16.32250        0.41900       12.61750        0.41900
    3   20    5       39.09350        0.34990       33.86650        0.34990
    3   20    6       31.43700        0.47760       27.04300        0.47760
    3   20    7       42.28900        0.37540       52.05100        0.37540
    3   20    8       82.25465        0.56430       82.88535        0.56430
    3   20    9       80.28650        0.81190       83.33350        0.81190
    3   20   10       25.65850        1.01100       31.60150        1.01100
    3   20   11       46.93203        0.77500       46.92797        0.77500
    3   20   12       19.99750        0.72590       24.06250        0.72590
    3   20   13       28.30900        0.86860       30.77100        0.86860
    3   20   14       45.90850        0.56490       42.57150        0.56490
    3   20   15       29.26450        0.71910       30.27550        0.71910
    3   20   16       29.26060        0.76380       28.47940        0.76380
    3   20   17       24.07290        0.90840       23.50710        0.90840
    3   20   18       39.07400        0.66570       37.32600        0.66570
    3   20   19        9.57300        1.92900        5.56900        1.92900
    3   20   20       14.41400        1.65100       13.06600        1.65100
    3   20   21        6.16045        1.86900        5.54355        1.86900
    3   20   22       13.54860        1.92600       13.99140        1.92600
    3   20   24       27.21850        1.04300       25.98150        1.04300
    3   20   25        8.39885        2.27000        8.80315        2.27000
    3   20   26       22.48100        1.48600       17.35900        1.48600
    3   20   27       22.99650        1.21400       26.16350        1.21400
    3   21    0       27.52000        0.57090       27.52000        0.57090
    3   21    1       45.50550        0.41960       44.21450        0.41960
    3   21    2       55.39150        0.48600       57.86850        0.48600
    3   21    3       53.96250        0.45840       49.73750        0.45840
    3   21    4       19.81300        0.40290       14.60700        0.40290
    3   21    5       68.62150        0.48520       73.27850        0.48520
    3   21    6       80.57401        0.62130       78.66600        0.62130
    3   21    7       47.06000        0.48960       61.18000        0.48960
    3   21    8       60.81500        0.50470       61.86500        0.50470
    3   21    9       56.61900        0.66270       52.96100        0.66270
    3   21   10       29.97998        0.92120       30.02002        0.92120
    3   21   11      104.43500        0.83040      117.96500        0.83040
    3   21   13       16.36265        0.99230       17.03735        0.99230
    3   21   14       17.49150        0.92170       21.24850        0.92170
    3   21   15       30.24900        0.67080       35.37100        0.67080
    3   21   16        5.25850        1.75800        6.55750        1.75800
    3   21   17       35.85200        0.67550       44.06800        0.67550
    3   21   21       21.90190        1.16000       21.47810        1.16000
    3   21   22       33.88750        0.87000       30.33250        0.87000
    3   21   23       20.51350        1.26800       21.68650        1.26800
    3   21   24       12.30400        1.74900       20.43600        1.74900
    3   21   26       21.30155        1.35400       22.07845        1.35400
    3   22    0       92.99000        1.05600       92.99000        1.05600
    3   22    1       72.92650        0.58860       70.07350        0.58860
    3   22    2       25.38750        0.40100       30.13250        0.40100
    3   22    3       27.39950        0.36580       30.62050        0.36580
    3   22    4       34.84230        0.36610       34.99770        0.36610
    3   22    5       83.00349        0.62300       79.75650        0.62300
    3   22    6       96.14250        0.81280      102.19749        0.81280
    3   22    7       15.94650        0.73260       20.81350        0.73260
    3   22    8       49.44181        0.45730       49.49819        0.45730
    3   22    9       39.80330        0.41060       39.39670        0.41060
    3   22   10       23.74450        0.97230       21.31550        0.97230
    3   22   11       70.65550        0.59630       70.84450        0.59630
    3   22   12       19.16900        0.71630       25.33100        0.71630
    3   22   13       57.89900        0.55450       54.22100        0.55450
    3   22   14       31.54515        0.59600       32.17485        0.59600
    3   22   15       14.77800        1.55400        9.58200        1.55400
    3   22   16       25.78600        0.83690       22.89400        0.83690
    3   22   19        9.04000        2.02300        7.70800        2.02300
    3   22   20       42.88635        0.66860       43.69365        0.66860
    3   22   21       17.26439        1.43000       17.21561        1.43000
    3   22   24       15.27500        1.46400       23.82500        1.46400
    3   22   25       15.32350        1.68700       17.67650        1.68700
    3   22   26       11.64450        1.98500       16.13550        1.98500
    3   23    0       61.85000        0.74190       61.85000        0.74190
    3   23    1      153.77849        1.22800      156.02150        1.22800
    3   23    2       92.53774        0.67950       91.64225        0.67950
    3   23    3      112.73550        0.82690      113.86450        0.82690
    3   23    4       37.17550        0.38150       38.28450        0.38150
    3   23    5       47.51900        0.48370       39.30100        0.48370
    3   23    6       51.56050        0.52920       52.95950        0.52920
    3   23    7       62.63850        0.58860       67.04150        0.58860
    3   23    8       57.28450        0.57080       53.35550        0.57080
    3   23    9       17.79250        0.39600       14.90750        0.39600
    3   23   10       35.78600        0.75390       34.45400        0.75390
    3   23   11       59.00800        0.51890       51.43200        0.51890
    3   23   12       26.36700        0.60750       21.79300        0.60750
    3   23   13       26.34800        0.62060       27.47200        0.62060
    3   23   15       57.47150        0.61750       60.04850        0.61750
    3   23   16       37.01000        0.63860       38.97000        0.63860
    3   23   17       19.69950        1.14300       16.32050        1.14300
    3   23   19       11.83300        1.74000       14.88700        1.74000
    3   23   20        6.21076        1.88900        6.11325        1.88900
    3   23   21       33.14150        0.79850       39.07850        0.79850
    3   23   24       22.11685        1.12500       22.52315        1.12500
    3   23   25       27.28915        1.06000       26.59085        1.06000
    3   23   26        8.64100        2.25900       10.38700        2.25900
    3   24    0       23.27000        0.56890       23.27000        0.56890
    3   24    1       36.02100        0.34240       35.57900        0.34240
    3   24    2       25.32580        0.36300       25.47420        0.36300
    3   24    3       35.07245        0.34380       34.96755        0.34380
    3   24    4       37.21200        0.35870       38.84800        0.35870
    3   24    5       83.47150        0.56060       82.20850        0.56060
    3   24    6       78.18350        0.68130       81.75650        0.68130
    3   24    7       45.83250        0.53510       50.38750        0.53510
    3   24    8      100.65065        0.83630       99.94936        0.83630
    3   24    9       80.53800        0.70670       78.88200        0.70670
    3   24   10       68.02250        0.51850       73.83750        0.51850
    3   24   11       34.09150        0.46310       35.70850        0.46310
    3   24   12       52.87290        0.51220       52.38710        0.51220
    3   24   13       39.31300        0.52750       34.32700        0.52750
    3   24   14       13.72350        1.26400       11.55650        1.26400
    3   24   15       17.72950        1.09300       14.21050        1.09300
    3   24   16       28.45200        0.72660       26.82800        0.72660
    3   24   18       15.57265        1.26100       14.98735        1.26100
    3   24   19       17.76995        1.17100       18.29005        1.17100
    3   24   20       17.36750        1.16000       22.09250        1.16000
    3   24   22       30.49300        0.91620       27.66700        0.91620
    3   24   23       18.54850        1.73300       11.49150        1.73300
    3   24   24       23.50540        1.11000       23.79460        1.11000
    3   24   26        7.01150        1.83700        4.44650        1.83700
    3   25    0       64.73000        0.63580       64.73000        0.63580
    3   25    1       74.36450        0.48200       66.59550        0.48200
    3   25    2       12.39250        0.58210       17.88750        0.58210
    3   25    3      102.55600        0.66920      100.84399        0.66920
    3   25    4       48.16000        0.38540       52.58000        0.38540
    3   25    5       48.54770        0.47470       49.33230        0.47470
    3   25    6       50.25250        0.52300       52.40750        0.52300
    3   25    7       71.98000        0.67330       82.30000        0.67330
    3   25    8       40.05600        0.56790       43.48400        0.56790
    3   25    9       75.51400        0.70830       84.78600        0.70830
    3   25   10       43.60100        0.38270       37.19900        0.38270
    3   25   11       41.03847        0.46020       41.04153        0.46020
    3   25   12       11.78780        0.97620       12.01220        0.97620
    3   25   13       33.78500        0.51200       40.17500        0.51200
    3   25   14       19.73600        0.73390       25.40400        0.73390
    3   25   15       23.04200        0.73620       24.85800        0.73620
    3   25   17       27.20350        0.67910       28.25650        0.67910
    3   25   18       32.12680        0.69200       32.35320        0.69200
    3   25   19       30.53750        0.71120       33.00250        0.71120
    3   25   21       24.61290        0.97550       25.00710        0.97550
    3   25   22       20.62250        1.11700       24.33750        1.11700
    3   25   23       20.56390        1.20800       21.05610        1.20800
    3   25   25       33.82700        0.90830       31.63300        0.90830
    3   26    0       90.80000        0.84950       90.80000        0.84950
    3   26    1       24.45615        0.41520       23.52385        0.41520
    3   26    2       22.82810        0.40850       23.21190        0.40850
    3   26    3       34.41500        0.35740       37.86500        0.35740
    3   26    4       57.38850        0.48890       50.89150        0.48890
    3   26    5       34.89195        0.33790       34.72805        0.33790
    3   26    6       53.79800        0.48780       62.52200        0.48780
    3   26    7       97.96700        0.83840      101.53300        0.83840
    3   26    8       53.21400        0.58130       53.68600        0.58130
    3   26    9       68.25349        0.59980       66.28650        0.59980
    3   26   10       59.50350        0.57580       60.77650        0.57580
    3   26   11       19.15850        0.38320       22.62150        0.38320
    3   26   12       56.75045        0.52420       56.40955        0.52420
    3   26   13       51.66250        0.53480       46.93750        0.53480
    3   26   14        9.48430        1.48500        9.71970        1.48500
    3   26   15       13.76950        1.29600        9.89050        1.29600
    3   26   16       57.05450        0.60460       58.54550        0.60460
    3   26   17       17.76600        0.91360       22.01400        0.91360
    3   26   18       42.31600        0.61090       45.26400        0.61090
    3   26   19        6.32695        1.92800        7.19505        1.92800
    3   26   21       24.43500        1.03200       20.58500        1.03200
    3   26   22       15.43950        1.49300       16.62050        1.49300
    3   26   23       30.94095        0.85640       30.11905        0.85640
    3   26   24        8.36000        1.99900       13.46000        1.99900
    3   26   25       16.21825        1.66200       16.22175        1.66200
    3   27    0       25.72000        0.59540       25.72000        0.59540
    3   27    1       85.62151        0.58510       90.25850        0.58510
    3   27    2       73.78250        0.50750       74.81750        0.50750
    3   27    3       43.91600        0.37580       40.60400        0.37580
    3   27    4      109.01350        0.72500      110.58650        0.72500
    3   27    5       36.00250        0.34770       37.77750        0.34770
    3   27    6       90.42795        0.62400       90.21205        0.62400
    3   27    7       97.70550        0.80440       90.73450        0.80440
    3   27    8       92.03770        0.96240       92.90230        0.96240
    3   27    9       51.98750        0.78870       57.39250        0.78870
    3   27   10       27.97750        0.79590       25.64250        0.79590
    3   27   11       88.76400        0.62880       90.17600        0.62880
    3   27   12       29.15145        0.37250       29.96855        0.37250
    3   27   13       54.18425        0.55650       54.33575        0.55650
    3   27   14       36.79525        0.51950       37.52475        0.51950
    3   27   15       48.40850        0.56080       48.95150        0.56080
    3   27   16        8.87550        1.41600       15.26450        1.41600
    3   27   22       11.13155        2.00400       11.38845        2.00400
    3   27   23       23.35650        1.00100       26.58350        1.00100
    3   27   24       13.54085        1.93300       12.99915        1.93300
    3   27   25       10.05850        2.22200        7.90550        2.22200
    3   28    0       22.22000        0.67390       22.22000        0.67390
    3   28    1      114.46000        0.76110      118.54000        0.76110
    3   28    2       54.90682        0.41740       54.81318        0.41740
    3   28    3       84.36354        0.56850       84.41646        0.56850
    3   28    4       50.49300        0.41700       56.38700        0.41700
    3   28    5       68.95950        0.47930       64.94050        0.47930
    3   28    6       71.48973        0.47810       71.57027        0.47810
    3   28    7       58.71000        0.59530       52.47000        0.59530
    3   28    8       36.98400        0.83520       34.11600        0.83520
    3   28    9       36.78000        0.87090       47.86000        0.87090
    3   28   10       15.55950        1.70400       19.20050        1.70400
    3   28   11       12.96700        1.19500       15.93300        1.19500
    3   28   12       10.08050        0.57530       13.51950        0.57530
    3   28   13       21.00350        0.55690       22.07650        0.55690
    3   28   14       39.61650        0.52900       43.66350        0.52900
    3   28   15       22.53550        0.74630       15.96450        0.74630
    3   28   16       14.17800        1.00200       18.26200        1.00200
    3   28   17       44.67900        0.57170       42.86100        0.57170
    3   28   18       27.83250        0.73940       27.36750        0.73940
    3   28   19       31.83950        0.71900       27.06050        0.71900
    3   28   21       21.61250        1.10800       18.34750        1.10800
    3   28   22        7.85650        2.02700        9.03550        2.02700
    3   28   24       23.24100        1.02700       26.73900        1.02700
    3   28   25       24.28700        1.11700       21.83300        1.11700
    3   29    0       18.48000        0.79700       18.48000        0.79700
    3   29    1       58.74895        0.43190       57.97105        0.43190
    3   29    2       70.50350        0.49050       70.09650        0.49050
    3   29    3       55.95700        0.41990       53.20300        0.41990
    3   29    4       90.22000        0.68440       91.98000        0.68440
    3   29    5       44.95050        0.39790       53.14950        0.39790
    3   29    6       36.44285        0.33450       35.53715        0.33450
    3   29    7       34.84750        0.77250       41.85250        0.77250
    3   29    8       42.67700        0.86340       33.88300        0.86340
    3   29    9        8.92150        2.30800       10.88650        2.30800
    3   29   10       39.77050        0.87310       44.68950        0.87310
    3   29   11       44.18250        0.77830       47.55750        0.77830
    3   29   12       44.47900        0.45830       50.22100        0.45830
    3   29   13       17.69950        0.41040       27.56050        0.41040
    3   29   14       28.86300        0.51170       31.89700        0.51170
    3   29   15       14.38000        0.85940       16.88000        0.85940
    3   29   17       11.61545        1.45100       11.34455        1.45100
    3   29   19       13.97950        1.20300       17.68050        1.20300
    3   29   21       19.35050        1.04100       21.16950        1.04100
    3   29   22       22.86200        0.97640       24.51800        0.97640
    3   29   23       17.17000        1.69300       12.83000        1.69300
    3   29   24       11.59300        1.85600       13.46700        1.85600
    3   30    0       80.08000        0.77250       80.08000        0.77250
    3   30    1       18.78250        0.57870       20.97750        0.57870
    3   30    2       75.37099        0.53090       79.24900        0.53090
    3   30    3       41.96600        0.38890       37.77400        0.38890
    3   30    4       72.18650        0.51070       73.65350        0.51070
    3   30    5       26.60700        0.39410       22.91300        0.39410
    3   30    6       47.32035        0.50590       46.41965        0.50590
    3   30    7       34.30650        0.84360       38.07350        0.84360
    3   30    8       64.55800        0.80060       68.06200        0.80060
    3   30    9       20.76500        1.45800       17.09500        1.45800
    3   30   10       76.20800        1.00400       69.27200        1.00400
    3   30   11       38.94950        1.07300       35.61050        1.07300
    3   30   12       28.00165        1.06900       27.21835        1.06900
    3   30   13       31.11500        0.35670       29.26500        0.35670
    3   30   14       29.10712        0.47860       29.05288        0.47860
    3   30   15       15.12535        0.81050       14.57465        0.81050
    3   30   16       48.09100        0.54020       41.98900        0.54020
    3   30   17       51.81050        0.57640       49.80950        0.57640
    3   30   18       46.85150        0.56870       43.34850        0.56870
    3   30   19       24.10600        0.75120       25.67400        0.75120
    3   30   20       15.24950        1.20000       16.73050        1.20000
    3   30   21        8.92830        1.96000        8.16770        1.96000
    3   30   23       28.00050        0.83650       29.15950        0.83650
    3   30   24        8.30900        1.91600       13.33100        1.91600
    3   31    0       28.62000        0.65520       28.62000        0.65520
    3   31    1       44.63700        0.41130       48.32300        0.41130
    3   31    2       75.79815        0.52180       74.98185        0.52180
    3   31    3       55.82850        0.42680       52.27150        0.42680
    3   31    4       87.48900        0.59570       89.15100        0.59570
    3   31    5       37.29735        0.57730       38.26265        0.57730
    3   31    6       72.47450        0.52610       73.84550        0.52610
    3   31    7       24.63750        1.18600       20.88250        1.18600
    3   31    8       38.21050        0.81290       36.12950        0.81290
    3   31    9       42.16850        0.93190       47.75150        0.93190
    3   31   10       28.08500        1.18800       32.49500        1.18800
    3   31   11       58.92603        0.96520       58.91396        0.96520
    3   31   12       41.15700        1.12900       32.90300        1.12900
    3   31   13       19.41550        1.89900       11.20450        1.89900
    3   31   14       32.08050        0.37690       32.59950        0.37690
    3   31   15       11.21950        0.92980       18.02050        0.92980
    3   31   16       22.97505        0.60860       23.52495        0.60860
    3   31   17       23.00650        0.63670       27.59350        0.63670
    3   31   18       14.50330        1.03000       14.85670        1.03000
    3   31   19       21.52300        0.84460       23.85700        0.84460
    3   31   21       23.06850        0.99630       19.45150        0.99630
    3   31   22       17.47000        1.27000       16.27000        1.27000
    3   31   23        7.44660        1.98800        8.32540        1.98800
    3   31   24        8.21950        1.94600        6.62850        1.94600
    3   32    0       62.36000        0.65400       62.36000        0.65400
    3   32    1       78.11750        0.53370       75.90250        0.53370
    3   32    2       35.49150        0.41150       44.60850        0.41150
    3   32    3       45.77000        0.41200       51.01000        0.41200
    3   32    4       30.65100        0.47210       27.58900        0.47210
    3   32    5       49.53250        0.46610       52.24750        0.46610
    3   32    6       55.38490        0.42740       55.11510        0.42740
    3   32    7       66.23100        0.78370       63.18900        0.78370
    3   32    8       36.71300        0.99640       38.48700        0.99640
    3   32    9       39.84050        1.02700       38.43950        1.02700
    3   32   10       11.25550        2.45100       15.10450        2.45100
    3   32   11       48.82350        0.92930       50.93650        0.92930
    3   32   12       20.58255        1.82500       21.45745        1.82500
    3   32   13       22.50000        1.75400       22.72000        1.75400
    3   32   14       12.67650        0.43520       15.56350        0.43520
    3   32   15       39.92325        0.40970       39.37675        0.40970
    3   32   16       11.30650        1.00600       14.75350        1.00600
    3   32   17        9.04365        1.49100        8.06635        1.49100
    3   32   18       30.61900        0.61330       27.28100        0.61330
    3   32   19       10.12850        1.79700        5.89950        1.79700
    3   32   20       39.73000        0.61660       35.65000        0.61660
    3   32   21       10.09900        1.69700       14.26100        1.69700
    3   32   22       28.42050        0.74290       26.83950        0.74290
    3   32   23        6.34050        1.58400       15.19950        1.58400
    3   33    0       60.11000        0.64330       60.11000        0.64330
    3   33    1       37.55050        0.42720       33.54950        0.42720
    3   33    2       21.01550        0.57440       21.94450        0.57440
    3   33    3       52.78300        0.47650       47.91700        0.47650
    3   33    4       55.52950        0.48870       56.81050        0.48870
    3   33    5       45.49150        0.54820       46.50850        0.54820
    3   33    6       33.85350        0.35460       35.74650        0.35460
    3   33    7       63.55650        0.92190       66.32350        0.92190
    3   33    8       38.53050        1.01700       34.60950        1.01700
    3   33    9       13.48650        2.32400       11.15350        2.32400
    3   33   10       45.02950        0.94900       43.23050        0.94900
    3   33   11       32.93300        1.19300       28.62700        1.19300
    3   33   12       25.33500        1.37100       27.58500        1.37100
    3   33   13       23.02450        1.84300       18.41550        1.84300
    3   33   14       17.53000        1.11600       28.61000        1.11600
    3   33   15       30.86750        0.36160       27.87250        0.36160
    3   33   16       32.26150        0.48330       30.57850        0.48330
    3   33   18        5.26600        1.33400       12.75000        1.33400
    3   33   20       19.26900        0.90320       21.07100        0.90320
    3   33   21       14.73100        1.11000       19.64900        1.11000
    3   33   22       23.72465        0.79770       23.13535        0.79770
    3   34    0       22.65000        0.80560       22.65000        0.80560
    3   34    1       20.83090        0.67730       20.20910        0.67730
    3   34    2       35.83600        0.47600       39.88400        0.47600
    3   34    3       45.08500        0.45860       43.89500        0.45860
    3   34    4       67.21750        0.54380       64.92250        0.54380
    3   34    5       31.83500        0.46280       35.16500        0.46280
    3   34    7       25.83450        1.22300       30.22550        1.22300
    3   34    8       13.93150        2.39800       11.94850        2.39800
    3   34    9       39.38900        1.03000       35.59100        1.03000
    3   34   10       20.46150        1.63300       22.19850        1.63300
    3   34   11       26.93500        1.21800       36.96500        1.21800
    3   34   12       29.57250        1.20200       27.92750        1.20200
    3   34   13       21.16860        1.68200       21.81140        1.68200
    3   34   14       28.67650        1.71400       20.66350        1.71400
    3   34   15       15.41650        1.89500       10.46350        1.89500
    3   34   16       19.67905        0.42580       19.52095        0.42580
    3   34   18       27.96220        0.57050       27.67780        0.57050
    3   34   19        9.42000        1.55500        4.57200        1.55500
    3   34   20       13.68200        1.35700       11.23800        1.35700
    3   34   21       16.13705        1.04300       17.12295        1.04300
    3   35    0       18.34000        1.15500       18.34000        1.15500
    3   35    1       57.04605        0.54510       56.43395        0.54510
    3   35    2       27.38950        0.60590       24.35050        0.60590
    3   35    3       28.21600        0.53240       31.72400        0.53240
    3   35    4       48.40170        0.49620       47.51830        0.49620
    3   35    6       22.50540        0.44190       21.83460        0.44190
    3   35    7       10.77300        1.82000        7.34100        1.82000
    3   35    8       29.38650        1.05800       32.85350        1.05800
    3   35    9       12.14300        2.31500       14.89700        2.31500
    3   35   10       22.93650        1.40400       21.34350        1.40400
    3   35   11       37.45990        1.05400       38.06010        1.05400
    3   35   12       21.73850        1.64100       23.34150        1.64100
    3   35   13       15.70000        1.81300       27.90000        1.81300
    3   35   14       13.27950        2.24200       19.20050        2.24200
    3   35   15       28.74310        1.42600       28.91690        1.42600
    3   35   16       27.68700        0.37020       30.89300        0.37020
    3   35   18       30.20500        0.51740       28.15500        0.51740
    3   35   19        7.65200        1.43200       10.69800        1.43200
    3   35   20       26.81450        0.64510       28.90550        0.64510
    3   35   21       18.22100        0.95320       15.85900        0.95320
    3   35   22       28.08750        0.65610       26.35250        0.65610
    3   36    0       28.75000        0.82270       28.75000        0.82270
    3   36    1       31.50730        0.56060       30.59270        0.56060
    3   36    2       51.96950        0.52280       50.23050        0.52280
    3   36    3       43.68700        0.49440       40.89300        0.49440
    3   36    4       36.79500        0.48630       31.88500        0.48630
    3   36    5       28.02450        0.46310       31.41550        0.46310
    3   36    6       16.65390        0.53660       17.22610        0.53660
    3   36    7       15.42300        1.45600       10.99700        1.45600
    3   36    8       29.25700        1.20900       27.72300        1.20900
    3   36    9       32.74225        1.12200       32.87775        1.12200
    3   36   10       22.71850        1.73200       18.70150        1.73200
    3   36   11       13.92250        1.99700       20.01750        1.99700
    3   36   12       30.57600        1.10900       37.50400        1.10900
    3   36   13       29.99900        1.32100       25.26100        1.32100
    3   36   14       17.83650        2.33200        7.92350        2.33200
    3   36   15       18.59100        1.92500       20.54900        1.92500
    3   36   16       11.99090        2.69500       11.70910        2.69500
    3   36   17       23.41950        0.38280       25.90050        0.38280
    3   36   18       12.83850        0.93300        8.02150        0.93300
    3   36   19        6.96250        1.38400       10.19950        1.38400
    3   36   20        9.06240        1.55100        9.18560        1.55100
    3   36   21       15.93150        1.02400       14.12850        1.02400
    3   37    0       33.08000        0.75750       33.08000        0.75750
    3   37    1       23.33100        0.75270       19.08900        0.75270
    3   37    2       40.28980        0.50720       39.43020        0.50720
    3   37    3       38.32200        0.51740       34.81800        0.51740
    3   37    4       40.32625        0.49290       40.63375        0.49290
    3   37    5       23.54800        0.49030       30.85200        0.49030
    3   37    6       39.92125        0.45110       40.43875        0.45110
    3   37    7       21.18850        1.10900       24.81150        1.10900
    3   37    8       28.28200        1.19600       28.91800        1.19600
    3   37    9       21.76550        1.59300       19.03450        1.59300
    3   37   10       41.83550        0.95350       43.48450        0.95350
    3   37   11       30.40040        1.23500       30.09960        1.23500
    3   37   12       21.06700        1.78900       17.61300        1.78900
    3   37   13       17.00600        2.44600       11.67400        2.44600
    3   37   14       28.70000        1.98700       16.10000        1.98700
    3   37   15       28.65550        1.63900       19.50450        1.63900
    3   37   16       32.41800        1.74500       23.52200        1.74500
    3   37   17       28.73500        0.93220       40.64500        0.93220
    3   37   18       12.93450        0.54250       17.54550        0.54250
    3   37   19       35.45050        0.49580       36.72950        0.49580
    3   37   21        4.76005        1.50600        5.32995        1.50600
    3   38    0        5.62600        2.89300        5.62600        2.89300
    3   38    1       27.64720        0.61030       27.75280        0.61030
    3   38    2       33.24150        0.53170       35.87850        0.53170
    3   38    3       32.77150        0.52560       34.72850        0.52560
    3   38    4       58.70950        0.53890       53.67050        0.53890
    3   38    5       21.15050        0.52130       25.42950        0.52130
    3   38    6       31.03800        0.42880       29.30200        0.42880
    3   38    7       14.74600        1.62500       10.45400        1.62500
    3   38    8       22.01800        1.67600       17.46200        1.67600
    3   38    9       27.79300        1.34700       25.34700        1.34700
    3   38   10       19.40000        2.02000        7.74000        2.02000
    3   38   11       38.48880        1.05000       38.31120        1.05000
    3   38   12       17.52850        2.37500       10.99150        2.37500
    3   38   13       30.51580        1.13500       30.66420        1.13500
    3   38   14       24.07650        1.78500       17.28350        1.78500
    3   38   15       29.29800        1.39600       31.04200        1.39600
    3   38   16       16.23750        2.57000        7.48250        2.57000
    3   38   17       21.12350        2.16600       17.73650        2.16600
    3   38   18       26.85050        1.18700       25.72950        1.18700
    3   38   19       13.21650        0.61750       14.42350        0.61750
    3   38   20       15.40550        0.79220       14.13450        0.79220
    3   38   21        6.09650        1.54700        7.75550        1.54700
    3   39    0       23.03000        0.99910       23.03000        0.99910
    3   39    1       12.57450        1.35100       10.68550        1.35100
    3   39    2       36.36600        0.52640       34.51400        0.52640
    3   39    3       53.75250        0.54410       58.78750        0.54410
    3   39    4       38.05700        0.48910       39.16300        0.48910
    3   39    5       69.52000        0.60040       66.34000        0.60040
    3   39    6       18.03560        0.54120       17.36440        0.54120
    3   39    7       25.53100        0.92930       27.76900        0.92930
    3   39    8       22.77655        1.37200       22.98345        1.37200
    3   39    9       20.36450        1.77200       16.05550        1.77200
    3   39   10       14.32410        2.27800       14.57590        2.27800
    3   39   11       25.56000        1.70100       16.26000        1.70100
    3   39   12        8.83800        2.45200        7.57400        2.45200
    3   39   13       18.50450        1.77400       24.47550        1.77400
    3   39   14       12.09700        2.63900       10.90300        2.63900
    3   39   15       30.10250        1.29800       32.07750        1.29800
    3   39   16       22.76050        1.83700       20.97950        1.83700
    3   39   17       11.85600        2.63400       17.96400        2.63400
    3   39   18        9.73650        2.65800       17.48350        2.65800
    3   39   19       18.44000        0.40650       21.36000        0.40650
    3   39   20       11.03550        0.77530       11.64450        0.77530
    3   40    0        8.59500        2.83800        8.59500        2.83800
    3   40    1       18.38250        0.96630       13.85750        0.96630
    3   40    2       10.78950        1.50300        8.72850        1.50300
    3   40    3       19.46975        0.74580       18.83025        0.74580
    3   40    4       26.17530        0.54650       26.70470        0.54650
    3   40    5       12.90950        0.80450       15.55050        0.80450
    3   40    6       22.99100        0.46310       24.56900        0.46310
    3   40    7       24.51600        0.38770       29.86400        0.38770
    3   40    8       19.52050        1.85900       17.39950        1.85900
    3   40    9       12.24450        2.05300       18.41550        2.05300
    3   40   10       40.08060        0.99570       40.89940        0.99570
    3   40   11       13.41855        2.62500       12.72145        2.62500
    3   40   12       14.57200        2.54500       11.60800        2.54500
    3   40   13       27.22314        1.41700       27.27686        1.41700
    3   40   14       27.02150        1.84100       17.57850        1.84100
    3   40   15       24.35427        1.62800       24.34573        1.62800
    3   40   16       23.12100        1.50100       30.79900        1.50100
    3   40   17       32.53750        1.20600       36.64250        1.20600
    3   40   18       22.81250        2.29900       13.30750        2.29900
    3   40   19       18.78950        2.04400       20.07050        2.04400
    3   40   20       12.75400        0.53600       17.24600        0.53600
    3   41    0        5.98800        2.96300        5.98800        2.96300
    3   41    1       27.56400        0.63160       24.75600        0.63160
    3   41    2       16.26630        0.95480       15.29370        0.95480
    3   41    3       22.84400        0.67620       19.71600        0.67620
    3   41    4        6.99500        1.57200        5.97100        1.57200
    3   41    5       12.30700        0.86030       13.67300        0.86030
    3   41    6       27.15950        0.44020       29.16050        0.44020
    3   41    7       42.13100        0.72260       45.88900        0.72260
    3   41    8       37.12400        1.00100       32.81600        1.00100
    3   41    9       30.27300        1.19300       26.26700        1.19300
    3   41   10       11.36000        2.30800        7.41200        2.30800
    3   41   11       25.67250        1.37100       28.20750        1.37100
    3   41   12       25.55250        1.19400       35.50750        1.19400
    3   41   13       30.87250        1.23300       31.56750        1.23300
    3   41   14       35.25000        1.27600       32.25000        1.27600
    3   41   15       37.20250        1.27500       33.09750        1.27500
    3   41   16       21.98700        2.08100       16.89300        2.08100
    3   41   17       21.69200        2.31700       13.42800        2.31700
    3   41   18       28.54450        1.70800       22.87550        1.70800
    3   41   19       16.88425        2.52100       16.63575        2.52100
    3   42    0       33.72000        0.79040       33.72000        0.79040
    3   42    1       44.18100        0.52410       48.69900        0.52410
    3   42    2       22.69285        0.70870       22.24715        0.70870
    3   42    3       26.15850        0.58110       27.26150        0.58110
    3   42    4       24.81450        0.54550       31.50550        0.54550
    3   42    5       30.17350        0.47770       31.28650        0.47770
    3   42    6       10.89250        0.97960        7.95550        0.97960
    3   42    7       27.47865        0.86660       27.98135        0.86660
    3   42    8        7.68850        2.44900        9.28350        2.44900
    3   42    9       46.21150        0.98530       44.00850        0.98530
    3   42   10       26.60600        1.47700       25.13400        1.47700
    3   42   11       34.41335        1.18400       35.06665        1.18400
    3   42   12       22.80090        1.72300       23.47910        1.72300
    3   42   13       43.80100        1.09600       39.37900        1.09600
    3   42   14       22.72800        1.95100       16.59200        1.95100
    3   42   15       24.52750        1.60100       21.85250        1.60100
    3   42   16       21.35500        2.28200        9.02500        2.28200
    3   42   17       27.02700        1.58900       28.51300        1.58900
    3   42   18       22.76900        2.07000       20.43100        2.07000
    3   43    0        6.47300        3.03000        6.47300        3.03000
    3   43    1       30.80550        0.59400       28.39450        0.59400
    3   43    2       29.64200        0.57430       32.03800        0.57430
    3   43    3       31.47185        0.54860       30.74815        0.54860
    3   43    4       17.12700        0.81190       14.01300        0.81190
    3   43    5       37.44600        0.48000       41.13400        0.48000
    3   43    6       35.16450        0.44910       36.45550        0.44910
    3   43    7        6.57250        0.84380        8.12750        0.84380
    3   43    8       13.65850        2.22700       18.86150        2.22700
    3   43    9       30.13715        1.17300       29.44285        1.17300
    3   43   10       23.87420        1.53200       24.38580        1.53200
    3   43   11       19.21850        1.86200       17.96150        1.86200
    3   43   12       21.12500        1.65800       25.35500        1.65800
    3   43   13        9.49665        2.60500        8.75135        2.60500
    3   43   14        8.60250        2.56100        9.86350        2.56100
    3   43   15       31.08150        1.29600       33.09850        1.29600
    3   43   16       16.90050        2.09100       20.61950        2.09100
    3   43   17       20.14150        1.81000       23.55850        1.81000
    3   43   18       15.03950        2.52300       11.18050        2.52300
    3   44    0        4.17400        2.59300        4.17400        2.59300
    3   44    1       17.88620        0.87910       17.77380        0.87910
    3   44    2       15.30800        1.10000       12.03200        1.10000
    3   44    3       31.37500        0.55070       33.06500        0.55070
    3   44    4        6.57350        1.41600       10.92250        1.41600
    3   44    6       23.51900        0.50740       20.98100        0.50740
    3   44    7       13.45050        0.44160       17.54950        0.44160
    3   44    8       16.80650        2.26300        8.11350        2.26300
    3   44    9       40.63700        1.07800       38.34300        1.07800
    3   44   10        7.04950        2.50900       11.80650        2.50900
    3   44   11       19.71530        1.92300       20.08470        1.92300
    3   44   12       33.83633        1.17400       33.82367        1.17400
    3   44   13       19.93450        1.81300       24.20550        1.81300
    3   44   14       37.92950        1.17500       36.89050        1.17500
    3   44   15       23.85650        2.28900       15.82350        2.28900
    3   44   16       14.19900        2.45700        7.56100        2.45700
    3   44   17       27.03300        1.44000       24.82700        1.44000
    3   45    0       18.97000        1.21600       18.97000        1.21600
    3   45    1       13.27550        1.50100        7.04450        1.50100
    3   45    3       24.33995        0.66320       23.84005        0.66320
    3   45    4       19.53780        0.72290       18.56220        0.72290
    3   45    5       18.25910        0.67950       18.24090        0.67950
    3   45    6       16.15700        0.63500       17.68300        0.63500
    3   45    8        7.23695        2.31600        7.75305        2.31600
    3   45    9       22.07600        1.48900       23.74400        1.48900
    3   45   10       31.83950        1.17600       34.74050        1.17600
    3   45   11       38.66000        1.15200       35.92000        1.15200
    3   45   12       16.21400        2.50000       12.86600        2.50000
    3   45   13       17.51350        2.37800       11.44650        2.37800
    3   45   14       10.32350        2.63000       12.33650        2.63000
    3   45   15       21.88400        2.24000       14.85600        2.24000
    3   45   16        9.60100        2.59200       13.63900        2.59200
    3   45   17       15.84005        2.51900       16.05995        2.51900
    3   46    0       25.62000        0.93670       25.62000        0.93670
    3   46    1       23.76150        0.71010       23.49850        0.71010
    3   46    2       40.38984        0.54300       40.29016        0.54300
    3   46    3       16.31500        0.91320       18.50500        0.91320
    3   46    4       26.06780        0.59250       25.71220        0.59250
    3   46    6        7.08000        1.33800        8.13400        1.33800
    3   46    7        5.58400        0.99500        8.63400        0.99500
    3   46    8       26.82335        1.30400       26.97665        1.30400
    3   46    9       24.53685        1.44200       24.94315        1.44200
    3   46   10       30.72750        1.38600       25.93250        1.38600
    3   46   11       10.30550        2.72500       11.69450        2.72500
    3   46   12       14.73800        2.40000       17.82200        2.40000
    3   46   13       15.03300        2.35600       19.64700        2.35600
    3   46   14       16.07400        2.07300       20.62600        2.07300
    3   46   15        6.93450        2.55400       11.60350        2.55400
    3   46   16        7.18750        2.51600       13.25250        2.51600
    3   47    0       29.71000        0.85280       29.71000        0.85280
    3   47    1       32.46250        0.58640       30.11750        0.58640
    3   47    2       27.29050        0.60200       31.00950        0.60200
    3   47    3        7.87225        1.73800        6.95175        1.73800
    3   47    4       29.39815        0.57820       29.66185        0.57820
    3   47    5       13.14650        0.85300       16.99350        0.85300
    3   47    6       20.33650        0.54680       25.22350        0.54680
    3   47    7        9.19100        0.71740       11.34900        0.71740
    3   47    8       22.16520        1.67200       21.27480        1.67200
    3   47    9       17.75850        1.77500       20.74150        1.77500
    3   47   10        4.56000        1.86400       17.08000        1.86400
    3   47   11       19.42650        2.11700       17.35350        2.11700
    3   47   12       34.23050        1.33200       27.20950        1.33200
    3   47   13       11.26230        2.66800       10.41770        2.66800
    3   47   14       15.09805        2.43900       15.50195        2.43900
    3   47   15       27.66650        1.42900       26.21350        1.42900
    3   48    0       10.00000        2.59700       10.00000        2.59700
    3   48    1        9.46291        1.66200        9.48309        1.66200
    3   48    2       24.42800        0.71570       21.57200        0.71570
    3   48    3       17.97750        0.81770       19.24250        0.81770
    3   48    5       16.87000        0.96240       11.07000        0.96240
    3   48    7       32.61400        0.39050       31.20600        0.39050
    3   48    8       25.34700        1.40100       27.51300        1.40100
    3   48    9       26.78815        1.32600       26.99185        1.32600
    3   48   10        8.73000        2.55200       13.05000        2.55200
    3   48   11       24.75950        1.58600       21.62050        1.58600
    3   48   12       10.95490        2.72800       10.14510        2.72800
    3   48   13        7.15550        2.07300        5.41050        2.07300
    3   48   14       22.84005        1.62700       22.17995        1.62700
    3   49    0        5.82500        2.97900        5.82500        2.97900
    3   49    1       32.00950        0.57530       34.33050        0.57530
    3   49    4       43.46400        0.52770       42.25600        0.52770
    3   49    5       17.06050        0.80790       15.83950        0.80790
    3   49    6       25.18050        0.53490       22.71950        0.53490
    3   49    7       31.55100        0.39720       33.68900        0.39720
    3   49    8       32.52850        1.25300       29.31150        1.25300
    3   49    9        9.04900        2.38500        7.20300        2.38500
    3   49   10       21.12650        1.83700       18.27350        1.83700
    3   49   11       15.24650        2.57800       13.17350        2.57800
    3   49   12        9.01050        2.66200       13.20950        2.66200
    3   49   13        7.96300        2.55400        9.91700        2.55400
    3   50    0       20.49000        1.21300       20.49000        1.21300
    3   50    1        5.29525        1.58000        4.76675        1.58000
    3   50    2        4.87460        1.52600        4.69940        1.52600
    3   50    3       26.15700        0.66290       23.08300        0.66290
    3   50    4       35.70550        0.52620       37.09450        0.52620
    3   50    5       28.90900        0.54180       30.05100        0.54180
    3   50    8       12.95850        2.64700        9.56150        2.64700
    3   50    9       10.21800        2.38300        6.39800        2.38300
    3   50   10       16.54100        2.02800       19.11900        2.02800
    3   50   11       33.28250        1.13200       36.37750        1.13200
    3   50   12       26.15250        1.53100       20.98750        1.53100
    3   51    0        8.43800        3.00500        8.43800        3.00500
    3   51    1       14.03050        1.27500       11.90950        1.27500
    3   51    2       17.35350        0.89920       19.98650        0.89920
    3   51    3       27.18085        0.61980       27.41915        0.61980
    3   51    4       27.88310        0.59720       27.31690        0.59720
    3   51    5       15.34200        0.98720       12.11800        0.98720
    3   51    6       14.91500        0.72610       17.70500        0.72610
    3   51    7        4.28900        1.26100        5.36300        1.26100
    3   51    8       11.08050        2.60800       13.81950        2.60800
    3   51    9       19.26850        1.93000       18.09150        1.93000
    3   51   10       10.25050        2.59600        8.88950        2.59600
    3   51   11       31.07650        1.27600       28.90350        1.27600
    3   52    0       17.03000        1.38800       17.03000        1.38800
    3   52    1        9.17200        1.58100       12.30800        1.58100
    3   52    2        8.28950        1.81000        7.20850        1.81000
    3   52    3       18.57400        0.96210       15.78600        0.96210
    3   52    4       10.17985        1.46300        9.96015        1.46300
    3   52    7       28.41150        0.42190       26.48850        0.42190
    3   52    8       19.91700        1.90200       17.30300        1.90200
    3   52    9       38.36630        1.09300       39.09370        1.09300
    3   52   10        6.94100        2.44200        9.81100        2.44200
    3   53    0        5.20300        2.95500        5.20300        2.95500
    3   53    1        8.26600        1.71600        5.01400        1.71600
    3   53    3       18.24235        0.84310       18.11765        0.84310
    3   53    5       21.35350        0.62200       23.62650        0.62200
    3   53    6       17.08685        0.73360       16.35315        0.73360
    3   53    7        6.25600        1.18500        7.03600        1.18500
    3   53    8       17.40200        2.26700       13.81800        2.26700
    3   54    0        4.92400        2.85300        4.92400        2.85300
    3   54    1       10.15460        1.58600       10.56540        1.58600
    3   54    2       16.05250        0.98630       15.66750        0.98630
    3   54    3       21.80779        0.71700       21.89221        0.71700
    3   54    4       12.17850        1.44800        7.84150        1.44800
    3   54    5       13.65850        1.03600       10.38150        1.03600
    3   54    6       17.74900        0.66780       20.89100        0.66780
    3   55    0        2.76500        1.96100        2.76500        1.96100
    3   55    1        8.60150        1.65600        5.13250        1.65600
    3   55    2       17.54900        0.97850       13.95100        0.97850
    3   55    3       12.61465        1.29500       11.94535        1.29500
    3   55    4       10.68300        1.54100        7.75300        1.54100
    4    0    0        0.90690        0.64320        0.90690        0.64320
    4    0    3       30.11000        0.41510       30.11000        0.41510
    4    0    4      107.40000        1.20400      107.40000        1.20400
    4    0    5      112.20000        1.25900      112.20000        1.25900
    4    0    6      113.00000        1.27300      113.00000        1.27300
    4    0    7       15.91000        0.97670       15.91000        0.97670
    4    0    8       34.00000        0.65620       34.00000        0.65620
    4    0    9        6.10400        2.65100        6.10400        2.65100
    4    0   10       23.94000        0.88920       23.94000        0.88920
    4    0   11       35.37000        0.70800       35.37000        0.70800
    4    0   12       94.27000        1.10000       94.27000        1.10000
    4    0   13       38.49000        0.83970       38.49000        0.83970
    4    0   14       91.59000        1.09800       91.59000        1.09800
    4    0   15       57.84000        0.92960       57.84000        0.92960
    4    0   16       49.35000        0.77300       49.35000        0.77300
    4    0   17       67.52000        0.81690       67.52000        0.81690
    4    0   18       39.85000        0.89060       39.85000        0.89060
    4    0   19       17.16000        2.37100       17.16000        2.37100
    4    0   20       14.79000        2.89200       14.79000        2.89200
    4    0   21       10.84000        3.85100       10.84000        3.85100
    4    0   22       11.85000        3.35200       11.85000        3.35200
    4    0   23       10.83000        3.59800       10.83000        3.59800
    4    0   24       19.83000        2.02700       19.83000        2.02700
    4    0   25       17.55000        2.50600       17.55000        2.50600
    4    0   26       18.85000        2.17600       18.85000        2.17600
    4    0   27       16.36000        2.90400       16.36000        2.90400
    4    0   28        5.41400        3.40500        5.41400        3.40500
    4    1    1        1.51770        0.47580        1.24230        0.47580
    4    1    3       50.32050        0.38650       40.65950        0.38650
    4    1    4       96.00600        0.74830       91.99400        0.74830
    4    1    5       64.44050        0.53570       65.53950        0.53570
    4    1    6       58.91300        0.52050       64.34700        0.52050
    4    1    7       54.01800        0.50500       60.88200        0.50500
    4    1    8       74.46750        0.60830       70.71249        0.60830
    4    1   10       27.45650        0.54000       31.54350        0.54000
    4    1   11       41.46950        0.50590       38.43050        0.50590
    4    1   12       39.05600        0.55890       30.54400        0.55890
    4    1   13       71.92480        0.65890       72.51520        0.65890
    4    1   14       15.49550        1.21400       20.42450        1.21400
    4    1   15       91.05850        0.80510       96.38150        0.80510
    4    1   16       36.88600        0.60520       39.31400        0.60520
    4    1   17       60.27300        0.63050       59.10700        0.63050
    4    1   18       44.27000        0.57390       50.01000        0.57390
    4    1   19       19.08150        1.29700       21.91850        1.29700
    4    1   20       22.09255        1.24300       21.98745        1.24300
    4    1   21       24.03350        1.04800       27.78650        1.04800
    4    1   22       18.29100        1.50500       16.24900        1.50500
    4    1   23       35.86385        0.81230       35.65615        0.81230
    4    1   24       11.14750        2.21700       12.71250        2.21700
    4    1   25       23.90150        1.31100       20.19850        1.31100
    4    1   27       26.37850        1.23000       24.42150        1.23000
    4    1   28        7.80145        2.22500        7.04055        2.22500
    4    2    0        1.18800        0.77250        1.18800        0.77250
    4    2    4       70.23849        0.55060       65.46150        0.55060
    4    2    5      101.55050        0.79470       97.64950        0.79470
    4    2    6       37.44400        0.41580       47.25600        0.41580
    4    2    7       86.17830        0.70300       87.00169        0.70300
    4    2    8       93.09350        0.72360       84.38650        0.72360
    4    2    9        8.13450        1.31700       10.53950        1.31700
    4    2   10       43.66250        0.47820       48.49750        0.47820
    4    2   11       72.59949        0.64510       79.02050        0.64510
    4    2   12       22.79750        0.73950       21.26250        0.73950
    4    2   13       22.42850        0.84180       29.25150        0.84180
    4    2   14       32.28150        0.68380       33.17850        0.68380
    4    2   15      121.55154        0.90760      120.84845        0.90760
    4    2   16       38.17000        0.74240       36.05000        0.74240
    4    2   17       74.57999        0.58300       69.40000        0.58300
    4    2   18       28.45250        0.86630       24.10750        0.86630
    4    2   19       22.15400        1.03700       24.20600        1.03700
    4    2   20       10.68615        2.17900        9.93385        2.17900
    4    2   21       35.24850        0.81630       41.05150        0.81630
    4    2   22       24.61250        1.19200       21.80750        1.19200
    4    2   23       19.72500        1.35000       21.61500        1.35000
    4    2   24       24.22450        1.01500       27.43550        1.01500
    4    2   25       32.41245        0.96930       31.86755        0.96930
    4    2   26       24.80450        1.32500       23.65550        1.32500
    4    2   27       12.92050        1.96600       19.25950        1.96600
    4    2   28       20.40850        1.88500       13.51150        1.88500
    4    3    0        8.17600        0.51580        8.17600        0.51580
    4    3    1       50.71100        0.40260       57.54900        0.40260
    4    3    3       57.65925        0.47220       58.36075        0.47220
    4    3    4       36.96200        0.34560       34.01800        0.34560
    4    3    6       72.36700        0.56870       64.89300        0.56870
    4    3    7       27.84350        0.42620       32.03650        0.42620
    4    3    8       53.88750        0.49010       52.01250        0.49010
    4    3    9       15.57665        0.78830       14.84335        0.78830
    4    3   10       20.04250        0.78200       15.47750        0.78200
    4    3   11       44.66700        0.50430       49.61300        0.50430
    4    3   12       50.77600        0.54360       55.50400        0.54360
    4    3   13       43.25100        0.59160       46.22900        0.59160
    4    3   14       38.82150        0.66120       35.31850        0.66120
    4    3   15       25.96500        0.84140       30.61500        0.84140
    4    3   16       12.69150        1.79000        7.36850        1.79000
    4    3   17       37.59000        0.61970       43.65000        0.61970
    4    3   18       29.61050        0.74960       32.44950        0.74960
    4    3   19       58.34500        0.63740       57.11500        0.63740
    4    3   20       39.12650        0.75400       42.07350        0.75400
    4    3   21       25.48600        1.00900       29.81400        1.00900
    4    3   22       45.45965        0.73370       44.58035        0.73370
    4    3   24       16.06400        1.78500       12.77600        1.78500
    4    3   25       12.53100        2.20700       13.18900        2.20700
    4    3   26       28.63950        1.00200       34.32050        1.00200
    4    3   27       15.32700        2.08200       13.15300        2.08200
    4    3   28       24.81750        1.23800       26.30250        1.23800
    4    4    0        6.88300        0.61780        6.88300        0.61780
    4    4    1       63.84400        0.45190       60.85600        0.45190
    4    4    2       95.32500        0.71950      102.61500        0.71950
    4    4    4       53.55000        0.40450       37.41000        0.40450
    4    4    5       47.20723        0.41970       47.19278        0.41970
    4    4    6       45.68950        0.43620       50.19050        0.43620
    4    4    7       55.33550        0.49780       57.84450        0.49780
    4    4    8      125.77776        0.99980      124.82225        0.99980
    4    4    9       50.20050        0.47960       46.35950        0.47960
    4    4   10       62.94305        0.55960       63.67695        0.55960
    4    4   11       66.36150        0.61790       75.55850        0.61790
    4    4   12       42.02750        0.54570       38.19250        0.54570
    4    4   13       13.79750        1.55000       12.78250        1.55000
    4    4   14       68.38500        0.68070       79.35500        0.68070
    4    4   15       98.77100        0.76340       96.50900        0.76340
    4    4   16       49.70200        0.62070       45.25800        0.62070
    4    4   17       55.99050        0.56850       53.08950        0.56850
    4    4   18       29.26540        0.78830       29.41460        0.78830
    4    4   20       23.26010        1.17500       23.79990        1.17500
    4    4   21       36.12350        0.83280       34.13650        0.83280
    4    4   22       15.33600        1.79200       12.98400        1.79200
    4    4   23       19.79850        1.49400       17.26150        1.49400
    4    4   24       21.23250        1.42300       18.92750        1.42300
    4    4   25       23.87385        1.16100       24.60615        1.16100
    4    4   26       15.58550        2.09900        9.89450        2.09900
    4    4   27       24.65450        1.34100       20.62550        1.34100
    4    4   28       11.76250        2.07600       17.79750        2.07600
    4    5    0       92.69000        1.03600       92.69000        1.03600
    4    5    1       67.30251        0.51590       73.57750        0.51590
    4    5    2       61.87600        0.42410       68.00401        0.42410
    4    5    3       56.94850        0.43470       47.85150        0.43470
    4    5    4       48.04000        0.45790       60.90000        0.45790
    4    5    5      128.58450        1.00200      124.41550        1.00200
    4    5    6       36.57200        0.40350       41.58800        0.40350
    4    5    7       37.66050        0.42160       41.95950        0.42160
    4    5    8       52.80150        0.48010       51.69850        0.48010
    4    5    9       76.48400        0.64920       79.39600        0.64920
    4    5   10       36.76250        0.47670       38.39750        0.47670
    4    5   12       41.79150        0.53800       46.30850        0.53800
    4    5   13      104.29950        0.84590       99.90050        0.84590
    4    5   14       27.82000        0.96470       20.42000        0.96470
    4    5   15       55.97600        0.60160       47.88400        0.60160
    4    5   16       31.40600        0.62710       34.07400        0.62710
    4    5   17       58.76650        0.54520       52.89350        0.54520
    4    5   18       74.81699        0.59210       70.94300        0.59210
    4    5   19       34.70600        0.82810       30.77400        0.82810
    4    5   20       19.08900        1.44200       17.31100        1.44200
    4    5   21       18.51650        1.27800       21.42350        1.27800
    4    5   23       15.46250        1.73400       16.81750        1.73400
    4    5   24       20.87880        1.37000       21.34120        1.37000
    4    5   25       25.19100        1.16700       23.28900        1.16700
    4    5   26       22.29350        1.58700       16.98650        1.58700
    4    5   27       27.15100        1.14600       24.90900        1.14600
    4    5   28        8.44750        2.28400       11.83250        2.28400
    4    6    0      116.90000        1.30300      116.90000        1.30300
    4    6    1       87.10250        0.65270       92.55750        0.65270
    4    6    2       69.87950        0.53100       74.94051        0.53100
    4    6    4       32.24750        0.34670       39.71250        0.34670
    4    6    5       41.45450        0.40840       48.58550        0.40840
    4    6    6      127.90750        1.01600      128.09250        1.01600
    4    6    7       28.34750        0.41950       35.59250        0.41950
    4    6    8       77.56500        0.61570       69.73500        0.61570
    4    6    9       45.82450        0.46220       39.59550        0.46220
    4    6   10       29.72550        0.50910       35.85450        0.50910
    4    6   12      135.53751        1.08200      134.06250        1.08200
    4    6   13       60.74150        0.61320       63.91850        0.61320
    4    6   14       45.51500        0.66070       33.22500        0.66070
    4    6   15       55.69035        0.57480       56.08965        0.57480
    4    6   16       43.52000        0.57530       38.78000        0.57530
    4    6   17       20.77250        0.91780       24.10750        0.91780
    4    6   18       36.30800        0.72720       28.49200        0.72720
    4    6   19       44.80125        0.67390       44.69875        0.67390
    4    6   20       15.77800        1.63200       18.86200        1.63200
    4    6   21       18.83550        1.42400       20.10450        1.42400
    4    6   22       20.38165        1.29300       20.27835        1.29300
    4    6   23       28.05375        0.98960       27.06625        0.98960
    4    6   24       21.96000        1.41400       17.32000        1.41400
    4    6   25       34.75500        0.97680       29.98500        0.97680
    4    6   26       10.66250        2.33100       12.77750        2.33100
    4    6   27       20.61650        1.28900       22.52350        1.28900
    4    6   28       20.60400        1.72900       13.71600        1.72900
    4    7    0       85.55000        0.95780       85.55000        0.95780
    4    7    1       27.78550        0.29500       36.19450        0.29500
    4    7    2       49.52700        0.34560       54.29300        0.34560
    4    7    3      105.08000        0.75390      103.72000        0.75390
    4    7    4       44.38850        0.40550       48.29150        0.40550
    4    7    6       20.16940        0.44950       19.41060        0.44950
    4    7    7        8.94200        0.91950       14.09800        0.91950
    4    7    8       31.24650        0.45550       28.33350        0.45550
    4    7    9       56.95150        0.52470       58.26850        0.52470
    4    7   10       16.98650        0.83590       15.15350        0.83590
    4    7   11       47.87970        0.49940       47.26030        0.49940
    4    7   12       63.90650        0.59670       61.01350        0.59670
    4    7   13       64.70800        0.62330       67.63200        0.62330
    4    7   14       67.84450        0.65900       70.55550        0.65900
    4    7   15       27.43050        0.77670       31.90950        0.77670
    4    7   16       19.12950        0.89830       23.43050        0.89830
    4    7   17       16.66900        1.10800       19.93100        1.10800
    4    7   18       86.11000        0.71300       87.95000        0.71300
    4    7   19       28.56550        0.83380       31.83450        0.83380
    4    7   20        9.19055        2.31300        9.60145        2.31300
    4    7   21       24.11500        1.10700       26.86500        1.10700
    4    7   22       25.13290        1.02900       24.56710        1.02900
    4    7   23       16.71650        1.55900       18.16350        1.55900
    4    7   24       23.53500        1.68900       13.64500        1.68900
    4    7   25       28.58400        1.21200       23.71600        1.21200
    4    7   26       21.34450        1.25600       25.73550        1.25600
    4    7   27       15.29685        1.85400       14.98315        1.85400
    4    7   28       12.90600        1.99500        6.13400        1.99500
    4    8    0      137.80000        1.53500      137.80000        1.53500
    4    8    1       56.16950        0.47120       60.25050        0.47120
    4    8    2       72.09500        0.43520       60.56500        0.43520
    4    8    3       64.21300        0.45540       59.10700        0.45540
    4    8    4       47.82700        0.42690       51.65300        0.42690
    4    8    5       40.01100        0.37340       36.50900        0.37340
    4    8    7       54.31400        0.51010       62.38600        0.51010
    4    8    8       21.87650        0.49320       24.60350        0.49320
    4    8    9       17.47500        0.84990       10.88500        0.84990
    4    8   10       46.94900        0.49580       51.19100        0.49580
    4    8   11       42.84800        0.49570       41.35200        0.49570
    4    8   12       64.55600        0.60220       61.66400        0.60220
    4    8   13       35.37850        0.66250       29.04150        0.66250
    4    8   14       47.69650        0.58630       42.18350        0.58630
    4    8   15       47.90300        0.69470       53.03700        0.69470
    4    8   16       46.98200        0.54760       52.85800        0.54760
    4    8   17       28.54550        0.75480       25.85450        0.75480
    4    8   18       42.75300        0.67900       37.70700        0.67900
    4    8   19        8.92400        1.95800        4.96600        1.95800
    4    8   20       23.67250        1.46400       14.98750        1.46400
    4    8   21       10.43805        2.32100       10.16195        2.32100
    4    8   22        6.94800        2.12000       12.58200        2.12000
    4    8   23       19.27250        1.51100       18.16750        1.51100
    4    8   24       16.06600        2.10700       11.19400        2.10700
    4    8   25       12.82450        2.24800        7.23550        2.24800
    4    8   26       18.02300        1.46900       24.81700        1.46900
    4    8   27       15.63760        1.93100       15.50240        1.93100
    4    8   28        9.67400        2.06100       14.82600        2.06100
    4    9    0       98.06000        1.09700       98.06000        1.09700
    4    9    1       58.01000        0.53390       73.97000        0.53390
    4    9    2       79.03500        0.56750       77.12500        0.56750
    4    9    3       51.46500        0.32110       40.93500        0.32110
    4    9    4       44.20660        0.39540       45.01340        0.39540
    4    9    5       46.03000        0.40380       41.53000        0.40380
    4    9    6       86.91000        0.66460       75.81000        0.66460
    4    9    7       40.60150        0.41760       32.17850        0.41760
    4    9    8       63.78250        0.55460       64.83749        0.55460
    4    9    9       33.09270        0.46290       33.72730        0.46290
    4    9   10       85.60030        0.71010       86.39970        0.71010
    4    9   11       28.64400        0.56570       29.93600        0.56570
    4    9   12       78.50500        0.68830       80.03500        0.68830
    4    9   13       85.47906        0.73320       85.84095        0.73320
    4    9   14       63.47400        0.58870       71.56599        0.58870
    4    9   15       38.05000        0.66030       36.17000        0.66030
    4    9   16       20.81050        0.90190       24.78950        0.90190
    4    9   17       54.84650        0.54120       49.55350        0.54120
    4    9   18       65.67350        0.63200       66.74650        0.63200
    4    9   19       35.82850        0.72980       33.87150        0.72980
    4    9   20       27.11850        0.96260       25.18150        0.96260
    4    9   21       21.92700        1.56900       14.39300        1.56900
    4    9   22       49.08419        0.71370       49.07582        0.71370
    4    9   23       24.54600        1.05500       26.97400        1.05500
    4    9   24       13.03650        2.27700        9.76350        2.27700
    4    9   25       15.86000        1.92600        5.56000        1.92600
    4    9   26       17.37900        1.96500       13.92100        1.96500
    4    9   27       15.80050        2.03400       13.35950        2.03400
    4    9   28       28.83300        1.15500       21.70700        1.15500
    4   10    0       64.75000        0.73790       64.75000        0.73790
    4   10    1       80.63500        0.65310       83.32500        0.65310
    4   10    2       95.14550        0.67540       91.83450        0.67540
    4   10    3       64.78750        0.42300       63.47250        0.42300
    4   10    4       65.59200        0.50960       70.40800        0.50960
    4   10    5       33.36045        0.35720       32.65955        0.35720
    4   10    6       41.95600        0.40490       40.70400        0.40490
    4   10    7       48.88650        0.47570       56.31350        0.47570
    4   10    8       37.48400        0.42320       32.21600        0.42320
    4   10    9       92.31250        0.76590       95.52750        0.76590
    4   10   10       60.47750        0.55940       66.36250        0.55940
    4   10   11      110.30950        0.86410      101.49050        0.86410
    4   10   12      124.31850        0.98990      119.88150        0.98990
    4   10   13       25.88050        0.69470       29.29950        0.69470
    4   10   14       45.22700        0.56840       39.43300        0.56840
    4   10   15       43.57150        0.65130       37.36850        0.65130
    4   10   16       65.99200        0.55210       64.36800        0.55210
    4   10   17       14.79300        1.17800       21.40700        1.17800
    4   10   18       17.33205        1.37800       16.50795        1.37800
    4   10   20       18.89500        1.60600       13.50500        1.60600
    4   10   22       11.88050        2.24600        8.67950        2.24600
    4   10   23       33.85265        0.84900       34.34735        0.84900
    4   10   24       14.90200        1.62000       20.03800        1.62000
    4   10   27        9.30150        2.13100        5.42250        2.13100
    4   10   28       15.92915        1.81500       16.77085        1.81500
    4   11    0      100.80000        1.13000      100.80000        1.13000
    4   11    1       34.15950        0.34130       38.78050        0.34130
    4   11    2       57.01400        0.47400       58.24600        0.47400
    4   11    3       71.43300        0.46420       69.84700        0.46420
    4   11    4       55.97950        0.42090       53.98050        0.42090
    4   11    5       30.86500        0.34270       27.25500        0.34270
    4   11    7       19.90700        0.45860       23.63300        0.45860
    4   11    8       63.34050        0.54420       62.31950        0.54420
    4   11    9       38.79400        0.45360       33.54600        0.45360
    4   11   10       94.79649        0.76020       90.88350        0.76020
    4   11   11       69.62350        0.62180       68.59650        0.62180
    4   11   12      107.26480        0.87900      107.33521        0.87900
    4   11   13       35.54150        0.59230       39.71850        0.59230
    4   11   14       46.31900        0.55540       44.36100        0.55540
    4   11   15       78.88410        0.65950       77.99590        0.65950
    4   11   16       49.35150        0.53520       48.12850        0.53520
    4   11   17       45.35250        0.65150       41.58750        0.65150
    4   11   18       42.57650        0.66250       39.16350        0.66250
    4   11   19       29.54820        0.87780       30.07180        0.87780
    4   11   20       10.47850        2.10000        6.61550        2.10000
    4   11   21       33.96100        0.86900       31.07900        0.86900
    4   11   23       19.91600        1.21900       24.00400        1.21900
    4   11   24        9.83968        2.28700        9.85631        2.28700
    4   11   25       22.20000        1.86100       11.92000        1.86100
    4   11   26       18.71050        1.56200       16.34950        1.56200
    4   11   27       12.06150        1.84700       21.01850        1.84700
    4   11   28       21.86500        1.86100       10.51500        1.86100
    4   12    0       75.58000        0.85730       75.58000        0.85730
    4   12    1       48.66250        0.39500       43.43750        0.39500
    4   12    2       42.31350        0.36480       38.68650        0.36480
    4   12    3       63.29905        0.47080       62.72095        0.47080
    4   12    4       47.01400        0.39470       52.50600        0.39470
    4   12    5       78.40400        0.58700       79.97601        0.58700
    4   12    6       30.67900        0.36730       25.30100        0.36730
    4   12    7       46.59150        0.43240       42.48850        0.43240
    4   12    8       22.23400        0.51300       15.94600        0.51300
    4   12    9       50.25750        0.47130       44.54250        0.47130
    4   12   10       43.36040        0.47150       44.21960        0.47150
    4   12   11      101.46500        0.83750      102.53500        0.83750
    4   12   13       47.58850        0.54090       42.37150        0.54090
    4   12   14       76.39900        0.64440       74.74100        0.64440
    4   12   15       43.76200        0.61110       45.83800        0.61110
    4   12   16       28.18850        0.73360       25.01150        0.73360
    4   12   17       47.96700        0.65720       42.79300        0.65720
    4   12   18       35.01945        0.70640       35.16055        0.70640
    4   12   19       24.98800        1.10900       19.55200        1.10900
    4   12   20       33.25550        0.79880       35.52450        0.79880
    4   12   21       42.71600        0.74610       41.08400        0.74610
    4   12   22       16.30950        1.91400        7.03050        1.91400
    4   12   23       13.40600        1.68700       19.01400        1.68700
    4   12   24       33.48690        0.88860       34.29310        0.88860
    4   12   26       21.45255        1.26300       22.18745        1.26300
    4   12   27       36.61450        0.88170       31.82550        0.88170
    4   12   28       21.72500        1.21500       24.33500        1.21500
    4   13    1       36.83750        0.35260       39.26250        0.35260
    4   13    2       22.48300        0.32120       28.37700        0.32120
    4   13    3      107.53609        0.77710      106.86390        0.77710
    4   13    5       16.40100        0.33590       11.35900        0.33590
    4   13    6       52.76000        0.44670       46.56000        0.44670
    4   13    7       67.42085        0.56350       66.93915        0.56350
    4   13    8       51.27250        0.46740       48.58750        0.46740
    4   13    9       59.20250        0.52260       56.81750        0.52260
    4   13   10       50.96500        0.53220       62.67500        0.53220
    4   13   11       55.14750        0.56320       60.45250        0.56320
    4   13   12       74.03365        0.65290       74.14635        0.65290
    4   13   13       94.09050        0.74150      100.08949        0.74150
    4   13   14       64.82500        0.60420       66.03500        0.60420
    4   13   15       57.19400        0.60430       50.72600        0.60430
    4   13   16       56.72273        0.53860       56.63727        0.53860
    4   13   17       85.13500        0.68510       74.08500        0.68510
    4   13   18        9.62500        1.66800       21.71500        1.66800
    4   13   19       44.27915        0.68690       44.44085        0.68690
    4   13   20       38.48350        0.72160       43.15650        0.72160
    4   13   22       19.05750        1.67100       13.10250        1.67100
    4   13   23       27.93500        1.01900       24.04500        1.01900
    4   13   24       25.42975        1.11600       26.35025        1.11600
    4   13   25       31.48150        1.07700       24.05850        1.07700
    4   13   26       15.17600        2.04500       12.78400        2.04500
    4   13   27       16.49700        1.58600       21.50300        1.58600
    4   13   28       17.87500        1.50600       21.26500        1.50600
    4   14    0        5.32600        1.91800        5.32600        1.91800
    4   14    1       38.70500        0.34860       29.55500        0.34860
    4   14    2       58.20450        0.47630       56.21550        0.47630
    4   14    3       29.98150        0.30080       31.07850        0.30080
    4   14    4       38.47000        0.30620       28.01000        0.30620
    4   14    5       49.52100        0.42440       57.79900        0.42440
    4   14    6       78.72900        0.63110       74.93100        0.63110
    4   14    7       76.90300        0.63010       76.19701        0.63010
    4   14    8       47.92250        0.45010       46.63750        0.45010
    4   14    9       32.58450        0.44320       36.49550        0.44320
    4   14   10       45.47045        0.48610       44.84955        0.48610
    4   14   11       55.14400        0.54250       47.19600        0.54250
    4   14   12       68.71400        0.61670       66.68600        0.61670
    4   14   13       62.81400        0.56370       61.18600        0.56370
    4   14   14       49.90850        0.57860       47.39150        0.57860
    4   14   15       41.69100        0.52690       40.38900        0.52690
    4   14   16       86.35640        0.70750       85.56360        0.70750
    4   14   17       47.12150        0.62950       44.31850        0.62950
    4   14   18       38.16150        0.68530       35.53850        0.68530
    4   14   19       17.12750        1.46400       16.09250        1.46400
    4   14   20       32.91700        0.76920       40.72300        0.76920
    4   14   21        8.67570        2.22600        8.54630        2.22600
    4   14   22       28.51850        0.97140       25.80150        0.97140
    4   14   23       13.81650        1.80000       15.62350        1.80000
    4   14   25       36.30650        0.92640       31.57350        0.92640
    4   14   26       24.05200        1.20400       23.86800        1.20400
    4   14   27       24.61100        1.24500       21.34900        1.24500
    4   14   28       11.99850        2.05800       16.92150        2.05800
    4   15    0       37.77000        0.51510       37.77000        0.51510
    4   15    1       44.69050        0.38610       40.52950        0.38610
    4   15    2       31.85430        0.33360       31.00570        0.33360
    4   15    3       18.06050        0.30930       15.93950        0.30930
    4   15    4       12.90700        0.31520       15.87300        0.31520
    4   15    5       53.32750        0.39780       46.55250        0.39780
    4   15    6       93.55650        0.70790       98.16350        0.70790
    4   15    7       47.38250        0.42140       40.53750        0.42140
    4   15    8      119.85600        0.94980      117.54400        0.94980
    4   15    9       65.50000        0.56220       62.34000        0.56220
    4   15   10       36.00555        0.47310       35.01445        0.47310
    4   15   11       62.40050        0.56860       57.55950        0.56860
    4   15   12       71.86000        0.58110       67.06000        0.58110
    4   15   13       76.57000        0.63340       77.89001        0.63340
    4   15   14       37.48350        0.60830       35.79650        0.60830
    4   15   15       10.66550        1.31900       19.09450        1.31900
    4   15   17       47.99750        0.62870       46.72250        0.62870
    4   15   18       36.37550        0.72550       38.72450        0.72550
    4   15   19       16.75050        1.77100       10.42950        1.77100
    4   15   20       71.96200        0.71380       73.87800        0.71380
    4   15   21       47.95300        0.72680       45.98700        0.72680
    4   15   22       41.75800        0.74670       46.34200        0.74670
    4   15   23       19.54300        1.26600       23.05700        1.26600
    4   15   24       11.29150        2.15100       15.26850        2.15100
    4   15   25       20.45450        1.62100       16.56550        1.62100
    4   15   26       20.33300        1.53000       16.68700        1.53000
    4   15   27       17.48350        1.31900       26.93650        1.31900
    4   16    0       10.59000        1.05100       10.59000        1.05100
    4   16    1       37.45970        0.36930       37.04030        0.36930
    4   16    2       16.70000        0.41840       17.70000        0.41840
    4   16    3       44.05860        0.40430       44.60140        0.40430
    4   16    4       49.74650        0.38870       47.55350        0.38870
    4   16    6       65.18320        0.49820       65.63680        0.49820
    4   16    7       21.62300        0.39290       19.09700        0.39290
    4   16    8       42.51900        0.43770       45.88100        0.43770
    4   16   10        9.56950        1.13800       11.83050        1.13800
    4   16   11       96.10500        0.77990       90.77500        0.77990
    4   16   12       38.23600        0.54290       34.08400        0.54290
    4   16   13       37.72500        0.56930       40.59500        0.56930
    4   16   14       33.64700        0.61570       40.51300        0.61570
    4   16   15       14.74250        1.28600       17.95750        1.28600
    4   16   17       34.83350        0.72960       30.18650        0.72960
    4   16   18       17.86150        1.15700       20.75850        1.15700
    4   16   19       29.91800        0.86350       28.68200        0.86350
    4   16   20       13.08950        1.74400       15.23050        1.74400
    4   16   21       31.57650        0.95190       25.22350        0.95190
    4   16   22       28.47650        0.97880       27.16350        0.97880
    4   16   23        8.97250        2.03700        5.32350        2.03700
    4   16   24        9.47600        2.26000       10.70400        2.26000
    4   16   26       10.25900        2.18300        6.29900        2.18300
    4   16   27       19.81600        1.31100       21.84400        1.31100
    4   17    0       73.53000        0.84640       73.53000        0.84640
    4   17    1       29.21900        0.37340       37.38100        0.37340
    4   17    2       23.20000        0.36360       32.38000        0.36360
    4   17    3       47.92550        0.44070       53.41450        0.44070
    4   17    4       24.55850        0.29260       27.38150        0.29260
    4   17    5       43.52900        0.52800       47.21100        0.52800
    4   17    6       30.25450        0.30180       28.66550        0.30180
    4   17    7       40.57400        0.37460       45.32600        0.37460
    4   17    8       93.07101        0.76990       96.24900        0.76990
    4   17    9       20.12150        0.59500       14.11850        0.59500
    4   17   10       62.69050        0.56790       61.64950        0.56790
    4   17   11       82.75810        0.65080       82.62190        0.65080
    4   17   12       53.66035        0.52350       52.75965        0.52350
    4   17   13       29.90800        0.62790       31.97200        0.62790
    4   17   14       57.75350        0.57380       62.04650        0.57380
    4   17   15       39.56355        0.60860       39.63644        0.60860
    4   17   16       52.59450        0.59540       48.08550        0.59540
    4   17   17       51.80740        0.59030       52.77260        0.59030
    4   17   18       25.28530        0.88240       24.65470        0.88240
    4   17   19       28.97300        0.81910       34.28700        0.81910
    4   17   20       55.72900        0.66250       52.29100        0.66250
    4   17   21       59.69900        0.68780       55.56100        0.68780
    4   17   23       27.06400        0.93730       30.23600        0.93730
    4   17   24       42.88700        0.74630       41.25300        0.74630
    4   17   25        9.12945        2.35300        9.62855        2.35300
    4   17   26       14.78650        2.01900       12.53350        2.01900
    4   17   27       13.16650        2.09900       12.03350        2.09900
    4   18    0       58.70000        0.69990       58.70000        0.69990
    4   18    1       71.49050        0.57940       70.38950        0.57940
    4   18    2       47.93340        0.42880       47.40660        0.42880
    4   18    3       42.64350        0.42230       50.23650        0.42230
    4   18    4       53.92715        0.41950       53.21285        0.41950
    4   18    5       26.75600        0.64370       25.68400        0.64370
    4   18    6       52.83200        0.42840       54.72800        0.42840
    4   18    7       45.88650        0.41310       52.59350        0.41310
    4   18   10       28.17350        0.48920       24.94650        0.48920
    4   18   11       53.61800        0.50580       48.34200        0.50580
    4   18   12       72.13845        0.60080       71.70155        0.60080
    4   18   13       79.49450        0.64650       77.26550        0.64650
    4   18   14       79.01659        0.85400       79.88340        0.85400
    4   18   15       15.82950        1.18900       17.81050        1.18900
    4   18   16       59.51450        0.59590       56.74550        0.59590
    4   18   17       12.56175        1.77300       11.59825        1.77300
    4   18   18       20.42050        1.19800       16.89950        1.19800
    4   18   19       27.03850        0.84530       30.76150        0.84530
    4   18   20       11.36100        2.07700        8.11900        2.07700
    4   18   21       15.22700        1.60200       18.19300        1.60200
    4   18   24       12.79500        1.88900       16.16500        1.88900
    4   18   26       19.57345        1.49500       20.08655        1.49500
    4   18   27       20.76650        1.28600       21.91350        1.28600
    4   19    0       26.46000        0.53930       26.46000        0.53930
    4   19    1       35.20500        0.38390       23.85500        0.38390
[truncated: 5,518,285 more chars]
