# Supplementary material for: Extending the novel |ρ|-based phasing algorithm to the solution of anomalous scattering substructures from SAD data of protein crystals
Source: Acta Crystallogr A Found Adv. 2022 Oct 10;78(Pt 6):473–81. doi: 10.1107/S2053273322008622 (PMC9624180; doi:10.1107/S2053273322008622)
Supplement: Supplementary file 1 [file a-78-00473-sup1.zip › ae5119_suppl_rev/sol_4_Se_5lac/5LAC.LPT]

 ============================================================
   STRUCTURE SOLUTION BY abs(ro) - DIRECT METHODS 
   XLENS/22.2 (220318) version: with SAD-Sm FFT algorithm
   Copyright Prof. Jordi Rius
   Institut de Ciencia de Materials de Barcelona (CSIC)
   References: Rius J. Acta Cryst (2020) A76 489-493 
   Rius J. & Torrelles X. Acta Cryst (2021) A77 339-347 
   Date is 18- 5-2022   at 11:19: 9
 ============================================================

     CRYSTAL DATA:
     =============
     5lac P21212 L= 0.91841  (1.94A) 42.0%Solv 12Se Bessy(BL 14.2) 100K              

     A=  94.144      B= 111.353     C=  58.191
     ALPHA=   90.00  BETA=   90.00  GAMMA=   90.00

     VOLUME (A3)=     610028.88     DSANO=    2.500

     (SINT/L)2=   0.000028207*H2 +  0.000020162*K2 +  0.000073829*L2 +
                  0.000000000*HK +  0.000000000*HL +  0.000000000*KL

     BRAVAIS LATTICE IS  P  CENTRED AT:

       1)  0.000000       0.000000       0.000000

      SYMMETRY OPERATIONS: 

      R11  R12  R13     R21  R22  R23     R31  R32  R33    T1     T2     T3

  1)    1    0    0       0    1    0       0    0    1    0.00   0.00   0.00
  2)   -1    0    0       0   -1    0       0    0    1    0.00   0.00   0.00
  3)   -1    0    0       0    1    0       0    0   -1    0.50   0.50   0.00
  4)    1    0    0       0   -1    0       0    0   -1    0.50   0.50   0.00

     STRUCTURE TREATED AS NON-CENTROSYMMETRIC

     TYPE OF RADIATION IS X-RAYS

          UNIT CELL CONTENTS
      SYMBOL  ATOMIC_NUMBER    NUMBER IN CELL    TYPE    SCAT_POWER
        SE         34               52            1          34.00

     STARTING PHASES FROM MODULUS FUNCTION

--------------------------------------------------------------

     INTENSITY DATA INFORMATION:
     ==========================

     INPUT DATA ARE F
   DSANO (ANGS.):       2.5000
   DSFOU (ANGS.):       2.5000
   DSMIN (ANGS.):       1.9995
   N.CENTRIC REF:         5424
  ANOMALOUS DIFFRACTION RATIOS(GLOBAL):   
   <|D|>/<F> (%,acen); <|F|>; <|D|>:    6.9630     32.2739      2.2472
   <F/sig(F)> :           58.8675
   <|D|/sig(D)>:           2.5086

  ANOMALOUS DIFFRACTION RATIOS(SHELLS):   

      SHELL  DMEAN  DINF   <|D|>/<F> <F/sig(F)>  <|D|/sig(D)> NREFS

        1     6.02  4.78    6.2534  101.1974    4.5655         4840     2449.94
        2     4.18  3.80    4.7375   95.5340    3.1847         5177     3184.37
        3     3.52  3.32    5.3209   74.2267    2.5463         5272     2066.91
        4     3.15  3.01    6.9418   54.2913    2.2653         5377     1250.08
        5     2.90  2.80    8.6773   38.5531    1.9092         5437      736.36
        6     2.71  2.63   10.4533   30.2350    1.7448         5410      544.40
        7     2.56  2.50   11.6440   24.6671    1.5958         5430      434.53

  BIJVOET PAIRS FILTERING:
   BIJVOET PAIR REFL. (USED/READ/%):            31161     36943     84.35
   NUMBER WRONG BIJVOET PAIR REFL.,S,(%):               0      0.00
   NUM. OF E.s < ECUT,(%), ECUT:        1606      4.35      0.2500
   N.DF/s(DF) < DFCUT,(%),DFCUT:        4155     11.25      0.3750
   N. DF OUTLIERS,RMSCUT:                 21                4.2500
   CV(%) OF D> :      79.2771
   <r.m.sq.dev.> OF D.s:        3.2244
--------------------------------------------------------------

     FORBIDDEN REFLECTIONS IN DATA FILE *.HKL:
     =========================================

    H    K    L        XO       DXO      NEQ
--------------------------------------------------------------

     Rsigma(F) of equivalent reflections
     Rsig:    0.38194  Nref:     26512

     ds_interval        Rsigma       Nref
     down to 2.10 A     0.39682      2836
     2.10-1.50 A        0.40649      5270
     1.50-1.20 A        0.38940      7596
     1.20-1.00 A        0.35302     10810

     N. UNIQUE REFLECTIONS (measured,theory):       17946       21890


     INFORMATION OF DATA IN P1:
     MEAS. INTENSITIES (OBS+UNOBS)IN XLHEM.HKL=        71661
     NOT MEASURED INTENSITIES in XLUNMEAS.HKL=       10145
     FRACTION MEASURED INTENSITIES >DSFOU:     0.876
     HMAX=   37  KMAX=   44  LMAX=   23


--------------------------------------------------------------

     SCALING OF MEASURED INTENSITIES:
     ================================


      SCALE FACTOR:        0.4619  F(EXP)/SK = F(ABS)
      B OVERALL   :        4.8528
      R(Wilson)   :        9.9576
      DSFOU       :        2.5000

      SHELL  DMEAN  DINF  SFC2/SFO2  Nref  f.unobs
        1     6.02  4.78   0.84652    9554  0.0000
        2     4.18  3.80   1.06783   10237  0.0000
        3     3.52  3.32   1.14744   10160  0.0000
        4     3.15  3.01   1.08091   10275  0.0000
        5     2.90  2.80   1.04176   10439  0.0000
        6     2.71  2.63   0.95870   10534  0.0000
        7     2.56  2.50   0.89308   10462  0.0000

 -------------------------------------------------------------

     DATA NORMALIZING:
     ================

     NUMBER OF INPUT REFLEXIONS =             71661
     F(ABS)  =  F(EXP) /          0.4619

     MAXIMUM         H         K         L
     INDICES        37        44        23

                   CENT    ACENT     HK0     0KL     H0L    REST
     </E2-1/>      0.968   0.736   1.000   1.000   1.000   0.883

      E2MEAN      :    0.998051

     <E**2> ACCORDING TO PARITY GROUPS ( D-SPACING > 1.000
        ALL     GGG     GGU     GUG     GUU     UGG     UGU     UUG     UUU
E^2   1.000   0.997   0.964   1.029   0.996   0.958   1.018   0.975   1.059
N     71661    8364    8904    8558    9192    8695    9312    9044    9592

--------------------------------------------------------------

     PHASE REFINEMENT DETAILS:
     ======================== 
    TOTAL N. OF E-VALUES =     71661
    D-SPACING CUT-OFF =    2.50
    <E>, <E2> =    0.8410  1.0000

    N. SETS AND CYCLES =       25     20
    EKLIM FOR K REFLECTIONS =    0.00
    N.REFLECTIONS > EKLIM =     71661
    EHLIM FOR H REFLECTIONS =    1.00
    N.REFLECTIONS > EHLIM =     22528
     X"S MODIFIED BY MODULUS FUNCTION
    N. ATOMS IN UNIT_CELL (NCELL)  =    52
    PIXELS(0); P_ATOMS(1); OMIT(2) =     1
    FRAC. RANDOMLY DELETED ATOMS = 0.000

    GRID SPACING IN ANGS. =    0.83
    N.GRID POINTS (XYZ) =    112   140    72
    ESD FACTOR FOR MASK DEFINITION =    2.65
    LOWER MASK VALUE =      0
    ESD FACT FOR PEAK ACCEPTANCE (ATOMS=1,2) =  4.00
    ESD FACTOR IN SEARCH (DIF.FOURIER) =  1.10

     vector -u =:   1   0.21680   0.22867   0.82980  1.00
    0.8458     1     1    0.8334    0.0592    1884      52    0
    0.8303     1     2    0.8710    0.0430    1628      52    0
    0.8515     1     3    0.8530    0.0344    1751      52    0
    0.8443     1     4    0.8699    0.0301    1688      52    0
    0.8500     1     5    0.8544    0.0285    1723      52    0
    0.8426     1     6    0.8737    0.0224    1669      52    0
    0.8494     1     7    0.8603    0.0258    1689      52    0
    0.8432     1     8    0.8721    0.0208    1664      52    0
    0.8457     1     9    0.8596    0.0217    1688      52    0
    0.8405     1    10    0.8632    0.0165    1592      52    0
    0.8404     1    11    0.8606    0.0139    1693      52    0
    0.8352     1    12    0.8607    0.0123    1605      52    0
    0.8366     1    13    0.8910    0.0154    1657      52    0
    0.8577     1    14    0.9089    0.0097    1645      52    0
    0.8655     1    15    0.9113    0.0093    1769      52    0
    0.8661     1    16    0.9129    0.0105    1779      52    0
    0.8659     1    17    0.9109    0.0094    1780      52    0
    0.8658     1    18    0.9130    0.0093    1783      52    0
    0.8658     1    19    0.9116    0.0092    1775      52    0

---------------------------------------------------------------

  SUMMARY OF SOLUTIONS:
   SET   CCh     SEED    NCYC NITER   Rcc(1,end)  PKS(1,end)  R1%  AVCOS  ROSIG
     1 0.9129  0.0384620   20    3    53.6  51.3    22    16  46.1 0.906   27.3
 TOTAL NUMBER OF CYCLES IS           20

--------------------------------------------------------------

    PEAK SEARCH:
    ===========

     SOLUTION N.      1  R =   51.272003  ITERATIONS=       3

     NUMBER OF E AND CUT-OFF VALUE    9303      0.70
     GRID: NX= 112 NY= 140 NZ=  72 SIZE(ANGS)=  0.83
     ATOMS IN UNIT CELL: (SOUGHT)     52; (FOUND)     62
     ATOMS IN ASYMMETRIC UNIT=     16
     RO IN WFOURIER: MAX., SIGMA, MEAN:  0.13615E+07  0.28362E+05  0.29816E-07
     MIN. INTERPEAK DISTANCE (A):   0.70
      PEAK_NR HEIGHT    X/A      Y/B      Z/C     MULT
            1   1000   0.2966   0.6370   0.3637   1.0000
            2    946   0.2204   0.2713   0.2495   1.0000
            3    849   0.3232   0.4514   0.0870   1.0000
            4    831   0.3298   0.6601   0.2963   1.0000
            5    755   0.2178   0.1429   0.3508   1.0000
            6    717   0.2302   0.7488   0.2410   1.0000
            7    671   0.2615   0.1523   0.2859   1.0000
            8    429   0.2529   0.7275   0.2086   1.0000
            9    419   0.2317   0.2442   0.2136   1.0000
           10    368   0.3465   0.3270   0.4875   1.0000
           11    347   0.2223   0.9105   0.0150   1.0000
           12    259   0.3117   0.8565   0.4666   1.0000
           13    114   0.7628   0.8702   0.3068   1.0000
           14    113   0.2391   0.1163   0.3573   1.0000
           15    109   0.2422   0.7160   0.2640   1.0000
           16    109   0.3102   0.6276   0.3087   1.0000
------------------------------------------------------------------------------

  COPY OF FILE.CDR:
  ==== == =======

5lac P21212 L= 0.91841  (1.94A) 42.0%Solv 12Se Bessy(BL 14.2) 100K              
CELL                                                                            
94.144  111.353  58.191    90.000    90.000   90.000                            
ANOM                                                                            
2.5                                                                             
LATTICE                                                                         
P                                                                               
SYMM                                                                            
X,Y,Z                                                                           
-X,-Y,Z                                                                         
-X+1/2,Y+1/2,-Z                                                                 
X+1/2,-Y+1/2,-Z                                                                 
CONTENTS                                                                        
 SE                                                                             
 52                                                                             
&CONTROL IHKL=0,NSET=25,NCYCLE=20,RVMIN=1000.,                                  
FSIGRO=2.65,FSIGDM=4.0,DELTLV=1.1,NITER=3,IFOUSG=1,                             
IBREAK=0,CCTLV=0.99,EHLIM=1.0,NSHELL=7,DFCUT=0.3750,ECUT=0.25,                  
IABORT=0,ITEST=2,NEGSUP=1/                                                      
BINIT=0.0384620                                                                 
                                                                                
--------------------------------------------------------------                  
                                                                                
     INTENSITY DATA INFORMATION:                                                
     ==========================                                                 
                                                                                
     INPUT DATA ARE F                                                           
   DSANO (ANGS.):       1.0000                                                  
   DSFOU (ANGS.):       1.9995                                                  
   DSMIN (ANGS.):       1.9995                                                  
   N.CENTRIC REF:         8182                                                  
  ANOMALOUS DIFFRACTION RATIOS(GLOBAL):                                         
   <|DF|>/<F> (%,acen); <|F|>; <|DF|>:    9.6065     23.6210      2.2692        
   <F/sig(F)> :           37.5317                                               
   <|DF|/sig(DF)>:         1.9213                                               
                                                                                
  ANOMALOUS DIFFRACTION RATIOS(SHELLS):                                         
                                                                                
      SHELL  DMEAN  DINF  <|DF|>/<F> <F/sig(F)> <|DF|/sig(DF)> NREFS            
                                                                                
        1     5.43  4.31    5.7891  100.7616    4.2445         6735     2705.37 
        2     3.76  3.42    4.8984   84.7644    2.7843         7121     2620.04 
        3     3.17  2.99    6.7854   55.6806    2.2900         7375     1300.01 
        4     2.84  2.71    9.2371   35.8543    1.8651         7437      672.59 
        5     2.61  2.52   11.1873   26.4867    1.6374         7411      468.18 
        6     2.44  2.37   13.4611   18.9540    1.4163         7466      328.34 
        7     2.31  2.25   15.0322   15.0973    1.2920         7417      276.72 
        8     2.20  2.15   17.0601   12.7468    1.2548         7464      233.78 
        9     2.11  2.07   18.9416   10.2019    1.1512         7480      187.81 
       10     2.03  2.00   21.0732    9.1975    1.1768         3784      183.89 
++++++++++++++++++++++++++++++++++++++++++++++++++++++++++++++
   Job finished on 18- 5-2022   at 11:21:24
   Elapsed time:       135 seconds
++++++++++++++++++++++++++++++++++++++++++++++++++++++++++++++
