# Supplementary material for: Extending the novel |ρ|-based phasing algorithm to the solution of anomalous scattering substructures from SAD data of protein crystals
Source: Acta Crystallogr A Found Adv. 2022 Oct 10;78(Pt 6):473–81. doi: 10.1107/S2053273322008622 (PMC9624180; doi:10.1107/S2053273322008622)
Supplement: Supplementary file 1 [file a-78-00473-sup1.zip › ae5119_suppl_rev/sol_5_I_5iqy/apo_dr.CIF]

data_XLENS 

loop_
_symmetry_equiv_pos_as_xyz
 +X,+Y,+Z 
 -X,-Y,+Z+1/2 
 -X,+Y,-Z+1/2 
 +X,-Y,-Z 
 +X+1/2,+Y+1/2,+Z 
 -X+1/2,-Y+1/2,+Z+1/2 
 -X+1/2,+Y+1/2,-Z+1/2 
 +X+1/2,-Y+1/2,-Z 

_cell_length_a       40.88990
_cell_length_b      132.07980
_cell_length_c       97.57001
_cell_angle_alpha    90.0000
_cell_angle_beta     90.0000
_cell_angle_gamma    90.0000

loop_
_atom_site_label
_atom_site_type_symbol
_atom_site_fract_x
_atom_site_fract_y
_atom_site_fract_z
_atom_site_occupancy
_atom_site_U_iso_or_equiv
_atom_site_thermal_displace_type
A1    I      0.38058   0.31112   0.01434   1.00000   0.051  Uiso
A2    I      0.29699   0.99095   0.21352   1.00000   0.051  Uiso
A3    I      0.22486   0.61297   0.04134   1.00000   0.051  Uiso
A4    I      0.17542   0.24915   0.00998   1.00000   0.051  Uiso
A5    I      0.00781   0.34284   0.02430   1.00000   0.051  Uiso
A6    I      0.12467   0.91363   0.02310   1.00000   0.051  Uiso
A7    I      0.40575   0.61971   0.02182   1.00000   0.051  Uiso
A8    I      0.13340   0.06208   0.03652   1.00000   0.051  Uiso
A9    I      0.42303   0.48400   0.00576   1.00000   0.051  Uiso
A10   I      0.05693   0.86945   0.07204   1.00000   0.051  Uiso
A11   I      0.26748   0.00089   0.07881   1.00000   0.051  Uiso
A12   I      0.32780   0.64981   0.22486   1.00000   0.051  Uiso
A13   I      0.47125   0.12829   0.16669   1.00000   0.051  Uiso
A14   I      0.40795   0.10984   0.15811   1.00000   0.051  Uiso
A15   I      0.25495   0.27462   0.03096   1.00000   0.051  Uiso
A16   I      0.00142   0.09539   0.07295   1.00000   0.051  Uiso
A17   I      0.23031   0.93791   0.01415   1.00000   0.051  Uiso
A18   I      0.23517   0.57195   0.14607   1.00000   0.051  Uiso
A19   I      0.07731   0.61094   0.23060   1.00000   0.051  Uiso
A20   I      0.99534   0.67118   0.01155   1.00000   0.051  Uiso
A21   I      0.27381   0.26750   0.13930   1.00000   0.051  Uiso
A22   I      0.22139   0.13919   0.10006   1.00000   0.051  Uiso
A23   I      0.38570   0.42516   0.15228   1.00000   0.051  Uiso
A24   I      0.21285   0.89265   0.09853   1.00000   0.051  Uiso
A25   I      0.98984   0.67929   0.18847   1.00000   0.051  Uiso
A26   I      0.24241   0.25199   0.12852   1.00000   0.051  Uiso
A27   H      0.10407   0.02851   0.21996   1.00000   0.051  Uiso
A28   H      0.22464   0.35089   0.19344   1.00000   0.051  Uiso
A29   H      0.32338   0.51909   0.59276   1.00000   0.051  Uiso
A30   H      0.12558   0.45457   0.23224   1.00000   0.051  Uiso
A31   H      0.39562   0.33270   0.23590   1.00000   0.051  Uiso
A32   H      0.35335   0.45921   0.07765   1.00000   0.051  Uiso
