# Supplementary material for: Extending the novel |ρ|-based phasing algorithm to the solution of anomalous scattering substructures from SAD data of protein crystals
Source: Acta Crystallogr A Found Adv. 2022 Oct 10;78(Pt 6):473–81. doi: 10.1107/S2053273322008622 (PMC9624180; doi:10.1107/S2053273322008622)
Supplement: Supplementary file 1 [file a-78-00473-sup1.zip › ae5119_suppl_rev/sol_5_I_5iqy/APO_DR.DIF]

    0    0    2        1.75029        3.39416        1.75029        3.39416
    0    0    4     5134.75684      121.22020     5134.75684      121.22020
    0    0    6    23456.67970      353.84790    23456.67970      353.84790
    0    0    8     2647.03394       82.49091     2647.03394       82.49091
    0    0   10   114846.10200     1578.35596   114846.10200     1578.35596
    0    0   12    23557.89060      381.74390    23557.89060      381.74390
    0    0   14     8981.56348      184.10851     8981.56348      184.10851
    0    0   16     1028.20898       62.33484     1028.20898       62.33484
    0    0   18      113.14260       45.19278      113.14260       45.19278
    0    0   20    28887.56050      440.96741    28887.56050      440.96741
    0    0   22     3675.11890      118.67170     3675.11890      118.67170
    0    0   24    14447.01950      268.27289    14447.01950      268.27289
    0    0   26     2648.47192      106.86220     2648.47192      106.86220
    0    0   28    18080.42970      317.52820    18080.42970      317.52820
    0    0   30     8594.79688      176.37469     8594.79688      176.37469
    0    0   32     3980.42090      134.34930     3980.42090      134.34930
    0    0   34     9540.24121      203.17390     9540.24121      203.17390
    0    0   36     2164.41699      118.82690     2164.41699      118.82690
    0    0   38     1765.86499      112.92930     1765.86499      112.92930
    0    0   40      673.65558       98.61555      673.65558       98.61555
    0    2    2      -26.03721        1.13526      -26.03721        1.13526
    0    2    3     1473.63501       41.81635     1473.63501       41.81635
    0    2    4     1653.09094       44.90063     1653.09094       44.90063
    0    2    5    20490.23050      235.12680    20490.23050      235.12680
    0    2    6       55.95081       11.73981       55.95081       11.73981
    0    2    7    20420.16020      227.61650    20420.16020      227.61650
    0    2    8      350.80261       23.05259      350.80261       23.05259
    0    2    9   103152.79700     1007.27399   103152.79700     1007.27399
    0    2   10      413.09979       25.17578      413.09979       25.17578
    0    2   11    13876.38960      174.27010    13876.38960      174.27010
    0    2   12    15153.74020      171.91550    15153.74020      171.91550
    0    2   13     2096.69507       52.39503     2096.69507       52.39503
    0    2   14     1077.84802       39.50254     1077.84802       39.50254
    0    2   15     4345.52588       81.98814     4345.52588       81.98814
    0    2   16     2494.00391       62.99215     2494.00391       62.99215
    0    2   17     7259.02100      116.62410     7259.02100      116.62410
    0    2   18     3173.09790       69.83722     3173.09790       69.83722
    0    2   19        3.35537       37.23147        3.35537       37.23147
    0    2   20    10272.51950      141.89200    10272.51950      141.89200
    0    2   21     7504.29492      117.10530     7504.29492      117.10530
    0    2   22      515.84271       46.82980      515.84271       46.82980
    0    2   23     3283.18701       80.54757     3283.18701       80.54757
    0    2   24     9297.46582      140.36810     9297.46582      140.36810
    0    2   25     3814.30396       80.26317     3814.30396       80.26317
    0    2   26     5082.04297       98.01589     5082.04297       98.01589
    0    2   27     5301.11084      103.21410     5301.11084      103.21410
    0    2   28    11797.96000      161.67130    11797.96000      161.67130
    0    2   29     3931.58398       89.59921     3931.58398       89.59921
    0    2   30     2003.96594       69.16331     2003.96594       69.16331
    0    2   31       84.25955       46.12231       84.25955       46.12231
    0    2   32     1712.28296       72.69556     1712.28296       72.69556
    0    2   33     9680.32324      143.88651     9680.32324      143.88651
    0    2   34      226.74651       65.27742      226.74651       65.27742
    0    2   35      649.56232       64.64858      649.56232       64.64858
    0    2   36      128.66670       64.67114      128.66670       64.67114
    0    2   37      190.32021       62.49393      190.32021       62.49393
    0    2   38      266.03000       61.65409      266.03000       61.65409
    0    2   39      420.59821       67.28844      420.59821       67.28844
    0    2   40      133.29311       64.22916      133.29311       64.22916
    0    4    0      360.79141       33.91886      360.79141       33.91886
    0    4    1     9750.55078      219.98450     9750.55078      219.98450
    0    4    2      688.71472       28.06739      688.71472       28.06739
    0    4    3     2641.31909       58.44106     2641.31909       58.44106
    0    4    4      214.68381       16.91751      214.68381       16.91751
    0    4    5    46682.76170      484.28290    46682.76170      484.28290
    0    4    6     1377.30701       40.53196     1377.30701       40.53196
    0    4    7    35612.42190      381.50671    35612.42190      381.50671
    0    4    8     5775.95410       91.30893     5775.95410       91.30893
    0    4    9     4516.62500       82.21425     4516.62500       82.21425
    0    4   10    27956.43950      310.99869    27956.43950      310.99869
    0    4   11     1502.47998       44.22884     1502.47998       44.22884
    0    4   12    43922.73050      441.94159    43922.73050      441.94159
    0    4   13     1544.78296       45.38798     1544.78296       45.38798
    0    4   14      223.51590       25.72263      223.51590       25.72263
    0    4   15      164.26421       31.33244      164.26421       31.33244
    0    4   16     5135.67920       89.22435     5135.67920       89.22435
    0    4   17     4800.67383       88.84294     4800.67383       88.84294
    0    4   18      933.52551       44.60162      933.52551       44.60162
    0    4   19      112.02580       33.51221      112.02580       33.51221
    0    4   20     2775.00098       71.03450     2775.00098       71.03450
    0    4   21     1689.29297       61.73192     1689.29297       61.73192
    0    4   22     2987.93506       72.44210     2987.93506       72.44210
    0    4   23      206.85429       42.78998      206.85429       42.78998
    0    4   24    21086.11910      247.43480    21086.11910      247.43480
    0    4   25     8706.88965      135.63440     8706.88965      135.63440
    0    4   26      252.34840       45.28603      252.34840       45.28603
    0    4   27      532.84460       52.68554      532.84460       52.68554
    0    4   28     5120.69580      100.26360     5120.69580      100.26360
    0    4   29     3035.39111       76.47234     3035.39111       76.47234
    0    4   30     6526.88916      112.28940     6526.88916      112.28940
    0    4   31     1066.72595       57.45262     1066.72595       57.45262
    0    4   32      157.65691       62.25620      157.65691       62.25620
    0    4   33       70.14159       61.91145       70.14159       61.91145
    0    4   34      827.72083       70.27206      827.72083       70.27206
    0    4   35      788.63831       70.43288      788.63831       70.43288
    0    4   36       50.87785       59.61664       50.87785       59.61664
    0    4   37      284.02011       62.49647      284.02011       62.49647
    0    4   38      599.68323       69.52197      599.68323       69.52197
    0    4   39      131.04649       59.80305      131.04649       59.80305
    0    4   40      111.22620       59.22369      111.22620       59.22369
    0    6    0     5162.42676      124.57190     5162.42676      124.57190
    0    6    1     3620.35205       70.64162     3620.35205       70.64162
    0    6    2     6554.81104      103.11570     6554.81104      103.11570
    0    6    3     7748.95605      112.47190     7748.95605      112.47190
    0    6    4     1054.67395       35.35478     1054.67395       35.35478
    0    6    5      135.82730       15.52159      135.82730       15.52159
    0    6    6     1993.02295       46.99665     1993.02295       46.99665
    0    6    7      234.16870       19.75860      234.16870       19.75860
    0    6    8     6242.20605      100.74640     6242.20605      100.74640
    0    6    9    71721.25000      716.65387    71721.25000      716.65387
    0    6   10     2413.56396       57.74207     2413.56396       57.74207
    0    6   11     9939.08789      139.13480     9939.08789      139.13480
    0    6   12      432.88681       27.04398      432.88681       27.04398
    0    6   13      759.08728       33.38049      759.08728       33.38049
    0    6   14    20416.82030      236.71420    20416.82030      236.71420
    0    6   15      832.24213       43.49803      832.24213       43.49803
    0    6   16    12787.00000      162.71300    12787.00000      162.71300
    0    6   17      716.37518       44.61016      716.37518       44.61016
    0    6   18     2104.37109       63.22328     2104.37109       63.22328
    0    6   19      190.96609       37.25380      190.96609       37.25380
    0    6   20      695.99292       47.28491      695.99292       47.28491
    0    6   21     1276.47400       53.08838     1276.47400       53.08838
    0    6   22     6560.92676      107.66180     6560.92676      107.66180
    0    6   23    12889.54000      166.96950    12889.54000      166.96950
    0    6   24     8599.92090      132.42140     8599.92090      132.42140
    0    6   25    14952.95020      186.38020    14952.95020      186.38020
    0    6   26     4977.51123       94.58458     4977.51123       94.58458
    0    6   27     2881.43506       76.70100     2881.43506       76.70100
    0    6   28     2570.74194       75.49628     2570.74194       75.49628
    0    6   29      377.62289       51.11441      377.62289       51.11441
    0    6   30     6298.39697      110.47660     6298.39697      110.47660
    0    6   31      -45.67788       51.64472      -45.67788       51.64472
    0    6   32     1956.27905       76.96032     1956.27905       76.96032
    0    6   33       18.65330       61.16891       18.65330       61.16891
    0    6   34      501.11649       65.62251      501.11649       65.62251
    0    6   35      562.58331       65.53133      562.58331       65.53133
    0    6   36      339.74020       63.74321      339.74020       63.74321
    0    6   37     2472.10107       86.80529     2472.10107       86.80529
    0    6   38      780.56372       70.30931      780.56372       70.30931
    0    6   39       72.05687       63.07416       72.05687       63.07416
    0    6   40     2136.80908       85.18821     2136.80908       85.18821
    0    8    0     4167.17285      104.72080     4167.17285      104.72080
    0    8    1    22538.47070      258.85269    22538.47070      258.85269
    0    8    2       70.80734       13.35246       70.80734       13.35246
    0    8    3     4747.52393       82.95264     4747.52393       82.95264
    0    8    4    25311.91990      285.19739    25311.91990      285.19739
    0    8    5    12384.58980      159.68970    12384.58980      159.68970
    0    8    6     3067.09399       64.88862     3067.09399       64.88862
    0    8    7     8791.07129      119.17120     8791.07129      119.17120
    0    8    8    12985.84960      168.68910    12985.84960      168.68910
    0    8    9     3591.03711       72.03638     3591.03711       72.03638
    0    8   10     4898.02783       84.17844     4898.02783       84.17844
    0    8   11     6614.31299      103.19760     6614.31299      103.19760
    0    8   12     1146.81396       41.42533     1146.81396       41.42533
    0    8   13     6569.05078      103.99830     6569.05078      103.99830
    0    8   14     7269.60693      115.57470     7269.60693      115.57470
    0    8   15     8187.42676      120.17260     8187.42676      120.17260
    0    8   16     7564.64600      114.96340     7564.64600      114.96340
    0    8   17     2354.13892       63.86952     2354.13892       63.86952
    0    8   18     3665.98804       80.83894     3665.98804       80.83894
    0    8   19      955.12091       49.09062      955.12091       49.09062
    0    8   20     5748.08105       96.00072     5748.08105       96.00072
    0    8   21     1449.17798       60.35175     1449.17798       60.35175
    0    8   22    13384.21970      179.17760    13384.21970      179.17760
    0    8   23    15153.04980      196.74719    15153.04980      196.74719
    0    8   24     9215.35352      140.72380     9215.35352      140.72380
    0    8   25      420.75299       51.61369      420.75299       51.61369
    0    8   26      834.94043       55.82333      834.94043       55.82333
    0    8   27     1272.93506       57.02095     1272.93506       57.02095
    0    8   28    15630.50000      202.39630    15630.50000      202.39630
    0    8   29      193.22870       48.95828      193.22870       48.95828
    0    8   30    10599.91990      153.23241    10599.91990      153.23241
    0    8   31      616.50928       66.95518      616.50928       66.95518
    0    8   32     6334.17920      121.82750     6334.17920      121.82750
    0    8   33      378.78201       65.08761      378.78201       65.08761
    0    8   34      230.87219       62.70689      230.87219       62.70689
    0    8   35      184.27029       59.12876      184.27029       59.12876
    0    8   36      177.50490       59.19695      177.50490       59.19695
    0    8   37      195.61031       62.75674      195.61031       62.75674
    0    8   38     1084.42004       68.15657     1084.42004       68.15657
    0    8   39      463.36261       64.19103      463.36261       64.19103
    0    8   40      655.35138       68.65437      655.35138       68.65437
    0   10    0    40014.53910      597.37567    40014.53910      597.37567
    0   10    1     5126.10986       88.58036     5126.10986       88.58036
    0   10    2   125336.79700     1212.09094   125336.79700     1212.09094
    0   10    3    19504.08980      223.20599    19504.08980      223.20599
    0   10    4    16537.72070      202.66020    16537.72070      202.66020
    0   10    5   100426.89800      981.72919   100426.89800      981.72919
    0   10    6    30788.25000      324.46289    30788.25000      324.46289
    0   10    7    11028.59960      142.66020    11028.59960      142.66020
    0   10    8       73.41769       17.39326       73.41769       17.39326
    0   10    9    22402.38090      249.91840    22402.38090      249.91840
    0   10   10     5578.80420       92.48154     5578.80420       92.48154
    0   10   11      587.89398       31.03489      587.89398       31.03489
    0   10   12    21360.40040      241.25870    21360.40040      241.25870
    0   10   13      736.84698       38.50089      736.84698       38.50089
    0   10   14     6503.84277      106.58690     6503.84277      106.58690
    0   10   15     1911.56104       59.54022     1911.56104       59.54022
    0   10   16      268.83051       39.37611      268.83051       39.37611
    0   10   17       99.73816       35.85349       99.73816       35.85349
    0   10   18    13659.88960      172.16319    13659.88960      172.16319
    0   10   19       76.27126       40.96667       76.27126       40.96667
    0   10   20    58837.67190      588.56183    58837.67190      588.56183
    0   10   21      636.49298       50.45615      636.49298       50.45615
    0   10   22    26794.93950      284.79501    26794.93950      284.79501
    0   10   23     2721.87988       74.55576     2721.87988       74.55576
    0   10   24     6087.37793      109.66160     6087.37793      109.66160
    0   10   25    17765.13090      221.86160    17765.13090      221.86160
    0   10   26     2675.32495       76.90203     2675.32495       76.90203
    0   10   27     6317.52295      112.95990     6317.52295      112.95990
    0   10   28     2710.31592       76.72545     2710.31592       76.72545
    0   10   29     5694.32080      107.33180     5694.32080      107.33180
    0   10   30       77.62463       47.22812       77.62463       47.22812
    0   10   31       71.53761       56.43554       71.53761       56.43554
    0   10   32      196.00540       63.88533      196.00540       63.88533
    0   10   33     1647.87305       77.06145     1647.87305       77.06145
    0   10   34       44.65952       58.85841       44.65952       58.85841
    0   10   35     3122.73706       91.45353     3122.73706       91.45353
    0   10   36     1070.14697       66.00153     1070.14697       66.00153
    0   10   37      938.80121       66.85983      938.80121       66.85983
    0   10   38     1586.87598       75.04719     1586.87598       75.04719
    0   10   39      302.21930       63.16600      302.21930       63.16600
    0   12    0      191.45869       27.94676      191.45869       27.94676
    0   12    1    20258.65040      234.14709    20258.65040      234.14709
    0   12    2    63605.42970      616.05908    63605.42970      616.05908
    0   12    3    61053.94140      604.40442    61053.94140      604.40442
    0   12    4    18929.55080      225.60780    18929.55080      225.60780
    0   12    5     4047.18188       77.20956     4047.18188       77.20956
    0   12    6    25042.08980      283.60550    25042.08980      283.60550
    0   12    7     5557.83301       94.11348     5557.83301       94.11348
    0   12    8     3275.14893       67.99004     3275.14893       67.99004
    0   12    9      867.06750       36.35067      867.06750       36.35067
    0   12   10    14362.12990      182.90559    14362.12990      182.90559
    0   12   11      506.58310       31.09750      506.58310       31.09750
    0   12   12      145.12360       27.77359      145.12360       27.77359
    0   12   13      882.71790       45.47067      882.71790       45.47067
    0   12   14     9860.41016      138.31039     9860.41016      138.31039
    0   12   15     2560.19409       68.00291     2560.19409       68.00291
    0   12   16    11715.16020      160.50050    11715.16020      160.50050
    0   12   17     5255.52100       98.44372     5255.52100       98.44372
    0   12   18      531.67493       45.69586      531.67493       45.69586
    0   12   19      145.29370       42.09600      145.29370       42.09600
    0   12   20     3078.03101       75.99279     3078.03101       75.99279
    0   12   21     3464.83398       80.30795     3464.83398       80.30795
    0   12   22     7543.63916      117.06410     7543.63916      117.06410
    0   12   23      -21.20537       45.47103      -21.20537       45.47103
    0   12   24     1096.32800       57.06748     1096.32800       57.06748
    0   12   25     5061.97705       98.28864     5061.97705       98.28864
    0   12   26      362.27371       49.95021      362.27371       49.95021
    0   12   27      511.02661       52.76187      511.02661       52.76187
    0   12   28      171.68590       44.49833      171.68590       44.49833
    0   12   29      612.55292       53.15548      612.55292       53.15548
    0   12   30    13108.16990      177.54330    13108.16990      177.54330
    0   12   31      935.95947       71.79978      935.95947       71.79978
    0   12   32     3568.05200       96.26688     3568.05200       96.26688
    0   12   33      120.93930       59.40697      120.93930       59.40697
    0   12   34     2048.91089       80.30909     2048.91089       80.30909
    0   12   35       97.49244       54.72369       97.49244       54.72369
    0   12   36      631.69788       60.64447      631.69788       60.64447
    0   12   37      322.79419       64.72155      322.79419       64.72155
    0   12   38      116.10160       61.98614      116.10160       61.98614
    0   12   39       81.71082       59.86418       81.71082       59.86418
    0   14    0    85248.28120     1190.39905    85248.28120     1190.39905
    0   14    1     6064.46484       97.09774     6064.46484       97.09774
    0   14    2    13797.05960      176.84290    13797.05960      176.84290
    0   14    3    39699.80860      420.50610    39699.80860      420.50610
    0   14    4     5133.34521       87.57751     5133.34521       87.57751
    0   14    5      440.39801       28.45563      440.39801       28.45563
    0   14    6      904.60779       36.31116      904.60779       36.31116
    0   14    7    41665.25000      439.15549    41665.25000      439.15549
    0   14    8     4618.96680       84.62017     4618.96680       84.62017
    0   14    9    17181.00980      206.61771    17181.00980      206.61771
    0   14   10     5032.42188       87.55400     5032.42188       87.55400
    0   14   11       52.77859       25.15001       52.77859       25.15001
    0   14   12     3101.96411       70.62881     3101.96411       70.62881
    0   14   13     1306.16699       52.11949     1306.16699       52.11949
    0   14   14     4444.58105       88.45042     4444.58105       88.45042
    0   14   15      458.42691       41.77369      458.42691       41.77369
    0   14   16     3302.96802       78.01035     3302.96802       78.01035
    0   14   17     1794.59497       61.54177     1794.59497       61.54177
    0   14   18      478.59140       46.29185      478.59140       46.29185
    0   14   19     9624.15918      143.23650     9624.15918      143.23650
    0   14   20      281.66510       48.88768      281.66510       48.88768
    0   14   21     6447.08301      110.09180     6447.08301      110.09180
    0   14   22     3818.93311       87.90563     3818.93311       87.90563
    0   14   23    16006.48050      205.52800    16006.48050      205.52800
    0   14   24    25698.23050      268.13919    25698.23050      268.13919
    0   14   25      737.01703       53.20667      737.01703       53.20667
    0   14   26      983.51892       58.89502      983.51892       58.89502
    0   14   27     8373.87793      130.33270     8373.87793      130.33270
    0   14   28     4407.25391       93.41817     4407.25391       93.41817
    0   14   29     2548.23511       75.89693     2548.23511       75.89693
    0   14   30      791.78790       63.38791      791.78790       63.38791
    0   14   31      982.80267       69.60528      982.80267       69.60528
    0   14   32     -150.84309       59.17958     -150.84309       59.17958
    0   14   33      199.01109       63.19081      199.01109       63.19081
    0   14   34     1045.29395       71.17690     1045.29395       71.17690
    0   14   35      156.61380       62.98552      156.61380       62.98552
    0   14   36       65.38818       63.41213       65.38818       63.41213
    0   14   37     2310.71899       83.64452     2310.71899       83.64452
    0   14   38       48.86068       61.36937       48.86068       61.36937
    0   14   39      351.29071       64.53558      351.29071       64.53558
    0   16    0    82533.20310     1154.70105    82533.20310     1154.70105
    0   16    1     2378.97998       58.65221     2378.97998       58.65221
    0   16    2    52123.17970      525.88391    52123.17970      525.88391
    0   16    3      309.45071       27.05771      309.45071       27.05771
    0   16    4     2090.92310       54.76466     2090.92310       54.76466
    0   16    5     2376.43506       58.73713     2376.43506       58.73713
    0   16    6    17569.97070      213.67821    17569.97070      213.67821
    0   16    7    21668.60940      252.61510    21668.60940      252.61510
    0   16    8      211.01939       25.05070      211.01939       25.05070
    0   16    9     5052.08887       90.21267     5052.08887       90.21267
    0   16   10       53.43080       33.49281       53.43080       33.49281
    0   16   11     4815.46094       90.00540     4815.46094       90.00540
    0   16   12       79.71987       35.60597       79.71987       35.60597
    0   16   13     3616.66504       79.71862     3616.66504       79.71862
    0   16   14     1229.81396       52.71069     1229.81396       52.71069
    0   16   15       49.22953       37.71526       49.22953       37.71526
    0   16   16     5470.21191       99.59692     5470.21191       99.59692
    0   16   17     6385.69287      109.12910     6385.69287      109.12910
    0   16   18     2206.04004       69.63596     2206.04004       69.63596
    0   16   19      419.13751       50.44070      419.13751       50.44070
    0   16   20       28.34029       46.21981       28.34029       46.21981
    0   16   21      354.11151       48.00057      354.11151       48.00057
    0   16   22      254.84129       50.62969      254.84129       50.62969
    0   16   23    12140.51950      157.78169    12140.51950      157.78169
    0   16   24      174.00470       48.89973      174.00470       48.89973
    0   16   25     1927.01099       69.81558     1927.01099       69.81558
    0   16   26     1525.17102       63.12302     1525.17102       63.12302
    0   16   27     1511.88403       63.82325     1511.88403       63.82325
    0   16   28    12630.08010      169.67010    12630.08010      169.67010
    0   16   29      477.40991       59.63764      477.40991       59.63764
    0   16   30      191.04311       65.02904      191.04311       65.02904
    0   16   31     1552.69495       77.39090     1552.69495       77.39090
    0   16   32      -62.97106       61.88905      -62.97106       61.88905
    0   16   33      692.99109       66.57332      692.99109       66.57332
    0   16   34       61.67342       61.80785       61.67342       61.80785
    0   16   35      882.29431       70.77629      882.29431       70.77629
    0   16   36     6187.75293      122.45630     6187.75293      122.45630
    0   16   37      -11.90103       62.58785      -11.90103       62.58785
    0   16   38      507.77020       61.05840      507.77020       61.05840
    0   18    0     2812.92407       87.30484     2812.92407       87.30484
    0   18    1     4073.21411       79.36808     4073.21411       79.36808
    0   18    2     1432.59998       45.68594     1432.59998       45.68594
    0   18    3     2372.85693       59.45181     2372.85693       59.45181
    0   18    4      884.98993       38.81390      884.98993       38.81390
    0   18    5      435.06339       30.64078      435.06339       30.64078
    0   18    6      106.86050       23.58087      106.86050       23.58087
    0   18    7    10846.01950      145.72920    10846.01950      145.72920
    0   18    8     1462.12195       53.95348     1462.12195       53.95348
    0   18    9     2863.18311       68.34030     2863.18311       68.34030
    0   18   10     4182.66699       83.22436     4182.66699       83.22436
    0   18   11     1549.14404       54.70030     1549.14404       54.70030
    0   18   12     6664.12891      108.07280     6664.12891      108.07280
    0   18   13      259.24649       39.67770      259.24649       39.67770
    0   18   14     2876.61401       73.97808     2876.61401       73.97808
    0   18   15    15497.29000      198.19060    15497.29000      198.19060
    0   18   16     1019.75403       55.21098     1019.75403       55.21098
    0   18   17    13829.37990      175.16180    13829.37990      175.16180
    0   18   18      791.11713       53.79856      791.11713       53.79856
    0   18   19     1608.12097       62.27226     1608.12097       62.27226
    0   18   20     3426.44409       81.59404     3426.44409       81.59404
    0   18   21     8179.91895      124.38450     8179.91895      124.38450
    0   18   22    18648.50000      223.13100    18648.50000      223.13100
    0   18   23    10126.33980      151.13651    10126.33980      151.13651
    0   18   24     5080.00098       94.85267     5080.00098       94.85267
    0   18   25     8181.51416      132.29179     8181.51416      132.29179
    0   18   26      211.66710       48.63474      211.66710       48.63474
    0   18   27     8819.92383      134.56570     8819.92383      134.56570
    0   18   28      800.33258       57.08747      800.33258       57.08747
    0   18   29      107.61970       66.38519      107.61970       66.38519
    0   18   30     3345.91992       95.97286     3345.91992       95.97286
    0   18   31      528.10168       68.87045      528.10168       68.87045
    0   18   32       17.89479       62.91613       17.89479       62.91613
    0   18   33      238.36349       60.63868      238.36349       60.63868
    0   18   34      218.56261       58.04064      218.56261       58.04064
    0   18   35     1053.68201       70.62814     1053.68201       70.62814
    0   18   36      -15.11082       60.79191      -15.11082       60.79191
    0   18   37     1262.00903       75.73895     1262.00903       75.73895
    0   18   38      465.67889       67.56510      465.67889       67.56510
    0   20    0      282.44760       41.90702      282.44760       41.90702
    0   20    1     4026.17603       79.57079     4026.17603       79.57079
    0   20    2     2210.01489       58.25937     2210.01489       58.25937
    0   20    3       75.25221       24.35888       75.25221       24.35888
    0   20    4    10049.54980      141.38440    10049.54980      141.38440
    0   20    5     2316.49097       63.55030     2316.49097       63.55030
    0   20    6     2008.65100       61.67883     2008.65100       61.67883
    0   20    7     1683.41797       57.80217     1683.41797       57.80217
    0   20    8     1862.35400       61.33217     1862.35400       61.33217
    0   20    9     8824.41504      133.29060     8824.41504      133.29060
    0   20   10     2883.94409       73.05425     2883.94409       73.05425
    0   20   11    15000.17970      192.97980    15000.17970      192.97980
    0   20   12      -32.44711       39.97638      -32.44711       39.97638
    0   20   13    11690.65040      161.97121    11690.65040      161.97121
    0   20   14     3878.59692       83.50451     3878.59692       83.50451
    0   20   15      289.10449       45.63945      289.10449       45.63945
    0   20   16      155.00259       46.36408      155.00259       46.36408
    0   20   17     8987.29395      137.76830     8987.29395      137.76830
    0   20   18      859.04657       55.18092      859.04657       55.18092
    0   20   19     2835.60107       73.12804     2835.60107       73.12804
    0   20   20       -9.03969       45.04026       -9.03969       45.04026
    0   20   21     7430.24512      123.05360     7430.24512      123.05360
    0   20   22      820.79718       59.57850      820.79718       59.57850
    0   20   23     1256.39697       63.57520     1256.39697       63.57520
    0   20   24     1859.66296       69.78216     1859.66296       69.78216
    0   20   25      658.45862       56.50290      658.45862       56.50290
    0   20   26      486.82449       53.99105      486.82449       53.99105
    0   20   27       63.27137       44.02163       63.27137       44.02163
    0   20   28      985.15833       65.61913      985.15833       65.61913
    0   20   29     1979.93994       85.36018     1979.93994       85.36018
    0   20   30     2950.74390       94.14145     2950.74390       94.14145
    0   20   31      352.20499       68.57342      352.20499       68.57342
    0   20   32     1569.65503       76.84969     1569.65503       76.84969
    0   20   33      279.89871       61.72227      279.89871       61.72227
    0   20   34      720.49042       70.59561      720.49042       70.59561
    0   20   35      274.03540       66.79911      274.03540       66.79911
    0   20   36     1196.96802       72.87467     1196.96802       72.87467
    0   20   37      206.78819       63.97651      206.78819       63.97651
    0   22    0     6296.82324      155.75200     6296.82324      155.75200
    0   22    1     6114.52783      107.62800     6114.52783      107.62800
    0   22    2     1511.41699       59.17213     1511.41699       59.17213
    0   22    3     1947.89502       62.90587     1947.89502       62.90587
    0   22    4     9709.70117      141.66229     9709.70117      141.66229
    0   22    5     3898.66089       84.60715     3898.66089       84.60715
    0   22    6    12060.07030      164.81410    12060.07030      164.81410
    0   22    7     1637.86902       59.68667     1637.86902       59.68667
    0   22    8    10898.74020      154.18069    10898.74020      154.18069
    0   22    9     6465.61816      109.52400     6465.61816      109.52400
    0   22   10      193.42329       44.01448      193.42329       44.01448
    0   22   11     1720.21106       60.30948     1720.21106       60.30948
    0   22   12     2020.24597       66.76840     2020.24597       66.76840
    0   22   13     7538.97510      119.28080     7538.97510      119.28080
    0   22   14     5938.52979      107.94190     5938.52979      107.94190
    0   22   15     4130.68896       90.72350     4130.68896       90.72350
    0   22   16      353.67871       48.96589      353.67871       48.96589
    0   22   17       71.92977       45.53474       71.92977       45.53474
    0   22   18     2298.54102       72.27724     2298.54102       72.27724
    0   22   19      414.11761       50.03483      414.11761       50.03483
    0   22   20     1486.07800       62.80912     1486.07800       62.80912
    0   22   21     2633.46997       78.09902     2633.46997       78.09902
    0   22   22     5740.54492      109.10400     5740.54492      109.10400
    0   22   23     4563.62500       94.49638     4563.62500       94.49638
    0   22   24      -45.94432       48.64238      -45.94432       48.64238
    0   22   25     5745.54395      103.36470     5745.54395      103.36470
    0   22   26     4015.35693       91.88297     4015.35693       91.88297
    0   22   27       50.28622       49.60458       50.28622       49.60458
    0   22   28     1390.44397       80.70077     1390.44397       80.70077
    0   22   29      565.92822       70.04086      565.92822       70.04086
    0   22   30       56.63469       67.97262       56.63469       67.97262
    0   22   31      133.38570       60.55995      133.38570       60.55995
    0   22   32     2774.35303       87.96738     2774.35303       87.96738
    0   22   33      270.49191       63.76528      270.49191       63.76528
    0   22   34      693.73651       72.24228      693.73651       72.24228
    0   22   35     3184.20093       93.61324     3184.20093       93.61324
    0   22   36       30.35191       65.06159       30.35191       65.06159
    0   22   37      112.20900       65.95845      112.20900       65.95845
    0   24    0     4794.08887      138.86870     4794.08887      138.86870
    0   24    1     7013.52197      118.45100     7013.52197      118.45100
    0   24    2     1007.07703       54.02760     1007.07703       54.02760
    0   24    3     3166.66309       79.10058     3166.66309       79.10058
    0   24    4     4237.94189       89.27824     4237.94189       89.27824
    0   24    5     3407.52295       79.97173     3407.52295       79.97173
    0   24    6      488.88199       47.03281      488.88199       47.03281
    0   24    7    30427.53910      337.42410    30427.53910      337.42410
    0   24    8     7843.65479      123.89140     7843.65479      123.89140
    0   24    9      505.52420       50.44508      505.52420       50.44508
    0   24   10      373.61261       48.56199      373.61261       48.56199
    0   24   11       33.04930       39.61121       33.04930       39.61121
    0   24   12     5824.52393      106.99010     5824.52393      106.99010
    0   24   13      809.21057       55.88508      809.21057       55.88508
    0   24   14     5168.18799       98.62462     5168.18799       98.62462
    0   24   15      122.28540       48.79569      122.28540       48.79569
    0   24   16     4512.79980       93.81544     4512.79980       93.81544
    0   24   17      391.08630       52.78801      391.08630       52.78801
    0   24   18     2682.77100       74.20321     2682.77100       74.20321
    0   24   19     1321.24402       61.60754     1321.24402       61.60754
    0   24   20      198.64970       52.26756      198.64970       52.26756
    0   24   21      298.06631       52.94677      298.06631       52.94677
    0   24   22     1978.69202       67.89278     1978.69202       67.89278
    0   24   23     4659.41699       94.71481     4659.41699       94.71481
    0   24   24     2985.86108       79.07973     2985.86108       79.07973
    0   24   25       72.16753       49.61884       72.16753       49.61884
    0   24   26       74.79638       55.32370       74.79638       55.32370
    0   24   27     2561.03198       88.62196     2561.03198       88.62196
    0   24   28      710.81140       74.00109      710.81140       74.00109
    0   24   29      267.90179       71.58682      267.90179       71.58682
    0   24   30      -56.87106       54.85233      -56.87106       54.85233
    0   24   31     3779.37988      103.08270     3779.37988      103.08270
    0   24   32     1359.77295       79.90131     1359.77295       79.90131
    0   24   33       23.65113       64.75662       23.65113       64.75662
    0   24   34     4059.98706      105.16820     4059.98706      105.16820
    0   24   35       35.58549       66.33890       35.58549       66.33890
    0   24   36      -48.06925       59.18494      -48.06925       59.18494
    0   26    0    28700.13090      457.81699    28700.13090      457.81699
    0   26    1      892.21600       58.85481      892.21600       58.85481
    0   26    2      191.08929       50.16569      191.08929       50.16569
    0   26    3     3047.74805       79.98166     3047.74805       79.98166
    0   26    4     1082.25098       58.62171     1082.25098       58.62171
    0   26    5     5655.05908      105.22390     5655.05908      105.22390
    0   26    6    12613.24020      171.32510    12613.24020      171.32510
    0   26    7      836.52881       55.32230      836.52881       55.32230
    0   26    8     3485.39209       82.46361     3485.39209       82.46361
    0   26    9    13017.76950      173.80600    13017.76950      173.80600
    0   26   10      581.33081       53.05769      581.33081       53.05769
    0   26   11     1151.97900       60.67330     1151.97900       60.67330
    0   26   12     4417.57910       92.90981     4417.57910       92.90981
    0   26   13     2137.03101       71.48483     2137.03101       71.48483
    0   26   14    11411.21000      162.01410    11411.21000      162.01410
    0   26   15     2355.54590       72.96486     2355.54590       72.96486
    0   26   16    17277.73050      217.94780    17277.73050      217.94780
    0   26   17     1024.69800       60.03749     1024.69800       60.03749
    0   26   18     6874.86719      120.67070     6874.86719      120.67070
    0   26   19    10410.54000      154.42760    10410.54000      154.42760
    0   26   20     1073.81995       59.09470     1073.81995       59.09470
    0   26   21     5878.41113      110.07070     5878.41113      110.07070
    0   26   22       44.88809       49.39811       44.88809       49.39811
    0   26   23      159.16119       50.71553      159.16119       50.71553
    0   26   24     1959.42505       70.81244     1959.42505       70.81244
    0   26   25     3921.24609       96.44734     3921.24609       96.44734
    0   26   26      328.19150       72.51159      328.19150       72.51159
    0   26   27      514.35889       73.41225      514.35889       73.41225
    0   26   28     2189.57788       88.65916     2189.57788       88.65916
    0   26   29      545.36023       66.12771      545.36023       66.12771
    0   26   30     1847.39905       85.20131     1847.39905       85.20131
    0   26   31      324.60339       70.32561      324.60339       70.32561
    0   26   32       62.54992       68.03098       62.54992       68.03098
    0   26   33     1343.29297       78.28252     1343.29297       78.28252
    0   26   34       61.52594       63.40784       61.52594       63.40784
    0   26   35     1441.81995       81.02174     1441.81995       81.02174
    0   28    0    18421.25000      311.64151    18421.25000      311.64151
    0   28    1    15590.58980      203.32590    15590.58980      203.32590
    0   28    2     1380.77698       68.10863     1380.77698       68.10863
    0   28    3     5728.85596      109.14450     5728.85596      109.14450
    0   28    4     1191.42505       63.24742     1191.42505       63.24742
    0   28    5    12626.32030      167.24860    12626.32030      167.24860
    0   28    6      620.12079       55.99061      620.12079       55.99061
    0   28    7      841.85193       57.81350      841.85193       57.81350
    0   28    8     1387.64404       64.07613     1387.64404       64.07613
    0   28    9     1575.88696       62.79078     1575.88696       62.79078
    0   28   10     7269.83984      123.26040     7269.83984      123.26040
    0   28   11      578.58478       55.34034      578.58478       55.34034
    0   28   12      386.76071       52.82064      386.76071       52.82064
    0   28   13      432.20630       49.69887      432.20630       49.69887
    0   28   14      436.42380       53.59264      436.42380       53.59264
    0   28   15    18139.28910      226.30431    18139.28910      226.30431
    0   28   16      416.63480       55.79881      416.63480       55.79881
    0   28   17     2215.98389       74.86087     2215.98389       74.86087
    0   28   18        0.19929       49.64965        0.19929       49.64965
    0   28   19       17.69812       50.66973       17.69812       50.66973
    0   28   20       22.29008       47.71105       22.29008       47.71105
    0   28   21    13665.69040      182.26579    13665.69040      182.26579
    0   28   22     1780.35596       69.42670     1780.35596       69.42670
    0   28   23    11485.58010      159.82069    11485.58010      159.82069
    0   28   24     3152.35596       88.21133     3152.35596       88.21133
    0   28   25      603.63599       75.39420      603.63599       75.39420
    0   28   26     4633.99902      111.34200     4633.99902      111.34200
    0   28   27      437.98291       69.91516      437.98291       69.91516
    0   28   28      138.70039       67.41563      138.70039       67.41563
    0   28   29     1008.78802       76.61605     1008.78802       76.61605
    0   28   30      671.10138       72.91845      671.10138       72.91845
    0   28   31      342.68240       65.64643      342.68240       65.64643
    0   28   32       27.92730       64.90121       27.92730       64.90121
    0   28   33      463.55811       71.28690      463.55811       71.28690
    0   28   34     1118.21204       75.08188     1118.21204       75.08188
    0   30    0    71871.59380     1024.50403    71871.59380     1024.50403
    0   30    1     9681.43555      145.88130     9681.43555      145.88130
    0   30    2      296.73520       56.33931      296.73520       56.33931
    0   30    3     3001.79810       84.73338     3001.79810       84.73338
    0   30    4     1727.26697       72.06205     1727.26697       72.06205
    0   30    5     2082.01807       74.48183     2082.01807       74.48183
    0   30    6    10978.88960      155.61819    10978.88960      155.61819
    0   30    7     3438.41602       84.32628     3438.41602       84.32628
    0   30    8      370.47791       54.42085      370.47791       54.42085
    0   30    9     3453.36011       86.20067     3453.36011       86.20067
    0   30   10     9653.01953      146.30341     9653.01953      146.30341
    0   30   11      656.75049       57.46109      656.75049       57.46109
    0   30   12      519.40277       56.10684      519.40277       56.10684
    0   30   13     2542.23193       76.49924     2542.23193       76.49924
    0   30   14     1542.53003       64.16146     1542.53003       64.16146
    0   30   15     6701.33203      117.66990     6701.33203      117.66990
    0   30   16     2646.43091       79.05563     2646.43091       79.05563
    0   30   17      286.58109       52.09290      286.58109       52.09290
    0   30   18     9401.77539      143.98900     9401.77539      143.98900
    0   30   19     4147.08105       94.05123     4147.08105       94.05123
    0   30   20     1676.28601       67.16395     1676.28601       67.16395
    0   30   21     1548.29199       67.43618     1548.29199       67.43618
    0   30   22     3403.13403       86.90784     3403.13403       86.90784
    0   30   23     2770.43311       84.30119     2770.43311       84.30119
    0   30   24     1274.78894       81.11513     1274.78894       81.11513
    0   30   25     1108.73499       81.28413     1108.73499       81.28413
    0   30   26     1882.83105       83.32064     1882.83105       83.32064
    0   30   27     1286.69495       81.41991     1286.69495       81.41991
    0   30   28     1635.28601       79.52817     1635.28601       79.52817
    0   30   29      191.19930       66.75002      191.19930       66.75002
    0   30   30      647.20398       72.62597      647.20398       72.62597
    0   30   31       47.08749       66.38407       47.08749       66.38407
    0   30   32     1195.31995       71.97480     1195.31995       71.97480
    0   30   33      235.44150       65.64716      235.44150       65.64716
    0   30   34      602.84680       71.64067      602.84680       71.64067
    0   32    0     6115.02490      157.84860     6115.02490      157.84860
    0   32    1     3335.37109       91.89170     3335.37109       91.89170
    0   32    2     2192.33105       79.13757     2192.33105       79.13757
    0   32    3     7871.99023      131.42940     7871.99023      131.42940
    0   32    4      319.72061       59.68768      319.72061       59.68768
    0   32    5     1485.07898       70.41451     1485.07898       70.41451
    0   32    6      517.59631       56.19258      517.59631       56.19258
    0   32    7     2306.67798       75.87907     2306.67798       75.87907
    0   32    8     3291.70605       85.32900     3291.70605       85.32900
    0   32    9      279.26889       55.54501      279.26889       55.54501
    0   32   10      115.05210       53.79818      115.05210       53.79818
    0   32   11      101.30670       53.91983      101.30670       53.91983
    0   32   12      543.94843       58.27464      543.94843       58.27464
    0   32   13      441.52701       55.38558      441.52701       55.38558
    0   32   14     2395.25610       76.81752     2395.25610       76.81752
    0   32   15     1776.78406       69.66186     1776.78406       69.66186
    0   32   16     1857.89502       68.30962     1857.89502       68.30962
    0   32   17     2639.25488       77.01653     2639.25488       77.01653
    0   32   18       89.26937       46.95876       89.26937       46.95876
    0   32   19      813.79053       58.71476      813.79053       58.71476
    0   32   20     1453.59302       66.08098     1453.59302       66.08098
    0   32   21      575.25842       61.82510      575.25842       61.82510
    0   32   22       93.39479       59.92933       93.39479       59.92933
    0   32   23     4515.99609      108.42400     4515.99609      108.42400
    0   32   24      219.37711       70.37431      219.37711       70.37431
    0   32   25       19.55815       67.10667       19.55815       67.10667
    0   32   26     1164.75696       76.45766     1164.75696       76.45766
    0   32   27      198.75470       72.56206      198.75470       72.56206
    0   32   28      802.15918       76.40694      802.15918       76.40694
    0   32   29       96.89370       60.08778       96.89370       60.08778
    0   32   30      321.00800       66.73151      321.00800       66.73151
    0   32   31      152.33530       63.01030      152.33530       63.01030
    0   32   32       57.06489       64.86469       57.06489       64.86469
    0   32   33      306.59509       69.73601      306.59509       69.73601
    0   34    0      298.88611       94.46274      298.88611       94.46274
    0   34    1       62.99645       62.59945       62.99645       62.59945
    0   34    2      346.96060       67.08263      346.96060       67.08263
    0   34    3     1966.42505       79.72488     1966.42505       79.72488
    0   34    4     3535.97290       93.83423     3535.97290       93.83423
    0   34    5    10712.15040      158.73500    10712.15040      158.73500
    0   34    6     5513.55713      108.47460     5513.55713      108.47460
    0   34    7     3087.79907       84.48534     3087.79907       84.48534
    0   34    8    10266.88960      150.43370    10266.88960      150.43370
    0   34    9    10510.36040      152.50459    10510.36040      152.50459
    0   34   10     1851.81104       74.38714     1851.81104       74.38714
    0   34   11     6531.24121      117.00110     6531.24121      117.00110
    0   34   12     3796.12012       91.51657     3796.12012       91.51657
    0   34   13      192.00430       53.18095      192.00430       53.18095
    0   34   14     1492.10999       66.98177     1492.10999       66.98177
    0   34   15      871.90942       60.06300      871.90942       60.06300
    0   34   16      820.41272       60.08753      820.41272       60.08753
    0   34   17      424.45221       52.82195      424.45221       52.82195
    0   34   18       91.38814       50.71542       91.38814       50.71542
    0   34   19       92.68921       53.78013       92.68921       53.78013
    0   34   20       83.17626       55.87104       83.17626       55.87104
    0   34   21      832.80847       72.68075      832.80847       72.68075
    0   34   22     1083.81006       74.10136     1083.81006       74.10136
    0   34   23     2396.38696       88.23822     2396.38696       88.23822
    0   34   24      212.47189       65.69100      212.47189       65.69100
    0   34   25      395.20850       70.97653      395.20850       70.97653
    0   34   26      667.71210       72.76414      667.71210       72.76414
    0   34   27      490.45490       74.73118      490.45490       74.73118
    0   34   28      433.59219       67.00045      433.59219       67.00045
    0   34   29      292.62659       72.65577      292.62659       72.65577
    0   34   30     1016.30402       77.77296     1016.30402       77.77296
    0   34   31      160.01520       70.05331      160.01520       70.05331
    0   36    0     1218.15796      109.50200     1218.15796      109.50200
    0   36    1     4708.86816      108.81650     4708.86816      108.81650
    0   36    2     2305.34204       84.47960     2305.34204       84.47960
    0   36    3     5632.37305      116.52550     5632.37305      116.52550
    0   36    4     1496.37903       76.90105     1496.37903       76.90105
    0   36    5      202.00670       62.91129      202.00670       62.91129
    0   36    6     2006.43396       74.52765     2006.43396       74.52765
    0   36    7      580.28223       58.38052      580.28223       58.38052
    0   36    8      641.00220       60.89904      641.00220       60.89904
    0   36    9      741.80402       61.38095      741.80402       61.38095
    0   36   10     6470.64795      112.59510     6470.64795      112.59510
    0   36   11      987.83990       62.78716      987.83990       62.78716
    0   36   12       72.98547       52.13711       72.98547       52.13711
    0   36   13     2439.13501       77.24139     2439.13501       77.24139
    0   36   14     1858.57605       71.13977     1858.57605       71.13977
    0   36   15     1335.98706       64.60746     1335.98706       64.60746
    0   36   16     1102.22400       60.72661     1102.22400       60.72661
    0   36   17       38.49263       54.37399       38.49263       54.37399
    0   36   18      418.00229       59.22443      418.00229       59.22443
    0   36   19       55.74259       64.92462       55.74259       64.92462
    0   36   20      400.91180       68.06829      400.91180       68.06829
    0   36   21     1680.56201       78.44787     1680.56201       78.44787
    0   36   22       31.75450       62.43931       31.75450       62.43931
    0   36   23     2902.16699       92.87696     2902.16699       92.87696
    0   36   24     1686.40002       81.83998     1686.40002       81.83998
    0   36   25      545.80621       70.17976      545.80621       70.17976
    0   36   26       19.40204       66.37127       19.40204       66.37127
    0   36   27      284.24231       68.77747      284.24231       68.77747
    0   36   28      250.32950       72.03907      250.32950       72.03907
    0   36   29     1080.88306       80.10848     1080.88306       80.10848
    0   36   30      173.40691       64.50750      173.40691       64.50750
    0   38    0     2634.86206      125.28830     2634.86206      125.28830
    0   38    1       37.69394       63.44673       37.69394       63.44673
    0   38    2      886.77258       70.95689      886.77258       70.95689
    0   38    3     6002.08496      119.69900     6002.08496      119.69900
    0   38    4     7266.61523      129.62531     7266.61523      129.62531
    0   38    5     5017.47119      108.41510     5017.47119      108.41510
    0   38    6     3844.57593       90.07841     3844.57593       90.07841
    0   38    7      693.26752       58.10119      693.26752       58.10119
    0   38    8     2431.07788       78.93663     2431.07788       78.93663
    0   38    9     1511.98401       69.49602     1511.98401       69.49602
    0   38   10      223.22839       55.96267      223.22839       55.96267
    0   38   11     6534.51904      118.68230     6534.51904      118.68230
    0   38   12      209.40491       52.95919      209.40491       52.95919
    0   38   13     1755.38000       68.24494     1755.38000       68.24494
    0   38   14      223.34920       53.44136      223.34920       53.44136
    0   38   15     5025.98682      106.78000     5025.98682      106.78000
    0   38   16      500.95389       62.99316      500.95389       62.99316
    0   38   17     6851.27979      126.71250     6851.27979      126.71250
    0   38   18      510.09229       64.94199      510.09229       64.94199
    0   38   19     2154.22095       84.72169     2154.22095       84.72169
    0   38   20     1086.93994       72.73956     1086.93994       72.73956
    0   38   21      547.89661       65.12030      547.89661       65.12030
    0   38   22      222.18120       60.36216      222.18120       60.36216
    0   38   23       83.68082       63.81110       83.68082       63.81110
    0   38   24      570.83337       68.46651      570.83337       68.46651
    0   38   25      302.37329       66.93212      302.37329       66.93212
    0   38   26      136.84410       65.82033      136.84410       65.82033
    0   38   27      194.73720       68.72326      194.73720       68.72326
    0   38   28      210.10809       69.32005      210.10809       69.32005
    0   38   29      337.56979       70.92944      337.56979       70.92944
    0   40    0     8278.94824      198.22540     8278.94824      198.22540
    0   40    1      798.59418       69.73837      798.59418       69.73837
    0   40    2     8112.60498      136.58250     8112.60498      136.58250
    0   40    3      263.75089       64.23312      263.75089       64.23312
    0   40    4     2774.64795       84.21836     2774.64795       84.21836
    0   40    5       93.77957       55.42871       93.77957       55.42871
    0   40    6      239.07700       61.24605      239.07700       61.24605
    0   40    7      959.71948       61.68279      959.71948       61.68279
    0   40    8      644.28912       61.56675      644.28912       61.56675
    0   40    9      399.83521       55.72755      399.83521       55.72755
    0   40   10     1100.26196       65.52171     1100.26196       65.52171
    0   40   11      407.37619       57.65046      407.37619       57.65046
    0   40   12     1563.29395       72.61057     1563.29395       72.61057
    0   40   13      538.51282       60.91563      538.51282       60.91563
    0   40   14      201.34109       60.31635      201.34109       60.31635
    0   40   15      281.02750       57.05232      281.02750       57.05232
    0   40   16      169.88730       62.89265      169.88730       62.89265
    0   40   17      331.66559       63.68328      331.66559       63.68328
    0   40   18       11.65056       61.19646       11.65056       61.19646
    0   40   19     1346.31897       74.75694     1346.31897       74.75694
    0   40   20       89.89777       62.85440       89.89777       62.85440
    0   40   21      400.28381       63.62941      400.28381       63.62941
    0   40   22      404.85220       65.27197      404.85220       65.27197
    0   40   23       98.55885       63.79841       98.55885       63.79841
    0   40   24      540.64148       66.63815      540.64148       66.63815
    0   40   25       61.14687       63.65030       61.14687       63.65030
    0   40   26      230.18800       65.43856      230.18800       65.43856
    0   40   27      161.07719       67.11427      161.07719       67.11427
    0   42    0     4909.76318      147.92900     4909.76318      147.92900
    0   42    1      142.57590       57.39547      142.57590       57.39547
    0   42    2      790.92963       68.45130      790.92963       68.45130
    0   42    3      377.62650       64.87118      377.62650       64.87118
    0   42    4     5153.97510      107.83000     5153.97510      107.83000
    0   42    5      246.50740       65.40615      246.50740       65.40615
    0   42    6     2727.20605       83.59081     2727.20605       83.59081
    0   42    7      900.28918       78.80964      900.28918       78.80964
    0   42    8     1098.78699       67.56434     1098.78699       67.56434
    0   42    9     1545.48096       73.67358     1545.48096       73.67358
    0   42   10       64.71205       64.55495       64.71205       64.55495
    0   42   11      162.90350       60.27196      162.90350       60.27196
    0   42   12      356.80161       62.13437      356.80161       62.13437
    0   42   13      813.64862       67.31033      813.64862       67.31033
    0   42   14      530.51093       63.05264      530.51093       63.05264
    0   42   15      -23.26470       60.00465      -23.26470       60.00465
    0   42   16      521.11072       64.71342      521.11072       64.71342
    0   42   17      324.55991       65.11991      324.55991       65.11991
    0   42   18     3792.46289       96.04697     3792.46289       96.04697
    0   42   19     1012.80499       71.61644     1012.80499       71.61644
    0   42   20      867.00818       71.53043      867.00818       71.53043
    0   42   21      106.72390       62.51760      106.72390       62.51760
    0   42   22       99.50562       60.34693       99.50562       60.34693
    0   42   23       53.60637       60.27449       53.60637       60.27449
    0   42   24      190.82471       62.70204      190.82471       62.70204
    0   42   25      125.43210       64.51241      125.43210       64.51241
    0   42   26       73.45753       62.41984       73.45753       62.41984
    0   44    0     1877.52905      148.86980     1877.52905      148.86980
    0   44    1     2786.74512       94.18140     2786.74512       94.18140
    0   44    2      169.30640       65.32831      169.30640       65.32831
    0   44    3     1424.53296       92.55865     1424.53296       92.55865
    0   44    4      268.41229       56.26440      268.41229       56.26440
    0   44    5      566.14673       75.53644      566.14673       75.53644
    0   44    6     8571.60938      184.86760     8571.60938      184.86760
    0   44    7      384.52219       59.06752      384.52219       59.06752
    0   44    8     1965.96704       79.87012     1965.96704       79.87012
    0   44    9      135.49190       74.39925      135.49190       74.39925
    0   44   10      648.02478       71.64819      648.02478       71.64819
    0   44   11      657.65973       69.67167      657.65973       69.67167
    0   44   12      524.73132       63.54355      524.73132       63.54355
    0   44   13     1126.34094       69.27573     1126.34094       69.27573
    0   44   14      343.13351       61.33209      343.13351       61.33209
    0   44   15      973.45813       70.10487      973.45813       70.10487
    0   44   16      161.66389       62.12270      161.66389       62.12270
    0   44   17      286.57571       61.68474      286.57571       61.68474
    0   44   18      326.09509       63.47459      326.09509       63.47459
    0   44   19       -9.00799       61.57112       -9.00799       61.57112
    0   44   20       33.27795       60.00904       33.27795       60.00904
    0   44   21      126.00630       62.21513      126.00630       62.21513
    0   44   22      280.45230       64.77381      280.45230       64.77381
    0   44   23     1227.42505       75.15844     1227.42505       75.15844
    0   44   24      224.67220       65.69023      224.67220       65.69023
    0   46    0      479.69589      104.56100      479.69589      104.56100
    0   46    1       70.97570      113.34510       70.97570      113.34510
    0   46    2      713.04523       68.99991      713.04523       68.99991
    0   46    3     1357.13403      101.87080     1357.13403      101.87080
    0   46    4     2071.71704       92.51431     2071.71704       92.51431
    0   46    5     1782.77295       77.88724     1782.77295       77.88724
    0   46    6       34.62901       58.85166       34.62901       58.85166
    0   46    7       55.89203       73.33266       55.89203       73.33266
    0   46    8     1176.14001       89.94228     1176.14001       89.94228
    0   46    9     1034.00000       80.39958     1034.00000       80.39958
    0   46   10       28.98207       63.33114       28.98207       63.33114
    0   46   11      107.71720       59.76810      107.71720       59.76810
    0   46   12     1543.50000       73.27421     1543.50000       73.27421
    0   46   13      566.12793       62.53175      566.12793       62.53175
    0   46   14      500.71249       62.81541      500.71249       62.81541
    0   46   15      177.33420       58.16328      177.33420       58.16328
    0   46   16      443.29730       63.43346      443.29730       63.43346
    0   46   17      129.48880       62.63161      129.48880       62.63161
    0   46   18      200.83369       63.20040      200.83369       63.20040
    0   46   19       98.87994       61.34269       98.87994       61.34269
    0   46   20      321.83221       65.83601      321.83221       65.83601
    0   46   21      183.09489       61.98994      183.09489       61.98994
    0   46   22      739.44629       68.93604      739.44629       68.93604
    0   48    0      285.34579      176.06760      285.34579      176.06760
    0   48    1      216.43230       77.12122      216.43230       77.12122
    0   48    2      328.24261       70.11356      328.24261       70.11356
    0   48    3     1173.26697      213.94360     1173.26697      213.94360
    0   48    4      368.38861       80.20653      368.38861       80.20653
    0   48    5      143.31480       66.88094      143.31480       66.88094
    0   48    6      157.50000       66.64136      157.50000       66.64136
    0   48    7      384.63821       79.82355      384.63821       79.82355
    0   48    8       38.17665       63.62592       38.17665       63.62592
    0   48    9      211.00200       59.80400      211.00200       59.80400
    0   48   10      233.60150       63.60551      233.60150       63.60551
    0   48   11     1397.43298       77.67709     1397.43298       77.67709
    0   48   12      112.13730       58.36022      112.13730       58.36022
    0   48   13       86.58402       56.89498       86.58402       56.89498
    0   48   14      330.84970       59.97776      330.84970       59.97776
    0   48   15      462.86969       63.67738      462.86969       63.67738
    0   48   16      628.10712       64.00523      628.10712       64.00523
    0   48   17       -2.97375       61.23513       -2.97375       61.23513
    0   48   18      123.68220       61.58493      123.68220       61.58493
    0   48   19      364.81851       65.24492      364.81851       65.24492
    0   50    0      427.96811       95.38326      427.96811       95.38326
    0   50    1       37.40421       88.03156       37.40421       88.03156
    0   50    2      194.10091      119.62600      194.10091      119.62600
    0   50    3      246.18230      250.31081      246.18230      250.31081
    0   50    4       44.67529       64.09619       44.67529       64.09619
    0   50    5      190.46100       73.76918      190.46100       73.76918
    0   50    6      260.86420       63.47382      260.86420       63.47382
    0   50    7      349.48410       74.65916      349.48410       74.65916
    0   50    8     -151.68719      118.30750     -151.68719      118.30750
    0   50    9      167.35240       79.44993      167.35240       79.44993
    0   50   10      594.99371       73.49290      594.99371       73.49290
    0   50   11      309.74939       63.17208      309.74939       63.17208
    0   50   12      242.42590       59.44488      242.42590       59.44488
    0   50   13      129.25160       56.89207      129.25160       56.89207
    0   50   14      268.17200       60.34488      268.17200       60.34488
    0   50   15      649.69971       64.15424      649.69971       64.15424
    0   50   16      298.55051       60.66400      298.55051       60.66400
    0   52    0       80.09527      161.42931       80.09527      161.42931
    0   52    1       -1.60363      130.53551       -1.60363      130.53551
    0   52    2      126.96680      139.22180      126.96680      139.22180
    0   52    3     1653.87097      120.24640     1653.87097      120.24640
    0   52    4      202.21449       73.06631      202.21449       73.06631
    0   52    5      520.11688      166.54691      520.11688      166.54691
    0   52    6       35.87727       62.12054       35.87727       62.12054
    0   52    7      297.13940      210.32480      297.13940      210.32480
    0   52    8      323.38550       64.52515      323.38550       64.52515
    0   52    9      108.23120       70.73628      108.23120       70.73628
    0   52   10      948.13098       76.91025      948.13098       76.91025
    0   52   11      153.19170       58.98208      153.19170       58.98208
    0   52   12      246.57941       58.17204      246.57941       58.17204
    0   52   13      107.83350       55.27834      107.83350       55.27834
    0   54    0      402.12839      125.80290      402.12839      125.80290
    0   54    1      173.28619       77.86251      173.28619       77.86251
    0   54    2      -41.86018       86.71488      -41.86018       86.71488
    0   54    3       68.38537      101.10870       68.38537      101.10870
    0   54    4      415.72000       80.19559      415.72000       80.19559
    0   54    5      328.65179      162.49780      328.65179      162.49780
    0   54    6      471.52869      125.82830      471.52869      125.82830
    0   54    7       88.97400       97.90968       88.97400       97.90968
    1    1    0        7.32005        6.95008        7.32005        6.95008
    1    1    1       65.90870        7.65667        7.73180        8.09654
    1    1    2    12723.29980      196.16341     8508.40430      195.99130
    1    1    3     2626.28809       60.04195     2977.14697       60.06575
    1    1    4    15015.96970      171.20821    11946.66020      168.41879
    1    1    5     3846.03711       71.14364     3605.38306       71.86735
    1    1    6    15413.24020      189.88989    15123.26950      189.87630
    1    1    7     8277.09082      110.52840     6336.12598      110.34210
    1    1    8     2624.94507       59.36685     2542.90796       58.13947
    1    1    9    27384.83010      291.36139    27788.00000      296.70959
    1    1   10    27944.18950      312.16699    28223.92970      306.17471
    1    1   11     2588.53809       61.46904     2803.45093       59.08812
    1    1   12    10813.33010      140.38660     9289.91113      140.19031
    1    1   13      124.75200       20.66020      117.95200       20.83071
    1    1   14      485.78891       30.95970      514.73962       31.02873
    1    1   15     7567.39600      119.47180     8615.52246      116.78160
    1    1   16     1159.70605       46.19382      952.37921       47.59619
    1    1   17     1465.24902       48.86870      889.83972       49.55823
    1    1   18    10382.01950      151.49110    11203.33980      147.31810
    1    1   19     3090.78198       72.76176     3421.72900       74.90224
    1    1   20    13352.37010      166.53799    14368.26950      174.01950
    1    1   21     8028.25098      126.93800     8048.48779      126.98010
    1    1   22     1761.10205       60.28733     1528.83997       60.15989
    1    1   23     1640.06995       61.03596     1525.79602       60.79861
    1    1   24     3601.63110       84.36199     3667.25195       83.26523
    1    1   25     2076.30005       69.41133     2729.66406       70.98111
    1    1   26     1993.10303       65.99586     2068.02100       67.82904
    1    1   27      547.52618       50.89567      461.42841       49.16173
    1    1   28     2578.12305       73.14611     2469.37207       72.16560
    1    1   29    15792.80960      194.19540    14447.28030      182.46390
    1    1   30       53.29493       46.98693       99.27465       44.73389
    1    1   31     1165.33105       58.78839     1277.80896       61.05561
    1    1   32      463.02301       67.70277      539.79602       64.34412
    1    1   33      715.61511       68.99930      611.20941       66.03806
    1    1   34     1574.19897       78.18093     1586.00403       78.44611
    1    1   35     1481.44897       75.68252     1593.19604       76.36581
    1    1   36      760.83038       67.74572      787.93591       67.25568
    1    1   37      513.28448       66.45979      504.20639       67.39685
    1    1   38       25.05923       58.84433       28.13513       62.66447
    1    1   39      -14.74098       62.76726      162.10471       59.88336
    1    1   40      537.40448       61.17861      329.52811       67.09321
    1    3    0     1487.75806       43.25387     1487.75806       43.25387
    1    3    1     3579.52588       82.98090     6747.00879       86.05546
    1    3    2    11333.15040      154.34210    12024.21970      154.36900
    1    3    3     5782.55713      115.34490    10894.75000      115.59010
    1    3    4     3076.57690       51.79096     1393.67700       51.58041
    1    3    5     3440.50293       74.81599     4565.18799       74.91884
    1    3    6    29226.72070      300.26251    24938.88090      300.09869
    1    3    7    19203.39060      213.46300    18499.13090      216.92050
    1    3    8     4979.77100       74.56414     2973.16895       74.20973
    1    3    9    12836.84960      176.58960    14872.12010      171.32899
    1    3   10    15682.37010      171.72160    12665.99020      176.73599
    1    3   11     7039.24219      117.31560     8602.62891      114.57220
    1    3   12     4979.46924       79.76919     3622.21191       80.38643
    1    3   13      838.17761       36.47361      925.47162       36.20214
    1    3   14     5260.31299       85.10796     4121.60791       82.26555
    1    3   15     1390.65002       53.06728     1912.98206       53.01639
    1    3   16     7997.70020      130.87370     9598.15332      131.09019
    1    3   17       22.03063       34.67645      103.52540       33.17334
    1    3   18      364.07458       37.35385       85.20716       36.38598
    1    3   19     4051.75610       85.08264     3971.77393       84.70026
    1    3   20      479.06339       42.25167      342.06699       42.37778
    1    3   21    18297.88090      208.67931    15689.00980      204.68719
    1    3   22     5012.99805       98.14330     5055.80322       97.91899
    1    3   23    12738.90040      169.35291    13000.87990      164.58250
    1    3   24     8767.87500      140.19060     9807.17773      140.65640
    1    3   25     9467.59473      141.65620     9729.13574      143.63870
    1    3   26     6538.16406      113.28920     6858.46680      113.04940
    1    3   27      423.25851       52.42912      549.79077       51.67481
    1    3   28     6989.47510      115.40760     6365.92480      116.01110
    1    3   29     6622.70898      118.34750     6956.62500      116.61970
    1    3   30     1111.73596       56.97409     1065.03796       58.66253
    1    3   31     6812.37988      121.06820     6788.70801      120.11690
    1    3   32     2116.35498       77.46340     1751.22498       75.75352
    1    3   33     1334.81702       76.37309     1451.30798       74.45811
    1    3   34      403.03781       67.01229      334.69559       66.21598
    1    3   35      379.53751       59.93689      313.33890       62.08259
    1    3   36     1142.25195       72.37206     1028.59399       70.85452
    1    3   37     1378.75598       73.46106     1255.90601       70.87041
    1    3   38      521.90051       66.64922      426.84430       64.18491
    1    3   39      -26.19572       64.63576      159.41859       61.31042
    1    3   40      569.33551       67.05837      523.71613       68.58898
    1    5    0     1983.32800       49.61406     1983.32800       49.61406
    1    5    1      401.57111       22.84130      485.94849       22.80119
    1    5    2     4344.02881       68.74413     2795.18799       67.86869
    1    5    3     7437.92285      111.16380     7813.91797      114.14130
    1    5    4     4743.69482       73.30338     3084.48389       73.10755
    1    5    5     2367.49390       61.23098     3357.72412       60.77721
    1    5    6    37663.26950      392.46219    35917.17970      392.41531
    1    5    7    11059.58010      150.29100    11274.49020      150.28450
    1    5    8    14242.12010      186.80380    15587.49020      183.88071
    1    5    9    16691.67970      208.29680    17552.46090      204.85930
    1    5   10     4181.35791       79.25031     4421.44678       77.51257
    1    5   11     3127.54297       73.79557     4376.09277       74.09499
    1    5   12     2657.76489       57.41416     2016.63501       55.96799
    1    5   13      948.66968       40.33412     1196.10706       40.46509
    1    5   14     4211.62305       83.98167     5009.44824       83.27924
    1    5   15     9687.97266      133.98450     9771.57617      137.94000
    1    5   16     7868.72998      123.14060     8910.07910      126.92480
    1    5   17      301.96851       37.71312      337.74969       37.87181
    1    5   18     3223.19092       79.17267     4130.50293       78.63717
    1    5   19     1019.36499       52.03359     1156.40198       52.42185
    1    5   20     2377.47998       65.01732     1894.92700       65.98611
    1    5   21    14307.09960      192.11710    15389.53030      192.44600
    1    5   22     3348.71191       84.71091     4149.97021       85.28014
    1    5   23    23183.58010      281.61670    25289.49020      271.92969
    1    5   24    12517.03030      176.55659    14387.88960      179.89230
    1    5   25     4093.05200       93.21386     4603.09424       90.35378
    1    5   26     8905.69238      131.93640     9143.03516      133.98940
    1    5   27     1956.15796       65.09232     1641.05396       67.72945
    1    5   28     6033.33594      111.85940     7123.63721      115.96660
    1    5   29     2449.78906       71.01417     2629.15088       73.26014
    1    5   30     3923.36108       87.65759     4367.75977       91.92673
    1    5   31      556.40161       50.80398      267.00131       54.62612
    1    5   32     1100.74500       71.95765      944.69550       69.24578
    1    5   33      676.80402       66.78770      574.77612       62.63019
    1    5   34      333.90930       62.36623      392.67331       58.82599
    1    5   35     1169.29102       73.01422     1096.22302       71.06974
    1    5   36      122.53240       61.17863       66.38999       57.75486
    1    5   37       72.71265       58.22816       79.80511       59.80675
    1    5   38      399.75601       65.31214      322.10040       64.59554
    1    5   39      671.26727       65.00655      659.09528       63.34690
    1    5   40      237.30190       63.46068      140.89461       65.01768
    1    7    0     1127.28198       37.12976     1127.28198       37.12976
    1    7    1     4410.67480       94.08353     7488.48389       94.39728
    1    7    2     1679.62500       48.77937     2105.11890       47.50514
    1    7    3     5493.64502       80.11713     3553.31689       79.88847
    1    7    4     4372.64014       65.58623     2214.48096       65.24251
    1    7    5    44290.73050      438.84610    39517.94140      438.71481
    1    7    6     2852.88110       74.05167     5123.41699       74.42564
    1    7    7    14927.95020      183.65601    14764.25980      183.66620
    1    7    8    11678.45020      157.07480    12437.91020      159.55800
    1    7    9      574.31470       31.08619      825.84619       31.21948
    1    7   10     3567.97412       74.42611     3996.51489       74.51086
    1    7   11      409.65839       28.51240      541.76190       28.92407
    1    7   12     1708.23096       52.86554     2315.57202       52.93695
    1    7   13     1093.98901       33.98725      322.85040       32.50948
    1    7   14     9104.66797      126.00300     8894.83789      127.71640
    1    7   15     1967.69604       61.54539     2772.62109       61.94571
    1    7   16     5590.94189      105.15020     6773.28516      104.22140
    1    7   17     6373.61182      116.61240     9131.82031      120.72920
    1    7   18     1239.40698       54.20972     1849.63501       54.02801
    1    7   19     1355.46497       54.68008     1494.26794       56.94831
    1    7   20     5678.49316      106.76120     6784.92578      108.86290
    1    7   21     1454.46301       63.40334     2339.27710       63.71560
    1    7   22    10462.15040      149.79630    12170.19040      154.59779
    1    7   23     2924.47705       70.70235     2221.86890       71.71018
    1    7   24     6082.32324      103.51970     5402.29883      105.16530
    1    7   25    21264.57030      246.74760    19540.93950      246.51750
    1    7   26    11426.55960      163.77029    11648.87990      164.02660
    1    7   27     2986.25708       79.31521     2873.26294       79.03817
    1    7   28     2406.57300       70.75778     2281.55493       73.29000
    1    7   29     2158.45703       68.88099     2175.99707       71.64039
    1    7   30     2907.81104       76.82834     2611.99292       74.37384
    1    7   31      860.97302       64.71671     1183.49402       64.96980
    1    7   32     3624.52808       95.77362     3599.35596       96.44026
    1    7   33     2895.89502       86.75190     3085.90308       85.86625
    1    7   34      144.31799       61.89962      245.25130       63.01918
    1    7   35      835.22028       64.30024      516.89319       65.77100
    1    7   36      519.78308       61.83821      349.31421       63.13662
    1    7   37      380.62830       64.83321      276.83899       63.70421
    1    7   38      888.89648       70.74706      976.11621       65.46234
    1    7   39      221.43950       63.94231      224.64571       62.50770
    1    7   40     1017.04700       68.10528     1221.48206       74.48063
    1    9    0    84778.27340      787.83752    84778.27340      787.83752
    1    9    1     1418.56201       48.52501     2418.35596       48.37433
    1    9    2    32686.25000      376.64609    39627.08980      384.73721
    1    9    3    10092.62010      151.58290    12739.87990      151.79340
    1    9    4     1548.49597       38.94911      871.82202       37.55935
    1    9    5    36765.42970      403.25140    39042.01950      391.26410
    1    9    6    20747.86910      226.34610    19010.14060      234.19760
    1    9    7    12312.94040      175.47400    16081.08010      178.60570
    1    9    8      352.11871       29.16088      783.55109       29.40380
    1    9    9     1988.75696       59.22660     3143.19800       58.99096
    1    9   10     8424.77832      127.59320     9884.99512      127.82400
    1    9   11      766.74908       41.20695     1755.59705       41.74408
    1    9   12      125.84240       23.70904      227.73711       22.74768
    1    9   13     8647.59180      135.03400    12243.50000      139.38440
    1    9   14     2680.00000       69.15174     3381.73901       69.48492
    1    9   15     5818.78809      105.45550     6558.22607      100.33900
    1    9   16     5829.79102      102.00010     6954.56396      102.34510
    1    9   17     5713.28711      102.50350     6503.25879      105.71270
    1    9   18     4750.63086       98.29209     5874.87207       98.71536
    1    9   19      306.60550       41.15494      593.28381       42.00196
    1    9   20     2849.72607       72.66400     2893.93701       73.09293
    1    9   21    15881.83010      198.88000    16568.34960      202.41409
    1    9   22    13200.07030      173.17751    13471.79980      178.68530
    1    9   23    30228.72070      330.75531    31477.91990      337.12930
    1    9   24    14601.11040      195.92210    15565.33010      196.13831
    1    9   25    15269.32030      193.05099    15412.62990      199.45129
    1    9   26       -3.02422       47.10244       -3.62114       48.92294
    1    9   27      299.14761       50.55499      384.02390       50.67065
    1    9   28     1160.99500       58.08315     1215.82300       58.11332
    1    9   29      391.32819       50.55346      358.70929       50.63939
    1    9   30     1316.92102       61.04797     1159.98804       60.89836
    1    9   31      571.13708       60.13693      834.08911       59.11902
    1    9   32      788.09778       67.25441      844.21979       70.61243
    1    9   33      414.48792       60.50890      158.38290       59.76781
    1    9   34     1684.73206       73.40923     1465.75598       72.32451
    1    9   35      915.85449       68.44397      806.57098       69.38065
    1    9   36      942.37262       69.57288     1045.20801       68.02224
    1    9   37      917.52582       69.40537     1051.68396       70.50877
    1    9   38      410.73929       62.45114      249.58340       59.30609
    1    9   39       71.04922       61.19485       69.17982       58.95708
    1    9   40      379.46060       65.21478      234.20300       60.63826
    1   11    0      306.59949       22.61919      306.59949       22.61919
    1   11    1      608.31927       25.96473      312.57330       25.94905
    1   11    2    10500.62990      127.50960     8056.58984      125.57330
    1   11    3      517.59778       27.76844      527.90082       27.82066
    1   11    4    39743.17190      402.63730    36107.16020      402.50879
    1   11    5     2225.72900       56.05598     2410.34399       56.07660
    1   11    6     9716.27148      120.20030     6715.94189      119.78070
    1   11    7     1353.81702       47.35408     1982.66394       47.55817
    1   11    8     1515.98499       51.21894     2339.24609       51.50749
    1   11    9     1329.32800       49.05914     2386.19995       50.50973
    1   11   10     8494.18164      118.94170     7592.45508      120.31750
    1   11   11     6654.20703      115.74100     8621.92383      116.14730
    1   11   12     5592.56885       94.65162     5443.36084       93.65002
    1   11   13     4789.35791       91.72053     5391.26318       90.77754
    1   11   14     3679.25195       81.38267     4116.94385       79.55510
    1   11   15     4603.29004       88.88828     4922.61279       89.06252
    1   11   16      521.41040       40.97862      381.53671       40.17880
    1   11   17     2255.27197       67.98305     2654.26001       68.03097
    1   11   18      740.84991       48.94396     1161.97998       49.67858
    1   11   19     8265.47656      126.41770     8061.94482      126.42370
    1   11   20     3203.01489       80.30743     3645.61890       77.87704
    1   11   21    15966.58010      206.13930    16512.81050      199.62511
    1   11   22    15246.33010      196.04410    15145.91020      196.36990
    1   11   23    27417.09960      308.24509    26769.32030      308.16010
    1   11   24     6041.15088      106.51400     5689.23291      107.95690
    1   11   25     9944.10254      145.69920     9393.75000      137.46820
    1   11   26     1781.60901       66.02496     1662.85205       66.47932
    1   11   27     5901.05518      107.98180     5655.61182      106.98490
    1   11   28     3110.59912       81.89691     3248.68799       80.73005
    1   11   29     2006.78894       68.41427     1926.60999       66.16962
    1   11   30     7281.52490      117.04310     6310.04883      116.93780
    1   11   31     2459.75806       86.60912     3142.54297       89.14201
    1   11   32     3436.85400       93.36446     3573.89404       90.98017
    1   11   33     1310.26196       68.55128      993.17108       71.35543
    1   11   34     1934.06702       77.58714     1789.14197       75.28332
    1   11   35      358.10791       60.74493      400.50519       65.13217
    1   11   36      282.68600       61.21268      270.43051       60.78802
    1   11   37     1782.84802       77.96767     2006.60095       78.75945
    1   11   38      627.69958       64.93301      611.42322       66.95913
    1   11   39      449.45200       61.69824      566.44421       64.65732
    1   13    0    10348.58980      130.46069    10348.58980      130.46069
    1   13    1     1794.57898       47.52061     1500.65405       47.47062
    1   13    2     3507.96802       65.35148     2546.15894       65.15181
    1   13    3     6646.91797      106.79830     7461.55713      105.64540
    1   13    4    14445.71000      192.11189    16472.10940      192.30180
    1   13    5    13218.50000      175.81100    14242.98050      175.92010
    1   13    6     1446.71899       45.11568     1544.72498       45.56654
    1   13    7    12967.62990      162.29070    12089.75000      159.79370
    1   13    8     9409.29980      128.10899     8896.47266      129.67090
    1   13    9      287.07831       27.31978      466.88150       27.84731
    1   13   10     3055.62012       64.22288     2578.77905       64.05084
    1   13   11     1752.00098       45.21386      894.54468       44.84362
    1   13   12     1429.96301       52.59277     1817.31396       52.09604
    1   13   13      861.22369       48.32627     1416.13000       49.43151
    1   13   14     2548.74194       63.59941     1873.44495       62.46873
    1   13   15     5839.22021      106.32910     7523.90186      109.50850
    1   13   16     4454.29883       80.63217     2974.14795       79.44606
    1   13   17     4027.57202       87.13574     4733.02686       88.62648
    1   13   18     1033.82703       59.71075     2266.42090       59.09829
    1   13   19     6643.29199      109.00210     5872.11377      110.36570
    1   13   20     5629.60889      108.17620     7166.04785      108.82770
    1   13   21      722.15710       49.33356      596.06641       50.48682
    1   13   22     2748.25708       74.42059     2859.73804       75.73396
    1   13   23    16624.86910      204.09970    15200.73050      203.81700
    1   13   24     2468.51904       72.29162     2047.60095       70.32861
    1   13   25      113.52230       48.75377      124.22460       47.46021
    1   13   26     8381.29980      124.34670     7213.34521      119.11150
    1   13   27      326.87979       48.93559      247.09250       49.17904
    1   13   28      662.91528       51.62752      556.43951       53.59784
    1   13   29      321.76801       46.95040      417.96631       48.60117
    1   13   30     2347.91504       79.04034     2968.51196       81.48569
    1   13   31      427.43970       63.38264      582.13751       65.97605
    1   13   32      877.39587       70.35727      954.96033       72.14670
    1   13   33      430.14551       61.87993      482.03671       66.41448
    1   13   34      495.21320       60.92311      490.80811       65.00243
    1   13   35      661.90161       63.99919      649.38062       63.90757
    1   13   36     2446.96802       84.47404     2242.89502       81.43647
    1   13   37      533.37689       64.65060      513.84167       62.61211
    1   13   38      834.78638       69.51948      958.20673       70.26966
    1   13   39      129.47270       61.69614      202.90620       60.00837
    1   15    0    20270.42970      238.56950    20270.42970      238.56950
    1   15    1    22294.46090      275.82571    26411.08980      276.16339
    1   15    2    24966.33980      289.74161    28962.50000      290.07010
    1   15    3    27774.57030      317.14828    29480.31050      317.24991
    1   15    4    12689.32030      181.56670    16130.78030      181.96690
    1   15    5     5200.39893       91.16396     5459.43115       91.23199
    1   15    6     3054.47095       63.59894     2670.89697       61.03985
    1   15    7      783.28400       40.23969     1361.77795       40.39244
    1   15    8     4479.02686       82.66537     4527.51709       82.68073
    1   15    9      417.51611       29.97134      485.45120       30.56053
    1   15   10     9596.74316      141.07130    11021.12010      137.35339
    1   15   11      523.64380       35.35568      283.40170       35.71664
    1   15   12     9406.16406      139.18060     9755.43359      139.25870
    1   15   13     1999.92395       60.68675     2064.21191       60.98126
    1   15   14     4530.48096       90.24635     4611.89990       90.30884
    1   15   15     2275.94312       61.68207     1609.74902       60.39605
    1   15   16     1349.93005       59.00983     1922.42004       60.26458
    1   15   17     8429.35645      126.97700     8015.29395      125.11700
    1   15   18     5298.04102      100.92350     5666.74414      101.16060
    1   15   19     6443.24414      110.01640     6506.72021      111.64480
    1   15   20     7389.38086      115.31790     5858.64502      114.73100
    1   15   21      735.30139       52.00898      719.33173       53.07349
    1   15   22     5524.93994       99.24976     4634.47314       97.51199
    1   15   23     1421.62805       59.17186      963.82709       58.69084
    1   15   24    10558.62010      145.86031     9142.89941      147.23540
    1   15   25      290.31100       51.33512      339.71881       51.64831
    1   15   26     2268.22510       71.96699     2113.11011       69.74783
    1   15   27     1082.11096       57.24300     1038.52600       59.36927
    1   15   28      521.36218       51.70525      379.91080       49.67673
    1   15   29      214.58521       47.28092      194.85820       50.99610
    1   15   30      982.16443       67.35061      868.28992       67.36929
    1   15   31     1808.87695       79.64198     2133.07104       79.33629
    1   15   32      183.66260       64.13572      263.12231       63.84121
    1   15   33       65.09673       60.15010       10.79092       61.58477
    1   15   34      514.55261       59.33987      333.06821       65.41769
    1   15   35      248.02040       61.45112      273.95749       62.23920
    1   15   36      246.20731       61.65452      319.80261       64.47031
    1   15   37      242.42830       62.03979      165.02200       61.78892
    1   15   38      170.84151       58.22633       50.87804       61.07154
    1   15   39      197.31500       63.48951      267.32260       63.57898
    1   17    0       62.27435       21.33753       62.27435       21.33753
    1   17    1     5341.36621       97.20065     6212.11719       97.50834
    1   17    2     5469.93799      100.14020     7258.57422      103.13570
    1   17    3     4013.69312       69.80135     2687.21509       69.29443
    1   17    4     2685.21411       67.95515     3529.89990       68.05629
    1   17    5     8605.45703      119.55490     7232.51904      119.25750
    1   17    6     7458.17383      119.44800     8327.81641      119.62550
    1   17    7     5466.28076       87.15495     4341.04785       85.84319
    1   17    8     3282.65991       72.20525     3445.24707       72.29535
    1   17    9     9957.46777      139.18140    10106.82030      141.12930
    1   17   10     2154.24512       57.70740     1791.58899       58.33847
    1   17   11     1485.59094       56.17125     1674.28406       53.20639
    1   17   12     1593.62903       60.01089     2195.50806       60.44630
    1   17   13     5121.35889      101.96830     6315.12207      102.36380
    1   17   14      218.06509       42.25975      335.19421       42.43966
    1   17   15    11842.23050      161.43680    12523.12990      159.18460
    1   17   16     6296.63379      105.74460     5450.41797      104.24440
    1   17   17      684.92798       52.03022      723.03583       51.99659
    1   17   18    11623.79000      159.19431    11390.30960      154.25970
    1   17   19      214.68311       45.25726      327.23590       46.37885
    1   17   20     2870.60498       74.22553     2830.96704       75.28175
    1   17   21     9151.49414      137.61411     8656.51074      137.47650
    1   17   22    19284.08980      229.22031    17796.17970      228.95039
    1   17   23     1166.72400       63.87623     1545.69604       64.53243
    1   17   24     1809.68298       68.37128     1940.29102       65.41986
    1   17   25     5037.24805      103.84250     5593.52393      103.62630
    1   17   26      254.60460       48.15732      334.57669       51.09679
    1   17   27     1259.62500       62.34137     1349.14600       60.47857
    1   17   28     1232.95801       62.87378     1538.37000       63.35750
    1   17   29      201.92480       59.95545      269.78580       57.61178
    1   17   30     1112.66797       75.42645     1361.92603       72.92020
    1   17   31       94.43826       58.84798      129.62070       62.62077
    1   17   32     1284.26294       70.99529     1036.45300       73.15579
    1   17   33      298.21371       61.34970      326.50610       64.34154
    1   17   34      329.94669       60.39711      365.69189       63.40350
    1   17   35      798.34009       65.15573      789.40039       69.87157
    1   17   36      120.07500       63.99050      213.78940       64.54582
    1   17   37      248.89160       65.33620      365.36490       65.28245
    1   17   38     1128.57605       73.98606     1088.23096       73.82729
    1   19    0     1540.12903       48.95242     1540.12903       48.95242
    1   19    1     3728.17798       79.86691     4474.03711       80.12369
    1   19    2      686.50800       39.38396     1140.69702       39.75889
    1   19    3     4172.03223       86.35812     5262.83301       86.75803
    1   19    4      209.17410       30.24040      390.60049       30.28345
    1   19    5     6190.23389      104.34610     6516.25879      104.49480
    1   19    6     2409.40308       64.10500     2748.65210       62.86242
    1   19    7    12107.28030      151.08170    11445.03030      155.31410
    1   19    8     2205.78198       59.91375     1894.53198       58.04668
    1   19    9     3894.55396       79.34948     3264.94092       79.16709
    1   19   10     1796.09900       60.28447     1965.30396       59.99349
    1   19   11    20037.02930      240.99800    20237.39060      241.08279
    1   19   12     1803.30396       60.21911     1784.40906       59.28697
    1   19   13    11179.46970      156.27020    12791.32030      163.88220
    1   19   14    12219.37990      172.65970    13439.26950      170.19870
    1   19   15     2357.59009       71.29285     2643.73999       71.48038
    1   19   16     6092.33496      112.83140     6933.13916      113.21310
    1   19   17     5826.69385      109.86440     6556.62012      110.46340
    1   19   18    10275.08010      146.47630     9425.74805      146.22240
    1   19   19     1605.17896       63.17007     1978.94995       65.49488
    1   19   20    13545.16020      184.47520    14047.34960      184.54379
    1   19   21     2168.09009       68.92192     1579.34705       67.99677
    1   19   22    31914.03910      364.88831    34431.80860      365.22470
    1   19   23     8017.17285      131.54970     8144.54492      129.71690
    1   19   24     2426.32104       76.11475     2791.15503       74.17001
    1   19   25     2369.24805       72.05962     2090.11792       73.13343
    1   19   26      180.43539       50.43248      296.19580       50.59412
    1   19   27     3027.75708       80.58689     3190.39795       82.03644
    1   19   28       47.60400       56.95110      148.43280       57.15207
    1   19   29      919.87982       68.48275     1007.02197       66.27163
    1   19   30     4177.46387      102.67130     3597.40601       99.88146
    1   19   31     2493.08301       87.57146     2556.45703       87.80399
    1   19   32       40.16024       63.05627      112.11320       64.07875
    1   19   33      360.81119       64.55705      287.12979       62.14476
    1   19   34      624.40338       68.85313      397.60220       62.82128
    1   19   35      453.89990       67.90665      684.63287       61.87628
    1   19   36      981.96521       71.57599     1032.03003       70.98276
    1   19   37      969.95850       72.36900     1057.03406       67.72863
    1   19   38      576.69592       64.82848      702.08893       65.20752
    1   21    0      907.63232       44.63413      907.63232       44.63413
    1   21    1     2144.90991       55.57619     1440.00000       54.76867
    1   21    2     5297.04688       98.08974     6069.19287       98.16898
    1   21    3     4717.53711       94.17277     5602.98389       92.76684
    1   21    4    12994.33980      174.08369    14334.61040      171.37170
    1   21    5     5695.02588      106.70610     7193.75195      108.98030
    1   21    6     3822.03101       83.40554     4040.22510       83.55840
    1   21    7     4307.86084       82.83643     3478.11304       81.24660
    1   21    8     6256.79395       97.02938     4804.70215       96.62240
    1   21    9      687.47992       46.04969      514.43439       46.45294
    1   21   10     3027.23804       71.73564     2721.69604       72.36522
    1   21   11     1244.41504       58.20689     1560.83301       56.78074
    1   21   12      362.09479       49.16766      906.24371       49.93544
    1   21   13     5108.13818       96.51118     4672.64502       96.25546
    1   21   14      371.97879       46.42651      415.45789       46.22155
    1   21   15     3019.05688       71.02074     2500.05298       72.26889
    1   21   16     4527.28516       95.38171     4743.39600       95.41125
    1   21   17    12401.33010      169.50970    13499.58010      172.44400
    1   21   18      153.69560       46.95314      122.94170       45.63964
    1   21   19    18078.74020      219.55510    16927.61910      215.66580
    1   21   20      324.19370       51.58277      158.12540       50.21664
    1   21   21     7208.25977      121.69530     7259.66797      121.31300
    1   21   22     9253.29199      143.28090     9314.20020      143.29630
    1   21   23      220.64630       49.13671      455.60281       50.64802
    1   21   24      375.91571       51.04800      490.82458       50.15130
    1   21   25     2580.08594       78.75320     2951.11890       78.90695
    1   21   26      554.45868       52.95616      296.89221       52.98851
    1   21   27       45.25519       53.51377      181.40491       51.01260
    1   21   28      144.26770       59.57399      209.96890       59.79596
    1   21   29     1532.55505       78.86138     1399.00403       79.46864
    1   21   30      521.39838       71.35687      519.51703       72.63139
    1   21   31      996.71332       66.45942     1265.10400       71.93819
    1   21   32      423.18219       66.70676      440.89828       60.62724
    1   21   33     1380.59705       77.88231     1273.00195       77.65393
    1   21   34     2783.33911       91.01379     2552.07104       90.28246
    1   21   35     1736.16504       80.43836     1862.23499       82.41883
    1   21   36      226.83110       61.54255       65.47781       65.54740
    1   21   37      136.18060       59.42092      177.55240       59.61740
    1   23    0      500.26801       52.17340      500.26801       52.17340
    1   23    1     1267.80505       58.51184     1498.49805       59.23941
    1   23    2     7055.25684      112.18700     6736.90820      112.30600
    1   23    3      445.95880       45.86155      156.62959       43.79269
    1   23    4     1470.23303       58.59216     1382.34595       58.23124
    1   23    5     6128.34912      107.10130     6065.64209      106.91180
    1   23    6     2941.89990       78.27085     3603.02905       78.88090
    1   23    7    17790.83980      205.17140    14831.66990      204.68530
    1   23    8      496.06271       49.52219      768.02551       49.54933
    1   23    9     5029.56494       93.74590     4780.53809       95.24603
    1   23   10     5419.77588       99.49472     5011.97900       99.47378
    1   23   11     2253.81201       68.74601     2343.14209       68.76157
    1   23   12    20637.58980      236.79520    18379.89060      236.30060
    1   23   13     6919.88086      114.13320     6496.94922      115.20480
    1   23   14     5893.07422      106.59190     5519.09082      106.33260
    1   23   15     2458.54492       73.33456     2342.97510       70.98878
    1   23   16     2627.81689       78.57804     3190.60107       77.28060
    1   23   17    10482.37990      141.91209     9131.41992      143.85820
    1   23   18      878.73792       56.90530     1000.49103       58.22354
    1   23   19     3962.47412       89.83015     3837.21289       88.43713
    1   23   20     2890.10400       78.66212     2700.76392       76.14702
    1   23   21     6143.15723      108.18720     5503.70020      106.36660
    1   23   22     4043.30591       88.56168     3269.02197       87.45119
    1   23   23     3645.34790       85.86144     3405.23193       84.58215
    1   23   24     4512.50781       93.17330     3718.93701       92.68095
    1   23   25     2575.27393       74.18314     2612.52808       75.81590
    1   23   26      755.24841       58.15716      837.75830       58.03572
    1   23   27      529.52509       64.17325      654.53619       63.81398
    1   23   28     1165.98804       78.18816     1213.63403       80.84769
    1   23   29     1921.95801       84.05405     1954.14001       87.26110
    1   23   30      319.40479       64.89890      448.71591       68.44808
    1   23   31      236.18520       68.32395      217.88190       68.56513
    1   23   32       60.07253       64.29787       42.02938       64.90086
    1   23   33     1295.72998       77.60465     1320.73804       75.58543
    1   23   34     1240.16101       77.15031     1321.89905       77.71690
    1   23   35      213.24570       67.70408      299.33179       67.51544
    1   23   36      461.63181       69.23817      309.64560       68.32396
    1   25    0     2710.99805       78.61164     2710.99805       78.61164
    1   25    1      671.22211       53.96527      509.63770       55.83974
    1   25    2    18352.47070      213.65930    16659.30080      217.03680
    1   25    3     4683.82617       97.17911     4950.68701       96.75713
    1   25    4     2062.45801       71.32955     2753.59106       71.72314
    1   25    5     1798.48706       65.43944     1875.71704       63.51333
    1   25    6    10954.21970      156.58321    11648.57030      159.26379
    1   25    7     2264.24292       67.73027     2046.04602       68.36927
    1   25    8     7361.54688      115.94210     6228.99512      112.37370
    1   25    9    20517.55080      237.27960    18552.96090      236.92551
    1   25   10     2702.03809       73.88864     2346.81909       72.74642
    1   25   11     3594.34204       83.78526     3325.67407       83.70162
    1   25   12      970.18768       57.38278     1046.37805       57.04334
    1   25   13     4829.43994       99.72630     5462.89111      101.47190
    1   25   14     3602.00000       84.39458     3608.01611       85.92277
    1   25   15     6176.20312      108.51040     6149.26807      108.38450
    1   25   16     5700.64209      112.17390     6725.86816      112.62480
    1   25   17     2357.37793       73.82751     2482.23511       74.01122
    1   25   18     1511.84900       65.19402     1536.17004       63.08901
    1   25   19     5148.77588      102.45770     4952.34277       98.77623
    1   25   20     2228.98999       72.59681     1942.76196       72.35223
    1   25   21    10835.91020      151.22510     9880.68652      151.05600
    1   25   22     2369.82495       74.61848     2353.03003       75.26906
    1   25   23     6968.52197      119.97240     6653.15576      119.68990
    1   25   24      317.68939       52.55006      278.66650       52.46863
    1   25   25     3638.28809       90.10537     3719.79590       91.34176
    1   25   26     3291.74902       91.99620     2992.44189       92.56435
    1   25   27     2479.08301      106.49290     2744.78101       93.88223
    1   25   28     1610.25195       80.98335     1604.19299       78.97646
    1   25   29      327.97580       64.64152      199.14110       71.18930
    1   25   30      875.59961       74.41985     1056.35400       75.36303
    1   25   31     1074.75806       77.97199     1280.95398       79.21680
    1   25   32     1939.00696       85.46337     2065.60107       86.91280
    1   25   33      150.54790       66.42817      205.67430       69.93989
    1   25   34      528.76837       70.05211      347.97751       65.92995
    1   25   35     1023.89600       70.87961      928.04901       72.24444
    1   25   36      119.02270       63.46364      142.46100       63.28897
    1   27    0     5261.39893      106.01410     5261.39893      106.01410
    1   27    1    15933.58010      210.26840    18641.59960      214.53951
    1   27    2     6954.75098      116.54590     6653.22803      116.94600
    1   27    3     4242.50586       90.95107     3683.21509       90.34353
    1   27    4      770.61011       58.45705      878.80603       56.77068
    1   27    5     1248.31201       59.32224      794.88000       59.48019
    1   27    6      345.32999       52.38121      681.60858       52.63458
    1   27    7     6924.22998      116.63320     7262.43994      120.14800
    1   27    8     4983.42090      101.14600     5317.57520      101.08510
    1   27    9     4687.75781       94.50714     4592.86377       96.55849
    1   27   10     9642.24219      144.62280    12220.78030      156.48680
    1   27   11     1844.13196       70.33604     2185.65698       70.91650
    1   27   12     1646.88696       62.18991     1426.06104       64.91991
    1   27   13     1130.98401       60.45528     1015.16199       59.31088
    1   27   14     5595.09277      104.00670     5079.91602      103.85070
    1   27   15      486.52441       54.62394      497.87149       54.08031
    1   27   16      435.90750       54.97347      498.43860       53.29557
    1   27   17      597.86353       58.19719      809.03320       57.48161
    1   27   18     6918.05811      123.48710     7498.39209      123.81270
    1   27   19     2405.98291       77.11413     2524.85010       76.11541
    1   27   20     7499.58301      124.64470     7936.00391      128.49750
    1   27   21     1821.71704       67.91763     1930.01501       69.44212
    1   27   22      499.66629       50.56984      705.70697       54.83926
    1   27   23     6275.37598      115.62520     6844.82715      117.56400
    1   27   24      436.41071       50.47394      280.53671       50.13843
    1   27   25      807.56769       69.70227      833.01178       70.01228
    1   27   26     2267.57495       88.61022     2023.92896       88.08929
    1   27   27      733.26752       74.39198      782.20093       75.17891
    1   27   28     1231.19604       75.91618     1187.97498       74.01160
    1   27   29      120.06700       68.33444       57.97842       66.72585
    1   27   30     1965.04700       85.42813     1993.49194       85.50069
    1   27   31      149.64079       64.65517      179.27119       67.21088
    1   27   32      154.87640       62.39641      204.36070       67.17060
    1   27   33     1112.96997       75.32381     1323.08704       78.97900
    1   27   34     1204.51904       79.11132     1320.15503       77.59155
    1   27   35        9.57804       67.73028      113.65360       69.29475
    1   29    0    13212.73050      182.23380    13212.73050      182.23380
    1   29    1      800.00220       65.32937      560.53333       65.42687
    1   29    2     4726.92480      104.95380     5787.96387      107.27430
    1   29    3      404.49649       60.67883      851.66571       61.35595
    1   29    4     1760.70898       68.49682     1569.51294       69.67966
    1   29    5     3944.39404       95.41715     4651.02490       92.61525
    1   29    6     8331.59668      128.92480     7437.45215      126.58510
    1   29    7     7728.30176      127.87430     7954.87500      126.29070
    1   29    8     1239.03894       63.48537     1263.07300       64.42326
    1   29    9    16730.61910      209.72160    17696.63090      216.45970
    1   29   10    10511.13960      161.36729    12147.62010      161.97009
    1   29   11     1233.76794       61.65181      934.05658       61.67577
    1   29   12     3823.37500       90.52502     4156.51514       91.50252
    1   29   13      835.90918       58.20202      767.79211       58.71478
    1   29   14     3491.49707       85.42181     3358.39990       86.08585
    1   29   15    10320.67970      154.72220    10631.38960      154.85451
    1   29   16     6369.51709      120.78610     7468.83691      121.18720
    1   29   17     4267.20801       94.10890     4365.60205       96.64142
    1   29   18     5992.44824      114.92790     7403.38721      118.90310
    1   29   19     1494.87903       66.91320     1582.23999       67.20207
    1   29   20      171.65450       50.23948      390.58569       53.29365
    1   29   21      718.20239       57.12679      752.53857       58.44123
    1   29   22     2705.73706       82.14774     3296.14990       82.70106
    1   29   23      418.13739       58.66577      531.66638       56.88999
    1   29   24     2243.95703       86.09657     2504.84497       81.21001
    1   29   25      416.79800       73.12779      422.22101       72.76186
    1   29   26     4463.84180      109.16510     4682.24609      110.29630
    1   29   27      907.28638       77.36701      851.24957       73.67625
    1   29   28     2415.47412       89.27873     2400.63208       87.56304
    1   29   29      367.64221       66.61469      447.52570       70.27560
    1   29   30      955.53668       71.80763      977.61761       75.79679
    1   29   31      127.96330       66.02695      356.83170       68.60725
    1   29   32     1808.68005       84.12827     1971.13599       84.56305
    1   29   33       46.89590       63.03991      228.18581       61.44130
    1   29   34      265.20081       68.22227      313.50562       70.71267
    1   31    0     3927.54590       98.23547     3927.54590       98.23547
    1   31    1    12144.07030      179.42081    13453.55960      179.92050
    1   31    2      511.53540       65.84407      584.78198       66.63638
    1   31    3     4640.88379      101.29730     4449.69678      100.83350
    1   31    4     2345.70190       79.84362     2495.24194       79.57283
    1   31    5    12617.08980      171.28850    12444.17970      176.49631
    1   31    6     2442.25806       77.11455     2363.92505       77.04607
    1   31    7      208.87260       51.95183      183.42020       53.89066
    1   31    8    12792.25980      174.83380    12710.41020      174.78380
    1   31    9     4472.66211       94.99940     3929.07690       94.79818
    1   31   10     1151.89905       65.54469     1377.17896       63.74902
    1   31   11     3444.80200       87.57367     3586.02295       88.19138
    1   31   12     2315.49902       77.26011     2523.23901       77.62306
    1   31   13      835.93982       59.48461      769.99048       58.36575
    1   31   14      261.79221       50.34431      367.19141       52.16338
    1   31   15      831.44647       58.87872      851.38318       56.81942
    1   31   16      906.68951       60.74475      611.28479       56.31697
    1   31   17     2435.04492       76.17219     2409.96094       73.72345
    1   31   18     1079.24902       60.24551     1149.42505       62.32703
    1   31   19     7710.10107      129.20670     7797.15723      129.05051
    1   31   20     2786.25000       78.39185     3099.88208       82.04539
    1   31   21     2498.14893       78.02679     2451.30396       79.23067
    1   31   22     1612.91394       77.35435     1571.17798       76.32238
    1   31   23     1184.60803       71.02164     1258.01196       72.17498
    1   31   24      367.65149       68.25544      673.02972       73.65855
    1   31   25     1583.84204       83.12312     1691.63501       82.80080
    1   31   26      929.74481       78.32263     1039.49304       76.76523
    1   31   27      282.35501       74.08280      401.22299       73.30230
    1   31   28      224.31090       64.29578      192.48700       67.61639
    1   31   29      241.65240       70.38048      155.65530       67.55167
    1   31   30      559.99573       77.47009      980.74762       74.80216
    1   31   31      426.54819       69.49018      400.56799       71.58816
    1   31   32      367.84979       69.48225      459.18579       70.91049
    1   31   33      247.36639       69.32780      378.91089       70.76987
    1   33    0     4480.03906      104.00530     4480.03906      104.00530
    1   33    1    14299.13960      193.12650    14068.34960      193.06660
    1   33    2     2764.50806       87.52270     2985.71191       88.31527
    1   33    3     3803.28491       90.45371     3293.38110       88.34737
    1   33    4     3250.43311       89.98262     3429.08789       90.38979
    1   33    5      493.27689       57.56204      372.05820       58.53431
    1   33    6     1454.44299       72.73139     1499.79797       68.72343
    1   33    7     1733.46399       69.90147     1377.89502       69.98959
    1   33    8     3872.25098       95.99110     4573.02100       96.37141
    1   33    9    14000.75980      186.59891    13906.41020      186.53490
    1   33   10     5078.63379      105.78220     5625.46680      106.16210
    1   33   11      707.85748       61.00498      626.63031       60.85720
    1   33   12     4139.99707       96.45725     4774.18701       98.06412
    1   33   13      588.57190       55.11704      823.06561       58.68024
    1   33   14     2988.93896       79.78708     2928.90894       79.52494
    1   33   15      402.37769       54.51401      526.37567       53.41358
    1   33   16     1178.90906       61.08075      957.37878       62.39706
    1   33   17     3241.22192       86.39235     3703.25293       85.27920
    1   33   18     2081.90894       73.68097     2284.45288       73.65178
    1   33   19     1082.67603       60.50391      838.12659       60.29748
    1   33   20     1287.14502       64.31229     1391.14600       66.79774
    1   33   21      390.94049       63.60368      475.45941       62.20095
    1   33   22      105.62370       61.22361      222.11481       61.62730
    1   33   23     3824.10400      101.16810     4036.48389      100.14590
    1   33   24      478.94440       69.65377      550.28772       71.82770
    1   33   25     1277.35999       78.61723     1259.95300       80.98792
    1   33   26       91.33823       69.22104       70.90357       69.59701
    1   33   27       78.75301       67.04761       90.75962       66.05283
    1   33   28      181.79330       68.49142      289.13641       70.40587
    1   33   29      408.91150       72.24879      537.97339       74.27500
    1   33   30      260.98959       66.32242      246.04820       70.95780
    1   33   31      165.63170       68.75568      107.65860       66.28925
    1   33   32      412.99701       67.59814      555.14697       72.97269
    1   35    0     8302.05762      140.56371     8302.05762      140.56371
    1   35    1      850.86963       73.04561      807.59979       72.80666
    1   35    2     2726.86499       85.92490     2449.57104       84.91518
    1   35    3     5941.38477      120.22650     6525.19482      119.10980
    1   35    4     1420.48499       74.02247     1179.32495       73.82874
    1   35    5      830.42932       67.34922      730.73401       67.91885
    1   35    6    10246.82030      150.06950     9242.81543      149.25360
    1   35    7      943.01929       65.85415     1103.34497       66.57756
    1   35    8     4787.04102      101.35200     4565.24316      101.01130
    1   35    9     2198.79810       76.72020     2559.82007       79.09383
    1   35   10     5640.24121      113.17170     6211.66113      109.51230
    1   35   11     5091.23584      106.85250     5495.13623      106.08240
    1   35   12     8274.54297      135.18800     8825.81543      137.45140
    1   35   13     1771.00000       68.42428     1728.35400       67.60355
    1   35   14     1381.26294       67.65808     1756.07605       67.89603
    1   35   15     1700.79297       68.64780     1817.42004       67.84231
    1   35   16      909.24762       62.22214     1213.21704       60.28504
    1   35   17     1103.29602       61.09952     1261.28601       62.39120
    1   35   18      573.34949       55.97272      498.72589       58.28893
    1   35   19      920.62408       68.86834     1152.54895       69.50359
    1   35   20     2143.92700       80.71112     2451.47998       83.19668
    1   35   21     2477.79810       85.20600     2457.15088       86.63121
    1   35   22     1605.00403       81.39838     2125.50293       81.89304
    1   35   23     1139.13306       74.56477     1005.33002       75.69655
    1   35   24      649.95532       71.69765      854.88867       72.65099
    1   35   25      912.45862       73.68486      909.19238       75.63299
    1   35   26      631.69287       72.52583      605.73090       74.97585
    1   35   27      610.73352       75.07075      471.67319       73.97437
    1   35   28      306.85440       72.42568      314.00891       72.24694
    1   35   29      341.81091       72.65627      435.44312       71.53113
    1   35   30      150.90240       70.80565      223.06281       70.08337
    1   35   31      485.55090       72.69453      524.02979       71.82331
    1   37    0      451.54819       69.37015      451.54819       69.37015
    1   37    1     2249.47998       83.67231     2323.43311       86.02721
    1   37    2     1234.47998       74.62175     1106.60706       73.55729
    1   37    3     4954.76904      109.20940     5064.23389      109.56760
    1   37    4     5119.07178      111.14470     5367.77002      111.10680
    1   37    5     1375.88098       73.67695     1635.06494       74.23714
    1   37    6     1621.27100       70.42043     1406.70996       67.07655
    1   37    7      674.17108       61.26233      595.70721       61.61768
    1   37    8       83.12536       54.60693      216.99420       54.78846
    1   37    9     1467.62805       69.10265     1536.06995       69.52017
    1   37   10     1331.92700       64.71887     1285.09998       66.83269
    1   37   11     1396.84900       68.42899     1474.17700       68.38878
    1   37   12     1180.47498       65.84853     1434.43298       67.41054
    1   37   13     2163.40991       71.38886     2135.24609       72.41144
    1   37   14      672.92603       57.62440      571.38861       57.27352
    1   37   15     2558.85303       78.16249     2376.52197       77.46492
    1   37   16      148.92870       53.52935      162.27290       53.86609
    1   37   17     1658.54504       76.21304     1664.90503       75.67097
    1   37   18     1339.86304       70.83826     1310.07703       70.78668
    1   37   19      751.79199       71.63140      622.62323       69.54137
    1   37   20      175.14391       64.46301      181.51790       65.07915
    1   37   21     1279.08301       72.87756     1501.35803       76.22917
    1   37   22      582.60437       67.42361      595.84723       69.27284
    1   37   23     1359.58301       78.58092     1627.86597       80.24729
    1   37   24      851.64569       75.63428      843.26788       74.05719
    1   37   25      329.27371       70.59137      428.08621       69.67140
    1   37   26      378.56589       66.40240      301.86600       70.96924
    1   37   27      256.63849       69.18472      283.58261       70.86694
    1   37   28      343.47198       68.74020      210.92860       71.21013
    1   37   29      357.19989       71.59768      355.58929       72.77872
    1   39    0       -4.31573       64.07024       -4.31573       64.07024
    1   39    1      448.00201       66.36662      577.58533       68.83951
    1   39    2     3043.47705       90.25234     3035.86011       90.68850
    1   39    3     4396.59912      105.23520     4881.31885      107.10850
    1   39    4     4309.60791      101.56160     4389.85400      101.19470
    1   39    5     7378.87109      126.71380     7625.04395      127.31630
    1   39    6     1928.53101       76.34949     1473.77405       71.71692
    1   39    7     2562.42505       80.42603     2612.89111       80.62505
    1   39    8     2027.93994       71.32918     1707.50696       71.37850
    1   39    9      364.84399       54.75846      494.74719       58.81488
    1   39   10      369.85220       53.78044      188.85941       55.79185
    1   39   11      532.31958       55.75917      240.02251       56.56817
    1   39   12     1137.55603       64.33662     1180.68005       65.42326
    1   39   13      522.37048       58.77975      422.04999       55.50303
    1   39   14      661.23822       62.41244      437.41351       62.01815
    1   39   15     1092.02197       68.38351     1298.94995       69.54065
    1   39   16      906.94708       67.47399      795.07013       67.02888
    1   39   17      455.14420       68.09431      628.71948       67.21734
    1   39   18      572.80188       67.77981      273.22089       62.46216
    1   39   19      567.14221       66.59665      434.55991       67.63131
    1   39   20      972.14697       72.01031     1108.88599       72.97423
    1   39   21     1022.67297       72.33009      888.84308       68.16154
    1   39   22      448.41479       67.99226      600.15430       69.03784
    1   39   23     1390.17102       76.02865     1186.68994       76.33207
    1   39   24      101.13490       66.22446      -28.57769       64.94125
    1   39   25      227.39070       68.20448      187.21230       66.81800
    1   39   26      491.65671       70.43548      570.66968       69.00949
    1   39   27      351.77011       70.50461      317.03140       71.37329
    1   39   28       62.15437       67.29566      216.64400       69.54572
    1   41    0      620.97937       66.92831      620.97937       66.92831
    1   41    1     1542.20703       73.32143     1449.82104       74.34436
    1   41    2     4036.33203       99.23647     3894.33691       97.53432
    1   41    3     2764.22192       87.42934     2421.39697       82.30285
    1   41    4     2560.58496       84.41533     2704.15796       83.48051
    1   41    5      150.86800       58.75340      216.57840       62.27600
    1   41    6      231.30949       58.60213      130.56760       62.03790
    1   41    7      166.78970       58.41580       65.73719       59.68486
    1   41    8      899.65240       61.56475      788.11359       63.29031
    1   41    9      138.97839       59.56652      145.31441       50.52912
    1   41   10      774.20599       64.39970      898.89423       69.41895
    1   41   11     2609.24292       82.04651     2170.30908       81.40902
    1   41   12     2868.65601       87.23988     2764.64990       84.36430
    1   41   13     1447.07996       74.30053     1683.30005       74.37832
    1   41   14     2846.27100       88.31315     2913.09106       86.37896
    1   41   15      316.78021       62.49917      417.13980       65.66770
    1   41   16      900.12750       67.97967     1090.11597       71.53461
    1   41   17      292.41751       62.62655      324.77701       63.85930
    1   41   18      997.14368       68.09454      862.88129       70.02042
    1   41   19      799.50122       72.38079     1053.83704       69.48014
    1   41   20       69.00599       64.75580      162.01041       64.19952
    1   41   21       88.73487       63.27591       31.20949       63.76172
    1   41   22       44.60251       64.08940       67.43369       68.39115
    1   41   23      293.28809       67.10964      390.87280       67.36880
    1   41   24      258.12271       62.35744      167.67641       66.05978
    1   41   25      400.59171       69.49334      399.82321       68.56411
    1   41   26      233.11470       67.76115      161.22290       62.52983
    1   41   27       96.12279       64.94134       -0.83498       65.31123
    1   43    0     4454.61914      111.59350     4454.61914      111.59350
    1   43    1     1179.81104       73.66949      808.24768       76.74437
    1   43    2      681.83972       66.02161      703.56543       66.76450
    1   43    3      298.42471       65.65656      397.90619       63.36154
    1   43    4      727.73712       60.76020      732.07532       63.65774
    1   43    5      145.58670       64.11682       50.65754       65.65765
    1   43    6       59.32891       66.09861       52.80020       52.94370
    1   43    7      262.14719       53.05629      109.38620       55.65887
    1   43    8      152.46690       62.28279      142.95900       62.71926
    1   43    9      117.02970       73.87770      231.13680       58.84870
    1   43   10      280.40799       70.02261      486.38461       69.66074
    1   43   11     3114.83008       90.13750     3206.27808       90.31339
    1   43   12      565.49530       64.66296      600.05548       63.34783
    1   43   13     2601.63403       85.13434     2543.40991       79.83442
    1   43   14      410.25861       62.01048      314.87851       55.00050
    1   43   15     1951.68506       79.33260     1663.41602       77.71655
    1   43   16      196.03400       63.05851      238.22670       62.44360
    1   43   17      719.16962       68.62896      617.47772       67.10275
    1   43   18     1840.06897       81.49196     1831.33997       79.49873
    1   43   19       67.99076       63.48013      264.21469       63.02555
    1   43   20      747.72211       70.99017      870.01752       66.83028
    1   43   21      451.56790       66.05471      414.00562       66.38568
    1   43   22      372.90329       65.65961      285.18219       66.80224
    1   43   23      213.55510       63.87169      101.53540       63.60736
    1   43   24      141.26871       61.98236       24.53146       62.72850
    1   43   25      172.24620       65.11551      145.86169       63.73576
    1   45    0      249.22440       77.44243      249.22440       77.44243
    1   45    1     1559.58105       84.23783     1860.68506      107.77750
    1   45    2       30.56740       68.94835      275.65729       74.16241
    1   45    3      171.18120       69.02277      172.45090       73.37343
    1   45    4      122.93250       56.93818      191.28290       56.84102
    1   45    5      733.55042       66.74093      558.93152       65.72282
    1   45    6     2539.04004      108.66230     2916.06201      140.67920
    1   45    7      168.79120       66.03300      630.75842       82.45256
    1   45    8     1067.71594       82.67171     1336.95898       76.03043
    1   45    9      421.77661       67.21090      624.77869       66.14980
    1   45   10     1381.32202       74.73458     1291.53406       77.61020
    1   45   11      445.54861       63.87544      428.33881       63.31005
    1   45   12     1036.18005       72.96366      970.45898       67.45752
    1   45   13      536.59729       61.79100      308.69620       54.72953
    1   45   14      630.47803       62.68389      476.52789       61.12866
    1   45   15      517.31732       62.99566      465.51001       63.18042
    1   45   16      328.11520       60.82230      231.71260       61.27496
    1   45   17      512.97083       67.14618      549.10071       65.99030
    1   45   18      555.90161       67.49926      374.88821       65.55335
    1   45   19      273.83740       64.15981      148.89110       63.38198
    1   45   20      194.90370       61.70630      146.24460       62.98603
    1   45   21      289.61920       63.16783      258.91019       60.34498
    1   45   22      490.51300       68.14539      530.60052       67.51100
    1   45   23      113.77220       61.38228      262.94510       60.41161
    1   47    0      409.75851       99.37868      409.75851       99.37868
    1   47    1      755.64447       80.10406      700.95911       86.25069
    1   47    2     1452.26501      104.99000     1382.86499       96.22157
    1   47    3       67.29762       64.45210      247.72430       60.74200
    1   47    4     1702.33496       91.32410     1694.19299       84.55829
    1   47    5      603.64313       79.76122      622.85889       76.29012
    1   47    6      302.02960       83.97531      265.00021       51.07301
    1   47    7      137.07770       75.91980        8.28990       64.31069
    1   47    8       51.13438       61.67760      158.78320       70.00350
    1   47    9      552.17798       60.81535      232.75130       63.87851
    1   47   10      413.82449       68.47406      316.29031       62.75449
    1   47   11       91.86413       60.18052      140.05550       54.52738
    1   47   12      188.10980       61.82141      302.14340       58.90172
    1   47   13      392.70389       64.75543      534.83661       59.52580
    1   47   14      140.00230       60.20906      186.78571       56.08333
    1   47   15       83.85530       60.01856      110.48790       57.21331
    1   47   16      263.31000       62.83554      398.33371       61.19726
    1   47   17      596.37903       66.34787      446.35571       65.10476
    1   47   18      107.12960       59.30414      303.94641       62.95894
    1   47   19      483.78210       67.75739      255.72760       64.17783
    1   47   20      713.12952       69.36401      785.72748       66.30742
    1   47   21       35.39174       62.89279      199.73621       63.01390
    1   49    0       54.76635       84.07813       54.76635       84.07813
    1   49    1      305.98151      117.39460      463.78061       97.85004
    1   49    2      281.44199       78.03451      420.72711       84.92136
    1   49    3       15.69916       66.07290      164.14900       67.04457
    1   49    4      733.35608       76.89893      763.38269       70.42249
    1   49    5      139.93359       69.75137      164.07581       69.56897
    1   49    6      347.33899       76.54273      459.33841       66.96273
    1   49    7       21.67490       55.31724      103.52590       68.57954
    1   49    8        8.79461       76.33584      216.63519       59.78112
    1   49    9      384.75781       82.81621      300.22729       82.82301
    1   49   10      146.59489       65.50584      141.39191       62.23732
    1   49   11      464.01901       68.77219      571.35498       66.19865
    1   49   12       38.36454       62.23000       97.61531       53.97920
    1   49   13       12.85776       59.76115       72.43797       55.94933
    1   49   14      161.95140       60.17379      144.04820       56.47174
    1   49   15      401.68839       61.80016      457.65591       59.40151
    1   49   16      297.81061       62.80426      216.25830       63.18937
    1   49   17      474.43921       64.66969      259.24689       57.29468
    1   49   18      341.13239       63.04371      361.40079       63.80116
    1   51    0      136.03450      112.59740      136.03450      112.59740
    1   51    1      407.80200       99.20712      437.44659       87.21974
    1   51    2      437.47449       94.90208      375.04749       82.94321
    1   51    3      272.62079       82.29272      170.91409       66.04220
    1   51    4      148.00740       78.97832      269.73001       73.39899
    1   51    5       18.77854       76.03175       99.70811       59.04947
    1   51    6       76.98488       61.80426       65.82529       71.05841
    1   51    7      529.06238      116.86630      697.48779       87.64226
    1   51    8       34.60555       54.70272      243.78149       70.49404
    1   51    9      215.76089       72.26360      243.84160       72.13686
    1   51   10      364.43100       66.66563      413.88739       67.01787
    1   51   11      594.17023       65.54220      432.05991       62.18290
    1   51   12      406.25629       64.87341      242.68060       54.56619
    1   51   13       88.81794       61.09623       86.41704       54.63890
    1   51   14      262.43011       62.07708      236.62650       59.12449
    1   51   15      571.09662       66.57677      462.54291       62.59866
    1   53    0      434.11530      129.14371      434.11530      129.14371
    1   53    1      648.80542      114.05970      754.57037      119.16040
    1   53    2      453.10580      104.34490      179.97591      107.82000
    1   53    3      291.76541      115.64330       93.27999      111.54720
    1   53    4      722.17188      103.29940      650.61517       83.98206
    1   53    5      231.47470      101.36560      238.22400      109.69710
    1   53    6      316.11191       66.60976      278.38989       70.77332
    1   53    7     -172.69870       93.43838     -172.07980      132.03011
    1   53    8       47.67391       74.14917      293.09790       77.10567
    1   53    9      511.06531       71.48603      445.75601       70.34451
    1   53   10      206.59801       67.21152      195.88150       64.26876
    2    0    0       77.87269       13.40586       77.87269       13.40586
    2    0    1     1371.26794       40.16205     1371.26794       40.16205
    2    0    2     2363.16211       54.41682     2363.16211       54.41682
    2    0    3     4662.13281       82.25300     4662.13281       82.25300
    2    0    4      225.04900       16.89030      225.04900       16.89030
    2    0    5     4396.99609       79.63305     4396.99609       79.63305
    2    0    6    21310.03910      247.26180    21310.03910      247.26180
    2    0    7    12018.91020      156.63811    12018.91020      156.63811
    2    0    8    29116.08010      321.16479    29116.08010      321.16479
    2    0    9     2943.61108       63.63809     2943.61108       63.63809
    2    0   10     1162.56799       39.52810     1162.56799       39.52810
    2    0   11      511.58469       28.71450      511.58469       28.71450
    2    0   12     7342.14111      113.09730     7342.14111      113.09730
    2    0   13      169.02000       22.59537      169.02000       22.59537
    2    0   14     2321.75610       57.98351     2321.75610       57.98351
    2    0   15      354.83121       31.23017      354.83121       31.23017
    2    0   16      390.97919       37.68179      390.97919       37.68179
    2    0   17      688.33893       42.74588      688.33893       42.74588
    2    0   18      111.50030       34.88326      111.50030       34.88326
    2    0   19    16308.42970      203.85989    16308.42970      203.85989
    2    0   20     2723.19702       71.84705     2723.19702       71.84705
    2    0   21      816.63568       48.18150      816.63568       48.18150
    2    0   22     2082.17407       66.75433     2082.17407       66.75433
    2    0   23    26255.44920      287.27460    26255.44920      287.27460
    2    0   24      419.36990       49.01209      419.36990       49.01209
    2    0   25      284.24350       46.46968      284.24350       46.46968
    2    0   26     6553.70508      113.39070     6553.70508      113.39070
    2    0   27     9308.30859      141.53630     9308.30859      141.53630
    2    0   28      200.70821       41.17095      200.70821       41.17095
    2    0   29      956.50873       56.48439      956.50873       56.48439
    2    0   30       24.46511       42.05466       24.46511       42.05466
    2    0   31     1764.95703       66.72040     1764.95703       66.72040
    2    0   32      179.86510       64.80843      179.86510       64.80843
    2    0   33     1887.55798       79.36192     1887.55798       79.36192
    2    0   34      135.49460       64.59786      135.49460       64.59786
    2    0   35      175.45100       64.16646      175.45100       64.16646
    2    0   36      191.94760       57.72077      191.94760       57.72077
    2    0   37      271.46631       64.39205      271.46631       64.39205
    2    0   38      194.06880       61.66957      194.06880       61.66957
    2    0   39     1246.70105       74.81551     1246.70105       74.81551
    2    0   40       35.89955       63.06167       35.89955       63.06167
    2    2    0      637.05621       38.20545      637.05621       38.20545
    2    2    1      190.35780       20.76044      337.17010       20.61518
    2    2    2      450.33881       38.33287     1794.88403       35.94159
    2    2    3     1771.97900       49.72922     2274.81104       49.82735
    2    2    4      578.96881       21.20459      168.72340       21.18307
    2    2    5    13062.46000      168.81149    13159.76950      168.81441
    2    2    6     8860.70605      120.12890     7557.12207      120.02630
    2    2    7      521.24908       24.14294      324.19461       23.90338
    2    2    8      875.31812       29.94683      456.74579       30.04903
    2    2    9     8366.92773      114.13900     6718.09912      113.98070
    2    2   10     9087.14063      133.08990     9673.29688      133.19949
    2    2   11     2234.88599       53.60000     2021.21899       54.15839
    2    2   12       75.84814       19.20576      116.67300       20.19564
    2    2   13      896.25598       33.88828      499.07919       33.78014
    2    2   14     1674.41504       47.60854     1444.73804       46.96054
    2    2   15     5135.55420       96.88288     6192.59424       97.21688
    2    2   16      710.98352       45.69547     1161.74902       43.62231
    2    2   17      241.93420       36.31382      123.84740       35.74694
    2    2   18      893.10931       48.36415      965.73407       48.04654
    2    2   19     2032.85706       57.78905     1776.61694       58.01592
    2    2   20     9811.54883      143.47090     9791.81543      139.23230
    2    2   21     2842.32690       75.96293     3154.69800       74.70433
    2    2   22     6620.40283      105.80270     5749.63281      105.31140
    2    2   23     8091.25977      130.50060     8620.39062      130.55180
    2    2   24    18879.60940      236.31270    20066.74020      236.44540
    2    2   25    10558.46000      148.35921    10969.00980      150.45090
    2    2   26     4442.49414       89.82995     3853.72607       88.97211
    2    2   27      542.32660       52.38608      516.35010       50.91693
    2    2   28     1347.80200       55.23890      940.24408       54.49397
    2    2   29      425.32681       47.67156      297.75241       46.40884
    2    2   30      885.76172       54.46471     1167.12598       54.10573
    2    2   31      740.76489       58.93256      757.32880       59.28246
    2    2   32     4866.39600      106.98510     4446.86816      103.61960
    2    2   33      553.65710       68.76258      519.50128       66.78138
    2    2   34      733.97699       68.89006      418.60620       64.75318
    2    2   35      965.21289       72.82890     1086.95703       69.31766
    2    2   36       49.24439       59.77509       68.02650       61.90264
    2    2   37       94.05048       59.93341      188.53720       61.44098
    2    2   38      131.82050       60.43631       44.16339       59.32352
    2    2   39      126.77490       59.40554      170.70990       61.96288
    2    2   40      210.40669       64.79786      194.89780       64.90430
    2    4    0     7798.24219      116.33350     7798.24219      116.33350
    2    4    1     1638.17200       46.05259     1837.38306       46.06974
    2    4    2     1638.05798       50.67867     2637.05200       52.53292
    2    4    3    19701.25000      233.05521    19921.44920      233.07350
    2    4    4     7503.33203      107.06770     6388.95508      106.98520
    2    4    5     1986.30701       40.13544      809.75067       39.46590
    2    4    6    14923.79980      179.58180    13567.46970      179.49570
    2    4    7    32357.58980      369.54120    36457.08980      369.66910
    2    4    8    15276.29000      200.98860    17511.19920      194.63980
    2    4    9     4081.58911       82.66035     5323.66309       83.82206
    2    4   10    10800.04980      152.19060    11870.54980      152.34669
    2    4   11      951.42590       37.90437     1181.14197       38.05343
    2    4   12     2479.31396       73.19249     5106.51221       73.07750
    2    4   13     4449.72412       76.69151     3662.39404       76.48610
    2    4   14     8703.43945      115.41520     6393.49316      114.97920
    2    4   15     2769.09106       67.71018     3239.71899       68.69181
    2    4   16     2584.86792       68.32246     2906.94312       68.11845
    2    4   17     2578.99609       70.67290     3393.53101       71.70372
    2    4   18     2211.30005       57.69926     1193.09399       56.88542
    2    4   19      750.73163       48.29458     1339.79102       51.17276
    2    4   20     2102.05811       61.98125     1476.81897       60.36101
    2    4   21     5244.08301       99.84638     5585.33398       99.95854
    2    4   22    19643.16020      219.87360    18123.66020      227.01340
    2    4   23    10673.20020      150.65080    11095.63960      155.32120
    2    4   24     4194.92578       87.15098     4039.42090       84.66177
    2    4   25     9477.36621      142.79131     9353.16113      140.65730
    2    4   26    16340.76950      209.82680    16608.73050      209.87579
    2    4   27    11524.33010      161.63980    11247.38960      161.53081
    2    4   28    10000.86040      148.03000     9926.81445      143.85400
    2    4   29     4233.34082       94.29524     4694.32812       92.18691
    2    4   30     1601.95105       62.05126     1608.00500       62.27258
    2    4   31     1319.40198       65.11314     1086.25806       64.41485
    2    4   32      550.70270       64.29673      538.32068       66.61948
    2    4   33      564.41528       62.12277      447.86099       61.44742
    2    4   34     1097.00806       68.72468     1180.37598       70.85190
    2    4   35      240.68680       60.77011      235.89490       60.02316
    2    4   36      355.24890       61.54031      257.54831       64.03288
    2    4   37      257.91690       63.29853      313.61209       64.15070
    2    4   38      376.81680       61.65074      169.60989       64.38393
    2    4   39      599.65778       68.36829      548.01038       67.51114
    2    4   40      238.87241       64.95147      155.16650       64.89165
    2    6    0     9965.74512      137.90550     9965.74512      137.90550
    2    6    1     4721.14600       81.39606     4385.30811       81.37765
    2    6    2      413.98770       24.19833      533.74408       24.26962
    2    6    3     7446.93799      140.55550    14782.94040      141.01450
    2    6    4     9747.13281      114.77470     6018.75293      114.48650
    2    6    5     2796.38501       70.57499     4513.76318       70.79014
    2    6    6     5294.99805       74.86874     2868.59692       74.44235
    2    6    7    42811.21090      419.08969    40106.32030      436.86929
    2    6    8    26768.36910      282.76370    23430.32030      282.58911
    2    6    9     8008.84277       95.84620     4390.72314       96.26789
    2    6   10    16462.30080      209.93021    18154.11910      210.06950
    2    6   11    23033.16990      257.39731    21469.51950      257.28021
    2    6   12      548.47491       30.56410      509.45691       30.42920
    2    6   13     3368.31689       76.10793     4528.68701       76.46538
    2    6   14     1402.24805       53.08423     2329.51611       54.22315
    2    6   15    11548.94040      146.03580    10309.03030      147.97569
    2    6   16     6598.79785       94.78794     4271.07910       93.18916
    2    6   17     5761.80811       98.65186     5176.04004       98.79295
    2    6   18     7561.18115      113.86650     6520.50879      115.43850
    2    6   19      418.77191       40.35058      403.29831       41.48028
    2    6   20     9986.59863      144.38840     9756.95508      144.59039
    2    6   21    11257.87010      154.55310    11978.21000      154.72890
    2    6   22     2839.46191       73.96681     2794.85596       75.50134
    2    6   23     1776.04199       62.84749     1746.91101       64.42071
    2    6   24     7302.41309      118.56560     7123.86279      118.85740
    2    6   25     1979.95105       65.95785     1916.15100       66.48687
    2    6   26    26568.99020      293.40021    26630.43950      299.01859
    2    6   27     1832.13599       67.05346     2109.03711       69.29126
    2    6   28    21845.83010      267.89609    23634.33010      268.48749
    2    6   29     2605.91797       71.56257     2067.17896       70.69157
    2    6   30      372.83289       47.70016      429.32819       50.99513
    2    6   31      316.11029       54.63583      331.87979       51.42799
    2    6   32      313.01910       58.96313      340.47510       60.95646
    2    6   33     3832.98389       98.00568     3741.79492       97.96987
    2    6   34      274.16211       60.59203      317.19891       64.03828
    2    6   35      511.94989       66.50756      616.67609       63.78365
    2    6   36      685.42133       68.36303      736.86047       67.74169
    2    6   37     2857.01196       85.66869     2808.15796       84.83057
    2    6   38      271.99350       65.01687      320.67111       64.50655
    2    6   39      491.71661       66.76977      465.55771       66.01279
    2    6   40      115.84420       63.22076       97.14400       61.23553
    2    8    0      303.61551       21.18325      303.61551       21.18325
    2    8    1     6486.13379       95.20555     5587.40283       97.38846
    2    8    2     3808.14600       74.42085     4044.00391       74.43375
    2    8    3     5658.37891       85.03825     4135.97900       84.83640
    2    8    4     6848.74902       98.61945     5438.52100       98.43733
    2    8    5     3291.93604       63.60121     2685.18311       63.43880
    2    8    6     6800.20801      119.29410     8559.71582      115.63520
    2    8    7     5237.24121       86.09406     4545.50586       85.92951
    2    8    8     9394.74609      132.88451     9300.82812      132.85851
    2    8    9      935.35248       39.33572     1319.27795       39.52338
    2    8   10    11533.96000      154.45171    11432.75980      152.19920
    2    8   11     1227.03894       44.34942     1663.53296       44.86687
    2    8   12      336.13449       30.10224      611.72058       30.01131
    2    8   13      769.26349       39.49564     1116.92004       39.91502
    2    8   14     3794.82202       73.79072     3092.48291       73.60049
    2    8   15     3634.56689       82.74702     4485.93408       83.03345
    2    8   16     2996.07202       67.97330     2278.28394       67.74919
    2    8   17     4728.78906       84.02700     3546.47900       82.62958
    2    8   18     1530.72095       57.71360     1931.34094       59.83865
    2    8   19     1589.01599       58.58852     1767.97095       58.95415
    2    8   20    15040.84960      192.34660    14766.83980      192.16611
    2    8   21     1465.57104       58.85141     1308.77100       57.90722
    2    8   22      284.39749       45.86551      289.45819       45.17825
    2    8   23      552.84039       44.92175      311.51120       44.77053
    2    8   24     2110.06494       70.01376     2288.91211       69.36143
    2    8   25     1427.96594       62.04145     1703.22095       64.48045
    2    8   26     2941.91309       77.41008     2822.05298       78.80991
    2    8   27     1693.00305       65.52096     1648.38098       65.05180
    2    8   28    14443.90040      185.64870    14487.05960      185.72690
    2    8   29     3229.26001       79.16723     2840.81396       79.28792
    2    8   30     1427.43103       61.42014     1371.16797       61.69118
    2    8   31      777.55878       61.83991      865.79352       64.08285
    2    8   32     4868.69580      106.66990     5016.53711      107.16710
    2    8   33     1320.35803       68.15592      652.87677       71.20986
    2    8   34     1814.37598       77.06498     1735.45300       78.67049
    2    8   35      810.96863       69.27744      692.27698       66.77099
    2    8   36     2502.35400       85.52737     2501.09692       84.00179
    2    8   37      660.16138       62.69067      290.28271       59.45958
    2    8   38      329.52411       62.63678      311.61151       62.10006
    2    8   39      228.90919       64.46886      321.75040       63.54016
    2   10    0     2505.97803       57.40571     2505.97803       57.40571
    2   10    1    11900.71970      176.82280    16576.67970      177.26311
    2   10    2     3729.44312       74.47874     4020.50293       74.49352
    2   10    3     3896.25000       77.69023     4446.81494       77.93995
    2   10    4     2747.62793       57.41784     2180.57202       57.30569
    2   10    5     5347.56787       72.99149     2465.84302       72.37494
    2   10    6    12421.09960      151.10629    10142.62010      150.81180
    2   10    7     5382.25293       86.89732     4473.89014       86.65108
    2   10    8    10483.99020      154.68190    12640.99020      154.89070
    2   10    9     5012.23291       77.61113     3292.77100       78.07414
    2   10   10     5861.36182       90.03889     4440.27393       89.73368
    2   10   11     1743.74500       46.07719     1229.86304       46.46999
    2   10   12     3787.37012       71.75721     3202.14502       70.77160
    2   10   13     4904.57910       86.90396     4614.69287       87.99187
    2   10   14     1346.01294       47.10032      987.42023       46.59096
    2   10   15     7620.47021      122.29440     8100.69287      122.40360
    2   10   16    12587.24020      162.52119    12298.57030      162.48610
    2   10   17     1351.51404       57.78933     2014.97205       57.35932
    2   10   18     3885.56396       81.93355     3857.97705       80.96554
    2   10   19     2638.71899       75.30343     3563.02002       76.71130
    2   10   20     2406.67310       70.84102     2967.97705       71.24781
    2   10   21     2687.94409       72.12258     2382.02808       71.99903
    2   10   22     3276.86499       78.89015     3717.30005       81.97417
    2   10   23    10891.84960      151.15160    10869.09960      151.06500
    2   10   24    17720.00000      218.87810    17238.68950      218.75650
    2   10   25     3110.67603       80.93356     3148.08691       79.77409
    2   10   26     4429.78516       93.95702     4315.55811       93.73890
    2   10   27     4915.40088      100.44220     5475.03516      102.05880
    2   10   28     3812.25806       87.04157     3822.64600       88.22898
    2   10   29     2802.13208       78.08293     3098.07495       79.41349
    2   10   30     2044.02197       72.37294     1804.50098       70.79743
    2   10   31     1546.46594       75.33894     2101.07910       76.37423
    2   10   32     4747.10596      104.34120     4698.59912      105.40820
    2   10   33      365.61819       63.44360      345.14539       63.52211
    2   10   34      596.12292       60.89344      474.06720       63.48572
    2   10   35      589.17328       65.15616      589.03998       66.74141
    2   10   36       88.99614       59.78878       25.85271       61.35418
    2   10   37      115.34240       55.76839       86.76115       56.15234
    2   10   38      229.12691       63.32116      395.79260       63.24285
    2   10   39      232.92270       60.10146      173.46220       57.15498
    2   12    0      242.17799       21.37677      242.17799       21.37677
    2   12    1    25255.34960      272.03699    22652.39060      271.94461
    2   12    2     5833.80908       99.57304     6643.50000      100.95490
    2   12    3    11636.88960      138.66060     8466.36523      138.24409
    2   12    4     1927.43201       44.75647     1128.07397       44.41789
    2   12    5    21822.88090      246.85190    20527.28910      239.39230
    2   12    6     5847.42383      104.07290     7262.81885      104.34180
    2   12    7     3648.89795       60.10557     1651.76196       59.44825
    2   12    8      939.68671       35.63335      754.61212       35.67686
    2   12    9      258.17410       22.96634      168.78610       23.16144
    2   12   10     1434.03503       47.19792     1642.01404       47.31069
    2   12   11     1178.99695       43.64249     1226.24902       43.93019
    2   12   12      327.42319       31.71149      319.31821       32.21071
    2   12   13    14614.40040      183.39200    14176.74020      180.37019
    2   12   14     5683.31396       90.03523     3630.36694       89.11402
    2   12   15     4418.34717       80.94148     3467.14307       79.65005
    2   12   16     3004.14209       68.24818     2451.31396       69.00113
    2   12   17     3838.65894       81.06517     3351.96289       79.90038
    2   12   18    10937.04000      165.03110    13248.53030      165.59460
    2   12   19     4805.58887       97.35592     5256.10889       97.78432
    2   12   20    17794.41020      227.88139    20497.91020      228.56270
    2   12   21     1992.23303       69.04383     2433.90405       69.43844
    2   12   22     1152.74194       57.21908     1371.78198       57.49827
    2   12   23     9756.55566      142.28889    11079.94040      149.20610
    2   12   24    18581.25000      213.39000    17437.89060      213.09280
    2   12   25     1466.82703       59.24194     1361.81299       62.23747
    2   12   26     5644.15918      104.85940     5608.14209      103.39770
    2   12   27    16418.28910      194.09869    15662.87990      202.86490
    2   12   28      231.80949       47.70549      220.85201       46.37904
    2   12   29      889.24261       54.33479      859.07843       52.61277
    2   12   30        7.04063       56.33805       75.05881       56.42826
    2   12   31      529.06317       57.52678      533.52112       61.94798
    2   12   32     1132.33203       71.14458      986.51727       67.53817
    2   12   33      921.07489       66.69425      970.95941       66.72034
    2   12   34      345.76379       64.16074      530.97772       65.74361
    2   12   35      410.81030       63.89792      413.58560       65.26224
    2   12   36      465.24371       64.09253      428.73550       62.78779
    2   12   37      304.49438       60.47325      512.11768       61.23501
    2   12   38      658.68732       66.25363      609.51147       67.21128
    2   12   39      145.30730       58.48955      107.78440       61.95493
    2   14    0      287.14059       23.55124      287.14059       23.55124
    2   14    1     7437.64111      113.31250     7913.10400      114.92930
    2   14    2    12219.58980      149.19650    10220.54980      148.90860
    2   14    3    11386.98050      161.16710    12999.79980      156.67371
    2   14    4     5750.86914      101.71310     6804.44922      101.89760
    2   14    5     2211.38696       55.23610     2132.00806       55.27445
    2   14    6      511.02539       31.61626      722.69421       32.19804
    2   14    7     2626.80811       59.47641     2443.56812       59.54176
    2   14    8     1150.43298       44.12727     1673.10400       44.68928
    2   14    9     2121.35596       50.53752     1400.67004       50.09252
    2   14   10     7018.96094      107.99560     6544.71484      106.32830
    2   14   11     1075.13403       44.58344     1076.43506       44.43960
    2   14   12      156.61380       32.68695      220.58099       30.85962
    2   14   13     5235.49414      103.79560     7197.75195      103.22250
    2   14   14     4161.56396       86.84655     4926.03809       87.16865
    2   14   15      146.96629       39.25929      283.66949       40.33804
    2   14   16    13023.92970      176.27570    13522.08010      176.39771
    2   14   17    11480.54980      164.75940    12537.73050      164.87830
    2   14   18     6265.02490      108.43450     5947.18604      108.44550
    2   14   19     5310.08594      106.26420     6424.93799      106.78870
    2   14   20      697.05560       45.05774      441.45490       46.00415
    2   14   21     6312.41895      106.66360     5297.31885      106.50060
    2   14   22     4502.88818       90.22716     4766.56104       89.33072
    2   14   23     3249.22095       76.73643     2805.92896       78.94494
    2   14   24    14899.21000      196.15581    15093.75980      193.15230
    2   14   25     2250.14404       69.14471     2186.39502       68.10024
    2   14   26     1069.15100       58.51262     1002.06702       58.93374
    2   14   27     2126.69604       69.53661     1895.60803       69.57195
    2   14   28     3206.43604       78.60551     3027.91699       80.18137
    2   14   29     1568.56396       66.60850     1819.01599       67.45145
    2   14   30      579.93073       63.57833      763.12659       63.42113
    2   14   31     1056.43396       69.71409     1211.30798       72.11767
    2   14   32     3489.95190       92.07938     3435.17798       94.68137
    2   14   33       59.22967       56.80991       12.72707       56.38517
    2   14   34      353.97021       61.48060      428.56769       62.06966
    2   14   35      115.65390       58.17362      149.49220       59.53807
    2   14   36      397.55081       63.63963      638.25708       63.84725
    2   14   37      340.25699       64.67751      559.13019       63.11352
    2   14   38      237.77811       57.64102       97.60293       56.60788
    2   14   39      151.11189       60.25409       95.65398       61.77333
    2   16    0      581.35150       32.08716      581.35150       32.08716
    2   16    1     8158.92920      119.19640     7660.69824      119.28460
    2   16    2     1569.23499       55.41919     2741.85791       55.85674
    2   16    3    10037.74020      144.29379    10774.82030      144.36670
    2   16    4     9190.32422      124.15770     7652.25000      123.61730
    2   16    5     1065.74500       40.62010     1041.54504       39.44117
    2   16    6     5419.57813       86.65489     4155.07520       86.37003
    2   16    7     1331.99597       45.77486     1488.38098       46.20121
    2   16    8     1123.62402       43.55873      971.13361       43.25013
    2   16    9     4474.17578       82.60466     4217.33789       82.32196
    2   16   10     3227.50000       73.67477     3505.05200       73.68697
    2   16   11      140.07359       31.66039      134.48810       31.45296
    2   16   12      958.62762       46.05846      604.32239       45.61387
    2   16   13     2520.30493       64.33462     1891.85498       64.10738
    2   16   14     1744.76599       57.25484     1279.01501       57.74891
    2   16   15    11079.54980      159.48380    11898.33980      159.65810
    2   16   16     3279.75098       79.85398     3474.40503       79.86452
    2   16   17     1068.05798       56.33201     1217.50000       56.26862
    2   16   18      528.84631       49.87418      469.17389       49.79076
    2   16   19     1282.65503       60.66854     1474.91699       60.80973
    2   16   20     4901.56201       96.51709     4616.64600       96.48454
    2   16   21     8299.98438      137.28450    10033.63960      134.21410
    2   16   22     3892.34302       86.96643     3557.22803       86.88089
    2   16   23     1147.85803       63.22905     1677.51697       64.46702
    2   16   24     1151.20496       62.00879     1337.03601       62.40755
    2   16   25    10431.36040      130.96271     8428.22852      135.03810
    2   16   26     1033.90405       56.03704      906.91510       56.01983
    2   16   27      717.27252       54.66666      873.45178       55.23078
    2   16   28     4062.98511       90.89160     3963.34595       91.10574
    2   16   29     2375.38403       79.46002     2291.12695       77.05914
    2   16   30      991.14008       67.03136      914.01172       65.73367
    2   16   31     3660.20410       96.61443     3274.43799       94.63713
    2   16   32     2319.24292       85.53559     2160.95898       82.98125
    2   16   33      194.01350       58.10867      271.68140       57.79669
    2   16   34      262.54941       61.53547      336.19589       58.71329
    2   16   35      999.57617       68.84218      969.79602       70.95612
    2   16   36      174.47540       63.11400      154.74310       64.56723
    2   16   37      475.57690       66.71576      323.73709       66.56860
    2   16   38      399.00381       66.16731      252.82500       63.19906
    2   18    0     9957.96973      140.41600     9957.96973      140.41600
    2   18    1     9669.81445      134.18430     9033.57910      134.15469
    2   18    2     3554.70703       72.83536     3442.64404       72.90600
    2   18    3     1945.45996       50.14049     1367.00098       49.83162
    2   18    4      325.57370       29.68929      377.43121       29.93430
    2   18    5     5936.67480       99.08018     5891.55811       99.18923
    2   18    6     1708.59802       52.52924     1864.28601       52.76270
    2   18    7      964.45227       49.96532     2064.45093       50.16398
    2   18    8      251.57420       34.46857      530.54797       34.90033
    2   18    9     3806.64697       78.94136     3943.99805       78.32606
    2   18   10     2841.04492       73.19653     3506.44312       71.93446
    2   18   11     2104.21606       58.84279     1580.61902       60.62090
    2   18   12     1723.23401       58.59870     1544.20398       58.29047
    2   18   13     2318.91504       65.35485     1973.07300       64.99662
    2   18   14     1211.46301       54.42433     1129.02100       54.54769
    2   18   15     6270.82813      107.74120     6237.73682      107.81630
    2   18   16      881.68457       52.62753      767.21973       52.70755
    2   18   17     3111.43408       77.32659     3217.69409       77.37728
    2   18   18    29719.66020      330.40491    29275.53910      323.86261
    2   18   19     2129.82397       65.61567     1710.31494       66.48236
    2   18   20     4975.68799       97.98219     5599.57715       99.51116
    2   18   21      109.91770       48.90817      165.87540       48.92681
    2   18   22    11561.94040      157.49010    11249.21000      157.51910
    2   18   23      121.54480       50.38503      283.14981       52.28638
    2   18   24     3923.34009       90.03052     4283.34180       89.37340
    2   18   25     3927.77295       91.15848     4493.26416       93.10812
    2   18   26     1483.41101       63.12040     1279.35400       63.14338
    2   18   27     2106.60693       68.39236     1905.93396       66.21716
    2   18   28     4078.52808       98.16814     4589.76221       97.97944
    2   18   29      815.10962       65.01709      694.70367       62.37646
    2   18   30      336.49899       69.06804      337.94080       65.89480
    2   18   31      656.38519       72.66535      839.81299       68.46187
    2   18   32     2042.03894       79.42326     1838.62000       77.61814
    2   18   33      533.13831       66.88834      641.92841       62.91056
    2   18   34      551.25159       63.89243      600.37848       65.65661
    2   18   35     1495.93506       77.71556     1449.06104       76.66010
    2   18   36      657.01862       72.14230      703.30682       70.55119
    2   18   37     1539.39600       80.21450     1490.28101       78.82186
    2   18   38      144.41350       64.72079      275.20639       63.96881
    2   20    0      751.73297       40.01248      751.73297       40.01248
    2   20    1     4594.67676       82.07067     3691.81689       81.56166
    2   20    2     2582.50098       66.12791     2687.08203       65.12032
    2   20    3    15789.25000      177.35941    13330.41020      176.79570
    2   20    4     3092.87793       70.02106     3128.19189       69.70152
    2   20    5     8801.36621      122.84500     7643.85010      122.45170
    2   20    6      912.54199       44.70379      864.17609       44.98552
    2   20    7     1961.70605       53.23929     1018.55402       52.93391
    2   20    8     1648.56104       56.49737     1925.53101       57.39540
    2   20    9     7638.93994      116.12820     6891.77979      114.53180
    2   20   10     2938.35205       70.68211     2315.94507       70.09170
    2   20   11     1655.02197       60.89594     1958.60498       62.03896
    2   20   12      998.03247       51.06675      696.56927       50.76907
    2   20   13     2087.29297       66.41261     2079.32788       66.02467
    2   20   14     2564.84106       79.22530     3980.64600       79.71121
    2   20   15     4011.32788       91.61966     4752.58984       91.85409
    2   20   16     2363.08301       72.79237     2625.08203       70.89432
    2   20   17     4209.17188       94.29336     4883.64209       94.66666
    2   20   18     9557.29492      147.00340    10788.16990      149.59880
    2   20   19     4463.96387       88.84142     4079.48193       91.08089
    2   20   20     1031.37195       60.31477     1192.37000       60.27644
    2   20   21    28462.23050      311.66040    26388.22070      311.24799
    2   20   22     2915.44800       78.74171     2459.14307       78.42580
    2   20   23     6545.66895      116.88640     7052.38916      117.06390
    2   20   24     5588.10986      108.16730     6192.29004      110.03430
    2   20   25     1825.92200       69.19662     2197.36890       70.68180
    2   20   26     2583.94800       78.79374     3082.80396       78.10069
    2   20   27     1395.96301       61.68309     1480.51196       60.89190
    2   20   28     2778.17603       86.95757     2625.75000       83.23470
    2   20   29     1090.80798       70.88243     1022.35699       68.66103
    2   20   30     1483.52905       79.34515     1454.06995       79.79783
    2   20   31     1826.69604       81.41708     1737.28003       78.30250
    2   20   32     2098.79297       86.02859     2261.32593       86.00311
    2   20   33      612.22461       69.96680      745.81921       69.40056
    2   20   34     2343.30200       89.12402     2391.62402       87.27294
    2   20   35      134.99690       66.44869      180.65340       66.01703
    2   20   36      623.59833       70.16403      695.77863       71.15029
    2   20   37      398.38470       66.18441      434.36731       65.37704
    2   22    0      887.11261       46.16591      887.11261       46.16591
    2   22    1     1239.67798       54.30117     1810.57605       55.21143
    2   22    2     1234.40100       50.42255     1015.06799       50.42245
    2   22    3     1844.55103       63.06989     2420.38403       60.98456
    2   22    4     4889.83105       94.53944     5536.23682       95.16788
    2   22    5      615.90558       49.16796     1121.31201       50.14061
    2   22    6     1207.79102       55.42938     1722.75000       55.80276
    2   22    7     1034.15906       52.29385      955.19250       52.46926
    2   22    8     8138.62598      119.25340     6496.21484      119.06890
    2   22    9      267.13580       43.40359      185.53110       43.47857
    2   22   10     4216.03076       84.69070     3444.83789       84.48416
    2   22   11     3865.39307       85.06453     3722.69189       84.70507
    2   22   12     8747.88281      135.33791     8891.09473      135.51370
    2   22   13     3457.58594       82.13124     3348.30103       81.77093
    2   22   14      589.83789       50.76545      422.33569       50.65675
    2   22   15     7232.03809      121.25880     7265.72412      121.32020
    2   22   16     2057.85693       63.78493     1027.27600       62.90953
    2   22   17    11071.30960      156.05650    10560.00000      155.92290
    2   22   18     3666.57593       81.41164     2872.06689       79.83736
    2   22   19      336.81131       49.10374      420.49210       50.72093
    2   22   20      882.25873       59.16799     1016.97900       59.41360
    2   22   21     5081.75000      100.32120     4696.89014       98.67307
    2   22   22      961.29718       59.81859     1000.50299       59.96638
    2   22   23     4341.15918       93.22520     3998.82593       92.96281
    2   22   24     2002.72095       72.21214     2264.09302       72.32664
    2   22   25     1440.97205       63.47789     1228.44800       63.33052
    2   22   26     2321.74609       75.87511     2707.88599       76.21133
    2   22   27     3864.78906       94.85233     3401.97900       95.04999
    2   22   28     2236.41699       79.48772     2086.53101       81.70084
    2   22   29      705.70258       69.90251      504.80911       74.30326
    2   22   30     1534.54504       81.37399     1795.68604       79.36992
    2   22   31     1200.41504       77.50967     1328.69702       78.53999
    2   22   32      470.00131       65.21591      505.58551       69.23264
    2   22   33      158.19710       66.44497       94.50818       64.84551
    2   22   34      448.70419       67.18781      301.19171       68.06898
    2   22   35      190.02310       66.15565       99.60584       65.92509
    2   22   36       16.68472       62.59268      137.22810       64.28297
    2   24    0      143.01410       45.32640      143.01410       45.32640
    2   24    1      413.57700       50.60669      448.22781       52.64383
    2   24    2     7487.62109      120.16460     7428.81006      121.85270
    2   24    3      187.27251       45.82838      111.05370       42.15469
    2   24    4     2278.83911       70.13194     2514.31299       69.60490
    2   24    5      701.74292       50.98293      864.11041       51.50393
    2   24    6    10045.94040      144.91811     9671.17773      144.82790
    2   24    7      806.73822       57.24588     1704.26404       57.25961
    2   24    8     4150.56592       89.62031     4372.53076       89.34676
    2   24    9     2037.95801       59.05519     1164.62903       60.17647
    2   24   10     2132.86011       66.78239     1728.34497       66.38932
    2   24   11      171.42720       47.70641      404.17020       48.12665
    2   24   12    11758.61040      156.96060    10259.49020      156.21860
    2   24   13     4920.54004       94.17157     3981.30396       92.16109
    2   24   14     7644.87988      125.38830     8052.85107      125.39770
    2   24   15     8038.61377      125.18230     7119.10791      124.73590
    2   24   16     2246.20288       71.37935     2139.29004       71.40626
    2   24   17     2047.36694       69.87463     1974.52002       70.04016
    2   24   18      215.64320       51.67253      395.86639       53.02579
    2   24   19     9700.97168      151.55580    10804.12010      149.75459
    2   24   20     1948.00500       66.70089     1692.91895       67.86590
    2   24   21     2373.41089       75.82358     2606.86206       75.31287
    2   24   22     1099.10205       60.08427      973.14471       59.94175
    2   24   23      169.64090       48.64771      176.93990       47.24733
    2   24   24     4133.27783       91.28779     4358.06494       91.42699
    2   24   25      803.06207       54.79695      770.07001       54.07034
    2   24   26      519.84521       63.03992      439.45331       65.88029
    2   24   27     5026.21680      111.86970     5511.31104      112.70040
    2   24   28     1659.72498       82.08352     1667.92297       82.22005
    2   24   29     2198.99292       86.80912     2288.15308       86.34521
    2   24   30      896.42029       73.97489     1012.46698       78.27074
    2   24   31      443.57529       71.18556      384.17249       70.51484
    2   24   32      892.65527       75.64195      815.02832       75.71886
    2   24   33      652.86548       65.14906      573.07599       69.34919
    2   24   34      338.90540       60.74702      108.04810       61.79485
    2   24   35      351.11789       65.94242      320.59900       64.80775
    2   24   36      227.58450       66.71680      237.72391       66.30666
    2   26    0     2945.53394       82.61259     2945.53394       82.61259
    2   26    1     2064.34204       73.73811     2398.19800       74.99487
    2   26    2     6957.04492      121.55490     7433.24414      121.53060
    2   26    3      870.52441       53.62796      410.48230       53.07070
    2   26    4     7359.64990      117.87380     6530.62402      115.24780
    2   26    5      825.16968       56.70699     1191.68298       56.04092
    2   26    6    10936.08980      155.20540    10802.49020      155.35350
    2   26    7      338.98099       49.78002      456.36801       50.68021
    2   26    8     5523.11279      110.74910     6873.38281      111.10490
    2   26    9     5807.24316      107.02500     5734.55078      105.52580
    2   26   10     8115.01807      135.28650     9789.51465      136.22791
    2   26   11     6661.46680      114.99090     6412.03076      115.10860
    2   26   12     5700.10889      105.71840     6446.21680      125.06690
    2   26   13     3177.13794       78.49077     2426.29199       77.65543
    2   26   14    21283.60940      254.90250    21316.90040      254.80600
    2   26   15     4397.31787       91.17518     4190.58105       91.55477
    2   26   16     3397.17896       85.77547     3542.28101       84.77922
    2   26   17     1946.22302       73.40543     2719.24902       72.85719
    2   26   18     2109.47095       73.65225     2343.06104       71.74408
    2   26   19      768.29010       58.09723      863.78052       58.78511
    2   26   20     1511.05603       65.57269     1511.05505       62.83163
    2   26   21     1638.61499       62.30728     1254.28101       62.12854
    2   26   22       51.05771       48.25873       16.13731       50.06248
    2   26   23      337.64880       51.82162      329.86389       50.39670
    2   26   24      128.45760       47.66942       64.65569       49.60440
    2   26   25      848.86639       67.99810      588.55829       67.56400
    2   26   26      443.17709       66.50114      680.68201       69.90649
    2   26   27     3898.92310      103.00170     3650.16699      101.86970
    2   26   28     1194.44495       75.63074     1446.52698       79.21923
    2   26   29      304.47910       63.23013      335.58569       64.73540
    2   26   30      817.06299       75.83575      841.66461       76.57817
    2   26   31      405.32089       68.20158      334.10129       63.84092
    2   26   32      631.22131       72.64735      571.87250       74.16650
    2   26   33      726.94922       70.84178      722.93481       73.34461
    2   26   34       98.88229       69.46886      261.90500       69.02670
    2   26   35      235.18530       68.80093      116.98900       68.86765
    2   28    0     1073.76196       64.14944     1073.76196       64.14944
    2   28    1      885.25787       60.74607      535.75781       60.48800
    2   28    2     7188.60400      112.86990     5170.75098      110.69840
    2   28    3     7941.97412      130.91071     8046.79980      130.74699
    2   28    4      859.25452       62.14001     1050.50195       60.71022
    2   28    5     2438.33496       78.85960     2923.16797       77.64018
    2   28    6    11916.62990      162.15140    12167.05960      164.30969
    2   28    7     1318.32202       64.76203     1709.93896       67.13822
    2   28    8     3597.27100       89.13382     3986.65698       88.90512
    2   28    9      972.21973       62.39303     1589.08496       59.03492
    2   28   10      190.97459       49.14318      400.44150       49.33215
    2   28   11     1165.57898       59.53549      894.33002       59.42078
    2   28   12      261.05341       47.05422      372.37411       47.84305
    2   28   13     1895.75598       67.19776     1371.56799       67.18114
    2   28   14     6862.20898      120.46830     7064.69678      120.47860
    2   28   15     1712.30103       68.71549     1744.57495       68.39594
    2   28   16     8491.90234      138.26250     9067.00977      138.23160
    2   28   17     3640.77295       87.55476     3443.20801       87.25520
    2   28   18     4961.12891      102.61700     5242.73193      102.96700
    2   28   19      610.01318       55.38573      507.55350       55.60169
    2   28   20       83.08459       49.44429       89.92172       50.07836
    2   28   21      886.11902       59.83171     1130.17297       60.47503
    2   28   22      945.75500       57.66224      591.71228       57.71952
    2   28   23     1591.41797       70.71016     1531.02295       69.71582
    2   28   24      709.94458       66.91871     1120.55103       72.26060
    2   28   25     2372.51392       82.83054     2583.28296       83.01604
    2   28   26     1726.34497       82.52965     1746.51904       83.55562
    2   28   27      437.41299       70.05253      404.37750       71.70781
    2   28   28      693.38123       70.73341      660.52448       73.61172
    2   28   29      238.01331       68.36897      380.81339       70.17469
    2   28   30      853.26532       73.37362      910.85199       75.38105
    2   28   31       99.28159       68.24890      102.70610       69.04546
    2   28   32      865.30109       73.96165      834.96100       75.52619
    2   28   33      177.46831       63.77200       38.67341       64.61230
    2   28   34      152.08270       66.68024       80.65957       64.48288
    2   30    0     2855.78198       86.94106     2855.78198       86.94106
    2   30    1      280.21210       62.56968      172.03860       62.70486
    2   30    2     1829.24597       77.18466     2188.52002       78.85358
    2   30    3     6693.32178      118.01010     6114.87598      117.61030
    2   30    4     5339.85303      105.52810     4980.08887      104.91110
    2   30    5    13273.41020      174.18449    12807.59960      176.61819
    2   30    6     1747.68994       69.01329     1664.59595       69.70789
    2   30    7     1197.75000       62.24391     1337.60596       62.48222
    2   30    8     1905.78296       70.43739     2223.89502       72.80819
    2   30    9     5105.63281      102.76590     5172.36816      103.15920
    2   30   10     3551.73999       88.27678     3663.51294       87.63224
    2   30   11      763.93707       58.34911      902.19818       59.47311
    2   30   12     2656.02002       74.93310     2464.30688       77.26471
    2   30   13     5835.75781      111.23170     5992.33301      111.23240
    2   30   14     1291.71802       63.71259     1174.80896       63.14320
    2   30   15     6019.77393      114.14510     6406.05518      114.26220
    2   30   16     8374.38379      133.86740     8547.73438      133.64230
    2   30   17     2466.86499       76.75805     2501.78198       77.08145
    2   30   18     1193.70605       61.88400     1024.13196       61.57498
    2   30   19     1879.15796       67.56886     1841.70105       70.01904
    2   30   20      508.41089       53.76649      415.31851       52.85080
    2   30   21      501.91830       53.06818      401.17221       57.23938
    2   30   22      456.02969       60.36189      364.55109       59.09579
    2   30   23      818.46887       70.22977      901.57550       72.58347
    2   30   24       60.86885       64.62391       42.46784       65.22630
    2   30   25      375.97070       71.31686      397.41049       73.70652
    2   30   26     1297.28003       82.17363     1697.42700       81.13081
    2   30   27      223.20810       66.41801      453.27591       69.83358
    2   30   28      425.84711       69.90578      382.27869       69.81921
    2   30   29     1110.37097       75.60781     1090.84802       77.41016
    2   30   30      213.90750       67.05053      168.66110       67.41945
    2   30   31      283.05560       68.19410      420.53900       70.33388
    2   30   32      181.15370       64.27811       -0.44395       61.29538
    2   30   33      208.99910       67.68153      195.43559       71.06325
    2   32    0      218.12070       61.90380      218.12070       61.90380
    2   32    1      438.36292       65.50935      528.72272       64.87594
    2   32    2     5939.45703      113.77460     5806.54395      112.08710
    2   32    3     1336.65405       70.78781     1542.51001       71.54973
    2   32    4     1391.28101       68.73100     1580.53503       68.64478
    2   32    5     1829.23401       73.38899     1777.69995       71.59188
    2   32    6     6197.70508      110.10540     5168.24512      109.35570
    2   32    7     1315.38403       66.54977     1385.70398       67.50963
    2   32    8     8129.91504      128.89590     7349.14404      128.02550
    2   32    9     3038.82910       85.55696     3281.60010       85.67326
    2   32   10    13636.71000      188.98300    14530.04000      189.50710
    2   32   11     2869.46509       81.61507     3021.33008       83.54938
    2   32   12    10377.33010      153.23700    10256.16020      151.37691
    2   32   13     4232.93018       97.40661     4729.61084       96.55363
    2   32   14     1428.42200       65.73985     1701.80103       65.06505
    2   32   15      392.35431       52.32306      483.16901       55.18272
    2   32   16     2897.64209       78.27676     2315.94897       77.76313
    2   32   17     2975.06104       81.78693     3245.50708       81.71202
    2   32   18       94.52911       48.03930       48.26662       50.66638
    2   32   19     1180.34802       61.87034      954.81702       64.01473
    2   32   20     4113.87109       98.00905     4588.81494       99.92247
    2   32   21      134.03600       60.04936      138.14549       60.31918
    2   32   22     2083.86792       83.91243     2150.85400       83.25639
    2   32   23      720.96613       70.54068      703.55548       72.27055
    2   32   24      592.10822       67.53166      524.93262       67.87724
    2   32   25      456.33441       71.40952      518.13550       73.85546
    2   32   26      246.59399       69.14553      183.94350       68.63560
    2   32   27      160.58290       68.27843       40.50695       67.58752
    2   32   28      404.79639       71.95364      454.56351       72.41213
    2   32   29      633.66132       69.69486      462.22180       67.26866
    2   32   30      180.61031       68.43278       33.35307       67.63429
    2   32   31      502.82541       68.05678      352.83121       68.78167
    2   32   32      530.41748       71.27936      532.60553       72.68079
    2   34    0     1701.78894       79.78835     1701.78894       79.78835
    2   34    1    14186.65040      190.06860    13375.13960      189.33130
    2   34    2     7524.15576      130.55780     6977.38916      130.64310
    2   34    3     5147.75879      107.31800     4614.97217      105.70260
    2   34    4     2394.39502       82.19290     2096.17798       81.28850
    2   34    5     1015.06799       65.04668      716.30688       63.54491
    2   34    6     1860.80200       74.79496     1918.82495       71.77793
    2   34    7     4508.87695       93.07544     3538.18701       92.06402
    2   34    8     2637.53809       81.30096     2584.49194       79.44944
    2   34    9    10495.66990      151.74561    10205.54000      150.31580
    2   34   10     2427.60400       80.48254     2847.15796       78.93103
    2   34   11     1318.50195       65.72594     1235.18005       68.57000
    2   34   12     6085.76611      112.48930     6633.97998      114.18720
    2   34   13      445.49640       54.76801      520.25421       55.18460
    2   34   14      198.08760       51.36678      152.68930       52.21869
    2   34   15     2727.94189       79.46027     2632.76392       79.21545
    2   34   16     3583.27905       89.79515     3881.71899       91.39558
    2   34   17     5637.20605      109.46530     5564.68213      107.64260
    2   34   18      583.28113       59.97299      412.91150       57.00774
    2   34   19      582.13892       62.77259      556.29028       65.44499
    2   34   20     1834.72705       80.47118     1752.33301       80.80786
    2   34   21     1650.25806       79.50366     1656.97595       76.69353
    2   34   22      710.42352       71.44525     1004.82098       72.57534
    2   34   23      420.53229       70.25377      512.79681       71.20372
    2   34   24      430.72931       70.00769      260.39182       71.73689
    2   34   25       76.91373       68.34264      244.62930       70.05916
    2   34   26      332.86029       67.84283      426.53830       71.56606
    2   34   27      501.89511       71.71284      389.34500       70.42435
    2   34   28      895.07172       77.59982      962.36987       77.05835
    2   34   29      477.37241       67.76746      433.37479       69.14069
    2   34   30      872.94379       76.73758      891.73438       76.52921
    2   34   31      650.54163       76.80157      750.81848       75.43968
    2   36    0    11327.44040      169.04790    11327.44040      169.04790
    2   36    1     1160.17896       77.74661     1421.79895       77.56462
    2   36    2    18985.94920      233.85240    17880.24020      233.94360
    2   36    3     3372.67700       97.50443     3749.92993       98.18875
    2   36    4     2983.16895       88.25491     2727.39990       86.37573
    2   36    5     5523.94580      119.22710     5952.60205      114.01190
    2   36    6     6783.57422      123.05360     6665.62793      123.46570
    2   36    7     1284.45605       70.65278     1392.75903       69.71429
    2   36    8     7574.76807      127.05190     7307.23682      126.87650
    2   36    9     3195.70996       86.97607     3195.76294       86.49754
    2   36   10      172.62140       50.27615      186.67870       52.49280
    2   36   11     2666.95093       82.27798     3132.32910       83.83025
    2   36   12      454.10641       55.43279      481.40469       59.62580
    2   36   13     1035.98804       62.13974     1007.61499       61.39032
    2   36   14      917.56732       61.14986      977.46411       62.00126
    2   36   15      192.35480       53.44839      294.30359       52.13967
    2   36   16      612.90387       62.12043      963.98907       64.61234
    2   36   17      131.30710       58.83210      188.03510       59.59619
    2   36   18     1905.22900       75.60381     1752.94800       78.60474
    2   36   19      786.08118       66.99373      805.84161       69.53269
    2   36   20     1399.13196       76.75534     1306.27502       76.52958
    2   36   21      820.92249       73.76727      984.66571       70.70875
    2   36   22      111.21250       67.69995      319.43671       67.35239
    2   36   23      344.21341       68.43080      190.67020       67.76749
    2   36   24       23.67686       65.63932      -34.61132       66.33344
    2   36   25     1629.24597       79.74804     1554.08997       77.82421
    2   36   26       68.14434       66.94568      -39.74587       69.33883
    2   36   27      747.49847       73.89258      766.47388       75.65337
    2   36   28      151.47830       67.81046      129.08470       67.95289
    2   36   29      465.24731       71.03986      380.90729       72.87764
    2   36   30      998.18573       77.79424      878.01093       77.61766
    2   38    0     2000.68298       82.68102     2000.68298       82.68102
    2   38    1     6507.61816      120.86260     6229.66895      122.68200
    2   38    2     3248.41309       93.31372     3353.12402       93.87623
    2   38    3     1225.89099       75.52791     1420.64697       75.56046
    2   38    4      -29.61538       60.51802        9.77775       63.13111
    2   38    5      702.98358       67.90420      803.43311       66.66946
    2   38    6     2479.64893       80.46023     2183.92700       80.20262
    2   38    7     2907.76611       83.73479     2487.58398       82.89719
    2   38    8      717.56927       60.20307      894.66028       62.06480
    2   38    9     4814.47314      110.57570     5192.15576      104.19230
    2   38   10     1916.67505       75.10651     1983.97302       74.92832
    2   38   11     4327.50684       97.87310     4065.11206       97.06775
    2   38   12     1431.00000       68.71965     1439.18506       69.83580
    2   38   13     1769.64600       72.70023     1900.24304       74.72329
    2   38   14      875.78882       65.55823     1017.15802       63.79362
    2   38   15      301.65231       56.72079      353.41461       56.29830
    2   38   16      292.95209       60.04162      134.85831       61.21255
    2   38   17      919.86407       70.84234      823.66138       71.14984
    2   38   18      283.98990       64.42102      218.32700       64.97263
    2   38   19      616.79681       67.98729      790.77008       71.05727
    2   38   20      362.71289       69.03773      398.39459       67.94550
    2   38   21       87.69225       65.90067       96.17525       67.89697
    2   38   22      837.88483       70.75568      831.69983       70.65959
    2   38   23      126.66650       67.44085      175.63609       65.84604
    2   38   24      710.39478       67.90720      603.20892       71.40459
    2   38   25      577.60303       70.17458      497.08289       69.23325
    2   38   26      151.85960       68.09993      194.08830       68.19925
    2   38   27      172.00150       67.86380      250.16360       70.43325
    2   38   28      250.86079       69.26051      185.23500       70.77783
    2   38   29      394.23810       72.24023      378.92569       72.38277
    2   40    0     1658.42603       76.84064     1658.42603       76.84064
    2   40    1      705.76501       66.68903      828.13062       66.31624
    2   40    2     3626.59399       94.86129     3427.99902       92.65807
    2   40    3     2659.37305       85.57438     2665.70508       85.72375
    2   40    4     6373.37793      121.52570     6417.06299      122.89990
    2   40    5      561.34473       64.41961      549.77740       66.18835
    2   40    6      711.42480       62.54692      687.21210       66.42574
    2   40    7      178.61929       50.78654       25.57864       51.21730
    2   40    8      671.91382       66.25404      771.30847       69.16058
    2   40    9      274.95099       59.95342      295.64069       53.39038
    2   40   10     1362.19800       69.98076     1290.80200       72.20255
    2   40   11       52.07030       57.35267       53.26070       53.05261
    2   40   12     2638.73804       81.45891     2337.77490       79.94661
    2   40   13      261.69269       58.44424      229.97929       57.23312
    2   40   14      171.41409       59.40818      142.54330       61.83090
    2   40   15      852.43701       68.07426      896.58032       68.83446
    2   40   16      482.06049       64.34131      477.35031       60.52072
    2   40   17      248.57230       64.13215      111.95350       61.87183
    2   40   18      174.48779       64.67461      188.44780       61.59220
    2   40   19      978.48163       70.47840      767.78040       69.33392
    2   40   20      294.12680       66.49175      247.08839       65.87748
    2   40   21      101.69290       65.38597      248.34531       65.06487
    2   40   22      219.04980       64.85295      131.53790       64.69492
    2   40   23      150.39670       65.61640      248.12801       63.32982
    2   40   24      183.59840       61.33557      277.22290       65.59810
    2   40   25      347.45239       68.37028      436.48318       67.39233
    2   40   26      603.44928       68.23559      527.34198       70.31873
    2   40   27      153.48669       67.91398      156.07420       69.46622
    2   42    0     4071.50195      103.77300     4071.50195      103.77300
    2   42    1      493.30029       76.90305      816.01038       78.40619
    2   42    2     1184.94495       77.91548     1401.63000       75.63919
    2   42    3      534.30487       68.18988      976.78632       69.96523
    2   42    4       69.79039       64.05252       90.44035       63.18572
    2   42    5       93.35125       63.47815       62.53885       58.02543
    2   42    6      315.46130       55.29031      160.13519       55.21275
    2   42    7      211.93919       48.09451      142.39909       48.19287
    2   42    8     1075.59595       67.78568     1204.53101       77.02071
    2   42    9       72.63988       60.59096      176.92799       63.50338
    2   42   10      563.61151       66.22326      502.03839       67.65984
    2   42   11     1468.81702       80.22558     1121.37903       75.90126
    2   42   12     2005.64502       80.76308     1877.90601       80.02943
    2   42   13      209.87570       61.72180       71.09385       59.26510
    2   42   14      432.19791       64.95221      349.25589       58.52709
    2   42   15      215.59441       61.88334      241.80930       62.39759
    2   42   16      307.86591       62.32922      282.36292       62.62802
    2   42   17      594.97021       66.28384      757.35999       64.89958
    2   42   18      889.16620       70.93932      682.88611       67.42572
    2   42   19      153.65961       63.46353       60.88936       62.75628
    2   42   20      386.27280       66.71931      402.14780       62.51362
    2   42   21      125.39460       63.49329      113.63570       63.83514
    2   42   22       53.71666       62.95195       80.02586       63.30505
    2   42   23      248.29460       64.06844      367.10980       65.04447
    2   42   24       74.16866       65.46690      133.01740       63.72913
    2   42   25      109.83890       62.88507       72.75315       63.09289
    2   44    0      153.31850       61.11370      153.31850       61.11370
    2   44    1      189.30859       57.00638      204.15891       74.62064
    2   44    2      758.83252       70.04646      979.75830       71.60983
    2   44    3      399.87811       74.87270      153.86169       78.60889
    2   44    4      425.11929       63.00727      249.72720       74.03500
    2   44    5      288.76291       60.73701      350.98480       68.86423
    2   44    6     1132.68994       75.01505     1168.95898       64.00648
    2   44    7     1404.28101       92.56196     1350.88098       77.98967
    2   44    8      872.30939       68.53683      951.24573       66.12939
    2   44    9      680.31122       69.82465      480.98700       60.50063
    2   44   10      224.13980       63.71367      328.66470       66.19450
    2   44   11     1922.12305       84.83364     1855.05005       78.34435
    2   44   12      556.09277       68.38002      574.63782       64.26431
    2   44   13      841.58893       65.47250      758.58740       63.04491
    2   44   14      723.58362       65.65352      473.56451       61.55042
    2   44   15      404.33710       63.47916      559.92108       60.64448
    2   44   16      418.95871       64.50690      463.22110       59.38939
    2   44   17      736.81891       67.08650      614.66107       67.11008
    2   44   18      283.21210       64.91615      291.16879       63.22328
    2   44   19       84.52639       64.80187       -6.78877       60.98105
    2   44   20      243.13200       65.61834      360.70480       63.50953
    2   44   21      561.33643       68.73402      608.57910       66.27901
    2   44   22      385.16110       67.19386       96.83315       63.02726
    2   44   23      248.14920       64.52438      205.94800       64.83727
    2   46    0       77.67372       77.54243       77.67372       77.54243
    2   46    1      678.26892       96.39415      544.22870       72.82307
    2   46    2      200.07159       70.76017      251.18250       82.08653
    2   46    3       53.37560       81.82613       75.36935       91.10096
    2   46    4      318.55551       80.61827      469.12390       69.04871
    2   46    5      453.91901       66.71722      452.34729       66.92245
    2   46    6      674.95081       64.84511      618.01422       82.54342
    2   46    7      383.02231       56.60551      185.04179       63.04292
    2   46    8      147.49670       63.13784      199.26280       60.11665
    2   46    9      744.09229       73.19211      636.11829       68.72121
    2   46   10      643.54657       68.27319      549.03607       66.70934
    2   46   11      248.66969       61.11192      489.95001       62.30350
    2   46   12      124.27720       58.51001      119.82970       56.73859
    2   46   13      352.44510       60.70095      305.20200       57.62592
    2   46   14      240.32130       60.64078      208.99879       57.11885
    2   46   15       15.12712       56.48592      101.72380       58.03155
    2   46   16      145.18030       61.28969       63.71225       59.22996
    2   46   17      442.75421       64.82458      394.72510       64.05582
    2   46   18      276.48691       65.23045      289.98941       63.24950
    2   46   19     1167.11804       72.89235     1066.93201       71.08154
    2   46   20      424.65948       62.90555      534.04919       65.15655
    2   46   21       74.12211       63.43048       29.18657       61.67574
    2   48    0      287.37900       89.00943      287.37900       89.00943
    2   48    1     1171.36499       86.34876     1247.18994       89.94850
    2   48    2      225.87109       82.08458      216.43021       75.96766
    2   48    3      464.60431       98.57432      463.97061      105.99090
    2   48    4      319.52649       68.79202      361.90100       71.98811
    2   48    5      153.38260       64.71005      225.06531       64.41135
    2   48    6      326.49579       73.69154      219.70670       76.02811
    2   48    7       92.20858       80.40981       18.35779       62.37474
    2   48    8      380.06161       57.98861      476.81900       85.53125
    2   48    9      417.53229       73.47962      306.93188       71.67872
    2   48   10      388.18259       63.80123      341.88620       66.28797
    2   48   11       56.64444       59.40447       78.53904       51.87041
    2   48   12       -4.45461       59.61672       76.09193       53.31091
    2   48   13      161.63341       56.40328       97.32635       55.59380
    2   48   14      152.91789       57.27225      229.89360       55.39609
    2   48   15      154.50771       56.54851       99.41197       56.71220
    2   48   16      399.25000       61.93839      410.40759       63.61444
    2   48   17      159.22810       59.29002       75.92096       55.49753
    2   48   18      261.80270       63.27893      211.01669       60.64083
    2   48   19      125.23810       61.95965      123.07890       56.08015
    2   50    0       35.45615       73.47227       35.45615       73.47227
    2   50    1      517.23383      117.91590      486.55151      106.33300
    2   50    2      211.08340      189.78870      420.02930       86.07279
    2   50    3      344.75781       79.73952      318.66251      108.04150
    2   50    4       89.51581       61.45499      119.07440       76.41947
    2   50    5      361.40411      103.86940      476.26950       83.19179
    2   50    6      394.67761       66.94465      451.99130       77.90135
    2   50    7       82.83639       80.68742      157.43381       71.47546
    2   50    8      668.40381       88.03825      306.25519       79.83829
    2   50    9       63.64599       60.49540       43.59168       68.29832
    2   50   10      178.12250       61.95917      162.22800       63.95159
    2   50   11      282.50430       61.85765      326.92661       58.38826
    2   50   12       24.09017       57.71012      -22.46593       49.64505
    2   50   13       95.96181       55.61924      186.68510       54.82730
    2   50   14      148.72951       58.54099      185.80400       56.74669
    2   50   15      170.54781       58.84106      184.68660       58.76013
    2   50   16       63.87117       59.03329       98.27253       59.47463
    2   52    1      113.69400       94.25399      122.98720       81.11034
    2   52    2      167.36620       96.32714      143.15379      121.80960
    2   52    3      159.14391       76.00739      -47.95173       89.24097
    2   52    4      250.88260       95.15014      372.22751      102.92640
    2   52    5       50.85849       81.42136       77.64115       74.85155
    2   52    6      364.06839       66.51798      432.25562       90.37764
    2   52    7       49.27253       69.49155       56.13797       76.19267
    2   52    8      413.06561       73.43879      493.12180       75.81145
    2   52    9      222.51669       59.12391      215.16251       68.99498
    2   52   10      256.21649       67.45580      224.33540       59.49991
    2   52   11      145.05070       60.33707      114.72690       57.92127
    2   52   12      327.95999       58.96396      472.82300       58.87880
    2   54    0      477.75970      111.69360      477.75970      111.69360
    2   54    1      548.89990       91.48563      641.83228      131.58850
    2   54    2      196.72870       94.54993       74.05370      152.60899
    2   54    3      614.03162      106.59860      493.60089      115.71640
    2   54    4       -9.14908       78.92380     -140.66710      134.72350
    2   54    5      159.17110       89.31421       53.31321       96.56129
    2   54    6      342.61469       73.42402      505.67010       78.21618
    3    1    0      686.77582       31.12502      686.77582       31.12502
    3    1    1     3620.13794       93.72746     5845.39893       93.88886
    3    1    2      408.05719       17.01744       53.03828       15.79651
    3    1    3     3073.05298       68.61206     3972.46411       68.68495
    3    1    4     3870.53394       72.53545     3778.63794       72.55234
    3    1    5     2837.24390       53.36996     1871.86499       53.20415
    3    1    6     6307.47900      103.08520     7050.94092      103.17250
    3    1    7      197.07629       16.69560       87.81130       17.10375
    3    1    8     2402.86108       62.65200     3427.56299       62.77623
    3    1    9     4569.26318       67.83755     2363.89990       67.32150
    3    1   10     4553.84180       75.79475     3378.81909       75.57034
    3    1   11      339.72369       25.65835      415.79620       25.56250
    3    1   12      985.14331       38.95969     1358.97595       40.62632
    3    1   13     3131.92505       58.85356     1755.24902       58.23056
    3    1   14     9629.53516      130.32449     8504.83594      130.03140
    3    1   15     2430.75000       65.12782     3113.36694       63.81615
    3    1   16     3306.69507       80.26074     4886.77686       82.76586
    3    1   17     3345.48901       79.80862     4094.47510       78.75639
    3    1   18     9859.90625      146.48540    11192.67970      148.78380
    3    1   19     7228.33496      122.71190     8269.63184      122.78910
    3    1   20    17537.21090      222.96770    19069.82030      223.13969
    3    1   21     5603.06982       99.07751     4876.79785       98.56992
    3    1   22     3654.41309       88.07950     4619.44482       88.24301
    3    1   23    17659.73050      212.75110    16299.91990      205.34410
    3    1   24     5571.56982      100.95380     6377.03711      106.30590
    3    1   25     2852.11304       80.41618     3510.98193       79.02283
    3    1   26     1894.74194       70.34728     2517.95508       69.94072
    3    1   27      550.79272       45.41689      517.12811       47.25999
    3    1   28     5564.30908      109.80300     6584.05322      110.17990
    3    1   29     2380.22510       72.10748     2807.66089       72.24104
    3    1   30     1071.73499       56.62310      961.68848       54.95632
    3    1   31      754.45612       59.59745      835.30878       58.28563
    3    1   32     2419.20410       79.20487     2143.82104       78.59745
    3    1   33     1645.70496       77.22433     2060.88208       76.45454
    3    1   34      896.16937       71.47675      977.03271       70.35157
    3    1   35      448.74939       62.26096      597.04858       63.33185
    3    1   36      333.61551       65.86410      485.82681       65.28850
    3    1   37      831.21252       67.84305      525.61761       63.53266
    3    1   38      618.45587       66.19923      559.32172       61.37032
    3    1   39      719.33301       69.60629      641.78082       68.87041
    3    1   40      220.90919       64.83749       83.93589       62.37730
    3    3    0    12206.08010      226.05780    12206.08010      226.05780
    3    3    1     5835.91992      106.73010     5292.72412      106.66040
    3    3    2     2722.49292       62.54570     1919.46204       62.46732
    3    3    3     3835.86792       80.83851     5313.83008       83.54828
    3    3    4     4082.79810       83.00106     5484.50977       83.22111
    3    3    5    23481.46090      273.57690    24667.47070      273.65161
    3    3    6    31400.27930      360.29471    35327.51950      360.41220
    3    3    7      900.76941       39.45540     1498.93701       39.35006
    3    3    8     3778.49194       83.33849     5919.53906       84.61226
    3    3    9    18484.92970      221.69119    18567.18950      221.71640
    3    3   10     3163.02808       56.94791     1652.94202       56.18939
    3    3   11     6037.06201       97.80482     5772.65918       97.82568
    3    3   12     2939.85693       65.69035     3281.42603       67.16299
    3    3   13     4416.44482       75.25694     3199.17310       74.88856
    3    3   14     2343.38696       59.26723     2302.14111       59.48566
    3    3   15     5161.93213       85.96481     3979.11401       85.91251
    3    3   16     3090.70190       71.79779     3049.21704       71.68097
    3    3   17     1495.29102       54.65726     1849.41101       55.84780
    3    3   18     3129.86499       82.26837     4634.90820       80.74881
    3    3   19    12014.50980      168.58340    13106.98050      168.90440
    3    3   20    15379.66020      197.16010    15442.75000      197.18250
    3    3   21     4170.28516       85.12306     3601.01001       84.72493
    3    3   22     4721.20508       93.97500     4655.38184       93.84844
    3    3   23     1601.18701       58.90883     1245.25500       57.31100
    3    3   24     7477.60107      121.09960     7113.49414      120.82470
    3    3   25       84.84430       43.67465      156.32660       42.59739
    3    3   26     7231.54590      120.33060     6990.18018      115.25240
    3    3   27     6695.87598      109.69900     5812.39795      109.45550
    3    3   28      160.93021       47.84820      381.05829       47.29573
    3    3   29     1893.93701       63.95613     1285.94604       63.00056
    3    3   30      501.33051       50.88725      512.84192       48.38882
    3    3   31      894.93652       61.74065     1175.24902       62.11846
    3    3   32      278.99899       61.25979      309.04520       60.87732
    3    3   33     5911.77783      119.09550     6002.97607      115.89530
    3    3   34     1915.11499       73.73174     1450.84998       71.30789
    3    3   35       42.87389       62.42234       62.66189       60.78149
    3    3   36      694.94781       66.12858      640.29749       64.52865
    3    3   37      189.94930       63.18265      222.40590       63.15196
    3    3   38     1868.52405       79.77133     1682.97900       79.77503
    3    3   39      183.95190       64.02306      311.21219       63.51604
    3    5    0     1808.75806       52.75450     1808.75806       52.75450
    3    5    1     4443.23291       75.25121     2190.79810       74.98999
    3    5    2     1330.49902       36.38043      840.75781       37.53420
    3    5    3     1803.66394       50.05650     2224.72803       50.27435
    3    5    4      539.74792       26.82436      599.94153       26.64627
    3    5    5     9344.63770      145.25430    12389.94040      145.50250
    3    5    6    28457.86910      301.20001    25685.00980      301.08060
    3    5    7    22455.05080      257.62039    22252.66020      257.59531
    3    5    8     3900.88989       70.46365     3124.25391       70.35988
    3    5    9    26885.43950      300.30341    26020.83010      296.65469
    3    5   10     4868.30713       84.18421     4426.63721       82.85847
    3    5   11     9064.29785      143.17070    11860.91990      143.51590
    3    5   12     8074.05518      131.08960    10217.79980      127.93150
    3    5   13     9891.20508      144.74570    11091.54980      145.03040
    3    5   14     2134.64111       59.85247     2569.30688       60.08413
    3    5   15     1956.47400       55.08936     1705.11206       55.05351
    3    5   16     1538.71997       51.24926     1306.25305       52.37907
    3    5   17     6232.52002       99.25977     5312.39209       98.98650
    3    5   18     3359.62207       78.27296     3536.56396       77.62419
    3    5   19    12272.71970      162.09750    12336.66020      167.07600
    3    5   20     3754.63208       85.61420     4162.41211       85.54335
    3    5   21     7418.85791      118.87230     8064.71289      120.89130
    3    5   22    26409.00000      303.94501    27111.11910      304.15289
    3    5   23     4606.68115       90.26583     3861.73096       90.19730
    3    5   24    10672.32030      156.99680    11397.11040      154.75330
    3    5   25     2357.06812       70.95438     2622.53394       71.63905
    3    5   26     1256.70398       59.85343     1637.51904       62.31793
    3    5   27      188.53680       44.24068      208.00861       44.63177
    3    5   28     1126.44604       57.86471     1117.21704       58.52152
    3    5   29     1983.56006       67.15058     1863.42395       67.57790
    3    5   30     3094.12988       79.00901     3041.78589       79.39196
    3    5   31     4779.22119      102.23700     5086.86279      102.28210
    3    5   32      383.10181       53.87572      302.01849       60.93303
    3    5   33     1655.60095       76.50574     1996.24097       78.09486
    3    5   34     1247.97803       72.94629     1182.48804       72.48317
    3    5   35      254.34300       64.27687      412.32809       63.26712
    3    5   36      202.09070       60.49642       52.79517       58.03569
    3    5   37     1176.86401       72.93790     1096.16504       70.86275
    3    5   38      353.75531       62.00901      371.65891       63.47456
    3    5   39      106.57320       59.57101       46.26415       58.23792
    3    7    0    11514.61040      152.81540    11514.61040      152.81540
    3    7    1      512.52948       28.44411      798.02972       28.78968
    3    7    2     2430.69409       59.89342     3038.05005       60.03267
    3    7    3     7505.11084      112.41210     7459.87891      112.44300
    3    7    4     1746.77905       43.01033     1200.25403       42.73453
    3    7    5    15113.92970      193.70850    16157.71000      193.79390
    3    7    6    15171.33980      176.91490    13283.50000      179.58389
    3    7    7     2303.26392       58.61162     2830.67310       60.75933
    3    7    8      473.31970       28.94334      659.51727       28.96035
    3    7    9      935.56842       30.39673      278.18719       29.76747
    3    7   10    15796.84960      206.78870    18138.40040      213.74710
    3    7   11     8139.88281      115.37180     6969.86523      115.18890
    3    7   12      702.91791       29.94936      257.14301       29.82829
    3    7   13     1140.66895       39.36303      690.97430       37.82541
    3    7   14      884.80969       37.68612      285.96890       37.98686
    3    7   15      335.39569       34.02607      290.91681       34.38635
    3    7   16     1387.46497       47.86522      581.42822       48.00392
    3    7   17    17885.48050      220.33510    18785.83980      213.37140
    3    7   18    14604.19040      167.15739    11208.91990      166.74899
    3    7   19    18979.63090      232.33110    19386.48050      232.50681
    3    7   20     7707.84619      116.44560     7203.32715      118.04140
    3    7   21      171.24240       43.44125      281.34381       44.15472
    3    7   22      339.32919       45.97980      595.95978       47.94072
    3    7   23    12961.25000      162.38229    11283.38960      164.48830
    3    7   24     2888.79907       79.09663     3386.32300       79.80558
    3    7   25     1589.55701       60.59385     1873.01904       63.33916
    3    7   26     9836.72363      147.26970    10059.62010      147.90140
    3    7   27     1559.30005       60.07173     1404.34705       61.86412
    3    7   28     1593.94104       60.25632     1552.18103       62.59414
    3    7   29     3498.35400       86.62309     3977.55005       87.41581
    3    7   30      145.32930       48.38103      104.60790       48.84864
    3    7   31      425.20639       55.31226      509.50531       54.81651
    3    7   32      735.16821       66.63152      564.25647       67.74357
    3    7   33      145.39540       58.66683      186.25060       59.70040
    3    7   34      661.28888       65.05664      332.58981       65.57988
    3    7   35      589.21680       63.33030      623.65472       66.79327
    3    7   36       57.35730       60.03368       36.86279       57.77427
    3    7   37      880.74548       69.26678      598.21478       67.53384
    3    7   38      508.50040       65.28899      493.27371       64.11555
    3    7   39      129.10150       60.41094      199.20869       62.07316
    3    9    0      507.90799       27.45359      507.90799       27.45359
    3    9    1     4903.95410       92.05415     6102.63818       92.34231
    3    9    2      307.63431       22.65657      327.41220       22.18414
    3    9    3      289.01889       22.60133      316.05991       21.71812
    3    9    4      225.16229       24.31175      570.47247       24.28378
    3    9    5     4492.80322       82.82931     4756.14111       83.04052
    3    9    6    13887.62990      175.32001    13445.19040      175.24519
    3    9    7    14275.49020      188.26340    15810.04000      185.35960
    3    9    8    10592.09960      156.16740    12856.69040      156.37030
    3    9    9     5529.50098       85.99267     4179.46289       85.57178
    3    9   10     2914.97290       62.60741     2578.07495       62.50578
    3    9   11     6030.37305       97.23888     5546.15918       97.18980
    3    9   12     2646.20996       57.66423     1873.92297       57.26720
    3    9   13     7357.39795      116.23720     7878.37891      116.39980
    3    9   14     4511.93311       82.74396     3940.36011       82.79138
    3    9   15    11530.54980      164.22180    13420.70020      164.72150
    3    9   16    22326.96090      278.92960    26301.99020      279.29391
    3    9   17      926.59027       46.00661      748.12970       49.15999
    3    9   18    14887.91020      187.65720    15316.42970      187.54410
    3    9   19    14108.15040      170.66570    12182.75000      172.90930
    3    9   20     2141.23193       68.68394     2623.05103       69.78780
    3    9   21       72.44263       39.81347      101.88960       39.77218
    3    9   22     3150.09790       82.12586     4191.76904       83.95453
    3    9   23     2516.77710       71.20010     2233.68408       71.26554
    3    9   24     5345.94287       98.76161     5185.58203       98.90089
    3    9   25     3869.89600       86.26817     3514.53394       86.53930
    3    9   26     2083.27490       66.89678     2013.78699       71.38229
    3    9   27     1263.30298       61.88065     1564.47705       61.37820
    3    9   28      975.65448       55.32929      886.78961       56.42804
    3    9   29     2473.96411       74.71403     2637.54810       74.96362
    3    9   30     2350.69800       78.06151     2489.38501       78.28374
    3    9   31     3551.30493       91.94912     3643.09912       92.01144
    3    9   32       77.73000       59.49669      144.02840       57.20324
    3    9   33     1917.94604       78.05195     2235.95703       81.69135
    3    9   34      253.98140       61.25801      118.62270       64.51944
    3    9   35      871.40112       69.94603      812.73077       68.41626
    3    9   36      131.02620       62.90584       96.14982       62.91981
    3    9   37      360.84091       64.02795      363.32861       64.05991
    3    9   38      760.12750       71.21351      969.49402       70.26714
    3    9   39       69.75648       60.22491      172.09380       62.16973
    3   11    0      217.16440       20.72235      217.16440       20.72235
    3   11    1     1228.25598       40.99356     1288.21594       41.07639
    3   11    2     8901.16895      136.55190    10653.41020      136.77510
    3   11    3     3647.17212       69.45239     3186.85693       68.57947
    3   11    4     2920.11011       65.47091     3365.26392       66.33430
    3   11    5      288.13031       23.45026      351.37241       23.77641
    3   11    6     6595.30908      111.34530     7928.87598      111.60580
    3   11    7     2016.92004       57.87993     2834.99902       58.24884
    3   11    8     6970.82617      115.88670     8476.89453      116.31580
    3   11    9     8503.78711      126.47200     8811.32324      126.40870
    3   11   10     6111.16016      101.43450     6236.58789      101.59900
    3   11   11     3580.33789       72.10435     3337.69604       72.01389
    3   11   12    15048.94040      186.96429    14763.07030      186.88560
    3   11   13     5070.28711       87.62002     4716.84619       89.68610
    3   11   14     3445.43604       75.94493     3742.82202       76.28494
    3   11   15      156.15860       37.30833      305.07169       37.79426
    3   11   16     3466.79199       80.83526     3976.44995       81.19823
    3   11   17     1343.82800       55.53659     1430.04102       55.72666
    3   11   18     5742.26416      102.00580     5455.01416      101.96140
    3   11   19     2579.63306       68.51907     2791.13696       68.73389
    3   11   20     6674.20703      115.43650     6994.38721      115.64970
    3   11   21    11431.83010      159.31799    12199.25000      159.32300
    3   11   22      575.06622       48.24456      371.30249       48.25305
    3   11   23    26020.03910      294.93820    25433.91020      294.77328
    3   11   24     4288.85596       92.95444     4932.77393       95.92587
    3   11   25     1320.75806       61.71799     1476.70496       61.97363
    3   11   26     5010.69678      102.07330     5469.88721      100.89830
    3   11   27     2086.37402       66.43496     1521.19397       62.83473
    3   11   28     1458.97998       60.98450     1528.43799       60.32884
    3   11   29     2237.83301       71.81454     2283.39502       71.74448
    3   11   30     1081.81799       63.92248      978.76019       63.21705
    3   11   31      -37.70144       55.66379       33.23762       56.53216
    3   11   32      456.44489       63.16106      362.95810       67.07199
    3   11   33      257.66269       63.27684      238.31100       65.30688
    3   11   34     1217.20300       72.56576     1088.47803       73.79630
    3   11   35      170.26430       59.75560      232.71519       58.87912
    3   11   36      202.23950       62.56186      123.07540       63.71467
    3   11   37      252.57210       65.00819      331.93661       64.85317
    3   11   38      385.08289       64.73156      341.19220       62.04216
    3   11   39       88.64913       65.15742      224.58290       61.41534
    3   13    0       99.13459       18.90857       99.13459       18.90857
    3   13    1     1381.10596       40.28019      903.23840       41.86559
    3   13    2      368.36389       29.87834      802.14441       30.47915
    3   13    3     4156.40576       87.52757     5810.41211       86.77081
    3   13    4     1019.56500       37.03592      860.17902       36.40553
    3   13    5     2285.90405       62.32343     3364.32593       62.77629
    3   13    6     3548.87207       66.01112     2705.18091       69.47273
    3   13    7     2011.57300       59.63947     3280.47412       60.82898
    3   13    8     1610.36499       47.30085     1524.18201       46.17502
    3   13    9     7685.20605      108.49770     7162.20117      114.35020
    3   13   10     2035.54297       55.20585     1996.03406       54.83738
    3   13   11     7174.93994      107.99620     6404.56006      107.61540
    3   13   12      759.08508       41.00632      793.76233       41.46598
    3   13   13      142.65511       30.40813       66.65936       29.63765
    3   13   14     5028.23096       87.57569     3955.49292       87.20405
    3   13   15      304.39209       42.04195      545.23212       42.88181
    3   13   16    11626.19040      159.64780    11473.90040      157.26230
    3   13   17     2060.23096       65.80511     2274.48389       66.01625
    3   13   18     4987.38623       98.89415     5423.64893       99.04185
    3   13   19     3329.01196       72.19147     2206.16992       71.78595
    3   13   20     7971.75781      129.70129     9113.99609      132.16440
    3   13   21     1564.48303       60.25788     1425.95300       58.55187
    3   13   22     7295.95801      122.05950     7414.89795      122.47450
    3   13   23      679.65308       54.20220      968.10748       54.51427
    3   13   24     1576.03894       65.68135     1850.03406       67.06509
    3   13   25     5515.04199       98.95983     4262.68311       98.38926
    3   13   26     7930.95215      125.36290     7187.31689      125.07880
    3   13   27     6021.83008      106.15610     5499.91504      102.86860
    3   13   28     2867.37891       76.06364     2950.82495       76.02183
    3   13   29      515.27600       51.95942      556.76111       54.09653
    3   13   30      436.90631       57.14115      330.50671       63.13230
    3   13   31      668.41779       61.49604      445.81680       63.59019
    3   13   32     1987.77197       80.64354     2252.03296       79.39841
    3   13   33      549.51929       66.90652      533.83649       65.99721
    3   13   34      411.66251       64.96297      436.91769       66.66950
    3   13   35      924.49542       67.94474     1080.38098       69.03261
    3   13   36      808.08972       66.18582      899.34509       67.73544
    3   13   37      428.64581       65.76538      505.78470       68.39207
    3   13   38     1158.75500       72.59103     1293.04797       75.61062
    3   15    0      291.49661       24.93496      291.49661       24.93496
    3   15    1      701.90472       31.32281      538.17010       31.42276
    3   15    2      824.88092       39.22137     1338.72705       39.83647
    3   15    3      555.02582       32.33944      652.00568       31.98256
    3   15    4    21058.41990      235.95790    18939.93950      235.68520
    3   15    5     2055.90503       48.68545     1247.79797       48.10317
    3   15    6    10105.78030      145.95250    11981.17970      150.39630
    3   15    7     6475.49707      105.63520     6962.98584      107.00350
    3   15    8    14603.33980      179.22240    13870.78030      179.07640
    3   15    9      379.77780       32.67647      410.49100       31.11725
    3   15   10      611.22339       39.47789      801.28851       38.58123
    3   15   11     4478.30322       88.63809     5117.61084       88.70509
    3   15   12     9845.16602      139.71220    10797.19040      140.01480
    3   15   13     4072.84399       83.51385     4158.22900       83.17565
    3   15   14     7163.92188      120.37020     7908.48291      118.86650
    3   15   15     1167.25403       54.99424     1364.03296       54.77210
    3   15   16     3339.53589       77.88200     3170.07202       77.88444
    3   15   17     4124.25488       89.80148     4502.91504       90.47095
    3   15   18     3656.42798       82.56067     3900.22192       82.76611
    3   15   19     1803.11902       62.61179     1659.21497       62.53536
    3   15   20    10481.57030      146.91560    10334.07030      147.00751
    3   15   21     3268.55200       80.92606     3226.66406       80.85148
    3   15   22     4151.67188       91.13966     4249.59277       90.21392
    3   15   23     1587.41199       64.48191     1601.71802       61.81115
    3   15   24    11794.55960      166.55190    11980.04980      166.66870
    3   15   25     1777.86206       64.66006     1422.58301       64.79510
    3   15   26     1038.34802       56.91370      822.36688       57.15228
    3   15   27     1026.44800       58.27626     1315.50903       59.94488
    3   15   28     1965.79102       67.20054     1949.55396       73.45981
    3   15   29     2357.21802       81.10097     2817.86499       78.77921
    3   15   30      562.53510       64.86012      425.72519       64.26237
    3   15   31      719.62402       68.20647      699.26392       67.25387
    3   15   32      834.78583       69.39127      691.61078       68.79086
    3   15   33      542.84113       68.31268      639.90662       67.12565
    3   15   34      514.09631       67.98368      559.55438       66.57878
    3   15   35      398.70810       66.01922      487.20920       64.70959
    3   15   36      475.02689       66.13392      424.30820       66.20198
    3   15   37      279.04599       64.56613      296.07571       63.50874
    3   15   38      288.12051       63.83846      422.36249       63.81551
    3   17    0      147.90390       24.03676      147.90390       24.03676
    3   17    1      969.37042       38.93200      939.37592       39.57978
    3   17    2     1658.38098       46.24749     1165.01599       48.64592
    3   17    3     9271.18848      138.16670    10284.08010      138.29060
    3   17    4     1500.85205       48.98401     1889.89197       49.97363
    3   17    5     2566.34692       63.49529     2920.93799       64.89001
    3   17    6     1616.94995       47.53460     1112.41101       48.09913
    3   17    7     3524.27100       75.55988     4133.73486       75.38441
    3   17    8     6630.45898      107.07080     7048.70410      112.41710
    3   17    9     7905.33301      115.21630     7106.27393      114.88470
    3   17   10      404.54959       42.46466     1033.11096       41.66916
    3   17   11     8207.89062      120.82920     7865.72607      118.82660
    3   17   12     3884.99805       77.61681     3157.74292       77.18066
    3   17   13     3294.59106       79.97815     3669.45703       79.66259
    3   17   14       67.43452       41.73935      303.45999       41.15961
    3   17   15     1388.61597       55.29330     1018.18500       55.05844
    3   17   16     1465.49097       60.07544     1586.87000       60.07655
    3   17   17     2843.31494       76.82763     3118.53296       76.89101
    3   17   18      271.61600       47.37270      400.35269       47.47061
    3   17   19      729.37048       51.77988      557.17651       51.67292
    3   17   20     1927.09900       66.68221     2087.97998       66.87045
    3   17   21     2008.10498       68.01286     2240.20410       70.66497
    3   17   22    15881.49020      203.01669    15446.01950      202.63319
    3   17   23     1547.96301       58.82389      924.08173       59.24472
    3   17   24     3395.20703       80.46923     2674.43701       80.22989
    3   17   25       75.34089       46.77135       43.96627       48.40189
    3   17   26      857.28070       53.51430      762.97668       55.29688
    3   17   27      534.74628       54.13698      580.44019       56.04370
    3   17   28     1954.01404       75.78139     2299.03198       75.86729
    3   17   29     3933.68799      100.06150     3826.33911       96.82957
    3   17   30     2435.62109       86.07011     2429.30908       81.66954
    3   17   31      233.00240       68.74741      245.92810       65.45312
    3   17   32      645.26239       70.97443      437.92700       66.66790
    3   17   33     2135.31006       84.51588     2326.11499       84.35143
    3   17   34      135.21339       61.78165       27.23334       61.48620
    3   17   35      478.77789       67.11440      446.20050       64.92355
    3   17   36      293.93820       67.25639      342.82349       65.33274
    3   17   37      154.25330       64.78746      249.54030       64.16045
    3   19    0     4298.12207       82.59893     4298.12207       82.59893
    3   19    1     2581.21411       62.43056     2542.80298       65.17323
    3   19    2     1214.27698       50.35265     1523.47803       48.09766
    3   19    3     5032.76709       88.84387     4603.13818       87.67380
    3   19    4     4799.89600       87.96428     5101.40088       88.78976
    3   19    5     1777.83398       50.14037     1110.14404       50.28143
    3   19    6     5539.62500       93.35017     5035.29492       93.41976
    3   19    7     1632.20105       54.07146     1847.18005       51.90756
    3   19    8     1433.98401       49.88762     1107.34399       50.70490
    3   19    9     5131.47119       91.77425     5056.17822       92.71380
    3   19   10     7712.10107      118.73320     7604.74805      118.53580
    3   19   11     6862.81299      110.29720     6063.47217      110.02740
    3   19   12     6585.62012      112.43270     6662.61377      112.24800
    3   19   13     1599.30701       61.43949     1936.40698       61.48985
    3   19   14     7110.13818      112.79490     6915.52100      115.00520
    3   19   15    15822.38960      207.56670    17186.99020      207.77550
    3   19   16     2660.06201       74.81352     3134.20801       75.85432
    3   19   17     9567.90039      139.91460     9303.49023      141.86560
    3   19   18     1472.24194       60.20087     1504.72095       62.19205
    3   19   19     8185.76514      129.26050     7932.02881      129.10910
    3   19   20     1370.63403       63.52995     1828.46802       61.88836
    3   19   21     1801.90198       69.12731     2051.30908       69.19273
    3   19   22     1334.56104       61.22806      988.52222       61.08155
    3   19   23    18366.68950      238.04170    20732.94920      238.94530
    3   19   24      380.13840       51.97586      278.72281       52.99865
    3   19   25     2634.80298       77.73635     2586.80811       77.32755
    3   19   26      649.19989       56.60255      706.30933       54.25700
    3   19   27     2234.14209       76.36981     2069.74292       75.70671
    3   19   28     2353.18994       86.95264     2551.20703       85.92004
    3   19   29      894.84418       71.84824     1210.68103       70.98633
    3   19   30     1042.99500       74.66009     1004.54797       73.38853
    3   19   31      670.49109       74.62257      650.31940       69.90517
    3   19   32     1388.45703       75.73789     1292.82703       76.55355
    3   19   33     1798.03101       81.36151     1719.02600       79.67573
    3   19   34      505.10080       65.41250      567.95288       69.13374
    3   19   35      484.90860       68.65375      543.06512       68.82597
    3   19   36      523.20898       71.16019      687.86609       67.03336
    3   19   37       84.26279       66.72470      101.89980       63.32759
    3   21    0       45.29090       28.86023       45.29090       28.86023
    3   21    1     2812.75000       71.57681     3721.67700       73.59148
    3   21    2      155.34129       31.82072      145.18530       31.14305
    3   21    3     5208.26514       99.78028     6403.28516       99.40968
    3   21    4     3361.84912       73.25806     3617.54590       72.93100
    3   21    5     1082.63794       45.21195     1010.00403       45.58310
    3   21    6     1095.69702       52.28324     1496.38403       51.63145
    3   21    7     1965.43994       57.00029     1406.85999       58.61663
    3   21    8       77.27922       33.81763       93.43316       34.37565
    3   21    9     1195.37305       54.95506     1239.38000       54.84694
    3   21   10     3785.74292       78.91492     3506.52588       79.52747
    3   21   11     3163.27100       74.32506     2541.18604       72.39962
    3   21   12     5349.08398       99.09042     5067.09082       99.42357
    3   21   13      761.18079       47.43982      665.61041       49.30159
    3   21   14     2339.32202       70.83486     2482.90405       71.62585
    3   21   15     1211.91296       60.37632     1611.12598       60.60765
    3   21   16      142.36980       43.29353      184.37151       45.72909
    3   21   17     2092.42700       69.79964     2272.51611       69.68115
    3   21   18       93.12984       45.72789       33.88445       45.94577
    3   21   19     5168.51807      106.40820     6405.29883      106.51050
    3   21   20     6835.27881      119.91000     7076.28516      120.00640
    3   21   21     2629.32788       75.18144     2289.82593       76.05869
    3   21   22     3916.76001       93.42179     4296.46777       92.08173
    3   21   23      346.25900       53.08363      269.87601       52.80612
    3   21   24     8935.95508      141.90871     9269.73730      141.67880
    3   21   25     1540.45203       64.77410     1523.49402       64.04455
    3   21   26      919.44238       62.15415      842.26868       60.06332
    3   21   27     3511.89990       93.90541     3192.25488       93.23194
    3   21   28     2186.38110       78.71029     1677.68799       80.34060
    3   21   29      627.47699       68.47182      662.59729       67.22499
    3   21   30      350.53659       64.19801      236.46240       67.76407
    3   21   31      350.67551       62.59333      485.13519       65.04630
    3   21   32     2077.89893       78.08619     2207.36499       83.56833
    3   21   33      768.99683       72.81181      641.65668       71.13056
    3   21   34      119.72800       68.16801      175.33940       65.92581
    3   21   35      801.35059       70.14252      615.93298       67.80036
    3   21   36      277.59161       66.94997       98.23923       61.74783
    3   23    0     1013.60101       46.75620     1013.60101       46.75620
    3   23    1      231.07339       34.80309      185.75690       35.22524
    3   23    2     1861.87000       62.63005     2152.77490       63.91322
    3   23    3     1846.51501       56.70869      935.75342       53.52518
    3   23    4      286.10489       43.07343      503.31171       41.66411
    3   23    5      462.50290       44.48168      456.94809       45.16565
    3   23    6     1978.44104       70.12599     3149.46411       72.53564
    3   23    7     1928.09399       62.86220     1789.96399       63.10505
    3   23    8     2568.13599       68.21638     2202.96704       66.20069
    3   23    9      211.67210       44.22900      280.95309       44.43238
    3   23   10    22678.86910      260.02240    21506.48050      259.92899
    3   23   11     3528.50000       84.97630     4436.22998       87.25301
    3   23   12     8783.10352      129.11909     7552.29785      128.73129
    3   23   13      529.98547       50.80034      400.27161       49.32417
    3   23   14      547.09668       46.01328      192.37160       46.10462
    3   23   15      617.50848       53.74367      777.07532       52.80650
    3   23   16     3774.03198       82.56313     3148.72998       82.36859
    3   23   17     9693.29297      144.82179     9578.23633      144.73190
    3   23   18     2073.73608       72.98132     2294.62500       72.07992
    3   23   19     3464.67993       83.06635     4269.77002       88.75230
    3   23   20     2534.55688       80.82185     3522.35498       82.39328
    3   23   21     2798.89502       76.65022     2467.51099       77.99847
    3   23   22     1507.45898       62.22313     1015.04999       61.95338
    3   23   23     2212.09790       72.35125     1962.89905       72.11732
    3   23   24      428.26010       54.05482      403.40060       53.80082
    3   23   25     2478.11304       70.66198     1733.67896       72.10227
    3   23   26     2948.62598       88.28222     2770.22607       86.41625
    3   23   27     1243.73804       76.39763     1416.50098       76.42569
    3   23   28      508.30750       63.48203      446.07410       62.71451
    3   23   29     1494.48596       80.86596     1635.63794       81.74335
    3   23   30      510.96909       68.38236      553.05829       69.18041
    3   23   31      254.83580       64.39389      275.20911       66.02489
    3   23   32      426.10660       64.78756      489.16660       65.93907
    3   23   33      152.17500       66.01446      194.05949       67.02769
    3   23   34      194.67180       67.44739      296.66440       67.21348
    3   23   35      682.59833       72.39753      796.21948       70.91911
    3   23   36      428.16791       68.90159      355.08301       69.36105
    3   25    0      367.98120       55.64863      367.98120       55.64863
    3   25    1      313.17691       50.24802      356.66241       53.52115
    3   25    2     3528.74805       85.70875     3840.13696       84.44637
    3   25    3     4243.67090       93.80630     4706.99219       94.78828
    3   25    4    12075.94040      169.60451    12648.94040      166.39700
    3   25    5     4016.37793       87.92173     3982.40210       87.34155
    3   25    6     1325.61694       57.14135     1393.62500       58.65274
    3   25    7     1996.08801       65.75243     1438.49902       63.81834
    3   25    8     2526.48389       66.41547     1480.79004       65.10014
    3   25    9     8670.22070      137.70470     9411.56445      138.30710
    3   25   10     9350.59863      142.20160     9632.66211      142.17580
    3   25   11     5194.48779      100.49540     5106.31006      100.94490
    3   25   12     7873.57813      131.24640     8772.87305      131.32159
    3   25   13     2019.28003       66.48737     1687.35095       66.46723
    3   25   14     7752.51123      126.44550     7785.74414      126.24490
    3   25   15      419.07031       51.59864      511.42599       55.54443
    3   25   16     4030.22803       91.76089     4508.93506       93.13664
    3   25   17      412.71680       54.32523      303.47021       55.50995
    3   25   18     6497.05420      118.51320     7331.93604      121.18790
    3   25   19     1630.19702       65.68552     1380.21802       65.95371
    3   25   20     1147.32703       61.97052     1028.77295       61.66202
    3   25   21      331.24149       50.68858      181.62750       52.12201
    3   25   22      581.63770       53.63725      226.21181       53.78022
    3   25   23     3077.66992       82.56441     3075.77100       82.75403
    3   25   24      122.83170       52.82558      168.48579       50.99295
    3   25   25     1663.10803       74.66711     1540.10803       73.12376
    3   25   26      436.73169       67.54457      393.92300       67.03886
    3   25   27      463.68939       65.97202      346.01221       61.25461
    3   25   28     2688.93799       90.20278     2480.31396       89.92804
    3   25   29      143.14490       65.48982      254.42960       70.99956
    3   25   30     1201.06604       73.41197      993.97693       76.55228
    3   25   31      209.69640       67.94411      209.55611       69.18150
    3   25   32     1246.47302       77.72041     1207.18799       77.44418
    3   25   33      556.29938       68.42123      449.55591       70.75581
    3   25   34      460.87000       70.33701      253.64670       69.06956
    3   25   35      248.45210       67.39751      103.24910       67.00730
    3   27    0      323.27689       57.74301      323.27689       57.74301
    3   27    1     9511.23535      142.82719     8949.13867      143.53830
    3   27    2     4086.17603       93.62926     4186.88477       94.75787
    3   27    3      297.86429       54.24378      679.55829       53.84555
    3   27    4    11265.59960      155.14500    11125.53030      153.99690
    3   27    5     4587.97900       90.64364     3584.50098       88.74384
    3   27    6     6261.79004      111.57690     6067.16992      109.98820
    3   27    7     4645.49512       95.07306     4446.99902       95.72735
    3   27    8     5071.40479       94.76875     4520.94482       96.05449
    3   27    9     3791.73291       81.67567     2556.96289       80.38551
    3   27   10       47.47699       45.45571      100.97100       45.38929
    3   27   11     1927.68604       67.37248     1822.83997       68.71495
    3   27   12      887.96692       57.43557      953.70972       59.27421
    3   27   13    14363.03030      202.59320    17052.66020      199.76430
    3   27   14     7500.70801      121.94400     7620.04297      122.90490
    3   27   15     9306.06641      149.27890    10574.00000      145.84100
    3   27   16     2563.48291       78.65223     2509.55396       78.59153
    3   27   17     8737.40332      139.59300     9413.27832      136.17030
    3   27   18     5565.12988      105.65240     5381.12891      105.61150
    3   27   19     1823.31201       69.50198     1508.75806       68.67896
    3   27   20     2838.39893       81.95052     3151.17310       82.53769
    3   27   21      925.07123       58.99081      678.68988       57.79574
    3   27   22       56.78284       50.19109       26.48381       48.81984
    3   27   23     2180.11401       74.15089     2435.46191       77.47634
    3   27   24     1146.34705       68.45424      921.70532       64.73635
    3   27   25     2744.74707       88.19859     2254.28589       86.22690
    3   27   26      222.83411       64.00062      349.59009       64.42232
    3   27   27     1030.10596       73.54851      842.63458       68.69438
    3   27   28      501.44949       71.45044      360.64999       69.16014
    3   27   29     1387.76697       78.72939     1379.79199       80.44070
    3   27   30      307.40610       68.32478       95.22469       70.10267
    3   27   31      211.85291       65.30209       -2.32195       65.49641
    3   27   32     1044.22498       72.82084      808.57458       77.18915
    3   27   33     1127.52100       73.78919      986.92151       75.00774
    3   27   34      398.45151       70.07397      356.28839       70.81658
    3   29    0     4032.11011       95.52129     4032.11011       95.52129
    3   29    1     1557.37305       70.56380     1249.01404       70.42931
    3   29    2     1716.44299       71.42223     1616.03699       72.97803
    3   29    3     6009.33594      110.95170     5703.27100      109.89200
    3   29    4     3412.51709       83.31987     2617.89893       81.87140
    3   29    5     2023.73804       68.69876     1735.77600       66.71564
    3   29    6    11206.57030      162.95580    12086.46000      163.21950
    3   29    7     2047.26404       69.24294     1544.85400       67.83900
    3   29    8     1270.06604       63.78000     1318.34399       62.57310
    3   29    9    11493.63960      162.59760    11368.25980      163.48970
    3   29   10     8478.29590      134.46851     9537.37207      138.58310
    3   29   11     4824.65088      102.88190     5661.71484      105.14440
    3   29   12      651.09967       57.74703      816.34491       58.53282
    3   29   13      421.74350       55.47620      449.40631       55.64549
    3   29   14     1589.12000       70.77588     1778.33801       70.17171
    3   29   15     3545.46899       85.55396     3706.36401       87.10668
    3   29   16     6513.07813      116.59170     6356.94824      116.28460
    3   29   17      864.12231       60.49977      735.92352       60.30521
    3   29   18     4449.75488       94.17574     3847.69702       94.11305
    3   29   19     1581.61499       68.64753     1727.87598       68.96832
    3   29   20      870.74188       59.19270      655.48877       57.96209
    3   29   21     1489.34497       66.77048     1436.40198       65.76766
    3   29   22     3011.01807       90.64393     3557.31689       89.35767
    3   29   23      967.78387       65.47224      692.43958       62.49348
    3   29   24      144.28070       63.86099      278.28860       65.31281
    3   29   25      -19.37568       63.21539      113.82060       62.00531
    3   29   26     1153.42004       71.08541     1048.61499       72.13033
    3   29   27       73.66093       64.50673      187.08549       67.35087
    3   29   28     2157.34497       84.46684     1775.95996       83.07763
    3   29   29      159.91670       67.18697        8.21642       65.68757
    3   29   30      418.07050       67.00785      294.26349       66.17741
    3   29   31      475.85669       69.80751      593.64093       71.35768
    3   29   32      440.28922       68.07767      434.91449       71.92159
    3   29   33      119.04550       67.08155        9.98030       66.99604
    3   31    0     1326.18201       68.66711     1326.18201       68.66711
    3   31    1      164.06290       60.49908      103.24100       58.74044
    3   31    2     2561.35107       80.15003     2021.06494       79.88866
    3   31    3     1008.86700       62.82303      947.96808       62.65989
    3   31    4      108.64580       55.44814      318.79129       55.38264
    3   31    5     7186.29102      119.33870     6720.93408      119.04520
    3   31    6      682.55548       58.25618      447.79691       57.36567
    3   31    7      795.95789       62.03852      769.17603       59.47641
    3   31    8     2166.97290       75.02071     2260.74097       74.47862
    3   31    9     1969.42395       71.88950     1919.85596       70.87554
    3   31   10      411.84521       56.05172      416.24200       59.71345
    3   31   11     3768.87500       87.11373     3116.02197       88.08613
    3   31   12     1023.92297       60.28803     1051.93896       64.97861
    3   31   13      705.93201       59.87980      718.53552       59.77795
    3   31   14     2269.38403       75.63518     2311.54199       74.80726
    3   31   15     1520.42004       64.33935     1257.04895       65.46383
    3   31   16      213.09210       52.86605      161.42570       53.09812
    3   31   17     1787.52100       71.10978     1953.21301       72.15241
    3   31   18     2054.59912       74.76550     2159.79199       74.63317
    3   31   19     1718.89099       69.47514     2157.74292       71.69170
    3   31   20     4018.40308       95.64490     3823.42798       95.60242
    3   31   21      102.13570       60.96068      183.68030       56.36259
    3   31   22     3539.02100       93.10110     3342.22510       92.65434
    3   31   23     1127.55701       72.93241      978.56152       74.95912
    3   31   24      815.14270       68.14791      864.97388       72.46438
    3   31   25      308.95370       67.53808      470.56769       69.77685
    3   31   26      595.64362       71.61568      451.09061       71.61219
    3   31   27      266.65271       69.52435      307.01639       66.97416
    3   31   28      360.54221       66.16671      209.87399       65.44677
    3   31   29      304.83029       68.15051      242.40730       67.26871
    3   31   30      262.71741       66.60874      311.56531       66.63226
    3   31   31      217.11360       65.55991      404.08899       66.20823
    3   31   32      286.64810       67.09096      155.54449       69.68684
    3   33    0       22.95915       62.09118       22.95915       62.09118
    3   33    1     1030.74695       71.56359     1227.70300       70.74748
    3   33    2    11085.20020      161.01649    10503.91020      160.15759
    3   33    3     1590.36694       76.04327     1586.06006       77.99775
    3   33    4     2929.79810       85.92455     2691.86890       87.24342
    3   33    5     5518.43799      107.77880     5499.93604      107.31150
    3   33    6     6540.32617      119.69770     6448.05713      117.68100
    3   33    7     8099.41504      129.48441     7412.10693      129.67160
    3   33    8     2206.82910       76.31879     2313.38110       74.91675
    3   33    9      671.46332       63.38967      815.74811       61.90508
    3   33   10     5565.80713      113.91840     6485.11816      114.39150
    3   33   11     4742.12207      101.19860     4928.45898      103.81330
    3   33   12      382.54300       56.32009      761.03369       59.46842
    3   33   13     1172.59900       63.49575     1157.38000       64.62205
    3   33   14     1042.95703       63.42974      744.80627       60.44610
    3   33   15      597.70361       57.17603      466.21359       56.18722
    3   33   16     2081.82690       70.02202     1987.45898       73.17617
    3   33   17     2056.53394       72.49436     1722.22302       71.05963
    3   33   18     1168.68103       63.35143     1031.48401       64.63308
    3   33   19      215.24600       56.16072      148.93060       60.72562
    3   33   20     3134.13110       86.21614     2817.14404       87.24531
    3   33   21     2123.16089       81.16599     2405.76807       85.26351
    3   33   22      754.90833       64.91599      673.31439       69.74485
    3   33   23      220.05161       60.99217      277.62689       63.20585
    3   33   24       89.69156       65.72224      170.55991       62.03546
    3   33   25     1034.94202       73.69423     1244.41003       76.98601
    3   33   26      165.40300       63.45463       54.31447       65.21376
    3   33   27      249.05859       68.12200      100.01530       65.50260
    3   33   28      138.11481       69.12830       72.03982       66.85693
    3   33   29      155.97771       68.19283      106.66610       67.50391
    3   33   30      599.69153       70.10328      820.00763       73.83531
    3   33   31      509.32770       73.97919      466.88699       72.20177
    3   35    0     1270.48303       75.77313     1270.48303       75.77313
    3   35    1      721.74768       67.66233      908.23102       70.03175
    3   35    2     6353.80908      126.23230     7302.14600      126.96940
    3   35    3     4532.20215      101.72730     4278.44580      103.29300
    3   35    4     1307.14001       74.14802     1270.13904       73.67027
    3   35    5     5513.22510      107.65110     4908.40576      107.47550
    3   35    6     3186.98999       86.03210     2733.89209       85.77660
    3   35    7     5556.12695      109.32590     5442.82324      108.80250
    3   35    8     2981.85205       83.34081     3244.64795       82.35704
    3   35    9     4262.62793       94.89214     3711.40308       92.66275
    3   35   10      174.33490       56.07433      231.52499       53.92980
    3   35   11      561.21637       56.41977      317.21399       59.06849
    3   35   12      748.44843       57.70375      536.38678       58.71268
    3   35   13     3730.64111       89.56664     3483.69604       87.81013
    3   35   14     2072.19189       70.54659     1788.22205       69.91084
    3   35   15     1218.04102       64.16012     1131.23401       64.71335
    3   35   16      302.00562       56.13176      470.79239       58.35806
    3   35   17     2290.32202       78.73463     1981.61304       78.40970
    3   35   18     3288.85889       89.96743     3190.61108       91.29345
    3   35   19     1046.90100       77.44836     1133.16797       78.82391
    3   35   20     1312.46802       74.00296     1323.01099       77.30173
    3   35   21     4173.18799      103.81370     4500.12500      104.99830
    3   35   22     1736.10205       76.36621     1344.15100       78.79520
    3   35   23     1113.96204       74.38982     1147.44995       75.17680
    3   35   24      593.26367       69.95820      576.68182       74.41990
    3   35   25      266.24399       65.12781      388.00711       68.92748
    3   35   26      176.67770       66.72678      333.98920       66.52848
    3   35   27      361.29901       68.73890      312.29251       71.14970
    3   35   28      235.67360       68.90656      267.75479       69.08507
    3   35   29      200.86920       69.14845      151.08360       65.37862
    3   35   30     1109.33899       78.72856      992.76208       77.65778
    3   37    0      450.77551       64.01069      450.77551       64.01069
    3   37    1     7726.41016      135.84641     8046.93115      135.75850
    3   37    2    10015.00000      152.64990     9300.72852      153.19630
    3   37    3      547.11353       68.22910      540.22858       70.23366
    3   37    4      706.32428       68.68476      736.42603       69.51405
    3   37    5      884.53961       68.18087      797.82422       68.35371
    3   37    6     1743.46497       75.85299     2244.96411       77.20476
    3   37    7     2611.73096       79.14594     2628.66895       78.50729
    3   37    8     4207.21680       96.80051     3817.01099       93.86662
    3   37    9     4236.32910       98.07109     4273.91797       96.53190
    3   37   10     4632.84717       97.95798     3909.49097       96.85295
    3   37   11     3230.72510       88.64432     3667.45093       89.16081
    3   37   12      944.69000       62.22812      920.41748       63.22481
    3   37   13     1036.20496       62.79875      940.67358       62.75494
    3   37   14     3172.28296       88.00175     3180.02002       87.62241
    3   37   15      621.27142       62.36247      731.88623       62.61149
    3   37   16      234.44479       57.02342      392.72171       59.58413
    3   37   17      114.74770       57.98275      145.97839       58.18854
    3   37   18     2865.31592       90.54722     2647.07593       88.52879
    3   37   19      287.38489       64.92020      381.62329       64.94533
    3   37   20     3157.22803       92.67448     3128.78491       92.56670
    3   37   21      342.20801       62.62983      228.25330       65.10977
    3   37   22      867.92120       73.38579      791.97711       72.10590
    3   37   23      416.92111       67.95068      270.93250       68.67334
    3   37   24      401.28290       67.40107      420.18921       69.59928
    3   37   25     1889.05200       83.60281     1805.14001       82.05550
    3   37   26      490.41650       70.02079      532.84381       71.81432
    3   37   27      140.91000       66.91949      324.76459       70.27477
    3   37   28      365.62610       70.68803      483.42361       72.17377
    3   37   29      866.95868       74.69837      747.38000       71.51008
    3   39    0      808.25031       67.72578      808.25031       67.72578
    3   39    1      854.86047       66.04031     1031.83105       67.74361
    3   39    2      301.74060       61.14737      715.97888       65.59176
    3   39    3     3659.22998       98.07399     3736.43799       98.79452
    3   39    4     2054.12793       80.62878     1729.86597       80.27030
    3   39    5     3184.44995       89.20074     3206.51001       93.95200
    3   39    6     4204.67383       93.17065     3747.98291       91.37028
    3   39    7     2204.80811       79.68463     2522.18799       82.33493
    3   39    8     1700.92896       72.73779     1751.61804       71.04373
    3   39    9      670.33539       58.06982      347.65869       58.28391
    3   39   10     3560.30298       93.92567     3158.48389       92.39417
    3   39   11     1558.82300       71.82489     1037.61694       70.47829
    3   39   12     1765.75195       73.18600     1566.85901       72.99963
    3   39   13      926.84808       62.76423      678.65198       63.54898
    3   39   14      447.04929       59.24263      493.66409       58.75611
    3   39   15     1411.28503       73.82215     1867.74805       74.16815
    3   39   16      315.32660       61.31239      344.19049       63.36795
    3   39   17     2061.97192       78.20750     2383.34009       84.19863
    3   39   18      478.22449       64.29535      405.90329       65.58855
    3   39   19      710.78851       70.47859      662.08331       69.09370
    3   39   20      907.96948       72.40324      928.45587       72.35836
    3   39   21      112.76420       64.05292      225.71831       64.89719
    3   39   22      206.48050       66.09071      261.43179       62.58001
    3   39   23      141.52750       64.00949       51.87989       63.15152
    3   39   24      339.63000       68.12883      385.98999       65.18452
    3   39   25      503.77670       69.67052      541.81738       68.87955
    3   39   26       18.36747       63.58877       39.13140       66.36801
    3   39   27      102.25080       62.67996      192.90030       65.55540
    3   41    0     3853.19409       97.16248     3853.19409       97.16248
    3   41    1      130.33971       59.92186      254.30569       63.50674
    3   41    2      373.42831       66.09394      535.14032       68.73598
    3   41    3      511.44370       72.28188      989.09967       75.14517
    3   41    4     1623.80396       78.52984     1189.08704       79.37131
    3   41    5     1114.40503       72.22808     1046.60400       70.01644
    3   41    6      766.97601       60.94922      819.39117       65.94721
    3   41    7      121.58960       56.17033      125.29780       55.29787
    3   41    8      851.35962       62.97844      881.58539       61.27085
    3   41    9      264.46881       61.38136      278.94061       56.90111
    3   41   10     2433.63892       85.06422     2210.94189       80.45442
    3   41   11      461.66281       68.42586      469.60159       58.28136
    3   41   12      797.42493       63.28096      504.19720       65.51206
    3   41   13      471.51389       61.21333      392.38751       62.07807
    3   41   14     1349.90198       68.51897     1429.26794       70.42854
    3   41   15     2251.35010       77.94305     1858.31006       76.25964
    3   41   16     2037.53003       80.21908     2188.47705       81.59659
    3   41   17      535.36627       67.08232      683.57178       68.66822
    3   41   18      592.69281       66.88604      447.83759       62.05104
    3   41   19      414.18829       63.48085      351.18259       62.77487
    3   41   20      386.89551       60.84639      159.35460       63.32334
    3   41   21      547.48407       63.31509      485.28659       66.89273
    3   41   22      107.12460       58.54381      189.92709       63.95496
    3   41   23      222.87070       62.19872      153.44501       63.06607
    3   41   24      118.35470       64.48663      168.03011       63.79919
    3   41   25      311.41040       67.92299      353.61069       65.75172
    3   41   26      306.34921       68.07985      180.45280       66.21622
    3   43    0      308.50381       68.58438      308.50381       68.58438
    3   43    1      936.17157       70.25882      850.69232       69.23523
    3   43    2      503.24438       70.11726      422.00980       74.48088
    3   43    3      424.58951       61.16615      436.83289       62.35468
    3   43    4      993.81732       74.69325      903.05249       77.46315
    3   43    5     1366.34900       80.08803     1301.35095       75.35217
    3   43    6       53.44996       54.57089       -6.86119       55.52880
    3   43    7     1111.44897       64.52437     1067.78601       63.24847
    3   43    8      168.10181       55.51203      194.80200       67.80494
    3   43    9     1050.29797       79.01191     1029.32104       66.91222
    3   43   10      211.27420       62.86051      312.14651       58.01168
    3   43   11      351.58881       65.66128      386.61679       60.32001
    3   43   12     2782.42505       85.96738     2615.26294       86.36864
    3   43   13     1198.21497       69.84588     1194.23401       70.07631
    3   43   14     1197.52100       71.54140      873.27191       67.71946
    3   43   15      247.51939       59.74059      412.22351       61.90597
    3   43   16      661.26813       63.48115      599.21558       63.00227
    3   43   17      412.24841       62.94296      311.72339       64.24415
    3   43   18      228.94870       59.97035      170.25639       62.96204
    3   43   19      166.87910       62.88186      343.15631       59.86880
    3   43   20      225.49229       64.83785      354.60840       65.79144
    3   43   21      417.12759       65.66422      544.14783       68.08871
    3   43   22       54.89842       60.99810      171.53169       63.59668
    3   43   23      285.60059       60.06344      197.04790       63.75583
    3   43   24      514.73907       65.02839      266.16971       64.42136
    3   45    0      209.60590       68.73250      209.60590       68.73250
    3   45    1      886.76758       79.04004      805.94537       77.21673
    3   45    2      538.77588       63.91611      539.71619       84.59927
    3   45    3      312.19431       62.30651      252.58150       62.42917
    3   45    4      626.44177       79.87409      496.56860       78.89952
    3   45    5      145.29581       60.49747      141.14639       80.11487
    3   45    6      205.06720       80.88131      366.12579       76.97443
    3   45    7      945.93658       70.13457      764.28271       79.19422
    3   45    8      274.14719       63.08408      302.72379       63.08170
    3   45    9      376.09860       62.72009      474.35059       58.77223
    3   45   10       84.66830       58.18649      158.74620       57.52668
    3   45   11      469.36411       62.24843      413.19131       57.04017
    3   45   12     1011.48999       65.02525      982.17279       65.39694
    3   45   13      712.24689       64.17631      489.34320       56.83369
    3   45   14     2274.57300       80.82741     2188.63599       81.05090
    3   45   15      277.56171       60.24251      382.94299       61.94608
    3   45   16      501.76260       60.47380      344.59091       63.90423
    3   45   17      462.86661       64.81166      609.55408       66.34285
    3   45   18      169.90311       62.80547      172.52390       58.69787
    3   45   19      663.57568       69.28441      865.55951       70.64175
    3   45   20      538.01178       67.66016      480.37421       66.63658
    3   45   21      146.83130       63.74783      216.03870       65.41953
    3   45   22      396.99789       64.24057      391.05920       61.66529
    3   47    0       56.01815       78.85665       56.01815       78.85665
    3   47    1      161.78250      108.46330      317.72531       74.57494
    3   47    2      267.56891       80.51566      256.59979      108.49400
    3   47    3     1353.28198       95.18708     1068.18201       96.35489
    3   47    4      329.57800       75.67511      291.36411       82.96303
    3   47    5      425.84698      166.18730      151.93300       93.47665
    3   47    6     1262.20105       73.55075     1531.38501       88.44357
    3   47    7      303.41931       88.37662      278.58801       89.87654
    3   47    8      937.19208       71.53963      865.59869       80.67648
    3   47    9      145.98689       59.76163      153.29379       70.17857
    3   47   10      546.77521       59.72170      491.72061       62.50406
    3   47   11      120.42330       60.04076      107.43540       55.48344
    3   47   12       58.50817       56.43821       70.32150       53.72162
    3   47   13      165.46040       57.68137      246.16490       57.36613
    3   47   14      203.97240       58.51769      108.31530       55.28164
    3   47   15      292.52179       59.16015      288.63391       56.71263
    3   47   16       89.85219       57.78690      228.68390       57.33987
    3   47   17      281.61011       59.83330      155.88789       62.06409
    3   47   18       52.07074       61.30521      175.97430       61.88260
    3   47   19      312.86649       66.26389      163.09770       64.69070
    3   49    0      788.30328       82.87272      788.30328       82.87272
    3   49    1      133.65910      121.64190      303.72681      130.24370
    3   49    2      890.73389       88.02402     1114.20105      116.04470
    3   49    3      614.29547      111.16040      646.88232       81.91006
    3   49    4      604.96802       77.72522      748.64911       88.08393
    3   49    5     1186.25305      100.34290     1305.89600      132.91840
    3   49    6      263.31549       87.59465      163.63969       68.40606
    3   49    7      184.06970       84.08730       73.13936       94.41092
    3   49    8       52.12440       65.34839      254.95540       62.82470
    3   49    9      510.74451       72.41296      478.17819       73.31835
    3   49   10       70.75793       58.71626      149.36279       58.76393
    3   49   11       85.11446       57.95432       -9.77390       52.40110
    3   49   12      216.78059       60.59590      292.34979       57.95255
    3   49   13       29.85522       55.57150       90.63239       53.14797
    3   49   14      132.00529       57.82821      128.82220       53.78901
    3   49   15      135.06970       59.71456      196.84711       58.29651
    3   49   16       14.26355       58.30976       62.93673       57.17550
    3   49   17      217.43449       59.03856      227.71970       61.85722
    3   51    0      842.94281      106.80640      842.94281      106.80640
    3   51    1      302.09381      103.81420       21.11365       85.70198
    3   51    2      413.83481      100.31380      191.38620      122.49470
    3   51    3       73.71175      132.73689      319.43890       88.48724
    3   51    4      128.99870       70.49381      165.21021       75.82200
    3   51    5      427.71710       88.93503      696.61853      179.59480
    3   51    6      271.01801       70.19365      348.93860       92.49749
    3   51    7      164.65230       77.84635      120.96830       90.83886
    3   51    8      394.68671       82.03067      305.56949       76.72803
    3   51    9      164.24460       72.28804      175.15060       68.06220
    3   51   10      350.66129       63.05480      322.49200       65.10649
    3   51   11      103.89650       63.33059      126.54320       55.50903
    3   51   12       98.47870       58.43068       42.51509       54.11338
    3   51   13      300.20749       56.46619      322.16541       59.94134
    3   53    0      248.19740      190.21660      248.19740      190.21660
    3   53    1      298.41321       88.86960      323.82590       90.94052
    3   53    2      181.55740      100.09890        0.00000        0.00000
    3   53    3       45.20938      101.32840      136.98270       74.46911
    3   53    4      619.34332       89.44701      759.61212      145.08510
    3   53    5       14.52780       73.51793       15.64404      103.47170
    3   53    6       45.33908       65.09880      114.17450       70.02794
    3   53    7      283.68289       78.11328      188.28990       99.10043
    3   53    8      155.77299       67.77106      282.91641       83.59794
    4    0    0    43596.14060      644.25647    43596.14060      644.25647
    4    0    1     1218.10901       38.02853     1218.10901       38.02853
    4    0    2      742.95282       29.57887      742.95282       29.57887
    4    0    3    12810.04000      165.62970    12810.04000      165.62970
    4    0    4    18262.77930      218.38850    18262.77930      218.38850
    4    0    5     7275.71094      110.91020     7275.71094      110.91020
    4    0    6     1618.63196       45.41246     1618.63196       45.41246
    4    0    7    10426.08010      143.34109    10426.08010      143.34109
    4    0    8    53644.42970      549.81342    53644.42970      549.81342
    4    0    9      160.11639       19.58962      160.11639       19.58962
    4    0   10     5410.08691       92.37090     5410.08691       92.37090
    4    0   11     1815.32104       49.99727     1815.32104       49.99727
    4    0   12     2155.69409       55.34967     2155.69409       55.34967
    4    0   13      205.13519       24.27552      205.13519       24.27552
    4    0   14     2166.35498       57.24877     2166.35498       57.24877
    4    0   15    13551.70020      175.00180    13551.70020      175.00180
    4    0   16     3940.05493       80.33611     3940.05493       80.33611
    4    0   17      657.22968       43.74121      657.22968       43.74121
    4    0   18      517.08588       41.35432      517.08588       41.35432
    4    0   19     1634.01001       56.53352     1634.01001       56.53352
    4    0   20    26118.06050      286.07141    26118.06050      286.07141
    4    0   21     3965.49390       85.57978     3965.49390       85.57978
    4    0   22     2670.14600       72.42721     2670.14600       72.42721
    4    0   23     1463.11597       59.44640     1463.11597       59.44640
    4    0   24    16273.87990      206.78030    16273.87990      206.78030
    4    0   25      956.07953       55.06115      956.07953       55.06115
    4    0   26     1463.66895       60.21661     1463.66895       60.21661
    4    0   27     4791.21484       93.97829     4791.21484       93.97829
    4    0   28     6295.14502      111.63980     6295.14502      111.63980
    4    0   29      145.82260       44.66224      145.82260       44.66224
    4    0   30     3027.14600       79.45243     3027.14600       79.45243
    4    0   31      540.26367       51.84081      540.26367       51.84081
    4    0   32       87.12927       53.16520       87.12927       53.16520
    4    0   33     1557.92004       77.44727     1557.92004       77.44727
    4    0   34     1005.96600       69.17697     1005.96600       69.17697
    4    0   35      945.95813       72.53056      945.95813       72.53056
    4    0   36      -23.12266       62.92943      -23.12266       62.92943
    4    0   37     1312.56799       73.71680     1312.56799       73.71680
    4    0   38     1408.99500       74.43251     1408.99500       74.43251
    4    0   39      868.04669       70.27255      868.04669       70.27255
    4    2    0     5322.61621      127.07240     5322.61621      127.07240
    4    2    1     5222.25977      105.36810     4942.20703      100.89020
    4    2    2     6839.66699      133.84160     8850.11523      133.94189
    4    2    3    10207.21000      148.40540     8960.27637      148.40379
    4    2    4     7308.75977      120.63700     9213.34766      120.77480
    4    2    5    13637.25980      182.66679    15439.15040      182.76070
    4    2    6     7769.15186      125.25310     9700.38672      125.44700
    4    2    7    11733.99020      171.95520    15166.21000      172.16090
    4    2    8     7993.01611      119.67800     5285.46924      119.21010
    4    2    9     1936.64001       45.28977     1169.10596       45.02205
    4    2   10     1509.91394       39.66619      754.95190       39.16072
    4    2   11      452.07181       28.85024      537.82648       28.99530
    4    2   12     1344.93201       47.65853     1887.93298       47.84591
    4    2   13     1553.52600       47.96615     1643.72595       48.27274
    4    2   14     1607.62903       53.89710     2141.14111       52.80449
    4    2   15     5268.89111       88.40562     4220.66699       87.98660
    4    2   16     6090.30811      107.06100     6555.35010      106.79370
    4    2   17     2840.89502       67.23930     2206.53809       66.38974
    4    2   18     2382.58789       65.37953     2430.04297       66.21194
    4    2   19     6353.32520      107.02930     6038.02393      103.04510
    4    2   20     6713.55420      112.70590     6612.08496      109.64010
    4    2   21    11739.83980      151.42641     9613.29785      150.77789
    4    2   22      731.57068       47.57521      355.43271       45.71548
    4    2   23     7782.52979      123.10140     7863.26416      123.12130
    4    2   24      305.39621       46.38945      319.47589       46.38160
    4    2   25     2660.50000       75.60166     2842.54907       75.65342
    4    2   26     6127.80322      106.84920     6207.21289      108.82290
    4    2   27      468.74380       48.49857      396.06171       48.54950
    4    2   28     2001.29504       64.23445     1754.33398       66.00208
    4    2   29     5916.85205      110.74180     6468.28320      110.95350
    4    2   30     1172.39294       58.33248      942.35327       60.90902
    4    2   31      256.23990       57.26347      569.35242       56.53704
    4    2   32      140.93640       60.45285      149.74780       58.89846
    4    2   33     1563.17603       71.13553     1639.36499       75.05217
    4    2   34      798.91663       67.65410      810.23743       69.54130
    4    2   35      920.97278       67.46583      686.28912       68.80721
    4    2   36      420.70789       64.74593      353.54849       67.71402
    4    2   37     1844.62000       80.76440     1915.86401       82.51575
    4    2   38      128.05521       63.88715      216.47710       63.71275
    4    2   39       80.91647       63.86008      276.85019       66.84242
    4    4    0     5823.37012      135.45129     5823.37012      135.45129
    4    4    1     5288.62500      120.74830     4684.66406      102.61400
    4    4    2    21518.73050      272.84409    18773.28910      272.72070
    4    4    3    15754.63960      208.65109    13027.33980      208.46201
    4    4    4     1436.13599       44.44347     1700.59802       44.27135
    4    4    5      443.73621       24.95466      482.46011       25.03135
    4    4    6    17355.43950      211.74150    17671.08010      211.72980
    4    4    7     2798.85693       65.62804     3493.26709       65.79739
    4    4    8     6136.24121       88.51057     4142.34521       88.39095
    4    4    9     5347.66016       84.79888     4160.62500       84.47569
    4    4   10     1647.64697       46.98994     1586.43896       47.08871
    4    4   11     8927.06348      129.71080     9058.04395      129.75200
    4    4   12     5388.88721       90.71867     4955.55908       90.42233
    4    4   13    12459.34960      149.52480     9680.56738      148.96840
    4    4   14     2024.57397       56.81981     2175.86499       56.67766
    4    4   15    13962.71970      179.09419    14501.13960      182.21570
    4    4   16     1713.71204       58.30150     1985.61694       57.37667
    4    4   17     1327.43799       54.15000     1634.12000       54.34399
    4    4   18     8014.59717      130.16521     9175.05957      130.67490
    4    4   19     9348.90820      128.40340     7290.85400      128.02071
    4    4   20     3247.33301       80.33828     3746.94604       79.51966
    4    4   21    10700.36040      141.29410     8864.83203      143.17650
    4    4   22     2050.54199       66.40334     2324.21899       67.26619
    4    4   23    11663.57030      160.87700    11362.84960      160.56419
    4    4   24      657.50348       49.72457      465.10251       49.65974
    4    4   25     3935.46289       85.13667     3467.05200       84.76276
    4    4   26     2529.97803       70.70272     2490.52100       71.58070
    4    4   27     5848.87109      106.33500     5613.93506      104.74590
    4    4   28     5026.53076      101.22730     5459.53906      101.21270
    4    4   29     5412.00684      102.83660     5028.50391      102.53480
    4    4   30      927.35303       61.04827     1096.75403       57.43774
    4    4   31     2282.16406       72.51764     1693.67798       69.76821
    4    4   32      356.26379       60.26997      227.88730       60.02916
    4    4   33      258.41260       59.33619      164.34500       58.51517
    4    4   34      652.49548       66.91401      586.82532       64.70439
    4    4   35      924.09241       67.77559     1017.29797       69.79617
    4    4   36      614.71167       61.30225      479.07001       64.05125
    4    4   37      878.75159       68.35820      994.74518       71.97836
    4    4   38      264.11560       58.48991      148.78450       65.07957
    4    4   39      288.80209       63.16361      283.10501       66.59097
    4    6    0     1844.93896       69.34415     1844.93896       69.34415
    4    6    1       41.63695       17.37751      140.91150       16.12742
    4    6    2     1534.40796       54.92763     2081.93604       55.05378
    4    6    3    26081.35940      287.43301    24459.33980      332.05539
    4    6    4     4356.34619       88.56017     5472.54395       85.77402
    4    6    5     3617.66602       61.75437     2128.57495       61.49364
    4    6    6      416.11771       22.82223      256.16241       22.36869
    4    6    7     5094.97021       88.97122     5170.18701       88.89552
    4    6    8      262.48120       28.54776      869.84583       28.71419
    4    6    9     2320.04395       56.33543     2280.16504       56.03001
    4    6   10     3326.00488       69.03224     3379.81494       69.73918
    4    6   11      415.86810       24.99686      143.99409       24.81315
    4    6   12     2522.73901       62.56627     2894.70093       62.56470
    4    6   13     5410.51318       98.13454     6398.61816       98.49197
    4    6   14     1683.89600       55.91848     2310.45605       56.25685
    4    6   15     1931.94104       54.40363     1556.15295       53.78080
    4    6   16      141.34050       35.42463      194.57381       37.96534
    4    6   17    11632.84960      168.61079    13609.54980      169.09470
    4    6   18     4530.22705       88.89535     4347.54199       88.68780
    4    6   19      249.68359       40.33700      368.08810       42.76944
    4    6   20     4655.27295       88.02691     4255.11279       88.15259
    4    6   21      106.23250       41.57729      211.82620       43.32579
    4    6   22    18780.67970      213.76550    17005.58010      220.46761
    4    6   23     5740.58398      109.49570     6735.38916      110.02840
    4    6   24     5129.66504       94.54823     4406.82080       92.76356
    4    6   25     1856.18506       65.33467     1885.29700       64.72759
    4    6   26     4298.25000       90.51411     4130.04590       91.73663
    4    6   27     3415.88989       84.03349     3425.57690       84.20110
    4    6   28     3500.15405       83.45661     3409.74194       84.30939
    4    6   29     5040.58984       99.51167     4788.09814       98.87593
    4    6   30      143.63550       54.61065      138.65710       53.19151
    4    6   31     5483.93506      105.86930     4787.26514      104.82450
    4    6   32      203.20081       59.72815      390.16141       58.80738
    4    6   33      660.40662       63.89460      574.83063       66.76728
    4    6   34     1158.75903       70.28822     1027.18298       71.51711
    4    6   35      782.94531       68.91788      875.38977       68.47836
    4    6   36      448.20459       64.05067      470.90860       64.20643
    4    6   37      979.78967       67.57568      828.57648       67.81387
    4    6   38      744.75519       64.49909      456.07379       67.14133
    4    6   39      326.35071       61.35090      380.99219       65.01544
    4    8    0       52.07708       12.62544       52.07708       12.62544
    4    8    1     7871.07617      114.83330     7430.31592      114.77610
    4    8    2     6189.87988       95.73204     5512.64893       95.69373
    4    8    3     4092.83301       72.94957     3417.96606       72.85064
    4    8    4     2272.73291       55.64388     2374.96411       55.48518
    4    8    5     7302.87891      112.65370     7530.60303      112.78630
    4    8    6      632.28839       30.61367      681.57782       31.76057
    4    8    7    10303.45020      128.85229     7790.07812      128.50090
    4    8    8     1337.35095       42.02970     1245.04004       41.89108
    4    8    9     1488.26501       39.43226      742.05109       38.70740
    4    8   10     2332.93701       55.68546     2050.60400       55.55381
    4    8   11      454.64801       26.51408      214.16051       27.21732
    4    8   12      648.54773       30.88316      262.69431       30.12832
    4    8   13     1026.66895       42.95243     1170.40601       42.26733
    4    8   14     9157.22559      134.59959    10033.15040      134.70990
    4    8   15     6156.56201      105.82270     6623.21777      103.31140
    4    8   16     2774.30591       65.17037     1900.25903       65.15985
    4    8   17      473.03409       44.77393      677.51648       43.89353
    4    8   18    26570.18950      298.80679    26059.10940      298.86169
    4    8   19     2164.16504       66.75440     2351.02905       67.20835
    4    8   20     6043.89600      108.73560     6454.43506      109.39130
    4    8   21    36012.96090      392.78439    36512.96090      377.29221
    4    8   22     3026.50098       75.89887     2849.23193       75.26444
    4    8   23     1116.41504       54.18379      819.90302       54.86497
    4    8   24      704.99103       50.24956      492.60300       50.35317
    4    8   25     2063.49390       67.00674     1714.20496       67.79844
    4    8   26     8426.27246      133.09880     8323.43457      132.89120
    4    8   27     2112.01392       68.49637     2021.16504       69.79118
    4    8   28     2838.83105       79.44147     3223.08203       80.62179
    4    8   29     5824.78418      107.06580     5574.22998      107.12970
    4    8   30     1299.67102       68.83924     1631.23706       68.97773
    4    8   31     1770.30200       76.48832     2094.04297       77.67826
    4    8   32     2465.85596       82.91016     2621.22192       83.56678
    4    8   33      575.42828       65.98034      527.40332       67.41078
    4    8   34      901.63641       68.55096      664.84308       65.27417
    4    8   35      423.99689       65.37212      460.66501       63.12681
    4    8   36      287.91440       60.53313      311.08109       58.88202
    4    8   37      192.31050       62.52993       67.38895       61.22715
    4    8   38      545.94012       65.79243      741.47388       67.02593
    4    8   39      237.91479       58.81221      224.43030       62.75190
    4   10    0     3610.25293       74.24637     3610.25293       74.24637
    4   10    1     1753.29199       44.07579     1213.59705       43.73291
    4   10    2    10842.36040      148.38820    11094.00980      148.46120
    4   10    3     7574.58789      113.14630     7225.73291      113.08440
    4   10    4     2317.78003       57.72694     2608.69409       56.33932
    4   10    5     3856.33594       75.61242     3961.14893       75.65130
    4   10    6      786.77942       41.47911     1798.72302       41.61238
    4   10    7     2203.09106       52.12300     1801.89600       51.99067
    4   10    8     3380.13599       66.69331     2847.91211       66.70682
    4   10    9      299.75861       23.34315      140.57449       23.06568
    4   10   10     1055.00403       39.73826     1016.36102       39.53326
    4   10   11     1633.44702       51.57172     1968.55505       51.29882
    4   10   12     7100.82520      108.65160     6758.15723      108.79680
    4   10   13     1795.75598       55.19756     2068.67310       55.68831
    4   10   14     1465.18799       49.85851     1294.76697       50.17853
    4   10   15     2013.88501       63.69537     3035.72705       65.03222
    4   10   16    12488.46000      172.94890    13507.23050      167.86340
    4   10   17     8912.00293      135.71130     9129.99512      135.42780
    4   10   18    29383.06050      327.23990    29346.34960      327.34799
    4   10   19    16338.87990      199.23260    15539.73050      192.95140
    4   10   20     1703.82495       61.94359     1695.62598       61.79742
    4   10   21     4678.03613       96.36423     5185.27783       96.59895
    4   10   22    11073.92970      151.00380     9669.96191      151.02150
    4   10   23    12284.38960      167.14841    11740.24020      167.05800
    4   10   24     1858.43005       70.34073     2435.72900       70.96985
    4   10   25      830.53198       54.64989      723.98932       55.42397
    4   10   26     3096.91602       79.46742     3500.68311       82.51266
    4   10   27      603.03583       50.68077      587.12341       49.70797
    4   10   28      137.50140       45.89520      404.13620       44.87154
    4   10   29     1508.44897       62.74253     1457.28699       64.04427
    4   10   30     1498.16394       67.44614     1575.46704       67.33506
    4   10   31     4294.72998       96.20662     3928.80396       95.32659
    4   10   32      417.68771       63.06610      449.32840       65.39780
    4   10   33      240.17999       63.01180      352.13431       65.19324
    4   10   34     1246.17004       72.33784     1295.92798       74.77107
    4   10   35      156.86099       62.31194       30.26910       60.15508
    4   10   36       57.39134       57.88853       98.34692       62.07948
    4   10   37      588.77832       67.29544      512.65637       66.47238
    4   10   38      307.98389       63.62967      269.16830       61.87590
    4   12    0     2540.03296       58.99160     2540.03296       58.99160
    4   12    1      800.35992       31.42763      551.71417       31.67365
    4   12    2     7941.85498      113.58790     6933.68311      113.51790
    4   12    3     1042.81995       32.00401      328.33109       31.43798
    4   12    4      805.57593       32.98354      651.19922       32.89019
    4   12    5     3636.73608       64.95757     2085.60498       62.36353
    4   12    6      897.92468       30.89353      317.22610       30.47003
    4   12    7     6997.74219       96.09959     4588.89307       95.54822
    4   12    8     1842.61694       52.48387     2001.76904       52.08271
    4   12    9     9255.05664      122.19820     7323.31396      121.67500
    4   12   10     3693.93506       78.10862     4372.00195       78.26873
    4   12   11    39443.32030      399.00140    36462.41020      390.65250
    4   12   12     6043.79199      105.85430     7007.33105      104.17900
    4   12   13     1691.78406       50.54263     1080.24097       50.41640
    4   12   14     5928.42383       94.02158     4538.30322       93.71132
    4   12   15     3260.74194       78.13092     3764.12695       76.94048
    4   12   16    13573.29000      175.94260    13014.95020      175.85590
    4   12   17     2226.01294       61.16295     1368.34900       60.94729
    4   12   18     7291.65576      116.95300     6867.03516      116.80730
    4   12   19     6628.30518      114.70020     7001.47998      115.12980
    4   12   20     8117.80518      121.93800     6805.54492      122.20740
    4   12   21     4070.70508       90.76073     4504.35791       91.57979
    4   12   22     3244.10205       82.16249     3473.78711       83.14307
    4   12   23     8718.30176      134.22110     8369.25977      135.69321
    4   12   24    11938.46000      163.65359    11875.48050      161.86520
    4   12   25     9491.64941      141.95700     9041.53711      142.16600
    4   12   26     4528.76611       92.94913     4278.58398       92.76941
    4   12   27      704.07379       51.29974      519.90277       51.59389
    4   12   28      239.28290       48.69073      311.09320       50.28555
    4   12   29     2170.70703       72.27454     2061.01709       72.66407
    4   12   30      942.69592       65.50820      978.97888       64.73338
    4   12   31      199.21420       59.50076      233.11240       60.08371
    4   12   32      826.97467       64.84877      707.71100       65.00816
    4   12   33     1020.22699       69.51049     1151.12402       69.50926
    4   12   34      180.74280       62.76028      174.06461       65.53848
    4   12   35     1669.78601       75.79127     1768.29004       78.95502
    4   12   36      183.54300       60.33226      118.58830       62.99331
    4   12   37      340.52081       65.24304      366.90820       65.26935
    4   12   38      200.59950       64.73019      313.88239       62.46392
    4   14    0     2504.26807       59.04305     2504.26807       59.04305
    4   14    1     2514.28296       54.20856     1721.09302       53.99314
    4   14    2     1151.35803       38.22115      818.67657       38.32199
    4   14    3      478.53741       26.67154      241.36659       26.55275
    4   14    4      608.10663       28.26177      238.49060       27.42608
    4   14    5      335.50079       28.25426      518.64978       28.22986
    4   14    6     6482.17480      105.59690     6019.80420      102.27750
    4   14    7     1445.96802       45.94993     1366.31006       45.76991
    4   14    8     7040.11279      102.44390     5528.56689      102.12770
    4   14    9       65.74249       25.13833      188.04871       25.91267
    4   14   10     3558.52393       79.13676     4455.24707       79.03567
    4   14   11     2830.69092       65.56078     2788.33301       66.27921
    4   14   12     3906.53003       79.82107     3789.53491       79.29884
    4   14   13    15000.98050      189.28481    15486.65040      189.28920
    4   14   14     6217.97998       93.71030     4152.19482       93.21991
    4   14   15     1012.62402       49.85583      786.97900       49.12932
    4   14   16    10609.29980      150.65849    10505.94040      151.12410
    4   14   17     3195.05200       74.80661     2918.51611       74.69717
    4   14   18      373.09341       47.39365      633.53931       48.59912
    4   14   19     4005.47998       86.63986     4242.55615       86.76762
    4   14   20     4136.25098       87.12216     3696.95801       87.50036
    4   14   21     3588.40894       86.05705     3990.77295       87.56844
    4   14   22     1694.25806       65.29637     1750.49402       65.37551
    4   14   23     6870.19824      115.48070     6233.11621      115.88210
    4   14   24     8909.57910      138.85519     9059.68262      137.52361
    4   14   25      139.34790       47.17664       65.93133       48.54358
    4   14   26     4211.36719       92.08300     4781.97314       94.08221
    4   14   27     2564.62988       75.74920     2690.90210       77.18020
    4   14   28     5438.42676      104.82150     4956.95410      104.35480
    4   14   29      875.40997       62.99654      812.95251       59.84873
    4   14   30       70.82564       59.95922      237.92039       60.93005
    4   14   31       33.64053       59.17895      181.06500       58.66415
    4   14   32       81.21294       59.82950      122.52500       61.99365
    4   14   33      541.50348       63.45877      510.50491       66.39641
    4   14   34      320.35971       64.03375      410.05331       65.49356
    4   14   35      317.15451       63.70642      412.97650       65.02850
    4   14   36      133.65871       58.50354      320.20889       64.79398
    4   14   37      745.01257       62.74603      751.56268       63.39812
    4   14   38      162.53200       59.91389      146.70700       61.17326
    4   16    0     7540.85010      115.47450     7540.85010      115.47450
    4   16    1     1869.03198       56.85250     2704.95288       57.54696
    4   16    2     6457.58789       92.01066     4307.44824       91.54707
    4   16    3     2946.66992       71.73408     3981.14404       71.94731
    4   16    4     2014.95300       51.27830     1547.73206       51.19421
    4   16    5     2741.61597       58.72025     1817.81494       58.42615
    4   16    6       43.70928       26.61711      288.33881       26.11565
    4   16    7     2381.87402       54.41974     1368.08398       53.98336
    4   16    8     3009.61304       79.52039     5298.62500       80.21685
    4   16    9     2807.76196       67.32674     3263.04199       71.46275
    4   16   10     2227.49805       60.07425     2241.77100       59.75696
    4   16   11     1445.94202       51.48914     1376.69995       50.54537
    4   16   12     2496.05688       64.45499     2393.36792       64.14143
    4   16   13      581.69818       46.36834     1019.14398       45.47112
    4   16   14     2305.78711       70.38354     2916.68506       70.25921
    4   16   15     1655.04297       57.96662     1446.34705       59.92595
    4   16   16     3612.79199       79.74358     2994.34399       80.06416
    4   16   17    22408.03910      262.96811    22226.14060      262.63260
    4   16   18      887.58398       56.90758     1293.65405       57.49653
    4   16   19      759.58179       51.61688      682.26038       52.13867
    4   16   20      487.76440       47.55750      447.42789       47.39865
    4   16   21      868.28461       56.86293     1358.89099       60.01735
    4   16   22     3630.51001       85.82991     3398.37695       85.12395
    4   16   23     3282.69800       82.66888     3278.31592       81.78527
    4   16   24     4987.75195       97.38908     4814.05078       98.44760
    4   16   25      196.38350       48.44112       96.79971       49.71839
    4   16   26     5494.04785      105.02600     5369.35791      104.01750
    4   16   27     3132.14600       78.78148     2965.14307       78.23718
    4   16   28     2481.23291       76.19463     2424.64795       75.82549
    4   16   29     1263.96497       74.08046     1132.79700       70.93323
    4   16   30     1423.20398       74.43946     1225.18604       72.89307
    4   16   31     1596.49194       75.77262     1446.09204       73.82235
    4   16   32      565.46362       71.95888      793.96539       67.56363
    4   16   33      481.68359       65.65434      411.92050       64.99667
    4   16   34       -3.58701       58.84096       20.95037       60.72799
    4   16   35      189.35570       64.79501      381.11761       62.26786
    4   16   36      189.50150       64.49285      413.33789       63.04498
    4   16   37      348.66870       65.83465      476.22009       64.41076
    4   18    0      419.20740       34.40372      419.20740       34.40372
    4   18    1     1409.52600       48.11769     1208.53699       49.11759
    4   18    2     1733.88306       65.19879     3310.59204       62.91171
    4   18    3      266.56689       31.19200      224.80701       29.65820
    4   18    4     9771.91895      145.10339    11588.57030      145.51860
    4   18    5      342.66089       30.84384      203.57970       30.70197
    4   18    6     2588.94995       61.18972     2105.41211       61.06980
    4   18    7      130.98421       30.18396      439.27170       32.10726
    4   18    8      725.76270       36.55829      332.88901       37.08691
    4   18    9     1442.43396       52.01345     1732.14795       53.51419
    4   18   10     5959.67920      110.20790     7641.32910      110.40750
    4   18   11     3170.41797       73.16716     3218.68188       72.59840
    4   18   12     8130.05518      122.59710     7818.85596      122.71330
    4   18   13     1059.07996       58.86034     1786.12000       58.33580
    4   18   14     4676.12500       91.25668     4151.33496       92.20589
    4   18   15     7508.04590      119.54580     6889.95605      119.45650
    4   18   16     6207.33203      109.22330     5864.16895      108.33330
    4   18   17    12554.07030      171.46100    12574.05960      171.49890
    4   18   18      899.06543       56.63000      856.09088       55.65092
    4   18   19     1118.59302       56.85402     1439.78101       59.51644
    4   18   20     1129.39099       58.79263     1185.38098       58.66637
    4   18   21    10335.07030      151.78070    10286.28030      151.47569
    4   18   22     1673.46204       66.29683     1581.99304       66.86060
    4   18   23     5518.47412      106.97880     5583.30420      106.83760
    4   18   24     2001.97705       71.56103     2300.71509       71.85033
    4   18   25     4953.56982       99.31332     5048.37598      101.20170
    4   18   26     1164.64099       63.09492     1493.07104       63.55997
    4   18   27     6461.24707      112.81390     5939.50000      112.58860
    4   18   28      752.53510       68.18465      627.50781       67.47644
    4   18   29     1024.01099       81.70227     1124.66394       79.33996
    4   18   30      835.90887       70.11829      859.84558       68.71415
    4   18   31      572.75092       71.40352      504.12289       67.69008
    4   18   32      775.92743       69.66080      812.30341       70.67914
    4   18   33      260.13220       66.56970      279.39651       66.29792
    4   18   34      811.81128       71.77093     1008.08301       68.50788
    4   18   35      693.75281       67.27003      701.85638       66.16578
    4   18   36     1116.55603       71.77961     1223.71204       71.30936
    4   18   37      364.62500       63.45297      428.28931       64.30724
    4   20    0      734.56299       42.12106      734.56299       42.12106
    4   20    1      169.02721       29.97528      111.37850       29.96615
    4   20    2      422.74670       34.40965      262.57251       34.72483
    4   20    3      143.54790       31.66384      191.11850       29.22979
    4   20    4     2916.38501       70.63210     2725.01392       66.37216
    4   20    5     4690.72607       83.03355     3881.86011       83.20001
    4   20    6      377.38171       36.15696      330.50290       33.49168
    4   20    7     4963.63623       88.51068     4445.60205       87.57276
    4   20    8      772.51062       47.11437     1154.32898       46.63205
    4   20    9     7455.96094      116.02100     7040.75586      116.19570
    4   20   10     2613.51611       70.11976     2693.83008       70.97848
    4   20   11     8464.65918      123.36520     6844.53223      122.82710
    4   20   12     6568.14307      110.75900     6074.41211      110.65320
    4   20   13     2945.56104       80.51233     3832.17993       81.99316
    4   20   14    14768.07030      194.20630    15119.09960      194.08490
    4   20   15    23091.19920      280.41931    27518.42970      285.96130
    4   20   16    13221.87010      176.72520    12840.75980      176.64481
    4   20   17     3039.65698       84.86800     4276.12305       85.75159
    4   20   18     3274.56812       77.86304     2722.39209       76.89794
    4   20   19    11941.29980      173.22310    13534.46970      171.47960
    4   20   20     7597.38086      128.02831     7983.16602      128.06850
    4   20   21     2420.38989       76.31927     2658.44897       75.68001
    4   20   22      150.17580       46.55663       53.23539       46.07287
    4   20   23     2553.22095       75.53410     2402.42505       74.80314
    4   20   24     4768.11621       97.68941     4488.79980       97.81898
    4   20   25     4083.36011       91.77353     4232.69580       92.28528
    4   20   26     1098.47900       62.95132      965.40051       62.91813
    4   20   27      207.21339       54.38745       35.31646       54.41639
    4   20   28     3037.42212       88.78428     2615.71289       91.95795
    4   20   29      511.04309       66.66840      389.55350       65.78695
    4   20   30      111.10950       61.22033      165.72220       62.42472
    4   20   31      180.00850       63.31960      313.65231       66.33511
    4   20   32      756.51740       71.54140      560.74872       66.37997
    4   20   33      866.25818       73.23122      805.76471       71.27124
    4   20   34      106.63950       65.13894      110.74350       64.88804
    4   20   35     1018.27600       74.37326      786.75098       72.64370
    4   20   36       61.00595       66.93338      214.06340       61.01649
    4   22    0      111.86370       32.00051      111.86370       32.00051
    4   22    1      -21.42528       31.46011      278.35709       33.02276
    4   22    2      645.25598       44.76628     1132.82202       47.12378
    4   22    3     2072.77100       62.18422     2186.64600       61.28454
    4   22    4      521.77142       41.28602      775.32178       41.11882
    4   22    5      381.06900       39.05600      419.91431       39.67757
    4   22    6     3282.15503       79.28446     3948.16797       80.55606
    4   22    7     1560.90002       58.86356     1683.83496       58.39281
    4   22    8     1616.99304       57.48843     1300.80896       56.85501
    4   22    9     1905.37402       64.23868     1930.44202       64.16059
    4   22   10     7332.45898      121.79350     7499.68018      121.48780
    4   22   11     2707.98291       80.19985     3659.69800       77.47346
    4   22   12      831.08478       53.48950      752.18689       53.38953
    4   22   13     2857.66504       76.03042     2560.17993       75.67753
    4   22   14      870.45032       56.72509     1051.09094       56.42917
    4   22   15      358.78271       46.25748      364.68961       49.89892
    4   22   16     5758.03906      104.48020     5222.26123      104.22850
    4   22   17     2173.73096       74.38589     2672.09009       72.72690
    4   22   18     2744.84790       73.31068     2457.54590       72.50116
    4   22   19      652.05652       52.17756      319.04990       53.88705
    4   22   20     6328.46191      114.27090     6260.69385      113.94970
    4   22   21      384.98792       52.28181      424.12790       52.57049
    4   22   22     3084.25293       80.69093     2651.10400       79.47667
    4   22   23     5527.27490      107.36320     6414.84717      110.58880
    4   22   24      694.43292       56.71145      939.40253       56.14560
    4   22   25     1928.90698       76.11880     2494.52002       74.83641
    4   22   26     6730.65283      118.22240     5675.52490      118.03490
    4   22   27      706.48181       64.20007      844.25458       65.49178
    4   22   28      508.16290       66.11395      716.09241       67.03040
    4   22   29      713.21259       64.20565      626.66290       64.84235
    4   22   30      617.32422       63.74879      538.96393       64.19522
    4   22   31     1742.66797       80.20657     1889.75500       81.40466
    4   22   32      220.67120       65.17854      110.73100       69.22062
    4   22   33      808.52582       71.86497      800.36450       72.29055
    4   22   34      642.54352       71.08501      768.85828       71.68311
    4   22   35      353.91919       66.52718      518.50153       69.82336
    4   22   36      439.73199       69.20706      489.14841       67.60519
    4   24    0      863.46948       48.42173      863.46948       48.42173
    4   24    1    11178.36040      155.36591    11679.73050      153.72920
    4   24    2     3109.65698       77.47492     3532.65991       80.22078
    4   24    3     2941.92090       76.30202     3189.02197       75.20403
    4   24    4      992.38397       54.89643     1268.70898       54.20724
    4   24    5     6196.93213      105.74260     5361.91699      105.82630
    4   24    6     3269.94702       80.06168     3016.33789       80.09137
    4   24    7    19803.76950      241.06750    20057.75000      241.55589
    4   24    8     5643.86279      106.91580     6505.23584      100.16190
    4   24    9     9315.99902      139.70850     9297.21484      140.40221
    4   24   10     4564.99219       95.99255     4950.48877       94.83639
    4   24   11     1278.30798       60.98334     1404.71106       61.73508
    4   24   12     1570.59998       67.02537     1923.31604       65.26905
    4   24   13     1104.61694       59.81757     1530.35095       60.34356
    4   24   14     2927.45288       79.18000     3068.11108       79.23584
    4   24   15     5141.62500      102.23900     5261.02783      102.08810
    4   24   16      240.69780       50.68650      323.86810       51.01704
    4   24   17     4348.35596       95.05634     4432.83984       95.89191
    4   24   18     1626.06201       64.85496     1238.84094       65.02827
    4   24   19     4537.36914       94.04955     4425.25000       93.74656
    4   24   20      938.23560       58.18416      807.63593       56.68844
    4   24   21      393.10300       52.27159      246.60670       51.55256
    4   24   22       -1.86781       48.19103      106.32560       47.39276
    4   24   23     3654.66797       88.42850     3728.02100       88.56689
    4   24   24     2237.94312       77.86447     2551.29712       79.08372
    4   24   25     2469.21606       82.52338     2384.00708       81.31526
    4   24   26      559.41132       66.58009      519.92108       64.55550
    4   24   27     1006.03198       73.90862     1432.53894       74.27737
    4   24   28     2080.93408       79.39914     1914.62598       81.41505
    4   24   29      323.87579       66.16425      141.31270       63.84413
    4   24   30      173.21480       65.12254      133.39600       63.80086
    4   24   31      372.20721       66.78455      301.76239       69.38441
    4   24   32     1003.15698       69.86777      887.78510       71.68448
    4   24   33      350.52429       65.46056      222.56700       61.20481
    4   24   34      665.73071       68.17878      658.60577       68.17191
    4   24   35      384.67090       65.52455      436.02591       65.54929
    4   26    0      887.21069       57.51372      887.21069       57.51372
    4   26    1    10013.71970      147.34430    10065.99020      148.67931
    4   26    2     3423.70410       86.82323     3444.94507       87.60317
    4   26    3      815.51611       57.13168      793.95941       51.28856
    4   26    4     6398.16602      111.33800     6078.23779      111.09110
    4   26    5     2013.38794       63.90097     1577.31702       62.99125
    4   26    6     8860.12500      129.80510     7281.99316      127.37820
    4   26    7     5628.50488      104.43480     5189.93115      104.02750
    4   26    8     1362.68103       55.32361      914.87793       57.65852
    4   26    9      808.10773       55.30556     1291.09802       58.77375
    4   26   10     7914.86719      130.88870     8565.67090      130.90080
    4   26   11     1232.82800       58.53730      898.11407       59.66924
    4   26   12     6508.27588      118.18260     7119.88916      117.57590
    4   26   13     5194.96924       99.46168     4516.57812      100.30530
    4   26   14     3130.96802       82.30261     3112.87500       81.87384
    4   26   15     2965.38501       80.60065     2838.17090       80.90773
    4   26   16      506.69171       54.05865      350.22040       54.03145
    4   26   17     1081.54700       61.16249     1138.99500       63.96459
    4   26   18     2838.39502       76.21540     2475.14111       77.88857
    4   26   19     7923.06299      126.75860     7191.15381      125.78600
    4   26   20     2415.26489       74.24613     2081.32397       73.63802
    4   26   21     1258.54199       61.21523      994.25952       61.93577
    4   26   22      821.35919       58.25155     1162.21802       58.67663
    4   26   23     1750.32996       71.98592     2145.27002       70.89240
    4   26   24     1810.88098       75.38999     1978.92102       75.70284
    4   26   25     1075.30798       68.65720     1014.05499       66.14603
    4   26   26     1381.36902       77.55213     1319.62903       74.69235
    4   26   27      620.65399       69.67615      647.05579       65.60030
    4   26   28      294.18109       64.00584      104.83520       63.09395
    4   26   29      412.18341       69.03896      412.27661       70.74537
    4   26   30      838.67853       73.99487      805.50922       75.30031
    4   26   31      785.52942       70.79580      504.24451       68.00682
    4   26   32      185.18610       65.20660      302.59369       67.74442
    4   26   33      191.89450       64.92984      173.97729       66.82536
    4   26   34       80.16474       64.47469       20.85443       65.92242
    4   28    0     2195.92896       76.10678     2195.92896       76.10678
    4   28    1      758.53021       59.38897      884.88501       67.34709
    4   28    2    10283.54000      154.77831    10762.75980      155.80940
    4   28    3     1686.09497       70.91712     1476.79004       70.77642
    4   28    4      801.28638       60.31533      673.55719       55.88475
    4   28    5      376.00739       53.46107      438.26221       52.37144
    4   28    6     8575.17676      131.65601     8142.18018      132.65269
    4   28    7      285.75031       49.63262      280.91449       52.23016
    4   28    8    12516.91020      169.80280    12432.21970      166.90199
    4   28    9     2949.11206       78.82864     2522.71509       77.63774
    4   28   10     2738.84302       77.13467     3035.16797       80.05359
    4   28   11     1240.73999       60.61226     1071.91003       59.94834
    4   28   12     4813.15723       98.66148     4608.55615       98.14210
    4   28   13     1527.57996       65.68272     1415.45496       66.65219
    4   28   14     6244.80176      108.83740     5725.17676      108.24510
    4   28   15     4664.55908       95.37757     3986.47998       95.53371
    4   28   16      284.15039       51.71972      251.04401       53.43022
    4   28   17      490.09329       59.63874      501.61569       55.15042
    4   28   18     3997.22290       91.78227     3917.68506       91.36717
    4   28   19      197.15260       52.43474      191.33369       51.63566
    4   28   20     3856.26392       88.87910     3490.95703       87.07599
    4   28   21      775.89587       57.18578      906.41040       59.67343
    4   28   22      213.55380       54.82043       -0.72599       54.55844
    4   28   23      739.46112       63.32381      782.32648       63.65432
    4   28   24     3285.77393       95.03850     3326.69409       86.88951
    4   28   25      260.36850       65.76859      337.76682       62.98661
    4   28   26       93.87184       61.42817      195.41431       61.60945
    4   28   27     1288.34302       73.48083     1291.55798       72.36266
    4   28   28     2485.06201       88.71947     2279.91895       88.01129
    4   28   29      214.53250       67.41415      272.48251       66.59305
    4   28   30      651.10492       71.27607      571.11823       72.44804
    4   28   31      393.96249       68.12319      292.86200       70.02579
    4   28   32      460.26569       65.74928      712.42859       71.87148
    4   28   33      249.24510       65.37228      199.87959       62.78706
    4   30    0      782.45612       62.13203      782.45612       62.13203
    4   30    1     1360.62402       69.36671     1853.13794       73.75581
    4   30    2     7052.64600      120.33890     6475.02588      118.70730
    4   30    3     2989.52490       88.85262     3295.71704       88.17790
    4   30    4      122.39110       54.13811       34.02961       54.94932
    4   30    5     1577.44702       66.26229     1589.43994       65.71437
    4   30    6     2070.31104       76.58989     2679.47998       71.67477
    4   30    7     5098.93701      101.64450     5466.45703      104.36990
    4   30    8     6476.56201      116.32540     6366.26611      116.78070
    4   30    9     2825.83789       78.40694     2713.76489       81.59093
    4   30   10     2237.94995       72.54485     2147.15088       71.22877
    4   30   11    11562.90040      163.77760    11508.58010      164.70720
    4   30   12     7120.16895      127.64300     8211.98047      129.03560
    4   30   13     5579.19922      106.46770     5020.45605      105.59060
    4   30   14    13639.78030      188.92430    14466.37010      189.42700
    4   30   15      967.08142       64.45939      985.09430       60.53043
    4   30   16     1192.67200       65.05855     1523.85400       65.40869
    4   30   17     1880.46594       66.08498     1830.72803       67.21328
    4   30   18     2456.59106       75.99579     2296.28394       75.78052
    4   30   19     1195.98401       62.58626     1048.38000       62.36486
    4   30   20     2788.29712       81.19930     2613.03003       81.19930
    4   30   21     2581.80688       81.45770     2437.51294       81.47384
    4   30   22      452.32120       62.39618      580.21851       61.01884
    4   30   23      823.27332       65.72298      895.96698       68.79055
    4   30   24     1284.33606       74.08118     1381.88904       72.60784
    4   30   25      474.39130       67.30888      514.61401       63.75568
    4   30   26      505.90631       63.95109      287.97720       64.84334
    4   30   27      175.09579       63.30268      180.29131       63.19534
    4   30   28      543.59381       69.94784      381.52179       68.12052
    4   30   29      802.04773       68.02871      625.87628       71.25423
    4   30   30      162.02690       66.70111      439.96179       66.37238
    4   30   31      227.35139       66.04916      237.91310       69.05207
    4   30   32      138.00900       64.72558      121.05070       68.95341
    4   32    0     3817.18091       94.71753     3817.18091       94.71753
    4   32    1     1154.67896       66.24297     1267.42798       69.43726
    4   32    2     4327.30322      104.09150     5167.79785      105.81280
    4   32    3     1805.49695       79.77673     2127.55396       79.47113
    4   32    4    10275.96000      157.02190    11019.29980      159.06590
    4   32    5     2089.71899       75.81316     1888.72595       76.78904
    4   32    6     7300.23779      122.80670     6628.42578      120.43520
    4   32    7    14449.33980      185.70760    13272.07030      184.64729
    4   32    8      286.90869       56.10122      405.79568       53.51184
    4   32    9     1321.18201       66.34060     1334.30701       68.68627
    4   32   10     1070.93005       62.37829     1139.90100       64.71394
    4   32   11     2552.80493       80.16343     3212.43604       80.80010
    4   32   12      877.73907       58.30753      664.11157       60.59338
    4   32   13      855.90222       60.85627      985.45251       62.35645
    4   32   14      831.89038       59.45226      735.04041       59.28629
    4   32   15     1840.09595       72.11903     1804.89697       71.97134
    4   32   16     1577.17700       67.67226     1363.81104       67.55553
    4   32   17       47.93212       52.48508      142.81340       54.74670
    4   32   18      169.90089       57.60914      294.89719       60.40726
    4   32   19     1260.06006       70.69697     1182.94800       72.10802
    4   32   20     1524.11804       73.34812     1161.57495       74.80392
    4   32   21     1063.72705       70.05949     1157.93604       68.46022
    4   32   22     1182.81897       73.74364     1013.03900       73.66174
    4   32   23      775.98633       68.63099      846.84167       68.80438
    4   32   24      181.14140       62.61911      183.11090       63.64075
    4   32   25      446.16089       65.51278      565.39337       68.46867
    4   32   26      182.72749       66.74315      413.80139       67.86809
    4   32   27      276.30261       66.47194       26.06131       66.93942
    4   32   28      116.93660       66.28046       70.89289       63.63398
    4   32   29      256.01819       67.40026      273.83081       67.64772
    4   32   30      475.97699       68.60657      508.51031       67.51231
    4   32   31      391.07410       69.16279      496.81339       67.75974
    4   34    0     1230.16699       68.61210     1230.16699       68.61210
    4   34    1     2583.44507       82.71004     2463.38208       89.78014
    4   34    2     4275.29004      105.90870     5093.43018      106.11150
    4   34    3     1004.77002       71.91759     1121.82495       72.98649
    4   34    4     2686.72290       87.40533     2990.94800       89.14876
    4   34    5     3236.49194       90.76608     3480.07300       91.20815
    4   34    6     5756.45703      107.89740     5032.44189      110.28780
    4   34    7     7931.84424      129.67470     7438.72119      128.40401
    4   34    8     1721.35303       69.28636     1705.92297       67.98159
    4   34    9     1569.71594       69.64602     1551.28503       68.84469
    4   34   10     1089.66602       62.61370     1002.59998       63.41726
    4   34   11     2297.72998       75.53370     2142.95288       74.89639
    4   34   12      628.47369       56.23862      404.38550       56.68295
    4   34   13     1504.81702       65.20728      967.52283       65.59393
    4   34   14      455.86011       58.40833      731.66742       58.27576
    4   34   15      871.32098       62.45200     1022.34497       62.49096
    4   34   16      692.86469       62.51051     1077.74695       66.90532
    4   34   17     1471.52795       69.66375     1227.76196       70.34068
    4   34   18     1076.98999       69.05212     1181.08203       71.00732
    4   34   19      346.80551       60.32517      290.57501       62.68162
    4   34   20     1234.09302       70.18526     1061.02600       69.72520
    4   34   21      472.03061       62.48161      272.84579       68.25433
    4   34   22      343.06021       63.54646      283.82159       65.34246
    4   34   23      446.37689       65.06233      451.56100       67.37002
    4   34   24       84.90938       65.46338      216.92149       67.67883
    4   34   25      114.43580       61.81648       62.51084       63.52454
    4   34   26      166.80679       65.95363      272.62061       68.98734
    4   34   27      612.77271       70.07647      672.31451       72.26842
    4   34   28      285.39279       66.05264      268.30930       63.87904
    4   34   29       99.19750       67.24081      155.95850       68.40404
    4   34   30      195.39880       68.59307      185.33240       68.74399
    4   36    0      613.80719       63.00601      613.80719       63.00601
    4   36    1      371.67361       60.30069      417.81619       66.05582
    4   36    2     2415.84009       84.91316     2558.10107       86.91148
    4   36    3     2236.08105       82.27550     2138.29712       84.04109
    4   36    4     2461.27808       85.65929     2822.59302       86.19111
    4   36    5     1244.62402       68.61609     1364.32605       69.60283
    4   36    6     1518.10400       68.74197     1727.70996       73.29773
    4   36    7      186.25850       54.88428       72.84565       50.66565
    4   36    8     1746.55798       70.35534     1655.96997       70.08334
    4   36    9     1527.84497       70.38468     1353.96204       66.89018
    4   36   10      185.76151       55.25594      243.22340       54.54432
    4   36   11      730.24121       58.26786      825.10181       59.81546
    4   36   12      715.35791       55.96054      666.58441       56.82398
    4   36   13     3614.40991       89.81643     3633.71606       88.35040
    4   36   14     2376.86206       79.33581     2214.96899       79.32845
    4   36   15     1615.61206       72.09018     1374.58899       71.78796
    4   36   16      817.96118       68.59313      726.85492       66.77960
    4   36   17      693.88300       67.39938      820.95740       66.54209
    4   36   18      379.19241       62.88738      272.85541       63.67012
    4   36   19      130.11749       59.06443      116.50240       64.02126
    4   36   20      291.29279       62.31390      339.31830       65.64412
    4   36   21      383.88019       63.73880      275.98560       65.55920
    4   36   22      621.86829       65.82317      517.41052       68.24078
    4   36   23      266.89609       66.73632      294.86761       69.02287
    4   36   24      866.49622       73.42525      888.84680       73.94743
    4   36   25     1260.14294       73.15860     1069.38696       75.25784
    4   36   26      315.42670       67.23562      306.63971       69.28349
    4   36   27      461.99609       68.95968      516.26190       72.03491
    4   36   28       56.68533       67.49565       30.32352       67.38786
    4   36   29      566.08063       72.43226      499.72229       72.52139
    4   38    0     4802.51221      104.52790     4802.51221      104.52790
    4   38    1      413.55811       61.29754      380.06769       70.87204
    4   38    2     1171.48804       74.10923     1373.83801       75.49416
    4   38    3      984.98407       67.33456      872.29272       69.74714
    4   38    4      196.75200       56.88805       72.78505       59.35944
    4   38    5     2069.90894       76.86455     1755.21997       79.64251
    4   38    6     1519.08704       73.29356     1599.99194       73.21972
    4   38    7      944.96088       66.31648      840.98322       67.68550
    4   38    8     1892.19800       68.85956     1439.94604       66.16950
    4   38    9     1343.33899       64.19503      960.17749       60.32035
    4   38   10     4431.60498      102.59270     4792.90576      100.43820
    4   38   11     3054.89209       86.37305     2932.88306       87.83666
    4   38   12     1883.66895       75.96526     1528.94604       73.95917
    4   38   13     2596.05688       80.69408     2323.14404       79.43268
    4   38   14     1429.64197       68.69326     1375.42102       69.69300
    4   38   15     1002.62299       68.17780      981.49420       66.60188
    4   38   16      589.72058       65.54516      631.82971       63.59196
    4   38   17      467.62759       62.30156      758.12341       64.25789
    4   38   18      468.31839       61.61720      446.37051       63.24105
    4   38   19      319.27881       62.25425      453.75269       69.00761
    4   38   20      169.99190       60.47496      244.26579       64.25911
    4   38   21      179.76450       64.41403      436.22980       65.24023
    4   38   22      888.22552       72.40385      800.99048       71.53632
    4   38   23      504.58670       69.24562      576.80542       67.41012
    4   38   24     1647.12305       79.94968     1442.58203       79.42702
    4   38   25      320.30161       64.18040      264.60019       67.48075
    4   38   26      220.58330       66.52075      195.24550       67.54593
    4   38   27      345.87479       68.38743      264.39609       69.20634
    4   40    0     1905.89197       78.01058     1905.89197       78.01058
    4   40    1     1281.84204       67.51257     1183.23401       67.24956
    4   40    2     2151.64795       82.11267     2385.16992       84.65835
    4   40    3      444.63351       73.74039      581.47552       69.81280
    4   40    4       81.08199       54.23703       71.11402       54.86668
    4   40    5      873.93488       69.93468      855.77271       66.99740
    4   40    6       -4.65464       55.21923      165.10210       58.03853
    4   40    7     2423.12598       79.15297     2695.85498       77.03133
    4   40    8     2563.33105       83.63217     2530.01611       84.12003
    4   40    9      943.21472       68.02824     1181.48804       66.45454
    4   40   10       40.94661       62.13921      308.54959       58.65070
    4   40   11     1867.15906       78.16258     2018.69397       77.03407
    4   40   12      421.19461       57.76370      383.46689       59.76360
    4   40   13      653.20941       60.60969      751.12231       59.27545
    4   40   14      326.43030       58.39907      550.68372       57.82312
    4   40   15      423.23691       60.07190      421.11249       63.29140
    4   40   16     2804.87207       83.02944     2639.03198       83.01899
    4   40   17      627.72992       65.36388      627.43628       68.01254
    4   40   18      246.20351       60.43267      345.37271       65.32104
    4   40   19      971.22968       70.25692     1186.62805       74.00540
    4   40   20      743.40790       69.41730      858.07758       70.59647
    4   40   21      256.04681       62.98792      161.65820       62.77862
    4   40   22      395.27328       65.75536      401.28720       68.20379
    4   40   23      374.41730       65.70950      360.67569       64.39626
    4   40   24      112.81420       66.83860      165.77580       64.25260
    4   40   25      325.54001       65.92916      329.65121       66.59238
    4   40   26      239.24060       66.63297      250.73630       63.76574
    4   42    0      244.17970       68.36864      244.17970       68.36864
    4   42    1      863.53229       79.02065      815.73151       72.37642
    4   42    2     1555.31104       81.02762     1751.30701       84.17491
    4   42    3      274.77930       65.21908      328.79669       68.14834
    4   42    4     2129.81299       83.46591     2440.37500       84.41100
    4   42    5      748.19031       70.83920      617.19318       70.12824
    4   42    6     1177.28101       77.04074     1140.23596       73.73135
    4   42    7      798.07318       65.55859      588.06158       66.93488
    4   42    8      451.00790       57.79294      322.00919       55.87702
    4   42    9      522.51398       61.71320      644.08740       60.00287
    4   42   10     2262.68799       90.82292     2145.06689       84.31067
    4   42   11      215.16850       56.41685       98.94331       53.55516
    4   42   12      220.72659       56.38820       69.50111       56.69137
    4   42   13     1595.52795       72.81688     1645.81799       73.49097
    4   42   14      372.46841       57.22097      247.25079       59.06988
    4   42   15      639.09851       62.37154      595.30878       64.36048
    4   42   16       63.95181       57.95728      275.81421       59.65995
    4   42   17      183.81689       61.49825      219.58150       62.90534
    4   42   18      128.35339       60.71959       98.73766       61.03148
    4   42   19      189.57590       62.35267      161.70959       63.99344
    4   42   20      855.97498       67.47092      647.65112       70.75152
    4   42   21      242.75160       61.54384      297.34351       64.65821
    4   42   22      374.97040       62.60212      211.62680       62.56603
    4   42   23      620.45947       69.10687      683.18872       69.44598
    4   42   24      335.79330       67.43697      312.27530       67.16093
    4   44    0      319.89511       72.05928      319.89511       72.05928
    4   44    1     1389.34900       80.75128     1352.71399       77.77948
    4   44    2      660.33838       69.91019      672.79572       76.53149
    4   44    3      122.75620       56.63009      181.44220       78.88943
    4   44    4       34.44901       55.10699      -12.61345       72.83360
    4   44    5      241.99260       69.18032      209.42821       58.79291
    4   44    6      345.71289       58.63905      366.61359       60.88945
    4   44    7      496.33130       62.96775      428.99539       54.98023
    4   44    8      721.60773       60.05732      678.18091       64.19888
    4   44    9      300.54630       73.56305      332.28680       55.43663
    4   44   10      877.16022       69.28548      921.78760       66.33735
    4   44   11      563.66382       62.45246      639.03662       61.53609
    4   44   12      879.89783       65.86883     1009.74298       67.08897
    4   44   13      789.45532       63.97920      878.96472       62.34854
    4   44   14      336.98251       58.17364      368.13159       53.81904
    4   44   15      361.18161       58.66998      277.98050       60.16937
    4   44   16      216.86490       59.72756      126.91450       62.14333
    4   44   17      478.21619       71.70768      446.78409       71.48732
    4   44   18      338.42740       64.30338      450.83371       65.07189
    4   44   19      625.30103       67.42973      817.10779       65.45368
    4   44   20      242.99390       61.15087      308.79730       65.75568
    4   44   21      418.15900       62.33183      520.48523       62.79597
    4   44   22      323.90121       63.57322      385.41910       64.78139
    4   46    0      203.70370       66.73953      203.70370       66.73953
    4   46    1      282.96149       65.38968       88.89621       61.41677
    4   46    2       62.52899       72.82841      259.93491       74.68359
    4   46    3      550.57611       68.58892      871.95721       86.59394
    4   46    4      145.57539       86.65715      119.68840       63.15250
    4   46    5      912.42188       72.61320      781.48431       80.49490
    4   46    6      442.43701       82.08175      363.18881       73.80624
    4   46    7      780.55762       64.06734      733.86353       73.86356
    4   46    8     1667.55603       90.24677     1616.24194       87.99708
    4   46    9      577.26410       72.49900      521.69550       68.61361
    4   46   10      110.29520       58.95889       15.10517       55.83191
    4   46   11       12.30509       53.42130      -17.36291       50.91922
    4   46   12      186.14090       55.13533      106.83510       53.05402
    4   46   13      612.21368       62.82928      598.69427       60.14407
    4   46   14      540.24219       62.87146      634.62738       61.87006
    4   46   15      542.32861       61.17205      483.88339       62.82317
    4   46   16       27.19261       56.51001      126.75810       60.54554
    4   46   17      546.79932       64.84505      323.40549       64.55650
    4   46   18      256.01660       62.24302      301.06219       65.59202
    4   46   19      733.88263       68.68829      565.76672       66.91335
    4   46   20      376.04321       65.91356      472.35461       64.95246
    4   48    0      574.18927      113.93880      574.18927      113.93880
    4   48    1     1673.49097       96.24632     1689.54199       95.81898
    4   48    2      606.22540      116.90290     1073.59399      114.76230
    4   48    3      580.82489       70.96794      580.10663       87.35576
    4   48    4     1107.45398      117.49540      904.39691       91.05280
    4   48    5      211.22160       57.25068      105.19460       72.32041
    4   48    6      208.61130       96.33082      400.88400       79.94635
    4   48    7      442.09799       63.24680      303.57169       62.86756
    4   48    8       28.42746       55.39874      -37.69027       82.93330
    4   48    9      107.51810       59.29282      128.20070       60.41423
    4   48   10      231.10880       63.50595      427.68280       57.01121
    4   48   11      129.57700       54.46694      144.79510       54.24945
    4   48   12       91.69801       56.16361      213.06830       55.14427
    4   48   13      513.63287       57.46880      466.00760       53.88742
    4   48   14      299.77911       56.57257      209.57269       53.12854
    4   48   15       71.75181       57.31059      194.97360       58.22213
    4   48   16      171.34129       57.65619       73.22183       60.45631
    4   48   17       68.61504       59.76230       13.63045       57.53240
    4   50    0      209.23990       68.58491      209.23990       68.58491
    4   50    1      278.65390      104.86950      148.16451      119.93540
    4   50    2      115.52110       83.86600      -28.04734       72.08437
    4   50    3       55.31206       73.37653      189.40350      126.74470
    4   50    4      241.96899       90.19962      163.39999       76.10201
    4   50    5      421.35211       87.59036      216.47960       83.15453
    4   50    6      153.94220       68.73274      227.21339       70.74007
    4   50    7       43.35361       64.37595       84.24503       66.65209
    4   50    8      377.38379       89.55327      330.48141       99.61370
    4   50    9       90.39687       60.84017       92.42731       78.97497
    4   50   10      196.54080       63.20878       12.07450       56.12739
    4   50   11      173.36571       61.25779      119.64320       53.60659
    4   50   12      128.71280       54.87493      195.63620       53.96572
    4   50   13       37.99741       55.46464      259.05551       53.32868
    4   50   14        2.38459       56.20755      204.04060       54.64406
    4   52    0      606.25537      161.05791      606.25537      161.05791
    4   52    1      543.83752      133.18311      376.88550      108.93620
    4   52    2      832.26147      152.86400      962.34271       99.51910
    4   52    3      584.62488       79.07113      498.76810      125.53480
    4   52    4      573.75317       83.25221      866.06439      100.43020
    4   52    5      524.64661       89.50685      472.62650      113.61520
    4   52    6      446.16510      144.58870      106.13820       81.95948
    4   52    7      153.95711       49.09906      166.41479       62.42074
    4   52    8      125.58870       72.60474       79.84786       63.76478
    4   52    9      162.21240       66.53699        0.94009       67.55353
    5    1    0     7361.07324      111.28270     7361.07324      111.28270
    5    1    1     9503.75391      155.00200     9693.15332      143.48100
    5    1    2    12440.58010      184.20250    14841.40040      191.30650
    5    1    3    17039.28910      216.37260    19233.74020      216.45770
    5    1    4     2948.30200       54.77759     1784.34094       54.50691
    5    1    5     2863.30005       66.84182     3721.16211       66.90849
    5    1    6     4853.05322       76.88248     3402.74292       76.78259
    5    1    7     1500.57300       45.79037     1749.14600       45.93418
    5    1    8     6853.29199      103.33890     6120.55176      103.25410
    5    1    9     4720.82520       91.73565     6174.78516       92.09339
    5    1   10     2074.26611       52.65464     1948.63403       52.20945
    5    1   11      947.58868       36.57162      856.90741       36.45884
    5    1   12     2074.43188       55.08711     2162.24707       54.89108
    5    1   13      957.95728       40.86197     1106.45105       40.81575
    5    1   14     2298.53809       59.45835     2415.79712       60.26262
    5    1   15     1942.04504       62.98471     3424.89893       64.26380
    5    1   16      698.25592       41.53104      511.71301       41.12633
    5    1   17      226.71519       38.26344      352.72470       38.69284
    5    1   18     6395.53906      110.29480     7099.78809      112.22970
    5    1   19     7154.31494      124.38150     8843.70313      125.21690
    5    1   20     7465.33496      123.46720     8214.71094      124.41240
    5    1   21     1625.24902       65.08411     2637.85596       65.91708
    5    1   22      356.90161       46.73384      438.83920       47.26950
    5    1   23     3633.27710       83.85226     3965.79712       86.79942
    5    1   24      315.84351       48.11028      243.35150       47.64312
    5    1   25     2902.77808       77.75056     2883.45288       78.28339
    5    1   26     1953.33704       67.20018     2174.07495       68.54848
    5    1   27      167.29030       47.35397      128.98740       48.37176
    5    1   28      613.39288       55.75777     1012.15997       56.69288
    5    1   29      481.64490       53.34729      569.46619       49.55837
    5    1   30      769.93469       62.52657      713.09918       61.75940
    5    1   31      216.04590       54.75314      348.54529       56.28142
    5    1   32      186.71490       55.31458      212.52100       57.35156
    5    1   33      949.58948       67.71196      814.55908       69.61118
    5    1   34      645.71191       64.25090      608.54309       67.86043
    5    1   35      473.66501       62.06596      460.30930       64.72124
    5    1   36      213.22189       63.09678      251.64220       61.52179
    5    1   37     1930.99597       81.72099     2097.32300       82.59735
    5    1   38      279.26581       61.96765      446.29791       67.81635
    5    3    0      256.11841       28.18266      256.11841       28.18266
    5    3    1     5266.50586      119.98200     5392.62988      113.88240
    5    3    2    12182.11040      168.78281     9465.38770      168.68260
    5    3    3     1141.94800       44.36885     1194.57800       44.15125
    5    3    4     9399.51074      160.80490    12235.46000      161.10020
    5    3    5     6715.00000       96.82010     5280.56885       96.65147
    5    3    6     1642.56995       56.46229     3280.31396       56.54098
    5    3    7     1654.30798       54.85659     2656.97900       53.38412
    5    3    8      436.48450       25.01195      339.76099       24.72330
    5    3    9     1594.47900       41.33931      919.07971       40.84126
    5    3   10      632.21411       30.48120      528.94397       30.35018
    5    3   11      231.52890       22.41332      172.78059       23.33611
    5    3   12     1800.10303       49.09665     1575.56006       49.72540
    5    3   13      753.56659       41.33623     1406.84802       41.74149
    5    3   14     2684.03101       70.84619     4009.61206       71.56244
    5    3   15      107.57150       27.74859      119.26610       29.19002
    5    3   16     5232.47900       99.36954     6242.45117       99.58823
    5    3   17    10704.82030      155.62610    11942.24020      156.26530
    5    3   18     9260.24219      135.86430     8947.56055      136.07300
    5    3   19     1266.85205       57.07713     1614.20300       57.03243
    5    3   20     6098.64600       98.85656     4634.82812       97.89722
    5    3   21      873.59723       53.72578      964.11212       52.44905
    5    3   22     8190.13379      134.81500     9375.36914      135.13380
    5    3   23     6529.92285      112.53780     6262.76514      111.95890
    5    3   24     2436.39795       70.96108     1947.28796       67.61136
    5    3   25     8508.71582      133.48570     8360.58789      133.67410
    5    3   26     1400.17505       59.58516     1119.74597       58.45777
    5    3   27     1322.22095       61.91746     1365.42004       62.80149
    5    3   28     4591.95605       94.92970     4927.83398       98.30611
    5    3   29      676.50647       54.38317      679.55688       55.55634
    5    3   30     1449.96106       70.59315     1424.83301       67.86861
    5    3   31      346.70401       57.31579      290.83560       57.48027
    5    3   32      610.52032       61.95540      655.86023       63.79328
    5    3   33      194.03979       60.28126      255.79710       62.47539
    5    3   34      989.53638       68.55856     1264.08704       71.89799
    5    3   35      862.18628       65.97437      745.26532       68.61736
    5    3   36      389.66571       60.91560      246.46220       64.87997
    5    3   37     1386.63196       73.63106     1453.91895       76.61640
    5    3   38     1145.92102       72.28033     1367.95898       76.42371
    5    5    0     1258.65698       61.47517     1258.65698       61.47517
    5    5    1     3363.97510      103.87170     4286.07080      104.36810
    5    5    2     7151.56299      127.39660     7241.17578      127.53160
    5    5    3     1591.20996       57.03099     2284.87500       57.57187
    5    5    4      741.01202       39.70702     1055.20703       39.46235
    5    5    5     3263.98804       64.75835     2904.15698       64.93031
    5    5    6     4382.09521       78.29325     3982.51196       78.39373
    5    5    7      264.40671       23.08205      366.47531       23.07726
    5    5    8     2655.07788       60.03071     2571.10107       59.74737
    5    5    9     1520.89294       40.69117      869.44531       40.52528
    5    5   10     3548.78906       70.01864     3190.56689       69.78579
    5    5   11     2561.64697       65.06863     3376.39307       67.30379
    5    5   12     3789.37500       81.07587     4932.77490       81.84611
    5    5   13       91.23189       24.00911      112.72350       24.11946
    5    5   14     8931.28320      141.15401    11374.12010      141.59081
    5    5   15     2556.72900       65.69484     2535.17603       65.87010
    5    5   16     1854.23096       58.59598     2182.41211       60.02375
    5    5   17    16232.83980      206.26260    16793.69920      206.10229
    5    5   18     2876.97290       69.85209     2288.50098       69.72901
    5    5   19     5110.61719       95.90338     4883.52100       94.31593
    5    5   20     5850.24023      104.42820     5721.72803      104.60090
    5    5   21     1515.32300       63.04753     2084.25708       62.92614
    5    5   22    12115.75000      165.90450    11934.33010      166.01180
    5    5   23      890.18073       54.89296     1003.04700       55.75182
    5    5   24      795.13159       53.52991      602.52972       52.20619
    5    5   25     9658.12402      151.19160    10954.12010      150.82440
    5    5   26      331.43149       50.01059      306.03140       50.02980
    5    5   27     6288.38477      108.78790     6105.03906      107.47590
    5    5   28     1082.43396       59.35592      959.21112       58.89696
    5    5   29     1015.51001       57.59974      915.78949       57.85470
    5    5   30     2311.58691       77.38646     2067.98389       76.58419
    5    5   31     1178.27698       64.74226     1213.79297       63.45721
    5    5   32      791.62610       57.40638      842.14941       61.98719
    5    5   33      290.06561       59.60938      275.42291       63.14864
    5    5   34      807.79138       66.28733      840.93591       66.66302
    5    5   35      529.28162       63.09235      693.97742       66.04092
    5    5   36      575.23242       60.43341      596.02551       60.64367
    5    5   37      327.63309       61.89787      551.79639       65.04965
    5    5   38      817.69171       65.34454      667.08008       68.61338
    5    7    0       69.25768       24.97883       69.25768       24.97883
    5    7    1     2198.34497       82.88616     2640.96289       67.19727
    5    7    2     6255.94922      122.89880     7441.29199      123.14790
    5    7    3     3444.34912       75.39256     2719.51392       74.89674
    5    7    4      995.41638       43.60965     1146.38000       43.86968
    5    7    5     5384.27295       86.69500     4478.24316       86.61504
    5    7    6      555.87268       31.57908      845.93683       31.41875
    5    7    7     4960.27393       94.34475     6314.39893       94.46334
    5    7    8     3795.71997       75.03500     3917.69507       75.11668
    5    7    9     1271.46899       40.54899     1038.84399       40.54456
    5    7   10     1204.23096       45.72170     1798.66101       46.03319
    5    7   11      261.11331       30.70541      829.55780       31.36456
    5    7   12     4340.71094       83.75988     4721.46094       84.03277
    5    7   13      865.49377       38.36444      668.59583       39.63412
    5    7   14      222.37830       34.32714      249.41949       35.46850
    5    7   15    10726.12990      148.71010    10513.15040      149.29520
    5    7   16    10811.29000      152.74120    11615.17970      155.51430
    5    7   17    10638.69040      152.96809    11067.63960      153.57359
    5    7   18     2209.72510       66.84160     2353.35596       67.37802
    5    7   19     3462.35107       77.93071     3040.94897       78.06622
    5    7   20    13362.44040      178.18610    14050.86040      181.46420
    5    7   21     4541.78418       97.17908     5528.68506       95.16403
    5    7   22      454.56030       46.19101      379.88879       49.10525
    5    7   23      365.75330       46.93187      251.34801       47.55665
    5    7   24     3221.74609       80.21175     3288.14795       80.82958
    5    7   25     1431.21899       61.53133     1488.04602       62.39573
    5    7   26     1399.30103       60.37210     1312.52405       60.05619
    5    7   27     1628.80896       66.82328     1952.39795       65.75951
    5    7   28     1024.16895       56.13464      638.26978       54.36592
    5    7   29      946.94958       59.32520      852.42572       58.23204
    5    7   30       93.50906       52.94086       68.53081       54.27567
    5    7   31      102.62560       54.77911      177.48120       54.85030
    5    7   32      126.06570       55.76896        2.28174       58.11199
    5    7   33      340.52710       62.98399      279.25659       64.53944
    5    7   34      591.86261       66.98226      667.11432       67.03996
    5    7   35      902.32709       64.52689      774.39142       69.47733
    5    7   36      905.80750       68.78502      996.67889       70.87434
    5    7   37      121.32320       59.16851      156.37360       61.56364
    5    7   38       68.71691       60.10703       54.49108       59.56097
    5    9    0     1267.70801       42.41847     1267.70801       42.41847
    5    9    1      167.00481       19.55381      195.46620       21.25591
    5    9    2      576.97479       33.81958      722.92578       32.22857
    5    9    3      374.42120       29.90854      852.44879       30.22742
    5    9    4     5948.94678       94.39690     4833.92188       91.01907
    5    9    5     2590.48511       56.95366     2169.36499       56.68525
    5    9    6     2499.99609       52.50193     1651.76599       51.92857
    5    9    7      246.85361       23.10269      333.67639       23.44943
    5    9    8      249.28310       22.25529      164.22639       21.27914
    5    9    9     5617.12695       98.52155     6246.32520       98.51609
    5    9   10      457.13290       28.51395      311.36420       28.61462
    5    9   11     5600.58789       98.20173     6301.26221       98.55653
    5    9   12     1078.85803       43.18578     1273.47705       44.05095
    5    9   13     1872.75806       57.52138     2014.90503       57.14387
    5    9   14    13393.70020      175.94859    13666.86040      175.74710
    5    9   15     9718.36816      145.03030    10882.32030      145.60860
    5    9   16     7120.78711      113.53340     6728.41211      113.37710
    5    9   17     1129.99304       52.98505     1523.77698       55.74455
    5    9   18      667.58801       47.83347      567.49573       48.15038
    5    9   19    11554.30960      162.20799    11988.51950      162.55530
    5    9   20     1645.60901       61.94531     1686.88000       61.71243
    5    9   21     3157.86401       80.82124     3726.33691       82.24998
    5    9   22     1435.74805       60.10926     1376.82397       60.88848
    5    9   23     1833.81201       65.44144     1944.95203       66.81551
    5    9   24      983.24487       52.02256      557.23218       53.76108
    5    9   25       87.37578       45.04346      108.81200       45.19239
    5    9   26     1857.18896       65.73945     1844.47302       66.08545
    5    9   27     1967.38000       66.91134     1872.44702       67.00512
    5    9   28      591.48438       50.82930      449.12280       50.63284
    5    9   29      109.86610       49.08602        3.02696       47.97876
    5    9   30     1356.78003       66.53148     1318.18005       67.61752
    5    9   31     2297.19189       78.13041     2103.92700       77.56997
    5    9   32      233.22180       56.26091       86.12091       58.70614
    5    9   33     2485.01611       82.45314     2420.11792       86.16417
    5    9   34      993.27698       69.83617      906.09418       69.77677
    5    9   35      628.36511       67.62427      686.54321       68.12460
    5    9   36     1104.34802       71.65665     1013.73999       72.26476
    5    9   37      472.30829       64.30872      640.96021       66.82873
    5    9   38      448.06110       61.88158      316.68301       62.49063
    5   11    0     4939.68896       87.38728     4939.68896       87.38728
    5   11    1     2556.45190       56.85929     2221.78711       57.17887
    5   11    2     4199.42920       82.72343     4916.07910       82.78335
    5   11    3      623.82849       29.90788      573.07861       29.84872
    5   11    4      587.93628       27.17810      318.71921       27.27518
    5   11    5    16583.58980      194.53870    14784.82030      194.36121
    5   11    6    11518.94040      158.85181    12370.54000      158.90640
    5   11    7     8983.37402      133.47890     9826.86523      133.72369
    5   11    8     1145.24402       44.51423     1679.15796       44.94325
    5   11    9     1673.21594       54.16916     2353.45508       55.10513
    5   11   10      682.09528       31.55456      245.38420       31.75758
    5   11   11     1056.11401       43.93962     1156.81494       44.31616
    5   11   12    15227.20020      187.77200    15142.28030      190.63330
    5   11   13     8122.71582      120.92630     7425.38184      120.89160
    5   11   14     5619.39600      105.86770     7131.55811      106.92650
    5   11   15     6541.92822      108.39820     6353.46289      108.14080
    5   11   16      744.29077       47.10511      742.51941       47.21684
    5   11   17     8571.15430      126.51040     7577.74316      126.70740
    5   11   18      973.81018       52.01078      857.70911       52.91849
    5   11   19     3952.18994       85.56756     3930.77710       84.34664
    5   11   20     7824.34424      123.87520     7563.39111      125.24510
    5   11   21     2314.89795       70.93910     2406.61011       69.81156
    5   11   22     6270.22705      111.01220     6201.09814      110.84700
    5   11   23     2303.58105       70.86137     2413.71191       72.42787
    5   11   24      720.02441       51.15139      504.48120       51.82921
    5   11   25     1437.83899       59.54055     1494.13000       60.83296
    5   11   26     3894.44995       90.05174     4292.55420       90.21985
    5   11   27     1362.98096       62.34167     1602.12000       62.56695
    5   11   28      659.84308       53.46624      707.80518       53.77971
    5   11   29     5379.76221      107.74940     5898.95508      108.24180
    5   11   30      394.74371       55.06159      234.89790       55.00156
    5   11   31     1634.39404       71.25529     1653.23303       72.30216
    5   11   32     1344.73706       70.29839     1474.12000       73.83731
    5   11   33      606.17328       65.11280      779.31512       67.88373
    5   11   34     2952.22290       88.06701     2950.21094       91.52334
    5   11   35      477.05688       61.87197      512.71143       65.02413
    5   11   36     1103.60498       68.34999     1256.95605       70.45337
    5   11   37      825.12738       68.27216      856.18481       67.93906
    5   11   38      238.50760       60.78260      194.89951       62.35824
    5   13    0      153.29601       21.03714      153.29601       21.03714
    5   13    1     2436.74707       59.96167     2740.14209       60.21484
    5   13    2     6221.39404       98.70213     5678.48486       99.04521
    5   13    3     1126.39001       36.59781      581.84528       35.04465
    5   13    4    17088.63090      207.64680    16692.91990      207.66570
    5   13    5     5923.44580       92.57803     4683.28223       92.58958
    5   13    6     3379.09106       70.27132     3264.74609       70.24629
    5   13    7     2425.33594       59.13246     1926.00903       56.77877
    5   13    8     6106.93799      104.89810     6859.68213      104.90780
    5   13    9    11833.20020      148.79770     9945.45410      148.56340
    5   13   10     2044.01196       56.75574     1932.19604       56.63243
    5   13   11     5396.65479       93.29922     5039.91406       93.20979
    5   13   12     2703.88599       68.95175     2551.62207       66.36805
    5   13   13     9071.00977      138.53819    10079.79000      135.28281
    5   13   14      177.85170       35.40688      263.89899       36.00759
    5   13   15    11417.00980      160.77811    12171.80960      161.25760
    5   13   16     1826.98999       63.93232     2301.18604       65.00137
    5   13   17     5013.54980       98.36357     5304.35889       97.70590
    5   13   18     5413.95605       99.55299     5084.49707       96.35007
    5   13   19     3600.64893       79.57850     2891.57788       78.40919
    5   13   20      511.22900       45.27560      282.45349       48.00386
    5   13   21     4220.53906       87.29745     3508.62109       87.74875
    5   13   22      384.38931       50.01029      407.11670       50.11600
    5   13   23      502.09961       49.79781      433.37921       50.96219
    5   13   24     4931.68604       98.30341     4906.20410       98.86108
    5   13   25     1848.40906       66.48077     1828.80896       67.66422
    5   13   26     3711.21899       84.44656     3596.10400       87.67262
    5   13   27      243.02541       46.74282      158.84480       45.60114
    5   13   28     5585.81006      103.95610     5191.78711      105.47210
    5   13   29      227.21770       54.40487      241.84911       54.30012
    5   13   30     4078.29590       96.65967     3961.49292       93.88911
    5   13   31      626.61621       62.47253      524.96979       62.75987
    5   13   32     2454.43994       86.78471     3202.81812       88.41288
    5   13   33      240.29559       60.58915      235.71840       63.35484
    5   13   34      156.12720       58.95055      180.77940       62.68182
    5   13   35      411.97150       63.44414      308.70901       64.35667
    5   13   36      782.62292       65.23941      656.62292       66.89890
    5   13   37      143.22360       64.16587      234.72740       61.55141
    5   15    0     1135.57898       41.54729     1135.57898       41.54729
    5   15    1     2195.07104       50.49420     1324.62500       50.51332
    5   15    2     1450.49402       47.65521     1635.99695       47.81303
    5   15    3     4750.97803       87.72063     4948.01611       88.04262
    5   15    4    10201.08980      135.37340     8746.13574      139.69830
    5   15    5       86.99949       23.82858      107.66550       25.46735
    5   15    6     9146.60645      128.15150     7558.69189      123.68280
    5   15    7     5642.77588       92.69687     4388.49902       89.15802
    5   15    8     6497.20508      108.50450     6975.94580      108.79510
    5   15    9     7379.44189      112.33670     6846.09521      112.37680
    5   15   10      529.35492       43.57148     1164.06702       42.33718
    5   15   11     3724.99512       73.67764     2749.02295       72.43166
    5   15   12     3755.24292       76.37109     3495.16699       79.17584
    5   15   13     1634.50903       55.50078     1375.77905       55.23279
    5   15   14    10230.63960      141.75661     9356.66797      141.59760
    5   15   15     6292.07520      101.46400     5520.95215      104.46760
    5   15   16     6736.91016      116.44460     7607.41309      116.51890
    5   15   17     7208.77100      117.29390     6807.86816      116.54750
    5   15   18    16265.33980      208.27910    16721.38090      208.47659
    5   15   19      464.47821       45.51415      349.40829       48.62867
    5   15   20     1034.75000       54.80958     1050.69702       57.41549
    5   15   21     3773.50610       85.82997     3708.23804       86.34134
    5   15   22     2295.35889       70.10555     2068.39404       71.86057
    5   15   23    17193.03910      211.70560    16197.26950      212.11330
    5   15   24     4450.02783       92.85321     4677.74902       95.80548
    5   15   25      215.62830       47.69106      221.96130       49.26924
    5   15   26     1652.13098       65.53458     1819.64099       64.74270
    5   15   27     1177.71106       65.14961     1613.19299       65.57129
    5   15   28      273.26111       51.83382      340.98450       54.18670
    5   15   29     2203.69409       78.87751     1845.72400       76.03010
    5   15   30     1913.56299       78.67174     1903.71399       75.36735
    5   15   31     1376.52502       71.36553     1036.11206       69.32600
    5   15   32      957.30188       71.96393     1123.41602       70.81127
    5   15   33      482.60541       66.40194      309.49649       64.00237
    5   15   34      285.92551       63.29961      346.04279       64.07304
    5   15   35      -80.40359       60.46957      192.10100       61.14145
    5   15   36     1206.19800       73.09115     1138.83801       69.02364
    5   15   37      631.93561       69.03658      637.56360       67.13382
    5   17    0      761.93658       43.70009      761.93658       43.70009
    5   17    1     4120.93604       78.36998     3204.04810       77.87580
    5   17    2      406.01541       36.53989      344.59329       35.06845
    5   17    3     1489.48401       51.36665     1346.09900       49.53048
    5   17    4     3554.20605       75.67408     3503.53589       74.84308
    5   17    5     1750.31006       54.54298     1880.12695       55.16573
    5   17    6     3508.21899       70.58185     3010.21704       70.08307
    5   17    7    11567.55960      150.03630    10426.84960      150.03180
    5   17    8     5967.64307      106.17420     7004.05518      106.72130
    5   17    9     1095.92896       47.49612     1075.21997       48.90872
    5   17   10     1972.52600       57.11570     1431.08704       56.73129
    5   17   11     3325.75000       68.98190     1969.80005       67.28157
    5   17   12    15149.73050      194.53371    15535.79000      194.39540
    5   17   13     1257.33704       55.69392     1604.20996       56.93897
    5   17   14     1720.97400       61.53799     1521.96301       59.77268
    5   17   15     2025.06006       62.63146     1388.77600       61.99337
    5   17   16     7165.12402      127.32510     8899.81152      127.39420
    5   17   17     8943.07715      133.97510     8330.13965      133.27040
    5   17   18     4056.23901       90.59145     4380.95117       90.48421
    5   17   19     1628.63794       62.19068     1831.59998       62.47105
    5   17   20     3552.77002       83.62092     3792.09302       85.88522
    5   17   21      724.02710       54.03427      501.67831       52.35956
    5   17   22     7455.08398      124.71660     7515.75879      123.97110
    5   17   23     2250.94897       72.92188     2562.22192       74.83308
    5   17   24     2006.78198       70.98755     2269.60791       71.74223
    5   17   25     8189.36621      123.97510     7334.49316      125.23030
    5   17   26      393.52441       50.29704      398.14349       51.91545
    5   17   27     2193.95996       72.47974     2264.95703       73.60944
    5   17   28      245.62970       56.70679      367.64929       60.18007
    5   17   29     2487.07202       83.18580     2589.28198       83.37929
    5   17   30      535.29291       65.24963      563.01648       63.97541
    5   17   31     2052.06812       79.42375     1791.90906       77.21537
    5   17   32     1028.72595       75.50343      967.97968       70.36709
    5   17   33      473.22211       64.99454      580.68658       65.17981
    5   17   34     1038.19202       72.83730     1091.49695       71.25903
    5   17   35      179.27409       61.91607       89.64381       61.97635
    5   17   36       29.93207       61.02413      109.18440       60.69587
    5   19    0      657.55933       46.83569      657.55933       46.83569
    5   19    1     8180.43311      118.37950     6507.37109      115.96660
    5   19    2     7701.02686      127.47480     8095.10010      122.95320
    5   19    3     1593.12598       50.88229      867.93262       49.54847
    5   19    4     1673.94604       59.30415     1989.35803       60.38476
    5   19    5     1697.43103       62.17642     2650.90210       62.57783
    5   19    6     5243.54004       93.21259     4705.18213       93.39641
    5   19    7      527.11578       55.91280     1035.22803       46.23383
    5   19    8    14223.37990      185.95750    15289.57030      188.78830
    5   19    9     8634.39258      124.69840     7437.89600      122.04930
    5   19   10     2287.21094       66.34779     2310.09009       65.83135
    5   19   11     2542.55591       67.51830     1659.20898       65.20602
    5   19   12     6554.29004      108.68000     5918.22803      107.71370
    5   19   13    10578.11040      159.48390    12255.70020      160.02150
    5   19   14     6894.21924      111.30500     5929.51807      111.13880
    5   19   15     4626.16406       95.91921     5137.06201       97.00587
    5   19   16     2565.07397       72.33910     2595.30396       73.84873
    5   19   17     3502.74902       79.57057     2789.67090       78.85618
    5   19   18     6152.50684      103.63270     5415.31299      103.29050
    5   19   19      347.70929       50.29317      206.87680       47.81754
    5   19   20     3854.94995       86.35852     3302.00488       84.97031
    5   19   21     1461.99304       61.17979     1278.73499       61.16368
    5   19   22     6168.62598      111.30130     6377.56104      109.54000
    5   19   23     5686.51318      105.13430     5127.67578      103.64130
    5   19   24     3714.17407       88.20160     3911.50195       88.41674
    5   19   25     7375.63623      121.04980     7255.48779      119.97940
    5   19   26     1071.57397       64.06814     1329.85706       64.21564
    5   19   27      916.44287       62.62803     1009.33197       64.30937
    5   19   28      516.52502       61.62247      329.31821       59.85302
    5   19   29       71.83659       59.07800      139.03700       60.28569
    5   19   30      345.55450       62.32719      415.01071       62.07668
    5   19   31     2117.16992       86.14403     2221.67896       84.52702
    5   19   32     2027.16101       83.81266     1981.19702       84.06292
    5   19   33     1083.17200       75.67609     1281.68701       75.68282
    5   19   34      564.01068       68.99981      609.70862       68.70147
    5   19   35      297.15259       61.66678      404.14349       66.38646
    5   19   36      395.12561       66.70280      611.59747       68.28002
    5   21    0     4617.92285       91.22371     4617.92285       91.22371
    5   21    1     1401.26599       57.59303     1827.01001       60.25488
    5   21    2     3107.94897       76.80507     3227.31812       75.40296
    5   21    3     1785.46301       64.78472     2669.22290       63.77369
    5   21    4      684.97241       45.03645      553.65198       43.62187
    5   21    5     6385.55322      109.40110     6354.00000      108.08110
    5   21    6     6224.53906      104.65710     5668.56006      105.16520
    5   21    7     1096.52698       49.82002      726.72229       45.02710
    5   21    8    10002.94040      154.42390    11630.82030      159.22670
    5   21    9     1952.51404       64.29142     1959.38501       64.19297
    5   21   10     3269.20898       78.60941     3063.12109       76.20800
    5   21   11     6066.28906      108.52950     6010.33008      108.52930
    5   21   12    14375.82030      182.95770    13101.04000      182.13721
    5   21   13     6850.48291      115.56400     6496.21582      114.59020
    5   21   14     1588.25696       62.25456     1681.96704       62.63764
    5   21   15     1680.91895       66.45934     1712.01294       63.54771
    5   21   16     1292.16296       58.70171      868.79132       56.62520
    5   21   17     2108.24609       68.39262     2113.47900       69.35131
    5   21   18     2625.06812       74.50201     2531.09009       75.22417
    5   21   19    13790.62010      181.88680    13131.33010      181.18170
    5   21   20     2707.18701       74.79999     2413.62695       75.57790
    5   21   21      944.05957       55.71741     1029.77698       56.69381
    5   21   22     1962.63501       67.38863     1681.23999       67.52920
    5   21   23     1408.52905       61.98912     1218.58899       61.75241
    5   21   24      330.00790       50.43044      335.20181       49.81101
    5   21   25      876.61511       60.98871      973.61359       60.99116
    5   21   26     2733.91406       79.67617     2263.23706       78.92696
    5   21   27     2629.94995       84.57678     2796.44995       83.99216
    5   21   28      746.61200       65.27133      685.99188       66.71083
    5   21   29      458.78879       61.83400      311.43100       63.20582
    5   21   30     1518.46899       73.33791     1358.61499       74.76993
    5   21   31     2440.27197       86.06768     2361.74707       87.44482
    5   21   32     1220.69495       75.77674     1240.74097       76.71669
    5   21   33      630.37097       65.25633      524.25708       65.84740
    5   21   34      287.15149       65.46045      108.59760       64.76031
    5   21   35      155.96519       65.27329      120.01900       60.10406
    5   23    0     1364.86597       58.45053     1364.86597       58.45053
    5   23    1     8178.40088      131.64790     9365.34766      132.04449
    5   23    2     6991.32910      115.81780     6963.04004      114.99660
    5   23    3     6180.27295      108.55250     6433.12207      107.84810
    5   23    4     4742.11816       96.94263     4709.77881       92.63718
    5   23    5     2143.69604       64.42274     1809.55396       61.62986
    5   23    6      681.64551       46.91545      566.94611       48.33414
    5   23    7     5958.72119      101.73330     5368.01416      103.58760
    5   23    8    21315.32030      249.46561    20837.52930      249.05460
    5   23    9     4003.47412       86.28687     3821.48096       88.33459
    5   23   10     1739.18799       65.85195     1963.66296       66.82993
    5   23   11      247.56329       47.72068       88.64706       47.52011
    5   23   12    10655.32030      158.60780    11688.12010      158.89180
    5   23   13    21251.18950      252.79089    20862.94920      252.01750
    5   23   14    10327.71970      149.09930    10842.70020      154.18710
    5   23   15       90.04020       49.69184      253.68250       51.88123
    5   23   16     1043.40405       57.23410      947.93512       59.24718
    5   23   17     4365.79004       94.49984     4456.68506       95.27928
    5   23   18     3431.17212       85.33222     3441.48291       85.33793
    5   23   19    17655.33980      223.02260    18039.48050      223.65810
    5   23   20     1336.90906       60.20141     1138.72803       62.16453
    5   23   21      874.17590       57.18136     1023.07300       57.76048
    5   23   22      347.87070       53.83216      349.73279       50.44699
    5   23   23     3599.37109       90.42083     3914.19507       89.22509
    5   23   24     2465.59106       81.74136     2590.42212       78.43906
    5   23   25     2833.52490       88.03339     2840.69312       84.06976
    5   23   26     1387.25195       71.01332     1284.87805       64.99782
    5   23   27     1167.41504       69.69862     1048.96301       71.04419
    5   23   28     1226.23303       70.37703     1282.55005       71.85313
    5   23   29      301.40671       61.18191      332.85239       62.22570
    5   23   30      467.54239       67.43436      378.83429       66.88645
    5   23   31     1085.28101       75.92931     1295.81799       77.22417
    5   23   32      770.09332       72.50793      814.49011       71.86686
    5   23   33      626.15210       71.05659      423.25089       68.30719
    5   23   34      235.16090       67.33085      343.47391       66.26694
    5   25    0     9315.78125      141.79680     9315.78125      141.79680
    5   25    1     4348.89111       88.76778     3695.32202       86.81846
    5   25    2     3993.52002       88.35528     4101.18115       90.02801
    5   25    3     3496.93994       84.16219     3793.96704       84.48674
    5   25    4    10688.49020      150.30991    10393.08980      146.39940
    5   25    5     9146.57617      137.85950     9142.40430      136.62920
    5   25    6     7191.01904      119.39110     7001.59277      119.39870
    5   25    7     8055.33691      130.06790     8345.17480      127.46870
    5   25    8    12232.75980      168.09090    12132.96970      168.59801
    5   25    9      719.47083       51.92480      639.91028       54.08612
    5   25   10       94.74538       44.52113      137.45270       46.05264
    5   25   11     1998.54797       68.04665     1917.08203       70.53424
    5   25   12     1945.08704       68.34939     1671.58704       69.03661
    5   25   13    13074.05960      180.11951    13670.37990      181.38060
    5   25   14      265.52481       51.28858      239.47440       51.67216
    5   25   15     7314.81299      121.25400     6708.71582      120.14050
    5   25   16     1700.75806       68.80006     1729.77295       68.97865
    5   25   17     1856.80103       68.96989     1717.79700       69.61449
    5   25   18     6426.71387      120.21280     7588.33203      121.95590
    5   25   19     3914.83594       92.40797     4099.76807       92.15154
    5   25   20     4313.27197       95.98219     4715.48682       93.91565
    5   25   21      816.81458       57.49207      797.07269       57.54974
    5   25   22      927.96942       60.70718     1188.01697       61.33704
    5   25   23     1081.37000       65.15571     1240.16797       65.15085
    5   25   24      455.00439       61.90723      304.32190       59.92945
    5   25   25     2345.08301       92.37365     2419.97900       91.86048
    5   25   26      700.93219       65.37411      468.33160       64.15574
    5   25   27      439.92859       62.90004      372.50040       64.99159
    5   25   28     1635.74805       74.60484     1628.38000       72.29716
    5   25   29      369.73630       61.02220      182.14360       62.91886
    5   25   30     1530.11304       78.86855     1430.09497       76.90746
    5   25   31      945.39459       73.65225     1014.60199       75.13885
    5   25   32      231.36810       63.54098      331.35281       62.91967
    5   25   33      153.66220       68.78087      206.64059       61.21497
    5   25   34      989.77112       76.80031      996.46478       72.08945
    5   27    0      123.11710       51.17010      123.11710       51.17010
    5   27    1     1391.40796       61.74847     1550.85498       66.80626
    5   27    2     1290.30103       66.28340      995.49542       65.07879
    5   27    3     4192.69385       94.85592     4668.58398       99.54451
    5   27    4      493.02631       56.11544      578.42102       53.59604
    5   27    5       48.98479       44.74501       55.36365       45.62615
    5   27    6      367.86130       51.24708      465.91461       49.28836
    5   27    7     1283.47900       60.57020      959.00513       58.92650
    5   27    8     5604.56006      102.50200     4955.42188      103.45280
    5   27    9    18131.31050      226.93069    18685.53910      226.91541
    5   27   10      722.38202       52.79333      587.36353       56.59383
    5   27   11     5103.26514      102.69960     6209.69092      108.16720
    5   27   12     4940.93896       97.49146     4816.91504       97.47691
    5   27   13      905.79138       60.17521     1071.80896       61.10786
    5   27   14    11689.04000      164.24339    11325.90040      164.48241
    5   27   15     1796.35901       69.62934     1471.09204       67.98147
    5   27   16     6265.77002      111.35530     5649.72705      111.51400
    5   27   17     1210.34595       62.85012     1260.57202       63.64095
    5   27   18      738.38171       58.40727      905.53418       58.83146
    5   27   19     1843.66199       67.06664     1726.89600       66.86813
    5   27   20       76.00034       49.60698       86.43897       49.91440
    5   27   21     2086.43896       71.83458     2131.81006       71.82175
    5   27   22      884.10028       61.73568      985.06091       61.93533
    5   27   23      433.57458       60.14932      452.08859       59.99419
    5   27   24     4657.06201      104.01320     4858.12402      105.41300
    5   27   25     1622.78699       78.87679     1897.15698       77.99178
    5   27   26      533.72870       63.99819      458.30099       63.89241
    5   27   27      404.26141       65.61406      340.55350       63.23815
    5   27   28     1908.12805       80.56522     2018.94897       79.92443
    5   27   29      328.88379       65.61556      297.50510       68.32240
    5   27   30      133.01770       65.32646      318.50751       68.78912
    5   27   31      940.61188       74.13610      868.03491       72.27902
    5   27   32      532.55127       66.34498      253.77620       67.81176
    5   27   33      405.72089       67.73267      425.51791       69.00510
    5   29    0      825.48328       61.04156      825.48328       61.04156
    5   29    1      952.76929       60.81280      822.58502       63.34727
    5   29    2    13749.76950      190.90581    16103.09960      196.35240
    5   29    3     5351.82178      107.40640     5738.96387      109.09470
    5   29    4    15204.79980      209.99139    16556.51950      203.19749
    5   29    5     9331.88867      142.01030     9152.67773      140.27780
    5   29    6      423.55331       55.83538      617.53802       51.57187
    5   29    7     9903.39648      148.20129     9751.91406      144.74510
    5   29    8    12794.09960      167.43460    11477.42970      168.79230
    5   29    9     3410.07788       86.37393     3831.76392       88.01105
    5   29   10     1608.84497       64.22690     1304.13696       63.45710
    5   29   11      101.74890       47.88696      138.21140       50.50284
    5   29   12     3398.88306       85.66653     3799.91699       87.49514
    5   29   13      789.80463       59.54596      750.64862       59.34889
    5   29   14     1569.91394       66.44142     1414.81897       66.29739
    5   29   15     3248.42090       87.08604     3647.05396       86.77608
    5   29   16       40.99677       47.57391       11.82168       44.16194
    5   29   17     1069.61401       65.11641     1338.22998       63.53501
    5   29   18     1173.87195       63.09219     1109.33997       62.59481
    5   29   19      255.09621       53.00056      301.60941       53.63242
    5   29   20     2586.46094       78.46700     2323.20996       76.53302
    5   29   21      232.32539       56.43933      139.71840       58.96962
    5   29   22     3991.03003       93.64194     3409.87793       94.07908
    5   29   23     2427.26099       83.44117     2795.50098       82.79260
    5   29   24      796.59711       65.91879      791.90771       70.55113
    5   29   25     1574.71399       74.48705     1481.97498       76.28432
    5   29   26      358.47089       62.41384      342.44101       64.30576
    5   29   27       94.50938       59.30360      158.19530       58.61093
    5   29   28      327.35690       66.56375      414.34421       68.55991
    5   29   29      159.28430       65.03801      182.51469       67.23045
    5   29   30      423.71509       63.61241      269.83429       68.82315
    5   29   31      618.95581       67.91376      600.78632       72.35905
    5   29   32      220.84860       60.47459      142.51170       62.37637
    5   31    0     1322.83899       66.52090     1322.83899       66.52090
    5   31    1     2430.58594       78.33032     2616.36499       82.82055
    5   31    2      499.48260       61.83031      478.77911       64.20734
    5   31    3     3099.13501       88.83257     3515.00098       90.97928
    5   31    4     5470.78809      106.58210     5263.29102      106.86830
    5   31    5     1640.31104       69.32892     1104.95300       62.03688
    5   31    6    14848.12010      193.48460    14886.71000      196.53020
    5   31    7     8411.43066      132.82179     7847.49121      127.71660
    5   31    8     3975.70190       90.54914     3739.34497       90.02309
    5   31    9     3908.23193       88.74982     3827.87109       87.84551
    5   31   10     2445.07593       76.45877     2599.39795       77.05479
    5   31   11      886.03998       59.68828     1262.43799       60.57168
    5   31   12     3186.36792       79.91363     2948.25488       80.20687
    5   31   13     1761.94604       69.93750     1742.82397       69.99308
    5   31   14     1353.58899       65.44177     1249.81995       66.28650
    5   31   15      856.16351       57.59415      637.49591       56.19902
    5   31   16     1464.19702       67.77293     1751.31299       68.56712
    5   31   17     2626.00610       76.15508     2120.54297       76.03054
    5   31   18       75.83913       53.89917      174.86690       56.54045
    5   31   19       94.16620       57.19735      176.63319       58.42826
    5   31   20     1123.70105       69.13390     1163.57898       71.62785
    5   31   21      465.01639       64.16014      589.71881       63.35339
    5   31   22       66.32266       56.74182      269.12271       62.26312
    5   31   23     3049.94995       89.53791     2717.04395       89.48854
    5   31   24     2456.21094       83.09128     2190.52393       80.86764
    5   31   25      331.58511       60.85803      363.14319       64.53774
    5   31   26      824.97443       71.04883      787.48108       68.47844
    5   31   27      316.50040       66.54168      487.96341       69.03419
    5   31   28      831.64648       70.75208      770.13489       73.97506
    5   31   29      172.51891       64.39893       91.56800       65.74590
    5   31   30      666.85870       69.92271      823.14398       72.95211
    5   31   31      594.74402       68.77606      542.70947       71.64886
    5   33    0       38.15276       53.81528       38.15276       53.81528
    5   33    1     2090.48804       78.81500     2360.09595       79.80454
    5   33    2     1381.33301       71.63339     1490.88904       74.67171
    5   33    3     2288.36792       80.62054     2165.97510       80.48264
    5   33    4     3452.12793       88.64867     3126.86890       91.68190
    5   33    5     4223.45703       95.25119     4007.48511       97.80009
    5   33    6     2252.71094       76.45522     1855.20703       72.19814
    5   33    7     2755.75195       81.86975     2883.35303       80.70721
    5   33    8     3305.81689       84.59064     3175.50903       84.55499
    5   33    9     1068.54102       60.90193     1302.72595       64.03105
    5   33   10      928.06262       59.13608     1099.39294       61.91630
    5   33   11     1819.92102       69.10064     1829.60706       69.92390
    5   33   12     1083.66895       60.01516      750.69012       60.75478
    5   33   13     3081.15210       81.21157     2637.56592       79.36877
    5   33   14     1041.73596       62.16386     1143.21997       61.59984
    5   33   15     3317.84204       84.59437     2949.98291       82.57075
    5   33   16      898.69592       61.86954      731.31317       65.40018
    5   33   17      724.82599       65.23842      926.45129       67.36645
    5   33   18     1293.50806       70.81638     1386.20496       71.86219
    5   33   19      544.99847       61.14090      294.76349       60.15766
    5   33   20     2586.51001       82.83145     2456.90698       83.40891
    5   33   21      180.07680       60.20827      143.56450       59.32022
    5   33   22     3068.38501       89.17126     2550.76611       88.11260
    5   33   23      904.81482       67.98547      847.27838       70.96347
    5   33   24     1086.57605       69.91317     1084.60901       73.17274
    5   33   25     1526.62195       73.20485     1115.32800       74.69300
    5   33   26      289.22049       64.99826      370.05771       67.37357
    5   33   27      344.07700       66.28904      371.13580       68.11118
    5   33   28      486.63519       70.38895      516.76007       70.35402
    5   33   29      165.99699       67.25462      175.90770       67.75563
    5   33   30      716.11108       70.72870      733.69470       70.64218
    5   35    0      131.10780       51.37889      131.10780       51.37889
    5   35    1      413.46259       56.18295      627.69849       62.17077
    5   35    2     2994.15894       82.99974     3071.55005       86.52116
    5   35    3      360.13049       57.72082      382.82120       63.56350
    5   35    4     1921.03296       76.16035     2203.54590       79.18369
    5   35    5      194.06551       56.28226      185.83000       60.43235
    5   35    6     2191.18091       76.76425     1964.10303       75.08126
    5   35    7     1377.41797       66.15717     1355.23804       64.17043
    5   35    8      999.34882       62.50402      977.47937       58.73918
    5   35    9     1817.50903       71.38524     2442.94897       74.13420
    5   35   10     2199.98999       70.56486     2180.47803       75.01778
    5   35   11      548.57458       54.96184      447.10101       57.15406
    5   35   12     8162.21387      130.61430     7762.57080      130.10500
    5   35   13     2097.96509       78.41856     2772.16797       77.93176
    5   35   14      905.22998       64.36081      778.43280       64.62420
    5   35   15     1907.37805       74.37906     1741.28198       78.05780
    5   35   16     2580.14697       79.45809     2716.30493       80.65685
    5   35   17     2082.02808       78.52665     2190.73389       79.12733
    5   35   18      514.26752       61.96646      727.33533       67.07166
    5   35   19      119.84650       54.21257      104.23020       58.41115
    5   35   20      208.27750       62.79066      224.14301       61.80365
    5   35   21     1174.88599       71.76531     1051.53406       71.79736
    5   35   22      480.31271       64.25747      517.20453       63.99632
    5   35   23      134.92790       59.35516       55.94701       60.57626
    5   35   24      995.38831       72.20727      710.56018       73.07704
    5   35   25       54.98221       64.38472      196.06750       65.60563
    5   35   26      612.53333       68.50954      492.95389       70.10710
    5   35   27      914.07471       70.94404      864.36108       71.42499
    5   35   28      381.69730       67.71073      330.16901       69.73509
    5   35   29      576.90088       71.26958      656.17389       71.92758
    5   37    0     5313.80811      108.57150     5313.80811      108.57150
    5   37    1      360.74261       58.02855      509.21521       60.61910
    5   37    2     5269.04395      110.06320     5612.29688      111.32710
    5   37    3     1398.38904       73.15730     1904.68396       76.55387
    5   37    4     2362.69897       79.64008     2211.76611       80.70642
    5   37    5      908.06702       62.16795      903.53918       65.58015
    5   37    6     1374.80298       65.11150     1263.07300       64.37492
    5   37    7      331.69189       61.76360      501.43820       55.19191
    5   37    8      640.87183       59.58621      580.45789       58.99096
    5   37    9      727.10083       63.23936      733.13629       60.59323
    5   37   10     1289.73499       73.33112     1314.43201       66.19437
    5   37   11     4354.04883       95.64196     4069.38892       95.77829
    5   37   12      669.83978       60.29295      778.94202       59.68604
    5   37   13      453.50049       57.63948      445.37140       54.96821
    5   37   14      972.71118       66.13055     1015.16699       63.89033
    5   37   15      878.04303       67.05200     1044.14404       66.27415
    5   37   16      411.01859       56.34393      232.43851       60.37400
    5   37   17       13.03121       55.82286      167.36760       59.91216
    5   37   18      302.97940       63.70398      257.00562       61.80996
    5   37   19      566.23621       65.30692      678.09338       68.74549
    5   37   20      540.17432       63.28994      430.94421       67.16751
    5   37   21     1659.90906       77.77827     1731.06006       77.90052
    5   37   22      408.40689       63.28638      503.27429       66.41813
    5   37   23      353.86450       64.41161      472.15591       66.80267
    5   37   24      780.21130       70.41059      863.37708       70.22036
    5   37   25      855.57172       71.04757      891.85718       71.87937
    5   37   26      136.22701       64.33376      158.01230       66.16575
    5   37   27      155.90871       61.72731       84.92900       64.13671
    5   39    0      -25.95131       48.96673      -25.95131       48.96673
    5   39    1      397.31509       55.09885      386.82599       58.38110
    5   39    2       31.65582       60.07444       92.81122       61.69415
    5   39    3      458.39581       64.46114      440.29071       70.86377
    5   39    4     2176.90601       83.73012     2194.06201       81.94286
    5   39    5     2426.28589       77.50313     2798.21191       83.41621
    5   39    6     1987.98901       80.40631     2147.52002       82.80211
    5   39    7     3444.78906       90.55311     3356.66699       88.92161
    5   39    8     4150.88623       93.79557     3865.09204       93.47159
    5   39    9     1743.06006       75.14663     1512.64795       77.30096
    5   39   10      291.53821       56.60044      400.22989       58.94273
    5   39   11     3040.07495       88.35572     3282.44312       87.15871
    5   39   12     2262.95508       76.94913     1950.04700       76.77348
    5   39   13     1611.86499       72.08656     1446.59302       68.26294
    5   39   14       76.36665       55.65403      173.87759       54.33776
    5   39   15      563.23541       62.48294      496.66620       59.20666
    5   39   16      328.36359       59.00260      440.50940       59.22830
    5   39   17      412.49460       60.76377      358.50760       62.13209
    5   39   18      361.48190       63.51013      395.44901       63.79765
    5   39   19       99.07999       59.34196      285.11829       63.76006
    5   39   20      438.79199       59.65430      498.42880       61.74673
    5   39   21      346.57141       62.17960      354.64310       63.19742
    5   39   22      102.34770       62.43800      105.83390       60.14543
    5   39   23      199.26430       62.12275      260.98349       64.42704
    5   39   24      200.10719       64.50565      262.71429       64.94626
    5   39   25       49.42131       63.73349      176.60741       66.62502
    5   39   26      656.53320       69.80506      622.07501       69.63443
    5   41    0      908.87097       73.80072      908.87097       73.80072
    5   41    1      521.29248       67.99027      288.88190       67.33752
    5   41    2      307.72849       62.26215      104.09380       63.10098
    5   41    3     1110.12305       82.78297     1601.63501       83.12876
    5   41    4      433.07721       62.20715      419.52399       69.74600
    5   41    5      979.39771       63.49035     1017.12097       65.55947
    5   41    6     1163.41895       71.74732     1145.29504       72.35785
    5   41    7      668.70831       67.22308      584.36157       65.58362
    5   41    8     2232.06396       79.09548     2125.23706       85.57677
    5   41    9      112.53030       55.97563      195.93950       56.18813
    5   41   10      664.62183       62.23125      693.47412       55.69654
    5   41   11      932.39929       66.74722     1179.04504       72.14784
    5   41   12      476.72409       57.38647      499.28760       58.31170
    5   41   13      174.02650       52.69489       52.79533       51.15052
    5   41   14      669.69409       60.61761      763.47772       59.98063
    5   41   15      348.41940       60.26765      380.94089       59.15160
    5   41   16     1087.95996       65.54243     1017.45697       66.34114
    5   41   17      864.43378       65.00165      804.18158       66.63337
    5   41   18      192.61520       58.62749      130.02139       60.45037
    5   41   19     1354.94202       73.30931     1149.43799       74.66430
    5   41   20      581.81561       66.38091      686.88538       69.11389
    5   41   21      928.21649       70.40778      958.48230       71.34274
    5   41   22      186.10741       62.14935      105.61860       62.40041
    5   41   23      557.92877       64.69193      595.39398       64.91629
    5   41   24      154.27600       62.32677       12.03900       61.46935
    5   43    0      348.55621       68.44275      348.55621       68.44275
    5   43    1     1136.53406       78.01344      957.88977       71.77506
    5   43    2     1753.59497       81.73106     2039.31604       79.58035
    5   43    3      211.36481       63.63449      399.24341       63.15919
    5   43    4     2261.33911      100.13410     2668.36499       99.39993
    5   43    5      141.82660       58.91513      -28.43930       55.38511
    5   43    6      151.09779       53.89241      125.69480       53.62832
    5   43    7       -0.98025       63.43904       55.44545       58.54159
    5   43    8      140.06830       48.22785       60.19679       54.89272
    5   43    9      392.61700       65.76656      200.05209       55.89859
    5   43   10      647.88623       66.76892      573.42828       59.86975
    5   43   11      849.21088       67.47149      789.32288       63.14548
    5   43   12      621.67242       59.94806      673.92328       63.21223
    5   43   13       52.37730       54.35240      165.11890       55.45443
    5   43   14      250.54080       56.54854      285.94931       58.52945
    5   43   15      763.60242       61.87149      581.66302       62.40918
    5   43   16      201.30830       58.09832      263.54550       60.14762
    5   43   17      703.12238       63.62177      643.69592       65.63835
    5   43   18      263.85071       62.01968      329.69290       61.47375
    5   43   19      185.72150       62.03525      334.90210       61.85323
    5   43   20      146.89380       59.67843      112.68880       60.20403
    5   43   21      534.57141       63.44604      373.36761       60.73185
    5   43   22      196.35651       63.10360      219.74921       63.25552
    5   45    0      121.91280       61.52016      121.91280       61.52016
    5   45    1      399.42511       70.69078      485.17209       74.83145
    5   45    2      593.10217       71.06290      438.66751       69.14828
    5   45    3      398.41751       70.43053      452.13589       75.73734
    5   45    4       93.54733       52.94813       27.55105       73.28902
    5   45    5      394.14410       78.49046      595.17181       84.16021
    5   45    6      319.91650       59.77860      296.95221       59.38982
    5   45    7      277.22141       58.67495      244.84000       68.35012
    5   45    8      486.75089       91.98797      570.36511       59.78920
    5   45    9      467.73700       58.43258      529.48407       60.70827
    5   45   10      237.19550       57.34808      118.42500       52.93983
    5   45   11      466.43411       58.67955      416.94241       56.05923
    5   45   12      436.02490       54.60374      329.82639       56.68223
    5   45   13      868.90552       65.29366      921.64337       63.04284
    5   45   14      274.94281       56.37306      183.77290       56.50457
    5   45   15      346.40829       60.17685      323.36191       59.69215
    5   45   16      291.10251       58.50916      120.86300       59.59072
    5   45   17      392.16400       63.07336      507.08859       65.44331
    5   45   18      450.50079       63.03776      425.10269       64.78335
    5   45   19     1212.87097       74.96665     1168.50500       72.89854
    5   45   20      226.30620       62.18625      241.29730       66.55175
    5   47    0      491.78360       78.25491      491.78360       78.25491
    5   47    1      504.17941      103.57110      246.14510       80.66283
    5   47    2     1008.46899       74.63149     1347.73706       76.48224
    5   47    3      347.03781       77.51716      543.31781      102.84090
    5   47    4      391.69519       78.60073      333.08511       68.52961
    5   47    5      278.61871       72.40768      359.22400       91.69674
    5   47    6      262.46149       77.00372      393.22620       74.23690
    5   47    7      487.80109       69.62721      555.85681       82.23840
    5   47    8      247.68401       63.07752      145.08279       59.64683
    5   47    9      186.40570       59.21616      119.57500       59.32164
    5   47   10      120.15100       60.27001      247.93559       56.38834
    5   47   11      452.95340       55.25249      396.82480       54.29440
    5   47   12      209.82179       54.72271      194.24150       54.69424
    5   47   13      388.45190       57.68591      290.45041       55.50187
    5   47   14       78.93184       57.17166      142.28940       56.93858
    5   47   15      296.55649       58.00775      299.27411       59.73066
    5   47   16      377.33960       58.83841      310.51569       60.71497
    5   47   17      329.81720       63.47963      248.48219       61.35803
    5   49    0     -103.26020      111.55160     -103.26020      111.55160
    5   49    1       92.30006       77.45144      258.88889       66.13225
    5   49    2      221.58630      101.48450      481.08401      104.71540
    5   49    3      322.96399       65.80257      126.97210       76.77517
    5   49    4      285.72089      169.37019      590.58588       90.85034
    5   49    5      284.32880       71.64965      333.22321       92.57549
    5   49    6       18.69540       74.85876      152.37270       73.81802
    5   49    7      566.89240       98.15619      802.36462       93.29111
    5   49    8      506.06140       86.14657      167.07620       75.10059
    5   49    9      124.05760       61.71774       30.84207       62.53522
    5   49   10      207.52890       70.36034      295.98792       59.24020
    5   49   11      107.07640       58.01666       83.39510       53.88143
    5   49   12      137.88480       50.50475      101.47000       54.16334
    5   49   13       86.14581       54.11388      117.76070       53.23967
    5   49   14      173.27010       55.90258      207.76691       54.48377
    5   51    0      111.47400       79.26642      111.47400       79.26642
    5   51    1      482.09689      141.53430      659.09918      111.28510
    5   51    2      218.84959      118.85130      316.57339      105.33730
    5   51    3      448.60141       76.89611      462.05179       87.28015
    5   51    4      337.67551      116.97740      371.59720       87.57160
    5   51    5      846.83740       96.76133      920.65918       91.22480
    5   51    6      210.66811       68.03570      311.06299       79.49998
    5   51    7      315.36899       91.04322      274.76981       86.30027
    5   51    8      108.25680       56.86472       31.04133       63.74762
    5   51    9      146.06740       71.07623       43.87812       57.70700
    6    0    0    17372.94920      297.11569    17372.94920      297.11569
    6    0    1     8468.04199      126.92630     8468.04199      126.92630
    6    0    2     5082.53418       87.44788     5082.53418       87.44788
    6    0    3      775.68738       31.00464      775.68738       31.00464
    6    0    4      784.72321       31.67110      784.72321       31.67110
    6    0    5      169.55940       17.54560      169.55940       17.54560
    6    0    6     3280.32690       67.45438     3280.32690       67.45438
    6    0    7     1357.01501       42.46572     1357.01501       42.46572
    6    0    8     2100.42090       53.20680     2100.42090       53.20680
    6    0    9    13602.04980      174.99840    13602.04980      174.99840
    6    0   10     1482.09900       45.92733     1482.09900       45.92733
    6    0   11     8262.27832      122.79140     8262.27832      122.79140
    6    0   12     5572.18896       95.45023     5572.18896       95.45023
    6    0   13     7607.25293      116.77930     7607.25293      116.77930
    6    0   14     3253.46191       71.88308     3253.46191       71.88308
    6    0   15    18226.00000      220.84550    18226.00000      220.84550
    6    0   16     1486.93005       56.62653     1486.93005       56.62653
    6    0   17     2868.59302       73.57022     2868.59302       73.57022
    6    0   18     8235.10254      128.39810     8235.10254      128.39810
    6    0   19     8097.24121      127.36930     8097.24121      127.36930
    6    0   20     5329.58887      100.00770     5329.58887      100.00770
    6    0   21    19783.92970      238.66409    19783.92970      238.66409
    6    0   22      198.08150       43.76070      198.08150       43.76070
    6    0   23      640.12238       52.03002      640.12238       52.03002
    6    0   24     6064.50293      109.14030     6064.50293      109.14030
    6    0   25      123.86550       45.37398      123.86550       45.37398
    6    0   26     5161.70215       99.39014     5161.70215       99.39014
    6    0   27     2136.99609       69.14384     2136.99609       69.14384
    6    0   28     2429.12402       73.03589     2429.12402       73.03589
    6    0   29      678.50317       54.34840      678.50317       54.34840
    6    0   30      240.68179       55.19378      240.68179       55.19378
    6    0   31     4988.69092      104.82730     4988.69092      104.82730
    6    0   32     2653.89307       82.46043     2653.89307       82.46043
    6    0   33      411.27859       59.65222      411.27859       59.65222
    6    0   34       20.68421       57.29367       20.68421       57.29367
    6    0   35     1170.92004       70.15729     1170.92004       70.15729
    6    0   36       99.41665       59.84127       99.41665       59.84127
    6    0   37      439.79391       61.32434      439.79391       61.32434
[truncated: 414,125 more chars]
