# Supplementary material for: Extending the novel |ρ|-based phasing algorithm to the solution of anomalous scattering substructures from SAD data of protein crystals
Source: Acta Crystallogr A Found Adv. 2022 Oct 10;78(Pt 6):473–81. doi: 10.1107/S2053273322008622 (PMC9624180; doi:10.1107/S2053273322008622)
Supplement: Supplementary file 1 [file a-78-00473-sup1.zip › ae5119_suppl_rev/sol_5_I_5iqy/apo_dr.LPT]

 ============================================================
   STRUCTURE SOLUTION BY abs(ro) - DIRECT METHODS 
   XLENS/22.2 (220318) version: with SAD-Sm FFT algorithm
   Copyright Prof. Jordi Rius
   Institut de Ciencia de Materials de Barcelona (CSIC)
   References: Rius J. Acta Cryst (2020) A76 489-493 
   Rius J. & Torrelles X. Acta Cryst (2021) A77 339-347 
   Date is 19- 5-2022   at 10:14:11
 ============================================================

     CRYSTAL DATA:
     =============
     APO_DR 5iqy C2221 (20) L= 1.5418  (2.40) 55.69%Solv                             

     A=  40.890      B= 132.080     C=  97.570
     ALPHA=   90.00  BETA=   90.00  GAMMA=   90.00

     VOLUME (A3)=     526949.25     DSANO=    3.000

     (SINT/L)2=   0.000149523*H2 +  0.000014331*K2 +  0.000026261*L2 +
                  0.000000000*HK +  0.000000000*HL +  0.000000000*KL

     BRAVAIS LATTICE IS  C  CENTRED AT:

       1)  0.000000       0.000000       0.000000
       2)  0.500000       0.500000       0.000000

      SYMMETRY OPERATIONS: 

      R11  R12  R13     R21  R22  R23     R31  R32  R33    T1     T2     T3

  1)    1    0    0       0    1    0       0    0    1    0.00   0.00   0.00
  2)   -1    0    0       0   -1    0       0    0    1    0.00   0.00   0.50
  3)   -1    0    0       0    1    0       0    0   -1    0.00   0.00   0.50
  4)    1    0    0       0   -1    0       0    0   -1    0.00   0.00   0.00

     STRUCTURE TREATED AS NON-CENTROSYMMETRIC

     TYPE OF RADIATION IS X-RAYS

          UNIT CELL CONTENTS
      SYMBOL  ATOMIC_NUMBER    NUMBER IN CELL    TYPE    SCAT_POWER
        I          53              208            1          53.00

     STARTING PHASES FROM MODULUS FUNCTION

--------------------------------------------------------------

     INTENSITY DATA INFORMATION:
     ==========================

     INPUT DATA ARE F**2
   DSANO (ANGS.):       3.0000
   DSFOU (ANGS.):       3.0000
   DSMIN (ANGS.):       2.4001
   N.CENTRIC REF:          952
  ANOMALOUS DIFFRACTION RATIOS(GLOBAL):   
   <|D|>/<F> (%,acen); <|F|>; <|D|>:    6.2379     55.0800      3.4358
   <I/sig(I)> :           36.5100
   <|D|/sig(D)>:           3.1328

  ANOMALOUS DIFFRACTION RATIOS(SHELLS):   
      SHELL  DMEAN  DINF  <|D|>/<F>  <I/sig(I)>  <|D|/sig(D)> NREFS
        1     7.23  5.74    9.9277   47.8179    6.8295          601     5593.09
        2     5.01  4.55    7.0819   44.0318    4.2764          654     5085.41
        3     4.23  3.98    5.0874   45.0096    3.1786          674     5824.96
        4     3.78  3.61    4.6222   40.4031    2.5473          669     4800.90
        5     3.48  3.36    4.9600   33.1878    2.1771          683     3286.70
        6     3.25  3.16    5.7199   25.6369    1.8117          666     2141.93
        7     3.07  3.00    6.1986   21.1703    1.5663          687     1640.00

  BIJVOET PAIRS FILTERING:
   BIJVOET PAIR REFL. (USED/READ/%):             3887      4635     83.86
   NUMBER WRONG BIJVOET PAIR REFL.,S,(%):               1      0.02
   NUM. OF E.s < ECUT,(%), ECUT:         237      5.11      0.2700
   N.DF/s(DF) < DFCUT,(%),DFCUT:         502     10.83      0.4500
   N. DF OUTLIERS,RMSCUT:                  8                4.2500
   CV(%) OF D> :      81.6598
   <r.m.sq.dev.> OF D.s:        4.9620
--------------------------------------------------------------

     FORBIDDEN REFLECTIONS IN DATA FILE *.HKL:
     =========================================

    H    K    L        XO       DXO      NEQ
--------------------------------------------------------------

     Rsigma(F) of equivalent reflections
     Rsig:    0.00000  Nref:         0

     ds_interval        Rsigma       Nref

     N. UNIQUE REFLECTIONS (measured,theory):        3903        5605


     INFORMATION OF DATA IN P1:
     MEAS. INTENSITIES (OBS+UNOBS)IN XLHEM.HKL=        15564
     NOT MEASURED INTENSITIES in XLUNMEAS.HKL=        4856
     FRACTION MEASURED INTENSITIES >DSFOU:     0.762
     HMAX=   13  KMAX=   44  LMAX=   32


--------------------------------------------------------------

     SCALING OF MEASURED INTENSITIES:
     ================================


      SCALE FACTOR:        0.9058  F(EXP)/SK = F(ABS)
      B OVERALL   :       45.4523
      R(Wilson)   :       20.4955
      DSFOU       :        3.0000

      SHELL  DMEAN  DINF  SFC2/SFO2  Nref  f.unobs
        1     7.23  5.74   0.84876    2161  0.0000
        2     5.01  4.55   0.97631    2286  0.0000
        3     4.23  3.98   1.13403    2301  0.0000
        4     3.78  3.61   1.20493    2273  0.0000
        5     3.48  3.36   1.12037    2290  0.0000
        6     3.25  3.16   1.02183    2140  0.0000
        7     3.07  3.00   0.77144    2113  0.0000

 -------------------------------------------------------------

     DATA NORMALIZING:
     ================

     NUMBER OF INPUT REFLEXIONS =             15564
     F(ABS)  =  F(EXP) /          0.9058

     MAXIMUM         H         K         L
     INDICES        13        43        32

                   CENT    ACENT     HK0     0KL     H0L    REST
     </E2-1/>      0.968   0.736   1.000   1.000   0.000   0.874

      E2MEAN      :    0.982433

     <E**2> ACCORDING TO PARITY GROUPS ( D-SPACING > 1.000
        ALL     GGG     GGU     GUG     GUU     UGG     UGU     UUG     UUU
E^2   1.000   1.032   0.966   0.000   0.000   0.000   0.000   1.027   0.977
N     15564    3556    3656       0       0       0       0    4092    4260

--------------------------------------------------------------

     PHASE REFINEMENT DETAILS:
     ======================== 
    TOTAL N. OF E-VALUES =     15564
    D-SPACING CUT-OFF =    3.00
    <E>, <E2> =    0.8369  1.0000

    N. SETS AND CYCLES =       25     50
    EKLIM FOR K REFLECTIONS =    0.00
    N.REFLECTIONS > EKLIM =     15564
    EHLIM FOR H REFLECTIONS =    1.00
    N.REFLECTIONS > EHLIM =      5132
     X"S MODIFIED BY MODULUS FUNCTION
    N. ATOMS IN UNIT_CELL (NCELL)  =   208
    PIXELS(0); P_ATOMS(1); OMIT(2) =     1
    FRAC. RANDOMLY DELETED ATOMS = 0.000

    GRID SPACING IN ANGS. =    1.00
    N.GRID POINTS (XYZ) =     40   128   100
    ESD FACTOR FOR MASK DEFINITION =    2.65
    LOWER MASK VALUE =      0
    ESD FACT FOR PEAK ACCEPTANCE (ATOMS=1,2) =  4.00
    ESD FACTOR IN SEARCH (DIF.FOURIER) =  1.10

     vector -u =:   1   0.49998   0.39021   0.52000  1.00
    0.8236     1     1    0.8257    0.0473     572     104    0
    0.8107     1     2    0.8647    0.0160     384     104    0
    0.8225     1     3    0.8640    0.0086     434     104    0
    0.8169     1     4    0.8681    0.0027     416     104    0
    0.8228     1     5    0.8654    0.0020     434     104    0
    0.8148     1     6    0.8652    0.0004     452     104    0
    0.8222     1     7    0.8605    0.0020     432     104    0
    0.8141     1     8    0.8610    0.0012     434     104    0
    0.8194     1     9    0.8616    0.0008     431     104    0
    0.8161     1    10    0.8684    0.0000     422     104    0
    0.8167     1    11    0.8596    0.0004     445     104    0
    0.8177     1    12    0.8642    0.0008     430     104    0
    0.8169     1    13    0.8657    0.0004     447     104    0
    0.8158     1    14    0.8660    0.0004     443     104    0
    0.8163     1    15    0.8692    0.0008     458     104    0
    0.8176     1    16    0.8653    0.0004     429     104    0
    0.8205     1    17    0.8642    0.0000     431     104    0
    0.8232     1    18    0.8680    0.0000     456     104    0
    0.8185     1    19    0.8697    0.0000     411     104    0
    0.8227     1    20    0.8656    0.0004     475     104    0
    0.8245     1    21    0.8668    0.0004     435     104    0
    0.8269     1    22    0.8666    0.0004     450     104    0
    0.8286     1    23    0.8689    0.0000     464     104    0
    0.8284     1    24    0.8719    0.0004     437     104    0
    0.8305     1    25    0.8709    0.0004     452     104    0
    0.8325     1    26    0.8692    0.0004     445     104    0
    0.8278     1    27    0.8721    0.0004     457     104    0
    0.8323     1    28    0.8736    0.0000     425     104    0
    0.8334     1    29    0.8762    0.0000     439     104    0
    0.8353     1    30    0.8759    0.0000     459     104    0
    0.8350     1    31    0.8769    0.0012     431     104    0
    0.8357     1    32    0.8769    0.0000     465     104    0
    0.8324     1    33    0.8769    0.0008     472     104    0
    0.8340     1    34    0.8750    0.0000     468     104    0
    0.8331     1    35    0.8808    0.0004     462     104    0
    0.8339     1    36    0.8730    0.0000     445     104    0
    0.8352     1    37    0.8721    0.0008     428     104    0
    0.8337     1    38    0.8771    0.0000     467     104    0
    0.8317     1    39    0.8757    0.0012     493     104    0
    0.8344     1    40    0.8745    0.0000     433     104    0
    0.8323     1    41    0.8763    0.0000     451     104    0
    0.8350     1    42    0.8737    0.0000     445     104    0
    0.8373     1    43    0.8714    0.0004     473     104    0
    0.8328     1    44    0.8781    0.0000     457     104    0
    0.8341     1    45    0.8747    0.0000     467     104    0
    0.8333     1    46    0.8761    0.0008     437     104    0
    0.8363     1    47    0.8796    0.0000     441     104    0
    0.8359     1    48    0.8778    0.0004     446     104    0
    0.8353     1    49    0.8715    0.0000     431     104    0

---------------------------------------------------------------

  SUMMARY OF SOLUTIONS:
   SET   CCh     SEED    NCYC NITER   Rcc(1,end)  PKS(1,end)  R1%  AVCOS  ROSIG
     1 0.8795  0.1153850   50    3    64.7  52.8    79    32  49.2 1.122   12.5
 TOTAL NUMBER OF CYCLES IS           50

--------------------------------------------------------------

    PEAK SEARCH:
    ===========

     SOLUTION N.      1  R =   52.802181  ITERATIONS=       3

     NUMBER OF E AND CUT-OFF VALUE    2038      0.70
     GRID: NX=  40 NY= 128 NZ= 100 SIZE(ANGS)=  1.00
     ATOMS IN UNIT CELL: (SOUGHT)    208; (FOUND)    249
     ATOMS IN ASYMMETRIC UNIT=     32
     RO IN WFOURIER: MAX., SIGMA, MEAN:  0.34823E+06  0.19600E+05 -0.27565E-05
     MIN. INTERPEAK DISTANCE (A):   0.70
      PEAK_NR HEIGHT    X/A      Y/B      Z/C     MULT
            1   1000   0.3806   0.3111   0.0143   1.0000
            2    901   0.2970   0.9910   0.2135   1.0000
            3    823   0.2249   0.6130   0.0413   1.0000
            4    760   0.1754   0.2492   0.0100   1.0000
            5    721   0.0078   0.3428   0.0243   1.0000
            6    710   0.1247   0.9136   0.0231   1.0000
            7    668   0.4058   0.6197   0.0218   1.0000
            8    623   0.1334   0.0621   0.0365   1.0000
            9    603   0.4230   0.4840   0.0058   1.0000
           10    484   0.0569   0.8694   0.0720   1.0000
           11    478   0.2675   0.0009   0.0788   1.0000
           12    435   0.3278   0.6498   0.2249   1.0000
           13    400   0.4713   0.1283   0.1667   1.0000
           14    396   0.4080   0.1098   0.1581   1.0000
           15    380   0.2549   0.2746   0.0310   1.0000
           16    369   0.0014   0.0954   0.0729   1.0000
           17    355   0.2303   0.9379   0.0142   1.0000
           18    298   0.2352   0.5719   0.1461   1.0000
           19    297   0.0773   0.6109   0.2306   1.0000
           20    287   0.9953   0.6712   0.0116   1.0000
           21    284   0.2738   0.2675   0.1393   1.0000
           22    279   0.2214   0.1392   0.1001   1.0000
           23    270   0.3857   0.4252   0.1523   1.0000
           24    269   0.2128   0.8926   0.0985   1.0000
           25    268   0.9898   0.6793   0.1885   1.0000
           26    268   0.2424   0.2520   0.1285   1.0000
           27    260   0.1041   0.0285   0.2200   1.0000
           28    246   0.2246   0.3509   0.1934   1.0000
           29    233   0.3234   0.5191   0.5928   1.0000
           30    220   0.1256   0.4546   0.2322   1.0000
           31    214   0.3956   0.3327   0.2359   1.0000
           32    184   0.3534   0.4592   0.0776   1.0000
------------------------------------------------------------------------------

  COPY OF FILE.CDR:
  ==== == =======

APO_DR 5iqy C2221 (20) L= 1.5418  (2.40) 55.69%Solv                             
CELL                                                                            
40.8899 132.0798 97.570    90.000    90.000   90.000                            
ANOM                                                                            
3.0                                                                             
LATTICE                                                                         
C                                                                               
SYMM                                                                            
X,Y,Z                                                                           
-X,-Y,Z+1/2                                                                     
-X,Y,-Z+1/2                                                                     
X,-Y,-Z                                                                         
CONTENTS                                                                        
 I                                                                              
 208                                                                            
&CONTROL IHKL=1,NSET=25,BINIT=0.1153850,NCYCLE=50,RVMIN=1000.,NEGSUP=1,         
FSIGRO=2.65,FSIGDM=4.0,DELTLV=1.1,NITER=3,IFOUSG=1, ITEST=2,                    
IBREAK=0,EHLIM=1.0,NSHELL=7,dfcut=0.45,Ecut=0.27,                               
CCTLV=1.00,IEXCC=0,IABORT=0/                                                    
                                                                                
--------------------------------------------------------------                  
                                                                                
     INTENSITY DATA INFORMATION:                                                
     ==========================                                                 
                                                                                
     INPUT DATA ARE F**2                                                        
   DSANO (ANGS.):       1.0000                                                  
   DSFOU (ANGS.):       2.4001                                                  
   DSMIN (ANGS.):       2.4001                                                  
   N.CENTRIC REF:         1481                                                  
  ANOMALOUS DIFFRACTION RATIOS(GLOBAL):                                         
   <|DF|>/<F> (%,acen); <|F|>; <|DF|>:    7.4078     39.3088      2.9119        
   <I/sig(I)> :           23.4444                                               
   <|DF|/sig(DF)>:         2.1056                                               
                                                                                
  ANOMALOUS DIFFRACTION RATIOS(SHELLS):                                         
      SHELL  DMEAN  DINF  <|DF|>/<F> <I/sig(I)> <|DF|/sig(DF)> NREFS            
        1     6.51  5.17    9.6281   46.1219    6.3210          848     5238.23 
        2     4.52  4.10    5.6676   45.4931    3.5541          896     5658.11 
        3     3.81  3.58    4.6554   40.5322    2.5669          926     4938.11 
        4     3.41  3.26    5.1571   30.6038    2.0345          919     2904.89 
        5     3.13  3.02    6.1295   22.7366    1.6863          936     1798.49 
        6     2.93  2.85    6.9877   17.1046    1.3922          940     1247.87 
        7     2.77  2.70    8.2607   12.1239    1.1056          938      808.79 
        8     2.64  2.59   10.4861    9.3933    1.0097          939      611.91 
        9     2.53  2.49   12.8216    7.5080    0.9649          948      475.94 
       10     2.44  2.40   14.0227    6.4225    0.8995          931      406.70 
                                                                                
  FRIEDEL PAIRS FILTERING:                                                      
   PAIR NUM. (USED/READ/%):             7160      9231     77.56                
   NUMBER WRONG PAIRS,S,(%):              10      0.11                          
   NUM.SMALLER THAN ENH_min,(%):         307      3.33      0.2700              
   WITH SMALL DF, %PAIRS, DFCUT:        1738     18.83      0.4500              
   N. DF OUTLIERS,RMSCUT:                 16                4.2500              
   CV(%) OF DF> :      77.6330                                                  
   <r.m.sq.dev.> OF DF.s:        4.3455                                         
--------------------------------------------------------------                  
++++++++++++++++++++++++++++++++++++++++++++++++++++++++++++++
   Job finished on 19- 5-2022   at 10:16:18
   Elapsed time:       127 seconds
++++++++++++++++++++++++++++++++++++++++++++++++++++++++++++++
