# Supplementary material for: Extending the novel |ρ|-based phasing algorithm to the solution of anomalous scattering substructures from SAD data of protein crystals
Source: Acta Crystallogr A Found Adv. 2022 Oct 10;78(Pt 6):473–81. doi: 10.1107/S2053273322008622 (PMC9624180; doi:10.1107/S2053273322008622)
Supplement: Supplementary file 1 [file a-78-00473-sup1.zip › ae5119_suppl_rev/sol_6_I_3k9g/BobuA.CIF]

data_XLENS 

loop_
_symmetry_equiv_pos_as_xyz
 +X,+Y,+Z 
 -Y+1/2,+X+1/2,+Z+3/4 
 -X,-Y,+Z+1/2 
 +Y+1/2,-X+1/2,+Z+1/4 
 +X+1/2,-Y+1/2,-Z+1/4 
 +Y,+X,-Z 
 -X+1/2,+Y+1/2,-Z+3/4 
 -Y,-X,-Z+1/2 

_cell_length_a       55.81000
_cell_length_b       55.81000
_cell_length_c      200.89999
_cell_angle_alpha    90.0000
_cell_angle_beta     90.0000
_cell_angle_gamma    90.0000

loop_
_atom_site_label
_atom_site_type_symbol
_atom_site_fract_x
_atom_site_fract_y
_atom_site_fract_z
_atom_site_occupancy
_atom_site_U_iso_or_equiv
_atom_site_thermal_displace_type
A1    I      0.80400   0.28539   0.11163   1.00000   0.024  Uiso
A2    I      0.21653   0.87940   0.06844   1.00000   0.024  Uiso
A3    I      0.36998   0.10190   0.08821   1.00000   0.024  Uiso
A4    I      0.68234   0.44739   0.09418   1.00000   0.024  Uiso
A5    I      0.29796   0.11531   0.05152   1.00000   0.024  Uiso
A6    I      0.42071   0.11211   0.10555   1.00000   0.024  Uiso
A7    I      0.90442   0.18487   0.08283   1.00000   0.024  Uiso
A8    I      0.44182   0.51544   0.05007   1.00000   0.024  Uiso
A9    I      0.03984   0.69610   0.04081   1.00000   0.024  Uiso
A10   I      0.31559   0.33757   0.03707   1.00000   0.024  Uiso
A11   I      0.51767   0.25558   0.10581   1.00000   0.024  Uiso
A12   I      0.39705   0.14963   0.07244   1.00000   0.024  Uiso
A13   H      0.68378   0.10008   0.01438   1.00000   0.024  Uiso
A14   H      0.50096   0.11540   0.04809   1.00000   0.024  Uiso
A15   H      0.16482   0.92738   0.11723   1.00000   0.024  Uiso
