# Supplementary material for: Extending the novel |ρ|-based phasing algorithm to the solution of anomalous scattering substructures from SAD data of protein crystals
Source: Acta Crystallogr A Found Adv. 2022 Oct 10;78(Pt 6):473–81. doi: 10.1107/S2053273322008622 (PMC9624180; doi:10.1107/S2053273322008622)
Supplement: Supplementary file 1 [file a-78-00473-sup1.zip › ae5119_suppl_rev/sol_6_I_3k9g/BobuA.DIF]

    0    0   12  1266000.00000    16530.00000  1266000.00000    16530.00000
    0    0   16    23050.00000     1507.00000    23050.00000     1507.00000
    0    0   20    37480.00000     1684.00000    37480.00000     1684.00000
    0    0   24   597000.00000     8312.00000   597000.00000     8312.00000
    0    0   28   147000.00000     3162.00000   147000.00000     3162.00000
    0    0   32  3710000.00000    48340.00000  3710000.00000    48340.00000
    0    0   36    50450.00000     2816.00000    50450.00000     2816.00000
    0    0   40  1069000.00000    14740.00000  1069000.00000    14740.00000
    0    0   44  2638000.00000    34880.00000  2638000.00000    34880.00000
    0    0   48   354700.00000     6466.00000   354700.00000     6466.00000
    0    0   52  1995000.00000    26890.00000  1995000.00000    26890.00000
    0    0   56   110100.00000     4720.00000   110100.00000     4720.00000
    0    0   60   150700.00000     5120.00000   150700.00000     5120.00000
    0    0   64   935400.00000    13850.00000   935400.00000    13850.00000
    0    0   68   111500.00000     4645.00000   111500.00000     4645.00000
    0    0   72    22070.00000     4128.00000    22070.00000     4128.00000
    0    0   76   221000.00000     5579.00000   221000.00000     5579.00000
    0    0   80    28130.00000     3878.00000    28130.00000     3878.00000
    0    0   84    22320.00000     3990.00000    22320.00000     3990.00000
    0    0   88    11990.00000     4455.00000    11990.00000     4455.00000
    1    0   10  1538000.00000    10330.00000  1538000.00000    10330.00000
    1    0   11  1106000.00000     7236.00000  1106000.00000     7236.00000
    1    0   12  1059000.00000     6943.00000  1059000.00000     6943.00000
    1    0   13   244000.00000     1775.00000   244000.00000     1775.00000
    1    0   14   195500.00000     1494.00000   195500.00000     1494.00000
    1    0   15   705600.00000     4716.00000   705600.00000     4716.00000
    1    0   16   632000.00000     4261.00000   632000.00000     4261.00000
    1    0   17   243500.00000     1847.00000   243500.00000     1847.00000
    1    0   18    87120.00000      993.40002    87120.00000      993.40002
    1    0   19   286700.00000     2151.00000   286700.00000     2151.00000
    1    0   20   194400.00000     1630.00000   194400.00000     1630.00000
    1    0   21   176000.00000     1548.00000   176000.00000     1548.00000
    1    0   22    84850.00000     1118.00000    84850.00000     1118.00000
    1    0   23   103800.00000     1240.00000   103800.00000     1240.00000
    1    0   24  1485000.00000     9810.00000  1485000.00000     9810.00000
    1    0   25    92800.00000     1250.00000    92800.00000     1250.00000
    1    0   26   112700.00000     1376.00000   112700.00000     1376.00000
    1    0   27    10660.00000     1031.00000    10660.00000     1031.00000
    1    0   28  1383000.00000     9218.00000  1383000.00000     9218.00000
    1    0   29    15890.00000     1112.00000    15890.00000     1112.00000
    1    0   30    22090.00000     1165.00000    22090.00000     1165.00000
    1    0   31     3556.00000     1155.00000     3556.00000     1155.00000
    1    0   32   168900.00000     1819.00000   168900.00000     1819.00000
    1    0   33     4022.00000     1216.00000     4022.00000     1216.00000
    1    0   34   190000.00000     1984.00000   190000.00000     1984.00000
    1    0   35    19210.00000     1297.00000    19210.00000     1297.00000
    1    0   36   149100.00000     1833.00000   149100.00000     1833.00000
    1    0   37    13590.00000     1315.00000    13590.00000     1315.00000
    1    0   38   222000.00000     2217.00000   222000.00000     2217.00000
    1    0   39   223300.00000     2246.00000   223300.00000     2246.00000
    1    0   40    96130.00000     1702.00000    96130.00000     1702.00000
    1    0   41  1962000.00000    13070.00000  1962000.00000    13070.00000
    1    0   42   199200.00000     2248.00000   199200.00000     2248.00000
    1    0   43  1718000.00000    11550.00000  1718000.00000    11550.00000
    1    0   44   387900.00000     3298.00000   387900.00000     3298.00000
    1    0   45    64380.00000     1752.00000    64380.00000     1752.00000
    1    0   46   465800.00000     3806.00000   465800.00000     3806.00000
    1    0   47   243900.00000     2625.00000   243900.00000     2625.00000
    1    0   48    60600.00000     1856.00000    60600.00000     1856.00000
    1    0   49   279900.00000     2869.00000   279900.00000     2869.00000
    1    0   50    24120.00000     1845.00000    24120.00000     1845.00000
    1    0   51    27680.00000     1895.00000    27680.00000     1895.00000
    1    0   52    94630.00000     2129.00000    94630.00000     2129.00000
    1    0   53   875900.00000     6440.00000   875900.00000     6440.00000
    1    0   54    71280.00000     2164.00000    71280.00000     2164.00000
    1    0   55    16970.00000     2049.00000    16970.00000     2049.00000
    1    0   56   440800.00000     3963.00000   440800.00000     3963.00000
    1    0   57   882200.00000     6552.00000   882200.00000     6552.00000
    1    0   58    83540.00000     2287.00000    83540.00000     2287.00000
    1    0   59    41090.00000     2152.00000    41090.00000     2152.00000
    1    0   60   292800.00000     3219.00000   292800.00000     3219.00000
    1    0   61   441200.00000     4012.00000   441200.00000     4012.00000
    1    0   62    96950.00000     2371.00000    96950.00000     2371.00000
    1    0   63   188100.00000     2680.00000   188100.00000     2680.00000
    1    0   64   173100.00000     2641.00000   173100.00000     2641.00000
    1    0   65   185300.00000     2698.00000   185300.00000     2698.00000
    1    0   66      483.70001     2042.00000      483.70001     2042.00000
    1    0   67    23190.00000     2035.00000    23190.00000     2035.00000
    1    0   68   229400.00000     2830.00000   229400.00000     2830.00000
    1    0   69    39950.00000     2075.00000    39950.00000     2075.00000
    1    0   70   106000.00000     2287.00000   106000.00000     2287.00000
    1    0   71    57930.00000     2123.00000    57930.00000     2123.00000
    1    0   72   147200.00000     2453.00000   147200.00000     2453.00000
    1    0   73    66150.00000     2152.00000    66150.00000     2152.00000
    1    0   74    14160.00000     1941.00000    14160.00000     1941.00000
    1    0   75    31290.00000     2005.00000    31290.00000     2005.00000
    1    0   76   122600.00000     2333.00000   122600.00000     2333.00000
    1    0   77     8348.00000     1906.00000     8348.00000     1906.00000
    1    0   78    59600.00000     2075.00000    59600.00000     2075.00000
    1    0   79    51780.00000     2087.00000    51780.00000     2087.00000
    1    0   80    11530.00000     1994.00000    11530.00000     1994.00000
    1    0   81     5561.00000     1953.00000     5561.00000     1953.00000
    1    0   82     3941.00000     1961.00000     3941.00000     1961.00000
    1    0   83    -2046.00000     1922.00000    -2046.00000     1922.00000
    1    0   84      160.70000     2034.00000      160.70000     2034.00000
    1    0   85     8936.00000     2089.00000     8936.00000     2089.00000
    1    0   86     4105.00000     2094.00000     4105.00000     2094.00000
    1    0   87     8501.00000     2156.00000     8501.00000     2156.00000
    1    0   88     4216.00000     2185.00000     4216.00000     2185.00000
    1    0   89     3254.00000     2349.00000     3254.00000     2349.00000
    1    1    9   285700.00000     2052.00000   285700.00000     2052.00000
    1    1   10     8583.00000      406.79999     8583.00000      406.79999
    1    1   11    55860.00000      673.79999    55860.00000      673.79999
    1    1   12     2516.00000      494.10001     2516.00000      494.10001
    1    1   13  1257000.00000     8243.00000  1257000.00000     8243.00000
    1    1   14     6793.00000      534.09998     6793.00000      534.09998
    1    1   15   182100.00000     1447.00000   182100.00000     1447.00000
    1    1   16   258900.00000     1929.00000   258900.00000     1929.00000
    1    1   17   527600.00000     3624.00000   527600.00000     3624.00000
    1    1   18   397600.00000     2827.00000   397600.00000     2827.00000
    1    1   19  2501000.00000    16280.00000  2501000.00000    16280.00000
    1    1   20     7117.00000      767.50000     7117.00000      767.50000
    1    1   21  1006000.00000     6725.00000  1006000.00000     6725.00000
    1    1   22     2478.00000      838.90002     2478.00000      838.90002
    1    1   23   424000.00000     3077.00000   424000.00000     3077.00000
    1    1   24   182900.00000     1676.00000   182900.00000     1676.00000
    1    1   25    18980.00000      975.90002    18980.00000      975.90002
    1    1   26    32760.00000     1060.00000    32760.00000     1060.00000
    1    1   27     5320.00000     1016.00000     5320.00000     1016.00000
    1    1   28    66510.00000     1240.00000    66510.00000     1240.00000
    1    1   29    17450.00000     1113.00000    17450.00000     1113.00000
    1    1   30   286900.00000     2417.00000   286900.00000     2417.00000
    1    1   31   210400.00000     2014.00000   210400.00000     2014.00000
    1    1   32  1029000.00000     7023.00000  1029000.00000     7023.00000
    1    1   33   323800.00000     2699.00000   323800.00000     2699.00000
    1    1   34    46340.00000     1356.00000    46340.00000     1356.00000
    1    1   35    28440.00000     1313.00000    28440.00000     1313.00000
    1    1   36     2709.00000     1289.00000     2709.00000     1289.00000
    1    1   37    19840.00000     1334.00000    19840.00000     1334.00000
    1    1   38   102000.00000     1631.00000   102000.00000     1631.00000
    1    1   39   303300.00000     2683.00000   303300.00000     2683.00000
    1    1   40   242000.00000     2367.00000   242000.00000     2367.00000
    1    1   41    48820.00000     1554.00000    48820.00000     1554.00000
    1    1   42  2030000.00000    13520.00000  2030000.00000    13520.00000
    1    1   43  1395000.00000     9495.00000  1395000.00000     9495.00000
    1    1   44   467600.00000     3768.00000   467600.00000     3768.00000
    1    1   45    12230.00000     1569.00000    12230.00000     1569.00000
    1    1   46    53010.00000     1747.00000    53010.00000     1747.00000
    1    1   47   343400.00000     3141.00000   343400.00000     3141.00000
    1    1   48   333500.00000     3118.00000   333500.00000     3118.00000
    1    1   49    18200.00000     1788.00000    18200.00000     1788.00000
    1    1   50   109000.00000     2130.00000   109000.00000     2130.00000
    1    1   51   126600.00000     2239.00000   126600.00000     2239.00000
    1    1   52   898100.00000     6557.00000   898100.00000     6557.00000
    1    1   53    98970.00000     2218.00000    98970.00000     2218.00000
    1    1   54   386500.00000     3595.00000   386500.00000     3595.00000
    1    1   55   233800.00000     2817.00000   233800.00000     2817.00000
    1    1   56    58180.00000     2174.00000    58180.00000     2174.00000
    1    1   57   403000.00000     3752.00000   403000.00000     3752.00000
    1    1   58   349000.00000     3471.00000   349000.00000     3471.00000
    1    1   59   640800.00000     5128.00000   640800.00000     5128.00000
    1    1   60    70640.00000     2260.00000    70640.00000     2260.00000
    1    1   61   392300.00000     3727.00000   392300.00000     3727.00000
    1    1   62    53390.00000     2162.00000    53390.00000     2162.00000
    1    1   63    38690.00000     2120.00000    38690.00000     2120.00000
    1    1   64    10250.00000     2063.00000    10250.00000     2063.00000
    1    1   65   218200.00000     2836.00000   218200.00000     2836.00000
    1    1   66   673400.00000     5347.00000   673400.00000     5347.00000
    1    1   67     4467.00000     2053.00000     4467.00000     2053.00000
    1    1   68    25690.00000     2073.00000    25690.00000     2073.00000
    1    1   69   575000.00000     4723.00000   575000.00000     4723.00000
    1    1   70     3595.00000     2009.00000     3595.00000     2009.00000
    1    1   71    14330.00000     2003.00000    14330.00000     2003.00000
    1    1   72     3564.00000     1976.00000     3564.00000     1976.00000
    1    1   73    92270.00000     2230.00000    92270.00000     2230.00000
    1    1   74    23770.00000     1979.00000    23770.00000     1979.00000
    1    1   75   166900.00000     2554.00000   166900.00000     2554.00000
    1    1   76     8451.00000     1957.00000     8451.00000     1957.00000
    1    1   77    75630.00000     2128.00000    75630.00000     2128.00000
    1    1   78   109400.00000     2271.00000   109400.00000     2271.00000
    1    1   79   133100.00000     2387.00000   133100.00000     2387.00000
    1    1   80     6110.00000     1936.00000     6110.00000     1936.00000
    1    1   81     8570.00000     1920.00000     8570.00000     1920.00000
    1    1   82     7199.00000     1994.00000     7199.00000     1994.00000
    1    1   83     7549.00000     1991.00000     7549.00000     1991.00000
    1    1   84    12410.00000     2034.00000    12410.00000     2034.00000
    1    1   85    21880.00000     2130.00000    21880.00000     2130.00000
    1    1   86    24490.00000     2162.00000    24490.00000     2162.00000
    1    1   87        6.04200     2076.00000        6.04200     2076.00000
    1    1   88    11730.00000     2240.00000    11730.00000     2240.00000
    1    1   89     -256.00000     2246.00000     -256.00000     2246.00000
    2    0    8   383400.00000     2710.00000   383400.00000     2710.00000
    2    0    9  2518000.00000    16890.00000  2518000.00000    16890.00000
    2    0   10   152600.00000     1251.00000   152600.00000     1251.00000
    2    0   11   151100.00000     1266.00000   151100.00000     1266.00000
    2    0   12   504600.00000     3553.00000   504600.00000     3553.00000
    2    0   13   156100.00000     1329.00000   156100.00000     1329.00000
    2    0   14   100600.00000     1026.00000   100600.00000     1026.00000
    2    0   15   345600.00000     2475.00000   345600.00000     2475.00000
    2    0   16  2067000.00000    13490.00000  2067000.00000    13490.00000
    2    0   17   420200.00000     2967.00000   420200.00000     2967.00000
    2    0   18  1067000.00000     7092.00000  1067000.00000     7092.00000
    2    0   19     8993.00000      723.29999     8993.00000      723.29999
    2    0   20   519400.00000     3635.00000   519400.00000     3635.00000
    2    0   21  1017000.00000     6809.00000  1017000.00000     6809.00000
    2    0   22   567000.00000     3968.00000   567000.00000     3968.00000
    2    0   23  1117000.00000     7466.00000  1117000.00000     7466.00000
    2    0   24   407900.00000     3015.00000   407900.00000     3015.00000
    2    0   25   346100.00000     2664.00000   346100.00000     2664.00000
    2    0   26   270800.00000     2253.00000   270800.00000     2253.00000
    2    0   27     9115.00000     1031.00000     9115.00000     1031.00000
    2    0   28   723800.00000     5048.00000   723800.00000     5048.00000
    2    0   29    21430.00000     1136.00000    21430.00000     1136.00000
    2    0   30   603000.00000     4331.00000   603000.00000     4331.00000
    2    0   31    36150.00000     1243.00000    36150.00000     1243.00000
    2    0   32   459800.00000     3492.00000   459800.00000     3492.00000
    2    0   33   481500.00000     3636.00000   481500.00000     3636.00000
    2    0   34     5571.00000     1243.00000     5571.00000     1243.00000
    2    0   35    32800.00000     1333.00000    32800.00000     1333.00000
    2    0   36     7902.00000     1301.00000     7902.00000     1301.00000
    2    0   37   394600.00000     3171.00000   394600.00000     3171.00000
    2    0   38   383900.00000     3137.00000   383900.00000     3137.00000
    2    0   39    55350.00000     1497.00000    55350.00000     1497.00000
    2    0   40   596700.00000     4447.00000   596700.00000     4447.00000
    2    0   41     1823.00000     1403.00000     1823.00000     1403.00000
    2    0   42    97260.00000     1756.00000    97260.00000     1756.00000
    2    0   43     5350.00000     1487.00000     5350.00000     1487.00000
    2    0   44   558000.00000     4298.00000   558000.00000     4298.00000
    2    0   45    32080.00000     1617.00000    32080.00000     1617.00000
    2    0   46     9538.00000     1612.00000     9538.00000     1612.00000
    2    0   47   360600.00000     3235.00000   360600.00000     3235.00000
    2    0   48    42580.00000     1823.00000    42580.00000     1823.00000
    2    0   49    54440.00000     1902.00000    54440.00000     1902.00000
    2    0   50    48970.00000     1912.00000    48970.00000     1912.00000
    2    0   51    69730.00000     2077.00000    69730.00000     2077.00000
    2    0   52   416500.00000     3681.00000   416500.00000     3681.00000
    2    0   53   224100.00000     2722.00000   224100.00000     2722.00000
    2    0   54    15470.00000     1977.00000    15470.00000     1977.00000
    2    0   55   155800.00000     2480.00000   155800.00000     2480.00000
    2    0   56    92090.00000     2273.00000    92090.00000     2273.00000
    2    0   57    79960.00000     2254.00000    79960.00000     2254.00000
    2    0   58   255600.00000     3023.00000   255600.00000     3023.00000
    2    0   59    28470.00000     2125.00000    28470.00000     2125.00000
    2    0   60    93600.00000     2309.00000    93600.00000     2309.00000
    2    0   61     5264.00000     2047.00000     5264.00000     2047.00000
    2    0   62    11830.00000     2076.00000    11830.00000     2076.00000
    2    0   63    31230.00000     2121.00000    31230.00000     2121.00000
    2    0   64   221600.00000     2872.00000   221600.00000     2872.00000
    2    0   65   870800.00000     6525.00000   870800.00000     6525.00000
    2    0   66     6163.00000     2072.00000     6163.00000     2072.00000
    2    0   67    83200.00000     2247.00000    83200.00000     2247.00000
    2    0   68     6845.00000     2013.00000     6845.00000     2013.00000
    2    0   69    11880.00000     1998.00000    11880.00000     1998.00000
    2    0   70    31990.00000     2031.00000    31990.00000     2031.00000
    2    0   71    97120.00000     2240.00000    97120.00000     2240.00000
    2    0   72    11450.00000     1986.00000    11450.00000     1986.00000
    2    0   73   193400.00000     2637.00000   193400.00000     2637.00000
    2    0   74   169300.00000     2537.00000   169300.00000     2537.00000
    2    0   75   437600.00000     3929.00000   437600.00000     3929.00000
    2    0   76    44790.00000     2064.00000    44790.00000     2064.00000
    2    0   77    24170.00000     1981.00000    24170.00000     1981.00000
    2    0   78    39760.00000     1995.00000    39760.00000     1995.00000
    2    0   79     2362.00000     1930.00000     2362.00000     1930.00000
    2    0   80    32870.00000     2009.00000    32870.00000     2009.00000
    2    0   81    10300.00000     1949.00000    10300.00000     1949.00000
    2    0   82     3911.00000     1987.00000     3911.00000     1987.00000
    2    0   83     2121.00000     1975.00000     2121.00000     1975.00000
    2    0   84     2391.00000     1973.00000     2391.00000     1973.00000
    2    0   85    40030.00000     2091.00000    40030.00000     2091.00000
    2    0   86     2194.00000     2078.00000     2194.00000     2078.00000
    2    0   87    11810.00000     2133.00000    11810.00000     2133.00000
    2    0   88    28380.00000     2196.00000    28380.00000     2196.00000
    2    0   89    24100.00000     2267.00000    24100.00000     2267.00000
    2    1    7   138100.00000     1130.00000   138200.00000     1135.00000
    2    1    9   101500.00000     1009.00000   105200.00000     1025.00000
    2    1   10  1213000.00000     8516.00000  1227000.00000     8604.00000
    2    1   11   249900.00000     1987.00000   275400.00000     2217.00000
    2    1   13   555000.00000     3795.00000   548600.00000     3873.00000
    2    1   14   143700.00000     1877.00000   160100.00000     1525.00000
    2    1   16   167200.00000     4053.00000   144900.00000     1386.00000
    2    1   17  1588000.00000    10430.00000  1567000.00000    10630.00000
    2    1   19   221100.00000     3242.00000   195800.00000     1693.00000
    2    1   20  1064000.00000     8566.00000   974200.00000     6976.00000
    2    1   22   499000.00000     3547.00000   502600.00000     3564.00000
    2    1   23   279000.00000     2895.00000   251700.00000     2063.00000
    2    1   24   351800.00000     6244.00000   308500.00000     2503.00000
    2    1   25   455500.00000     3323.00000   417400.00000     3105.00000
    2    1   26   434600.00000     3218.00000   423000.00000     3150.00000
    2    1   27   147400.00000     1768.00000   162000.00000     1782.00000
    2    1   28   181000.00000     1988.00000   162000.00000     1994.00000
    2    1   29    36700.00000     1310.00000    46690.00000     1207.00000
    2    1   30   326500.00000     2658.00000   356600.00000     2829.00000
    2    1   31   153200.00000     6718.00000   120200.00000     1637.00000
    2    1   32    40540.00000     1276.00000    48080.00000     1304.00000
    2    1   33   371300.00000     2989.00000   366400.00000     2950.00000
    2    1   34    12970.00000     1259.00000    11090.00000     1246.00000
    2    1   35    15450.00000     1295.00000    12660.00000     1273.00000
    2    1   36   245800.00000     9697.00000   195500.00000     2057.00000
    2    1   37   140800.00000     1796.00000   134600.00000     1766.00000
    2    1   38   971800.00000     6757.00000   984700.00000     6826.00000
    2    1   39   501700.00000     4136.00000   453500.00000     3811.00000
    2    1   40    29050.00000     1435.00000    26730.00000     1433.00000
    2    1   41   136100.00000     1888.00000   137400.00000     1890.00000
    2    1   42  1006000.00000     7036.00000  1059000.00000     7365.00000
    2    1   43   435500.00000     3558.00000   452000.00000     3653.00000
    2    1   44   285300.00000     2735.00000   288800.00000     2758.00000
    2    1   45  1084000.00000     7577.00000  1044000.00000     7327.00000
    2    1   46    75820.00000     1839.00000    83350.00000     1847.00000
    2    1   47    25230.00000     1821.00000    41850.00000     1956.00000
    2    1   48   205900.00000     2497.00000   201200.00000     2444.00000
    2    1   49   390300.00000     3483.00000   398100.00000     3511.00000
    2    1   50   362200.00000     3357.00000   348900.00000     3266.00000
    2    1   51   176100.00000     5649.00000   210500.00000     2591.00000
    2    1   52    66530.00000     2055.00000    66710.00000     2055.00000
    2    1   53    33530.00000     1986.00000    37620.00000     2040.00000
    2    1   54   244400.00000     2853.00000   236800.00000     2840.00000
    2    1   55   292600.00000     3108.00000   302200.00000     3215.00000
    2    1   56   510300.00000     4330.00000   501000.00000     4307.00000
    2    1   57    89590.00000     2274.00000    83730.00000     2274.00000
    2    1   58    19600.00000     2090.00000    18740.00000     2107.00000
    2    1   59   126800.00000     2445.00000   130600.00000     2476.00000
    2    1   60   171500.00000     2628.00000   151300.00000     2745.00000
    2    1   61   442700.00000     3995.00000   415500.00000     3854.00000
    2    1   62    51880.00000     2220.00000    45000.00000     2193.00000
    2    1   63    56480.00000     2219.00000    63380.00000     2213.00000
    2    1   64      359.60001     2027.00000      218.30000     2043.00000
    2    1   65    48870.00000     2142.00000    38180.00000     2127.00000
    2    1   66   348300.00000     4110.00000   382600.00000     3654.00000
    2    1   67   120900.00000     2408.00000   124800.00000     2401.00000
    2    1   68    15700.00000     1977.00000    24830.00000     2052.00000
    2    1   69    54080.00000     2120.00000    51410.00000     2101.00000
    2    1   70    45070.00000     2083.00000    39870.00000     2030.00000
    2    1   71     2544.00000     1992.00000    -1569.00000     1920.00000
    2    1   72    15690.00000     1982.00000    19270.00000     1996.00000
    2    1   73    81070.00000     2206.00000    72490.00000     2171.00000
    2    1   74   283800.00000     3088.00000   279200.00000     3099.00000
    2    1   75    40020.00000     2067.00000    44120.00000     2085.00000
    2    1   76   120300.00000     2307.00000   118300.00000     2366.00000
    2    1   77    25010.00000     1985.00000    30280.00000     1960.00000
    2    1   78    24670.00000     1948.00000    21600.00000     1939.00000
    2    1   79    64460.00000     2120.00000    70940.00000     2118.00000
    2    1   80    30370.00000     2040.00000    24310.00000     2024.00000
    2    1   81    35420.00000     2012.00000    35920.00000     2040.00000
    2    1   82    27180.00000     1968.00000    24640.00000     2036.00000
    2    1   83    15200.00000     1956.00000    13940.00000     2052.00000
    2    1   84    10260.00000     2026.00000    12300.00000     2068.00000
    2    1   85    15360.00000     2083.00000    14080.00000     2110.00000
    2    1   86      728.79999     2076.00000     2828.00000     2079.00000
    2    1   87      -86.93000     2114.00000     1064.00000     2047.00000
    2    1   88     2028.00000     2206.00000     -865.90002     2098.00000
    2    2    0   323200.00000     3189.00000   323200.00000     3189.00000
    2    2    1   200400.00000     1539.00000   200400.00000     1539.00000
    2    2    2     9528.00000      469.20001     9528.00000      469.20001
    2    2    3   114600.00000      985.79999   114600.00000      985.79999
    2    2    4    59060.00000      729.00000    59060.00000      729.00000
    2    2    5  3351000.00000    22390.00000  3351000.00000    22390.00000
    2    2    6   389300.00000     2694.00000   389300.00000     2694.00000
    2    2    7  1464000.00000     9884.00000  1464000.00000     9884.00000
    2    2    8    52690.00000      727.70001    52690.00000      727.70001
    2    2    9  1317000.00000     8934.00000  1317000.00000     8934.00000
    2    2   10    78520.00000      875.40002    78520.00000      875.40002
    2    2   11   667600.00000     4657.00000   667600.00000     4657.00000
    2    2   12   276700.00000     2121.00000   276700.00000     2121.00000
    2    2   13    30010.00000      663.00000    30010.00000      663.00000
    2    2   14   873500.00000     6042.00000   873500.00000     6042.00000
    2    2   15   131000.00000     1263.00000   131000.00000     1263.00000
    2    2   16    21840.00000      706.40002    21840.00000      706.40002
    2    2   17  1155000.00000     7935.00000  1155000.00000     7935.00000
    2    2   18  2250000.00000    14730.00000  2250000.00000    14730.00000
    2    2   19    17000.00000      743.90002    17000.00000      743.90002
    2    2   20   969200.00000     6520.00000   969200.00000     6520.00000
    2    2   21   327200.00000     2495.00000   327200.00000     2495.00000
    2    2   22   344000.00000     2612.00000   344000.00000     2612.00000
    2    2   23     3699.00000      866.29999     3699.00000      866.29999
    2    2   24   184700.00000     1725.00000   184700.00000     1725.00000
    2    2   25   878900.00000     6006.00000   878900.00000     6006.00000
    2    2   26   170400.00000     1693.00000   170400.00000     1693.00000
    2    2   27   535200.00000     3870.00000   535200.00000     3870.00000
    2    2   28   690400.00000     4861.00000   690400.00000     4861.00000
    2    2   29    56310.00000     1241.00000    56310.00000     1241.00000
    2    2   30     9549.00000     1116.00000     9549.00000     1116.00000
    2    2   31    47740.00000     1274.00000    47740.00000     1274.00000
    2    2   32    32210.00000     1255.00000    32210.00000     1255.00000
    2    2   33   234100.00000     2214.00000   234100.00000     2214.00000
    2    2   34   686100.00000     4921.00000   686100.00000     4921.00000
    2    2   35     4694.00000     1256.00000     4694.00000     1256.00000
    2    2   36   271400.00000     2475.00000   271400.00000     2475.00000
    2    2   37  1664000.00000    11140.00000  1664000.00000    11140.00000
    2    2   38   545100.00000     4113.00000   545100.00000     4113.00000
    2    2   39   101600.00000     1685.00000   101600.00000     1685.00000
    2    2   40    47660.00000     1486.00000    47660.00000     1486.00000
    2    2   41   316700.00000     2837.00000   316700.00000     2837.00000
    2    2   42  1245000.00000     8554.00000  1245000.00000     8554.00000
    2    2   43    79360.00000     1726.00000    79360.00000     1726.00000
    2    2   44   208600.00000     2345.00000   208600.00000     2345.00000
    2    2   45   106500.00000     1888.00000   106500.00000     1888.00000
    2    2   46   170600.00000     2231.00000   170600.00000     2231.00000
    2    2   47   225600.00000     2543.00000   225600.00000     2543.00000
    2    2   48   194100.00000     2431.00000   194100.00000     2431.00000
    2    2   49   222200.00000     2602.00000   222200.00000     2602.00000
    2    2   50    30120.00000     1869.00000    30120.00000     1869.00000
    2    2   51    35830.00000     1956.00000    35830.00000     1956.00000
    2    2   52   474400.00000     4040.00000   474400.00000     4040.00000
    2    2   53    28690.00000     1999.00000    28690.00000     1999.00000
    2    2   54   581600.00000     4725.00000   581600.00000     4725.00000
    2    2   55    35780.00000     2104.00000    35780.00000     2104.00000
    2    2   56    13480.00000     2044.00000    13480.00000     2044.00000
    2    2   57     6858.00000     2046.00000     6858.00000     2046.00000
    2    2   58    64340.00000     2199.00000    64340.00000     2199.00000
    2    2   59    29000.00000     2102.00000    29000.00000     2102.00000
    2    2   60   267900.00000     3080.00000   267900.00000     3080.00000
    2    2   61     3860.00000     2070.00000     3860.00000     2070.00000
    2    2   62   426800.00000     3899.00000   426800.00000     3899.00000
    2    2   63   290800.00000     3186.00000   290800.00000     3186.00000
    2    2   64   157000.00000     2538.00000   157000.00000     2538.00000
    2    2   65    89770.00000     2274.00000    89770.00000     2274.00000
    2    2   66     9944.00000     2024.00000     9944.00000     2024.00000
    2    2   67     3124.00000     1953.00000     3124.00000     1953.00000
    2    2   68   247500.00000     2891.00000   247500.00000     2891.00000
    2    2   69    12200.00000     1967.00000    12200.00000     1967.00000
    2    2   70   124600.00000     2327.00000   124600.00000     2327.00000
    2    2   71      260.70001     1935.00000      260.70001     1935.00000
    2    2   72    88970.00000     2179.00000    88970.00000     2179.00000
    2    2   73     5580.00000     1927.00000     5580.00000     1927.00000
    2    2   74     3374.00000     1918.00000     3374.00000     1918.00000
    2    2   75    51370.00000     2070.00000    51370.00000     2070.00000
    2    2   76    58300.00000     2082.00000    58300.00000     2082.00000
    2    2   77     -603.09998     1919.00000     -603.09998     1919.00000
    2    2   78    60830.00000     2078.00000    60830.00000     2078.00000
    2    2   79    59380.00000     2110.00000    59380.00000     2110.00000
    2    2   80    59290.00000     2119.00000    59290.00000     2119.00000
    2    2   81    -1246.00000     1965.00000    -1246.00000     1965.00000
    2    2   82    25480.00000     2050.00000    25480.00000     2050.00000
    2    2   83    33810.00000     2094.00000    33810.00000     2094.00000
    2    2   84    39460.00000     2230.00000    39460.00000     2230.00000
    2    2   85     4964.00000     2118.00000     4964.00000     2118.00000
    2    2   86    38010.00000     2193.00000    38010.00000     2193.00000
    2    2   87     5028.00000     2122.00000     5028.00000     2122.00000
    2    2   88     6985.00000     2143.00000     6985.00000     2143.00000
    3    0    1     3496.00000      487.50000     3496.00000      487.50000
    3    0    2    44980.00000      637.40002    44980.00000      637.40002
    3    0    3    64960.00000      726.79999    64960.00000      726.79999
    3    0    4  1275000.00000     8343.00000  1275000.00000     8343.00000
    3    0    5   694700.00000     4638.00000   694700.00000     4638.00000
    3    0    6   266000.00000     1937.00000   266000.00000     1937.00000
    3    0    7  2695000.00000    17480.00000  2695000.00000    17480.00000
    3    0    8    68720.00000      793.40002    68720.00000      793.40002
    3    0    9  1423000.00000     9639.00000  1423000.00000     9639.00000
    3    0   10   953900.00000     6547.00000   953900.00000     6547.00000
    3    0   11   871600.00000     6010.00000   871600.00000     6010.00000
    3    0   12  1692000.00000    11450.00000  1692000.00000    11450.00000
    3    0   13   430900.00000     3139.00000   430900.00000     3139.00000
    3    0   14  4481000.00000    30020.00000  4481000.00000    30020.00000
    3    0   15   659500.00000     4650.00000   659500.00000     4650.00000
    3    0   16   304000.00000     2366.00000   304000.00000     2366.00000
    3    0   17   326500.00000     2436.00000   326500.00000     2436.00000
    3    0   18   462900.00000     3291.00000   462900.00000     3291.00000
    3    0   19   639500.00000     4422.00000   639500.00000     4422.00000
    3    0   20   593800.00000     4141.00000   593800.00000     4141.00000
    3    0   21    26770.00000      878.09998    26770.00000      878.09998
    3    0   22    41040.00000      946.00000    41040.00000      946.00000
    3    0   23  1201000.00000     8038.00000  1201000.00000     8038.00000
    3    0   24   664300.00000     4642.00000   664300.00000     4642.00000
    3    0   25      605.00000      950.59998      605.00000      950.59998
    3    0   26    61410.00000     1167.00000    61410.00000     1167.00000
    3    0   27    65060.00000     1226.00000    65060.00000     1226.00000
    3    0   28   359700.00000     2831.00000   359700.00000     2831.00000
    3    0   29   325200.00000     2650.00000   325200.00000     2650.00000
    3    0   30   585200.00000     4239.00000   585200.00000     4239.00000
    3    0   31   339500.00000     2769.00000   339500.00000     2769.00000
    3    0   32   598800.00000     4366.00000   598800.00000     4366.00000
    3    0   33     3407.00000     1211.00000     3407.00000     1211.00000
    3    0   34    60280.00000     1414.00000    60280.00000     1414.00000
    3    0   35   360200.00000     2963.00000   360200.00000     2963.00000
    3    0   36    71470.00000     1513.00000    71470.00000     1513.00000
    3    0   37    26080.00000     1349.00000    26080.00000     1349.00000
    3    0   38   403400.00000     3268.00000   403400.00000     3268.00000
    3    0   39   324600.00000     2826.00000   324600.00000     2826.00000
    3    0   40    85620.00000     1652.00000    85620.00000     1652.00000
    3    0   41   206700.00000     2252.00000   206700.00000     2252.00000
    3    0   42    37050.00000     1539.00000    37050.00000     1539.00000
    3    0   43    79580.00000     1715.00000    79580.00000     1715.00000
    3    0   44    37880.00000     1628.00000    37880.00000     1628.00000
    3    0   45    72350.00000     1775.00000    72350.00000     1775.00000
    3    0   46     7762.00000     1630.00000     7762.00000     1630.00000
    3    0   47   295500.00000     2907.00000   295500.00000     2907.00000
    3    0   48   281300.00000     2882.00000   281300.00000     2882.00000
    3    0   49   249500.00000     2751.00000   249500.00000     2751.00000
    3    0   50   776400.00000     5806.00000   776400.00000     5806.00000
    3    0   51   577900.00000     4632.00000   577900.00000     4632.00000
    3    0   52   924000.00000     6737.00000   924000.00000     6737.00000
    3    0   53   443900.00000     3917.00000   443900.00000     3917.00000
    3    0   54    11560.00000     1983.00000    11560.00000     1983.00000
    3    0   55    94510.00000     2279.00000    94510.00000     2279.00000
    3    0   56   507000.00000     4343.00000   507000.00000     4343.00000
    3    0   57    63350.00000     2211.00000    63350.00000     2211.00000
    3    0   58   154100.00000     2553.00000   154100.00000     2553.00000
    3    0   59   202000.00000     2772.00000   202000.00000     2772.00000
    3    0   60     -120.40000     2063.00000     -120.40000     2063.00000
    3    0   61    14990.00000     2065.00000    14990.00000     2065.00000
    3    0   62    70440.00000     2189.00000    70440.00000     2189.00000
    3    0   63   101700.00000     2338.00000   101700.00000     2338.00000
    3    0   64   303800.00000     3247.00000   303800.00000     3247.00000
    3    0   65      579.40002     2031.00000      579.40002     2031.00000
    3    0   66    43040.00000     2087.00000    43040.00000     2087.00000
    3    0   67    17000.00000     2003.00000    17000.00000     2003.00000
    3    0   68    13430.00000     1967.00000    13430.00000     1967.00000
    3    0   69   220800.00000     2780.00000   220800.00000     2780.00000
    3    0   70    94860.00000     2273.00000    94860.00000     2273.00000
    3    0   71    36410.00000     2062.00000    36410.00000     2062.00000
    3    0   72    18970.00000     1983.00000    18970.00000     1983.00000
    3    0   73      449.60001     1919.00000      449.60001     1919.00000
    3    0   74    21950.00000     1973.00000    21950.00000     1973.00000
    3    0   75    25940.00000     2009.00000    25940.00000     2009.00000
    3    0   76    19400.00000     1957.00000    19400.00000     1957.00000
    3    0   77     1895.00000     1902.00000     1895.00000     1902.00000
    3    0   78    10390.00000     1925.00000    10390.00000     1925.00000
    3    0   79     3791.00000     1973.00000     3791.00000     1973.00000
    3    0   80    95520.00000     2250.00000    95520.00000     2250.00000
    3    0   81     6313.00000     1951.00000     6313.00000     1951.00000
    3    0   82     4540.00000     1946.00000     4540.00000     1946.00000
    3    0   83     3936.00000     2028.00000     3936.00000     2028.00000
    3    0   84    -1619.00000     2100.00000    -1619.00000     2100.00000
    3    0   85    -1992.00000     2117.00000    -1992.00000     2117.00000
    3    0   86     1334.00000     2085.00000     1334.00000     2085.00000
    3    0   87    23330.00000     2229.00000    23330.00000     2229.00000
    3    0   88    -2906.00000     2184.00000    -2906.00000     2184.00000
    3    1    0   265900.00000     1924.00000   265900.00000     1924.00000
    3    1    2   382600.00000     4031.00000   346400.00000     2433.00000
    3    1    3   492700.00000     6742.00000   446100.00000     3162.00000
    3    1    4   495300.00000     4504.00000   543300.00000     3680.00000
    3    1    5   781500.00000     7363.00000   717600.00000     4955.00000
    3    1    6   185400.00000     1498.00000   208400.00000     3701.00000
    3    1    8   650100.00000     4383.00000   616900.00000     4325.00000
    3    1    9   846800.00000     5649.00000   822900.00000     5683.00000
    3    1   10  1585000.00000    10420.00000  1644000.00000    11130.00000
    3    1   11  1424000.00000     9443.00000  1526000.00000    10390.00000
    3    1   12   234500.00000     1901.00000   210200.00000     2768.00000
    3    1   13   813500.00000     8238.00000   732300.00000     5303.00000
    3    1   14   986800.00000     7043.00000   926600.00000     6637.00000
    3    1   15  1517000.00000    10670.00000  1560000.00000    10970.00000
    3    1   16  2048000.00000    13710.00000  2144000.00000    14660.00000
    3    1   17   374600.00000     2863.00000   418000.00000     4545.00000
    3    1   18   961500.00000     6505.00000   980200.00000     6826.00000
    3    1   21   201000.00000     1752.00000   188200.00000     1760.00000
    3    1   22   655600.00000     4574.00000   687200.00000     4932.00000
    3    1   23   457200.00000     3341.00000   461400.00000     3372.00000
    3    1   24    18900.00000      932.50000    24780.00000     1059.00000
    3    1   25   123800.00000     3250.00000   143500.00000     1592.00000
    3    1   26    10540.00000      985.29999    10050.00000      990.09998
    3    1   27   449900.00000     3368.00000   484700.00000     3584.00000
    3    1   28    61130.00000     6570.00000    88110.00000     1345.00000
    3    1   29   103700.00000     1460.00000   126500.00000     4926.00000
    3    1   30   130600.00000     1621.00000   134500.00000     1619.00000
    3    1   32   561500.00000    16760.00000   440300.00000     3398.00000
    3    1   33    25190.00000     1283.00000    31040.00000     1276.00000
    3    1   34   385100.00000     7274.00000   336600.00000     2820.00000
    3    1   35   146900.00000     1809.00000   148400.00000     1812.00000
    3    1   36   121700.00000     1916.00000   106100.00000     1718.00000
    3    1   38   491800.00000     3800.00000   518900.00000     3954.00000
    3    1   39   145400.00000     1951.00000   163800.00000     2154.00000
    3    1   40    10030.00000     1397.00000    21190.00000     1438.00000
    3    1   41   719700.00000     5259.00000   754700.00000     5466.00000
    3    1   42    58560.00000     1619.00000    48660.00000     1586.00000
    3    1   43   572600.00000     4392.00000   558500.00000     4311.00000
    3    1   44   687600.00000     5104.00000   707600.00000     5241.00000
    3    1   45   266600.00000     7810.00000   220300.00000     2439.00000
    3    1   46    89230.00000     2031.00000    72560.00000     1898.00000
    3    1   47   490800.00000     4000.00000   525100.00000     4223.00000
    3    1   48   133600.00000     2160.00000   126300.00000     2146.00000
    3    1   49   730000.00000     5487.00000   709600.00000     5377.00000
    3    1   50    61690.00000     1986.00000    48270.00000     1984.00000
    3    1   51   130800.00000     2275.00000   147300.00000     2313.00000
    3    1   52   275600.00000     2961.00000   274900.00000     2964.00000
    3    1   53   101200.00000     2196.00000    94610.00000     2195.00000
    3    1   54   198800.00000     2673.00000   190800.00000     2611.00000
    3    1   55   310100.00000     3250.00000   311500.00000     3233.00000
    3    1   56   476400.00000     4146.00000   502800.00000     4310.00000
    3    1   57   125600.00000     2475.00000   110500.00000     2359.00000
    3    1   58    63520.00000     2194.00000    52550.00000     2150.00000
    3    1   59    46010.00000     2132.00000    56170.00000     2195.00000
    3    1   60     4218.00000     2023.00000     5664.00000     2010.00000
    3    1   61   178500.00000     2725.00000   155000.00000     3046.00000
    3    1   62   120600.00000     2380.00000   128800.00000     2452.00000
    3    1   63   108000.00000     2345.00000   105800.00000     2338.00000
    3    1   64    69800.00000     2216.00000    76420.00000     2212.00000
    3    1   65     8576.00000     2018.00000     6972.00000     2001.00000
    3    1   66    29590.00000     2089.00000    28510.00000     2036.00000
    3    1   67    35270.00000     2058.00000    35400.00000     2033.00000
    3    1   68   139200.00000     2444.00000   142400.00000     2428.00000
    3    1   69   151200.00000     2479.00000   150700.00000     2464.00000
    3    1   70    67290.00000     2161.00000    69420.00000     2142.00000
    3    1   71    34390.00000     2050.00000    25770.00000     2013.00000
    3    1   72    94810.00000     2230.00000    95100.00000     2236.00000
    3    1   73    61890.00000     2089.00000    49230.00000     2109.00000
    3    1   74    64480.00000     2078.00000    66380.00000     2133.00000
    3    1   75    35720.00000     2032.00000    35370.00000     2022.00000
    3    1   76    30770.00000     2011.00000    42950.00000     2015.00000
    3    1   77    17500.00000     2003.00000    19040.00000     1954.00000
    3    1   78    17290.00000     1959.00000    22450.00000     2020.00000
    3    1   79     9939.00000     1917.00000    10760.00000     1985.00000
    3    1   80    10870.00000     1992.00000     4382.00000     1979.00000
    3    1   81     9987.00000     1961.00000     4886.00000     1988.00000
    3    1   82    30860.00000     2065.00000    34290.00000     2071.00000
    3    1   83    11770.00000     2037.00000    11450.00000     2024.00000
    3    1   84    11160.00000     2071.00000    12010.00000     2118.00000
    3    1   85    19990.00000     2089.00000    19970.00000     2173.00000
    3    1   86    13030.00000     2039.00000     9018.00000     2071.00000
    3    1   87    20680.00000     2109.00000    15490.00000     2139.00000
    3    1   88     5414.00000     2399.00000      810.79999     2335.00000
    3    2    0   551200.00000     3759.00000   551200.00000     3759.00000
    3    2    1   175000.00000     1746.00000   192700.00000     1578.00000
    3    2    2   754400.00000     5052.00000   764600.00000     5117.00000
    3    2    3   759700.00000     5088.00000   727000.00000     4880.00000
    3    2    4   730100.00000     5236.00000   794400.00000     5673.00000
    3    2    5   785900.00000     5257.00000   774600.00000     5184.00000
    3    2    6   361300.00000    10580.00000   290300.00000     2139.00000
    3    2    7  1261000.00000     8307.00000  1286000.00000     8742.00000
    3    2    8   668200.00000     4521.00000   689500.00000     4988.00000
    3    2    9   476000.00000     3308.00000   464300.00000     3351.00000
    3    2   10   974700.00000     6490.00000   858500.00000    16180.00000
    3    2   11    93310.00000     1221.00000   104200.00000     1245.00000
    3    2   12  1332000.00000     9106.00000  1444000.00000     9839.00000
    3    2   13   650200.00000     4469.00000   642200.00000     4556.00000
    3    2   14   627200.00000     4351.00000   621400.00000     4444.00000
    3    2   15  2006000.00000    13330.00000  2022000.00000    13790.00000
    3    2   16  1275000.00000     8598.00000  1342000.00000     9263.00000
    3    2   17   721900.00000     5009.00000   692200.00000     4957.00000
    3    2   18   130600.00000     2040.00000   114300.00000     1409.00000
    3    2   19   590500.00000     5898.00000   537600.00000     4093.00000
    3    2   20   431900.00000     3260.00000   470200.00000     3934.00000
    3    2   21    12180.00000      738.00000    13510.00000      882.79999
    3    2   22   348400.00000     2674.00000   378800.00000     3067.00000
    3    2   23   288300.00000     3588.00000   259400.00000     2454.00000
    3    2   24   685500.00000     4799.00000   689000.00000     4996.00000
    3    2   25    39350.00000     1948.00000    27140.00000      980.70001
    3    2   26    15130.00000      946.40002    21810.00000     1008.00000
    3    2   28   249200.00000     2211.00000   272600.00000     2852.00000
    3    2   29    95260.00000     1400.00000    87580.00000     1363.00000
    3    2   30     3051.00000     1091.00000     9924.00000     1101.00000
    3    2   31   258300.00000     2522.00000   237200.00000     3674.00000
    3    2   32   145900.00000     1883.00000   122600.00000     3540.00000
    3    2   33    74620.00000     1421.00000    84060.00000     1462.00000
    3    2   34   131900.00000     1856.00000   112200.00000     2460.00000
    3    2   35   388300.00000     3158.00000   369900.00000     3032.00000
    3    2   36    54380.00000     1501.00000    68700.00000     2001.00000
    3    2   37   444100.00000     3502.00000   479600.00000     3715.00000
    3    2   38    42840.00000     1422.00000    41960.00000     1434.00000
    3    2   39    70130.00000     1557.00000    61880.00000     1519.00000
    3    2   40   436900.00000     3528.00000   427400.00000     3463.00000
    3    2   41   305800.00000     2885.00000   276600.00000     2831.00000
    3    2   42   152400.00000     2017.00000   176400.00000     3997.00000
    3    2   43   960300.00000     9108.00000   872600.00000     6248.00000
    3    2   44    54710.00000     1671.00000    59590.00000     1737.00000
    3    2   45   275700.00000     2746.00000   285100.00000     2805.00000
    3    2   46   152600.00000     2150.00000   155300.00000     2191.00000
    3    2   47   174000.00000     2301.00000   183700.00000     2350.00000
    3    2   48    37930.00000     1817.00000    31780.00000     1804.00000
    3    2   49   321700.00000     3125.00000   331600.00000     3190.00000
    3    2   50   457800.00000     3915.00000   424900.00000     3726.00000
    3    2   51   492400.00000     4153.00000   497000.00000     4167.00000
    3    2   52   160000.00000     2486.00000   138800.00000     2804.00000
    3    2   53   140900.00000     2462.00000   175200.00000     5834.00000
    3    2   54   319900.00000     3363.00000   286400.00000     3345.00000
    3    2   55   396700.00000     3694.00000   432900.00000     3920.00000
    3    2   56    69420.00000     2190.00000    52380.00000     2145.00000
    3    2   57    14020.00000     2027.00000    16360.00000     2058.00000
    3    2   58    44210.00000     2117.00000    55190.00000     2180.00000
    3    2   59   374300.00000     3617.00000   353900.00000     3506.00000
    3    2   60   100300.00000     2331.00000   115000.00000     2355.00000
    3    2   61   281800.00000     3134.00000   269400.00000     3041.00000
    3    2   62    76370.00000     2241.00000    83270.00000     2253.00000
    3    2   63    11630.00000     1984.00000    10330.00000     2029.00000
    3    2   64    21420.00000     2032.00000    22910.00000     2030.00000
    3    2   65   152200.00000     2492.00000   141100.00000     2467.00000
    3    2   66    12730.00000     1975.00000     8376.00000     1978.00000
    3    2   67    61300.00000     2121.00000    55460.00000     2101.00000
    3    2   68    26740.00000     1983.00000    20740.00000     1998.00000
    3    2   69    64910.00000     2116.00000    83050.00000     2247.00000
    3    2   70     -801.79999     1936.00000      376.50000     1923.00000
    3    2   71    42140.00000     2010.00000    46730.00000     2039.00000
    3    2   72    39090.00000     2022.00000    34930.00000     1976.00000
    3    2   73   125800.00000     2311.00000   136900.00000     2372.00000
    3    2   74    64000.00000     2081.00000    62370.00000     2103.00000
    3    2   75    50330.00000     2072.00000    44350.00000     2007.00000
    3    2   76    60630.00000     2095.00000    62540.00000     2041.00000
    3    2   77   105100.00000     2311.00000   101700.00000     2238.00000
    3    2   78    39270.00000     2074.00000    42420.00000     2022.00000
    3    2   79    30970.00000     2039.00000    38160.00000     1985.00000
    3    2   80     9721.00000     1999.00000    13160.00000     1929.00000
    3    2   81    12910.00000     1989.00000     8110.00000     1946.00000
    3    2   82    44950.00000     2137.00000    46500.00000     2110.00000
    3    2   83    16280.00000     2095.00000    17140.00000     2072.00000
    3    2   84    79650.00000     2287.00000    74690.00000     2285.00000
    3    2   85    88630.00000     2367.00000    87720.00000     2329.00000
    3    2   86    24290.00000     2137.00000    20080.00000     2180.00000
    3    2   87    11610.00000     2162.00000     6514.00000     2177.00000
    3    2   88     1173.00000     2307.00000     1921.00000     2317.00000
    3    3    0   732300.00000     7002.00000   732300.00000     7002.00000
    3    3    1     7408.00000      694.50000     7408.00000      694.50000
    3    3    2    28980.00000      763.79999    28980.00000      763.79999
    3    3    3    13680.00000      748.70001    13680.00000      748.70001
    3    3    4    10540.00000      695.09998    10540.00000      695.09998
    3    3    5     7568.00000      706.70001     7568.00000      706.70001
    3    3    6   100900.00000     1227.00000   100900.00000     1227.00000
    3    3    7   520100.00000     3620.00000   520100.00000     3620.00000
    3    3    8  1317000.00000     8697.00000  1317000.00000     8697.00000
    3    3    9  1964000.00000    12850.00000  1964000.00000    12850.00000
    3    3   10   183000.00000     1570.00000   183000.00000     1570.00000
    3    3   11   779100.00000     5277.00000   779100.00000     5277.00000
    3    3   12  2640000.00000    17220.00000  2640000.00000    17220.00000
    3    3   13  1894000.00000    12440.00000  1894000.00000    12440.00000
    3    3   14   375200.00000     2763.00000   375200.00000     2763.00000
    3    3   15   134100.00000     1341.00000   134100.00000     1341.00000
    3    3   16   179300.00000     1684.00000   179300.00000     1684.00000
    3    3   17     6492.00000      780.50000     6492.00000      780.50000
    3    3   18  1012000.00000     7075.00000  1012000.00000     7075.00000
    3    3   19    73110.00000     1108.00000    73110.00000     1108.00000
    3    3   20   845900.00000     5999.00000   845900.00000     5999.00000
    3    3   21   116400.00000     1312.00000   116400.00000     1312.00000
    3    3   22   469800.00000     3453.00000   469800.00000     3453.00000
    3    3   23    19830.00000      887.70001    19830.00000      887.70001
    3    3   24     3313.00000      872.79999     3313.00000      872.79999
    3    3   25    47420.00000     1053.00000    47420.00000     1053.00000
    3    3   26    11870.00000      961.20001    11870.00000      961.20001
    3    3   27   102000.00000     1390.00000   102000.00000     1390.00000
    3    3   28    59840.00000     1212.00000    59840.00000     1212.00000
    3    3   29   234500.00000     2165.00000   234500.00000     2165.00000
    3    3   30    51940.00000     1246.00000    51940.00000     1246.00000
    3    3   31   143300.00000     1702.00000   143300.00000     1702.00000
    3    3   32     2373.00000     1126.00000     2373.00000     1126.00000
    3    3   33   122400.00000     1644.00000   122400.00000     1644.00000
    3    3   34    61680.00000     1373.00000    61680.00000     1373.00000
    3    3   35    64430.00000     1433.00000    64430.00000     1433.00000
    3    3   36    98530.00000     1608.00000    98530.00000     1608.00000
    3    3   37   192300.00000     2096.00000   192300.00000     2096.00000
    3    3   38   229200.00000     2319.00000   229200.00000     2319.00000
    3    3   39   215700.00000     2274.00000   215700.00000     2274.00000
    3    3   40   299400.00000     2747.00000   299400.00000     2747.00000
    3    3   41   425600.00000     3503.00000   425600.00000     3503.00000
    3    3   42   329000.00000     2974.00000   329000.00000     2974.00000
    3    3   43    28710.00000     1582.00000    28710.00000     1582.00000
    3    3   44   155200.00000     2130.00000   155200.00000     2130.00000
    3    3   45   217700.00000     2470.00000   217700.00000     2470.00000
    3    3   46   128800.00000     2098.00000   128800.00000     2098.00000
    3    3   47   578200.00000     4566.00000   578200.00000     4566.00000
    3    3   48    79190.00000     2005.00000    79190.00000     2005.00000
    3    3   49   304200.00000     3158.00000   304200.00000     3158.00000
    3    3   50    70140.00000     1996.00000    70140.00000     1996.00000
    3    3   51    16560.00000     1912.00000    16560.00000     1912.00000
    3    3   52   496900.00000     4239.00000   496900.00000     4239.00000
    3    3   53  1307000.00000     9173.00000  1307000.00000     9173.00000
    3    3   54   267300.00000     3006.00000   267300.00000     3006.00000
    3    3   55   502100.00000     4306.00000   502100.00000     4306.00000
    3    3   56   281600.00000     3117.00000   281600.00000     3117.00000
    3    3   57    42630.00000     2119.00000    42630.00000     2119.00000
    3    3   58    10300.00000     2030.00000    10300.00000     2030.00000
    3    3   59   252000.00000     2982.00000   252000.00000     2982.00000
    3    3   60   164000.00000     2548.00000   164000.00000     2548.00000
    3    3   61    26860.00000     2041.00000    26860.00000     2041.00000
    3    3   62     4068.00000     1978.00000     4068.00000     1978.00000
    3    3   63    26230.00000     2012.00000    26230.00000     2012.00000
    3    3   64    66370.00000     2128.00000    66370.00000     2128.00000
    3    3   65    64590.00000     2105.00000    64590.00000     2105.00000
    3    3   66    91060.00000     2209.00000    91060.00000     2209.00000
    3    3   67     6434.00000     1933.00000     6434.00000     1933.00000
    3    3   68    47890.00000     2059.00000    47890.00000     2059.00000
    3    3   69    25680.00000     2017.00000    25680.00000     2017.00000
    3    3   70     5695.00000     1912.00000     5695.00000     1912.00000
    3    3   71    42370.00000     1983.00000    42370.00000     1983.00000
    3    3   72     2071.00000     1893.00000     2071.00000     1893.00000
    3    3   73    18370.00000     1944.00000    18370.00000     1944.00000
    3    3   74    40300.00000     2015.00000    40300.00000     2015.00000
    3    3   75   269100.00000     3000.00000   269100.00000     3000.00000
    3    3   76    70610.00000     2140.00000    70610.00000     2140.00000
    3    3   77    25610.00000     1956.00000    25610.00000     1956.00000
    3    3   78    26250.00000     1966.00000    26250.00000     1966.00000
    3    3   79     7198.00000     1908.00000     7198.00000     1908.00000
    3    3   80    13220.00000     2023.00000    13220.00000     2023.00000
    3    3   81     5056.00000     1993.00000     5056.00000     1993.00000
    3    3   82    11460.00000     2022.00000    11460.00000     2022.00000
    3    3   83     1665.00000     2106.00000     1665.00000     2106.00000
    3    3   84    18330.00000     2138.00000    18330.00000     2138.00000
    3    3   85    43600.00000     2284.00000    43600.00000     2284.00000
    3    3   86    50220.00000     2296.00000    50220.00000     2296.00000
    3    3   87    -2254.00000     2209.00000    -2254.00000     2209.00000
    4    0    0     1417.00000      928.50000     1417.00000      928.50000
    4    0    1   299500.00000     2214.00000   299500.00000     2214.00000
    4    0    2  2204000.00000    14350.00000  2204000.00000    14350.00000
    4    0    3   386600.00000     2760.00000   386600.00000     2760.00000
    4    0    4   114100.00000     1130.00000   114100.00000     1130.00000
    4    0    5     1611.00000      652.50000     1611.00000      652.50000
    4    0    6   231800.00000     1811.00000   231800.00000     1811.00000
    4    0    7    12710.00000      677.50000    12710.00000      677.50000
    4    0    8    16160.00000      699.90002    16160.00000      699.90002
    4    0    9   245100.00000     1911.00000   245100.00000     1911.00000
    4    0   10  1482000.00000     9755.00000  1482000.00000     9755.00000
    4    0   11    41210.00000      794.20001    41210.00000      794.20001
    4    0   12   803700.00000     5435.00000   803700.00000     5435.00000
    4    0   13  3130000.00000    20380.00000  3130000.00000    20380.00000
    4    0   14    25640.00000      764.20001    25640.00000      764.20001
    4    0   15    29830.00000      772.50000    29830.00000      772.50000
    4    0   16     5781.00000      716.50000     5781.00000      716.50000
    4    0   17     7835.00000      743.59998     7835.00000      743.59998
    4    0   18    14510.00000      844.50000    14510.00000      844.50000
    4    0   19    68960.00000     1030.00000    68960.00000     1030.00000
    4    0   20   172900.00000     1612.00000   172900.00000     1612.00000
    4    0   21  1989000.00000    13120.00000  1989000.00000    13120.00000
    4    0   22   436600.00000     3234.00000   436600.00000     3234.00000
    4    0   23    14090.00000      902.70001    14090.00000      902.70001
    4    0   24    42600.00000     1063.00000    42600.00000     1063.00000
    4    0   25    23020.00000     1001.00000    23020.00000     1001.00000
    4    0   26   112600.00000     1421.00000   112600.00000     1421.00000
    4    0   27    76490.00000     1276.00000    76490.00000     1276.00000
    4    0   28    90020.00000     1376.00000    90020.00000     1376.00000
    4    0   29   973700.00000     6703.00000   973700.00000     6703.00000
    4    0   30    33590.00000     1213.00000    33590.00000     1213.00000
    4    0   31   706400.00000     5042.00000   706400.00000     5042.00000
    4    0   32   289200.00000     2528.00000   289200.00000     2528.00000
    4    0   33    36700.00000     1299.00000    36700.00000     1299.00000
    4    0   34   188800.00000     2002.00000   188800.00000     2002.00000
    4    0   35    16560.00000     1274.00000    16560.00000     1274.00000
    4    0   36   824700.00000     5844.00000   824700.00000     5844.00000
    4    0   37    23580.00000     1355.00000    23580.00000     1355.00000
    4    0   38     7661.00000     1368.00000     7661.00000     1368.00000
    4    0   39   259500.00000     2514.00000   259500.00000     2514.00000
    4    0   40     2145.00000     1426.00000     2145.00000     1426.00000
    4    0   41   801600.00000     5782.00000   801600.00000     5782.00000
    4    0   42   494900.00000     3942.00000   494900.00000     3942.00000
    4    0   43    79320.00000     1787.00000    79320.00000     1787.00000
    4    0   44    16580.00000     1611.00000    16580.00000     1611.00000
    4    0   45   483000.00000     3941.00000   483000.00000     3941.00000
    4    0   46   117900.00000     2054.00000   117900.00000     2054.00000
    4    0   47    78150.00000     1936.00000    78150.00000     1936.00000
    4    0   48   132200.00000     2209.00000   132200.00000     2209.00000
    4    0   49   803800.00000     5956.00000   803800.00000     5956.00000
    4    0   50     3043.00000     1839.00000     3043.00000     1839.00000
    4    0   51    29660.00000     1948.00000    29660.00000     1948.00000
    4    0   52   739500.00000     5656.00000   739500.00000     5656.00000
    4    0   53   410000.00000     3743.00000   410000.00000     3743.00000
    4    0   54    25210.00000     2046.00000    25210.00000     2046.00000
    4    0   55   855300.00000     6407.00000   855300.00000     6407.00000
    4    0   56  2916000.00000    19420.00000  2916000.00000    19420.00000
    4    0   57    17570.00000     2147.00000    17570.00000     2147.00000
    4    0   58     4051.00000     2089.00000     4051.00000     2089.00000
    4    0   59    72740.00000     2254.00000    72740.00000     2254.00000
    4    0   60    29480.00000     2096.00000    29480.00000     2096.00000
    4    0   61   156900.00000     2547.00000   156900.00000     2547.00000
    4    0   62    19500.00000     2072.00000    19500.00000     2072.00000
    4    0   63       58.00000     2028.00000       58.00000     2028.00000
    4    0   64    63050.00000     2185.00000    63050.00000     2185.00000
    4    0   65    55670.00000     2165.00000    55670.00000     2165.00000
    4    0   66    14070.00000     2034.00000    14070.00000     2034.00000
    4    0   67    17850.00000     2004.00000    17850.00000     2004.00000
    4    0   68     2956.00000     1987.00000     2956.00000     1987.00000
    4    0   69     4808.00000     1978.00000     4808.00000     1978.00000
    4    0   70   160500.00000     2502.00000   160500.00000     2502.00000
    4    0   71   184500.00000     2609.00000   184500.00000     2609.00000
    4    0   72    20400.00000     1955.00000    20400.00000     1955.00000
    4    0   73     9944.00000     1906.00000     9944.00000     1906.00000
    4    0   74     3433.00000     1911.00000     3433.00000     1911.00000
    4    0   75   110700.00000     2265.00000   110700.00000     2265.00000
    4    0   76    18590.00000     1956.00000    18590.00000     1956.00000
    4    0   77    13020.00000     1977.00000    13020.00000     1977.00000
    4    0   78    62800.00000     2156.00000    62800.00000     2156.00000
    4    0   79   133200.00000     2397.00000   133200.00000     2397.00000
    4    0   80    55820.00000     2144.00000    55820.00000     2144.00000
    4    0   81     4633.00000     1991.00000     4633.00000     1991.00000
    4    0   82     4833.00000     1960.00000     4833.00000     1960.00000
    4    0   83     6084.00000     2020.00000     6084.00000     2020.00000
    4    0   84     9361.00000     2107.00000     9361.00000     2107.00000
    4    0   85    31070.00000     2170.00000    31070.00000     2170.00000
    4    0   86     1807.00000     2132.00000     1807.00000     2132.00000
    4    0   87    19830.00000     2365.00000    19830.00000     2365.00000
    4    0   88     -704.59998     2133.00000     -704.59998     2133.00000
    4    1    0    58660.00000      873.50000    58660.00000      873.50000
    4    1    1   494700.00000     3439.00000   456700.00000     3202.00000
    4    1    2   336900.00000     2454.00000   338400.00000     2466.00000
    4    1    3  1325000.00000    24670.00000  1157000.00000     7900.00000
    4    1    4   764700.00000    14660.00000   873000.00000     5843.00000
    4    1    6   169400.00000     1469.00000   173900.00000     1486.00000
    4    1    7   639500.00000    12350.00000   724300.00000     4903.00000
    4    1    8   172400.00000     1492.00000   173600.00000     1498.00000
    4    1    9  2612000.00000    17000.00000  2528000.00000    16480.00000
    4    1   10  1909000.00000    12500.00000  1755000.00000    18790.00000
    4    1   11   332400.00000     2470.00000   306100.00000     2660.00000
    4    1   12   269800.00000     2094.00000   267100.00000     2177.00000
    4    1   13   557600.00000     4015.00000   604700.00000     4345.00000
    4    1   14   516900.00000    15100.00000   433300.00000     3349.00000
    4    1   15   537300.00000     3797.00000   494600.00000     3656.00000
    4    1   16   148300.00000     1435.00000   183000.00000     7229.00000
    4    1   17   175100.00000     1741.00000   198700.00000     3077.00000
    4    1   18   208700.00000     1842.00000   247800.00000     6080.00000
    4    1   19   526600.00000     3835.00000   535100.00000     3999.00000
    4    1   20   571400.00000     4113.00000   610100.00000     4481.00000
    4    1   22   179300.00000     2209.00000   200200.00000     1974.00000
    4    1   23     4592.00000     1177.00000    13400.00000     1204.00000
    4    1   24   609300.00000     4365.00000   650900.00000     4960.00000
    4    1   25   115800.00000     7355.00000    80800.00000     1383.00000
    4    1   26   241700.00000     2134.00000   280900.00000     5977.00000
    4    1   27   169300.00000     1738.00000   148500.00000     2934.00000
    4    1   28    36920.00000     1105.00000    35770.00000     1162.00000
    4    1   29    92140.00000     1436.00000    81260.00000     1437.00000
    4    1   30   567200.00000     4179.00000   613900.00000     4470.00000
    4    1   31   180200.00000     6207.00000   215100.00000     2288.00000
    4    1   32   322600.00000     2725.00000   348700.00000     2869.00000
    4    1   33   275200.00000     2480.00000   292700.00000     2553.00000
    4    1   34     5075.00000     1230.00000     1353.00000     1218.00000
    4    1   35   140800.00000     1760.00000   129600.00000     1737.00000
    4    1   36   163300.00000     2016.00000   184300.00000     2204.00000
    4    1   37   220200.00000     2753.00000   196800.00000     2111.00000
    4    1   38   230400.00000     2724.00000   256400.00000     2614.00000
    4    1   39   561300.00000     4276.00000   601600.00000     4519.00000
    4    1   40    28940.00000     1493.00000    39410.00000     1510.00000
    4    1   41   226900.00000     2398.00000   251100.00000     3014.00000
    4    1   42   423000.00000     3512.00000   454100.00000     3712.00000
    4    1   43   217400.00000     2398.00000   204600.00000     2327.00000
    4    1   44   510500.00000     4571.00000   465000.00000     3809.00000
    4    1   45   346500.00000     4091.00000   380500.00000     3348.00000
    4    1   46   242500.00000     2822.00000   210900.00000     4525.00000
    4    1   47    57070.00000     1876.00000    47500.00000     1858.00000
    4    1   48  1104000.00000     7811.00000  1062000.00000     7566.00000
    4    1   49    19750.00000     1931.00000    23720.00000     1878.00000
    4    1   50    33980.00000     1988.00000    27470.00000     1915.00000
    4    1   51   727900.00000     5563.00000   738100.00000     5626.00000
    4    1   52    32300.00000     2010.00000    32680.00000     2011.00000
    4    1   53     8851.00000     1966.00000     9456.00000     1977.00000
    4    1   54   556800.00000     4596.00000   559200.00000     4630.00000
    4    1   55   937400.00000     6909.00000   953200.00000     7005.00000
    4    1   56    29700.00000     2130.00000    38970.00000     2160.00000
    4    1   57   547300.00000     4583.00000   510400.00000     4411.00000
    4    1   58    27690.00000     2107.00000    32940.00000     2144.00000
    4    1   59    42730.00000     2141.00000    50600.00000     2148.00000
    4    1   60    37170.00000     2121.00000    41340.00000     2127.00000
    4    1   61    37390.00000     2111.00000    42730.00000     2148.00000
    4    1   62   210400.00000     2770.00000   210900.00000     2783.00000
    4    1   63    27870.00000     2062.00000    24550.00000     2057.00000
    4    1   64    74990.00000     2232.00000    79490.00000     2221.00000
    4    1   65    24180.00000     2026.00000    20340.00000     2013.00000
    4    1   66    51330.00000     2093.00000    64540.00000     2108.00000
    4    1   67    35020.00000     2047.00000    34360.00000     2022.00000
    4    1   68    98780.00000     2252.00000   108500.00000     2287.00000
    4    1   69    21060.00000     2012.00000    29630.00000     2026.00000
    4    1   70   102700.00000     2261.00000    96600.00000     2250.00000
    4    1   71   123200.00000     2310.00000   126200.00000     2334.00000
    4    1   72    19060.00000     1966.00000    16690.00000     1976.00000
    4    1   73    26470.00000     2005.00000    25400.00000     1969.00000
    4    1   74    45890.00000     2084.00000    46200.00000     2039.00000
    4    1   75    26180.00000     2008.00000    24040.00000     2001.00000
    4    1   76    24810.00000     1988.00000    27890.00000     1947.00000
    4    1   77     4875.00000     1955.00000     6657.00000     1962.00000
    4    1   78     5806.00000     1988.00000    10090.00000     1958.00000
    4    1   79    29690.00000     2087.00000    28080.00000     1996.00000
    4    1   80    53260.00000     2156.00000    55650.00000     2037.00000
    4    1   81   118800.00000     2385.00000   120800.00000     2338.00000
    4    1   82     1767.00000     2045.00000      314.79999     1966.00000
    4    1   83    11120.00000     2096.00000    13760.00000     2045.00000
    4    1   84    21230.00000     2078.00000    21090.00000     2138.00000
    4    1   85    33510.00000     2191.00000    31790.00000     2174.00000
    4    1   86    11000.00000     2142.00000    15920.00000     2103.00000
    4    1   87      456.60001     2067.00000    -1317.00000     2295.00000
    4    1   88    12260.00000     2703.00000    12160.00000     2443.00000
    4    2    0   227100.00000     1879.00000   227100.00000     1879.00000
    4    2    1   832700.00000     7465.00000   913700.00000     6116.00000
    4    2    2  1675000.00000    10990.00000  1591000.00000    10440.00000
    4    2    3   578000.00000     3989.00000   597100.00000     4113.00000
    4    2    4  1412000.00000     9298.00000  1318000.00000     8701.00000
    4    2    5   914800.00000     6126.00000   842700.00000     6559.00000
    4    2    6    78760.00000     1018.00000    64990.00000     2407.00000
    4    2    7  1732000.00000    11730.00000  1769000.00000    11590.00000
    4    2    9     2363.00000      729.29999     -438.70001      720.09998
    4    2   10    91160.00000     1093.00000    91170.00000     1100.00000
    4    2   11  1101000.00000     7347.00000  1045000.00000     7235.00000
    4    2   12   364000.00000     2694.00000   344700.00000     2771.00000
    4    2   13   907500.00000     6136.00000   985400.00000     7099.00000
    4    2   14   700000.00000     6446.00000   634900.00000     4735.00000
    4    2   15   615200.00000     4344.00000   607400.00000     4425.00000
    4    2   16   743600.00000     8414.00000   683700.00000     5276.00000
    4    2   17    96880.00000     1373.00000   110500.00000     2586.00000
    4    2   18   330100.00000     3460.00000   298600.00000     2760.00000
    4    2   19    42610.00000     3010.00000    25850.00000     1099.00000
    4    2   20   109800.00000     1491.00000   112100.00000     1529.00000
    4    2   21   405800.00000     3311.00000   452000.00000     5457.00000
    4    2   22    50790.00000     1290.00000    50500.00000     1278.00000
    4    2   23   115200.00000     2639.00000    97650.00000     1553.00000
    4    2   24   275600.00000     2563.00000   270600.00000     2526.00000
    4    2   25   399500.00000     4864.00000   360300.00000     3098.00000
    4    2   26    31470.00000      875.90002    21630.00000     1361.00000
    4    2   27    56350.00000     1526.00000    73510.00000     2848.00000
    4    2   28   210000.00000     2003.00000   196900.00000     2041.00000
    4    2   29   330700.00000     2735.00000   330700.00000     2873.00000
    4    2   30    56920.00000     1367.00000    66340.00000     1415.00000
    4    2   31   269200.00000     2404.00000   253600.00000     2312.00000
    4    2   32    67010.00000     1340.00000    60160.00000     1335.00000
    4    2   33   110200.00000     1587.00000   123900.00000     3010.00000
    4    2   34   360200.00000     3102.00000   395900.00000     3469.00000
    4    2   35   289600.00000     2581.00000   270100.00000     2484.00000
    4    2   36   318800.00000     2781.00000   397000.00000    13640.00000
    4    2   37   186800.00000     2078.00000   177600.00000     2014.00000
    4    2   38   713900.00000     5199.00000   700000.00000     5116.00000
    4    2   39    89090.00000     1650.00000    78470.00000     1664.00000
    4    2   40   634100.00000     4753.00000   612300.00000     4609.00000
    4    2   41   495500.00000     3938.00000   518500.00000     4064.00000
    4    2   42   378200.00000     3261.00000   425000.00000     5840.00000
    4    2   43   270300.00000     2678.00000   274400.00000     2709.00000
    4    2   44   114200.00000     1939.00000   128300.00000     2006.00000
    4    2   45    98780.00000     1916.00000    95130.00000     1917.00000
    4    2   46   172500.00000     2276.00000   181200.00000     2333.00000
    4    2   47   494400.00000     8452.00000   436300.00000     3747.00000
    4    2   48    71740.00000     2245.00000    85090.00000     2011.00000
    4    2   49     8118.00000     1821.00000     2544.00000     1815.00000
    4    2   50   379800.00000     3495.00000   410900.00000     3691.00000
    4    2   51    53090.00000     1998.00000    53050.00000     2032.00000
    4    2   52   212900.00000     4713.00000   182000.00000     2548.00000
    4    2   53   342200.00000     3381.00000   357000.00000     3480.00000
    4    2   54    42470.00000     2072.00000    51280.00000     2138.00000
    4    2   55   131800.00000     2434.00000   131500.00000     2423.00000
    4    2   56    59750.00000     2171.00000    54410.00000     2288.00000
    4    2   57   193600.00000     2725.00000   170800.00000     2907.00000
    4    2   58   332000.00000     3398.00000   311200.00000     3292.00000
    4    2   59   231600.00000     2893.00000   214900.00000     2830.00000
    4    2   60    40030.00000     2160.00000    51130.00000     2168.00000
    4    2   61     4824.00000     2036.00000     2624.00000     2005.00000
    4    2   62    25230.00000     2078.00000    25250.00000     2037.00000
    4    2   63    33800.00000     2092.00000    38080.00000     2066.00000
    4    2   64     6222.00000     2006.00000     6235.00000     1997.00000
    4    2   65    39070.00000     2083.00000    31770.00000     2031.00000
    4    2   66   107100.00000     2276.00000    90390.00000     2228.00000
    4    2   67   100300.00000     2244.00000   120100.00000     2393.00000
    4    2   68    35120.00000     2016.00000    33700.00000     2042.00000
    4    2   69    65340.00000     2094.00000    61640.00000     2124.00000
    4    2   70    21680.00000     1979.00000    21950.00000     2022.00000
    4    2   71    10530.00000     1947.00000     3163.00000     1952.00000
    4    2   72    48750.00000     2034.00000    47260.00000     2086.00000
    4    2   73    31020.00000     1998.00000    26700.00000     1978.00000
    4    2   74    30120.00000     2003.00000    33860.00000     1994.00000
    4    2   75   108500.00000     2299.00000   112700.00000     2262.00000
    4    2   76    27130.00000     1999.00000    23200.00000     1992.00000
    4    2   77    34040.00000     2008.00000    25110.00000     2000.00000
    4    2   78    51640.00000     2091.00000    53760.00000     2044.00000
    4    2   79    11390.00000     1934.00000     9516.00000     1951.00000
    4    2   80    36760.00000     2083.00000    36840.00000     2070.00000
    4    2   81     7573.00000     2040.00000     4957.00000     1993.00000
    4    2   82     2743.00000     2033.00000     4151.00000     2013.00000
    4    2   83    24680.00000     2173.00000    25640.00000     2127.00000
    4    2   84     3685.00000     2077.00000     1640.00000     2116.00000
    4    2   85    55610.00000     2257.00000    61910.00000     2351.00000
    4    2   86    85340.00000     2379.00000    82300.00000     2541.00000
    4    2   87     -449.20001     2502.00000      633.59998     2412.00000
    4    3    0   740400.00000     5050.00000   740400.00000     5050.00000
    4    3    1  1264000.00000     8379.00000  1230000.00000     8173.00000
    4    3    2   826200.00000     6746.00000   762200.00000     6570.00000
    4    3    3   103800.00000     2435.00000    90890.00000     1218.00000
    4    3    4   789200.00000     7594.00000   716100.00000     4894.00000
    4    3    5   251700.00000     7771.00000   296500.00000     2438.00000
    4    3    6  1670000.00000    11350.00000  1563000.00000    11020.00000
    4    3    7   528800.00000     3992.00000   574900.00000     4012.00000
    4    3    8   102400.00000     1385.00000    90230.00000     1320.00000
    4    3    9   413000.00000     8510.00000   370800.00000     2845.00000
    4    3   10   295800.00000     2308.00000   304800.00000     2363.00000
    4    3   11  1424000.00000    10100.00000  1323000.00000     9381.00000
    4    3   12   263700.00000     2133.00000   277500.00000     2226.00000
    4    3   13   148000.00000     1880.00000   167300.00000     1585.00000
    4    3   14   389900.00000     3102.00000   359700.00000     3497.00000
    4    3   15  1144000.00000     8509.00000  1066000.00000     7423.00000
    4    3   16   216700.00000     1895.00000   206400.00000     1913.00000
    4    3   19    35800.00000     1897.00000    47310.00000     1052.00000
    4    3   20   146500.00000     1624.00000   161500.00000     2041.00000
    4    3   21   143900.00000     1645.00000   160000.00000     1766.00000
    4    3   22   841500.00000     5873.00000   788700.00000     5720.00000
    4    3   23   439900.00000     3458.00000   398900.00000     3589.00000
    4    3   24   462300.00000     3501.00000   405200.00000     7389.00000
    4    3   25   361800.00000     2893.00000   338200.00000     2874.00000
    4    3   26    78110.00000     1201.00000    72840.00000     1435.00000
    4    3   27   217200.00000     2050.00000   223300.00000     2214.00000
    4    3   28    47700.00000     1074.00000    41360.00000     1251.00000
    4    3   29    66420.00000     1221.00000    75150.00000     1426.00000
    4    3   30   264600.00000     2373.00000   283000.00000     2600.00000
    4    3   31      507.50000     1007.00000     4209.00000     1206.00000
    4    3   32   122200.00000     2004.00000   107200.00000     1732.00000
    4    3   33    48140.00000     1258.00000    54750.00000     1317.00000
    4    3   34   254500.00000     4679.00000   288800.00000     2950.00000
    4    3   35    21850.00000     1231.00000    26290.00000     1283.00000
    4    3   36   437000.00000     3493.00000   447500.00000     3556.00000
    4    3   37   811200.00000     5821.00000   802200.00000     5761.00000
    4    3   38   583200.00000     4424.00000   532500.00000     4246.00000
    4    3   39   633100.00000     4755.00000   646000.00000     4823.00000
    4    3   40   375600.00000     3226.00000   351500.00000     3084.00000
    4    3   41   251100.00000     9224.00000   219100.00000     2500.00000
    4    3   42  1211000.00000     8410.00000  1226000.00000     8492.00000
    4    3   43   290200.00000     2817.00000   292500.00000     2820.00000
    4    3   44   163700.00000     2184.00000   149700.00000     2123.00000
    4    3   45   974300.00000     6975.00000   957000.00000     6871.00000
    4    3   46   243800.00000     2654.00000   240200.00000     2662.00000
    4    3   47   135700.00000     2172.00000   131500.00000     2168.00000
    4    3   48   493800.00000     4220.00000   454900.00000     3899.00000
    4    3   49    48690.00000     1931.00000    65980.00000     2616.00000
    4    3   50   684000.00000     5304.00000   637000.00000     5014.00000
    4    3   51   675300.00000     5265.00000   646300.00000     5107.00000
    4    3   52   421200.00000     3954.00000   457500.00000     4034.00000
    4    3   53     3354.00000     1965.00000     6155.00000     1983.00000
    4    3   54   216300.00000     2757.00000   231600.00000     2866.00000
    4    3   55    73170.00000     2189.00000    68800.00000     2176.00000
    4    3   56   573100.00000     4748.00000   586500.00000     4811.00000
    4    3   57    30920.00000     2112.00000    24360.00000     2072.00000
    4    3   58   186400.00000     2687.00000   202500.00000     2750.00000
    4    3   59    40350.00000     2128.00000    36180.00000     2094.00000
    4    3   60   191400.00000     2697.00000   196600.00000     2707.00000
    4    3   61    21500.00000     2052.00000    36800.00000     2112.00000
    4    3   62    71020.00000     2289.00000    57080.00000     2125.00000
    4    3   63    10740.00000     2010.00000    10890.00000     1973.00000
    4    3   64    58530.00000     2139.00000    53280.00000     2071.00000
    4    3   65    28300.00000     2021.00000    37530.00000     1991.00000
    4    3   66   117700.00000     2319.00000   109200.00000     2294.00000
    4    3   67    68580.00000     2146.00000    73570.00000     2162.00000
    4    3   68    10240.00000     1936.00000    12150.00000     1985.00000
    4    3   69    21690.00000     1986.00000    21730.00000     2003.00000
    4    3   70    26940.00000     1991.00000    24430.00000     2021.00000
    4    3   71     4014.00000     1921.00000     8969.00000     1965.00000
    4    3   72    21540.00000     1969.00000    25580.00000     1985.00000
    4    3   73     6189.00000     1960.00000     2810.00000     1918.00000
    4    3   74   192700.00000     2668.00000   194700.00000     2677.00000
    4    3   75     8248.00000     1960.00000     8173.00000     1953.00000
    4    3   76     8869.00000     1942.00000     5968.00000     1942.00000
    4    3   77    22210.00000     1951.00000    23200.00000     1991.00000
    4    3   78    17480.00000     1941.00000    11340.00000     1939.00000
    4    3   79    15210.00000     1961.00000    11700.00000     1936.00000
    4    3   80     5758.00000     1947.00000    -1293.00000     1951.00000
    4    3   81    23900.00000     2059.00000    26650.00000     2038.00000
    4    3   82    74870.00000     2290.00000    70530.00000     2186.00000
    4    3   83    19950.00000     2115.00000    17460.00000     2100.00000
    4    3   84    43740.00000     2230.00000    37310.00000     2100.00000
    4    3   85     9629.00000     2154.00000     9323.00000     2228.00000
    4    3   86    45400.00000     2711.00000    44800.00000     2441.00000
    4    3   87      -80.20000     2571.00000     1518.00000     2566.00000
    4    4    0   768000.00000     7465.00000   768000.00000     7465.00000
    4    4    1  3942000.00000    25590.00000  3942000.00000    25590.00000
    4    4    2  4831000.00000    31300.00000  4831000.00000    31300.00000
    4    4    3     9803.00000      945.20001     9803.00000      945.20001
    4    4    4   291400.00000     2327.00000   291400.00000     2327.00000
    4    4    5    22600.00000      965.79999    22600.00000      965.79999
    4    4    6  1174000.00000     7860.00000  1174000.00000     7860.00000
    4    4    7   581500.00000     4115.00000   581500.00000     4115.00000
    4    4    8   329300.00000     2576.00000   329300.00000     2576.00000
    4    4    9  1005000.00000     6793.00000  1005000.00000     6793.00000
    4    4   10   655800.00000     4590.00000   655800.00000     4590.00000
    4    4   11   180800.00000     1716.00000   180800.00000     1716.00000
    4    4   12    40980.00000     1057.00000    40980.00000     1057.00000
    4    4   13   198900.00000     1834.00000   198900.00000     1834.00000
    4    4   14  1572000.00000    10440.00000  1572000.00000    10440.00000
    4    4   15    12380.00000      971.90002    12380.00000      971.90002
    4    4   16    34560.00000     1035.00000    34560.00000     1035.00000
    4    4   17     4329.00000      956.20001     4329.00000      956.20001
    4    4   18    37050.00000     1047.00000    37050.00000     1047.00000
    4    4   19    33670.00000     1014.00000    33670.00000     1014.00000
    4    4   20    15690.00000      943.09998    15690.00000      943.09998
    4    4   21   200800.00000     1896.00000   200800.00000     1896.00000
    4    4   22    70440.00000     1191.00000    70440.00000     1191.00000
    4    4   23   633300.00000     4557.00000   633300.00000     4557.00000
    4    4   24   209900.00000     2005.00000   209900.00000     2005.00000
    4    4   25    12830.00000      988.59998    12830.00000      988.59998
    4    4   26    88060.00000     1351.00000    88060.00000     1351.00000
    4    4   27    16150.00000     1012.00000    16150.00000     1012.00000
    4    4   28   209500.00000     2037.00000   209500.00000     2037.00000
    4    4   29     8647.00000     1055.00000     8647.00000     1055.00000
    4    4   30   424400.00000     3352.00000   424400.00000     3352.00000
    4    4   31   410500.00000     3290.00000   410500.00000     3290.00000
    4    4   32   470600.00000     3669.00000   470600.00000     3669.00000
    4    4   33    63810.00000     1443.00000    63810.00000     1443.00000
    4    4   34   521600.00000     4013.00000   521600.00000     4013.00000
    4    4   35    51690.00000     1348.00000    51690.00000     1348.00000
    4    4   36    14340.00000     1265.00000    14340.00000     1265.00000
    4    4   37    34540.00000     1352.00000    34540.00000     1352.00000
    4    4   38    35140.00000     1380.00000    35140.00000     1380.00000
    4    4   39    61260.00000     1531.00000    61260.00000     1531.00000
    4    4   40   334800.00000     3000.00000   334800.00000     3000.00000
    4    4   41   222400.00000     2388.00000   222400.00000     2388.00000
    4    4   42     8727.00000     1492.00000     8727.00000     1492.00000
    4    4   43  1086000.00000     7654.00000  1086000.00000     7654.00000
    4    4   44     5478.00000     1571.00000     5478.00000     1571.00000
    4    4   45   145000.00000     2151.00000   145000.00000     2151.00000
    4    4   46   193400.00000     2432.00000   193400.00000     2432.00000
    4    4   47  1218000.00000     8563.00000  1218000.00000     8563.00000
    4    4   48   806100.00000     6027.00000   806100.00000     6027.00000
    4    4   49   439600.00000     3886.00000   439600.00000     3886.00000
    4    4   50  1648000.00000    11330.00000  1648000.00000    11330.00000
    4    4   51  1452000.00000    10100.00000  1452000.00000    10100.00000
    4    4   52    48990.00000     2038.00000    48990.00000     2038.00000
    4    4   53    14990.00000     1952.00000    14990.00000     1952.00000
    4    4   54    89430.00000     2204.00000    89430.00000     2204.00000
    4    4   55    47300.00000     2088.00000    47300.00000     2088.00000
    4    4   56   104300.00000     2292.00000   104300.00000     2292.00000
    4    4   57   252800.00000     3006.00000   252800.00000     3006.00000
    4    4   58   120800.00000     2403.00000   120800.00000     2403.00000
    4    4   59   333600.00000     3404.00000   333600.00000     3404.00000
    4    4   60    22150.00000     2038.00000    22150.00000     2038.00000
    4    4   61     8299.00000     1963.00000     8299.00000     1963.00000
    4    4   62    83080.00000     2176.00000    83080.00000     2176.00000
    4    4   63     1434.00000     1932.00000     1434.00000     1932.00000
    4    4   64    59700.00000     2089.00000    59700.00000     2089.00000
    4    4   65   253100.00000     2927.00000   253100.00000     2927.00000
    4    4   66    17050.00000     1933.00000    17050.00000     1933.00000
    4    4   67   194200.00000     2620.00000   194200.00000     2620.00000
    4    4   68    45060.00000     2018.00000    45060.00000     2018.00000
    4    4   69    55990.00000     2114.00000    55990.00000     2114.00000
    4    4   70   132400.00000     2373.00000   132400.00000     2373.00000
    4    4   71   226200.00000     2821.00000   226200.00000     2821.00000
    4    4   72    18070.00000     1931.00000    18070.00000     1931.00000
    4    4   73    45800.00000     2048.00000    45800.00000     2048.00000
    4    4   74     7401.00000     1937.00000     7401.00000     1937.00000
    4    4   75    36470.00000     2023.00000    36470.00000     2023.00000
    4    4   76    25160.00000     2000.00000    25160.00000     2000.00000
    4    4   77    11320.00000     1931.00000    11320.00000     1931.00000
    4    4   78    17410.00000     2004.00000    17410.00000     2004.00000
    4    4   79     1777.00000     1950.00000     1777.00000     1950.00000
    4    4   80     1965.00000     2008.00000     1965.00000     2008.00000
    4    4   81     2896.00000     2095.00000     2896.00000     2095.00000
    4    4   82     1613.00000     2143.00000     1613.00000     2143.00000
    4    4   83     9060.00000     2138.00000     9060.00000     2138.00000
    4    4   84     2059.00000     2347.00000     2059.00000     2347.00000
    4    4   85    60700.00000     2816.00000    60700.00000     2816.00000
    4    4   86     3037.00000     2591.00000     3037.00000     2591.00000
    5    0    1   662300.00000     4560.00000   662300.00000     4560.00000
    5    0    2    25430.00000      863.40002    25430.00000      863.40002
    5    0    3  1500000.00000     9890.00000  1500000.00000     9890.00000
    5    0    4   235500.00000     1940.00000   235500.00000     1940.00000
    5    0    5  3554000.00000    23060.00000  3554000.00000    23060.00000
    5    0    6  1223000.00000     8133.00000  1223000.00000     8133.00000
    5    0    7   206200.00000     1774.00000   206200.00000     1774.00000
    5    0    8   967800.00000     6511.00000   967800.00000     6511.00000
    5    0    9     2170.00000      810.29999     2170.00000      810.29999
    5    0   10    26290.00000      884.70001    26290.00000      884.70001
    5    0   11    38010.00000      938.40002    38010.00000      938.40002
    5    0   12   771200.00000     5293.00000   771200.00000     5293.00000
    5    0   13   207200.00000     1815.00000   207200.00000     1815.00000
    5    0   14    18580.00000      871.09998    18580.00000      871.09998
    5    0   15   474900.00000     3451.00000   474900.00000     3451.00000
    5    0   16    76180.00000     1114.00000    76180.00000     1114.00000
    5    0   17     1774.00000      823.20001     1774.00000      823.20001
    5    0   18   197700.00000     1792.00000   197700.00000     1792.00000
    5    0   19   104000.00000     1295.00000   104000.00000     1295.00000
    5    0   20   452500.00000     3364.00000   452500.00000     3364.00000
    5    0   21   275800.00000     2301.00000   275800.00000     2301.00000
    5    0   22    11890.00000      934.00000    11890.00000      934.00000
    5    0   23   921600.00000     6352.00000   921600.00000     6352.00000
    5    0   24    78140.00000     1342.00000    78140.00000     1342.00000
    5    0   25   209300.00000     1980.00000   209300.00000     1980.00000
    5    0   26    64370.00000     1220.00000    64370.00000     1220.00000
    5    0   27   272100.00000     2377.00000   272100.00000     2377.00000
    5    0   28   938600.00000     6518.00000   938600.00000     6518.00000
    5    0   29    29600.00000     1135.00000    29600.00000     1135.00000
    5    0   30     1888.00000     1084.00000     1888.00000     1084.00000
    5    0   31   127500.00000     1625.00000   127500.00000     1625.00000
    5    0   32    70720.00000     1385.00000    70720.00000     1385.00000
    5    0   33   357400.00000     2977.00000   357400.00000     2977.00000
    5    0   34   147200.00000     1815.00000   147200.00000     1815.00000
    5    0   35    46200.00000     1370.00000    46200.00000     1370.00000
    5    0   36   156400.00000     1904.00000   156400.00000     1904.00000
    5    0   37   337100.00000     2924.00000   337100.00000     2924.00000
    5    0   38   469500.00000     3729.00000   469500.00000     3729.00000
    5    0   39   429800.00000     3519.00000   429800.00000     3519.00000
    5    0   40     7367.00000     1444.00000     7367.00000     1444.00000
    5    0   41    11990.00000     1499.00000    11990.00000     1499.00000
    5    0   42   423400.00000     3556.00000   423400.00000     3556.00000
    5    0   43   162200.00000     2157.00000   162200.00000     2157.00000
    5    0   44     5149.00000     1634.00000     5149.00000     1634.00000
    5    0   45     9490.00000     1677.00000     9490.00000     1677.00000
    5    0   46    22860.00000     1773.00000    22860.00000     1773.00000
    5    0   47   105100.00000     2099.00000   105100.00000     2099.00000
    5    0   48    62450.00000     1996.00000    62450.00000     1996.00000
    5    0   49    15420.00000     1863.00000    15420.00000     1863.00000
    5    0   50   545400.00000     4483.00000   545400.00000     4483.00000
    5    0   51   402100.00000     3692.00000   402100.00000     3692.00000
    5    0   52    34160.00000     2063.00000    34160.00000     2063.00000
    5    0   53    25430.00000     2047.00000    25430.00000     2047.00000
    5    0   54     2553.00000     2048.00000     2553.00000     2048.00000
    5    0   55   235800.00000     2924.00000   235800.00000     2924.00000
    5    0   56    11290.00000     2086.00000    11290.00000     2086.00000
    5    0   57   445900.00000     4041.00000   445900.00000     4041.00000
    5    0   58   590200.00000     4875.00000   590200.00000     4875.00000
    5    0   59   289700.00000     3211.00000   289700.00000     3211.00000
    5    0   60   357100.00000     3554.00000   357100.00000     3554.00000
    5    0   61    12170.00000     2066.00000    12170.00000     2066.00000
    5    0   62     6439.00000     2037.00000     6439.00000     2037.00000
    5    0   63    10880.00000     2049.00000    10880.00000     2049.00000
    5    0   64   121100.00000     2360.00000   121100.00000     2360.00000
    5    0   65      962.79999     1994.00000      962.79999     1994.00000
    5    0   66    -1521.00000     1942.00000    -1521.00000     1942.00000
    5    0   67     5122.00000     1959.00000     5122.00000     1959.00000
    5    0   68    34990.00000     2051.00000    34990.00000     2051.00000
    5    0   69     6304.00000     2002.00000     6304.00000     2002.00000
    5    0   70    82010.00000     2227.00000    82010.00000     2227.00000
    5    0   71     2692.00000     1968.00000     2692.00000     1968.00000
    5    0   72     6990.00000     1951.00000     6990.00000     1951.00000
    5    0   73     4720.00000     2016.00000     4720.00000     2016.00000
    5    0   74     3652.00000     1986.00000     3652.00000     1986.00000
    5    0   75     3762.00000     1948.00000     3762.00000     1948.00000
    5    0   76    52540.00000     2111.00000    52540.00000     2111.00000
    5    0   77     1271.00000     1943.00000     1271.00000     1943.00000
    5    0   78    56910.00000     2099.00000    56910.00000     2099.00000
    5    0   79     3049.00000     1935.00000     3049.00000     1935.00000
    5    0   80     2919.00000     2023.00000     2919.00000     2023.00000
    5    0   81     7460.00000     1970.00000     7460.00000     1970.00000
    5    0   82     1167.00000     2000.00000     1167.00000     2000.00000
    5    0   83     6737.00000     2061.00000     6737.00000     2061.00000
    5    0   84    27670.00000     2160.00000    27670.00000     2160.00000
    5    0   85     5151.00000     2322.00000     5151.00000     2322.00000
    5    0   86     -152.70000     2234.00000     -152.70000     2234.00000
    5    0   87    61060.00000     3014.00000    61060.00000     3014.00000
    5    1    0   436500.00000     3155.00000   436500.00000     3155.00000
    5    1    1    75420.00000     1216.00000    65560.00000     1046.00000
    5    1    2   123400.00000     1534.00000   148600.00000     4300.00000
    5    1    3   104100.00000     1228.00000   112300.00000     1268.00000
    5    1    4  2691000.00000    40500.00000  2401000.00000    15660.00000
    5    1    5   580900.00000     4069.00000   604000.00000     4202.00000
    5    1    6    16790.00000     1043.00000     7213.00000     1432.00000
    5    1    7   831400.00000     5652.00000   843800.00000     5722.00000
    5    1    8  2521000.00000    16460.00000  2381000.00000    15560.00000
    5    1   10   738500.00000     5077.00000   741000.00000     5089.00000
    5    1   11   211600.00000     5750.00000   245100.00000     2031.00000
    5    1   12  1546000.00000    10570.00000  1436000.00000     9538.00000
    5    1   13    86330.00000     1606.00000    74960.00000     1118.00000
    5    1   14   163100.00000     1709.00000   149800.00000     1539.00000
    5    1   15   198100.00000     2399.00000   218600.00000     2185.00000
    5    1   17   227800.00000     1969.00000   233500.00000     2114.00000
    5    1   18   402900.00000     3041.00000   380600.00000     3023.00000
    5    1   20   617900.00000     4424.00000   594000.00000     4434.00000
    5    1   21   247100.00000     2145.00000   266400.00000     2486.00000
    5    1   23    58680.00000     1061.00000    65780.00000     1236.00000
    5    1   24   140900.00000     1576.00000   153500.00000     1767.00000
    5    1   25   347900.00000     3003.00000   317000.00000     2746.00000
    5    1   26    41780.00000     1398.00000    25410.00000     2796.00000
    5    1   27     4097.00000      854.09998    10080.00000     1093.00000
    5    1   28   173800.00000     1814.00000   158600.00000     2013.00000
    5    1   29   114500.00000     1496.00000   102400.00000     1631.00000
    5    1   30    71750.00000     1945.00000    57620.00000     1512.00000
    5    1   31   343800.00000     6436.00000   388500.00000     3556.00000
    5    1   32    58820.00000     1286.00000    59520.00000     1297.00000
    5    1   33   159000.00000     1841.00000   144000.00000     1951.00000
    5    1   34   239900.00000     2305.00000   231800.00000     2278.00000
    5    1   35   254900.00000     8011.00000   210500.00000     2272.00000
    5    1   36    75340.00000     1623.00000    62100.00000     1471.00000
    5    1   37   513800.00000     3980.00000   531200.00000     4087.00000
    5    1   38   407500.00000     3362.00000   433300.00000     3516.00000
    5    1   39    90350.00000     1658.00000   100800.00000     1727.00000
    5    1   40   257300.00000     2546.00000   245400.00000     2479.00000
    5    1   41    68530.00000     2338.00000    49960.00000     1774.00000
    5    1   42   403000.00000     3684.00000   447100.00000     4508.00000
    5    1   43   218100.00000     2447.00000   207900.00000     2504.00000
    5    1   44   163100.00000     2208.00000   166700.00000     2212.00000
    5    1   45   271000.00000     2784.00000   255900.00000     2718.00000
    5    1   46   849100.00000     6222.00000   847300.00000     6233.00000
    5    1   47   636000.00000     4944.00000   625900.00000     4902.00000
    5    1   48   389800.00000     3639.00000   404700.00000     3621.00000
    5    1   49   482200.00000     4087.00000   494200.00000     4171.00000
    5    1   50   109000.00000     2175.00000   102200.00000     2229.00000
    5    1   51    42890.00000     2134.00000    59080.00000     2128.00000
    5    1   52   244800.00000     2880.00000   270100.00000     2985.00000
    5    1   53   246600.00000     2916.00000   268200.00000     2992.00000
    5    1   54   354700.00000     3508.00000   373300.00000     3592.00000
    5    1   55   491200.00000     4277.00000   488000.00000     4245.00000
    5    1   56    34620.00000     2148.00000    41610.00000     2126.00000
    5    1   57   163700.00000     2624.00000   159100.00000     2566.00000
    5    1   58   152300.00000     2533.00000   156900.00000     2549.00000
    5    1   59   470900.00000     4173.00000   464400.00000     4125.00000
    5    1   60   104700.00000     2352.00000    98700.00000     2323.00000
    5    1   61   133400.00000     2438.00000   129300.00000     2430.00000
    5    1   62    45740.00000     2208.00000    41940.00000     2116.00000
    5    1   63   108700.00000     2389.00000   104500.00000     2261.00000
    5    1   64    17090.00000     2045.00000    21900.00000     1981.00000
    5    1   65    81990.00000     2227.00000    87290.00000     2194.00000
    5    1   66    94240.00000     2243.00000    88930.00000     2218.00000
    5    1   67    98430.00000     2281.00000   104800.00000     2291.00000
    5    1   68    22170.00000     1988.00000    30730.00000     2013.00000
    5    1   69    22620.00000     1994.00000    20980.00000     2022.00000
    5    1   70     -718.50000     1945.00000     2886.00000     1935.00000
    5    1   71     5384.00000     1970.00000     7681.00000     1942.00000
    5    1   72    13960.00000     1956.00000    17140.00000     1930.00000
    5    1   73     5666.00000     2005.00000     1333.00000     1911.00000
    5    1   74    36600.00000     2058.00000    39750.00000     2007.00000
    5    1   75    19620.00000     1994.00000    32980.00000     1973.00000
    5    1   76    21060.00000     1982.00000    17210.00000     1996.00000
    5    1   77     3074.00000     1916.00000      118.40000     1890.00000
    5    1   78     3454.00000     1986.00000     3451.00000     1958.00000
    5    1   79    55700.00000     2140.00000    62630.00000     2123.00000
    5    1   80    28730.00000     2067.00000    26860.00000     2044.00000
    5    1   81    29610.00000     2059.00000    29690.00000     2061.00000
    5    1   82    24080.00000     2092.00000    29180.00000     2131.00000
    5    1   83    10170.00000     2096.00000    16940.00000     2129.00000
    5    1   84    10340.00000     2162.00000     8116.00000     2096.00000
    5    1   85    10100.00000     2057.00000    11590.00000     2280.00000
    5    1   86    17010.00000     2573.00000    10690.00000     2393.00000
    5    1   87    57600.00000     2924.00000    56670.00000     2900.00000
    5    2    0    33920.00000     1033.00000    33920.00000     1033.00000
    5    2    1  2809000.00000    18310.00000  2899000.00000    18870.00000
    5    2    2   623100.00000     4352.00000   623600.00000     4349.00000
    5    2    3   801700.00000     5479.00000   836600.00000     5691.00000
    5    2    4   788300.00000     5395.00000   828700.00000     5640.00000
    5    2    5    75830.00000     1142.00000    83710.00000     1162.00000
    5    2    6   131300.00000     1410.00000   119800.00000     1336.00000
    5    2    7  1535000.00000    10150.00000  1566000.00000    10340.00000
    5    2    8  1619000.00000    10690.00000  1530000.00000    10120.00000
    5    2    9   561500.00000     3985.00000   534300.00000     3808.00000
    5    2   10   119400.00000     6648.00000   153400.00000     1595.00000
    5    2   11   616300.00000     4328.00000   608500.00000     4276.00000
    5    2   12    52520.00000     1075.00000    61350.00000     1590.00000
    5    2   13  1046000.00000     7061.00000  1078000.00000     7502.00000
    5    2   14   416600.00000     3112.00000   409000.00000     3299.00000
    5    2   15   596900.00000     7579.00000   529800.00000     4270.00000
    5    2   16   381100.00000     2915.00000   359600.00000     2904.00000
    5    2   17  1207000.00000     8162.00000  1210000.00000     8439.00000
    5    2   18    52250.00000      972.09998    52600.00000     1123.00000
    5    2   19   270600.00000     9627.00000   224600.00000     2289.00000
    5    2   20    59960.00000     1364.00000    84920.00000     6820.00000
    5    2   21    40830.00000     1297.00000    32090.00000     1285.00000
    5    2   22   223700.00000     2263.00000   184200.00000     6234.00000
    5    2   23   106000.00000     7913.00000   134800.00000     1789.00000
    5    2   24   121900.00000     1751.00000   109700.00000     1668.00000
    5    2   25   125300.00000     1793.00000   123300.00000     1769.00000
    5    2   26   117900.00000     1767.00000   124100.00000     1797.00000
    5    2   27   120500.00000     1991.00000   140300.00000     2492.00000
    5    2   28   725900.00000     5590.00000   726300.00000     5593.00000
    5    2   29   369500.00000     3305.00000   363300.00000     3242.00000
    5    2   30    24620.00000     1499.00000    15790.00000     1424.00000
    5    2   31    82320.00000     1739.00000    92290.00000     1760.00000
    5    2   32   104000.00000     1507.00000    99010.00000     1638.00000
    5    2   33    35330.00000     1984.00000    54430.00000     3218.00000
    5    2   34   269200.00000     2799.00000   243700.00000     2580.00000
    5    2   35   156500.00000     1864.00000   153300.00000     2001.00000
    5    2   36   100200.00000     1725.00000   117100.00000     2064.00000
    5    2   37   118700.00000     1716.00000   121300.00000     1873.00000
    5    2   38   254800.00000     2569.00000   231700.00000     2379.00000
    5    2   39   969900.00000     6877.00000   982800.00000     6956.00000
    5    2   40   137800.00000     1900.00000   123000.00000     1841.00000
    5    2   41   133400.00000     1928.00000   130000.00000     1897.00000
    5    2   42   936000.00000     6702.00000   959800.00000     6842.00000
    5    2   43   624700.00000     4789.00000   605700.00000     4679.00000
    5    2   44   445500.00000     3749.00000   442200.00000     3730.00000
    5    2   45   141700.00000     2117.00000   158900.00000     2219.00000
    5    2   46   266000.00000     2807.00000   274100.00000     2847.00000
    5    2   47  1010000.00000     7478.00000   924500.00000     6946.00000
    5    2   48   690500.00000     5314.00000   705500.00000     5406.00000
    5    2   49    66170.00000     2011.00000    54190.00000     1973.00000
    5    2   50    39350.00000     1922.00000    42210.00000     1954.00000
    5    2   51   393400.00000     3630.00000   375100.00000     3526.00000
    5    2   52   698200.00000     5427.00000   712800.00000     5527.00000
    5    2   53   410000.00000     4125.00000   369600.00000     3841.00000
    5    2   54   212700.00000     2760.00000   195000.00000     2694.00000
    5    2   55    31160.00000     2049.00000    33540.00000     2085.00000
    5    2   56   206200.00000     2950.00000   178300.00000     3009.00000
    5    2   57   178600.00000     2659.00000   178400.00000     2615.00000
    5    2   58    14260.00000     2044.00000     7077.00000     2025.00000
    5    2   59   149100.00000     2509.00000   136100.00000     2436.00000
    5    2   60    82800.00000     2234.00000    86030.00000     2235.00000
    5    2   61     9658.00000     1992.00000    10190.00000     1986.00000
    5    2   62    68540.00000     2163.00000    63860.00000     2154.00000
    5    2   63   100200.00000     2276.00000    89980.00000     2260.00000
    5    2   64   281300.00000     3091.00000   271900.00000     3048.00000
    5    2   65     8207.00000     1950.00000     7908.00000     2009.00000
    5    2   66   100700.00000     2251.00000   100200.00000     2242.00000
    5    2   67    67640.00000     2119.00000    50820.00000     2152.00000
    5    2   68    77460.00000     2190.00000    88770.00000     2245.00000
    5    2   69    29990.00000     2011.00000    29590.00000     1996.00000
    5    2   70    52850.00000     2055.00000    54090.00000     2064.00000
    5    2   71    38700.00000     2027.00000    33070.00000     1994.00000
    5    2   72    28840.00000     1950.00000    37770.00000     2007.00000
    5    2   73     6001.00000     1917.00000     4400.00000     1882.00000
    5    2   74    11050.00000     1925.00000     8918.00000     1888.00000
    5    2   75     3659.00000     1917.00000     2695.00000     1936.00000
    5    2   76    10640.00000     2011.00000    11420.00000     1998.00000
    5    2   77    87370.00000     2214.00000    77790.00000     2163.00000
    5    2   78    12780.00000     1958.00000    11740.00000     1974.00000
    5    2   79    15200.00000     1964.00000    16420.00000     1998.00000
    5    2   80    61360.00000     2167.00000    59900.00000     2256.00000
    5    2   81     1525.00000     2010.00000      580.50000     2081.00000
    5    2   82    10550.00000     2066.00000    10250.00000     2039.00000
    5    2   83    11380.00000     2132.00000    10990.00000     2067.00000
    5    2   84    28730.00000     2180.00000    33410.00000     2318.00000
    5    2   85     5700.00000     2414.00000     3396.00000     2308.00000
    5    2   86    33670.00000     2652.00000    36540.00000     2583.00000
    5    2   87    23550.00000     3415.00000    23060.00000     2593.00000
    5    3    0    36680.00000     1051.00000    36680.00000     1051.00000
    5    3    1   672800.00000     4848.00000   612700.00000     6090.00000
    5    3    2   279700.00000     2357.00000   303200.00000     2412.00000
    5    3    3   309600.00000     2460.00000   332000.00000     2587.00000
    5    3    4   177900.00000     6824.00000   143200.00000     1507.00000
    5    3    5   720500.00000     5001.00000   736300.00000     5090.00000
    5    3    6   397300.00000     2997.00000   399500.00000     3002.00000
    5    3    7   184400.00000     1748.00000   188100.00000     1758.00000
    5    3    8   213600.00000     1916.00000   175600.00000     6860.00000
    5    3    9   436300.00000     3238.00000   447600.00000     3305.00000
    5    3   10   779800.00000     5385.00000   764600.00000     5284.00000
    5    3   12   584200.00000     4162.00000   525700.00000     9029.00000
    5    3   13    36010.00000     1050.00000    35870.00000     1069.00000
    5    3   14   866900.00000     6346.00000   948700.00000     9082.00000
    5    3   15   126600.00000     1587.00000   108700.00000     2818.00000
    5    3   16     3973.00000      921.79999     8339.00000      987.50000
    5    3   17   499800.00000     3678.00000   465500.00000     3839.00000
    5    3   18   389300.00000     3018.00000   404200.00000     3237.00000
    5    3   19     9289.00000     1227.00000    33730.00000     6742.00000
    5    3   20   128600.00000     1500.00000   130000.00000     1619.00000
    5    3   21    44270.00000     1372.00000    48730.00000     1371.00000
    5    3   22   151200.00000     1887.00000   138900.00000     1820.00000
    5    3   23   105500.00000     1671.00000   114700.00000     1727.00000
    5    3   24   430900.00000     4541.00000   388500.00000     3353.00000
    5    3   25   230200.00000     2410.00000   245500.00000     2486.00000
    5    3   26   178600.00000     2123.00000   151200.00000     5841.00000
    5    3   27    26140.00000     1416.00000    23320.00000     1394.00000
    5    3   28   193300.00000     2243.00000   196900.00000     2255.00000
    5    3   29   114100.00000     1840.00000   112500.00000     1814.00000
    5    3   30    61150.00000     1791.00000    79640.00000     3244.00000
    5    3   31    72330.00000     2054.00000    56270.00000     1779.00000
    5    3   32   301400.00000     2957.00000   323600.00000     3096.00000
    5    3   33   219500.00000     2497.00000   234300.00000     2585.00000
    5    3   34    69580.00000     1781.00000    68390.00000     1747.00000
    5    3   35   707600.00000     5441.00000   765300.00000     5818.00000
    5    3   36   696300.00000     5202.00000   760200.00000     6414.00000
    5    3   37   148600.00000     1913.00000   143900.00000     2021.00000
    5    3   38   977400.00000     6971.00000   967700.00000     7121.00000
    5    3   39   873800.00000    11280.00000   775700.00000     6376.00000
    5    3   40   567500.00000     4424.00000   601000.00000     4612.00000
    5    3   41   852600.00000     6203.00000   829600.00000     6053.00000
    5    3   42    79800.00000     1685.00000    88300.00000     1764.00000
    5    3   43   586800.00000     4572.00000   542200.00000     4503.00000
    5    3   44    58650.00000     1687.00000    53640.00000     1717.00000
    5    3   45   317400.00000     3051.00000   319100.00000     3059.00000
    5    3   46    76360.00000     1843.00000    83160.00000     1903.00000
    5    3   47   155700.00000     2252.00000   154200.00000     2267.00000
    5    3   48    45180.00000     1908.00000    31640.00000     1915.00000
    5    3   49    24520.00000     1887.00000    32740.00000     1897.00000
    5    3   50   149600.00000     2448.00000   177100.00000     4062.00000
    5    3   51   725300.00000     5599.00000   702200.00000     5454.00000
    5    3   52   323100.00000     3297.00000   343500.00000     3378.00000
    5    3   53   137300.00000     2400.00000   136100.00000     2382.00000
    5    3   54   281700.00000     3235.00000   314800.00000     3639.00000
    5    3   55  1103000.00000     7971.00000  1079000.00000     7779.00000
    5    3   56    59590.00000     2153.00000    76950.00000     2177.00000
    5    3   57    47560.00000     2112.00000    43500.00000     2097.00000
    5    3   58    33010.00000     2073.00000    26670.00000     2051.00000
    5    3   59    37820.00000     2075.00000    23010.00000     2133.00000
    5    3   60    86640.00000     2213.00000    82410.00000     2193.00000
    5    3   61    31940.00000     2033.00000    38550.00000     2044.00000
    5    3   62    40760.00000     2063.00000    40560.00000     2049.00000
    5    3   63   193400.00000     2679.00000   177300.00000     2582.00000
    5    3   64    43180.00000     2039.00000    58640.00000     2069.00000
    5    3   65    70860.00000     2120.00000    63160.00000     2080.00000
    5    3   66    42730.00000     2027.00000    40330.00000     2002.00000
    5    3   67    73980.00000     2169.00000    58960.00000     2127.00000
    5    3   68    37290.00000     2018.00000    25150.00000     2067.00000
    5    3   69    60650.00000     2078.00000    58030.00000     2097.00000
    5    3   70    68900.00000     2094.00000    70140.00000     2089.00000
    5    3   71    80300.00000     2146.00000    79990.00000     2118.00000
    5    3   72    38040.00000     2013.00000    33370.00000     1978.00000
    5    3   73    16390.00000     1963.00000    14260.00000     1927.00000
    5    3   74     9624.00000     1908.00000    10670.00000     1927.00000
    5    3   75    31070.00000     1987.00000    36720.00000     2030.00000
    5    3   76    20910.00000     1921.00000    12510.00000     1937.00000
    5    3   77     6170.00000     1883.00000    11120.00000     1952.00000
    5    3   78    14180.00000     1941.00000    11630.00000     1975.00000
    5    3   79    16130.00000     1962.00000    14420.00000     1997.00000
    5    3   80     3407.00000     1994.00000     7475.00000     2029.00000
    5    3   81    51050.00000     2143.00000    49860.00000     2202.00000
    5    3   82    27050.00000     2180.00000    29800.00000     2100.00000
    5    3   83    64470.00000     2368.00000    71120.00000     2404.00000
    5    3   84     2960.00000     2468.00000     5071.00000     2222.00000
    5    3   85    34840.00000     2596.00000    35030.00000     2446.00000
    5    3   86    27540.00000     2779.00000    20320.00000     2800.00000
    5    4    0  1771000.00000    11710.00000  1771000.00000    11710.00000
    5    4    1  1178000.00000     7942.00000  1161000.00000     7826.00000
    5    4    2   350500.00000     2769.00000   366700.00000     2864.00000
    5    4    3  1587000.00000    10890.00000  1455000.00000    10360.00000
    5    4    4   920200.00000     6304.00000   986700.00000     6715.00000
    5    4    6   466000.00000     3472.00000   461100.00000     3423.00000
    5    4    7   356400.00000     2810.00000   338200.00000     2693.00000
    5    4    8  1064000.00000    16720.00000   950200.00000     6702.00000
    5    4    9    75880.00000     1291.00000    78210.00000     1318.00000
    5    4   10   212500.00000     2123.00000   193300.00000     1941.00000
    5    4   11   139500.00000     1620.00000   150200.00000     1660.00000
    5    4   12    28050.00000     3668.00000    10520.00000     1140.00000
    5    4   13   403600.00000     3193.00000   448600.00000     7994.00000
    5    4   14   167500.00000     1759.00000   186800.00000     4043.00000
    5    4   15    12830.00000     1078.00000    15990.00000     1103.00000
    5    4   16   384000.00000     3326.00000   351800.00000     3238.00000
    5    4   17   453100.00000     3435.00000   516700.00000    11520.00000
    5    4   18   452600.00000     3685.00000   487900.00000     3883.00000
    5    4   19   610100.00000     4422.00000   603000.00000     4377.00000
    5    4   20    64380.00000     1224.00000    60560.00000     1239.00000
    5    4   21   121000.00000     1522.00000   118400.00000     1550.00000
    5    4   22   121500.00000     1521.00000    92710.00000     5110.00000
    5    4   23   139300.00000     1625.00000   115700.00000     5235.00000
    5    4   24    53010.00000     1133.00000    49640.00000     1292.00000
    5    4   25   533500.00000     7891.00000   475500.00000     3801.00000
    5    4   26     5206.00000      894.20001     7558.00000     1126.00000
    5    4   27   430700.00000     3519.00000   399300.00000     3365.00000
    5    4   28   200200.00000     2461.00000   223600.00000     2445.00000
    5    4   29  1230000.00000     8540.00000  1209000.00000     8657.00000
    5    4   30   144400.00000     1941.00000   164500.00000     3168.00000
    5    4   31   345000.00000     3094.00000   322900.00000     2968.00000
    5    4   32   903000.00000     6476.00000   843400.00000     6496.00000
    5    4   33   628600.00000    10670.00000   552900.00000     4605.00000
    5    4   34    74920.00000     2135.00000    89420.00000     1736.00000
    5    4   35   476800.00000     4450.00000   519300.00000     4885.00000
    5    4   36   730500.00000    12320.00000   805200.00000     6290.00000
    5    4   37   124500.00000     1781.00000   140500.00000     2133.00000
    5    4   38   114600.00000     1716.00000   107300.00000     1841.00000
    5    4   39    82620.00000     1836.00000   104700.00000     3775.00000
    5    4   40   345200.00000     3096.00000   331600.00000     3027.00000
    5    4   41   263700.00000     2674.00000   277400.00000     2748.00000
    5    4   42    47820.00000     1555.00000    39600.00000     1559.00000
    5    4   43   158500.00000     2378.00000   137900.00000     2438.00000
    5    4   44   366100.00000     3351.00000   365900.00000     3321.00000
    5    4   45   435700.00000     3749.00000   451400.00000     3849.00000
    5    4   46   130100.00000     2107.00000   147700.00000     2247.00000
    5    4   47   194700.00000     2600.00000   220200.00000     2749.00000
    5    4   48   865400.00000     6424.00000   843200.00000     6283.00000
    5    4   49   289900.00000     3040.00000   274700.00000     2962.00000
    5    4   50   324600.00000     3226.00000   335800.00000     3329.00000
    5    4   51   456800.00000     4004.00000   434800.00000     3880.00000
    5    4   52   202600.00000     2631.00000   203400.00000     2632.00000
    5    4   53     9912.00000     1900.00000    11390.00000     1913.00000
    5    4   54    80320.00000     2115.00000    69700.00000     2113.00000
    5    4   55    79570.00000     2117.00000    74840.00000     2153.00000
    5    4   56    66810.00000     2082.00000    69710.00000     2126.00000
    5    4   57   231400.00000     2843.00000   235700.00000     2873.00000
    5    4   58    34700.00000     1968.00000    43800.00000     2035.00000
    5    4   59    43890.00000     2006.00000    43210.00000     2010.00000
    5    4   60    82340.00000     2123.00000    69590.00000     2111.00000
    5    4   61   215700.00000     2838.00000   191100.00000     2656.00000
    5    4   62   146500.00000     2408.00000   135900.00000     2381.00000
    5    4   63   201600.00000     2668.00000   201600.00000     2695.00000
    5    4   64    51200.00000     2005.00000    36940.00000     2009.00000
    5    4   65    92950.00000     2207.00000   111700.00000     2384.00000
    5    4   66   120800.00000     2297.00000   113800.00000     2260.00000
    5    4   67     1852.00000     1888.00000     2433.00000     1887.00000
    5    4   68   124300.00000     2276.00000   117100.00000     2275.00000
    5    4   69    80750.00000     2076.00000    72640.00000     2111.00000
    5    4   70    34050.00000     1962.00000    29170.00000     1991.00000
    5    4   71    31040.00000     1993.00000    27240.00000     1947.00000
    5    4   72    14450.00000     1941.00000    11510.00000     1910.00000
    5    4   73    34620.00000     1995.00000    39520.00000     1959.00000
    5    4   74    21620.00000     1943.00000    13740.00000     1882.00000
    5    4   75    24180.00000     1944.00000    24730.00000     1927.00000
    5    4   76    59120.00000     2059.00000    61370.00000     2071.00000
    5    4   77    18430.00000     1985.00000    23380.00000     1986.00000
    5    4   78    21790.00000     1994.00000    18430.00000     1975.00000
    5    4   79    11680.00000     1996.00000     9661.00000     2014.00000
    5    4   80    10540.00000     1969.00000     5867.00000     1994.00000
    5    4   81    32150.00000     2139.00000    31240.00000     2073.00000
    5    4   82    18000.00000     2072.00000    19760.00000     2231.00000
    5    4   83     -451.29999     2635.00000     8124.00000     2283.00000
    5    4   84     7148.00000     2693.00000    10050.00000     2554.00000
    5    4   85    48330.00000     2832.00000    45340.00000     2629.00000
    5    4   86     6536.00000     3101.00000    -2072.00000     2810.00000
    5    5    0    21920.00000     1647.00000    21920.00000     1647.00000
    5    5    1   350500.00000     2820.00000   350500.00000     2820.00000
    5    5    2     8459.00000     1138.00000     8459.00000     1138.00000
    5    5    3  1262000.00000     8502.00000  1262000.00000     8502.00000
    5    5    4   233500.00000     2149.00000   233500.00000     2149.00000
    5    5    5     4714.00000     1131.00000     4714.00000     1131.00000
    5    5    6   926900.00000     6388.00000   926900.00000     6388.00000
    5    5    7  2180000.00000    14370.00000  2180000.00000    14370.00000
    5    5    8   361100.00000     2898.00000   361100.00000     2898.00000
    5    5    9    12320.00000     1166.00000    12320.00000     1166.00000
    5    5   10    20400.00000     1214.00000    20400.00000     1214.00000
    5    5   11   123700.00000     1609.00000   123700.00000     1609.00000
    5    5   12   799000.00000     5603.00000   799000.00000     5603.00000
    5    5   13    93930.00000     1486.00000    93930.00000     1486.00000
    5    5   14    74990.00000     1411.00000    74990.00000     1411.00000
    5    5   15   524700.00000     3912.00000   524700.00000     3912.00000
    5    5   16   185300.00000     1947.00000   185300.00000     1947.00000
    5    5   17    64970.00000     1376.00000    64970.00000     1376.00000
    5    5   18     9296.00000     1190.00000     9296.00000     1190.00000
    5    5   19   214000.00000     2109.00000   214000.00000     2109.00000
    5    5   20   104000.00000     1549.00000   104000.00000     1549.00000
    5    5   21   100800.00000     1526.00000   100800.00000     1526.00000
    5    5   22   274800.00000     2470.00000   274800.00000     2470.00000
    5    5   23   203100.00000     2067.00000   203100.00000     2067.00000
    5    5   24   102800.00000     1507.00000   102800.00000     1507.00000
    5    5   25    73350.00000     1385.00000    73350.00000     1385.00000
    5    5   26   385600.00000     3153.00000   385600.00000     3153.00000
    5    5   27     9072.00000     1150.00000     9072.00000     1150.00000
    5    5   28   671100.00000     4938.00000   671100.00000     4938.00000
    5    5   29   393800.00000     3245.00000   393800.00000     3245.00000
    5    5   30   200400.00000     2110.00000   200400.00000     2110.00000
    5    5   31   162200.00000     1913.00000   162200.00000     1913.00000
    5    5   32   158300.00000     1908.00000   158300.00000     1908.00000
    5    5   33    11220.00000     1203.00000    11220.00000     1203.00000
    5    5   34   514100.00000     4055.00000   514100.00000     4055.00000
    5    5   35    67810.00000     1465.00000    67810.00000     1465.00000
    5    5   36    70960.00000     1492.00000    70960.00000     1492.00000
    5    5   37   240300.00000     2466.00000   240300.00000     2466.00000
    5    5   38    54730.00000     1459.00000    54730.00000     1459.00000
    5    5   39   913700.00000     6626.00000   913700.00000     6626.00000
    5    5   40   690000.00000     5240.00000   690000.00000     5240.00000
    5    5   41    58180.00000     1555.00000    58180.00000     1555.00000
    5    5   42     9963.00000     1450.00000     9963.00000     1450.00000
    5    5   43   472800.00000     3970.00000   472800.00000     3970.00000
    5    5   44   424500.00000     3708.00000   424500.00000     3708.00000
    5    5   45    18240.00000     1581.00000    18240.00000     1581.00000
    5    5   46    43330.00000     1700.00000    43330.00000     1700.00000
    5    5   47  1137000.00000     8139.00000  1137000.00000     8139.00000
    5    5   48   211600.00000     2614.00000   211600.00000     2614.00000
    5    5   49   351400.00000     3401.00000   351400.00000     3401.00000
    5    5   50    26870.00000     1825.00000    26870.00000     1825.00000
    5    5   51    30960.00000     1856.00000    30960.00000     1856.00000
    5    5   52    13040.00000     1844.00000    13040.00000     1844.00000
    5    5   53    90030.00000     2125.00000    90030.00000     2125.00000
    5    5   54    74550.00000     2075.00000    74550.00000     2075.00000
    5    5   55     3789.00000     1863.00000     3789.00000     1863.00000
    5    5   56   215900.00000     2708.00000   215900.00000     2708.00000
    5    5   57    31890.00000     1922.00000    31890.00000     1922.00000
    5    5   58     4398.00000     1865.00000     4398.00000     1865.00000
    5    5   59   235700.00000     2816.00000   235700.00000     2816.00000
    5    5   60   562900.00000     4682.00000   562900.00000     4682.00000
    5    5   61   106400.00000     2211.00000   106400.00000     2211.00000
    5    5   62   746800.00000     5789.00000   746800.00000     5789.00000
    5    5   63    22230.00000     1902.00000    22230.00000     1902.00000
    5    5   64    69720.00000     2032.00000    69720.00000     2032.00000
    5    5   65     1368.00000     1810.00000     1368.00000     1810.00000
    5    5   66    -1281.00000     1800.00000    -1281.00000     1800.00000
    5    5   67     1646.00000     1807.00000     1646.00000     1807.00000
    5    5   68     7393.00000     1834.00000     7393.00000     1834.00000
    5    5   69   105700.00000     2181.00000   105700.00000     2181.00000
    5    5   70    40500.00000     1989.00000    40500.00000     1989.00000
    5    5   71     2372.00000     1873.00000     2372.00000     1873.00000
    5    5   72    73570.00000     2052.00000    73570.00000     2052.00000
    5    5   73    80710.00000     2092.00000    80710.00000     2092.00000
    5    5   74    26950.00000     1945.00000    26950.00000     1945.00000
    5    5   75      901.20001     1931.00000      901.20001     1931.00000
    5    5   76   195100.00000     2655.00000   195100.00000     2655.00000
    5    5   77    39700.00000     2057.00000    39700.00000     2057.00000
    5    5   78    29740.00000     2016.00000    29740.00000     2016.00000
    5    5   79    -2601.00000     2008.00000    -2601.00000     2008.00000
    5    5   80     1135.00000     2046.00000     1135.00000     2046.00000
    5    5   81     5700.00000     2161.00000     5700.00000     2161.00000
    5    5   82    32830.00000     2747.00000    32830.00000     2747.00000
    5    5   83     -768.79999     2618.00000     -768.79999     2618.00000
    5    5   84    35830.00000     2752.00000    35830.00000     2752.00000
    5    5   85    21510.00000     2765.00000    21510.00000     2765.00000
    6    0    0     3316.00000     1377.00000     3316.00000     1377.00000
    6    0    1      818.00000      964.70001      818.00000      964.70001
    6    0    2   315800.00000     2509.00000   315800.00000     2509.00000
    6    0    3   129600.00000     1472.00000   129600.00000     1472.00000
    6    0    4   121200.00000     1450.00000   121200.00000     1450.00000
    6    0    5   312500.00000     2571.00000   312500.00000     2571.00000
    6    0    6   534000.00000     3841.00000   534000.00000     3841.00000
    6    0    7  1744000.00000    11520.00000  1744000.00000    11520.00000
    6    0    8   164100.00000     1657.00000   164100.00000     1657.00000
    6    0    9    25870.00000     1034.00000    25870.00000     1034.00000
    6    0   10    70610.00000     1239.00000    70610.00000     1239.00000
    6    0   11   104900.00000     1365.00000   104900.00000     1365.00000
    6    0   12    13990.00000     1011.00000    13990.00000     1011.00000
    6    0   13   141200.00000     1557.00000   141200.00000     1557.00000
    6    0   14   173200.00000     1737.00000   173200.00000     1737.00000
    6    0   15    58790.00000     1158.00000    58790.00000     1158.00000
    6    0   16   977500.00000     6682.00000   977500.00000     6682.00000
    6    0   17     6067.00000      994.09998     6067.00000      994.09998
    6    0   18    29240.00000     1044.00000    29240.00000     1044.00000
    6    0   19     5299.00000      980.20001     5299.00000      980.20001
    6    0   20    38110.00000     1078.00000    38110.00000     1078.00000
    6    0   21   301400.00000     2525.00000   301400.00000     2525.00000
    6    0   22   168900.00000     1762.00000   168900.00000     1762.00000
    6    0   23    29330.00000     1078.00000    29330.00000     1078.00000
    6    0   24    30630.00000     1111.00000    30630.00000     1111.00000
    6    0   25     4751.00000     1050.00000     4751.00000     1050.00000
    6    0   26   114100.00000     1531.00000   114100.00000     1531.00000
    6    0   27    66520.00000     1296.00000    66520.00000     1296.00000
    6    0   28     -746.20001     1083.00000     -746.20001     1083.00000
    6    0   29   294700.00000     2598.00000   294700.00000     2598.00000
    6    0   30   438500.00000     3472.00000   438500.00000     3472.00000
    6    0   31   182900.00000     1986.00000   182900.00000     1986.00000
    6    0   32     6337.00000     1165.00000     6337.00000     1165.00000
    6    0   33    34470.00000     1280.00000    34470.00000     1280.00000
    6    0   34    97840.00000     1575.00000    97840.00000     1575.00000
    6    0   35     3227.00000     1259.00000     3227.00000     1259.00000
    6    0   36    11200.00000     1291.00000    11200.00000     1291.00000
    6    0   37   324800.00000     2902.00000   324800.00000     2902.00000
    6    0   38     7700.00000     1354.00000     7700.00000     1354.00000
    6    0   39    12000.00000     1411.00000    12000.00000     1411.00000
    6    0   40   121000.00000     1861.00000   121000.00000     1861.00000
    6    0   41   387700.00000     3351.00000   387700.00000     3351.00000
    6    0   42     3823.00000     1532.00000     3823.00000     1532.00000
    6    0   43   585500.00000     4583.00000   585500.00000     4583.00000
    6    0   44    65790.00000     1799.00000    65790.00000     1799.00000
    6    0   45   210000.00000     2483.00000   210000.00000     2483.00000
    6    0   46   170400.00000     2349.00000   170400.00000     2349.00000
    6    0   47   525600.00000     4316.00000   525600.00000     4316.00000
    6    0   48   241300.00000     2736.00000   241300.00000     2736.00000
    6    0   49    29180.00000     1876.00000    29180.00000     1876.00000
    6    0   50    19440.00000     1909.00000    19440.00000     1909.00000
    6    0   51    95420.00000     2173.00000    95420.00000     2173.00000
    6    0   52   120500.00000     2331.00000   120500.00000     2331.00000
    6    0   53   101500.00000     2266.00000   101500.00000     2266.00000
    6    0   54    27910.00000     2061.00000    27910.00000     2061.00000
    6    0   55   373100.00000     3629.00000   373100.00000     3629.00000
    6    0   56     4810.00000     2022.00000     4810.00000     2022.00000
    6    0   57    33700.00000     2121.00000    33700.00000     2121.00000
    6    0   58   186300.00000     2696.00000   186300.00000     2696.00000
    6    0   59    81150.00000     2242.00000    81150.00000     2242.00000
    6    0   60    77570.00000     2212.00000    77570.00000     2212.00000
    6    0   61      936.70001     1980.00000      936.70001     1980.00000
    6    0   62    25030.00000     2073.00000    25030.00000     2073.00000
    6    0   63    32810.00000     2042.00000    32810.00000     2042.00000
    6    0   64    79530.00000     2194.00000    79530.00000     2194.00000
    6    0   65   127700.00000     2373.00000   127700.00000     2373.00000
    6    0   66    39690.00000     2015.00000    39690.00000     2015.00000
    6    0   67     3143.00000     1947.00000     3143.00000     1947.00000
    6    0   68     2071.00000     1959.00000     2071.00000     1959.00000
    6    0   69     1576.00000     1973.00000     1576.00000     1973.00000
    6    0   70    69310.00000     2123.00000    69310.00000     2123.00000
    6    0   71    24260.00000     1968.00000    24260.00000     1968.00000
    6    0   72    -1371.00000     1951.00000    -1371.00000     1951.00000
    6    0   73     2539.00000     1948.00000     2539.00000     1948.00000
    6    0   74     2157.00000     1959.00000     2157.00000     1959.00000
    6    0   75    15450.00000     1998.00000    15450.00000     1998.00000
    6    0   76    72200.00000     2146.00000    72200.00000     2146.00000
    6    0   77     1714.00000     1991.00000     1714.00000     1991.00000
    6    0   78     8377.00000     2007.00000     8377.00000     2007.00000
    6    0   79      598.20001     2015.00000      598.20001     2015.00000
    6    0   80   111400.00000     2396.00000   111400.00000     2396.00000
    6    0   81    51130.00000     2156.00000    51130.00000     2156.00000
    6    0   82    43950.00000     2190.00000    43950.00000     2190.00000
    6    0   83    16020.00000     2248.00000    16020.00000     2248.00000
    6    0   84    49000.00000     2387.00000    49000.00000     2387.00000
    6    0   85    19170.00000     2726.00000    19170.00000     2726.00000
    6    0   86     3116.00000     2769.00000     3116.00000     2769.00000
    6    1    0   244400.00000     2104.00000   244400.00000     2104.00000
    6    1    1   121400.00000     6196.00000    92400.00000     1360.00000
    6    1    3   328900.00000     2777.00000   285400.00000     6714.00000
    6    1    4   562200.00000     4025.00000   550500.00000     3952.00000
    6    1    5   672600.00000     5039.00000   622100.00000     4537.00000
    6    1    6   110900.00000     1398.00000   118100.00000     1426.00000
    6    1    7   117100.00000     3458.00000    99020.00000     1394.00000
    6    1    8  2081000.00000    17310.00000  2247000.00000    15230.00000
    6    1    9   414100.00000     3131.00000   383900.00000     2952.00000
    6    1   10    16940.00000     1014.00000    13420.00000     1011.00000
    6    1   11    44330.00000     1123.00000    54130.00000     1373.00000
    6    1   12   172600.00000     1848.00000   193600.00000     2421.00000
    6    1   13   480300.00000     7080.00000   438400.00000     3799.00000
    6    1   14   308800.00000     2899.00000   278200.00000     2794.00000
    6    1   15   166300.00000     1756.00000   183900.00000     1800.00000
    6    1   16   139200.00000     1557.00000   157700.00000     2839.00000
    6    1   17     9025.00000      976.29999     8538.00000      981.29999
    6    1   19    51170.00000     1292.00000    41940.00000     1096.00000
    6    1   20   638700.00000     4591.00000   607200.00000     4570.00000
    6    1   21   300300.00000     2529.00000   289900.00000     2582.00000
    6    1   22    15490.00000     1359.00000    29710.00000     2738.00000
    6    1   23    14550.00000     1167.00000    25180.00000     1333.00000
    6    1   24    40920.00000     1052.00000    47360.00000     1256.00000
    6    1   25   194300.00000     1951.00000   200200.00000     2118.00000
    6    1   26     6821.00000      888.40002     7840.00000     1101.00000
    6    1   27   709400.00000     5172.00000   729100.00000     5460.00000
    6    1   28    47880.00000     1677.00000    38080.00000     1258.00000
    6    1   29    59500.00000     1475.00000    49920.00000     1394.00000
    6    1   30    55220.00000     1175.00000    35530.00000     3948.00000
    6    1   31   583700.00000     4425.00000   595600.00000     4655.00000
    6    1   32   258200.00000     4803.00000   293500.00000     2859.00000
    6    1   33   189400.00000     2047.00000   210600.00000     2314.00000
    6    1   34   130400.00000     1732.00000   114600.00000     1890.00000
    6    1   35   148900.00000     1852.00000   154700.00000     2034.00000
    6    1   36   450900.00000     4045.00000   408300.00000     3789.00000
    6    1   37   221200.00000     2311.00000   220100.00000     2455.00000
    6    1   38   592500.00000     4539.00000   603300.00000     4617.00000
    6    1   39   261700.00000     2584.00000   250000.00000     2530.00000
    6    1   40   362300.00000     3189.00000   352400.00000     3134.00000
    6    1   41   458200.00000     3795.00000   496100.00000     4178.00000
    6    1   42  1128000.00000     8527.00000  1235000.00000     9958.00000
    6    1   43    70870.00000     1737.00000    65440.00000     1773.00000
    6    1   44    88550.00000     1918.00000    75120.00000     1847.00000
    6    1   45   248700.00000     2694.00000   268800.00000     3065.00000
    6    1   46    70870.00000     7566.00000    41790.00000     1814.00000
    6    1   47    77460.00000     2134.00000    59100.00000     1948.00000
    6    1   48    89630.00000     2020.00000    96690.00000     2113.00000
    6    1   49   479700.00000     4088.00000   471400.00000     4068.00000
    6    1   50   226300.00000     2710.00000   235300.00000     2790.00000
    6    1   51    69820.00000     2110.00000    79150.00000     2144.00000
    6    1   52   660600.00000     5232.00000   628900.00000     5045.00000
    6    1   53   143100.00000     2432.00000   155000.00000     2483.00000
    6    1   54    78500.00000     2201.00000    88840.00000     2232.00000
    6    1   55   292400.00000     3176.00000   285300.00000     3154.00000
    6    1   56    25440.00000     2075.00000    23080.00000     2066.00000
    6    1   57   171800.00000     2607.00000   167900.00000     2572.00000
    6    1   58   149200.00000     2526.00000   156800.00000     2527.00000
    6    1   59    91330.00000     2253.00000    85380.00000     2232.00000
    6    1   60   200900.00000     2716.00000   205800.00000     2750.00000
    6    1   61     7278.00000     1991.00000     9965.00000     1999.00000
    6    1   62     8957.00000     1992.00000     8897.00000     1983.00000
    6    1   63   222400.00000     2805.00000   221200.00000     2793.00000
    6    1   64    29420.00000     1995.00000    33550.00000     2036.00000
    6    1   65    30140.00000     2007.00000    26940.00000     1980.00000
    6    1   66   306500.00000     3278.00000   334200.00000     3369.00000
    6    1   67    85110.00000     2223.00000    77760.00000     2203.00000
    6    1   68    32120.00000     2007.00000    36200.00000     2040.00000
    6    1   69     2261.00000     1890.00000      732.50000     1951.00000
    6    1   70    28860.00000     2024.00000    33000.00000     1985.00000
    6    1   71   148600.00000     2453.00000   142600.00000     2417.00000
    6    1   72    17100.00000     1999.00000    21830.00000     2023.00000
    6    1   73   110600.00000     2287.00000   116000.00000     2314.00000
    6    1   74     1376.00000     1911.00000     5763.00000     1904.00000
    6    1   75    68340.00000     2121.00000    72410.00000     2136.00000
    6    1   76    16050.00000     1961.00000    10810.00000     1954.00000
    6    1   77   135100.00000     2404.00000   137100.00000     2394.00000
    6    1   78    19230.00000     2016.00000    24720.00000     1984.00000
    6    1   79    23650.00000     2068.00000    16950.00000     2031.00000
    6    1   80    29300.00000     2019.00000    31090.00000     2102.00000
    6    1   81    21380.00000     2089.00000    19950.00000     2075.00000
    6    1   82    14350.00000     2203.00000    16650.00000     2307.00000
    6    1   83    60710.00000     2296.00000    56420.00000     2374.00000
    6    1   84     6966.00000     2632.00000     4591.00000     2260.00000
    6    1   85     5102.00000     2668.00000     5076.00000     2683.00000
    6    1   86     8321.00000     2650.00000    21840.00000     2721.00000
    6    2    0    17210.00000     1057.00000    17210.00000     1057.00000
    6    2    1   144100.00000     4636.00000   116900.00000     1455.00000
    6    2    2   285600.00000     4210.00000   317700.00000     2558.00000
    6    2    3   706000.00000     4949.00000   682900.00000     4793.00000
    6    2    4  1953000.00000    13300.00000  2076000.00000    13660.00000
    6    2    5    59350.00000     1239.00000    64120.00000     1234.00000
    6    2    6   694900.00000     6908.00000   627700.00000     4759.00000
    6    2    7    73790.00000     2187.00000    87050.00000     1371.00000
    6    2    9   504300.00000     3694.00000   565400.00000     8187.00000
    6    2   10   134300.00000     1557.00000   170700.00000     7664.00000
    6    2   11   507600.00000    14660.00000   423400.00000     3201.00000
    6    2   12   239900.00000     8802.00000   281600.00000     2575.00000
    6    2   13   612500.00000     4389.00000   617200.00000     4419.00000
    6    2   14   263100.00000     2971.00000   290500.00000     2497.00000
    6    2   15    48830.00000     1144.00000    35540.00000     2278.00000
    6    2   16   246100.00000     2176.00000   262900.00000     2288.00000
    6    2   17   179300.00000     1802.00000   162000.00000     1718.00000
    6    2   18    93330.00000     1334.00000    94980.00000     1472.00000
    6    2   19    62480.00000     1173.00000    54690.00000     1278.00000
    6    2   20    28510.00000      946.29999    37060.00000     1677.00000
    6    2   22   490600.00000     4028.00000   484300.00000     3984.00000
    6    2   23    33330.00000     1533.00000    23090.00000     1450.00000
    6    2   24   595900.00000     4723.00000   583500.00000     4662.00000
    6    2   25    42490.00000     1492.00000    42950.00000     1509.00000
    6    2   26   213900.00000     9778.00000   250600.00000     2653.00000
    6    2   27    72870.00000     1979.00000    58670.00000     1847.00000
    6    2   28   458200.00000     4033.00000   503500.00000     4312.00000
    6    2   29    41830.00000     1570.00000    38410.00000     1651.00000
    6    2   30   476700.00000     4056.00000   436400.00000     3914.00000
    6    2   31   169700.00000     2751.00000   147600.00000     2232.00000
    6    2   32   269300.00000     3106.00000   242900.00000     2761.00000
    6    2   33   285500.00000     2930.00000   264900.00000     2832.00000
    6    2   34   526400.00000     4444.00000   489900.00000     4218.00000
    6    2   35   268000.00000     2861.00000   244000.00000     2755.00000
    6    2   36   317700.00000     3265.00000   289000.00000     3119.00000
    6    2   37   943400.00000     7216.00000   876200.00000     6778.00000
    6    2   38   442700.00000     3975.00000   405800.00000     3766.00000
    6    2   39   281200.00000     3045.00000   253900.00000     2968.00000
    6    2   40    15340.00000     1302.00000    16080.00000     1416.00000
    6    2   41   250700.00000     2697.00000   227900.00000     3591.00000
    6    2   42   785400.00000     5869.00000   754200.00000     5886.00000
    6    2   43  1559000.00000    10770.00000  1653000.00000    11730.00000
    6    2   44    22360.00000     1516.00000    15730.00000     1740.00000
    6    2   45   265200.00000     2782.00000   281400.00000     2876.00000
    6    2   46   749300.00000     5678.00000   710500.00000     5460.00000
    6    2   47   739200.00000     5626.00000   774800.00000     5858.00000
    6    2   48   455600.00000     3922.00000   423700.00000     3765.00000
    6    2   49   368200.00000     3463.00000   368400.00000     3481.00000
    6    2   50   371800.00000     3503.00000   362100.00000     3461.00000
    6    2   51   284000.00000     3043.00000   267300.00000     2977.00000
    6    2   52   597900.00000     4999.00000   544300.00000     5969.00000
    6    2   53    38220.00000     1985.00000    31240.00000     1981.00000
    6    2   54   164700.00000     2514.00000   171900.00000     2539.00000
    6    2   55    48400.00000     2060.00000    46300.00000     2064.00000
    6    2   56   725900.00000     5650.00000   736100.00000     5725.00000
    6    2   57   152300.00000     3049.00000   178400.00000     2668.00000
    6    2   58   237500.00000     2879.00000   229100.00000     2863.00000
    6    2   59   416300.00000     3949.00000   463900.00000     6797.00000
    6    2   60   227100.00000     2826.00000   218500.00000     2794.00000
    6    2   61    39060.00000     1995.00000    36070.00000     2033.00000
    6    2   62    16810.00000     1943.00000    23650.00000     1981.00000
    6    2   63   137500.00000     2358.00000   139600.00000     2392.00000
    6    2   64   118600.00000     2267.00000   120200.00000     2319.00000
    6    2   65    26570.00000     1939.00000    22330.00000     1982.00000
    6    2   66    64360.00000     2075.00000    52320.00000     2036.00000
    6    2   67    81930.00000     2173.00000   101200.00000     2224.00000
    6    2   68   111700.00000     2388.00000   132300.00000     2438.00000
    6    2   69    33360.00000     1984.00000    26890.00000     1941.00000
    6    2   70    26760.00000     1944.00000    28870.00000     1953.00000
    6    2   71    87220.00000     2187.00000    98660.00000     2187.00000
    6    2   72    30380.00000     2027.00000    33460.00000     1954.00000
    6    2   73    37760.00000     1986.00000    41170.00000     2006.00000
    6    2   74     1039.00000     1866.00000     2858.00000     1919.00000
    6    2   75    34710.00000     1990.00000    37860.00000     2016.00000
    6    2   76    46000.00000     2003.00000    49970.00000     2054.00000
    6    2   77    41550.00000     2019.00000    43050.00000     2083.00000
    6    2   78    82900.00000     2157.00000    78250.00000     2199.00000
    6    2   79   100600.00000     2311.00000   104100.00000     2316.00000
    6    2   80     8131.00000     1941.00000    13980.00000     2081.00000
    6    2   81    24360.00000     2015.00000    21520.00000     2187.00000
    6    2   82     7803.00000     2029.00000     1201.00000     2275.00000
    6    2   83    14200.00000     2377.00000    15030.00000     2298.00000
    6    2   84     4804.00000     2452.00000     2904.00000     2302.00000
    6    2   85    41930.00000     3057.00000    41250.00000     2493.00000
    6    2   86    12050.00000     3184.00000    16270.00000     2777.00000
    6    3    0   272400.00000     2333.00000   272400.00000     2333.00000
    6    3    1   150000.00000     1680.00000   152600.00000     1688.00000
    6    3    2   463000.00000     3469.00000   430800.00000     3282.00000
    6    3    3   190700.00000     2416.00000   214100.00000     2022.00000
    6    3    4   827700.00000     5736.00000   897700.00000     6375.00000
    6    3    5   187100.00000     1938.00000   205700.00000     1971.00000
    6    3    6   318900.00000     2688.00000   297400.00000     2489.00000
    6    3    7   223900.00000     2074.00000   208900.00000     1997.00000
    6    3    8   133000.00000     1627.00000   116700.00000     1830.00000
    6    3   10   656300.00000     4677.00000   697000.00000     4926.00000
    6    3   12   111200.00000     1472.00000    98620.00000     1925.00000
    6    3   14    23630.00000     1094.00000    17760.00000     1137.00000
    6    3   15    37050.00000     1154.00000    24150.00000     2074.00000
    6    3   17   188500.00000     1894.00000   203000.00000     2043.00000
    6    3   18    70390.00000     1940.00000    56470.00000     1291.00000
    6    3   19   281800.00000     2444.00000   275600.00000     2539.00000
    6    3   20    53880.00000     2680.00000    70380.00000     1460.00000
    6    3   21   180900.00000     1884.00000   181900.00000     2025.00000
    6    3   22   337400.00000     3687.00000   304600.00000     3172.00000
    6    3   23   318100.00000     2977.00000   361100.00000     7094.00000
    6    3   24   153100.00000     5993.00000   124900.00000     1893.00000
    6    3   25   112300.00000     2004.00000   132600.00000     2817.00000
    6    3   26    68450.00000     1788.00000    52930.00000     2063.00000
    6    3   27   168200.00000     2176.00000   167300.00000     2146.00000
    6    3   28    63680.00000     1733.00000    83430.00000     2909.00000
    6    3   29   148400.00000     2106.00000   124800.00000     3241.00000
    6    3   30   352800.00000     3304.00000   363800.00000     3376.00000
    6    3   31   220800.00000     2566.00000   271700.00000     9774.00000
    6    3   32   593800.00000     4876.00000   575200.00000     4757.00000
    6    3   33   433400.00000     3878.00000   432800.00000     3862.00000
    6    3   34   612900.00000     5035.00000   645700.00000     5246.00000
    6    3   35   188900.00000    10150.00000   147700.00000     2241.00000
    6    3   36    89020.00000     3112.00000    69560.00000     2046.00000
    6    3   37   251400.00000     2862.00000   258300.00000     2889.00000
    6    3   38   371900.00000     3583.00000   350300.00000     3452.00000
    6    3   39   124900.00000     2254.00000   136500.00000     2308.00000
    6    3   40    40510.00000     1956.00000    40490.00000     1928.00000
    6    3   41   304300.00000     3263.00000   297300.00000     3269.00000
    6    3   42   231600.00000     2910.00000   285900.00000    13090.00000
    6    3   43    90740.00000     2292.00000   109400.00000     2333.00000
    6    3   44  1771000.00000    12950.00000  1787000.00000    13060.00000
    6    3   45   590600.00000     4824.00000   538600.00000     4645.00000
    6    3   46   197000.00000     2580.00000   225400.00000     4662.00000
    6    3   47   173800.00000     2343.00000   174300.00000     2567.00000
    6    3   48   320900.00000     3201.00000   301200.00000     3251.00000
    6    3   49   239500.00000     2750.00000   260700.00000     3051.00000
    6    3   50   209900.00000     2631.00000   196300.00000     2560.00000
    6    3   51    89990.00000     2061.00000   104200.00000     2127.00000
    6    3   52    25510.00000     1808.00000    13980.00000     1874.00000
    6    3   53    13910.00000     1839.00000    20560.00000     1881.00000
    6    3   54   159100.00000     2433.00000   140000.00000     2434.00000
    6    3   55   301400.00000     3197.00000   286700.00000     3103.00000
    6    3   56   113700.00000     2550.00000   132000.00000     2391.00000
    6    3   57   249000.00000     2930.00000   238100.00000     2863.00000
    6    3   58    50570.00000     2015.00000    56890.00000     2056.00000
    6    3   59    52490.00000     2005.00000    48850.00000     2016.00000
    6    3   60   106000.00000     2231.00000   117200.00000     2243.00000
    6    3   61   102000.00000     2196.00000    98460.00000     2173.00000
    6    3   62   220700.00000     2747.00000   240000.00000     2844.00000
    6    3   63   126500.00000     2286.00000   112400.00000     2380.00000
    6    3   64    39030.00000     1962.00000    44540.00000     1987.00000
    6    3   65    20570.00000     1919.00000    21330.00000     1911.00000
    6    3   66    90880.00000     2149.00000    89730.00000     2152.00000
    6    3   67    19850.00000     1937.00000    23090.00000     1928.00000
    6    3   68    25220.00000     1973.00000    28220.00000     1959.00000
    6    3   69    17820.00000     1944.00000    16140.00000     1905.00000
    6    3   70   147800.00000     2399.00000   149100.00000     2363.00000
    6    3   71    16200.00000     1899.00000    17470.00000     1902.00000
    6    3   72    29810.00000     1957.00000    33820.00000     1934.00000
    6    3   73    55040.00000     2008.00000    53910.00000     2009.00000
    6    3   74    13520.00000     1872.00000    14330.00000     1916.00000
    6    3   75    24130.00000     1956.00000    21820.00000     1917.00000
    6    3   76    12190.00000     1915.00000    14790.00000     1964.00000
    6    3   77   120300.00000     2298.00000   125000.00000     2340.00000
    6    3   78    32230.00000     2051.00000    32910.00000     1991.00000
    6    3   79     -132.10001     1958.00000     6656.00000     2011.00000
    6    3   80    18690.00000     2034.00000    11940.00000     1991.00000
    6    3   81    36630.00000     2100.00000    32750.00000     2319.00000
    6    3   82    13040.00000     2385.00000    12100.00000     2256.00000
    6    3   83    19770.00000     2487.00000    17950.00000     2237.00000
    6    3   84     6039.00000     2573.00000     6873.00000     2244.00000
    6    3   85    28750.00000     3029.00000    21960.00000     2811.00000
    6    4    0    77090.00000     1405.00000    77090.00000     1405.00000
    6    4    1   147800.00000     1839.00000   165900.00000     2083.00000
    6    4    3   443200.00000     3500.00000   398500.00000     6393.00000
    6    4    4    82850.00000     1414.00000    89290.00000     1453.00000
    6    4    5     8274.00000     1162.00000     5453.00000     1166.00000
    6    4    6     4760.00000     1177.00000    11910.00000     1182.00000
    6    4    7   205400.00000     2023.00000   217500.00000     2084.00000
    6    4    8    83350.00000     1442.00000    75890.00000     1401.00000
    6    4    9   289000.00000     2720.00000   252600.00000     5592.00000
    6    4   10   160400.00000     1790.00000   171500.00000     1867.00000
    6    4   11   347800.00000     2833.00000   337100.00000     2794.00000
    6    4   12   340000.00000     2797.00000   353100.00000     2888.00000
    6    4   13    55150.00000     1304.00000    43980.00000     1335.00000
    6    4   14    11310.00000     1159.00000    12520.00000     1229.00000
    6    4   15   298600.00000     2571.00000   331600.00000     3707.00000
    6    4   16   120700.00000     1616.00000   106000.00000     1712.00000
    6    4   17   192900.00000     1985.00000   212600.00000     2108.00000
    6    4   18   327600.00000     2759.00000   364200.00000     4634.00000
    6    4   19   194800.00000     2157.00000   173600.00000     3287.00000
    6    4   20    61630.00000     4920.00000    41030.00000     1287.00000
    6    4   21    56120.00000     3350.00000    39260.00000     1289.00000
    6    4   22   137300.00000     1716.00000   151300.00000     1909.00000
    6    4   23   233900.00000     2240.00000   249900.00000     2452.00000
    6    4   24    84920.00000     1378.00000    92430.00000     1590.00000
    6    4   25    70010.00000     1244.00000    72220.00000     1459.00000
    6    4   26    57370.00000     1712.00000    31860.00000     5404.00000
    6    4   27   490800.00000     4170.00000   455500.00000     3931.00000
    6    4   28  1092000.00000     8141.00000  1098000.00000     8188.00000
    6    4   29   230500.00000     2595.00000   227400.00000     2568.00000
    6    4   30   824500.00000     6388.00000   764700.00000     5999.00000
    6    4   31    72300.00000     2426.00000    56400.00000     1754.00000
    6    4   32   117800.00000     3040.00000    99190.00000     1999.00000
    6    4   33   237500.00000     2739.00000   236400.00000     2713.00000
    6    4   34   101800.00000     2015.00000   103900.00000     2002.00000
    6    4   35   349900.00000     3419.00000   332700.00000     3311.00000
    6    4   36   356800.00000     3493.00000   377500.00000     3614.00000
    6    4   37   250400.00000     2908.00000   251600.00000     2878.00000
    6    4   38   143300.00000     2375.00000   147500.00000     2330.00000
    6    4   39   166800.00000     2514.00000   179300.00000     2521.00000
    6    4   40    35690.00000     2028.00000    35390.00000     1900.00000
    6    4   41   427300.00000     4068.00000   515500.00000    17660.00000
    6    4   42   120500.00000     2417.00000   125700.00000     2362.00000
    6    4   43   171500.00000     2709.00000   189900.00000     2719.00000
    6    4   44    47620.00000     2222.00000    46660.00000     2116.00000
    6    4   45   143700.00000     2614.00000   161700.00000     2862.00000
    6    4   46    13850.00000     2176.00000    15560.00000     2093.00000
    6    4   47   637500.00000     5193.00000   598500.00000     5090.00000
    6    4   48   270400.00000     2984.00000   266300.00000     3121.00000
    6    4   49    72760.00000     1856.00000    82890.00000     2192.00000
    6    4   50    25990.00000     1917.00000    22260.00000     2006.00000
    6    4   51     7530.00000     1727.00000     3866.00000     1998.00000
    6    4   52    23720.00000     1833.00000    19030.00000     2058.00000
    6    4   53    26030.00000     1823.00000    23520.00000     2120.00000
    6    4   54   187100.00000     2908.00000   167100.00000     2425.00000
    6    4   55    88370.00000     2113.00000    93320.00000     2127.00000
    6    4   56    73960.00000     2092.00000    89300.00000     2125.00000
    6    4   57    24100.00000     1896.00000    29980.00000     1944.00000
    6    4   58    71290.00000     2053.00000    61770.00000     2040.00000
    6    4   59   103400.00000     2191.00000   109800.00000     2215.00000
    6    4   60   136600.00000     2320.00000   133100.00000     2333.00000
    6    4   61    56880.00000     1993.00000    60370.00000     2045.00000
    6    4   62    27270.00000     1879.00000    36830.00000     1968.00000
    6    4   63   379600.00000     3603.00000   377200.00000     3599.00000
    6    4   64   551100.00000     4624.00000   574500.00000     4739.00000
    6    4   65   291600.00000     3106.00000   279300.00000     3025.00000
    6    4   66     8169.00000     1877.00000    14360.00000     1894.00000
    6    4   67    33940.00000     1944.00000    35660.00000     1935.00000
    6    4   68     5657.00000     1862.00000     2601.00000     1861.00000
    6    4   69    80030.00000     2113.00000    90370.00000     2131.00000
    6    4   70     5493.00000     1882.00000     4934.00000     1857.00000
    6    4   71    54830.00000     2001.00000    57890.00000     1989.00000
    6    4   72   212500.00000     2653.00000   205100.00000     2665.00000
    6    4   73     -627.29999     1848.00000    -1846.00000     1879.00000
    6    4   74    19380.00000     1959.00000    22900.00000     1921.00000
    6    4   75    21110.00000     1923.00000    25240.00000     1921.00000
    6    4   76    75970.00000     2143.00000    81600.00000     2164.00000
    6    4   77    26550.00000     2033.00000    26340.00000     2005.00000
    6    4   78    93140.00000     2243.00000    95520.00000     2269.00000
    6    4   79    12080.00000     2068.00000     9062.00000     2003.00000
    6    4   80     9104.00000     2040.00000     8546.00000     2229.00000
    6    4   81    15470.00000     2436.00000     8081.00000     2259.00000
    6    4   82    39780.00000     2824.00000    37920.00000     2400.00000
    6    4   83    41370.00000     2786.00000    54640.00000     2794.00000
    6    4   84    42430.00000     2783.00000    43470.00000     2806.00000
    6    4   85    30060.00000     2841.00000    20010.00000     2846.00000
    6    5    0   259300.00000     2376.00000   259300.00000     2376.00000
    6    5    1    97280.00000     1567.00000    95250.00000     1544.00000
    6    5    2   562700.00000     4176.00000   588000.00000     4319.00000
    6    5    3   227000.00000     2215.00000   205100.00000     2235.00000
    6    5    4   337500.00000     2835.00000   369700.00000     3208.00000
    6    5    5   352300.00000     2923.00000   403300.00000     9063.00000
    6    5    6   155400.00000     1855.00000   153300.00000     1835.00000
    6    5    7   775400.00000     5507.00000   850300.00000     7968.00000
    6    5    8    31270.00000     1694.00000    17470.00000     1395.00000
    6    5    9    22480.00000     2700.00000    36790.00000     1542.00000
    6    5   10    29820.00000     1326.00000    26510.00000     1343.00000
    6    5   11   114100.00000     1663.00000   124400.00000     1717.00000
    6    5   12   208900.00000     2131.00000   220400.00000     2213.00000
    6    5   13   165000.00000     1887.00000   156800.00000     1898.00000
    6    5   14   324600.00000     2775.00000   332700.00000     2848.00000
    6    5   16    16010.00000     1270.00000    14670.00000     1302.00000
    6    5   17   305200.00000     2968.00000   254100.00000    10500.00000
    6    5   18   221400.00000     2225.00000   219200.00000     2213.00000
    6    5   19   217200.00000     2263.00000   195700.00000     2090.00000
    6    5   20    48220.00000     1600.00000    59290.00000     1627.00000
    6    5   21     2494.00000     1251.00000      -71.53000     1274.00000
    6    5   22     2850.00000     1227.00000     1909.00000     1255.00000
    6    5   23    64990.00000     1430.00000    62320.00000     1434.00000
    6    5   24   114200.00000     1938.00000    98870.00000     1696.00000
    6    5   25   141600.00000     1887.00000   160900.00000     2380.00000
    6    5   26   124900.00000     3211.00000   105000.00000     1744.00000
    6    5   27   338800.00000     2953.00000   377700.00000     4835.00000
    6    5   28   111700.00000     1680.00000    89950.00000     3093.00000
    6    5   29    66220.00000     1561.00000    83060.00000     3026.00000
    6    5   30   874200.00000     6300.00000   912800.00000     6772.00000
    6    5   31   181200.00000     2091.00000   164300.00000     2128.00000
    6    5   32   563800.00000     4424.00000   511800.00000     7555.00000
    6    5   33   835500.00000     6183.00000   898500.00000     6777.00000
    6    5   34    61460.00000     2385.00000    78620.00000     2518.00000
    6    5   35   238900.00000     5541.00000   278000.00000     3449.00000
    6    5   36   127900.00000     2252.00000   144300.00000     2285.00000
    6    5   37   136200.00000     2512.00000   118700.00000     2178.00000
    6    5   38   630100.00000     5311.00000   648600.00000     5410.00000
    6    5   39   502700.00000    10280.00000   430800.00000     4372.00000
    6    5   40   162000.00000     2564.00000   171900.00000     2543.00000
    6    5   41   225600.00000     2940.00000   228100.00000     2921.00000
    6    5   42   608200.00000     5280.00000   644000.00000     5473.00000
    6    5   43    67190.00000     2265.00000    70190.00000     2114.00000
    6    5   44   135900.00000     2609.00000   153200.00000     2522.00000
    6    5   45   460500.00000     4105.00000   465500.00000     4259.00000
    6    5   46   292100.00000     3100.00000   278900.00000     3199.00000
    6    5   47   182200.00000     2464.00000   182600.00000     2638.00000
    6    5   48   275800.00000     3011.00000   297600.00000     3316.00000
    6    5   49   206600.00000     2609.00000   227800.00000     2907.00000
    6    5   50    86680.00000     2174.00000    96160.00000     2236.00000
    6    5   51   135000.00000     2228.00000   121200.00000     2362.00000
    6    5   52    17340.00000     1967.00000    17240.00000     1992.00000
    6    5   53    24720.00000     1783.00000    22100.00000     1978.00000
    6    5   54    20380.00000     1786.00000    32160.00000     1982.00000
    6    5   55   222700.00000     2725.00000   197200.00000     3092.00000
    6    5   56    88580.00000     2035.00000    82860.00000     2047.00000
    6    5   57    41410.00000     1868.00000    39460.00000     1888.00000
    6    5   58   206600.00000     2634.00000   205600.00000     2637.00000
    6    5   59    74800.00000     2206.00000    72080.00000     2010.00000
    6    5   60   290100.00000     3109.00000   275500.00000     3015.00000
    6    5   61   565100.00000     4710.00000   602200.00000     5241.00000
    6    5   62    18890.00000     1845.00000    18410.00000     1833.00000
    6    5   63    75080.00000     2023.00000    70190.00000     1990.00000
    6    5   64    35670.00000     1876.00000    42370.00000     1887.00000
    6    5   65    30330.00000     1873.00000    27230.00000     1845.00000
    6    5   66    68990.00000     1999.00000    69160.00000     2004.00000
    6    5   67    16090.00000     1828.00000    19490.00000     1841.00000
    6    5   68    43660.00000     1918.00000    40060.00000     1886.00000
    6    5   69     7012.00000     1827.00000     8756.00000     1832.00000
    6    5   70   142100.00000     2307.00000   149300.00000     2366.00000
    6    5   71   213800.00000     2656.00000   207300.00000     2636.00000
    6    5   72    26490.00000     1886.00000    18410.00000     1846.00000
    6    5   73     3119.00000     1893.00000     2548.00000     1852.00000
    6    5   74    44680.00000     1982.00000    44960.00000     1991.00000
    6    5   75    11820.00000     1876.00000    14520.00000     1881.00000
    6    5   76     7206.00000     1923.00000     5035.00000     1912.00000
    6    5   77    26400.00000     1970.00000    18430.00000     1961.00000
    6    5   78     2385.00000     2000.00000     6395.00000     1877.00000
    6    5   79     4440.00000     1909.00000     4625.00000     2138.00000
    6    5   80    12240.00000     2478.00000    12830.00000     2244.00000
    6    5   81     2764.00000     2575.00000     3726.00000     2579.00000
    6    5   82    -1084.00000     2568.00000     6387.00000     2619.00000
    6    5   83    19790.00000     2632.00000    27390.00000     2694.00000
    6    5   84     3319.00000     2673.00000     5998.00000     2707.00000
    6    6    0   288000.00000     3706.00000   288000.00000     3706.00000
    6    6    1   280900.00000     2588.00000   280900.00000     2588.00000
    6    6    2     1807.00000     1348.00000     1807.00000     1348.00000
    6    6    3   204300.00000     2173.00000   204300.00000     2173.00000
    6    6    4   189000.00000     2101.00000   189000.00000     2101.00000
    6    6    5   256400.00000     2461.00000   256400.00000     2461.00000
    6    6    6   140200.00000     1868.00000   140200.00000     1868.00000
    6    6    7   138900.00000     1874.00000   138900.00000     1874.00000
    6    6    8   393300.00000     3239.00000   393300.00000     3239.00000
    6    6    9   530900.00000     4069.00000   530900.00000     4069.00000
    6    6   10   211100.00000     2228.00000   211100.00000     2228.00000
    6    6   11    21070.00000     1416.00000    21070.00000     1416.00000
    6    6   12   114000.00000     1782.00000   114000.00000     1782.00000
    6    6   13    50810.00000     1513.00000    50810.00000     1513.00000
    6    6   14    39900.00000     1490.00000    39900.00000     1490.00000
    6    6   15   115200.00000     1758.00000   115200.00000     1758.00000
    6    6   16    55470.00000     1554.00000    55470.00000     1554.00000
    6    6   17      670.59998     1344.00000      670.59998     1344.00000
    6    6   18   326300.00000     2871.00000   326300.00000     2871.00000
    6    6   19    21380.00000     1399.00000    21380.00000     1399.00000
    6    6   20     1284.00000     1343.00000     1284.00000     1343.00000
    6    6   21    54820.00000     1559.00000    54820.00000     1559.00000
    6    6   22   116500.00000     1788.00000   116500.00000     1788.00000
    6    6   23    86460.00000     1652.00000    86460.00000     1652.00000
    6    6   24    62410.00000     1527.00000    62410.00000     1527.00000
    6    6   25   212000.00000     2282.00000   212000.00000     2282.00000
    6    6   26     2948.00000     1464.00000     2948.00000     1464.00000
    6    6   27     9073.00000     1382.00000     9073.00000     1382.00000
    6    6   28     8353.00000     1372.00000     8353.00000     1372.00000
    6    6   29   149600.00000     1964.00000   149600.00000     1964.00000
    6    6   30     3009.00000     1347.00000     3009.00000     1347.00000
    6    6   31   188800.00000     2200.00000   188800.00000     2200.00000
    6    6   32   255000.00000     2582.00000   255000.00000     2582.00000
    6    6   33    13350.00000     1367.00000    13350.00000     1367.00000
    6    6   34   365100.00000     3231.00000   365100.00000     3231.00000
    6    6   35    40980.00000     1459.00000    40980.00000     1459.00000
    6    6   36    82470.00000     1667.00000    82470.00000     1667.00000
    6    6   37   683500.00000     5261.00000   683500.00000     5261.00000
    6    6   38    63120.00000     1778.00000    63120.00000     1778.00000
    6    6   39   745200.00000     5692.00000   745200.00000     5692.00000
    6    6   40     7007.00000     1433.00000     7007.00000     1433.00000
    6    6   41   464900.00000     4022.00000   464900.00000     4022.00000
    6    6   42   430600.00000     4125.00000   430600.00000     4125.00000
    6    6   43   458900.00000     4205.00000   458900.00000     4205.00000
    6    6   44    87220.00000     1988.00000    87220.00000     1988.00000
    6    6   45   475300.00000     4153.00000   475300.00000     4153.00000
    6    6   46    80890.00000     1854.00000    80890.00000     1854.00000
    6    6   47     7561.00000     1901.00000     7561.00000     1901.00000
    6    6   48    14030.00000     1604.00000    14030.00000     1604.00000
    6    6   49    40990.00000     1721.00000    40990.00000     1721.00000
    6    6   50    10240.00000     1779.00000    10240.00000     1779.00000
    6    6   51    94040.00000     2003.00000    94040.00000     2003.00000
    6    6   52   657400.00000     5311.00000   657400.00000     5311.00000
    6    6   53    98400.00000     2019.00000    98400.00000     2019.00000
    6    6   54    18520.00000     1725.00000    18520.00000     1725.00000
    6    6   55    13630.00000     1743.00000    13630.00000     1743.00000
    6    6   56     4558.00000     1689.00000     4558.00000     1689.00000
    6    6   57    21290.00000     1719.00000    21290.00000     1719.00000
    6    6   58    83860.00000     1983.00000    83860.00000     1983.00000
    6    6   59   237900.00000     2778.00000   237900.00000     2778.00000
    6    6   60     5449.00000     1703.00000     5449.00000     1703.00000
    6    6   61     8295.00000     1696.00000     8295.00000     1696.00000
    6    6   62     4360.00000     1670.00000     4360.00000     1670.00000
    6    6   63     2943.00000     1683.00000     2943.00000     1683.00000
    6    6   64     4495.00000     1706.00000     4495.00000     1706.00000
    6    6   65     5274.00000     1725.00000     5274.00000     1725.00000
    6    6   66    33960.00000     1786.00000    33960.00000     1786.00000
    6    6   67     1165.00000     1735.00000     1165.00000     1735.00000
    6    6   68     4417.00000     1728.00000     4417.00000     1728.00000
    6    6   69   168700.00000     2361.00000   168700.00000     2361.00000
    6    6   70     2344.00000     1733.00000     2344.00000     1733.00000
    6    6   71     3180.00000     1773.00000     3180.00000     1773.00000
    6    6   72    17330.00000     1860.00000    17330.00000     1860.00000
    6    6   73   102200.00000     2175.00000   102200.00000     2175.00000
    6    6   74    62030.00000     1998.00000    62030.00000     1998.00000
    6    6   75      795.70001     2049.00000      795.70001     2049.00000
    6    6   76     9022.00000     2040.00000     9022.00000     2040.00000
    6    6   77     9374.00000     1934.00000     9374.00000     1934.00000
    6    6   78     2660.00000     2166.00000     2660.00000     2166.00000
    6    6   79     6090.00000     2593.00000     6090.00000     2593.00000
    6    6   80     -164.89999     2619.00000     -164.89999     2619.00000
    6    6   81      128.20000     2697.00000      128.20000     2697.00000
    6    6   82    57940.00000     2887.00000    57940.00000     2887.00000
    6    6   83     5873.00000     2755.00000     5873.00000     2755.00000
    7    0    1    24860.00000     1176.00000    24860.00000     1176.00000
    7    0    2    53720.00000     1281.00000    53720.00000     1281.00000
    7    0    3   261300.00000     2298.00000   261300.00000     2298.00000
    7    0    4   282800.00000     2420.00000   282800.00000     2420.00000
    7    0    5   256300.00000     2283.00000   256300.00000     2283.00000
    7    0    6    45360.00000     1258.00000    45360.00000     1258.00000
    7    0    7    97980.00000     1451.00000    97980.00000     1451.00000
    7    0    8   247700.00000     2233.00000   247700.00000     2233.00000
    7    0    9   150400.00000     1703.00000   150400.00000     1703.00000
    7    0   10    48610.00000     1253.00000    48610.00000     1253.00000
    7    0   11    20330.00000     1155.00000    20330.00000     1155.00000
    7    0   12   302900.00000     2558.00000   302900.00000     2558.00000
    7    0   13   222900.00000     2108.00000   222900.00000     2108.00000
    7    0   14    35750.00000     1220.00000    35750.00000     1220.00000
    7    0   15   390900.00000     3102.00000   390900.00000     3102.00000
    7    0   16    11030.00000     1139.00000    11030.00000     1139.00000
    7    0   17     4113.00000     1111.00000     4113.00000     1111.00000
    7    0   18    16080.00000     1160.00000    16080.00000     1160.00000
    7    0   19    61990.00000     1312.00000    61990.00000     1312.00000
    7    0   20    21540.00000     1160.00000    21540.00000     1160.00000
    7    0   21    46930.00000     1266.00000    46930.00000     1266.00000
    7    0   22   377500.00000     3073.00000   377500.00000     3073.00000
    7    0   23   367200.00000     3021.00000   367200.00000     3021.00000
    7    0   24    12000.00000     1131.00000    12000.00000     1131.00000
    7    0   25   147400.00000     1756.00000   147400.00000     1756.00000
    7    0   26    71840.00000     1380.00000    71840.00000     1380.00000
    7    0   27    79900.00000     1457.00000    79900.00000     1457.00000
    7    0   28   593300.00000     4452.00000   593300.00000     4452.00000
    7    0   29    26020.00000     1263.00000    26020.00000     1263.00000
    7    0   30    16730.00000     1229.00000    16730.00000     1229.00000
    7    0   31    56510.00000     1376.00000    56510.00000     1376.00000
    7    0   32    36610.00000     1313.00000    36610.00000     1313.00000
    7    0   33    12540.00000     1265.00000    12540.00000     1265.00000
    7    0   34   938100.00000     6681.00000   938100.00000     6681.00000
    7    0   35   137600.00000     1858.00000   137600.00000     1858.00000
    7    0   36     6824.00000     1320.00000     6824.00000     1320.00000
    7    0   37   151700.00000     1984.00000   151700.00000     1984.00000
    7    0   38   671700.00000     5100.00000   671700.00000     5100.00000
    7    0   39   624800.00000     5024.00000   624800.00000     5024.00000
    7    0   40   448000.00000     3784.00000   448000.00000     3784.00000
    7    0   41    31660.00000     1549.00000    31660.00000     1549.00000
    7    0   42    96250.00000     1863.00000    96250.00000     1863.00000
    7    0   43   126800.00000     2042.00000   126800.00000     2042.00000
    7    0   44   166000.00000     2263.00000   166000.00000     2263.00000
    7    0   45    59810.00000     1828.00000    59810.00000     1828.00000
    7    0   46     2419.00000     1690.00000     2419.00000     1690.00000
    7    0   47   630700.00000     4982.00000   630700.00000     4982.00000
    7    0   48     3728.00000     1745.00000     3728.00000     1745.00000
    7    0   49    67670.00000     1969.00000    67670.00000     1969.00000
    7    0   50   165000.00000     2402.00000   165000.00000     2402.00000
    7    0   51   198500.00000     2603.00000   198500.00000     2603.00000
    7    0   52   234500.00000     2804.00000   234500.00000     2804.00000
    7    0   53    22200.00000     1938.00000    22200.00000     1938.00000
    7    0   54     9504.00000     1960.00000     9504.00000     1960.00000
    7    0   55   500900.00000     4333.00000   500900.00000     4333.00000
    7    0   56     8620.00000     1990.00000     8620.00000     1990.00000
    7    0   57   841600.00000     6383.00000   841600.00000     6383.00000
    7    0   58   114800.00000     2329.00000   114800.00000     2329.00000
    7    0   59   430100.00000     3913.00000   430100.00000     3913.00000
    7    0   60   173500.00000     2556.00000   173500.00000     2556.00000
    7    0   61    43290.00000     2035.00000    43290.00000     2035.00000
    7    0   62   159700.00000     2485.00000   159700.00000     2485.00000
    7    0   63   442600.00000     3998.00000   442600.00000     3998.00000
    7    0   64   239700.00000     2862.00000   239700.00000     2862.00000
    7    0   65     8450.00000     1898.00000     8450.00000     1898.00000
    7    0   66    49780.00000     2025.00000    49780.00000     2025.00000
    7    0   67     4813.00000     1844.00000     4813.00000     1844.00000
    7    0   68    28530.00000     1940.00000    28530.00000     1940.00000
    7    0   69    34790.00000     2000.00000    34790.00000     2000.00000
    7    0   70      196.00000     1902.00000      196.00000     1902.00000
    7    0   71    46790.00000     2083.00000    46790.00000     2083.00000
    7    0   72     6519.00000     1900.00000     6519.00000     1900.00000
    7    0   73    79340.00000     2077.00000    79340.00000     2077.00000
    7    0   74      784.00000     1872.00000      784.00000     1872.00000
    7    0   75    73670.00000     2099.00000    73670.00000     2099.00000
    7    0   76     1393.00000     1945.00000     1393.00000     1945.00000
    7    0   77     2875.00000     1939.00000     2875.00000     1939.00000
    7    0   78     6920.00000     1991.00000     6920.00000     1991.00000
    7    0   79    10910.00000     2017.00000    10910.00000     2017.00000
    7    0   80    34390.00000     2052.00000    34390.00000     2052.00000
    7    0   81    13590.00000     2259.00000    13590.00000     2259.00000
    7    0   82    26910.00000     2363.00000    26910.00000     2363.00000
    7    0   83    63370.00000     2866.00000    63370.00000     2866.00000
    7    0   84    49720.00000     2833.00000    49720.00000     2833.00000
    7    0   85    34310.00000     2769.00000    34310.00000     2769.00000
    7    1    0   126100.00000     1600.00000   126100.00000     1600.00000
    7    1    2    11280.00000     1140.00000    21240.00000     1688.00000
    7    1    3   178100.00000     1857.00000   169100.00000     1823.00000
    7    1    4   674400.00000     5307.00000   619100.00000     4769.00000
    7    1    5    82570.00000     1395.00000   102300.00000     3145.00000
    7    1    6   484500.00000     3742.00000   442100.00000     4251.00000
    7    1    7   210300.00000     5945.00000   173800.00000     1831.00000
    7    1    8   305000.00000     2872.00000   334600.00000     3042.00000
    7    1    9   130400.00000     7717.00000    98160.00000     1474.00000
    7    1   10    35520.00000     1307.00000    60550.00000     6094.00000
    7    1   11   252100.00000     2269.00000   237300.00000     2196.00000
    7    1   12    18420.00000     1744.00000    30420.00000     1608.00000
    7    1   13   400100.00000    12980.00000   328600.00000     3018.00000
    7    1   14  1282000.00000     8666.00000  1306000.00000     8822.00000
    7    1   15    32140.00000     1230.00000    26520.00000     1187.00000
    7    1   16   179900.00000     1895.00000   223100.00000     9799.00000
    7    1   17    41970.00000     1257.00000    54000.00000     1871.00000
    7    1   18    49410.00000     1287.00000    49170.00000     1260.00000
    7    1   19   375800.00000     3048.00000   395300.00000     3154.00000
    7    1   20    76010.00000     1386.00000    49160.00000     4985.00000
    7    1   21    81170.00000     1390.00000    87310.00000     1443.00000
    7    1   22   150800.00000     1753.00000   140600.00000     1732.00000
    7    1   23   209100.00000     2091.00000   202200.00000     2056.00000
    7    1   24   704800.00000     5110.00000   682400.00000     4969.00000
    7    1   25   166600.00000     1882.00000   171700.00000     2025.00000
    7    1   26   116700.00000     1603.00000   112900.00000     1712.00000
    7    1   27   159800.00000     1988.00000   179300.00000     2332.00000
    7    1   28   148300.00000     1795.00000   153200.00000     1991.00000
    7    1   29   386100.00000     3230.00000   387300.00000     3378.00000
    7    1   30   410700.00000     3406.00000   418400.00000     3600.00000
    7    1   31    69340.00000     1370.00000    76810.00000     1604.00000
    7    1   32   154600.00000     4689.00000   125300.00000     2099.00000
    7    1   33   493900.00000     3973.00000   476500.00000     4029.00000
    7    1   34   241200.00000     2479.00000   232600.00000     2568.00000
    7    1   35   230200.00000     2519.00000   260200.00000     3309.00000
    7    1   36   146300.00000     2004.00000   127600.00000     1990.00000
    7    1   37   334600.00000     3400.00000   305100.00000     3040.00000
    7    1   38   551800.00000     4399.00000   581300.00000     4769.00000
    7    1   39  1313000.00000     9223.00000  1260000.00000     9166.00000
    7    1   40   646400.00000     5021.00000   640700.00000     5186.00000
    7    1   41  1249000.00000     8814.00000  1350000.00000    10120.00000
    7    1   42     8544.00000     1452.00000     9230.00000     1645.00000
    7    1   43   748400.00000     5685.00000   750500.00000     5895.00000
    7    1   44   221700.00000     2558.00000   221500.00000     2712.00000
    7    1   45    42080.00000     1651.00000    49800.00000     1896.00000
    7    1   46     5188.00000     1563.00000     5529.00000     1656.00000
    7    1   47    58840.00000     1783.00000    59070.00000     1827.00000
    7    1   48   167400.00000     2346.00000   188100.00000     2454.00000
    7    1   49   125400.00000     5093.00000    93470.00000     2264.00000
    7    1   50    22760.00000     1791.00000    21270.00000     1838.00000
    7    1   51   370500.00000     3527.00000   371300.00000     3558.00000
    7    1   52   129800.00000     2278.00000   145000.00000     2376.00000
    7    1   53   188000.00000     2584.00000   162400.00000     2526.00000
    7    1   54     3804.00000     1876.00000    10480.00000     1955.00000
    7    1   55   477900.00000     4214.00000   506400.00000     4361.00000
    7    1   56   211500.00000     2748.00000   211100.00000     2731.00000
    7    1   57   584900.00000     4805.00000   585400.00000     4841.00000
    7    1   58   567600.00000     4727.00000   566700.00000     4739.00000
    7    1   59   227200.00000     3065.00000   202000.00000     2707.00000
    7    1   60   209700.00000     2695.00000   211500.00000     2743.00000
    7    1   61    19640.00000     1892.00000    20890.00000     1963.00000
    7    1   62    63560.00000     2048.00000    68490.00000     2083.00000
    7    1   63    13510.00000     1860.00000     8349.00000     1905.00000
    7    1   64    77750.00000     2089.00000    74230.00000     2082.00000
    7    1   65   107400.00000     2237.00000   119900.00000     2243.00000
    7    1   66    52750.00000     2023.00000    52120.00000     2017.00000
    7    1   67    67870.00000     2084.00000    67750.00000     2075.00000
    7    1   68    46800.00000     1999.00000    42660.00000     1955.00000
    7    1   69    25660.00000     1914.00000    31190.00000     1941.00000
    7    1   70    61490.00000     2027.00000    50400.00000     1986.00000
    7    1   71     3884.00000     1868.00000     6170.00000     1853.00000
    7    1   72     6353.00000     1874.00000     6573.00000     1872.00000
    7    1   73     1031.00000     1873.00000     5148.00000     1921.00000
    7    1   74    55700.00000     2012.00000    49060.00000     1992.00000
    7    1   75      440.29999     1891.00000    -1686.00000     1912.00000
    7    1   76    35660.00000     2046.00000    33940.00000     2007.00000
    7    1   77     5458.00000     1984.00000     7703.00000     1956.00000
    7    1   78    21190.00000     2043.00000    21860.00000     2021.00000
    7    1   79     5577.00000     1974.00000     2452.00000     1980.00000
    7    1   80    15350.00000     2022.00000    12420.00000     2215.00000
    7    1   81    11780.00000     2059.00000    20960.00000     2291.00000
    7    1   82    82340.00000     2885.00000    88030.00000     2586.00000
    7    1   83     2633.00000     2615.00000     4800.00000     2666.00000
    7    1   84      445.79999     2655.00000     3163.00000     2709.00000
    7    1   85    22700.00000     2806.00000    23740.00000     2705.00000
    7    2    0   145800.00000     1712.00000   145800.00000     1712.00000
    7    2    2   183700.00000     1912.00000   167200.00000     1821.00000
    7    2    3   251900.00000     2380.00000   293800.00000     7066.00000
    7    2    4   104400.00000     6146.00000   138200.00000     1720.00000
    7    2    5   519900.00000     3873.00000   510300.00000     3811.00000
    7    2    6   449300.00000     3444.00000   472200.00000     3574.00000
    7    2    7   163700.00000     2112.00000   181700.00000     1983.00000
    7    2    8   307900.00000     2616.00000   303300.00000     2580.00000
    7    2    9   110900.00000     1580.00000   103600.00000     1523.00000
    7    2   10   221000.00000     2130.00000   235100.00000     2192.00000
    7    2   11   123700.00000     1631.00000   127400.00000     1629.00000
    7    2   12   354900.00000     2899.00000   328000.00000     2731.00000
    7    2   13   256800.00000     2334.00000   237700.00000     2233.00000
    7    2   14   112200.00000     1594.00000   104900.00000     1552.00000
    7    2   15   315300.00000     2681.00000   302800.00000     2606.00000
    7    2   16   153900.00000     1802.00000   160300.00000     1805.00000
    7    2   17   106600.00000     1659.00000    90270.00000     1822.00000
    7    2   18   200000.00000     2048.00000   206300.00000     2086.00000
    7    2   19   131500.00000     1667.00000   149700.00000     2058.00000
    7    2   20    14320.00000     1132.00000    25630.00000     1737.00000
    7    2   21    45400.00000     1224.00000    72880.00000     5277.00000
    7    2   22    49340.00000     1224.00000    45540.00000     1398.00000
    7    2   23   250300.00000     2358.00000   264000.00000     2569.00000
    7    2   24    51720.00000     1166.00000    56540.00000     1419.00000
    7    2   25   223300.00000     2702.00000   266500.00000     7877.00000
    7    2   26   105600.00000     1937.00000   121500.00000     1975.00000
    7    2   27  1182000.00000     8752.00000  1172000.00000     8681.00000
    7    2   28   212900.00000     7484.00000   248900.00000     2717.00000
    7    2   29   158500.00000     2245.00000   157400.00000     2248.00000
    7    2   30    81110.00000     2758.00000    99580.00000     2115.00000
    7    2   31   285300.00000     3008.00000   267200.00000     2873.00000
    7    2   32   690300.00000     5559.00000   695300.00000     5571.00000
    7    2   33   578900.00000     4859.00000   554800.00000     4689.00000
    7    2   34   163600.00000     2391.00000   171400.00000     2403.00000
    7    2   35   110100.00000     2254.00000   124600.00000     2197.00000
    7    2   36   510400.00000     4472.00000   531500.00000     4587.00000
    7    2   37   637200.00000     5292.00000   608400.00000     5112.00000
    7    2   38   263100.00000     3133.00000   288100.00000     3151.00000
    7    2   39    44790.00000     1989.00000    36640.00000     1950.00000
    7    2   40   524300.00000     4636.00000   519600.00000     4626.00000
    7    2   41   427600.00000     4063.00000   405200.00000     3949.00000
    7    2   42   654800.00000     5515.00000   657800.00000     5568.00000
    7    2   43   115400.00000     2434.00000   131800.00000     2476.00000
    7    2   44   375600.00000     3855.00000   411000.00000     4045.00000
    7    2   45   122700.00000     2556.00000   129300.00000     2541.00000
    7    2   46    97820.00000     2479.00000    95360.00000     2438.00000
    7    2   47    33020.00000     2276.00000    47050.00000     2286.00000
    7    2   48   166600.00000     3634.00000   139500.00000     2679.00000
    7    2   49   136500.00000     2698.00000   120000.00000     2621.00000
    7    2   50   447600.00000     4044.00000   453300.00000     4269.00000
    7    2   51   524500.00000     4520.00000   506200.00000     4580.00000
    7    2   52   112900.00000     2369.00000   100500.00000     2350.00000
    7    2   53   642600.00000     5205.00000   686500.00000     5676.00000
    7    2   54    94100.00000     2095.00000   100400.00000     2380.00000
    7    2   55   136200.00000     2314.00000   126100.00000     2308.00000
    7    2   56   160800.00000     2427.00000   183600.00000     2568.00000
    7    2   57    89960.00000     2128.00000    94320.00000     2187.00000
    7    2   58   346800.00000     3452.00000   363900.00000     3523.00000
    7    2   59    15190.00000     1844.00000    15660.00000     1919.00000
    7    2   60    33560.00000     1895.00000    22520.00000     1924.00000
    7    2   61    15490.00000     1838.00000    18640.00000     1930.00000
    7    2   62    35330.00000     1896.00000    35570.00000     1946.00000
    7    2   63     5586.00000     1817.00000     2720.00000     1867.00000
    7    2   64    48840.00000     1941.00000    40650.00000     1951.00000
    7    2   65     6311.00000     1861.00000     4736.00000     1853.00000
    7    2   66    37760.00000     1942.00000    26470.00000     1913.00000
    7    2   67    58750.00000     2017.00000    57180.00000     2028.00000
    7    2   68    21160.00000     1902.00000    21030.00000     1917.00000
    7    2   69    42970.00000     1954.00000    55470.00000     2037.00000
    7    2   70   103900.00000     2184.00000    91820.00000     2162.00000
    7    2   71    95300.00000     2155.00000   101600.00000     2294.00000
    7    2   72    14060.00000     1846.00000    15310.00000     1872.00000
    7    2   73     4867.00000     1849.00000     -623.20001     1915.00000
    7    2   74     2674.00000     1926.00000     -517.70001     1960.00000
    7    2   75    72240.00000     2116.00000    62420.00000     2114.00000
    7    2   76    21810.00000     1919.00000    26910.00000     2007.00000
    7    2   77    63820.00000     2090.00000    58520.00000     2131.00000
    7    2   78    29840.00000     1987.00000    29860.00000     2051.00000
    7    2   79      -33.38000     1967.00000     2330.00000     2239.00000
    7    2   80    17970.00000     2049.00000    14670.00000     2307.00000
    7    2   81    42950.00000     2464.00000    39950.00000     2384.00000
    7    2   82     7880.00000     2421.00000     8501.00000     2264.00000
    7    2   83    25310.00000     2671.00000    27390.00000     2328.00000
    7    2   84     8086.00000     2894.00000     5160.00000     2766.00000
    7    2   85    11960.00000     3071.00000    12140.00000     2554.00000
    7    3    0    86850.00000     1539.00000    86850.00000     1539.00000
    7    3    1    16490.00000     1250.00000    19480.00000     1251.00000
    7    3    3   150600.00000     1781.00000   156600.00000     1843.00000
    7    3    4   135200.00000     1729.00000   129400.00000     1695.00000
    7    3    5   494700.00000     3735.00000   559600.00000     8271.00000
    7    3    6   190200.00000     2005.00000   176900.00000     1918.00000
    7    3    7   329100.00000     5064.00000   366600.00000     3064.00000
    7    3    8    53890.00000     1980.00000    40650.00000     1326.00000
    7    3    9   481900.00000     3944.00000   538000.00000     6088.00000
    7    3   10   636200.00000     4635.00000   696200.00000     5567.00000
    7    3   11     1676.00000     1231.00000     8981.00000     1235.00000
    7    3   12     9103.00000     1243.00000     3374.00000     1241.00000
    7    3   13     6801.00000     1226.00000    15220.00000     1246.00000
    7    3   14     3960.00000     1202.00000     5475.00000     1214.00000
    7    3   15    64310.00000     1392.00000    76340.00000     1552.00000
    7    3   16    90890.00000     1743.00000    75580.00000     1484.00000
    7    3   17     6470.00000     1199.00000    10220.00000     1220.00000
    7    3   18   227000.00000     2587.00000   245200.00000     2397.00000
    7    3   19   200500.00000     7747.00000   157700.00000     1875.00000
    7    3   20    57540.00000     1320.00000    53980.00000     1401.00000
    7    3   21   532900.00000     4054.00000   498500.00000     3856.00000
    7    3   22   229400.00000     2255.00000   243800.00000     2493.00000
    7    3   23   300200.00000     3135.00000   269000.00000     2638.00000
    7    3   24    87330.00000     1423.00000    64760.00000     4230.00000
    7    3   25   193400.00000     2379.00000   202400.00000     2420.00000
    7    3   26   362700.00000     3375.00000   387100.00000     3546.00000
    7    3   27   256400.00000     2778.00000   230000.00000     2643.00000
    7    3   28   258900.00000     3370.00000   232200.00000     2669.00000
    7    3   29   367500.00000     3456.00000   343000.00000     3323.00000
    7    3   30    62530.00000     1890.00000    66150.00000     1892.00000
    7    3   31   526100.00000     4490.00000   511100.00000     4406.00000
    7    3   32   229100.00000     2807.00000   208800.00000     2681.00000
    7    3   33  1162000.00000     8724.00000  1125000.00000     8486.00000
    7    3   34   318200.00000     3298.00000   314500.00000     3246.00000
    7    3   35  1133000.00000     8563.00000  1193000.00000     8951.00000
    7    3   36    95310.00000     3785.00000   117800.00000     2256.00000
    7    3   37   188900.00000     3175.00000   216500.00000     3625.00000
    7    3   38   280300.00000     3168.00000   253600.00000     2972.00000
    7    3   39   522900.00000     4667.00000   558600.00000     4877.00000
    7    3   40   721400.00000     5937.00000   745700.00000     6107.00000
    7    3   41   269100.00000     3482.00000   301100.00000     3442.00000
    7    3   42   487000.00000     4507.00000   475000.00000     4417.00000
    7    3   43   376900.00000     3978.00000   417600.00000     4197.00000
    7    3   44   568100.00000     5045.00000   586600.00000     5154.00000
    7    3   45   161600.00000     2824.00000   136600.00000     3522.00000
    7    3   46    90370.00000     2461.00000   109000.00000     2508.00000
    7    3   47    96410.00000     2522.00000    91690.00000     2465.00000
    7    3   48   645800.00000     5615.00000   652800.00000     5658.00000
    7    3   49    87160.00000     2542.00000    91470.00000     2549.00000
    7    3   50   189000.00000     3001.00000   188500.00000     2972.00000
    7    3   51    45880.00000     2397.00000    57970.00000     2395.00000
    7    3   52   125300.00000     2767.00000   118200.00000     2688.00000
    7    3   53   235600.00000     3282.00000   216100.00000     3152.00000
    7    3   54    22780.00000     2396.00000    23980.00000     2333.00000
    7    3   55   281300.00000     3481.00000   270400.00000     3419.00000
    7    3   56     2130.00000     2311.00000     4975.00000     2270.00000
    7    3   57    63700.00000     2498.00000    66210.00000     2404.00000
    7    3   58    50520.00000     2097.00000    40510.00000     2126.00000
    7    3   59   281900.00000     3127.00000   273500.00000     3236.00000
    7    3   60     6345.00000     1774.00000     3960.00000     1942.00000
    7    3   61    74700.00000     2025.00000    83890.00000     2205.00000
    7    3   62   146400.00000     2335.00000   129400.00000     2446.00000
    7    3   63    23670.00000     1838.00000    31790.00000     2036.00000
    7    3   64     7305.00000     1819.00000    12220.00000     1804.00000
    7    3   65     9665.00000     1822.00000     8369.00000     1811.00000
    7    3   66    41100.00000     1882.00000    40820.00000     1904.00000
    7    3   67    60090.00000     1971.00000    69570.00000     1975.00000
    7    3   68    85440.00000     2007.00000    87180.00000     2017.00000
    7    3   69     4899.00000     1787.00000     9509.00000     1781.00000
    7    3   70    24220.00000     1844.00000    20020.00000     1838.00000
    7    3   71    50890.00000     1920.00000    46560.00000     1948.00000
    7    3   72     7714.00000     1814.00000     4747.00000     1834.00000
    7    3   73     5194.00000     1825.00000     7642.00000     1867.00000
    7    3   74    70170.00000     2074.00000    70750.00000     2034.00000
    7    3   75    18040.00000     1871.00000    16720.00000     1879.00000
    7    3   76    42540.00000     1995.00000    40380.00000     1949.00000
    7    3   77    27650.00000     1996.00000    23150.00000     1962.00000
    7    3   78    61190.00000     2066.00000    62480.00000     2333.00000
    7    3   79    18500.00000     1900.00000    19250.00000     2242.00000
    7    3   80    44280.00000     2331.00000    45670.00000     2311.00000
    7    3   81    30210.00000     2434.00000    29650.00000     2227.00000
    7    3   82     1882.00000     2556.00000      730.00000     2140.00000
    7    3   83    13570.00000     2775.00000    14560.00000     2291.00000
    7    3   84    -2620.00000     2916.00000     3466.00000     3198.00000
    7    4    0  1401000.00000     9467.00000  1401000.00000     9467.00000
    7    4    1    29370.00000     1608.00000    40640.00000     1652.00000
    7    4    2    32150.00000     1368.00000    44890.00000     1684.00000
    7    4    3    20940.00000     1328.00000    11530.00000     1321.00000
    7    4    4  1004000.00000     6951.00000   950500.00000     6618.00000
    7    4    5   618200.00000     4535.00000   587000.00000     4360.00000
    7    4    7    13650.00000     1303.00000    11710.00000     1334.00000
    7    4    8   499400.00000     3817.00000   493900.00000     3800.00000
    7    4    9    58260.00000     1436.00000    62660.00000     1502.00000
    7    4   10   109700.00000     1699.00000   131100.00000     4509.00000
    7    4   12   145200.00000     1831.00000   162900.00000     1928.00000
    7    4   13    39700.00000     5269.00000    62450.00000     1508.00000
    7    4   14    68210.00000     2714.00000    84980.00000     1591.00000
    7    4   15    81350.00000     1521.00000    79360.00000     1572.00000
    7    4   16    92380.00000     1616.00000    75210.00000     2089.00000
    7    4   17    35450.00000     1339.00000    32970.00000     1398.00000
    7    4   18    49010.00000     1388.00000    50330.00000     1453.00000
    7    4   19   363800.00000     3178.00000   395500.00000     3255.00000
    7    4   20   184000.00000     2028.00000   168400.00000     1972.00000
    7    4   21    84480.00000     2397.00000    99880.00000     1725.00000
    7    4   22    71480.00000     1451.00000    66870.00000     1482.00000
    7    4   23    75290.00000     1504.00000    63710.00000     1583.00000
    7    4   24    24630.00000     1206.00000    19180.00000     1393.00000
    7    4   25   363400.00000     3210.00000   332700.00000     3082.00000
    7    4   26   189600.00000     2148.00000   199200.00000     2429.00000
    7    4   27   258500.00000     2834.00000   223400.00000     6534.00000
    7    4   28   205300.00000     2543.00000   227200.00000     2645.00000
    7    4   29   197500.00000     2534.00000   198800.00000     2547.00000
    7    4   30   371100.00000     3661.00000   333600.00000     4526.00000
    7    4   31   596700.00000     4990.00000   560900.00000     4753.00000
    7    4   32   152300.00000     2371.00000   177100.00000     3557.00000
    7    4   33   105500.00000     2183.00000    96980.00000     2084.00000
    7    4   34    66800.00000     2224.00000    83740.00000     2059.00000
    7    4   35   796600.00000     6372.00000   732500.00000     5938.00000
    7    4   36   845100.00000     6923.00000   912300.00000     7138.00000
    7    4   37   304000.00000     3317.00000   287600.00000     3215.00000
    7    4   38   136400.00000     2604.00000   115400.00000     2684.00000
    7    4   39    55800.00000     2228.00000    75160.00000     2603.00000
    7    4   40   145000.00000     2546.00000   141500.00000     2495.00000
    7    4   41    29140.00000     2153.00000    20890.00000     2050.00000
    7    4   42   352100.00000     3732.00000   332800.00000     3610.00000
    7    4   43   699200.00000     6122.00000   764100.00000     6337.00000
    7    4   44   795000.00000     6533.00000   818800.00000     6703.00000
    7    4   45   715200.00000     6031.00000   693900.00000     5890.00000
    7    4   46    26480.00000     2323.00000    30070.00000     2263.00000
    7    4   47   313000.00000     3650.00000   305500.00000     3570.00000
    7    4   48    84260.00000     2574.00000    75450.00000     2435.00000
    7    4   49    74710.00000     2580.00000    73280.00000     2427.00000
    7    4   50    48320.00000     2474.00000    35250.00000     2292.00000
    7    4   51   250700.00000     3369.00000   272800.00000     3410.00000
    7    4   52   115300.00000     2720.00000   106400.00000     2606.00000
    7    4   53   230800.00000     3294.00000   225000.00000     3159.00000
    7    4   54   249300.00000     3367.00000   253600.00000     3319.00000
    7    4   55   232100.00000     3237.00000   204600.00000     3236.00000
    7    4   56    89310.00000     2616.00000   101500.00000     2546.00000
    7    4   57    38230.00000     2412.00000    44930.00000     2283.00000
    7    4   58   227100.00000     3191.00000   226300.00000     3119.00000
    7    4   59    15660.00000     2331.00000    14050.00000     2203.00000
    7    4   60   231400.00000     3176.00000   224000.00000     3099.00000
    7    4   61   117600.00000     2636.00000   118600.00000     2558.00000
    7    4   62   229000.00000     3166.00000   232300.00000     3100.00000
    7    4   63   148100.00000     2767.00000   152700.00000     2649.00000
    7    4   64    32810.00000     2256.00000    34640.00000     2161.00000
    7    4   65    16750.00000     2253.00000    11210.00000     1611.00000
    7    4   66    13600.00000     1949.00000    15210.00000     1990.00000
    7    4   67    20990.00000     1818.00000    19210.00000     1982.00000
    7    4   68     3793.00000     1766.00000     1695.00000     1945.00000
    7    4   69    21610.00000     1784.00000    25000.00000     1986.00000
    7    4   70    21090.00000     1790.00000    20690.00000     1914.00000
    7    4   71    32900.00000     1847.00000    29950.00000     1815.00000
    7    4   72     2609.00000     1844.00000    -1196.00000     2020.00000
    7    4   73    76770.00000     2106.00000    81560.00000     2105.00000
    7    4   74    25480.00000     1919.00000    26850.00000     1943.00000
    7    4   75   110700.00000     2326.00000   110500.00000     2237.00000
    7    4   76    15780.00000     1987.00000    19610.00000     1941.00000
    7    4   77     4479.00000     1923.00000     3835.00000     1966.00000
    7    4   78    15850.00000     1925.00000    18640.00000     2225.00000
    7    4   79     4231.00000     2275.00000     4101.00000     2204.00000
    7    4   80     4252.00000     2313.00000     7847.00000     2278.00000
    7    4   81     4751.00000     2596.00000     4290.00000     2222.00000
    7    4   82    20630.00000     2683.00000    16880.00000     2723.00000
    7    4   83     8730.00000     2743.00000     2479.00000     2892.00000
    7    4   84    23500.00000     3239.00000    23620.00000     2917.00000
    7    5    0   402700.00000     3298.00000   402700.00000     3298.00000
    7    5    1   229800.00000     2789.00000   204500.00000     2351.00000
    7    5    2    20800.00000     1412.00000    20170.00000     1428.00000
    7    5    3   419400.00000     3405.00000   407900.00000     3337.00000
    7    5    4    38070.00000     1543.00000    25970.00000     1466.00000
    7    5    5   236400.00000     2363.00000   228800.00000     2352.00000
    7    5    6   596400.00000     4949.00000   544100.00000     4784.00000
    7    5    7    74100.00000     1706.00000    95130.00000     3494.00000
    7    5    8   226700.00000     6784.00000   268300.00000     2562.00000
    7    5    9   111000.00000     1744.00000   101300.00000     1728.00000
    7    5   10    91030.00000     1657.00000    75400.00000     1901.00000
    7    5   11    26600.00000     1440.00000    24710.00000     1462.00000
    7    5   12   499200.00000     4310.00000   457000.00000     3645.00000
    7    5   13    21120.00000     1386.00000    18700.00000     1440.00000
    7    5   14    21910.00000     1457.00000    34840.00000     1633.00000
    7    5   15   215300.00000     2258.00000   232400.00000     2372.00000
    7    5   16   265400.00000     2524.00000   304600.00000     5453.00000
    7    5   17   208500.00000     2223.00000   202300.00000     2222.00000
    7    5   18   240000.00000     2388.00000   247600.00000     2473.00000
    7    5   19    41810.00000     1462.00000    43050.00000     1512.00000
    7    5   20   147700.00000     2014.00000   176400.00000     4290.00000
    7    5   21    10110.00000     1493.00000    20620.00000     1444.00000
    7    5   22    46240.00000     1441.00000    46850.00000     1497.00000
    7    5   23   210700.00000     2387.00000   264700.00000    11350.00000
    7    5   24    63800.00000     1525.00000    56480.00000     1596.00000
    7    5   25   315400.00000     2875.00000   334700.00000     3010.00000
    7    5   26   351100.00000     3100.00000   366100.00000     3191.00000
    7    5   27    47990.00000     1386.00000    44420.00000     1840.00000
    7    5   28   189300.00000     2171.00000   175600.00000     2256.00000
    7    5   29     8693.00000     1090.00000     6003.00000     1434.00000
    7    5   30   112100.00000     2731.00000    93590.00000     2252.00000
    7    5   31   434500.00000     4006.00000   457600.00000     4145.00000
    7    5   32   143500.00000     2393.00000   153900.00000     2401.00000
    7    5   33    39190.00000     1985.00000    34560.00000     1902.00000
    7    5   34  1645000.00000    12070.00000  1634000.00000    12000.00000
    7    5   35   250900.00000     3034.00000   255000.00000     3034.00000
    7    5   36   375600.00000     3778.00000   354400.00000     3638.00000
    7    5   37    27680.00000     2049.00000    40860.00000     1990.00000
    7    5   38   113300.00000     2403.00000   115500.00000     2347.00000
    7    5   39   262800.00000     3223.00000   233900.00000     2984.00000
    7    5   40   221100.00000     4006.00000   189800.00000     3648.00000
    7    5   41   138900.00000     2618.00000   137800.00000     2541.00000
    7    5   42   383900.00000     3979.00000   379500.00000     3916.00000
    7    5   43    68790.00000     2383.00000    73850.00000     2280.00000
    7    5   44   109500.00000     2594.00000    85510.00000     4091.00000
    7    5   45   424700.00000     4283.00000   393100.00000     4095.00000
    7    5   46     9534.00000     2314.00000     7718.00000     2169.00000
    7    5   47    46160.00000     2446.00000    47160.00000     2266.00000
    7    5   48   121300.00000     2719.00000   113900.00000     2538.00000
    7    5   49    64870.00000     2521.00000    77770.00000     2407.00000
    7    5   50     8347.00000     2333.00000     7108.00000     2221.00000
    7    5   51    54320.00000     2495.00000    64270.00000     2372.00000
    7    5   52    69260.00000     2528.00000    67130.00000     2379.00000
    7    5   53    91770.00000     2603.00000   106800.00000     2540.00000
    7    5   54     5813.00000     2317.00000     7101.00000     2140.00000
    7    5   55   132000.00000     2785.00000   118800.00000     2560.00000
    7    5   56   216900.00000     3167.00000   211800.00000     3003.00000
    7    5   57    11910.00000     2345.00000    12270.00000     2076.00000
    7    5   58    58290.00000     2443.00000    67360.00000     2287.00000
    7    5   59    45760.00000     2401.00000    34450.00000     2141.00000
    7    5   60     4718.00000     2219.00000     2666.00000     2023.00000
    7    5   61   144200.00000     2747.00000   145900.00000     2569.00000
    7    5   62    28770.00000     2283.00000    28720.00000     2099.00000
    7    5   63    39870.00000     2273.00000    42120.00000     2108.00000
    7    5   64   147000.00000     2711.00000   156600.00000     2627.00000
    7    5   65   107900.00000     2494.00000   102200.00000     2342.00000
    7    5   66     8433.00000     2150.00000     9700.00000     2179.00000
    7    5   67     3900.00000     2131.00000     -479.79999     1979.00000
    7    5   68    58750.00000     2548.00000    67010.00000     2206.00000
    7    5   69    38270.00000     2228.00000    33630.00000     2362.00000
    7    5   70    52500.00000     2271.00000    50130.00000     2176.00000
    7    5   71     3394.00000     2109.00000    12160.00000     2061.00000
    7    5   72   152000.00000     2708.00000   164400.00000     2667.00000
    7    5   73     1346.00000     1756.00000     3295.00000     2034.00000
    7    5   74    66010.00000     2354.00000    67360.00000     2240.00000
    7    5   75    15820.00000     2289.00000    15310.00000     2113.00000
    7    5   76     5387.00000     2223.00000     1026.00000     2145.00000
    7    5   77      397.60001     2195.00000     4969.00000     2127.00000
    7    5   78    22500.00000     2478.00000    28890.00000     2294.00000
    7    5   79    12860.00000     2565.00000    16180.00000     2216.00000
    7    5   80    10330.00000     2601.00000     9164.00000     2741.00000
    7    5   81    13530.00000     2595.00000    16840.00000     2616.00000
    7    5   82      574.70001     2657.00000     7161.00000     2626.00000
    7    5   83    17440.00000     2804.00000    14370.00000     2773.00000
    7    6    0     6761.00000     1541.00000     6761.00000     1541.00000
    7    6    1   305500.00000     2823.00000   333400.00000     2954.00000
    7    6    2    79450.00000     1969.00000    95240.00000     1924.00000
    7    6    3   200200.00000     2248.00000   230500.00000     4179.00000
    7    6    4   127500.00000     2107.00000   147700.00000     1988.00000
    7    6    5    18720.00000     1515.00000    20590.00000     1510.00000
    7    6    6   255800.00000     2549.00000   264900.00000     2598.00000
    7    6    7   115400.00000     1852.00000   101400.00000     1799.00000
    7    6    8   136800.00000     1958.00000   151400.00000     2043.00000
    7    6    9    88610.00000     1757.00000    93460.00000     1769.00000
    7    6   10   294000.00000     2776.00000   267400.00000     2628.00000
    7    6   11   105300.00000     3788.00000   131400.00000     2078.00000
    7    6   12    31640.00000     1530.00000    21450.00000     1516.00000
    7    6   13    52540.00000     1608.00000    42610.00000     1571.00000
    7    6   14   204100.00000     2344.00000   182100.00000     2259.00000
    7    6   15   197000.00000     2223.00000   217100.00000     2529.00000
    7    6   16   620400.00000     4668.00000   588800.00000     4514.00000
    7    6   17     9570.00000     1472.00000    18400.00000     1619.00000
    7    6   18   364800.00000     3179.00000   337500.00000     3039.00000
    7    6   19   615600.00000     4671.00000   662900.00000     4963.00000
    7    6   20    34870.00000     1636.00000    22320.00000     1719.00000
    7    6   21   150800.00000     2042.00000   204500.00000    11630.00000
    7    6   22   395600.00000     3384.00000   381000.00000     3425.00000
    7    6   23   194500.00000     2258.00000   175800.00000     2180.00000
    7    6   24    17000.00000     1474.00000    24240.00000     1555.00000
    7    6   25    56520.00000     1612.00000    48010.00000     1620.00000
    7    6   26    49430.00000     1621.00000    66030.00000     2641.00000
    7    6   27    92370.00000     1744.00000    89100.00000     1785.00000
    7    6   28   536200.00000     4256.00000   499200.00000     4242.00000
    7    6   29    63050.00000     1598.00000    71730.00000     1732.00000
    7    6   30   759300.00000     5655.00000   736900.00000     5531.00000
    7    6   31   284900.00000     2947.00000   260000.00000     2780.00000
    7    6   32   255000.00000     2648.00000   248500.00000     2637.00000
    7    6   33   182300.00000     2236.00000   191700.00000     2456.00000
    7    6   34   417300.00000     3658.00000   434800.00000     3936.00000
    7    6   35   296800.00000     2993.00000   324900.00000     3400.00000
    7    6   36    35690.00000     1277.00000    44600.00000     1613.00000
    7    6   37    93820.00000     2305.00000    85470.00000     2190.00000
    7    6   38    27270.00000     2116.00000    42120.00000     2446.00000
    7    6   39    76920.00000     3282.00000    54020.00000     2263.00000
    7    6   40   116600.00000     2510.00000   116800.00000     2397.00000
    7    6   41   225500.00000     3098.00000   211600.00000     2953.00000
    7    6   42   345700.00000     3819.00000   390500.00000     6701.00000
    7    6   43    64980.00000     2403.00000    74980.00000     2303.00000
    7    6   44   554000.00000     5288.00000   582000.00000     5435.00000
    7    6   45   144100.00000     2809.00000   136100.00000     2586.00000
    7    6   46   750900.00000     6383.00000   784900.00000     6597.00000
    7    6   47   188400.00000     3023.00000   202800.00000     3013.00000
    7    6   48   203900.00000     3100.00000   197200.00000     2993.00000
    7    6   49    49390.00000     2423.00000    47780.00000     2173.00000
    7    6   50     6544.00000     2294.00000    17140.00000     2035.00000
    7    6   51   111000.00000     2668.00000   118100.00000     2544.00000
    7    6   52    26390.00000     2335.00000    27010.00000     2095.00000
    7    6   53   512700.00000     4874.00000   509800.00000     4834.00000
    7    6   54    48560.00000     2378.00000    55310.00000     2164.00000
    7    6   55   260500.00000     3483.00000   232400.00000     3105.00000
    7    6   56      806.40002     2269.00000     1154.00000     2000.00000
    7    6   57    85320.00000     2467.00000    88410.00000     2277.00000
    7    6   58     8617.00000     2180.00000    13440.00000     1952.00000
    7    6   59    26350.00000     2215.00000    20030.00000     1959.00000
    7    6   60    56160.00000     2307.00000    63170.00000     2146.00000
    7    6   61     6684.00000     2148.00000     6740.00000     1922.00000
    7    6   62    17890.00000     2208.00000    13720.00000     1937.00000
    7    6   63    63770.00000     2356.00000    54950.00000     2090.00000
    7    6   64    37070.00000     2222.00000    48060.00000     2099.00000
    7    6   65   155500.00000     2758.00000   138200.00000     2512.00000
    7    6   66     3831.00000     2106.00000     -966.00000     1907.00000
    7    6   67     7558.00000     2083.00000    10510.00000     1904.00000
    7    6   68    31090.00000     2124.00000    37000.00000     2001.00000
    7    6   69    94010.00000     2420.00000   104000.00000     2316.00000
    7    6   70    12720.00000     2114.00000    13340.00000     1998.00000
    7    6   71     8777.00000     2157.00000    10170.00000     1989.00000
    7    6   72    19030.00000     2221.00000    19800.00000     1977.00000
    7    6   73    38300.00000     2283.00000    36140.00000     2049.00000
    7    6   74     6301.00000     2150.00000    11630.00000     2098.00000
    7    6   75    16100.00000     2173.00000    17790.00000     2075.00000
    7    6   76     3345.00000     2430.00000     4646.00000     2051.00000
    7    6   77    25140.00000     2572.00000    30610.00000     2139.00000
    7    6   78     9273.00000     2529.00000     8337.00000     2551.00000
    7    6   79    15120.00000     2587.00000    15070.00000     2578.00000
    7    6   80      302.79999     2610.00000    -2786.00000     2603.00000
    7    6   81    41410.00000     2789.00000    38800.00000     2722.00000
    7    6   82    10700.00000     2698.00000    10510.00000     2692.00000
    7    7    0   815000.00000     8355.00000   815000.00000     8355.00000
    7    7    1    24200.00000     1595.00000    24200.00000     1595.00000
    7    7    2    19070.00000     1557.00000    19070.00000     1557.00000
    7    7    3    25890.00000     1595.00000    25890.00000     1595.00000
    7    7    4    42390.00000     1650.00000    42390.00000     1650.00000
    7    7    5  1523000.00000    10370.00000  1523000.00000    10370.00000
    7    7    6    22090.00000     1598.00000    22090.00000     1598.00000
    7    7    7     6870.00000     1553.00000     6870.00000     1553.00000
    7    7    8  1012000.00000     7144.00000  1012000.00000     7144.00000
    7    7    9     8477.00000     1586.00000     8477.00000     1586.00000
    7    7   10    80000.00000     1820.00000    80000.00000     1820.00000
    7    7   11   208100.00000     2401.00000   208100.00000     2401.00000
    7    7   12   687300.00000     5159.00000   687300.00000     5159.00000
    7    7   13   165700.00000     2209.00000   165700.00000     2209.00000
    7    7   14    10480.00000     1604.00000    10480.00000     1604.00000
    7    7   15   246900.00000     2628.00000   246900.00000     2628.00000
    7    7   16    54160.00000     1762.00000    54160.00000     1762.00000
    7    7   17  1530000.00000    10450.00000  1530000.00000    10450.00000
    7    7   18    64200.00000     1833.00000    64200.00000     1833.00000
    7    7   19     4141.00000     1651.00000     4141.00000     1651.00000
    7    7   20  1131000.00000     7938.00000  1131000.00000     7938.00000
    7    7   21   611900.00000     4746.00000   611900.00000     4746.00000
    7    7   22   677300.00000     5142.00000   677300.00000     5142.00000
    7    7   23    10370.00000     1610.00000    10370.00000     1610.00000
    7    7   24     8898.00000     1596.00000     8898.00000     1596.00000
    7    7   25   349900.00000     3223.00000   349900.00000     3223.00000
    7    7   26   798500.00000     5926.00000   798500.00000     5926.00000
    7    7   27   300900.00000     2985.00000   300900.00000     2985.00000
    7    7   28    68730.00000     1798.00000    68730.00000     1798.00000
    7    7   29   115900.00000     2011.00000   115900.00000     2011.00000
    7    7   30   991800.00000     7181.00000   991800.00000     7181.00000
    7    7   31   238400.00000     2674.00000   238400.00000     2674.00000
    7    7   32   226000.00000     2601.00000   226000.00000     2601.00000
    7    7   33   169100.00000     2275.00000   169100.00000     2275.00000
    7    7   34   289500.00000     2961.00000   289500.00000     2961.00000
    7    7   35     6874.00000     1576.00000     6874.00000     1576.00000
    7    7   36     6477.00000     1572.00000     6477.00000     1572.00000
    7    7   37   146900.00000     2158.00000   146900.00000     2158.00000
    7    7   38    70980.00000     1790.00000    70980.00000     1790.00000
    7    7   39    93070.00000     1899.00000    93070.00000     1899.00000
    7    7   40   176000.00000     2389.00000   176000.00000     2389.00000
    7    7   41   310100.00000     3362.00000   310100.00000     3362.00000
    7    7   42    11720.00000     1916.00000    11720.00000     1916.00000
    7    7   43   816500.00000     6629.00000   816500.00000     6629.00000
    7    7   44     8683.00000     1595.00000     8683.00000     1595.00000
    7    7   45     3748.00000     1616.00000     3748.00000     1616.00000
    7    7   46    12770.00000     1367.00000    12770.00000     1367.00000
    7    7   47   340500.00000     4198.00000   340500.00000     4198.00000
    7    7   48   117900.00000     3368.00000   117900.00000     3368.00000
    7    7   49    60170.00000     3111.00000    60170.00000     3111.00000
    7    7   50     8255.00000     2938.00000     8255.00000     2938.00000
    7    7   51    79440.00000     3151.00000    79440.00000     3151.00000
    7    7   52   167800.00000     3499.00000   167800.00000     3499.00000
    7    7   53   210700.00000     3690.00000   210700.00000     3690.00000
    7    7   54   414300.00000     4860.00000   414300.00000     4860.00000
    7    7   55   111600.00000     3193.00000   111600.00000     3193.00000
    7    7   56     6560.00000     2763.00000     6560.00000     2763.00000
    7    7   57    68040.00000     2999.00000    68040.00000     2999.00000
    7    7   58   230300.00000     3693.00000   230300.00000     3693.00000
    7    7   59    28820.00000     2782.00000    28820.00000     2782.00000
    7    7   60    37680.00000     2809.00000    37680.00000     2809.00000
    7    7   61    16850.00000     2631.00000    16850.00000     2631.00000
    7    7   62     6416.00000     2610.00000     6416.00000     2610.00000
    7    7   63    52950.00000     2747.00000    52950.00000     2747.00000
    7    7   64   100700.00000     2981.00000   100700.00000     2981.00000
    7    7   65   121700.00000     2976.00000   121700.00000     2976.00000
    7    7   66    33110.00000     2635.00000    33110.00000     2635.00000
    7    7   67    24190.00000     2554.00000    24190.00000     2554.00000
    7    7   68   219800.00000     3469.00000   219800.00000     3469.00000
    7    7   69    62820.00000     2711.00000    62820.00000     2711.00000
    7    7   70      240.10001     2411.00000      240.10001     2411.00000
    7    7   71     1125.00000     2484.00000     1125.00000     2484.00000
    7    7   72     5676.00000     2520.00000     5676.00000     2520.00000
    7    7   73    89340.00000     2821.00000    89340.00000     2821.00000
    7    7   74     3386.00000     2455.00000     3386.00000     2455.00000
    7    7   75     5045.00000     2437.00000     5045.00000     2437.00000
    7    7   76    10780.00000     2517.00000    10780.00000     2517.00000
    7    7   77    -1052.00000     2614.00000    -1052.00000     2614.00000
    7    7   78     -516.29999     2632.00000     -516.29999     2632.00000
    7    7   79     3814.00000     2634.00000     3814.00000     2634.00000
    7    7   80    22350.00000     2692.00000    22350.00000     2692.00000
    7    7   81    25100.00000     2832.00000    25100.00000     2832.00000
    8    0    0   591800.00000     6180.00000   591800.00000     6180.00000
    8    0    1   254800.00000     2388.00000   254800.00000     2388.00000
    8    0    2   178500.00000     1969.00000   178500.00000     1969.00000
    8    0    3     4304.00000     1278.00000     4304.00000     1278.00000
    8    0    4    28400.00000     1331.00000    28400.00000     1331.00000
    8    0    5    16050.00000     1299.00000    16050.00000     1299.00000
    8    0    6    70790.00000     1494.00000    70790.00000     1494.00000
    8    0    7    27410.00000     1343.00000    27410.00000     1343.00000
    8    0    8   282000.00000     2554.00000   282000.00000     2554.00000
    8    0    9    54590.00000     1433.00000    54590.00000     1433.00000
    8    0   10    15420.00000     1286.00000    15420.00000     1286.00000
    8    0   11   143000.00000     1813.00000   143000.00000     1813.00000
    8    0   12       26.27000     1304.00000       26.27000     1304.00000
    8    0   13     1172.00000     1271.00000     1172.00000     1271.00000
    8    0   14    12310.00000     1297.00000    12310.00000     1297.00000
    8    0   15   572300.00000     4293.00000   572300.00000     4293.00000
    8    0   16  1047000.00000     7256.00000  1047000.00000     7256.00000
    8    0   17    52760.00000     1424.00000    52760.00000     1424.00000
    8    0   18    69600.00000     1485.00000    69600.00000     1485.00000
    8    0   19   292900.00000     2641.00000   292900.00000     2641.00000
    8    0   20    17210.00000     1304.00000    17210.00000     1304.00000
    8    0   21    56720.00000     1428.00000    56720.00000     1428.00000
    8    0   22     2565.00000     1260.00000     2565.00000     1260.00000
    8    0   23    13120.00000     1289.00000    13120.00000     1289.00000
    8    0   24  1498000.00000    10160.00000  1498000.00000    10160.00000
    8    0   25   708300.00000     5188.00000   708300.00000     5188.00000
    8    0   26     7117.00000     1298.00000     7117.00000     1298.00000
    8    0   27    57110.00000     1466.00000    57110.00000     1466.00000
    8    0   28   853700.00000     6153.00000   853700.00000     6153.00000
    8    0   29    24870.00000     1367.00000    24870.00000     1367.00000
    8    0   30    38600.00000     1425.00000    38600.00000     1425.00000
    8    0   31   454200.00000     3720.00000   454200.00000     3720.00000
    8    0   32    12030.00000     1327.00000    12030.00000     1327.00000
    8    0   33    -1098.00000     1335.00000    -1098.00000     1335.00000
    8    0   34   176000.00000     2118.00000   176000.00000     2118.00000
    8    0   35   119300.00000     1838.00000   119300.00000     1838.00000
    8    0   36     3522.00000     1372.00000     3522.00000     1372.00000
    8    0   37     4031.00000     1389.00000     4031.00000     1389.00000
    8    0   38    58400.00000     1607.00000    58400.00000     1607.00000
    8    0   39  1207000.00000     8537.00000  1207000.00000     8537.00000
    8    0   40   108300.00000     1882.00000   108300.00000     1882.00000
    8    0   41   270800.00000     2810.00000   270800.00000     2810.00000
    8    0   42   139300.00000     2100.00000   139300.00000     2100.00000
    8    0   43   102800.00000     1989.00000   102800.00000     1989.00000
    8    0   44   245800.00000     2729.00000   245800.00000     2729.00000
    8    0   45   359600.00000     3409.00000   359600.00000     3409.00000
    8    0   46   184000.00000     2435.00000   184000.00000     2435.00000
    8    0   47   119600.00000     2139.00000   119600.00000     2139.00000
    8    0   48   373600.00000     3550.00000   373600.00000     3550.00000
    8    0   49   210000.00000     2814.00000   210000.00000     2814.00000
    8    0   50   496900.00000     4295.00000   496900.00000     4295.00000
    8    0   51   267300.00000     2994.00000   267300.00000     2994.00000
    8    0   52    79360.00000     2062.00000    79360.00000     2062.00000
    8    0   53    67170.00000     2016.00000    67170.00000     2016.00000
    8    0   54   607400.00000     4950.00000   607400.00000     4950.00000
    8    0   55    70580.00000     2008.00000    70580.00000     2008.00000
    8    0   56   724200.00000     5670.00000   724200.00000     5670.00000
    8    0   57    77310.00000     2048.00000    77310.00000     2048.00000
    8    0   58    19760.00000     1857.00000    19760.00000     1857.00000
    8    0   59     2219.00000     1831.00000     2219.00000     1831.00000
    8    0   60   127300.00000     2225.00000   127300.00000     2225.00000
    8    0   61   188300.00000     2556.00000   188300.00000     2556.00000
    8    0   62    53900.00000     1943.00000    53900.00000     1943.00000
    8    0   63   176100.00000     2483.00000   176100.00000     2483.00000
    8    0   64     -897.00000     1786.00000     -897.00000     1786.00000
    8    0   65     7886.00000     1834.00000     7886.00000     1834.00000
    8    0   66    69760.00000     2023.00000    69760.00000     2023.00000
    8    0   67   122700.00000     2233.00000   122700.00000     2233.00000
    8    0   68    12980.00000     1825.00000    12980.00000     1825.00000
    8    0   69    23600.00000     1836.00000    23600.00000     1836.00000
    8    0   70     4830.00000     1844.00000     4830.00000     1844.00000
    8    0   71    12790.00000     1871.00000    12790.00000     1871.00000
    8    0   72      170.70000     1830.00000      170.70000     1830.00000
    8    0   73    37470.00000     1941.00000    37470.00000     1941.00000
    8    0   74   250800.00000     2905.00000   250800.00000     2905.00000
    8    0   75    60130.00000     2066.00000    60130.00000     2066.00000
    8    0   76     3748.00000     1922.00000     3748.00000     1922.00000
    8    0   77     3137.00000     1941.00000     3137.00000     1941.00000
    8    0   78     -583.50000     1912.00000     -583.50000     1912.00000
    8    0   79    15370.00000     2195.00000    15370.00000     2195.00000
    8    0   80    46910.00000     2679.00000    46910.00000     2679.00000
    8    0   81    14330.00000     2627.00000    14330.00000     2627.00000
    8    0   82    16610.00000     2770.00000    16610.00000     2770.00000
    8    0   83     7986.00000     2765.00000     7986.00000     2765.00000
    8    0   84    31680.00000     2757.00000    31680.00000     2757.00000
    8    1    0    35500.00000     1370.00000    35500.00000     1370.00000
    8    1    1   118100.00000     1823.00000   133100.00000     2145.00000
    8    1    2    75910.00000     1649.00000    93160.00000     2872.00000
    8    1    3   136400.00000     1770.00000   139000.00000     1806.00000
    8    1    4    42930.00000     1396.00000    27000.00000     2794.00000
    8    1    5   401100.00000     3428.00000   361600.00000     5944.00000
    8    1    6    91290.00000     1574.00000    97610.00000     1620.00000
    8    1    7    49980.00000     1429.00000    44180.00000     1428.00000
    8    1    8   564100.00000     4233.00000   540900.00000     4084.00000
    8    1    9   724800.00000     8520.00000   656800.00000     4948.00000
    8    1   10    27160.00000     1355.00000    32970.00000     1350.00000
    8    1   11    98860.00000     1627.00000    96460.00000     1602.00000
    8    1   12   142000.00000     3467.00000   163600.00000     1922.00000
    8    1   13    47080.00000     1430.00000    53690.00000     1437.00000
    8    1   14    72300.00000     5181.00000    98280.00000     1685.00000
    8    1   15   314900.00000     2855.00000   351200.00000     4531.00000
    8    1   16   113200.00000     1681.00000   106500.00000     1644.00000
    8    1   17   511300.00000     3932.00000   485500.00000     3778.00000
    8    1   18   144100.00000     1849.00000   131900.00000     1778.00000
    8    1   19    77340.00000     1593.00000    90450.00000     1574.00000
    8    1   20   388800.00000     3886.00000   431700.00000     3570.00000
    8    1   21   232100.00000     2306.00000   230600.00000     2305.00000
    8    1   22   180900.00000     2042.00000   198600.00000     2125.00000
    8    1   23   596800.00000     4491.00000   625100.00000     4669.00000
    8    1   24  1545000.00000    10470.00000  1514000.00000    10280.00000
    8    1   25    47450.00000     1396.00000    50710.00000     1435.00000
    8    1   26   451300.00000     3642.00000   431200.00000     3542.00000
    8    1   27   122300.00000     1908.00000    90530.00000     6592.00000
    8    1   28   121800.00000     3079.00000   140900.00000     1885.00000
    8    1   29    84250.00000     1569.00000    87300.00000     1544.00000
    8    1   30    58770.00000     1418.00000    56470.00000     1586.00000
    8    1   31   160800.00000     2962.00000   139800.00000     2046.00000
    8    1   32    89700.00000     1613.00000    87400.00000     1755.00000
    8    1   33   128000.00000     1839.00000   125800.00000     2006.00000
    8    1   34   181000.00000     2197.00000   226700.00000    12900.00000
    8    1   35   107900.00000     1764.00000   126200.00000     2501.00000
    8    1   36   405100.00000     3600.00000   380600.00000     3608.00000
    8    1   37   307500.00000     3323.00000   328400.00000     3468.00000
    8    1   38   186000.00000     2793.00000   213500.00000     3746.00000
    8    1   39    46350.00000     2093.00000    49420.00000     2065.00000
    8    1   40   599400.00000     5208.00000   645400.00000     5484.00000
    8    1   41   551800.00000     4924.00000   504500.00000     4623.00000
    8    1   42   143100.00000     2827.00000   123300.00000     2482.00000
    8    1   43   154500.00000     2647.00000   137400.00000     2587.00000
    8    1   44   349000.00000     3772.00000   342200.00000     3941.00000
    8    1   45   243500.00000     2978.00000   230600.00000     3167.00000
    8    1   46   389900.00000     3712.00000   370400.00000     3768.00000
    8    1   47   322500.00000     3410.00000   288500.00000     3382.00000
    8    1   48     9246.00000     1891.00000     6274.00000     1849.00000
    8    1   49   188900.00000     2514.00000   203200.00000     2818.00000
    8    1   50   174000.00000     2455.00000   170400.00000     2634.00000
    8    1   51    35770.00000     2013.00000    50240.00000     2052.00000
    8    1   52    94470.00000     2041.00000   100600.00000     2284.00000
    8    1   53     3661.00000     1743.00000      979.09998     1966.00000
    8    1   54    44550.00000     1865.00000    37100.00000     2077.00000
    8    1   55   250100.00000     3076.00000   239700.00000     2866.00000
    8    1   56   430500.00000     3919.00000   427800.00000     4115.00000
    8    1   57   209000.00000     2638.00000   213900.00000     2706.00000
    8    1   58    67330.00000     1952.00000    68530.00000     1978.00000
    8    1   59    45110.00000     1872.00000    42800.00000     1916.00000
    8    1   60    83280.00000     2033.00000    86790.00000     2063.00000
    8    1   61    38360.00000     1820.00000    33190.00000     1873.00000
    8    1   62     2594.00000     1740.00000     7562.00000     1795.00000
    8    1   63    55700.00000     1917.00000    51970.00000     1885.00000
    8    1   64     9214.00000     1788.00000     9459.00000     1788.00000
    8    1   65     8929.00000     1755.00000     6971.00000     1812.00000
    8    1   66    68690.00000     2033.00000    69270.00000     1951.00000
    8    1   67    95880.00000     2089.00000    86470.00000     2022.00000
    8    1   68    46420.00000     1893.00000    50690.00000     1926.00000
    8    1   69      886.00000     1749.00000     2330.00000     1848.00000
    8    1   70     9010.00000     1867.00000    11620.00000     1868.00000
    8    1   71    -3025.00000     1783.00000     -208.10001     1821.00000
    8    1   72    38730.00000     1899.00000    38550.00000     1921.00000
    8    1   73    53470.00000     1954.00000    57370.00000     2002.00000
    8    1   74    31320.00000     1928.00000    34150.00000     1926.00000
    8    1   75     5180.00000     1889.00000     2053.00000     1880.00000
    8    1   76    24060.00000     1971.00000    20160.00000     1960.00000
    8    1   77    28030.00000     2012.00000    29670.00000     1997.00000
    8    1   78     8076.00000     2033.00000     7304.00000     2142.00000
    8    1   79    49240.00000     2359.00000    56550.00000     2433.00000
    8    1   80    18590.00000     2662.00000    17010.00000     2353.00000
    8    1   81    24280.00000     2742.00000    24560.00000     2689.00000
    8    1   82    45110.00000     2763.00000    46400.00000     2739.00000
    8    1   83    20490.00000     2741.00000    23870.00000     2733.00000
    8    1   84    17770.00000     2657.00000    21870.00000     2887.00000
    8    2    0   107600.00000     1694.00000   107600.00000     1694.00000
    8    2    1   207900.00000     2162.00000   227300.00000     2259.00000
    8    2    2    42250.00000     2714.00000    60280.00000     1647.00000
    8    2    3   128100.00000     1764.00000   131100.00000     1793.00000
    8    2    4    24820.00000     1388.00000    38740.00000     2198.00000
    8    2    5     3776.00000     1333.00000     3485.00000     1368.00000
    8    2    6   534000.00000     4055.00000   507300.00000     3898.00000
    8    2    7   390700.00000     4806.00000   348900.00000     3173.00000
    8    2    8   186900.00000     4968.00000   163200.00000     1954.00000
    8    2    9   120700.00000     1739.00000   124900.00000     1757.00000
    8    2   10    14920.00000     1319.00000    18750.00000     1316.00000
    8    2   11      442.50000     1290.00000     6981.00000     1337.00000
    8    2   12   141600.00000     1847.00000   136600.00000     1822.00000
    8    2   13   110500.00000     1700.00000   111400.00000     1711.00000
    8    2   14   148300.00000     2133.00000   129900.00000     1883.00000
    8    2   15    49650.00000     1448.00000    43800.00000     1448.00000
    8    2   16    31670.00000     1387.00000    32130.00000     1392.00000
    8    2   17   131400.00000     1817.00000   129000.00000     1795.00000
    8    2   18    47610.00000     1725.00000    34160.00000     1485.00000
    8    2   19   525700.00000     4037.00000   514000.00000     3986.00000
    8    2   20   434600.00000     6969.00000   384500.00000     3302.00000
    8    2   21   317300.00000     2808.00000   299200.00000     2705.00000
    8    2   22   104500.00000     1662.00000   114000.00000     1704.00000
    8    2   23   266100.00000     2610.00000   241000.00000     2510.00000
    8    2   24   151400.00000     1906.00000   155800.00000     1937.00000
    8    2   25   744500.00000     5470.00000   777100.00000     5876.00000
    8    2   26  1634000.00000    11130.00000  1507000.00000    10660.00000
    8    2   27   346600.00000     3230.00000   393700.00000     5972.00000
    8    2   28    59830.00000     1505.00000    68190.00000     1588.00000
    8    2   29    82490.00000     2011.00000    84130.00000     2000.00000
    8    2   30   337200.00000     3399.00000   370800.00000     3760.00000
    8    2   31   136300.00000     2296.00000   146900.00000     2328.00000
    8    2   32    61440.00000     2010.00000    45500.00000     1971.00000
    8    2   33   114300.00000     2243.00000   119600.00000     2225.00000
    8    2   34    49880.00000     1996.00000    42770.00000     1952.00000
    8    2   35    22070.00000     1934.00000     8778.00000     1895.00000
    8    2   36    51350.00000     2410.00000    34020.00000     2004.00000
    8    2   37   274100.00000     3559.00000   306900.00000     3654.00000
    8    2   38   245900.00000     3011.00000   223200.00000     3290.00000
    8    2   39    72670.00000     2230.00000    58160.00000     2172.00000
    8    2   40   230400.00000     3020.00000   206700.00000     3158.00000
    8    2   41    27840.00000     2177.00000    19560.00000     2104.00000
    8    2   42    55900.00000     2293.00000    56360.00000     2272.00000
    8    2   43   692800.00000     5889.00000   693600.00000     5889.00000
    8    2   44   217900.00000     3093.00000   224300.00000     3095.00000
    8    2   45   176400.00000     2864.00000   162500.00000     2850.00000
    8    2   46   450900.00000     4441.00000   447000.00000     4415.00000
    8    2   47   470100.00000     4571.00000   512400.00000     4829.00000
    8    2   48   349400.00000     3869.00000   365500.00000     3954.00000
    8    2   49    66280.00000     2494.00000    52710.00000     2398.00000
    8    2   50   119000.00000     2721.00000   110600.00000     2622.00000
    8    2   51     8066.00000     2354.00000     5470.00000     2295.00000
    8    2   52    35290.00000     2435.00000    40280.00000     2393.00000
    8    2   53     7687.00000     2362.00000     8005.00000     2305.00000
    8    2   54   254900.00000     3373.00000   269600.00000     3422.00000
    8    2   55   188700.00000     3024.00000   170400.00000     2915.00000
    8    2   56    12150.00000     2334.00000    10640.00000     2292.00000
    8    2   57    78440.00000     2549.00000    64960.00000     2418.00000
    8    2   58    83790.00000     2846.00000   107900.00000     2940.00000
    8    2   59     4400.00000     2264.00000     9855.00000     2238.00000
    8    2   60    61690.00000     2386.00000    73660.00000     2356.00000
    8    2   61    10460.00000     2235.00000     6258.00000     2157.00000
    8    2   62    -2162.00000     2215.00000     4260.00000     2139.00000
    8    2   63     5504.00000     2230.00000     5920.00000     2129.00000
    8    2   64   114900.00000     2631.00000   123900.00000     2541.00000
    8    2   65    79940.00000     2228.00000    73590.00000     2340.00000
    8    2   66    68040.00000     1977.00000    65710.00000     2151.00000
    8    2   67    70840.00000     2215.00000    67930.00000     2286.00000
    8    2   68    15840.00000     1730.00000    20710.00000     1984.00000
    8    2   69    43720.00000     1937.00000    38140.00000     2009.00000
    8    2   70    15780.00000     1782.00000    11480.00000     1938.00000
    8    2   71    26430.00000     1875.00000    21850.00000     1970.00000
    8    2   72     3015.00000     1818.00000     4585.00000     1811.00000
    8    2   73    15510.00000     1829.00000    16480.00000     2045.00000
    8    2   74    18820.00000     1852.00000    16710.00000     2033.00000
    8    2   75    17380.00000     1981.00000    17520.00000     1815.00000
    8    2   76    39330.00000     2021.00000    46500.00000     1976.00000
    8    2   77    25010.00000     1840.00000    25920.00000     2266.00000
    8    2   78    10470.00000     1851.00000    13530.00000     2233.00000
    8    2   79    15970.00000     2314.00000    13300.00000     2327.00000
    8    2   80    14220.00000     2567.00000    14810.00000     2334.00000
    8    2   81    10960.00000     2702.00000    16580.00000     2270.00000
    8    2   82    17110.00000     2688.00000    29990.00000     2733.00000
    8    2   83    43200.00000     3194.00000    31800.00000     2902.00000
    8    2   84     2018.00000     3067.00000     7805.00000     3205.00000
    8    3    0    18130.00000     1436.00000    18130.00000     1436.00000
    8    3    1   170200.00000     8359.00000   125200.00000     1857.00000
    8    3    2   640300.00000     4730.00000   667500.00000     4895.00000
    8    3    3   222400.00000     6525.00000   186300.00000     2439.00000
    8    3    4    72080.00000     1641.00000    61460.00000     1597.00000
    8    3    5   217000.00000     2255.00000   220300.00000     2274.00000
    8    3    6   141900.00000     1934.00000   117200.00000     5327.00000
    8    3    7   112500.00000     1786.00000   100100.00000     1699.00000
    8    3    8    42430.00000     1559.00000    29960.00000     1438.00000
    8    3    9   464500.00000    10020.00000   391400.00000     3232.00000
    8    3   10   147800.00000     1933.00000   158500.00000     1954.00000
    8    3   11   166300.00000     2397.00000   185400.00000     2101.00000
    8    3   12    50230.00000     1484.00000    46960.00000     1506.00000
    8    3   13     5365.00000     1334.00000     7993.00000     1358.00000
    8    3   14    61880.00000     1520.00000    66560.00000     1561.00000
    8    3   15   209200.00000     2476.00000   189600.00000     2256.00000
    8    3   16     7741.00000     1330.00000    11310.00000     1383.00000
    8    3   17    92880.00000     1661.00000    93650.00000     1640.00000
    8    3   18   169600.00000     2019.00000   166000.00000     2001.00000
    8    3   19   140600.00000     1862.00000   143800.00000     1885.00000
    8    3   20   304800.00000     2772.00000   315900.00000     2848.00000
    8    3   21   220200.00000     2284.00000   211400.00000     2266.00000
    8    3   22   101700.00000     1874.00000    85350.00000     1771.00000
    8    3   23   130000.00000     1831.00000   162700.00000     6617.00000
    8    3   24    56470.00000     1436.00000    55390.00000     1435.00000
    8    3   25    78470.00000     2074.00000    90730.00000     1827.00000
    8    3   26   346100.00000     3115.00000   315700.00000     3069.00000
    8    3   27   522500.00000     4515.00000   558200.00000     4743.00000
    8    3   28   416600.00000     3999.00000   377700.00000     3916.00000
    8    3   29    14710.00000     1809.00000     9290.00000     1800.00000
    8    3   30   152800.00000     2663.00000   171700.00000     2484.00000
    8    3   31   386600.00000     3865.00000   434100.00000     5397.00000
    8    3   32   657500.00000     5448.00000   627300.00000     5273.00000
    8    3   33   259100.00000     3025.00000   243900.00000     2953.00000
    8    3   34   962700.00000     7483.00000   914500.00000     7178.00000
    8    3   35   323400.00000     3451.00000   324100.00000     3443.00000
    8    3   36   242000.00000     3080.00000   269500.00000     3340.00000
    8    3   37   377700.00000     3951.00000   337800.00000     3874.00000
    8    3   38   193700.00000     3786.00000   220600.00000     3530.00000
    8    3   39   413200.00000     4098.00000   410800.00000     4054.00000
    8    3   40    30920.00000     2218.00000    34890.00000     2191.00000
    8    3   41   515300.00000     5467.00000   568100.00000     5224.00000
    8    3   42   542400.00000     4959.00000   550300.00000     4990.00000
    8    3   43   334100.00000     3749.00000   351400.00000     3800.00000
    8    3   44   830700.00000     6819.00000   819600.00000     6753.00000
    8    3   45   142800.00000     2782.00000   159200.00000     2819.00000
    8    3   46   458400.00000     4498.00000   460400.00000     4509.00000
    8    3   47   543500.00000     5028.00000   524900.00000     4870.00000
    8    3   48    54540.00000     2481.00000    63910.00000     2426.00000
    8    3   49   136200.00000     2797.00000   125100.00000     2886.00000
    8    3   50    10810.00000     2390.00000    13290.00000     2294.00000
    8    3   51   286000.00000     3563.00000   299000.00000     3599.00000
    8    3   52   167000.00000     2957.00000   159400.00000     2864.00000
    8    3   53   126400.00000     2773.00000   125400.00000     2721.00000
    8    3   54   298000.00000     3728.00000   266600.00000     3564.00000
    8    3   55    69230.00000     2533.00000    71740.00000     2497.00000
    8    3   56   257600.00000     3391.00000   237800.00000     3223.00000
    8    3   57   170100.00000     2945.00000   180700.00000     2917.00000
    8    3   58   130500.00000     2780.00000   120300.00000     2613.00000
    8    3   59   145000.00000     2810.00000   149300.00000     2734.00000
    8    3   60     5313.00000     2452.00000      899.09998     2152.00000
    8    3   61   152800.00000     2796.00000   144000.00000     2706.00000
    8    3   62   138200.00000     2742.00000   140300.00000     2652.00000
    8    3   63    60390.00000     2446.00000    57850.00000     2335.00000
    8    3   64     7459.00000     2290.00000     8270.00000     2202.00000
    8    3   65   105800.00000     2629.00000   104100.00000     2504.00000
    8    3   66    19840.00000     2285.00000    19680.00000     2160.00000
    8    3   67    91430.00000     2543.00000    91980.00000     2413.00000
    8    3   68    43460.00000     2362.00000    46820.00000     2285.00000
    8    3   69    39950.00000     2265.00000    31730.00000     2306.00000
    8    3   70    29220.00000     2261.00000    28040.00000     2139.00000
    8    3   71    14600.00000     2163.00000    17990.00000     2125.00000
    8    3   72    13980.00000     2195.00000    12650.00000     2115.00000
    8    3   73    10570.00000     2232.00000    10350.00000     2060.00000
    8    3   74     8011.00000     2192.00000    10550.00000     2173.00000
    8    3   75    39710.00000     2455.00000    55390.00000     2249.00000
    8    3   76    38900.00000     2396.00000    38000.00000     2222.00000
    8    3   77    37000.00000     2376.00000    39250.00000     2370.00000
    8    3   78    29350.00000     2344.00000    25500.00000     2354.00000
    8    3   79    30900.00000     2407.00000    34040.00000     2329.00000
    8    3   80     3571.00000     2479.00000     4284.00000     2230.00000
    8    3   81    10890.00000     3004.00000    13840.00000     2236.00000
    8    3   82     5067.00000     2930.00000     2220.00000     2278.00000
    8    3   83     5738.00000     3007.00000     4481.00000     3291.00000
    8    4    0    85210.00000     1689.00000    85210.00000     1689.00000
    8    4    1    16010.00000     1459.00000    16780.00000     1476.00000
    8    4    2    27320.00000     1489.00000    45860.00000     3908.00000
    8    4    3   115000.00000     1822.00000   120500.00000     1832.00000
    8    4    4    27180.00000     1480.00000    26790.00000     1484.00000
    8    4    5    71260.00000     3340.00000    54100.00000     1598.00000
    8    4    6   367300.00000     3130.00000   362400.00000     3095.00000
    8    4    7    80330.00000     1681.00000    85520.00000     1704.00000
    8    4    8   128300.00000     1889.00000   125200.00000     1864.00000
    8    4    9     9193.00000     1452.00000    10380.00000     1432.00000
    8    4   10    92130.00000     1779.00000   109400.00000     1851.00000
    8    4   11     9623.00000     1427.00000     9453.00000     1466.00000
    8    4   12    98690.00000     1869.00000   120600.00000     3144.00000
    8    4   13    50040.00000     1536.00000    39750.00000     1528.00000
    8    4   14   232200.00000     2372.00000   250000.00000     2491.00000
    8    4   15   270000.00000     5229.00000   308700.00000     2821.00000
    8    4   16   201700.00000     2212.00000   197700.00000     2230.00000
    8    4   17   143100.00000     1981.00000   161600.00000     2216.00000
    8    4   18    42440.00000     5046.00000    23270.00000     1467.00000
    8    4   19   121700.00000     1847.00000   142900.00000     2992.00000
    8    4   20    45560.00000     1487.00000    52140.00000     1561.00000
    8    4   21     7673.00000     1399.00000    13220.00000     1434.00000
    8    4   22     5056.00000     1381.00000     5921.00000     1439.00000
    8    4   23   107800.00000     1752.00000   127600.00000     3590.00000
    8    4   24   357900.00000     4655.00000   400600.00000     3505.00000
    8    4   25   290200.00000     2779.00000   275200.00000     2846.00000
    8    4   26   611000.00000     4715.00000   594800.00000     4813.00000
    8    4   27   177000.00000     2211.00000   142700.00000     9634.00000
    8    4   28   290300.00000     3911.00000   323300.00000     3576.00000
    8    4   29    40850.00000     1991.00000    33620.00000     1953.00000
    8    4   30    63930.00000     2072.00000    69510.00000     2075.00000
    8    4   31    63300.00000     2078.00000    49340.00000     2039.00000
    8    4   32   493300.00000     4450.00000   499700.00000     4508.00000
    8    4   33   410200.00000     3941.00000   377700.00000     3774.00000
    8    4   34   187600.00000     2729.00000   186400.00000     2880.00000
    8    4   35    75860.00000     2246.00000    90370.00000     2272.00000
    8    4   36   258500.00000     3166.00000   258500.00000     3146.00000
    8    4   37  1074000.00000     8295.00000  1054000.00000     8173.00000
    8    4   38     6849.00000     2161.00000     6006.00000     2087.00000
    8    4   39   286000.00000     3518.00000   245000.00000     6108.00000
    8    4   40  1073000.00000     8373.00000  1118000.00000     8657.00000
    8    4   41  1158000.00000     8951.00000  1060000.00000     8289.00000
    8    4   42    99680.00000     2614.00000    88120.00000     2489.00000
    8    4   43   290600.00000     3535.00000   293400.00000     3529.00000
    8    4   44   139500.00000     2776.00000   143100.00000     2742.00000
    8    4   45    40070.00000     2429.00000    43770.00000     2382.00000
    8    4   46   840200.00000     6938.00000   902000.00000     7320.00000
    8    4   47     4534.00000     2448.00000     8831.00000     2316.00000
    8    4   48   132400.00000     2814.00000   144200.00000     2777.00000
    8    4   49   209200.00000     3197.00000   215600.00000     3150.00000
    8    4   50   315500.00000     3760.00000   347400.00000     4028.00000
    8    4   51    40330.00000     2539.00000    52830.00000     2459.00000
    8    4   52   187700.00000     3067.00000   188900.00000     3006.00000
    8    4   53    37810.00000     2459.00000    32440.00000     2332.00000
    8    4   54   155600.00000     2921.00000   134800.00000     2908.00000
    8    4   55   287900.00000     3546.00000   288800.00000     3498.00000
    8    4   56    78760.00000     2601.00000    83850.00000     2462.00000
    8    4   57   291300.00000     3558.00000   296900.00000     3527.00000
    8    4   58   167900.00000     2922.00000   180200.00000     2885.00000
    8    4   59   192400.00000     3070.00000   187900.00000     2937.00000
    8    4   60    63730.00000     2510.00000    57780.00000     2302.00000
    8    4   61    38290.00000     2351.00000    46440.00000     2204.00000
    8    4   62   131400.00000     2668.00000   136800.00000     2761.00000
    8    4   63   158400.00000     2812.00000   143300.00000     2644.00000
    8    4   64    84950.00000     2513.00000    87990.00000     2368.00000
    8    4   65    35180.00000     2294.00000    39210.00000     2158.00000
    8    4   66     8499.00000     2226.00000     4775.00000     2086.00000
    8    4   67    21410.00000     2255.00000    14920.00000     2084.00000
    8    4   68    98230.00000     2521.00000   107200.00000     2436.00000
    8    4   69    18600.00000     2195.00000    17150.00000     2090.00000
    8    4   70    12940.00000     2125.00000    13880.00000     2094.00000
    8    4   71    19570.00000     2203.00000    28150.00000     2175.00000
    8    4   72    -1044.00000     2166.00000      626.29999     2073.00000
    8    4   73    17260.00000     2242.00000    12140.00000     2097.00000
    8    4   74    12890.00000     2236.00000    14620.00000     2152.00000
    8    4   75    28620.00000     2306.00000    29940.00000     2227.00000
    8    4   76    13030.00000     2204.00000    15280.00000     2180.00000
    8    4   77    18010.00000     2197.00000    15720.00000     2216.00000
    8    4   78      267.20001     2222.00000     4401.00000     2249.00000
    8    4   79    13880.00000     2528.00000     6282.00000     2223.00000
    8    4   80    40180.00000     2723.00000    44210.00000     2250.00000
    8    4   81     9282.00000     2713.00000    10600.00000     2759.00000
    8    4   82      177.89999     3021.00000     4209.00000     2707.00000
    8    4   83    53990.00000     3146.00000    43570.00000     3424.00000
    8    5    0    64920.00000     1682.00000    64920.00000     1682.00000
    8    5    1    95010.00000     2290.00000   112600.00000     1934.00000
    8    5    2    89610.00000     1784.00000   103600.00000     1903.00000
    8    5    3   141400.00000     2005.00000   166400.00000     4796.00000
    8    5    4     4007.00000     1487.00000     6929.00000     1501.00000
    8    5    5    41620.00000     1677.00000    27830.00000     1593.00000
    8    5    6   117600.00000     1906.00000   152100.00000     6831.00000
    8    5    7   134300.00000     1960.00000   130500.00000     1929.00000
    8    5    8   280100.00000     2779.00000   255700.00000     2667.00000
    8    5    9   103500.00000     1804.00000   105100.00000     1836.00000
    8    5   10    12360.00000     1490.00000    10460.00000     1518.00000
    8    5   11    97620.00000     2410.00000    81710.00000     1829.00000
    8    5   12   169700.00000     2172.00000   192100.00000     2347.00000
    8    5   13    14840.00000     1488.00000    19750.00000     1547.00000
    8    5   14   539100.00000     4190.00000   529200.00000     4158.00000
    8    5   15   361100.00000     3154.00000   375100.00000     3274.00000
    8    5   16   143500.00000     2672.00000   166600.00000     2220.00000
    8    5   17   571300.00000     4408.00000   523200.00000     4265.00000
    8    5   18   148500.00000     2202.00000   166500.00000     2161.00000
    8    5   19    93960.00000     1805.00000    89280.00000     1832.00000
    8    5   20    80660.00000     2597.00000    98760.00000     1976.00000
    8    5   21   103800.00000     1827.00000   111500.00000     1940.00000
    8    5   22   518300.00000     4129.00000   524500.00000     4192.00000
    8    5   23   122400.00000     1942.00000   123600.00000     1972.00000
    8    5   24  1710000.00000    11620.00000  1746000.00000    11850.00000
    8    5   25   756500.00000     5616.00000   714500.00000     5390.00000
    8    5   26   507900.00000     4109.00000   506700.00000     4127.00000
    8    5   27   142500.00000     1998.00000   138300.00000     2043.00000
    8    5   28   314000.00000     3305.00000   351500.00000     4711.00000
    8    5   29   963100.00000     7223.00000   877500.00000     8269.00000
    8    5   30   691100.00000     5722.00000   672800.00000     5603.00000
    8    5   31   156900.00000     2561.00000   142100.00000     2495.00000
    8    5   32   321100.00000     3493.00000   308700.00000     3376.00000
    8    5   33   449900.00000     4269.00000   485100.00000     4466.00000
    8    5   34   411300.00000     4047.00000   468600.00000     6657.00000
    8    5   35   180100.00000     2896.00000   166400.00000     2747.00000
    8    5   36   193800.00000     2875.00000   211200.00000     2950.00000
    8    5   37   426400.00000     4240.00000   407600.00000     4087.00000
    8    5   38   188200.00000     2915.00000   176800.00000     2829.00000
    8    5   39   153300.00000     2788.00000   161000.00000     2773.00000
    8    5   40   253200.00000     3311.00000   225400.00000     3218.00000
    8    5   41   381300.00000     4055.00000   386600.00000     4042.00000
    8    5   42   280500.00000     3492.00000   295600.00000     3534.00000
    8    5   43   188700.00000     3047.00000   184600.00000     2975.00000
    8    5   44   193300.00000     3066.00000   183500.00000     2986.00000
    8    5   45     6687.00000     2385.00000    18630.00000     2290.00000
    8    5   46    50180.00000     2532.00000    38620.00000     2345.00000
    8    5   47   457800.00000     4573.00000   483400.00000     4732.00000
    8    5   48    22110.00000     2452.00000    16130.00000     2335.00000
    8    5   49     1471.00000     2422.00000     3138.00000     2284.00000
    8    5   50   237000.00000     3366.00000   243500.00000     3303.00000
    8    5   51    98690.00000     2701.00000   107700.00000     2614.00000
    8    5   52    55700.00000     2532.00000    45880.00000     2323.00000
    8    5   53    13180.00000     2361.00000    13270.00000     2217.00000
    8    5   54    21470.00000     2366.00000    26010.00000     2239.00000
    8    5   55    78540.00000     2579.00000    77990.00000     2403.00000
    8    5   56    48420.00000     2448.00000    55350.00000     2307.00000
    8    5   57   113300.00000     2655.00000   131600.00000     2707.00000
    8    5   58   221900.00000     3171.00000   229700.00000     3121.00000
    8    5   59    46850.00000     2414.00000    57140.00000     2233.00000
    8    5   60    57210.00000     2397.00000    60050.00000     2216.00000
    8    5   61    56920.00000     2391.00000    49930.00000     2173.00000
    8    5   62    31470.00000     2294.00000    30120.00000     2123.00000
    8    5   63   122400.00000     2609.00000   121700.00000     2465.00000
    8    5   64    14400.00000     2242.00000    15620.00000     1986.00000
    8    5   65    22730.00000     2252.00000    23410.00000     2042.00000
    8    5   66    13830.00000     2201.00000    15190.00000     2072.00000
    8    5   67    17490.00000     2163.00000    11710.00000     2039.00000
    8    5   68    48180.00000     2308.00000    44640.00000     2118.00000
    8    5   69     3734.00000     2112.00000    10950.00000     1987.00000
    8    5   70    22890.00000     2233.00000    26140.00000     2054.00000
    8    5   71    49670.00000     2319.00000    55350.00000     2131.00000
    8    5   72    21040.00000     2287.00000    20250.00000     2033.00000
    8    5   73     9995.00000     2292.00000     5587.00000     2069.00000
    8    5   74     5663.00000     2276.00000     8475.00000     2089.00000
    8    5   75    76010.00000     2476.00000    84240.00000     2343.00000
    8    5   76    25150.00000     2300.00000    19290.00000     2177.00000
    8    5   77     1567.00000     2536.00000    -2267.00000     2221.00000
    8    5   78     7715.00000     2560.00000    13950.00000     2116.00000
    8    5   79     4157.00000     2647.00000      916.40002     2587.00000
    8    5   80     -773.29999     2654.00000     3569.00000     2659.00000
    8    5   81     1604.00000     2660.00000     3140.00000     2673.00000
    8    5   82    14100.00000     3213.00000    17820.00000     2863.00000
    8    6    0   476300.00000     3858.00000   476300.00000     3858.00000
    8    6    1    28150.00000     1600.00000    24810.00000     1624.00000
    8    6    2    10810.00000     1578.00000    22630.00000     1598.00000
    8    6    3    61850.00000     1686.00000    54410.00000     1705.00000
    8    6    4    85400.00000     3555.00000   107600.00000     2004.00000
    8    6    5    69640.00000     1743.00000    77730.00000     1829.00000
    8    6    6   110100.00000     1918.00000   150900.00000     9900.00000
    8    6    7   414900.00000     3514.00000   464600.00000     5465.00000
    8    6    8    94910.00000     1971.00000   113000.00000     2773.00000
    8    6    9    44240.00000     1682.00000    42310.00000     1679.00000
    8    6   10   102100.00000     2058.00000    83580.00000     2082.00000
    8    6   11   199700.00000     2348.00000   228300.00000     4088.00000
    8    6   12    68980.00000     1887.00000    83170.00000     1928.00000
    8    6   13    25820.00000     1631.00000    19690.00000     1658.00000
    8    6   14    68470.00000     1773.00000    66500.00000     1807.00000
    8    6   15   113000.00000     1974.00000   130700.00000     2175.00000
    8    6   16   363200.00000     3253.00000   358000.00000     3247.00000
    8    6   17   133000.00000     2884.00000   113500.00000     2102.00000
    8    6   18   541400.00000     4300.00000   503300.00000     4092.00000
    8    6   19    20070.00000     1679.00000    16710.00000     1705.00000
    8    6   20   212700.00000     2459.00000   182500.00000     5147.00000
    8    6   21    66970.00000     6045.00000    94090.00000     1992.00000
    8    6   22   281900.00000     2837.00000   302000.00000     2972.00000
    8    6   23   343600.00000     3182.00000   355400.00000     3276.00000
    8    6   24    37350.00000     1689.00000    40160.00000     1770.00000
    8    6   25  1124000.00000     7936.00000  1034000.00000     8183.00000
    8    6   26   184500.00000     2424.00000   209000.00000     3172.00000
    8    6   27   526600.00000     4288.00000   576100.00000     5208.00000
    8    6   28   162800.00000     2225.00000   168500.00000     2292.00000
    8    6   29   206600.00000     2442.00000   187000.00000     2451.00000
    8    6   30   222700.00000     2556.00000   220500.00000     2592.00000
    8    6   31   619200.00000     4907.00000   638600.00000     5033.00000
    8    6   32   414800.00000     5181.00000   368700.00000     3947.00000
    8    6   33   477600.00000     4110.00000   452800.00000     4122.00000
    8    6   34   188000.00000     2862.00000   179800.00000     2768.00000
    8    6   35    33640.00000     2235.00000    35650.00000     2162.00000
    8    6   36    17440.00000     2214.00000    17930.00000     2114.00000
    8    6   37     6976.00000     2218.00000     7125.00000     2119.00000
    8    6   38    83850.00000     2471.00000    73780.00000     2401.00000
    8    6   39    80430.00000     2524.00000    77800.00000     2412.00000
    8    6   40   170800.00000     2917.00000   172000.00000     2884.00000
    8    6   41   126900.00000     2738.00000   151000.00000     3335.00000
    8    6   42   566600.00000     5228.00000   595100.00000     5378.00000
    8    6   43    14200.00000     2434.00000    10080.00000     2234.00000
    8    6   44   148500.00000     2872.00000   139900.00000     2756.00000
    8    6   45   449400.00000     4532.00000   441200.00000     4486.00000
    8    6   46   498600.00000     4854.00000   504400.00000     4868.00000
    8    6   47   120100.00000     2787.00000   108200.00000     2628.00000
    8    6   48   130600.00000     2843.00000   125400.00000     2680.00000
    8    6   49   329900.00000     3876.00000   337800.00000     3881.00000
    8    6   50   364400.00000     4020.00000   373200.00000     4060.00000
    8    6   51     3254.00000     2373.00000    11660.00000     2176.00000
    8    6   52    51000.00000     2478.00000    57870.00000     2286.00000
    8    6   53    48540.00000     2472.00000    51770.00000     2235.00000
    8    6   54   158200.00000     2898.00000   172600.00000     2816.00000
    8    6   55    51010.00000     2422.00000    46660.00000     2201.00000
    8    6   56    18590.00000     2286.00000    30180.00000     2094.00000
    8    6   57    58340.00000     2426.00000    55620.00000     2183.00000
    8    6   58    28720.00000     2301.00000    30050.00000     2075.00000
    8    6   59    16620.00000     2215.00000    12360.00000     2001.00000
    8    6   60    95860.00000     2489.00000    92020.00000     2300.00000
    8    6   61    10480.00000     2247.00000     5893.00000     1997.00000
    8    6   62    91860.00000     2516.00000    94430.00000     2311.00000
    8    6   63     8411.00000     2250.00000     6523.00000     1994.00000
    8    6   64      741.50000     2179.00000     3113.00000     1952.00000
    8    6   65    23900.00000     2216.00000    26930.00000     1986.00000
    8    6   66    50440.00000     2290.00000    54130.00000     2069.00000
    8    6   67    48890.00000     2286.00000    52990.00000     2092.00000
    8    6   68    43080.00000     2263.00000    44320.00000     2053.00000
    8    6   69    91300.00000     2473.00000    98250.00000     2331.00000
    8    6   70    17630.00000     2171.00000    21990.00000     2082.00000
    8    6   71    46270.00000     2248.00000    42730.00000     2108.00000
    8    6   72    46050.00000     2289.00000    46120.00000     2059.00000
    8    6   73    10140.00000     2185.00000     9034.00000     2085.00000
    8    6   74    10100.00000     2246.00000    10780.00000     2040.00000
    8    6   75     -839.59998     2435.00000     9832.00000     2152.00000
    8    6   76     2374.00000     2544.00000     3855.00000     2217.00000
    8    6   77    58690.00000     2775.00000    64500.00000     2823.00000
    8    6   78    18630.00000     2678.00000    21210.00000     2708.00000
    8    6   79     6004.00000     2639.00000       13.28000     2726.00000
    8    6   80    17120.00000     2690.00000    16990.00000     2737.00000
    8    6   81    18320.00000     2734.00000    18110.00000     2844.00000
    8    7    0     8243.00000     1717.00000     8243.00000     1717.00000
    8    7    1   351000.00000     3238.00000   354000.00000     3258.00000
    8    7    2   152500.00000     2225.00000   140200.00000     2171.00000
    8    7    3   162400.00000     2283.00000   160100.00000     2265.00000
    8    7    4   302400.00000     3005.00000   314600.00000     3059.00000
    8    7    5   488600.00000     4043.00000   478100.00000     3988.00000
    8    7    6    53510.00000     1899.00000    70470.00000     2147.00000
    8    7    7    76000.00000     1909.00000    67030.00000     1941.00000
    8    7    8   197700.00000     2443.00000   193700.00000     2481.00000
    8    7    9  1421000.00000     9794.00000  1458000.00000    10040.00000
    8    7   10   488700.00000     4058.00000   459300.00000     3922.00000
    8    7   11   213700.00000     2548.00000   197400.00000     2555.00000
    8    7   12   190800.00000     5326.00000   158300.00000     2594.00000
    8    7   13   173000.00000     2350.00000   198000.00000     3411.00000
    8    7   14  1520000.00000    10430.00000  1447000.00000     9971.00000
    8    7   15   148700.00000     2403.00000   118100.00000     5685.00000
    8    7   16   735400.00000     5541.00000   790100.00000     5893.00000
    8    7   17   358800.00000     3348.00000   356800.00000     3331.00000
    8    7   18   139400.00000     2204.00000   142000.00000     2249.00000
    8    7   19    20720.00000     1870.00000    15500.00000     1797.00000
    8    7   20   205000.00000     2528.00000   208700.00000     2583.00000
    8    7   21   696000.00000     5322.00000   737400.00000     5595.00000
    8    7   22   119100.00000     2822.00000    99400.00000     2291.00000
    8    7   23    55730.00000     1870.00000    43330.00000     1864.00000
    8    7   24   380400.00000     3476.00000   387000.00000     3539.00000
    8    7   25    69220.00000     1912.00000    68710.00000     1984.00000
    8    7   26   409100.00000     3670.00000   428100.00000     3776.00000
    8    7   27   407200.00000     3668.00000   378800.00000     3514.00000
    8    7   28   277200.00000     2937.00000   309000.00000     3678.00000
    8    7   29   105300.00000     2077.00000    94230.00000     2075.00000
    8    7   30   677000.00000     5617.00000   613200.00000     6449.00000
    8    7   31   287400.00000     3044.00000   266600.00000     2920.00000
    8    7   32    97700.00000     2020.00000   110000.00000     2139.00000
    8    7   33    55390.00000     1797.00000    65270.00000     1957.00000
    8    7   34    51290.00000     1748.00000    42530.00000     1841.00000
    8    7   35   194600.00000     2607.00000   193600.00000     2553.00000
    8    7   36   537900.00000     4552.00000   532500.00000     4527.00000
    8    7   37    64930.00000     1783.00000    68070.00000     2074.00000
    8    7   38   729900.00000     6785.00000   673800.00000     7387.00000
    8    7   39    52960.00000     1649.00000    51220.00000     2315.00000
    8    7   40   206500.00000     3144.00000   216000.00000     3135.00000
    8    7   41   128200.00000     2754.00000   105600.00000     2636.00000
    8    7   42    64010.00000     2464.00000    74070.00000     2378.00000
    8    7   43    30720.00000     2416.00000    39000.00000     2208.00000
    8    7   44    46880.00000     2425.00000    47660.00000     2269.00000
    8    7   45   536100.00000     5095.00000   538700.00000     5088.00000
    8    7   46   148300.00000     2861.00000   134200.00000     2685.00000
    8    7   47   194900.00000     3112.00000   190400.00000     3018.00000
    8    7   48   173900.00000     2944.00000   179400.00000     2914.00000
    8    7   49    -1258.00000     2202.00000     4151.00000     2046.00000
    8    7   50    31680.00000     2313.00000    28800.00000     2050.00000
    8    7   51    44570.00000     2814.00000    51590.00000     2149.00000
    8    7   52    44250.00000     2616.00000    50910.00000     2117.00000
    8    7   53    59420.00000     2653.00000    67150.00000     2196.00000
    8    7   54   116700.00000     3016.00000    95530.00000     2271.00000
    8    7   55   106000.00000     2825.00000   105400.00000     2398.00000
    8    7   56   186400.00000     3178.00000   182600.00000     2837.00000
    8    7   57   280300.00000     3743.00000   260000.00000     3303.00000
    8    7   58    13290.00000     2356.00000    13850.00000     1835.00000
    8    7   59    46110.00000     2556.00000    56530.00000     2096.00000
    8    7   60   214100.00000     3328.00000   212300.00000     3067.00000
    8    7   61    34640.00000     2541.00000    36420.00000     1996.00000
    8    7   62    24150.00000     2475.00000    13170.00000     1848.00000
    8    7   63     1993.00000     1866.00000    11500.00000     2670.00000
    8    7   64    90580.00000     2905.00000    89050.00000     2902.00000
    8    7   65   142200.00000     3120.00000   139600.00000     3169.00000
    8    7   66    93320.00000     2888.00000    75060.00000     2864.00000
    8    7   67    53390.00000     2663.00000    49040.00000     2667.00000
    8    7   68     9567.00000     2487.00000    10230.00000     2528.00000
    8    7   69      352.00000     2504.00000    -2283.00000     2483.00000
    8    7   70    27050.00000     2580.00000    32160.00000     2630.00000
    8    7   71    28120.00000     2627.00000    20200.00000     2580.00000
    8    7   72    57110.00000     2672.00000    58480.00000     2683.00000
    8    7   73     1643.00000     2471.00000     4262.00000     2525.00000
    8    7   74    30800.00000     2570.00000    34400.00000     2671.00000
    8    7   75      686.29999     2517.00000     1761.00000     2569.00000
    8    7   76     4934.00000     2585.00000     2340.00000     2635.00000
    8    7   77     -999.90002     2610.00000     4619.00000     2693.00000
    8    7   78    11870.00000     2668.00000    14860.00000     2712.00000
    8    7   79    15240.00000     2724.00000    19210.00000     2745.00000
    8    7   80    32820.00000     2897.00000    35870.00000     2863.00000
    8    8    0    94120.00000     3002.00000    94120.00000     3002.00000
    8    8    1   563900.00000     4556.00000   563900.00000     4556.00000
    8    8    2   242600.00000     2782.00000   242600.00000     2782.00000
    8    8    3   118500.00000     2225.00000   118500.00000     2225.00000
    8    8    4   209600.00000     2622.00000   209600.00000     2622.00000
    8    8    5   724000.00000     5521.00000   724000.00000     5521.00000
    8    8    6   240100.00000     2807.00000   240100.00000     2807.00000
    8    8    7    11220.00000     1880.00000    11220.00000     1880.00000
    8    8    8   540700.00000     4442.00000   540700.00000     4442.00000
    8    8    9   169400.00000     2471.00000   169400.00000     2471.00000
    8    8   10   381400.00000     3549.00000   381400.00000     3549.00000
    8    8   11   522600.00000     4357.00000   522600.00000     4357.00000
    8    8   12   278000.00000     3029.00000   278000.00000     3029.00000
    8    8   13  2861000.00000    19030.00000  2861000.00000    19030.00000
    8    8   14     5708.00000     1925.00000     5708.00000     1925.00000
    8    8   15   423600.00000     3807.00000   423600.00000     3807.00000
    8    8   16   132500.00000     2316.00000   132500.00000     2316.00000
    8    8   17   759400.00000     5781.00000   759400.00000     5781.00000
    8    8   18    88630.00000     2140.00000    88630.00000     2140.00000
    8    8   19    38810.00000     1988.00000    38810.00000     1988.00000
    8    8   20   388800.00000     3633.00000   388800.00000     3633.00000
    8    8   21  1120000.00000     8015.00000  1120000.00000     8015.00000
    8    8   22   380200.00000     3562.00000   380200.00000     3562.00000
    8    8   23    65740.00000     2108.00000    65740.00000     2108.00000
    8    8   24    14500.00000     1944.00000    14500.00000     1944.00000
    8    8   25    65230.00000     2060.00000    65230.00000     2060.00000
    8    8   26     7713.00000     1898.00000     7713.00000     1898.00000
    8    8   27   327200.00000     3301.00000   327200.00000     3301.00000
    8    8   28   231200.00000     2820.00000   231200.00000     2820.00000
    8    8   29     8805.00000     1898.00000     8805.00000     1898.00000
    8    8   30   781800.00000     6016.00000   781800.00000     6016.00000
    8    8   31   625000.00000     5096.00000   625000.00000     5096.00000
    8    8   32    17530.00000     1953.00000    17530.00000     1953.00000
    8    8   33    54750.00000     2015.00000    54750.00000     2015.00000
    8    8   34   586300.00000     4872.00000   586300.00000     4872.00000
    8    8   35   460200.00000     4154.00000   460200.00000     4154.00000
    8    8   36   396000.00000     3783.00000   396000.00000     3783.00000
    8    8   37   268500.00000     3058.00000   268500.00000     3058.00000
    8    8   38     5102.00000     1822.00000     5102.00000     1822.00000
    8    8   39    53050.00000     1944.00000    53050.00000     1944.00000
    8    8   40    99770.00000     2130.00000    99770.00000     2130.00000
    8    8   41   234300.00000     2830.00000   234300.00000     2830.00000
    8    8   42     1437.00000     2154.00000     1437.00000     2154.00000
    8    8   43     9765.00000     1752.00000     9765.00000     1752.00000
    8    8   44   181300.00000     2665.00000   181300.00000     2665.00000
    8    8   45   114400.00000     2213.00000   114400.00000     2213.00000
    8    8   46    52760.00000     3107.00000    52760.00000     3107.00000
    8    8   47   341300.00000     4540.00000   341300.00000     4540.00000
    8    8   48    22460.00000     3042.00000    22460.00000     3042.00000
    8    8   49    51640.00000     3101.00000    51640.00000     3101.00000
    8    8   50   175700.00000     3572.00000   175700.00000     3572.00000
    8    8   51     2222.00000     2905.00000     2222.00000     2905.00000
    8    8   52     6734.00000     2864.00000     6734.00000     2864.00000
    8    8   53   192600.00000     3620.00000   192600.00000     3620.00000
    8    8   54     9736.00000     2816.00000     9736.00000     2816.00000
    8    8   55   220100.00000     3659.00000   220100.00000     3659.00000
    8    8   56    10940.00000     2695.00000    10940.00000     2695.00000
    8    8   57     9822.00000     2705.00000     9822.00000     2705.00000
    8    8   58     3170.00000     2739.00000     3170.00000     2739.00000
    8    8   59    46910.00000     2854.00000    46910.00000     2854.00000
    8    8   60    18640.00000     2708.00000    18640.00000     2708.00000
    8    8   61   171800.00000     3394.00000   171800.00000     3394.00000
    8    8   62    18950.00000     2732.00000    18950.00000     2732.00000
    8    8   63    58100.00000     2834.00000    58100.00000     2834.00000
    8    8   64   136700.00000     3197.00000   136700.00000     3197.00000
    8    8   65     2607.00000     2582.00000     2607.00000     2582.00000
    8    8   66     6214.00000     2547.00000     6214.00000     2547.00000
    8    8   67     3563.00000     2586.00000     3563.00000     2586.00000
    8    8   68     4622.00000     2600.00000     4622.00000     2600.00000
    8    8   69    19800.00000     2694.00000    19800.00000     2694.00000
    8    8   70      321.89999     2571.00000      321.89999     2571.00000
    8    8   71     6386.00000     2540.00000     6386.00000     2540.00000
    8    8   72     3929.00000     2495.00000     3929.00000     2495.00000
    8    8   73    -2066.00000     2477.00000    -2066.00000     2477.00000
    8    8   74    29990.00000     2590.00000    29990.00000     2590.00000
    8    8   75    62930.00000     2805.00000    62930.00000     2805.00000
    8    8   76     4498.00000     2705.00000     4498.00000     2705.00000
    8    8   77    68350.00000     3014.00000    68350.00000     3014.00000
    8    8   78    15060.00000     2768.00000    15060.00000     2768.00000
    8    8   79     1378.00000     2932.00000     1378.00000     2932.00000
    9    0    1   158400.00000     1998.00000   158400.00000     1998.00000
    9    0    2    18940.00000     1459.00000    18940.00000     1459.00000
    9    0    3     4826.00000     1435.00000     4826.00000     1435.00000
    9    0    4   147700.00000     1966.00000   147700.00000     1966.00000
    9    0    5    51050.00000     1569.00000    51050.00000     1569.00000
    9    0    6   158600.00000     2025.00000   158600.00000     2025.00000
    9    0    7    37650.00000     1517.00000    37650.00000     1517.00000
    9    0    8    63050.00000     1626.00000    63050.00000     1626.00000
    9    0    9    57390.00000     1604.00000    57390.00000     1604.00000
    9    0   10   200600.00000     2228.00000   200600.00000     2228.00000
    9    0   11    61740.00000     1610.00000    61740.00000     1610.00000
    9    0   12    13460.00000     1441.00000    13460.00000     1441.00000
    9    0   13   513800.00000     4018.00000   513800.00000     4018.00000
    9    0   14   880700.00000     6284.00000   880700.00000     6284.00000
    9    0   15   231500.00000     2398.00000   231500.00000     2398.00000
    9    0   16  1235000.00000     8503.00000  1235000.00000     8503.00000
    9    0   17    94830.00000     1731.00000    94830.00000     1731.00000
    9    0   18   133600.00000     1897.00000   133600.00000     1897.00000
    9    0   19    38890.00000     1568.00000    38890.00000     1568.00000
    9    0   20    83370.00000     1676.00000    83370.00000     1676.00000
    9    0   21    48980.00000     1596.00000    48980.00000     1596.00000
    9    0   22    94430.00000     1773.00000    94430.00000     1773.00000
    9    0   23    86550.00000     1726.00000    86550.00000     1726.00000
    9    0   24   100700.00000     1762.00000   100700.00000     1762.00000
    9    0   25   115400.00000     1841.00000   115400.00000     1841.00000
    9    0   26   279900.00000     2749.00000   279900.00000     2749.00000
    9    0   27    84790.00000     1733.00000    84790.00000     1733.00000
    9    0   28  2100000.00000    14100.00000  2100000.00000    14100.00000
    9    0   29   646200.00000     4959.00000   646200.00000     4959.00000
    9    0   30   935300.00000     6751.00000   935300.00000     6751.00000
    9    0   31   660000.00000     5047.00000   660000.00000     5047.00000
    9    0   32    27210.00000     1529.00000    27210.00000     1529.00000
    9    0   33    13760.00000     1494.00000    13760.00000     1494.00000
    9    0   34    80820.00000     1765.00000    80820.00000     1765.00000
    9    0   35     5136.00000     1522.00000     5136.00000     1522.00000
    9    0   36     2084.00000     1529.00000     2084.00000     1529.00000
    9    0   37   354400.00000     3304.00000   354400.00000     3304.00000
    9    0   38    11490.00000     1582.00000    11490.00000     1582.00000
    9    0   39    57070.00000     1734.00000    57070.00000     1734.00000
    9    0   40   336600.00000     3243.00000   336600.00000     3243.00000
    9    0   41   230900.00000     2657.00000   230900.00000     2657.00000
    9    0   42   259400.00000     2844.00000   259400.00000     2844.00000
    9    0   43   162900.00000     2301.00000   162900.00000     2301.00000
    9    0   44  1022000.00000     7511.00000  1022000.00000     7511.00000
    9    0   45   577300.00000     4788.00000   577300.00000     4788.00000
    9    0   46    78830.00000     1922.00000    78830.00000     1922.00000
    9    0   47    68190.00000     1857.00000    68190.00000     1857.00000
    9    0   48    74360.00000     1914.00000    74360.00000     1914.00000
    9    0   49    58440.00000     1922.00000    58440.00000     1922.00000
    9    0   50   577000.00000     4823.00000   577000.00000     4823.00000
    9    0   51    28120.00000     1779.00000    28120.00000     1779.00000
    9    0   52    80960.00000     1983.00000    80960.00000     1983.00000
    9    0   53    25970.00000     1773.00000    25970.00000     1773.00000
    9    0   54    16870.00000     1776.00000    16870.00000     1776.00000
    9    0   55     2544.00000     1771.00000     2544.00000     1771.00000
    9    0   56   460300.00000     4127.00000   460300.00000     4127.00000
    9    0   57   409600.00000     3815.00000   409600.00000     3815.00000
    9    0   58   106900.00000     2112.00000   106900.00000     2112.00000
    9    0   59   257000.00000     2893.00000   257000.00000     2893.00000
    9    0   60    66880.00000     1962.00000    66880.00000     1962.00000
    9    0   61    18640.00000     1708.00000    18640.00000     1708.00000
    9    0   62    13450.00000     1725.00000    13450.00000     1725.00000
    9    0   63     2350.00000     1736.00000     2350.00000     1736.00000
    9    0   64     8014.00000     1754.00000     8014.00000     1754.00000
    9    0   65    50590.00000     2029.00000    50590.00000     2029.00000
    9    0   66    78180.00000     2154.00000    78180.00000     2154.00000
    9    0   67     6764.00000     1719.00000     6764.00000     1719.00000
    9    0   68    76170.00000     1942.00000    76170.00000     1942.00000
    9    0   69    58290.00000     1892.00000    58290.00000     1892.00000
    9    0   70    70950.00000     1964.00000    70950.00000     1964.00000
    9    0   71    32420.00000     1896.00000    32420.00000     1896.00000
    9    0   72      903.20001     1806.00000      903.20001     1806.00000
    9    0   73    66600.00000     1953.00000    66600.00000     1953.00000
    9    0   74    26860.00000     1848.00000    26860.00000     1848.00000
    9    0   75    90820.00000     2159.00000    90820.00000     2159.00000
    9    0   76    35140.00000     1906.00000    35140.00000     1906.00000
    9    0   77    44880.00000     2283.00000    44880.00000     2283.00000
    9    0   78     3144.00000     2571.00000     3144.00000     2571.00000
    9    0   79    64400.00000     2829.00000    64400.00000     2829.00000
    9    0   80     8788.00000     2676.00000     8788.00000     2676.00000
    9    0   81    50250.00000     2905.00000    50250.00000     2905.00000
    9    0   82    17020.00000     2822.00000    17020.00000     2822.00000
    9    0   83    13330.00000     2862.00000    13330.00000     2862.00000
    9    1    0     9920.00000     1473.00000     9920.00000     1473.00000
    9    1    1   211300.00000     5329.00000   243700.00000     2522.00000
    9    1    2   115500.00000     1816.00000   118700.00000     1848.00000
    9    1    3    83930.00000     1773.00000   111400.00000     5089.00000
    9    1    4    75490.00000     1671.00000   109700.00000     7511.00000
    9    1    5    50070.00000     2188.00000    65060.00000     1621.00000
    9    1    6   190900.00000     2318.00000   238800.00000     9372.00000
    9    1    7   147600.00000     5849.00000   178100.00000     2109.00000
    9    1    8   111400.00000     1804.00000   110700.00000     1792.00000
    9    1    9   204700.00000     2271.00000   227300.00000     2377.00000
    9    1   10   179900.00000     2148.00000   210200.00000     5627.00000
    9    1   11   163400.00000     2267.00000   140200.00000     2826.00000
    9    1   12     9030.00000     1437.00000    12390.00000     1452.00000
    9    1   13   501700.00000     3947.00000   528000.00000     4094.00000
    9    1   14   165300.00000     2067.00000   170200.00000     2099.00000
    9    1   15    46170.00000     1538.00000    45910.00000     1546.00000
    9    1   16    86270.00000     5806.00000    60380.00000     1669.00000
    9    1   17   104700.00000     1784.00000   100200.00000     1764.00000
    9    1   18    96860.00000     1760.00000   111600.00000     1824.00000
    9    1   19   483800.00000     5860.00000   432100.00000     3834.00000
    9    1   20    78880.00000     1751.00000    91350.00000     1731.00000
    9    1   21    68590.00000     1684.00000    74370.00000     1807.00000
    9    1   22  1941000.00000    13040.00000  1876000.00000    12630.00000
    9    1   23   209100.00000     2341.00000   217500.00000     2391.00000
    9    1   24   722200.00000     5366.00000   706400.00000     5275.00000
    9    1   25   338100.00000     3082.00000   346000.00000     3138.00000
    9    1   26   209900.00000     2356.00000   250000.00000     5816.00000
    9    1   27    90750.00000     1748.00000    93700.00000     1772.00000
    9    1   28   605900.00000     4691.00000   546400.00000     6405.00000
    9    1   29   519100.00000     4181.00000   487000.00000     3987.00000
    9    1   30    25810.00000     1457.00000    41540.00000     2394.00000
    9    1   31   487900.00000     4010.00000   448000.00000     3786.00000
    9    1   32   742900.00000     5586.00000   731400.00000     5524.00000
    9    1   33    65240.00000     1598.00000    70970.00000     1836.00000
    9    1   34    39000.00000     1487.00000    32700.00000     1637.00000
    9    1   35   256500.00000     2738.00000   237500.00000     2766.00000
    9    1   36   137900.00000     2057.00000   124200.00000     2136.00000
    9    1   37   155300.00000     2226.00000   141100.00000     2295.00000
    9    1   38    53130.00000     2249.00000    57320.00000     2189.00000
    9    1   39   109300.00000     2457.00000   129100.00000     2734.00000
    9    1   40   197400.00000     2897.00000   199800.00000     2912.00000
    9    1   41   691800.00000     5896.00000   694700.00000     5921.00000
    9    1   42   232700.00000     3146.00000   246900.00000     3232.00000
    9    1   43   246500.00000     3234.00000   234500.00000     3195.00000
    9    1   44    66980.00000     2424.00000    62840.00000     2386.00000
    9    1   45   337900.00000     3809.00000   311400.00000     3671.00000
    9    1   46   503100.00000     4829.00000   467800.00000     4589.00000
    9    1   47   464000.00000     4565.00000   458200.00000     4557.00000
    9    1   48   990900.00000     7930.00000   973800.00000     7836.00000
    9    1   49   659800.00000     5833.00000   673900.00000     5932.00000
    9    1   50    84690.00000     2580.00000    72220.00000     2465.00000
    9    1   51     8920.00000     2317.00000     5449.00000     2262.00000
    9    1   52   284000.00000     3525.00000   266700.00000     3436.00000
    9    1   53    88330.00000     2550.00000    80160.00000     2469.00000
    9    1   54    68030.00000     2458.00000    59710.00000     2419.00000
    9    1   55   504100.00000     4853.00000   528200.00000     4947.00000
    9    1   56    40760.00000     2377.00000    48140.00000     2291.00000
    9    1   57    63140.00000     2383.00000    62360.00000     2581.00000
    9    1   58   207500.00000     3341.00000   230600.00000     3130.00000
    9    1   59    29910.00000     2245.00000    28090.00000     2138.00000
    9    1   60    42070.00000     2278.00000    35300.00000     2143.00000
    9    1   61    36100.00000     2252.00000    38440.00000     2151.00000
    9    1   62     1309.00000     2180.00000     4276.00000     2054.00000
    9    1   63    21310.00000     2204.00000    27190.00000     2153.00000
    9    1   64     2926.00000     2116.00000     2961.00000     2067.00000
    9    1   65   129500.00000     2603.00000   125700.00000     2528.00000
    9    1   66    27100.00000     2238.00000    20670.00000     2077.00000
    9    1   67    66790.00000     2319.00000    62710.00000     2181.00000
    9    1   68    18260.00000     2133.00000    16860.00000     2102.00000
    9    1   69    12500.00000     2134.00000    14440.00000     2098.00000
    9    1   70    14180.00000     1419.00000    17130.00000     2056.00000
    9    1   71    36070.00000     1934.00000    29420.00000     2160.00000
    9    1   72    63520.00000     2124.00000    64480.00000     2098.00000
    9    1   73    13110.00000     1848.00000    18740.00000     1942.00000
    9    1   74    89770.00000     2190.00000    90910.00000     2334.00000
    9    1   75    -1806.00000     1830.00000     1071.00000     1867.00000
    9    1   76     1653.00000     1576.00000     -829.50000     2070.00000
    9    1   77    11180.00000     2487.00000    12540.00000     2161.00000
    9    1   78     4813.00000     2659.00000     5716.00000     2142.00000
    9    1   79    22780.00000     2653.00000    24940.00000     2681.00000
    9    1   80      580.20001     2614.00000     2615.00000     2639.00000
    9    1   81     8967.00000     2719.00000    10600.00000     2602.00000
    9    1   82    18400.00000     2809.00000    23050.00000     2688.00000
    9    1   83   109000.00000     3291.00000   109100.00000     3173.00000
    9    2    0   222200.00000     2366.00000   222200.00000     2366.00000
    9    2    1    73180.00000     1707.00000    83600.00000     1733.00000
    9    2    2   126100.00000     1908.00000    97770.00000     7826.00000
    9    2    3   525800.00000     4094.00000   487700.00000     3995.00000
    9    2    4    10930.00000     1484.00000     6147.00000     1469.00000
    9    2    5     8985.00000     1458.00000    18810.00000     1497.00000
    9    2    6   139700.00000     3967.00000   113100.00000     1969.00000
    9    2    7    35940.00000     1611.00000    47090.00000     1578.00000
    9    2    8    85240.00000     1723.00000    96920.00000     1748.00000
    9    2    9   255400.00000    10850.00000   212900.00000     2299.00000
    9    2   10    47780.00000     1585.00000    41060.00000     1565.00000
    9    2   11   201000.00000     2452.00000   227500.00000     4073.00000
    9    2   12    68770.00000     1662.00000    60560.00000     1632.00000
    9    2   13   324000.00000     2903.00000   316400.00000     2874.00000
    9    2   14   703100.00000     5190.00000   705300.00000     5196.00000
    9    2   15    62640.00000     1653.00000    66750.00000     1652.00000
    9    2   16   383900.00000     3493.00000   421800.00000     3608.00000
    9    2   17    96210.00000     1775.00000    84650.00000     1733.00000
    9    2   18   361300.00000    13600.00000   281100.00000     2688.00000
    9    2   19   276000.00000     2705.00000   298400.00000     2933.00000
    9    2   20    99500.00000     2638.00000    79630.00000     1714.00000
    9    2   21   615800.00000     4706.00000   591000.00000     4554.00000
    9    2   22   286100.00000     2779.00000   259500.00000     2618.00000
    9    2   23   172200.00000     4532.00000   143500.00000     2011.00000
    9    2   24    17900.00000     1560.00000    30050.00000     1631.00000
    9    2   25   394000.00000     3423.00000   433800.00000     4849.00000
    9    2   26  1153000.00000     8100.00000  1180000.00000     8277.00000
    9    2   27   163300.00000     2126.00000   156800.00000     2093.00000
    9    2   28   607000.00000     4730.00000   635300.00000     4901.00000
    9    2   29   496300.00000     4184.00000   427500.00000    11650.00000
    9    2   30   273200.00000     2952.00000   300100.00000     3183.00000
    9    2   31   383300.00000     3532.00000   366900.00000     3682.00000
    9    2   32   143500.00000     2518.00000   149200.00000     2483.00000
    9    2   33  1092000.00000     8395.00000  1087000.00000     8351.00000
    9    2   34    65080.00000     2223.00000    57710.00000     2169.00000
    9    2   35    76620.00000     2305.00000    71870.00000     2219.00000
    9    2   36   386200.00000     3919.00000   373200.00000     3827.00000
    9    2   37   207000.00000     2969.00000   193700.00000     2885.00000
    9    2   38   479400.00000     4521.00000   442500.00000     4314.00000
    9    2   39   355500.00000     3835.00000   353000.00000     3790.00000
    9    2   40   242900.00000     3228.00000   238200.00000     3194.00000
    9    2   41    15350.00000     2306.00000    12260.00000     2259.00000
    9    2   42   299900.00000     3564.00000   285000.00000     3478.00000
    9    2   43   713900.00000     6101.00000   762700.00000     6429.00000
    9    2   44    79330.00000     2559.00000    76670.00000     2575.00000
    9    2   45   229800.00000     3276.00000   252800.00000     3448.00000
    9    2   46   314800.00000     3726.00000   319800.00000     3747.00000
    9    2   47   250400.00000     3396.00000   283700.00000     3575.00000
    9    2   48   165100.00000     2968.00000   154600.00000     3084.00000
    9    2   49   428100.00000     4398.00000   425500.00000     4418.00000
    9    2   50   410100.00000     4271.00000   416500.00000     4364.00000
    9    2   51   140300.00000     2842.00000   143600.00000     3085.00000
    9    2   52   212800.00000     3168.00000   234100.00000     3276.00000
    9    2   53    45530.00000     2415.00000    45750.00000     2388.00000
    9    2   54   337400.00000     3829.00000   335400.00000     3823.00000
    9    2   55   122700.00000     2734.00000   121500.00000     2635.00000
    9    2   56    15180.00000     2337.00000    19780.00000     2272.00000
    9    2   57   181100.00000     2996.00000   181000.00000     2932.00000
    9    2   58   108000.00000     2610.00000    96670.00000     2472.00000
    9    2   59    54530.00000     2411.00000    65890.00000     2332.00000
    9    2   60    44410.00000     2337.00000    45840.00000     2266.00000
    9    2   61    35490.00000     2265.00000    35780.00000     2210.00000
    9    2   62    19890.00000     2273.00000    29020.00000     2221.00000
    9    2   63    53930.00000     2380.00000    54920.00000     2279.00000
    9    2   64    31310.00000     2304.00000    37160.00000     2179.00000
    9    2   65     2702.00000     2206.00000     2319.00000     2056.00000
    9    2   66    40990.00000     2288.00000    35840.00000     2172.00000
    9    2   67    24350.00000     2311.00000    25920.00000     2129.00000
    9    2   68     9380.00000     2211.00000     9767.00000     2073.00000
    9    2   69    36310.00000     2251.00000    47520.00000     2173.00000
    9    2   70    70960.00000     2321.00000    66100.00000     2281.00000
    9    2   71    12140.00000     2180.00000    13200.00000     2129.00000
    9    2   72    12310.00000     2241.00000    12000.00000     2128.00000
    9    2   73     2899.00000     2249.00000     2299.00000     2056.00000
    9    2   74    37930.00000     2350.00000    35260.00000     2248.00000
    9    2   75    -1137.00000     2263.00000     3755.00000     2198.00000
    9    2   76    10170.00000     2279.00000    12770.00000     2191.00000
    9    2   77    60700.00000     2444.00000    59620.00000     2386.00000
    9    2   78    17570.00000     2584.00000    17900.00000     2350.00000
    9    2   79     6194.00000     2672.00000    10240.00000     2649.00000
    9    2   80    13040.00000     2802.00000    10370.00000     2653.00000
    9    2   81     4060.00000     2780.00000     2470.00000     2657.00000
    9    2   82     4653.00000     3249.00000     9207.00000     2790.00000
    9    3    0   771600.00000     5620.00000   771600.00000     5620.00000
    9    3    1     6709.00000     1526.00000     6097.00000     1511.00000
    9    3    2   714100.00000    14910.00000   623000.00000     4858.00000
    9    3    3   776200.00000     5658.00000   837400.00000     6028.00000
    9    3    4    34080.00000     1669.00000    24070.00000     1549.00000
    9    3    5     3429.00000     1512.00000     4197.00000     1477.00000
    9    3    6   103900.00000     1827.00000   111800.00000     1878.00000
    9    3    7    52640.00000     2440.00000    71390.00000     1721.00000
    9    3    8   253000.00000     2544.00000   262000.00000     2600.00000
    9    3    9    66870.00000     1679.00000    57540.00000     1653.00000
    9    3   10   422700.00000     3491.00000   388000.00000     3807.00000
    9    3   11   192500.00000     2231.00000   249400.00000    10270.00000
    9    3   12   166500.00000     2112.00000   180800.00000     2177.00000
    9    3   13   159700.00000     2063.00000   149400.00000     2031.00000
    9    3   14    65380.00000     2829.00000    45270.00000     1631.00000
    9    3   15   113200.00000     1938.00000   147600.00000     9961.00000
    9    3   16    60590.00000     1709.00000    51000.00000     1639.00000
    9    3   17   470800.00000     4256.00000   516700.00000     4090.00000
    9    3   18   746700.00000    12670.00000   652100.00000     4924.00000
    9    3   19    65540.00000     2119.00000    81110.00000     1772.00000
    9    3   20   292200.00000     3206.00000   322400.00000     3319.00000
    9    3   21   317900.00000     2975.00000   320000.00000     2977.00000
    9    3   22   239300.00000     2560.00000   254700.00000     2626.00000
    9    3   23   122100.00000     1946.00000   109900.00000     1884.00000
    9    3   24   311100.00000     3356.00000   280000.00000     2794.00000
    9    3   25  1188000.00000     8323.00000  1180000.00000     8282.00000
    9    3   26   157500.00000     2089.00000   141500.00000     2049.00000
    9    3   27   379600.00000     3367.00000   357300.00000     3411.00000
    9    3   28   146800.00000     2246.00000   163600.00000     2345.00000
    9    3   29   284000.00000     3074.00000   315400.00000     3741.00000
    9    3   30   780100.00000     6301.00000   717700.00000     5920.00000
    9    3   31   546800.00000     4840.00000   547700.00000     4842.00000
    9    3   32   470400.00000     4374.00000   473500.00000     4387.00000
    9    3   33    42500.00000     2192.00000    34480.00000     2135.00000
    9    3   34   169000.00000     2733.00000   161400.00000     2673.00000
    9    3   35   493100.00000     4591.00000   485900.00000     4531.00000
    9    3   36   361900.00000     3825.00000   392300.00000     4024.00000
    9    3   37   445200.00000     4359.00000   423600.00000     4210.00000
    9    3   38   624900.00000     5495.00000   665900.00000     5701.00000
    9    3   39    29260.00000     2399.00000    31960.00000     2306.00000
    9    3   40   254400.00000     3360.00000   269300.00000     3378.00000
    9    3   41    18540.00000     2414.00000    21420.00000     2329.00000
    9    3   42   257200.00000     3482.00000   286200.00000     3553.00000
    9    3   43   178700.00000     3032.00000   159400.00000     2920.00000
    9    3   44   379000.00000     4100.00000   369800.00000     4070.00000
    9    3   45   140300.00000     2895.00000   134900.00000     2839.00000
    9    3   46   340400.00000     4263.00000   307500.00000     3718.00000
    9    3   47    59520.00000     2591.00000    75500.00000     3018.00000
    9    3   48    35660.00000     2557.00000    27570.00000     2415.00000
    9    3   49   533800.00000     5072.00000   536400.00000     5076.00000
    9    3   50   483300.00000     4741.00000   483300.00000     4733.00000
    9    3   51   199400.00000     3154.00000   207800.00000     3150.00000
    9    3   52   120000.00000     2782.00000   129800.00000     2728.00000
    9    3   53   154700.00000     2924.00000   141000.00000     2759.00000
    9    3   54    94340.00000     2662.00000    89850.00000     2515.00000
    9    3   55    54430.00000     2506.00000    41650.00000     2303.00000
    9    3   56    83560.00000     2607.00000    89670.00000     2477.00000
    9    3   57     7450.00000     2352.00000    13360.00000     2196.00000
    9    3   58    19040.00000     2342.00000    19450.00000     2173.00000
    9    3   59    42850.00000     2389.00000    31850.00000     2263.00000
    9    3   60    42670.00000     2387.00000    48560.00000     2310.00000
    9    3   61   115000.00000     2652.00000   105400.00000     2523.00000
    9    3   62    88000.00000     2497.00000    77840.00000     2396.00000
    9    3   63    21060.00000     2335.00000    17920.00000     2154.00000
    9    3   64    30480.00000     2300.00000    31600.00000     2156.00000
    9    3   65    22240.00000     2311.00000    28050.00000     2189.00000
    9    3   66    64760.00000     2408.00000    58770.00000     2256.00000
    9    3   67     4378.00000     2260.00000     8927.00000     2138.00000
    9    3   68    85420.00000     2507.00000    97340.00000     2439.00000
    9    3   69     2374.00000     2190.00000    -3909.00000     2143.00000
    9    3   70    -3234.00000     2203.00000     -843.70001     2147.00000
    9    3   71      346.20001     2206.00000     2778.00000     2086.00000
    9    3   72    41310.00000     2312.00000    40920.00000     2223.00000
    9    3   73    51650.00000     2366.00000    42570.00000     2297.00000
    9    3   74    17240.00000     2316.00000    24920.00000     2236.00000
    9    3   75    26550.00000     2346.00000    29760.00000     2194.00000
    9    3   76     6631.00000     2286.00000     8847.00000     2183.00000
    9    3   77    23490.00000     2369.00000    31650.00000     2306.00000
    9    3   78    29990.00000     2417.00000    37140.00000     2359.00000
    9    3   79    43930.00000     2840.00000    43310.00000     2348.00000
    9    3   80    26830.00000     3084.00000    31290.00000     2658.00000
    9    3   81     5762.00000     3019.00000    11000.00000     3232.00000
    9    3   82    -2091.00000     3160.00000     -310.70001     3237.00000
    9    4    0     8889.00000     1547.00000     8889.00000     1547.00000
    9    4    1   272800.00000     2728.00000   281400.00000     2751.00000
    9    4    2   238600.00000     2540.00000   277900.00000     4990.00000
    9    4    3   558300.00000     4342.00000   514900.00000     4087.00000
    9    4    4    67180.00000     1721.00000    78600.00000     1777.00000
    9    4    5    94670.00000     2088.00000   112300.00000     2066.00000
    9    4    6   240700.00000     2692.00000   300400.00000    11710.00000
    9    4    7   213600.00000     2389.00000   201200.00000     2454.00000
    9    4    8   118200.00000     1929.00000   103600.00000     1911.00000
    9    4    9   226700.00000     2437.00000   226500.00000     2471.00000
    9    4   10   166600.00000     5371.00000   197500.00000     2587.00000
    9    4   11   338700.00000     3079.00000   316900.00000     2972.00000
    9    4   12    85800.00000     1871.00000   101700.00000     2092.00000
    9    4   13    24360.00000     1618.00000    20530.00000     1604.00000
    9    4   14   117900.00000     2025.00000   113200.00000     1974.00000
    9    4   15   377400.00000     3320.00000   375700.00000     3324.00000
    9    4   16    27430.00000     1613.00000    30580.00000     1716.00000
    9    4   17   601000.00000     4641.00000   559400.00000     4420.00000
    9    4   18    40430.00000     1660.00000    51260.00000     1745.00000
    9    4   19   536200.00000     5374.00000   491800.00000     4010.00000
    9    4   20    42080.00000     1667.00000    42720.00000     1701.00000
    9    4   21   247900.00000     4331.00000   223300.00000     2503.00000
    9    4   22   313300.00000     3006.00000   323100.00000     3069.00000
    9    4   23   979100.00000     7008.00000  1037000.00000     7396.00000
    9    4   24   660800.00000     5253.00000   714300.00000     5396.00000
    9    4   25   205500.00000     2410.00000   203200.00000     2428.00000
    9    4   26   118100.00000     2647.00000    98310.00000     2427.00000
    9    4   27   375100.00000     3414.00000   388100.00000     3472.00000
    9    4   28   600000.00000     4748.00000   553800.00000     4681.00000
    9    4   29   251000.00000     2724.00000   255300.00000     3139.00000
    9    4   30    58360.00000     2248.00000    43120.00000     2153.00000
    9    4   31   400300.00000     3993.00000   413500.00000     4071.00000
    9    4   32   361900.00000     3781.00000   314300.00000     8847.00000
    9    4   33   102100.00000     2505.00000   103600.00000     2453.00000
    9    4   34    96350.00000     2477.00000    96990.00000     2468.00000
    9    4   35   348900.00000     3790.00000   362800.00000     3861.00000
    9    4   36   326300.00000     3684.00000   310900.00000     3592.00000
    9    4   37   213200.00000     3129.00000   231500.00000     3160.00000
    9    4   38   440300.00000     4383.00000   445400.00000     4385.00000
    9    4   39   229600.00000     3245.00000   230700.00000     3204.00000
    9    4   40   604400.00000     5420.00000   590100.00000     5345.00000
    9    4   41   106700.00000     2746.00000    87370.00000     2566.00000
    9    4   42    56690.00000     2560.00000    45400.00000     2480.00000
    9    4   43    49380.00000     2541.00000    35500.00000     2616.00000
    9    4   44   180300.00000     3058.00000   182900.00000     3035.00000
    9    4   45    89340.00000     2713.00000   108500.00000     2730.00000
    9    4   46   296300.00000     3670.00000   289500.00000     3637.00000
    9    4   47   177900.00000     3113.00000   195100.00000     3142.00000
    9    4   48   263400.00000     3520.00000   274800.00000     3540.00000
    9    4   49   179200.00000     3112.00000   201600.00000     3173.00000
    9    4   50   425500.00000     4408.00000   419600.00000     4363.00000
    9    4   51   592800.00000     5431.00000   603600.00000     5505.00000
    9    4   52   254600.00000     3477.00000   249000.00000     3358.00000
    9    4   53    46260.00000     2505.00000    43890.00000     2403.00000
    9    4   54   103400.00000     2699.00000   108900.00000     2618.00000
    9    4   55   134100.00000     2792.00000   148700.00000     2782.00000
    9    4   56   265200.00000     3413.00000   239100.00000     3555.00000
    9    4   57    43950.00000     2418.00000    39220.00000     2270.00000
    9    4   58    17930.00000     2316.00000    19040.00000     2188.00000
    9    4   59    94260.00000     2536.00000    82960.00000     2406.00000
    9    4   60     6869.00000     2264.00000     9904.00000     2127.00000
    9    4   61    39050.00000     2312.00000    39280.00000     2230.00000
    9    4   62    18720.00000     2315.00000    15240.00000     2128.00000
    9    4   63      351.00000     2229.00000     1906.00000     2057.00000
    9    4   64     5747.00000     2260.00000    11150.00000     2058.00000
    9    4   65    22280.00000     2298.00000    24050.00000     2120.00000
    9    4   66    27140.00000     2340.00000    29270.00000     2182.00000
    9    4   67    13580.00000     2269.00000    14260.00000     2109.00000
    9    4   68    12690.00000     2232.00000     7365.00000     2098.00000
    9    4   69    98050.00000     2523.00000   103900.00000     2461.00000
    9    4   70    13730.00000     2237.00000    14720.00000     2043.00000
    9    4   71     9132.00000     2215.00000     7344.00000     2005.00000
    9    4   72    69630.00000     2411.00000    72680.00000     2304.00000
    9    4   73     -885.09998     2233.00000    -1931.00000     2090.00000
    9    4   74     7372.00000     2310.00000     8728.00000     2155.00000
    9    4   75    30900.00000     2345.00000    25490.00000     2216.00000
    9    4   76    16870.00000     2331.00000    12340.00000     2223.00000
    9    4   77    -3815.00000     2323.00000     -915.79999     2256.00000
    9    4   78    28470.00000     2808.00000    36240.00000     2344.00000
    9    4   79    42500.00000     3209.00000    39830.00000     2676.00000
    9    4   80      922.09998     3069.00000     5745.00000     2526.00000
    9    4   81    12260.00000     3115.00000    14660.00000     2955.00000
    9    5    0    16830.00000     1648.00000    16830.00000     1648.00000
    9    5    1   732300.00000     5450.00000   737800.00000     5480.00000
    9    5    2   347300.00000     3167.00000   358300.00000     3220.00000
    9    5    3    71750.00000     2249.00000    56630.00000     1851.00000
    9    5    4     9243.00000     1632.00000     3972.00000     1619.00000
    9    5    5    41130.00000     1734.00000    27210.00000     1687.00000
    9    5    6   166600.00000     2231.00000   157900.00000     2207.00000
    9    5    7   120200.00000     2324.00000   142500.00000     2961.00000
    9    5    8    35180.00000     1706.00000    35340.00000     1754.00000
    9    5    9     1082.00000     1609.00000     -239.60001     1652.00000
    9    5   10   142800.00000     5953.00000   111900.00000     2001.00000
    9    5   11   327300.00000     3087.00000   314100.00000     3040.00000
    9    5   12   240900.00000     2634.00000   267600.00000     3127.00000
    9    5   13   340100.00000     3287.00000   357900.00000     3291.00000
    9    5   14    70960.00000     1872.00000    78410.00000     1941.00000
    9    5   15   281900.00000     4386.00000   318900.00000     3164.00000
    9    5   16   102100.00000     1991.00000   129200.00000     4684.00000
    9    5   17   353800.00000     3631.00000   402400.00000     5871.00000
    9    5   18    70890.00000     1982.00000    48310.00000     3959.00000
    9    5   19   693200.00000     5257.00000   748000.00000     5623.00000
    9    5   20   628000.00000     4881.00000   647300.00000     5006.00000
    9    5   21    49260.00000     1764.00000    60100.00000     1874.00000
    9    5   22    88770.00000     1906.00000    88130.00000     1990.00000
    9    5   23  1182000.00000     8322.00000  1103000.00000     7865.00000
    9    5   24  1201000.00000     8459.00000  1282000.00000     8981.00000
    9    5   25   306400.00000     3037.00000   285000.00000     3065.00000
    9    5   26   976700.00000     7060.00000  1003000.00000     7254.00000
    9    5   27   394400.00000     3535.00000   362200.00000     3860.00000
    9    5   28   180000.00000     2330.00000   172500.00000     2329.00000
    9    5   29   135300.00000     2121.00000   123200.00000     2247.00000
    9    5   30    99080.00000     1884.00000   108700.00000     2150.00000
    9    5   31   413700.00000     4133.00000   442000.00000     4277.00000
    9    5   32    13420.00000     2303.00000    13190.00000     2217.00000
    9    5   33   867000.00000     7017.00000   845000.00000     6876.00000
    9    5   34  1047000.00000     8226.00000  1011000.00000     7986.00000
    9    5   35   323600.00000     3713.00000   313300.00000     3664.00000
    9    5   36   328600.00000     3748.00000   367700.00000     5591.00000
    9    5   37    25710.00000     2369.00000    36170.00000     2361.00000
    9    5   38    83660.00000     2617.00000    96240.00000     2636.00000
    9    5   39   424300.00000     4537.00000   455900.00000     4547.00000
    9    5   40    56800.00000     2576.00000    54120.00000     2582.00000
    9    5   41   337000.00000     3895.00000   344000.00000     3922.00000
    9    5   42   106800.00000     2794.00000   101900.00000     2704.00000
    9    5   43    95070.00000     2759.00000    80440.00000     2644.00000
    9    5   44   128000.00000     2932.00000   136500.00000     2869.00000
    9    5   45    25310.00000     2582.00000    19030.00000     2438.00000
    9    5   46   152700.00000     3006.00000   150000.00000     2929.00000
    9    5   47   249900.00000     3461.00000   242200.00000     3413.00000
    9    5   48     6248.00000     2470.00000    21810.00000     2385.00000
    9    5   49    31990.00000     2527.00000    49740.00000     2517.00000
    9    5   50    72160.00000     2660.00000    90980.00000     2612.00000
    9    5   51   128600.00000     2827.00000   127000.00000     2724.00000
    9    5   52   168700.00000     3019.00000   180300.00000     2942.00000
    9    5   53    52860.00000     2535.00000    66680.00000     2448.00000
    9    5   54    47230.00000     2479.00000    42830.00000     2312.00000
    9    5   55    64140.00000     2519.00000    71830.00000     2393.00000
    9    5   56   153800.00000     2906.00000   147600.00000     2684.00000
    9    5   57   106200.00000     2617.00000   105900.00000     2485.00000
    9    5   58    29890.00000     2342.00000    26440.00000     2179.00000
    9    5   59    32480.00000     2333.00000    33980.00000     2167.00000
    9    5   60    27620.00000     2354.00000    29900.00000     2149.00000
    9    5   61   130900.00000     2720.00000   128400.00000     2539.00000
    9    5   62    82160.00000     2529.00000    76000.00000     2298.00000
    9    5   63    74460.00000     2531.00000    74820.00000     2257.00000
    9    5   64    13450.00000     2301.00000     9158.00000     2044.00000
    9    5   65     9553.00000     2245.00000    10840.00000     2047.00000
    9    5   66     8988.00000     2225.00000    11640.00000     2035.00000
    9    5   67     7766.00000     2196.00000     8140.00000     2020.00000
    9    5   68    54010.00000     2278.00000    43220.00000     2154.00000
    9    5   69    25750.00000     2202.00000    29060.00000     2126.00000
    9    5   70    11420.00000     2218.00000     9159.00000     2049.00000
    9    5   71    17320.00000     2233.00000    16390.00000     2057.00000
    9    5   72    54560.00000     2382.00000    63230.00000     2280.00000
    9    5   73    46590.00000     2360.00000    43520.00000     2261.00000
    9    5   74     3978.00000     2258.00000     5384.00000     2101.00000
    9    5   75     9088.00000     2214.00000    12040.00000     2138.00000
    9    5   76     4346.00000     2465.00000     4357.00000     2253.00000
    9    5   77     7042.00000     2584.00000     5164.00000     2589.00000
    9    5   78     1392.00000     2678.00000     2386.00000     2575.00000
    9    5   79     8531.00000     2621.00000    13490.00000     2638.00000
    9    5   80    16780.00000     3107.00000    28020.00000     2845.00000
    9    5   81     5500.00000     3064.00000     6658.00000     3359.00000
    9    6    0   955700.00000     6889.00000   955700.00000     6889.00000
    9    6    1   190900.00000     2527.00000   170000.00000     2382.00000
    9    6    2    58570.00000     1913.00000    73810.00000     2168.00000
    9    6    3   215400.00000     2557.00000   227400.00000     2650.00000
    9    6    4   104600.00000     2392.00000    86540.00000     2025.00000
    9    6    5    19430.00000     1764.00000    17180.00000     1758.00000
    9    6    6   346000.00000     3256.00000   326200.00000     3173.00000
    9    6    7   769900.00000    13370.00000   880600.00000     6427.00000
    9    6    8    40060.00000     1850.00000    37500.00000     1853.00000
    9    6    9     4213.00000     1766.00000     2596.00000     1758.00000
    9    6   10   161400.00000     2342.00000   135500.00000     3255.00000
    9    6   11   687800.00000     5261.00000   730100.00000     5532.00000
    9    6   12   347600.00000     6306.00000   307100.00000     3151.00000
    9    6   13    97350.00000     2068.00000    84990.00000     2045.00000
    9    6   14   267700.00000     2847.00000   259100.00000     2844.00000
    9    6   15    42140.00000     1839.00000    51420.00000     1911.00000
    9    6   16    12460.00000     1762.00000    11790.00000     1828.00000
    9    6   17   921200.00000     6692.00000   942100.00000     6848.00000
    9    6   18    40700.00000     1874.00000    44660.00000     1926.00000
    9    6   19  1039000.00000     7445.00000  1057000.00000     7577.00000
    9    6   20  1230000.00000     8643.00000  1224000.00000     8620.00000
    9    6   21  1034000.00000     7417.00000  1081000.00000     7733.00000
    9    6   22   237500.00000     2799.00000   198300.00000     6442.00000
    9    6   23  1354000.00000     9445.00000  1270000.00000     8936.00000
    9    6   24   314400.00000     3125.00000   324000.00000     3238.00000
    9    6   25   506800.00000     4232.00000   539300.00000     4475.00000
    9    6   26   354700.00000     3379.00000   338900.00000     3319.00000
    9    6   27    56830.00000     1884.00000    68890.00000     2000.00000
    9    6   28   148500.00000     2276.00000   133700.00000     2248.00000
    9    6   29   641500.00000     5077.00000   642300.00000     5111.00000
    9    6   30    87240.00000     1932.00000    82870.00000     1974.00000
    9    6   31   122700.00000     2129.00000   131000.00000     2239.00000
    9    6   32    22740.00000     1584.00000    24200.00000     1944.00000
    9    6   33   219500.00000     2717.00000   202800.00000     2835.00000
    9    6   34   208200.00000     3107.00000   226300.00000     3191.00000
    9    6   35   249000.00000     3345.00000   220100.00000     3169.00000
    9    6   36   318500.00000     3791.00000   328200.00000     3794.00000
    9    6   37   395700.00000     4201.00000   342900.00000     8119.00000
    9    6   38   219300.00000     3263.00000   210900.00000     3187.00000
    9    6   39   247400.00000     4098.00000   213700.00000     3329.00000
    9    6   40    49120.00000     2590.00000    48540.00000     2502.00000
    9    6   41   271200.00000     3569.00000   289700.00000     3657.00000
    9    6   42    73030.00000     3008.00000    96110.00000     3134.00000
    9    6   43   212900.00000     3296.00000   201400.00000     3204.00000
    9    6   44   454700.00000     4648.00000   475000.00000     4705.00000
    9    6   45    45420.00000     2617.00000    57620.00000     2563.00000
    9    6   46   303600.00000     3804.00000   313100.00000     3796.00000
    9    6   47   113800.00000     2841.00000   123000.00000     2787.00000
    9    6   48    24450.00000     2506.00000    22390.00000     2356.00000
    9    6   49   122100.00000     2876.00000   130300.00000     2747.00000
    9    6   50   104700.00000     2797.00000   111100.00000     2615.00000
    9    6   51   445100.00000     4577.00000   459700.00000     4558.00000
    9    6   52    46280.00000     2537.00000    50430.00000     2359.00000
    9    6   53    15710.00000     2421.00000     6190.00000     2196.00000
    9    6   54   255300.00000     3417.00000   269000.00000     3420.00000
    9    6   55   360400.00000     4003.00000   364600.00000     3967.00000
    9    6   56    44470.00000     2449.00000    43050.00000     2219.00000
    9    6   57     5182.00000     2309.00000     9195.00000     2068.00000
    9    6   58    32900.00000     2293.00000    34200.00000     2131.00000
    9    6   59    20290.00000     2255.00000    19250.00000     2044.00000
    9    6   60     4335.00000     2231.00000     4876.00000     2068.00000
    9    6   61   102600.00000     2530.00000    92880.00000     2387.00000
    9    6   62    37380.00000     2308.00000    44040.00000     2185.00000
    9    6   63    24400.00000     2281.00000    25090.00000     2055.00000
    9    6   64    28210.00000     2301.00000    31660.00000     2101.00000
    9    6   65    14340.00000     2188.00000    13530.00000     1966.00000
    9    6   66    90000.00000     2509.00000    91750.00000     2278.00000
    9    6   67    19990.00000     2165.00000    28040.00000     2041.00000
    9    6   68     5474.00000     2189.00000     9115.00000     2074.00000
    9    6   69     6976.00000     2202.00000    17860.00000     2056.00000
    9    6   70    35370.00000     2300.00000    40710.00000     2069.00000
    9    6   71    20860.00000     2310.00000    19850.00000     2041.00000
    9    6   72    61400.00000     2449.00000    62350.00000     2248.00000
    9    6   73    21570.00000     2181.00000    23350.00000     2174.00000
    9    6   74    31830.00000     2612.00000    27660.00000     2191.00000
    9    6   75     1276.00000     2589.00000     5632.00000     2607.00000
    9    6   76    13700.00000     2693.00000    12000.00000     2622.00000
    9    6   77    24180.00000     2788.00000    18660.00000     2630.00000
    9    6   78    51880.00000     2858.00000    55360.00000     2835.00000
    9    6   79    13200.00000     2709.00000    16670.00000     2806.00000
    9    6   80     7857.00000     3229.00000    13110.00000     3185.00000
    9    7    0   166700.00000     2441.00000   166700.00000     2441.00000
    9    7    1    19150.00000     1888.00000    18130.00000     1892.00000
    9    7    2    57220.00000     2001.00000    51440.00000     1998.00000
    9    7    3   146100.00000     2344.00000   162000.00000     2513.00000
    9    7    4   133700.00000     2851.00000   111600.00000     2380.00000
    9    7    5   314900.00000     7237.00000   267800.00000     2944.00000
    9    7    6   183100.00000     2532.00000   180600.00000     2544.00000
    9    7    7   722900.00000     5544.00000   701800.00000     5412.00000
    9    7    8    72900.00000     2454.00000    91190.00000     2215.00000
    9    7    9   547300.00000     4485.00000   523400.00000     4356.00000
    9    7   10   433900.00000     3964.00000   387600.00000     5105.00000
    9    7   11   387700.00000     3583.00000   431000.00000     4952.00000
    9    7   12   139900.00000     2325.00000   124000.00000     2308.00000
    9    7   13   456700.00000     3976.00000   455700.00000     3995.00000
    9    7   14   233100.00000     2779.00000   219000.00000     2706.00000
    9    7   15  1261000.00000     8867.00000  1253000.00000     8833.00000
    9    7   16    19840.00000     1906.00000    18570.00000     1967.00000
    9    7   17   228100.00000     2769.00000   230100.00000     2807.00000
    9    7   18  1204000.00000     9810.00000  1099000.00000     7895.00000
    9    7   19   335800.00000     3321.00000   328400.00000     3318.00000
    9    7   20   146200.00000     2812.00000   168200.00000     2591.00000
    9    7   21   244600.00000     2859.00000   236800.00000     2864.00000
    9    7   22   949200.00000     6967.00000   957200.00000     7029.00000
    9    7   23   449700.00000     3981.00000   441400.00000     3938.00000
    9    7   24    51450.00000     2123.00000    37750.00000     2029.00000
    9    7   25   554000.00000     5785.00000   499700.00000     4602.00000
    9    7   26    11760.00000     1888.00000    11350.00000     1957.00000
    9    7   27    10260.00000     1876.00000    15120.00000     1970.00000
    9    7   28   153800.00000     2443.00000   153700.00000     2482.00000
    9    7   29   598700.00000     4905.00000   612600.00000     5004.00000
    9    7   30   181200.00000     2554.00000   182400.00000     2640.00000
    9    7   31   342300.00000     3422.00000   331600.00000     3413.00000
    9    7   32    15650.00000     1844.00000    13240.00000     1952.00000
    9    7   33  1154000.00000     8354.00000  1129000.00000     8220.00000
    9    7   34   513700.00000     4479.00000   517900.00000     4541.00000
    9    7   35    61280.00000     1894.00000    67140.00000     2253.00000
    9    7   36   366200.00000     4068.00000   346000.00000     3978.00000
    9    7   37  1355000.00000     9904.00000  1339000.00000    10260.00000
    9    7   38   272200.00000     3581.00000   258900.00000     3491.00000
    9    7   39    45080.00000     2589.00000    42470.00000     2497.00000
    9    7   40    95150.00000     2765.00000    78730.00000     2597.00000
    9    7   41    48390.00000     2611.00000    49450.00000     2473.00000
    9    7   42   299400.00000     3732.00000   273900.00000     3579.00000
    9    7   43   214600.00000     3324.00000   241100.00000     3741.00000
    9    7   44   106800.00000     2814.00000   113500.00000     2720.00000
    9    7   45   208900.00000     3300.00000   225000.00000     3293.00000
    9    7   46   253700.00000     3473.00000   256500.00000     3456.00000
    9    7   47    10500.00000     2385.00000     7853.00000     2250.00000
    9    7   48   123100.00000     2792.00000   136400.00000     2725.00000
    9    7   49    30340.00000     2382.00000    28190.00000     2206.00000
    9    7   50    21250.00000     2391.00000    13910.00000     2167.00000
    9    7   51     3918.00000     2362.00000     1232.00000     2108.00000
    9    7   52     7684.00000     2315.00000    19890.00000     2096.00000
    9    7   53    55190.00000     2428.00000    64840.00000     2290.00000
    9    7   54    48940.00000     2358.00000    50140.00000     2174.00000
    9    7   55    30330.00000     2300.00000    28350.00000     2051.00000
    9    7   56   270100.00000     3424.00000   259800.00000     3299.00000
    9    7   57   133800.00000     2681.00000   131900.00000     2540.00000
    9    7   58    10770.00000     2224.00000    17980.00000     1956.00000
    9    7   59    21800.00000     2160.00000    26340.00000     2050.00000
    9    7   60   106900.00000     2522.00000   112800.00000     2439.00000
    9    7   61    10390.00000     2122.00000     9743.00000     1948.00000
    9    7   62    23630.00000     2108.00000    28720.00000     1981.00000
    9    7   63    18600.00000     2054.00000    27970.00000     1969.00000
    9    7   64   107600.00000     2513.00000   104100.00000     2396.00000
    9    7   65    70400.00000     2400.00000    82100.00000     2287.00000
    9    7   66    21730.00000     2430.00000    17360.00000     2019.00000
    9    7   67    86500.00000     3054.00000   105900.00000     2355.00000
    9    7   68    33490.00000     2491.00000    31110.00000     2005.00000
    9    7   69     1630.00000     2354.00000     4647.00000     2045.00000
    9    7   70    22990.00000     2211.00000    22580.00000     2089.00000
    9    7   71    11290.00000     2097.00000    12020.00000     1950.00000
    9    7   72    40720.00000     2666.00000    36990.00000     1967.00000
    9    7   73     8497.00000     2592.00000    14970.00000     2548.00000
    9    7   74    21310.00000     2561.00000     5552.00000     2588.00000
    9    7   75    57280.00000     2866.00000    48030.00000     2764.00000
    9    7   76     5670.00000     2715.00000    10860.00000     2616.00000
    9    7   77    25960.00000     2865.00000    24330.00000     2734.00000
    9    7   78     3165.00000     2799.00000    -2300.00000     2779.00000
    9    7   79    19990.00000     3169.00000    29010.00000     3275.00000
    9    8    0    85870.00000     2211.00000    85870.00000     2211.00000
    9    8    1   197300.00000     2661.00000   208000.00000     2748.00000
    9    8    2    65850.00000     2152.00000    69620.00000     2158.00000
    9    8    3   250300.00000     8526.00000   202500.00000     2782.00000
    9    8    4   150000.00000     2475.00000   152600.00000     2492.00000
    9    8    5    10750.00000     2000.00000    10590.00000     1982.00000
    9    8    6   442100.00000     3984.00000   440900.00000     3962.00000
    9    8    7    30780.00000     2065.00000    35320.00000     2087.00000
    9    8    8   399200.00000     3749.00000   423100.00000     3884.00000
    9    8    9  1253000.00000     8882.00000  1175000.00000     8401.00000
    9    8   10   643300.00000     5150.00000   600500.00000     4914.00000
    9    8   11   452500.00000     4047.00000   478500.00000     4199.00000
    9    8   12   503700.00000     4344.00000   472900.00000     4156.00000
    9    8   13   148200.00000     2487.00000   159700.00000     2553.00000
    9    8   14   372400.00000     3605.00000   379400.00000     3646.00000
    9    8   15   328100.00000     3367.00000   302700.00000     3263.00000
    9    8   16   717400.00000     5609.00000   692300.00000     5470.00000
    9    8   17   690000.00000     5454.00000   722700.00000     5650.00000
    9    8   18   594600.00000     4891.00000   614500.00000     5013.00000
    9    8   19   123700.00000     2417.00000   119400.00000     2448.00000
    9    8   20   470100.00000     4181.00000   481200.00000     4262.00000
    9    8   21   156800.00000     3037.00000   185900.00000     3076.00000
    9    8   22   322200.00000     3383.00000   300300.00000     3305.00000
    9    8   23  1100000.00000     7982.00000  1073000.00000     7827.00000
    9    8   24   198200.00000     2788.00000   176500.00000     2717.00000
    9    8   25    81110.00000     2276.00000    72100.00000     2243.00000
    9    8   26   224300.00000     2909.00000   232200.00000     2978.00000
    9    8   27    44480.00000     2257.00000    28680.00000     2162.00000
    9    8   28   514100.00000     4618.00000   571800.00000     5951.00000
    9    8   29    94550.00000     2306.00000    97330.00000     2339.00000
    9    8   30    96660.00000     2300.00000   111000.00000     2402.00000
    9    8   31    65810.00000     2200.00000    62020.00000     2198.00000
    9    8   32    48990.00000     2125.00000    63950.00000     2203.00000
    9    8   33    91170.00000     2291.00000    95150.00000     2297.00000
    9    8   34   247700.00000     3079.00000   263500.00000     3218.00000
    9    8   35   362600.00000     3647.00000   344500.00000     3571.00000
    9    8   36    63060.00000     2087.00000    64260.00000     2150.00000
    9    8   37    30110.00000     1929.00000    22370.00000     2022.00000
    9    8   38   191200.00000     2659.00000   171000.00000     2656.00000
    9    8   39   372900.00000     3720.00000   358200.00000     3825.00000
    9    8   40    54350.00000     1898.00000    56240.00000     2176.00000
    9    8   41   253400.00000     3067.00000   255800.00000     3221.00000
    9    8   42    30120.00000     2533.00000    34530.00000     2333.00000
    9    8   43    10790.00000     2438.00000    22150.00000     2286.00000
    9    8   44    42660.00000     2517.00000    43230.00000     2268.00000
    9    8   45    48240.00000     2464.00000    46020.00000     2217.00000
    9    8   46    52110.00000     2480.00000    64640.00000     2257.00000
    9    8   47     7610.00000     2302.00000     2433.00000     2025.00000
    9    8   48   228500.00000     3272.00000   226600.00000     3193.00000
    9    8   49    21110.00000     2227.00000    12790.00000     1950.00000
    9    8   50    67330.00000     2527.00000    68750.00000     2163.00000
    9    8   51     5365.00000     2443.00000     4672.00000     1784.00000
    9    8   52     -690.29999     2038.00000     2922.00000     1615.00000
    9    8   53    42080.00000     2959.00000    38880.00000     1978.00000
    9    8   54    60200.00000     3014.00000    55740.00000     2977.00000
    9    8   55     3446.00000     2783.00000    -1939.00000     2843.00000
    9    8   56    14380.00000     2777.00000    14520.00000     2845.00000
    9    8   57   145100.00000     3290.00000   128900.00000     3170.00000
    9    8   58     7548.00000     2699.00000    16880.00000     2775.00000
    9    8   59    35780.00000     2822.00000    34990.00000     2845.00000
    9    8   60     5874.00000     2686.00000     5743.00000     2699.00000
    9    8   61   193100.00000     3517.00000   193800.00000     3527.00000
    9    8   62    22240.00000     2747.00000    26730.00000     2741.00000
    9    8   63    30120.00000     2751.00000    27780.00000     2707.00000
    9    8   64    38850.00000     2768.00000    32060.00000     2702.00000
    9    8   65    45150.00000     2702.00000    36050.00000     2741.00000
    9    8   66    62880.00000     2881.00000    60200.00000     2827.00000
    9    8   67      558.09998     2684.00000     2817.00000     2636.00000
    9    8   68    47970.00000     2770.00000    47690.00000     2830.00000
    9    8   69    26260.00000     2705.00000    23510.00000     2706.00000
    9    8   70     5191.00000     2651.00000     6999.00000     2592.00000
    9    8   71    32220.00000     2656.00000    37110.00000     2690.00000
    9    8   72     7409.00000     2544.00000     3651.00000     2633.00000
    9    8   73    28990.00000     2685.00000    26720.00000     2707.00000
    9    8   74    21740.00000     2860.00000    21000.00000     2784.00000
    9    8   75     3207.00000     2814.00000     1046.00000     2726.00000
    9    8   76    38290.00000     2980.00000    37050.00000     2922.00000
    9    8   77    18990.00000     3514.00000    23240.00000     3100.00000
    9    8   78     7214.00000     3434.00000     7279.00000     3244.00000
    9    9    0   104900.00000     3433.00000   104900.00000     3433.00000
    9    9    1    11000.00000     2086.00000    11000.00000     2086.00000
    9    9    2   196500.00000     2820.00000   196500.00000     2820.00000
    9    9    3   156600.00000     2627.00000   156600.00000     2627.00000
    9    9    4   230200.00000     2996.00000   230200.00000     2996.00000
    9    9    5  2326000.00000    15710.00000  2326000.00000    15710.00000
    9    9    6    51980.00000     2287.00000    51980.00000     2287.00000
    9    9    7    69650.00000     2350.00000    69650.00000     2350.00000
    9    9    8    73220.00000     2354.00000    73220.00000     2354.00000
    9    9    9  1220000.00000     8750.00000  1220000.00000     8750.00000
    9    9   10   528000.00000     4589.00000   528000.00000     4589.00000
    9    9   11   730300.00000     5769.00000   730300.00000     5769.00000
    9    9   12   152100.00000     2683.00000   152100.00000     2683.00000
    9    9   13   359000.00000     3659.00000   359000.00000     3659.00000
    9    9   14   475200.00000     4285.00000   475200.00000     4285.00000
    9    9   15    57240.00000     2287.00000    57240.00000     2287.00000
    9    9   16   109800.00000     2477.00000   109800.00000     2477.00000
    9    9   17   135200.00000     2615.00000   135200.00000     2615.00000
    9    9   18   700400.00000     5624.00000   700400.00000     5624.00000
    9    9   19   626900.00000     5206.00000   626900.00000     5206.00000
    9    9   20    81280.00000     2457.00000    81280.00000     2457.00000
    9    9   21   691700.00000     5588.00000   691700.00000     5588.00000
    9    9   22   345200.00000     3654.00000   345200.00000     3654.00000
    9    9   23    73790.00000     2451.00000    73790.00000     2451.00000
    9    9   24   961300.00000     7226.00000   961300.00000     7226.00000
    9    9   25    21130.00000     2288.00000    21130.00000     2288.00000
    9    9   26   277700.00000     3293.00000   277700.00000     3293.00000
    9    9   27   353600.00000     3670.00000   353600.00000     3670.00000
    9    9   28   209400.00000     2948.00000   209400.00000     2948.00000
    9    9   29   654400.00000     5392.00000   654400.00000     5392.00000
    9    9   30   235100.00000     3090.00000   235100.00000     3090.00000
    9    9   31   301200.00000     3414.00000   301200.00000     3414.00000
    9    9   32    78200.00000     2428.00000    78200.00000     2428.00000
    9    9   33    34860.00000     2194.00000    34860.00000     2194.00000
    9    9   34    71960.00000     2336.00000    71960.00000     2336.00000
    9    9   35   342500.00000     3616.00000   342500.00000     3616.00000
    9    9   36   240100.00000     3038.00000   240100.00000     3038.00000
    9    9   37    27370.00000     2102.00000    27370.00000     2102.00000
    9    9   38     1201.00000     2020.00000     1201.00000     2020.00000
    9    9   39    48390.00000     2142.00000    48390.00000     2142.00000
    9    9   40   348900.00000     3618.00000   348900.00000     3618.00000
    9    9   41    68030.00000     2083.00000    68030.00000     2083.00000
    9    9   42     6931.00000     1869.00000     6931.00000     1869.00000
    9    9   43    93700.00000     2127.00000    93700.00000     2127.00000
    9    9   44     1730.00000     1716.00000     1730.00000     1716.00000
    9    9   45    52340.00000     2006.00000    52340.00000     2006.00000
    9    9   46   261200.00000     3494.00000   261200.00000     3494.00000
    9    9   47    46160.00000     3056.00000    46160.00000     3056.00000
    9    9   48     6590.00000     2969.00000     6590.00000     2969.00000
    9    9   49   401700.00000     4899.00000   401700.00000     4899.00000
    9    9   50     8070.00000     2923.00000     8070.00000     2923.00000
    9    9   51   114800.00000     3229.00000   114800.00000     3229.00000
    9    9   52   172800.00000     3592.00000   172800.00000     3592.00000
    9    9   53    47660.00000     2995.00000    47660.00000     2995.00000
    9    9   54    12830.00000     2766.00000    12830.00000     2766.00000
    9    9   55     -284.20001     2727.00000     -284.20001     2727.00000
    9    9   56   157800.00000     3353.00000   157800.00000     3353.00000
    9    9   57     -339.29999     2743.00000     -339.29999     2743.00000
    9    9   58    33030.00000     2853.00000    33030.00000     2853.00000
    9    9   59    70510.00000     2925.00000    70510.00000     2925.00000
    9    9   60   173400.00000     3379.00000   173400.00000     3379.00000
    9    9   61    16240.00000     2756.00000    16240.00000     2756.00000
    9    9   62     1089.00000     2659.00000     1089.00000     2659.00000
    9    9   63    92470.00000     2949.00000    92470.00000     2949.00000
    9    9   64   147000.00000     3222.00000   147000.00000     3222.00000
    9    9   65    19990.00000     2710.00000    19990.00000     2710.00000
    9    9   66    21690.00000     2687.00000    21690.00000     2687.00000
    9    9   67     2826.00000     2665.00000     2826.00000     2665.00000
    9    9   68   174900.00000     3439.00000   174900.00000     3439.00000
    9    9   69    38260.00000     2723.00000    38260.00000     2723.00000
    9    9   70    -1951.00000     2688.00000    -1951.00000     2688.00000
    9    9   71       72.95000     2694.00000       72.95000     2694.00000
    9    9   72   114200.00000     3288.00000   114200.00000     3288.00000
    9    9   73    42520.00000     2871.00000    42520.00000     2871.00000
    9    9   74     3181.00000     3061.00000     3181.00000     3061.00000
    9    9   75     5311.00000     3168.00000     5311.00000     3168.00000
    9    9   76     2784.00000     3426.00000     2784.00000     3426.00000
   10    0    0   359100.00000     4503.00000   359100.00000     4503.00000
   10    0    1    64070.00000     1716.00000    64070.00000     1716.00000
   10    0    2   164000.00000     2147.00000   164000.00000     2147.00000
   10    0    3    31520.00000     1661.00000    31520.00000     1661.00000
   10    0    4    35630.00000     1665.00000    35630.00000     1665.00000
   10    0    5  1310000.00000     9014.00000  1310000.00000     9014.00000
   10    0    6   745700.00000     5509.00000   745700.00000     5509.00000
   10    0    7    30660.00000     1703.00000    30660.00000     1703.00000
   10    0    8   698300.00000     5221.00000   698300.00000     5221.00000
   10    0    9   931400.00000     6664.00000   931400.00000     6664.00000
   10    0   10    78420.00000     1811.00000    78420.00000     1811.00000
   10    0   11   351100.00000     3162.00000   351100.00000     3162.00000
   10    0   12    22310.00000     1678.00000    22310.00000     1678.00000
   10    0   13   309800.00000     2958.00000   309800.00000     2958.00000
   10    0   14   374800.00000     3345.00000   374800.00000     3345.00000
   10    0   15   617400.00000     4780.00000   617400.00000     4780.00000
   10    0   16    73420.00000     1876.00000    73420.00000     1876.00000
   10    0   17  1328000.00000     9187.00000  1328000.00000     9187.00000
   10    0   18   237600.00000     2871.00000   237600.00000     2871.00000
   10    0   19  2629000.00000    17460.00000  2629000.00000    17460.00000
   10    0   20   666900.00000     5113.00000   666900.00000     5113.00000
   10    0   21   160000.00000     2248.00000   160000.00000     2248.00000
   10    0   22   322100.00000     3092.00000   322100.00000     3092.00000
   10    0   23  1516000.00000    10410.00000  1516000.00000    10410.00000
   10    0   24   112800.00000     2021.00000   112800.00000     2021.00000
   10    0   25    40630.00000     1694.00000    40630.00000     1694.00000
   10    0   26    33480.00000     1687.00000    33480.00000     1687.00000
   10    0   27    51990.00000     1760.00000    51990.00000     1760.00000
   10    0   28    56150.00000     1764.00000    56150.00000     1764.00000
   10    0   29    43460.00000     1734.00000    43460.00000     1734.00000
   10    0   30   179100.00000     2342.00000   179100.00000     2342.00000
   10    0   31    28580.00000     1680.00000    28580.00000     1680.00000
   10    0   32    62130.00000     1787.00000    62130.00000     1787.00000
   10    0   33   109500.00000     2032.00000   109500.00000     2032.00000
   10    0   34   114900.00000     2079.00000   114900.00000     2079.00000
   10    0   35   483700.00000     4150.00000   483700.00000     4150.00000
   10    0   36    49020.00000     1809.00000    49020.00000     1809.00000
   10    0   37    39430.00000     1780.00000    39430.00000     1780.00000
   10    0   38     8122.00000     1723.00000     8122.00000     1723.00000
   10    0   39   334100.00000     3311.00000   334100.00000     3311.00000
   10    0   40    18700.00000     1921.00000    18700.00000     1921.00000
   10    0   41   786600.00000     6086.00000   786600.00000     6086.00000
   10    0   42     4467.00000     1714.00000     4467.00000     1714.00000
   10    0   43      557.20001     1671.00000      557.20001     1671.00000
   10    0   44    14490.00000     1669.00000    14490.00000     1669.00000
   10    0   45    83900.00000     1900.00000    83900.00000     1900.00000
   10    0   46   229200.00000     2752.00000   229200.00000     2752.00000
   10    0   47     5431.00000     1647.00000     5431.00000     1647.00000
   10    0   48     7110.00000     1735.00000     7110.00000     1735.00000
   10    0   49   143000.00000     2292.00000   143000.00000     2292.00000
   10    0   50    66030.00000     1876.00000    66030.00000     1876.00000
   10    0   51    35230.00000     1876.00000    35230.00000     1876.00000
   10    0   52    38600.00000     1727.00000    38600.00000     1727.00000
   10    0   53   141100.00000     2421.00000   141100.00000     2421.00000
   10    0   54   521800.00000     4778.00000   521800.00000     4778.00000
   10    0   55     6754.00000     1848.00000     6754.00000     1848.00000
   10    0   56    55580.00000     1989.00000    55580.00000     1989.00000
   10    0   57   187800.00000     2718.00000   187800.00000     2718.00000
   10    0   58    10330.00000     1815.00000    10330.00000     1815.00000
   10    0   59    80880.00000     2041.00000    80880.00000     2041.00000
   10    0   60    56970.00000     2010.00000    56970.00000     2010.00000
   10    0   61    71540.00000     2086.00000    71540.00000     2086.00000
   10    0   62    36690.00000     1979.00000    36690.00000     1979.00000
   10    0   63    69030.00000     2076.00000    69030.00000     2076.00000
   10    0   64     5475.00000     1811.00000     5475.00000     1811.00000
   10    0   65    28960.00000     1805.00000    28960.00000     1805.00000
   10    0   66    92590.00000     2123.00000    92590.00000     2123.00000
   10    0   67     2734.00000     1738.00000     2734.00000     1738.00000
   10    0   68    44960.00000     1962.00000    44960.00000     1962.00000
   10    0   69    59220.00000     2211.00000    59220.00000     2211.00000
   10    0   70    83600.00000     2114.00000    83600.00000     2114.00000
   10    0   71    75420.00000     2073.00000    75420.00000     2073.00000
   10    0   72     6222.00000     1852.00000     6222.00000     1852.00000
   10    0   73     1271.00000     1864.00000     1271.00000     1864.00000
   10    0   74     5380.00000     1665.00000     5380.00000     1665.00000
   10    0   75     7751.00000     1635.00000     7751.00000     1635.00000
   10    0   76     2371.00000     2581.00000     2371.00000     2581.00000
   10    0   77     7848.00000     2593.00000     7848.00000     2593.00000
   10    0   78    85870.00000     2973.00000    85870.00000     2973.00000
   10    0   79      981.00000     2672.00000      981.00000     2672.00000
   10    0   80    45060.00000     2895.00000    45060.00000     2895.00000
   10    0   81    44440.00000     2986.00000    44440.00000     2986.00000
   10    1    0   262600.00000     2666.00000   262600.00000     2666.00000
   10    1    1    38140.00000     1659.00000    27730.00000     1625.00000
   10    1    2   226500.00000     2473.00000   278700.00000    11410.00000
   10    1    3   644200.00000     4877.00000   660200.00000     4979.00000
   10    1    4   106700.00000     1944.00000   103100.00000     1907.00000
   10    1    5   326800.00000    12060.00000   263100.00000     2692.00000
   10    1    6   520400.00000     4143.00000   481000.00000     3919.00000
   10    1    7   686300.00000     5136.00000   636400.00000     4846.00000
   10    1    8   253100.00000     2643.00000   240800.00000     2558.00000
   10    1    9    44580.00000     1698.00000    41000.00000     1698.00000
   10    1   10   465700.00000     3843.00000   492700.00000     3977.00000
   10    1   11    91460.00000     2039.00000   110500.00000     2277.00000
   10    1   12   212100.00000     2637.00000   249000.00000     7436.00000
   10    1   13   227100.00000     2538.00000   231200.00000     2569.00000
   10    1   14   110400.00000     1995.00000    92970.00000     2129.00000
   10    1   15   511900.00000     4129.00000   478900.00000     3955.00000
   10    1   16   122800.00000     2066.00000   111100.00000     2023.00000
   10    1   17   101900.00000     2009.00000    99510.00000     1993.00000
   10    1   18  1139000.00000     8009.00000  1160000.00000     8145.00000
   10    1   19   591800.00000     4646.00000   605900.00000     4742.00000
   10    1   20   416600.00000     3618.00000   427500.00000     3679.00000
   10    1   21   197800.00000     2623.00000   173900.00000     2491.00000
   10    1   22   119000.00000     2050.00000   121700.00000     2061.00000
   10    1   23  1120000.00000     7915.00000  1029000.00000     7629.00000
   10    1   24    84640.00000     2124.00000   102600.00000     2118.00000
   10    1   25   206800.00000     2482.00000   218300.00000     2548.00000
   10    1   26   414900.00000     6077.00000   367300.00000     3388.00000
   10    1   27   600500.00000     4758.00000   613500.00000     5047.00000
   10    1   28    14700.00000     1633.00000    16560.00000     1635.00000
   10    1   29    32610.00000     1676.00000    42760.00000     1710.00000
   10    1   30   230300.00000     2631.00000   234500.00000     2674.00000
   10    1   31   465900.00000     8160.00000   410000.00000     3854.00000
   10    1   32   171100.00000     6277.00000   206400.00000     2511.00000
   10    1   33   194500.00000     2534.00000   215800.00000     2572.00000
   10    1   34   405500.00000     3864.00000   439000.00000     3870.00000
   10    1   35    49050.00000     1731.00000    51020.00000     1798.00000
   10    1   36   995300.00000     7316.00000   944900.00000     7256.00000
   10    1   37   552400.00000     4619.00000   548800.00000     4794.00000
   10    1   38   328500.00000     3345.00000   310700.00000     3415.00000
   10    1   39   261800.00000     3006.00000   282900.00000     3303.00000
   10    1   40   295200.00000     3566.00000   282200.00000     3520.00000
   10    1   41    16150.00000     2305.00000    15500.00000     2311.00000
   10    1   42   136000.00000     2801.00000   155700.00000     3128.00000
   10    1   43   159500.00000     2897.00000   149600.00000     2827.00000
   10    1   44    34000.00000     2537.00000    50990.00000     2545.00000
   10    1   45   119500.00000     2681.00000   108600.00000     2618.00000
   10    1   46    41040.00000     2409.00000    32540.00000     2330.00000
   10    1   47   156300.00000     2890.00000   169600.00000     2972.00000
   10    1   48   111800.00000     2713.00000    99330.00000     2579.00000
   10    1   49    72920.00000     2484.00000    77160.00000     2473.00000
   10    1   50   153700.00000     2852.00000   151000.00000     2818.00000
   10    1   51    56380.00000     2362.00000    66920.00000     2420.00000
   10    1   52   103600.00000     2588.00000   120700.00000     2623.00000
   10    1   53    64680.00000     2459.00000    52800.00000     2340.00000
   10    1   54   267800.00000     3435.00000   266900.00000     3386.00000
   10    1   55    35660.00000     2263.00000    32610.00000     2255.00000
   10    1   56   211500.00000     3114.00000   243300.00000     4254.00000
   10    1   57    25690.00000     2251.00000    30140.00000     2197.00000
   10    1   58    46760.00000     2256.00000    47830.00000     2256.00000
   10    1   59    31370.00000     2166.00000    38650.00000     2217.00000
   10    1   60    10750.00000     2164.00000    10620.00000     2068.00000
   10    1   61     3300.00000     2167.00000     8116.00000     2123.00000
   10    1   62    83090.00000     2468.00000    74930.00000     2316.00000
   10    1   63     2618.00000     2197.00000     6752.00000     2115.00000
   10    1   64   104900.00000     2515.00000    97890.00000     2414.00000
   10    1   65    33460.00000     2247.00000    34120.00000     2140.00000
   10    1   66    19130.00000     2149.00000    11730.00000     2037.00000
   10    1   67    88860.00000     2426.00000    86760.00000     2342.00000
   10    1   68     8925.00000     2118.00000     7199.00000     2031.00000
   10    1   69    17220.00000     2155.00000    21740.00000     2136.00000
   10    1   70    16700.00000     2181.00000    26060.00000     2191.00000
   10    1   71   108000.00000     2593.00000   113800.00000     2434.00000
   10    1   72     9711.00000     2244.00000     3882.00000     1997.00000
   10    1   73    80430.00000     2508.00000    80930.00000     2360.00000
   10    1   74    12660.00000     2274.00000     7404.00000     2121.00000
   10    1   75    26290.00000     2673.00000    29930.00000     2256.00000
   10    1   76    20290.00000     2671.00000    20960.00000     2092.00000
   10    1   77     7871.00000     2690.00000     1379.00000     2676.00000
   10    1   78    29180.00000     2707.00000    31080.00000     2820.00000
   10    1   79     2207.00000     2721.00000     -426.00000     2767.00000
   10    1   80    15570.00000     2751.00000     4103.00000     2686.00000
   10    1   81     7648.00000     2849.00000     3929.00000     2772.00000
   10    2    0    20620.00000     1664.00000    20620.00000     1664.00000
   10    2    1   131500.00000     2053.00000   132800.00000     2046.00000
   10    2    2    25790.00000     1666.00000    22590.00000     1674.00000
   10    2    3   234200.00000     2540.00000   280200.00000     7731.00000
   10    2    4     9457.00000     1624.00000    17570.00000     1668.00000
   10    2    5   233000.00000     2566.00000   246500.00000     2633.00000
   10    2    6   735600.00000     5477.00000   742400.00000     5495.00000
   10    2    7   347700.00000     3171.00000   359200.00000     3243.00000
   10    2    8   226000.00000     2521.00000   190400.00000     9997.00000
   10    2    9   144100.00000     2143.00000   156600.00000     2184.00000
   10    2   10   349800.00000    12850.00000   274300.00000     2763.00000
   10    2   11   426500.00000     3622.00000   429300.00000     3648.00000
   10    2   12    68640.00000     1841.00000    65990.00000     1859.00000
   10    2   13   211400.00000     2473.00000   213700.00000     2498.00000
   10    2   14   458300.00000     3841.00000   421800.00000     3640.00000
   10    2   15    18220.00000     1709.00000    15110.00000     1733.00000
   10    2   16    28530.00000     1770.00000    37050.00000     1780.00000
   10    2   17   731400.00000     5491.00000   768000.00000     5704.00000
   10    2   18   153000.00000     2280.00000   165500.00000     2292.00000
   10    2   19   487500.00000     4042.00000   519900.00000     4243.00000
   10    2   20   115000.00000     2035.00000   109300.00000     2022.00000
   10    2   21   101500.00000     1973.00000    83440.00000     2097.00000
   10    2   22   417300.00000     3632.00000   411700.00000     3600.00000
   10    2   23    43260.00000     1762.00000    52180.00000     1779.00000
   10    2   24   145900.00000     2185.00000   159500.00000     2249.00000
   10    2   25    43100.00000     1736.00000    30900.00000     1855.00000
   10    2   26    30550.00000     1691.00000    20660.00000     1668.00000
   10    2   27    17620.00000     1606.00000    19310.00000     1662.00000
   10    2   28   216900.00000     2522.00000   192200.00000     2944.00000
   10    2   29   135000.00000     2107.00000   127600.00000     2083.00000
   10    2   30    71670.00000     1813.00000    86990.00000     1851.00000
   10    2   31   898000.00000     6671.00000   922600.00000     6796.00000
   10    2   32   688100.00000     5385.00000   637600.00000     5289.00000
   10    2   33   139100.00000     2199.00000   129300.00000     2369.00000
   10    2   34    47170.00000     2345.00000    59680.00000     2707.00000
   10    2   35   580300.00000     5213.00000   608200.00000     5392.00000
   10    2   36   530800.00000     4915.00000   487900.00000     4677.00000
   10    2   37    74610.00000     2529.00000    71270.00000     2453.00000
   10    2   38   387600.00000     4089.00000   388900.00000     4116.00000
   10    2   39    43740.00000     2459.00000    43800.00000     2403.00000
   10    2   40   142500.00000     2864.00000   148100.00000     2854.00000
   10    2   41   103500.00000     2686.00000    99920.00000     2688.00000
   10    2   42   100900.00000     2693.00000    79790.00000     2642.00000
   10    2   43     7931.00000     2437.00000     8883.00000     2418.00000
   10    2   44    13560.00000     2427.00000    17410.00000     2497.00000
   10    2   45   803700.00000     6764.00000   743600.00000     6401.00000
   10    2   46   243700.00000     3427.00000   231000.00000     3373.00000
   10    2   47   163300.00000     3026.00000   162600.00000     3008.00000
   10    2   48    23580.00000     2529.00000    28930.00000     2454.00000
   10    2   49    58900.00000     2596.00000    58970.00000     2517.00000
   10    2   50    76540.00000     2608.00000    78020.00000     2558.00000
   10    2   51   292000.00000     3781.00000   267700.00000     3502.00000
   10    2   52    20960.00000     2373.00000    26700.00000     2363.00000
   10    2   53   314800.00000     3760.00000   334000.00000     3820.00000
   10    2   54    56130.00000     2483.00000    51120.00000     2385.00000
   10    2   55    75160.00000     2531.00000    87650.00000     2508.00000
   10    2   56     9690.00000     2297.00000    10460.00000     2238.00000
   10    2   57    23420.00000     2271.00000    16550.00000     2201.00000
   10    2   58     3292.00000     2233.00000     2793.00000     2296.00000
   10    2   59    21760.00000     2294.00000    23100.00000     2221.00000
   10    2   60     2037.00000     2198.00000      139.30000     2131.00000
   10    2   61    42450.00000     2304.00000    44120.00000     2252.00000
   10    2   62     3654.00000     2201.00000     6180.00000     2151.00000
   10    2   63    16330.00000     2242.00000    19300.00000     2137.00000
   10    2   64     9268.00000     2245.00000     4151.00000     2155.00000
   10    2   65    23440.00000     2247.00000    21610.00000     2168.00000
   10    2   66    57610.00000     2362.00000    54820.00000     2251.00000
   10    2   67    18250.00000     2233.00000    20100.00000     2135.00000
   10    2   68    74770.00000     2397.00000    89740.00000     2369.00000
   10    2   69    12930.00000     2236.00000     9377.00000     2062.00000
   10    2   70     4410.00000     2250.00000      856.29999     2232.00000
   10    2   71    14380.00000     2258.00000    14450.00000     2254.00000
   10    2   72    31890.00000     2296.00000    38370.00000     2346.00000
   10    2   73    23100.00000     2346.00000    14840.00000     2154.00000
   10    2   74    48810.00000     2347.00000    43850.00000     2298.00000
   10    2   75    11190.00000     2227.00000    15330.00000     2256.00000
   10    2   76    26340.00000     2711.00000    23820.00000     2253.00000
   10    2   77     8879.00000     2684.00000    14990.00000     2707.00000
   10    2   78    55470.00000     2911.00000    53820.00000     2911.00000
   10    2   79    53080.00000     2991.00000    59020.00000     2947.00000
   10    2   80     5714.00000     2892.00000     3197.00000     2869.00000
   10    2   81     7927.00000     3395.00000    13370.00000     2916.00000
   10    3    0   442400.00000     3741.00000   442400.00000     3741.00000
   10    3    1    75060.00000     2208.00000    58500.00000     1981.00000
   10    3    2   574700.00000     4511.00000   628900.00000     4833.00000
   10    3    3   225800.00000     2552.00000   247400.00000     2642.00000
   10    3    4   109700.00000     2051.00000   112200.00000     2045.00000
   10    3    5    55670.00000     1822.00000    57350.00000     1818.00000
   10    3    6    65210.00000     2139.00000    80660.00000     1913.00000
   10    3    7   432300.00000     4692.00000   390400.00000     3685.00000
   10    3    8   102000.00000     2938.00000   124300.00000     2169.00000
   10    3    9   329900.00000     3129.00000   317500.00000     3071.00000
   10    3   10    94250.00000     2002.00000   127800.00000     8900.00000
   10    3   11   166200.00000     2300.00000   161900.00000     2273.00000
   10    3   12    75670.00000     1977.00000    52660.00000     4007.00000
   10    3   13   129400.00000     2144.00000   133000.00000     2160.00000
   10    3   14   249500.00000     2708.00000   247600.00000     2711.00000
   10    3   15   490900.00000     4068.00000   471400.00000     3943.00000
   10    3   16  1083000.00000     7684.00000  1051000.00000     7484.00000
   10    3   17   183900.00000     2411.00000   180600.00000     2400.00000
   10    3   18   505000.00000     4165.00000   545400.00000     4402.00000
   10    3   19   233300.00000     2642.00000   210200.00000     2524.00000
   10    3   20    80570.00000     1912.00000    83640.00000     1912.00000
   10    3   21   174400.00000     2388.00000   155200.00000     2246.00000
   10    3   22    55170.00000     1830.00000    58150.00000     1862.00000
   10    3   23   210800.00000     2560.00000   215300.00000     2572.00000
   10    3   24   100600.00000     1988.00000   103000.00000     2041.00000
   10    3   25   214600.00000     5960.00000   183300.00000     2467.00000
   10    3   26   205200.00000     2690.00000   228000.00000     2740.00000
   10    3   27   199100.00000     2475.00000   212700.00000     2545.00000
   10    3   28   389400.00000     3560.00000   393100.00000     3578.00000
   10    3   29   584900.00000     4734.00000   538600.00000     4581.00000
   10    3   30   286700.00000     2981.00000   284900.00000     3176.00000
   10    3   31    50010.00000     1582.00000    47320.00000     1936.00000
   10    3   32   102800.00000     2546.00000   105500.00000     2537.00000
   10    3   33   216700.00000     3137.00000   228900.00000     3156.00000
   10    3   34   675800.00000     5831.00000   654000.00000     5676.00000
   10    3   35    92110.00000     2627.00000    83910.00000     2537.00000
   10    3   36   353500.00000     3931.00000   374100.00000     4013.00000
   10    3   37   783600.00000     6568.00000   782600.00000     6556.00000
   10    3   38   134300.00000     2857.00000   145200.00000     2821.00000
   10    3   39    34770.00000     2463.00000    39610.00000     2401.00000
   10    3   40   252400.00000     3454.00000   242400.00000     3321.00000
   10    3   41   142000.00000     2931.00000   138900.00000     2857.00000
   10    3   42   411300.00000     4363.00000   434500.00000     4487.00000
   10    3   43   367500.00000     4150.00000   359100.00000     4082.00000
   10    3   44   779900.00000     6661.00000   778200.00000     6648.00000
   10    3   45    11410.00000     2576.00000    17000.00000     2534.00000
   10    3   46   442600.00000     4596.00000   452600.00000     4609.00000
   10    3   47   324200.00000     4101.00000   293900.00000     3715.00000
   10    3   48    77970.00000     2744.00000    85270.00000     2695.00000
   10    3   49   109700.00000     2849.00000    91930.00000     2792.00000
   10    3   50   137300.00000     2948.00000   146500.00000     2922.00000
   10    3   51   311700.00000     3798.00000   302400.00000     3724.00000
   10    3   52    52150.00000     2529.00000    57300.00000     2453.00000
   10    3   53    28420.00000     2441.00000    28880.00000     2379.00000
   10    3   54   106300.00000     2671.00000   111900.00000     2714.00000
   10    3   55    94130.00000     2629.00000    81570.00000     2541.00000
   10    3   56    17460.00000     2370.00000    29250.00000     2338.00000
   10    3   57    10950.00000     2323.00000    13030.00000     2267.00000
   10    3   58    58890.00000     2436.00000    58030.00000     2336.00000
   10    3   59    61650.00000     2465.00000    57110.00000     2294.00000
   10    3   60    47410.00000     2410.00000    59010.00000     2319.00000
   10    3   61    67690.00000     2483.00000    76070.00000     2420.00000
   10    3   62     1291.00000     2237.00000     1462.00000     2250.00000
   10    3   63    78860.00000     2507.00000    92950.00000     2442.00000
   10    3   64    74120.00000     2487.00000    86950.00000     2396.00000
   10    3   65     7753.00000     2236.00000     9966.00000     2074.00000
   10    3   66    11590.00000     2260.00000     7941.00000     2020.00000
   10    3   67    11320.00000     2209.00000    15130.00000     2065.00000
   10    3   68     4391.00000     2152.00000      954.00000     2073.00000
   10    3   69    79540.00000     2481.00000    76420.00000     2356.00000
   10    3   70     9289.00000     2302.00000     7985.00000     2131.00000
   10    3   71    14180.00000     2280.00000    15310.00000     2128.00000
   10    3   72    28330.00000     2330.00000    26360.00000     2197.00000
   10    3   73    22920.00000     2314.00000    22500.00000     2146.00000
   10    3   74    63810.00000     2475.00000    58040.00000     2331.00000
   10    3   75     8959.00000     2299.00000    13720.00000     2202.00000
   10    3   76    10620.00000     2672.00000     8068.00000     2208.00000
   10    3   77    39580.00000     2957.00000    38600.00000     2261.00000
   10    3   78    25800.00000     2960.00000    27170.00000     2593.00000
   10    3   79    23740.00000     3058.00000    20800.00000     2557.00000
   10    3   80    14390.00000     3156.00000    16460.00000     3293.00000
   10    3   81     6759.00000     3444.00000    10040.00000     3478.00000
   10    4    0   432200.00000     3741.00000   432200.00000     3741.00000
   10    4    1   409300.00000     3608.00000   393100.00000     3528.00000
   10    4    2    52180.00000     1870.00000    53120.00000     1870.00000
   10    4    3   101500.00000     2057.00000    97420.00000     2048.00000
   10    4    4     4266.00000     1743.00000     6137.00000     1770.00000
   10    4    5    74340.00000     1959.00000    69250.00000     1950.00000
   10    4    6     4601.00000     1739.00000    11440.00000     1779.00000
   10    4    7   244300.00000     2712.00000   266800.00000     2838.00000
   10    4    8    14360.00000     1786.00000     6065.00000     1788.00000
   10    4    9    71460.00000     2081.00000    55400.00000     2267.00000
   10    4   10   152300.00000     2306.00000   159300.00000     2341.00000
   10    4   11  1304000.00000     9078.00000  1371000.00000     9502.00000
   10    4   12   386800.00000     6945.00000   338300.00000     3245.00000
   10    4   13   111100.00000     3753.00000    85510.00000     2114.00000
   10    4   14   407400.00000     3617.00000   370300.00000     3752.00000
   10    4   15   568100.00000     4549.00000   558500.00000     4511.00000
   10    4   16   316900.00000     7628.00000   269800.00000     3119.00000
   10    4   17   174600.00000     5960.00000   142100.00000     2334.00000
   10    4   18   269700.00000     2867.00000   267400.00000     2887.00000
   10    4   19   130500.00000     2700.00000   147400.00000     2282.00000
   10    4   20  1367000.00000     9493.00000  1341000.00000     9346.00000
   10    4   21    54430.00000     2057.00000    63990.00000     1982.00000
   10    4   22   328500.00000     3215.00000   326000.00000     3192.00000
   10    4   23   309000.00000     3142.00000   273700.00000     5306.00000
   10    4   24   892800.00000     6566.00000   892500.00000     6577.00000
   10    4   25   184400.00000     2624.00000   210000.00000     2745.00000
   10    4   26    77680.00000     1907.00000    70450.00000     1902.00000
   10    4   27    81660.00000     1921.00000    99340.00000     2047.00000
   10    4   28    94240.00000     2033.00000   111300.00000     2100.00000
   10    4   29   582500.00000     4747.00000   592200.00000     4799.00000
   10    4   30   447400.00000     3968.00000   431600.00000     4062.00000
   10    4   31    70530.00000     1998.00000    79600.00000     2176.00000
   10    4   32    22260.00000     2343.00000    19210.00000     2328.00000
   10    4   33    55090.00000     2489.00000    52620.00000     2426.00000
   10    4   34    30170.00000     2481.00000    31650.00000     2406.00000
   10    4   35   556700.00000     5159.00000   551000.00000     5125.00000
   10    4   36   148800.00000     2936.00000   139200.00000     2861.00000
   10    4   37   156200.00000     2969.00000   169900.00000     3015.00000
   10    4   38   725200.00000     6759.00000   667400.00000     6154.00000
   10    4   39   523800.00000     5002.00000   514600.00000     4963.00000
   10    4   40    35070.00000     2585.00000    44480.00000     2561.00000
   10    4   41   425200.00000     4479.00000   439300.00000     4551.00000
   10    4   42   186600.00000     3245.00000   182000.00000     3186.00000
   10    4   43    85090.00000     2849.00000    90110.00000     2825.00000
   10    4   44   840200.00000     7044.00000   844900.00000     7116.00000
   10    4   45   616900.00000     5644.00000   568300.00000     5381.00000
   10    4   46    53130.00000     2712.00000    55490.00000     2647.00000
   10    4   47   162900.00000     3078.00000   161000.00000     3067.00000
   10    4   48   531500.00000     5077.00000   517700.00000     5015.00000
   10    4   49   282100.00000     3666.00000   289700.00000     3708.00000
   10    4   50   153600.00000     3043.00000   155200.00000     2960.00000
   10    4   51   106800.00000     2774.00000   103400.00000     2685.00000
   10    4   52   240300.00000     3403.00000   244700.00000     3375.00000
   10    4   53    46270.00000     2508.00000    68360.00000     3457.00000
   10    4   54    10540.00000     2378.00000     6212.00000     2240.00000
   10    4   55    25630.00000     2377.00000    23150.00000     2244.00000
   10    4   56     9200.00000     2308.00000    10800.00000     2416.00000
   10    4   57    52950.00000     2394.00000    55820.00000     2315.00000
   10    4   58    42190.00000     2395.00000    52440.00000     2276.00000
   10    4   59    63710.00000     2544.00000    76570.00000     2554.00000
   10    4   60    32410.00000     2432.00000    43560.00000     2239.00000
   10    4   61    32430.00000     2362.00000    28210.00000     2206.00000
   10    4   62    15760.00000     2342.00000    11750.00000     2100.00000
   10    4   63    34390.00000     2406.00000    36470.00000     2218.00000
   10    4   64    68860.00000     2461.00000    63850.00000     2316.00000
   10    4   65     5370.00000     2272.00000     8553.00000     2155.00000
   10    4   66     5160.00000     2247.00000    14690.00000     2173.00000
   10    4   67    25540.00000     2323.00000    17620.00000     2209.00000
   10    4   68    73250.00000     2490.00000    77790.00000     2428.00000
   10    4   69      923.09998     2274.00000     1259.00000     2109.00000
   10    4   70     8576.00000     2318.00000     6355.00000     2098.00000
   10    4   71    58600.00000     2455.00000    64170.00000     2363.00000
   10    4   72    29220.00000     2409.00000    32090.00000     2278.00000
   10    4   73    22160.00000     2411.00000    25470.00000     2217.00000
   10    4   74     3045.00000     2346.00000     1387.00000     2201.00000
   10    4   75    20780.00000     2440.00000    15600.00000     2256.00000
   10    4   76    32320.00000     2558.00000    25870.00000     2338.00000
   10    4   77    18560.00000     3248.00000    16750.00000     2348.00000
   10    4   78    25220.00000     3128.00000    31260.00000     3186.00000
   10    4   79     1076.00000     3043.00000     6825.00000     3133.00000
   10    4   80    46810.00000     3426.00000    38540.00000     3554.00000
   10    5    0    29400.00000     1922.00000    29400.00000     1922.00000
   10    5    1   513800.00000    10190.00000   446400.00000     3879.00000
   10    5    2   456200.00000     3945.00000   440600.00000     3841.00000
   10    5    3    94100.00000     2123.00000    88620.00000     2101.00000
   10    5    4   244500.00000     2790.00000   238500.00000     2753.00000
   10    5    5   651600.00000     5082.00000   673400.00000     5215.00000
   10    5    6   437300.00000     3831.00000   458500.00000     3944.00000
   10    5    7    72530.00000     2323.00000    55790.00000     1988.00000
   10    5    8   131100.00000     2856.00000   109600.00000     2175.00000
   10    5    9    62460.00000     1992.00000    66040.00000     2023.00000
   10    5   10    86960.00000     2061.00000    71230.00000     2275.00000
   10    5   11    94070.00000     2097.00000    93870.00000     2113.00000
   10    5   12   260000.00000     3070.00000   230300.00000     3380.00000
   10    5   13   185600.00000     2516.00000   192400.00000     2565.00000
   10    5   14   385100.00000     3543.00000   397200.00000     3650.00000
   10    5   15   397800.00000     3611.00000   366000.00000     3470.00000
   10    5   16   176400.00000     2445.00000   208700.00000     5513.00000
   10    5   17    15370.00000     1832.00000     7551.00000     1855.00000
   10    5   18    61650.00000     1983.00000    45350.00000     2040.00000
   10    5   19   310000.00000     3158.00000   327200.00000     3270.00000
   10    5   20    17500.00000     1883.00000    34870.00000     2964.00000
   10    5   21    49400.00000     1907.00000    44860.00000     1948.00000
   10    5   22   146200.00000     2312.00000   132200.00000     2295.00000
   10    5   23   103000.00000     2351.00000   123000.00000     2482.00000
   10    5   24   124200.00000     2219.00000   127400.00000     2294.00000
   10    5   25    51260.00000     1907.00000    59390.00000     2027.00000
   10    5   26   246200.00000     2884.00000   219800.00000     2833.00000
   10    5   27   271900.00000     2956.00000   254000.00000     2912.00000
   10    5   28   849200.00000     6386.00000   834400.00000     6297.00000
   10    5   29    59700.00000     2125.00000    71100.00000     1986.00000
   10    5   30    85330.00000     1998.00000    92330.00000     2102.00000
   10    5   31   383700.00000     3649.00000   385400.00000     3878.00000
   10    5   32   285700.00000     3390.00000   287400.00000     3572.00000
   10    5   33   123000.00000     2867.00000   106600.00000     2718.00000
   10    5   34   389800.00000     4218.00000   397200.00000     4214.00000
   10    5   35   268500.00000     3578.00000   257300.00000     3459.00000
   10    5   36    57110.00000     2673.00000    55640.00000     2587.00000
   10    5   37   236900.00000     3438.00000   217200.00000     3297.00000
   10    5   38    71290.00000     2721.00000    75570.00000     2696.00000
   10    5   39     7862.00000     2522.00000     7125.00000     2499.00000
   10    5   40   122100.00000     2957.00000   115000.00000     2897.00000
   10    5   41    90510.00000     2842.00000    74650.00000     2740.00000
   10    5   42    41560.00000     2719.00000    55370.00000     2707.00000
   10    5   43   346400.00000     4079.00000   354400.00000     4099.00000
   10    5   44     9832.00000     2619.00000    21410.00000     2578.00000
   10    5   45    25720.00000     2605.00000    30750.00000     2565.00000
   10    5   46    13510.00000     2571.00000    10150.00000     2522.00000
   10    5   47    81030.00000     2785.00000    92280.00000     2715.00000
   10    5   48   143000.00000     2980.00000   129300.00000     2846.00000
   10    5   49    51140.00000     2634.00000    61970.00000     2551.00000
   10    5   50    29320.00000     2589.00000    27700.00000     2425.00000
   10    5   51    12770.00000     2484.00000    18300.00000     2373.00000
   10    5   52   217200.00000     3261.00000   217400.00000     3402.00000
   10    5   53    65310.00000     2559.00000    58290.00000     2420.00000
   10    5   54    58330.00000     2507.00000    46050.00000     2380.00000
   10    5   55    35910.00000     2434.00000    39550.00000     2299.00000
   10    5   56     7618.00000     2302.00000     9760.00000     2183.00000
   10    5   57    46520.00000     2439.00000    44980.00000     2255.00000
   10    5   58    58420.00000     2507.00000    63620.00000     2330.00000
   10    5   59    17820.00000     2408.00000    13850.00000     2140.00000
   10    5   60   119600.00000     2709.00000   128300.00000     2591.00000
   10    5   61    18230.00000     2349.00000    22760.00000     2156.00000
   10    5   62   120700.00000     2729.00000   115800.00000     2546.00000
   10    5   63    64270.00000     2824.00000    68920.00000     2513.00000
   10    5   64    26200.00000     2674.00000    36700.00000     2363.00000
   10    5   65     5371.00000     2278.00000     6092.00000     2079.00000
   10    5   66     2621.00000     2193.00000      756.20001     2031.00000
   10    5   67    36180.00000     2295.00000    39850.00000     2198.00000
   10    5   68     4184.00000     2237.00000     7379.00000     2060.00000
   10    5   69    35590.00000     2300.00000    32450.00000     2078.00000
   10    5   70    24780.00000     2311.00000    18590.00000     2130.00000
   10    5   71     4757.00000     2301.00000     -591.50000     2140.00000
   10    5   72    27110.00000     2325.00000    18690.00000     2130.00000
   10    5   73    40870.00000     2426.00000    45090.00000     2209.00000
   10    5   74     7807.00000     2321.00000    11520.00000     2217.00000
   10    5   75     4033.00000     2538.00000     6176.00000     2176.00000
   10    5   76     5440.00000     2736.00000     3686.00000     2589.00000
   10    5   77    56400.00000     3390.00000    55780.00000     2821.00000
   10    5   78    25130.00000     3096.00000    27700.00000     2625.00000
   10    5   79    15010.00000     3339.00000    16560.00000     3740.00000
   10    6    0    12820.00000     1954.00000    12820.00000     1954.00000
   10    6    1   659400.00000     5179.00000   706400.00000     5483.00000
   10    6    2   682400.00000     5320.00000   687700.00000     5366.00000
   10    6    3   236000.00000     2823.00000   246900.00000     2903.00000
   10    6    4    16880.00000     1954.00000    15360.00000     1943.00000
   10    6    5   303200.00000     3171.00000   307300.00000     3173.00000
   10    6    6   636100.00000     5045.00000   697700.00000     6853.00000
   10    6    7   374200.00000     3549.00000   391200.00000     3648.00000
   10    6    8   699800.00000     5418.00000   678300.00000     5321.00000
   10    6    9   310600.00000     3194.00000   290900.00000     3100.00000
   10    6   10    11120.00000     1930.00000    13960.00000     1969.00000
   10    6   11    92700.00000     2162.00000   110100.00000     2341.00000
   10    6   12   254200.00000     2982.00000   282200.00000     3059.00000
   10    6   13    38670.00000     1991.00000    50560.00000     2097.00000
   10    6   14   496700.00000     4248.00000   527900.00000     4439.00000
   10    6   15   406200.00000     3729.00000   458400.00000     6323.00000
   10    6   16   671400.00000     5870.00000   742900.00000     6915.00000
   10    6   17   284900.00000     3066.00000   307000.00000     3227.00000
   10    6   18   448300.00000     3984.00000   463600.00000     4091.00000
   10    6   19   249900.00000     3767.00000   220100.00000     2811.00000
   10    6   20  1160000.00000     8277.00000  1109000.00000     7989.00000
   10    6   21   356700.00000     3475.00000   325600.00000     3352.00000
   10    6   22   277800.00000     3051.00000   299000.00000     3198.00000
   10    6   23   323300.00000     3318.00000   348800.00000     3477.00000
   10    6   24   711900.00000     5543.00000   727000.00000     5678.00000
   10    6   25    11530.00000     1893.00000     9410.00000     2036.00000
   10    6   26   482600.00000     4207.00000   500500.00000     4369.00000
   10    6   27   925000.00000     6873.00000   885000.00000     6669.00000
   10    6   28    60120.00000     2094.00000    59140.00000     2169.00000
   10    6   29   184100.00000     2722.00000   171300.00000     2655.00000
   10    6   30   323600.00000     3574.00000   349500.00000     3532.00000
   10    6   31   102600.00000     2239.00000   107800.00000     2260.00000
   10    6   32    98040.00000     2184.00000   113800.00000     2298.00000
   10    6   33   264600.00000     3310.00000   234500.00000     3137.00000
   10    6   34    82140.00000     2760.00000    64350.00000     2589.00000
   10    6   35    95290.00000     2834.00000    92220.00000     2749.00000
   10    6   36     9240.00000     2560.00000     7463.00000     2489.00000
   10    6   37   212500.00000     3369.00000   210100.00000     3339.00000
   10    6   38   354900.00000     4119.00000   344900.00000     4034.00000
   10    6   39   120000.00000     2945.00000   137100.00000     3013.00000
   10    6   40    75780.00000     2936.00000    58870.00000     3078.00000
   10    6   41   260700.00000     3605.00000   257900.00000     3568.00000
   10    6   42    15870.00000     2637.00000    22360.00000     2589.00000
   10    6   43   151800.00000     3100.00000   140500.00000     3026.00000
   10    6   44    39780.00000     2668.00000    33440.00000     2603.00000
   10    6   45   368400.00000     4192.00000   377600.00000     4259.00000
   10    6   46   135200.00000     2977.00000   128400.00000     2928.00000
   10    6   47   169300.00000     3115.00000   158600.00000     3006.00000
   10    6   48    13950.00000     2503.00000    16730.00000     2580.00000
   10    6   49    32520.00000     2497.00000    41890.00000     2418.00000
   10    6   50    95500.00000     2729.00000    92720.00000     2645.00000
   10    6   51    20260.00000     2482.00000    17680.00000     2335.00000
   10    6   52    63340.00000     2553.00000    57580.00000     2418.00000
   10    6   53    22730.00000     2410.00000    25380.00000     2278.00000
   10    6   54    -1922.00000     2357.00000     1299.00000     2190.00000
   10    6   55    90500.00000     2625.00000    85090.00000     2466.00000
   10    6   56    64690.00000     2503.00000    71160.00000     2414.00000
   10    6   57     2042.00000     2328.00000    -4280.00000     2141.00000
   10    6   58    45360.00000     2421.00000    52810.00000     2265.00000
   10    6   59    25800.00000     2330.00000    33410.00000     2187.00000
   10    6   60    43310.00000     2425.00000    51420.00000     2210.00000
   10    6   61    77750.00000     2518.00000    75170.00000     2304.00000
   10    6   62    22590.00000     2295.00000    25570.00000     2120.00000
   10    6   63    60450.00000     2411.00000    57480.00000     2228.00000
   10    6   64      -83.04000     2219.00000     -431.70001     2032.00000
   10    6   65    33090.00000     2269.00000    31360.00000     2080.00000
   10    6   66    49240.00000     2315.00000    45930.00000     2193.00000
   10    6   67    65000.00000     2439.00000    65520.00000     2287.00000
   10    6   68    12880.00000     2320.00000     9899.00000     2022.00000
   10    6   69    22990.00000     2394.00000    24330.00000     2030.00000
   10    6   70   119900.00000     2738.00000   122500.00000     2520.00000
   10    6   71    29400.00000     2364.00000    33390.00000     2154.00000
   10    6   72     1295.00000     2607.00000     1869.00000     2189.00000
   10    6   73    44110.00000     2813.00000    48970.00000     2301.00000
   10    6   74    14070.00000     2706.00000     6172.00000     2650.00000
   10    6   75      544.79999     2765.00000     7440.00000     2734.00000
   10    6   76    14120.00000     2868.00000    10850.00000     2738.00000
   10    6   77    43220.00000     2895.00000    43110.00000     2840.00000
   10    6   78    12410.00000     3293.00000    23600.00000     3286.00000
   10    7    0   263500.00000     3064.00000   263500.00000     3064.00000
   10    7    1  1239000.00000     8801.00000  1374000.00000    13660.00000
   10    7    2   170500.00000     2625.00000   152800.00000     2565.00000
   10    7    3   363900.00000     3675.00000   325400.00000     4518.00000
   10    7    4  1335000.00000     9399.00000  1247000.00000     8850.00000
   10    7    5    77580.00000     2271.00000    71930.00000     2219.00000
   10    7    6    83160.00000     2257.00000    77040.00000     2262.00000
   10    7    7   554400.00000     4642.00000   599300.00000     4896.00000
   10    7    8   328600.00000     3780.00000   289600.00000     3689.00000
   10    7    9   898200.00000     6724.00000   940500.00000     6980.00000
   10    7   10  1973000.00000    13440.00000  1937000.00000    13200.00000
   10    7   11   212300.00000     2824.00000   194100.00000     2753.00000
   10    7   12   470800.00000     4165.00000   468100.00000     4163.00000
   10    7   13    13190.00000     2034.00000     7983.00000     2075.00000
   10    7   14    26640.00000     2084.00000    27950.00000     2112.00000
   10    7   15   338100.00000     3450.00000   317800.00000     3499.00000
   10    7   16   978200.00000     7214.00000  1025000.00000     7504.00000
   10    7   17   574100.00000     4956.00000   574600.00000     4808.00000
   10    7   18   203700.00000     2747.00000   231100.00000     3056.00000
   10    7   19    37730.00000     2110.00000    29520.00000     2147.00000
   10    7   20   136500.00000     3197.00000   110300.00000     3211.00000
   10    7   21    40100.00000     2131.00000    37220.00000     2201.00000
   10    7   22   232100.00000     2917.00000   232100.00000     3000.00000
   10    7   23  1082000.00000     7878.00000  1132000.00000     8215.00000
   10    7   24   542300.00000     4642.00000   516000.00000     4522.00000
   10    7   25   519000.00000     4491.00000   511300.00000     4480.00000
   10    7   26   690400.00000     5517.00000   684400.00000     5516.00000
   10    7   27    97570.00000     2362.00000   112100.00000     2478.00000
   10    7   28   109200.00000     2474.00000   129300.00000     2690.00000
   10    7   29   282500.00000     3218.00000   285000.00000     3281.00000
   10    7   30    61530.00000     2208.00000    60830.00000     2277.00000
   10    7   31    64080.00000     2308.00000    74720.00000     2293.00000
   10    7   32    33490.00000     2065.00000    23080.00000     2117.00000
   10    7   33   179500.00000     2668.00000   196600.00000     2811.00000
   10    7   34   270300.00000     3149.00000   252400.00000     3116.00000
   10    7   35   206800.00000     2803.00000   206800.00000     3083.00000
   10    7   36    18940.00000     2149.00000    21150.00000     2191.00000
   10    7   37    18790.00000     2645.00000    22530.00000     2605.00000
   10    7   38   313100.00000     3921.00000   327000.00000     3939.00000
   10    7   39   169300.00000     3221.00000   172100.00000     3195.00000
   10    7   40   367400.00000     4200.00000   383100.00000     4275.00000
   10    7   41    29670.00000     2625.00000    35180.00000     2633.00000
   10    7   42    55480.00000     2693.00000    57630.00000     2657.00000
   10    7   43     7407.00000     2555.00000    10410.00000     2509.00000
   10    7   44   120800.00000     2917.00000   143100.00000     3364.00000
   10    7   45   124700.00000     2895.00000   114900.00000     2863.00000
   10    7   46    76390.00000     2746.00000    95930.00000     2643.00000
   10    7   47    33120.00000     2567.00000    22240.00000     2351.00000
   10    7   48    56780.00000     2696.00000    41440.00000     2431.00000
   10    7   49    33800.00000     2497.00000    26960.00000     2358.00000
   10    7   50      784.59998     2327.00000     3532.00000     2263.00000
   10    7   51     2169.00000     2303.00000     4553.00000     2252.00000
   10    7   52    25750.00000     2355.00000    22820.00000     2218.00000
   10    7   53    26220.00000     2381.00000    34580.00000     2287.00000
   10    7   54    39550.00000     2368.00000    34100.00000     2235.00000
   10    7   55   188500.00000     3025.00000   190100.00000     2988.00000
   10    7   56   134600.00000     2740.00000   125200.00000     2673.00000
   10    7   57     8145.00000     2273.00000     2530.00000     2145.00000
   10    7   58    42460.00000     2406.00000    54040.00000     2290.00000
   10    7   59    43230.00000     2364.00000    46500.00000     2211.00000
   10    7   60   142800.00000     2794.00000   138600.00000     2602.00000
   10    7   61    10930.00000     2240.00000    11670.00000     2004.00000
   10    7   62    19260.00000     2268.00000    14450.00000     2001.00000
   10    7   63    90850.00000     2492.00000    91760.00000     2313.00000
   10    7   64     5020.00000     2126.00000     4899.00000     2044.00000
   10    7   65    16040.00000     2136.00000    15280.00000     2063.00000
   10    7   66    54820.00000     2298.00000    51880.00000     2178.00000
   10    7   67    41920.00000     2231.00000    43060.00000     2115.00000
   10    7   68    18980.00000     2315.00000    27350.00000     2086.00000
   10    7   69    25510.00000     2353.00000    27470.00000     2132.00000
   10    7   70    18720.00000     2713.00000    17860.00000     2059.00000
   10    7   71       18.89000     2588.00000      970.90002     1835.00000
   10    7   72     1072.00000     2597.00000     2028.00000     2548.00000
   10    7   73     1759.00000     2739.00000     -377.10001     2686.00000
   10    7   74    18770.00000     2793.00000    22040.00000     2813.00000
   10    7   75     4778.00000     2715.00000     4181.00000     2768.00000
   10    7   76    38100.00000     2934.00000    39790.00000     3106.00000
   10    7   77    12810.00000     3321.00000    11060.00000     3219.00000
   10    8    0    91030.00000     2444.00000    91030.00000     2444.00000
   10    8    1   459000.00000     4202.00000   448700.00000     4121.00000
   10    8    2    43340.00000     2230.00000    38520.00000     2234.00000
   10    8    3    70840.00000     2324.00000    49390.00000     2457.00000
   10    8    4   117800.00000     2488.00000   106700.00000     2649.00000
   10    8    5  1371000.00000     9680.00000  1362000.00000     9631.00000
   10    8    6    72080.00000     2343.00000    60430.00000     2334.00000
   10    8    7   291700.00000     3297.00000   315100.00000     3454.00000
   10    8    8   676200.00000     5451.00000   643000.00000     5264.00000
   10    8    9   112700.00000     2473.00000    93100.00000     2663.00000
   10    8   10   419400.00000     3945.00000   440800.00000     4121.00000
   10    8   11   393800.00000     5819.00000   346700.00000     3639.00000
   10    8   12    98030.00000     2404.00000    97540.00000     2527.00000
   10    8   13   167300.00000     2713.00000   176500.00000     2801.00000
   10    8   14   331800.00000     3755.00000   294300.00000     4205.00000
   10    8   15    29050.00000     2210.00000    28100.00000     2245.00000
   10    8   16    72540.00000     2361.00000    70590.00000     2394.00000
   10    8   17   159500.00000     2670.00000   165100.00000     2743.00000
   10    8   18    16370.00000     2198.00000    11120.00000     2226.00000
   10    8   19   115100.00000     2522.00000   130900.00000     2643.00000
   10    8   20   484300.00000     4367.00000   467700.00000     4309.00000
   10    8   21   100400.00000     2472.00000    93160.00000     2534.00000
   10    8   22   141400.00000     2666.00000   128300.00000     2659.00000
   10    8   23    57100.00000     2332.00000    43910.00000     2447.00000
   10    8   24   409600.00000     3959.00000   417700.00000     4054.00000
   10    8   25   938000.00000     7071.00000   858100.00000     6611.00000
   10    8   26    17660.00000     2246.00000    22290.00000     2300.00000
   10    8   27   332300.00000     3569.00000   309900.00000     3467.00000
   10    8   28    82160.00000     2427.00000    65670.00000     2543.00000
   10    8   29    52450.00000     2292.00000    51960.00000     2340.00000
   10    8   30   231600.00000     3219.00000   263600.00000     4318.00000
   10    8   31   468200.00000     4345.00000   471000.00000     4335.00000
   10    8   32   292800.00000     3378.00000   293500.00000     3375.00000
   10    8   33    81670.00000     2344.00000    95170.00000     2437.00000
   10    8   34   479400.00000     4392.00000   484000.00000     4439.00000
   10    8   35    88520.00000     2294.00000    85350.00000     2381.00000
   10    8   36     5636.00000     1958.00000     4143.00000     2193.00000
   10    8   37   156700.00000     2613.00000   137300.00000     2824.00000
   10    8   38     1103.00000     1894.00000     4746.00000     2170.00000
   10    8   39    35450.00000     2133.00000    26520.00000     2527.00000
   10    8   40   135100.00000     3049.00000   127600.00000     2926.00000
   10    8   41   122900.00000     2977.00000   123900.00000     2896.00000
   10    8   42    33530.00000     2613.00000    27930.00000     2489.00000
   10    8   43     4356.00000     2529.00000     4517.00000     2453.00000
   10    8   44    57420.00000     2661.00000    54380.00000     2361.00000
   10    8   45    98600.00000     2752.00000    78280.00000     2488.00000
   10    8   46    70180.00000     2622.00000    73610.00000     2467.00000
   10    8   47     6636.00000     2429.00000    16750.00000     2237.00000
   10    8   48    21760.00000     2362.00000    22100.00000     2198.00000
   10    8   49    16680.00000     2364.00000     5131.00000     2133.00000
   10    8   50     6180.00000     2300.00000     3534.00000     2084.00000
   10    8   51    33030.00000     2436.00000    27260.00000     2122.00000
   10    8   52    21320.00000     2289.00000    20090.00000     2064.00000
   10    8   53    12240.00000     2245.00000    13550.00000     1975.00000
   10    8   54   253000.00000     3375.00000   249700.00000     3270.00000
   10    8   55    11650.00000     2245.00000    13280.00000     2040.00000
   10    8   56    95840.00000     2488.00000    85980.00000     2308.00000
   10    8   57    96150.00000     2460.00000    93500.00000     2264.00000
   10    8   58    56950.00000     2672.00000    54450.00000     2065.00000
   10    8   59     5767.00000     2444.00000    -1879.00000     1738.00000
   10    8   60     8139.00000     2723.00000    12780.00000     2023.00000
   10    8   61    39030.00000     2786.00000    36280.00000     2745.00000
[truncated: 806,741 more chars]
