# Supplementary material for: Extending the novel |ρ|-based phasing algorithm to the solution of anomalous scattering substructures from SAD data of protein crystals
Source: Acta Crystallogr A Found Adv. 2022 Oct 10;78(Pt 6):473–81. doi: 10.1107/S2053273322008622 (PMC9624180; doi:10.1107/S2053273322008622)
Supplement: Supplementary file 1 [file a-78-00473-sup1.zip › ae5119_suppl_rev/sol_6_I_3k9g/BobuA.LPT]

 ============================================================
   STRUCTURE SOLUTION BY abs(ro) - DIRECT METHODS 
   XLENS/22.2 (220318) version: with SAD-Sm FFT algorithm
   Copyright Prof. Jordi Rius
   Institut de Ciencia de Materials de Barcelona (CSIC)
   References: Rius J. Acta Cryst (2020) A76 489-493 
   Rius J. & Torrelles X. Acta Cryst (2021) A77 339-347 
   Date is 19- 5-2022   at  9:45:12
 ============================================================

     CRYSTAL DATA:
     =============
     3k9g P43212 (96) L= 1.5418  (2.25) Sv=51.3% 12I-x8=96                           

     A=  55.810      B=  55.810     C= 200.900
     ALPHA=   90.00  BETA=   90.00  GAMMA=   90.00

     VOLUME (A3)=     625754.50     DSANO=    2.900

     (SINT/L)2=   0.000080263*H2 +  0.000080263*K2 +  0.000006194*L2 +
                  0.000000000*HK +  0.000000000*HL +  0.000000000*KL

     BRAVAIS LATTICE IS  P  CENTRED AT:

       1)  0.000000       0.000000       0.000000

      SYMMETRY OPERATIONS: 

      R11  R12  R13     R21  R22  R23     R31  R32  R33    T1     T2     T3

  1)    1    0    0       0    1    0       0    0    1    0.00   0.00   0.00
  2)    0   -1    0       1    0    0       0    0    1    0.50   0.50   0.75
  3)   -1    0    0       0   -1    0       0    0    1    0.00   0.00   0.50
  4)    0    1    0      -1    0    0       0    0    1    0.50   0.50   0.25
  5)    1    0    0       0   -1    0       0    0   -1    0.50   0.50   0.25
  6)    0    1    0       1    0    0       0    0   -1    0.00   0.00   0.00
  7)   -1    0    0       0    1    0       0    0   -1    0.50   0.50   0.75
  8)    0   -1    0      -1    0    0       0    0   -1    0.00   0.00   0.50

     STRUCTURE TREATED AS NON-CENTROSYMMETRIC

     TYPE OF RADIATION IS X-RAYS

          UNIT CELL CONTENTS
      SYMBOL  ATOMIC_NUMBER    NUMBER IN CELL    TYPE    SCAT_POWER
        I          53               96            1          53.00

     STARTING PHASES FROM MODULUS FUNCTION

--------------------------------------------------------------

     INTENSITY DATA INFORMATION:
     ==========================

     INPUT DATA ARE F**2
   DSANO (ANGS.):       2.9000
   DSFOU (ANGS.):       2.9000
   DSMIN (ANGS.):       2.2499
   N.CENTRIC REF:         1847
  ANOMALOUS DIFFRACTION RATIOS(GLOBAL):   
   <|D|>/<F> (%,acen); <|F|>; <|D|>:    4.3332    387.1127     16.7745
   <I/sig(I)> :           52.8747
   <|D|/sig(D)>:           2.6760

  ANOMALOUS DIFFRACTION RATIOS(SHELLS):   
      SHELL  DMEAN  DINF  <|D|>/<F>  <I/sig(I)>  <|D|/sig(D)> NREFS
        1     6.99  5.55    4.9227   76.6910    4.4325          668   312954.81
        2     4.85  4.40    4.1520   76.5611    3.9444          811   317206.38
        3     4.09  3.85    3.3578   72.7347    3.1483          839   314554.25
        4     3.65  3.49    3.3647   58.2200    2.4513          843   225861.36
        5     3.36  3.24    4.4319   40.6322    2.0567          850   140469.80
        6     3.14  3.05    5.1093   30.8088    1.7536          864    94703.50
        7     2.97  2.90    6.6583   21.6564    1.4121          859    61218.96

  BIJVOET PAIRS FILTERING:
   BIJVOET PAIR REFL. (USED/READ/%):             4949      5738     86.25
   NUMBER WRONG BIJVOET PAIR REFL.,S,(%):               4      0.07
   NUM. OF E.s < ECUT,(%), ECUT:         244      4.25      0.2500
   N.DF/s(DF) < DFCUT,(%),DFCUT:         541      9.43      0.3750
   N. DF OUTLIERS,RMSCUT:                  0                4.2500
   CV(%) OF D> :      65.7261
   <r.m.sq.dev.> OF D.s:       21.6007
--------------------------------------------------------------

     FORBIDDEN REFLECTIONS IN DATA FILE *.HKL:
     =========================================

    H    K    L        XO       DXO      NEQ
--------------------------------------------------------------

     Rsigma(F) of equivalent reflections
     Rsig:    0.00000  Nref:         0

     ds_interval        Rsigma       Nref

     N. UNIQUE REFLECTIONS (measured,theory):        5011        7720


     INFORMATION OF DATA IN P1:
     MEAS. INTENSITIES (OBS+UNOBS)IN XLHEM.HKL=        39664
     NOT MEASURED INTENSITIES in XLUNMEAS.HKL=       14073
     FRACTION MEASURED INTENSITIES >DSFOU:     0.738
     HMAX=   19  KMAX=   19  LMAX=   69


--------------------------------------------------------------

     SCALING OF MEASURED INTENSITIES:
     ================================


      SCALE FACTOR:        3.0782  F(EXP)/SK = F(ABS)
      B OVERALL   :       19.8220
      R(Wilson)   :       16.6345
      DSFOU       :        2.9000

      SHELL  DMEAN  DINF  SFC2/SFO2  Nref  f.unobs
        1     6.99  5.55   0.90239    4821  0.0000
        2     4.85  4.40   0.91923    5993  0.0000
        3     4.09  3.85   1.11219    6039  0.0000
        4     3.65  3.49   1.21628    5774  0.0000
        5     3.36  3.24   1.12134    5869  0.0000
        6     3.14  3.05   0.95787    5771  0.0000
        7     2.97  2.90   0.82970    5397  0.0000

 -------------------------------------------------------------

     DATA NORMALIZING:
     ================

     NUMBER OF INPUT REFLEXIONS =             39664
     F(ABS)  =  F(EXP) /          3.0782

     MAXIMUM         H         K         L
     INDICES        19        19        69

                   CENT    ACENT     HK0     0KL     H0L    REST
     </E2-1/>      0.968   0.736   1.000   1.000   1.000   0.856

      E2MEAN      :    0.998182

     <E**2> ACCORDING TO PARITY GROUPS ( D-SPACING > 1.000
        ALL     GGG     GGU     GUG     GUU     UGG     UGU     UUG     UUU
E^2   1.000   0.954   1.031   0.995   0.964   0.995   0.964   1.060   1.038
N     39664    4265    4379    5314    5252    5314    5252    4864    5024

--------------------------------------------------------------

     PHASE REFINEMENT DETAILS:
     ======================== 
    TOTAL N. OF E-VALUES =     39664
    D-SPACING CUT-OFF =    2.90
    <E>, <E2> =    0.8449  1.0000

    N. SETS AND CYCLES =       25     55
    EKLIM FOR K REFLECTIONS =    0.00
    N.REFLECTIONS > EKLIM =     39664
    EHLIM FOR H REFLECTIONS =    1.00
    N.REFLECTIONS > EHLIM =     13984
     X"S MODIFIED BY MODULUS FUNCTION
    N. ATOMS IN UNIT_CELL (NCELL)  =    96
    PIXELS(0); P_ATOMS(1); OMIT(2) =     1
    FRAC. RANDOMLY DELETED ATOMS = 0.000

    GRID SPACING IN ANGS. =    0.97
    N.GRID POINTS (XYZ) =     60    60   216
    ESD FACTOR FOR MASK DEFINITION =    2.65
    LOWER MASK VALUE =      0
    ESD FACT FOR PEAK ACCEPTANCE (ATOMS=1,2) =  4.00
    ESD FACTOR IN SEARCH (DIF.FOURIER) =  1.10

     vector -u =:   1   0.21680   0.22867   0.82980  1.00
    0.8237     1     1    0.8277    0.0746    1628      96    0
    0.8059     1     2    0.8605    0.0150    1147      96    0
    0.8170     1     3    0.8507    0.0140    1237      96    0
    0.8128     1     4    0.8575    0.0044    1262      96    0
    0.8156     1     5    0.8572    0.0113    1240      96    0
    0.8111     1     6    0.8547    0.0060    1209      96    0
    0.8134     1     7    0.8532    0.0089    1202      96    0
    0.8153     1     8    0.8608    0.0073    1198      96    0
    0.8169     1     9    0.8589    0.0100    1235      96    0
    0.8160     1    10    0.8578    0.0071    1204      96    0
    0.8162     1    11    0.8584    0.0081    1237      96    0
    0.8159     1    12    0.8584    0.0072    1256      96    0
    0.8162     1    13    0.8612    0.0108    1271      96    0
    0.8154     1    14    0.8612    0.0082    1227      96    0
    0.8150     1    15    0.8580    0.0095    1216      96    0
    0.8088     1    16    0.8613    0.0062    1245      96    0
    0.8113     1    17    0.8564    0.0078    1208      96    0
    0.8136     1    18    0.8549    0.0058    1247      96    0
    0.8098     1    19    0.8578    0.0059    1205      96    0
    0.8103     1    20    0.8558    0.0054    1225      96    0
    0.8122     1    21    0.8548    0.0062    1255      96    0
    0.8091     1    22    0.8542    0.0039    1263      96    0
    0.8114     1    23    0.8565    0.0055    1182      96    0
    0.8109     1    24    0.8547    0.0062    1204      96    0
    0.8071     1    25    0.8539    0.0041    1206      96    0
    0.8094     1    26    0.8560    0.0036    1213      96    0
    0.8072     1    27    0.8555    0.0031    1206      96    0
    0.8074     1    28    0.8555    0.0030    1239      96    0
    0.8059     1    29    0.8540    0.0024    1191      96    0
    0.8061     1    30    0.8553    0.0030    1189      96    0
    0.8060     1    31    0.8568    0.0030    1179      96    0
    0.8092     1    32    0.8567    0.0033    1217      96    0
    0.8091     1    33    0.8525    0.0040    1228      96    0
    0.8074     1    34    0.8550    0.0031    1229      96    0
    0.8102     1    35    0.8557    0.0041    1218      96    0
    0.8084     1    36    0.8570    0.0053    1250      96    0
    0.8095     1    37    0.8586    0.0035    1246      96    0
    0.8143     1    38    0.8567    0.0071    1225      96    0
    0.8164     1    39    0.8557    0.0071    1251      96    0
    0.8143     1    40    0.8567    0.0066    1256      96    0
    0.8122     1    41    0.8543    0.0069    1276      96    0
    0.8133     1    42    0.8557    0.0051    1234      96    0
    0.8108     1    43    0.8544    0.0046    1229      96    0
    0.8107     1    44    0.8566    0.0048    1225      96    0
    0.8113     1    45    0.8540    0.0041    1171      96    0
    0.8115     1    46    0.8634    0.0030    1184      96    0
    0.8155     1    47    0.8646    0.0024    1215      96    0
    0.8203     1    48    0.8685    0.0015    1192      96    0
    0.8245     1    49    0.8720    0.0017    1241      96    0
    0.8240     1    50    0.8745    0.0021    1276      96    0
    0.8253     1    51    0.8747    0.0015    1303      96    0
    0.8262     1    52    0.8771    0.0008    1269      96    0
    0.8271     1    53    0.8759    0.0009    1287      96    0
    0.8271     1    54    0.8754    0.0014    1291      96    0

---------------------------------------------------------------

  SUMMARY OF SOLUTIONS:
   SET   CCh     SEED    NCYC NITER   Rcc(1,end)  PKS(1,end)  R1%  AVCOS  ROSIG
     1 0.8751  0.0384620   55    3    66.1  60.8    52    15  49.2 1.158   20.9
 TOTAL NUMBER OF CYCLES IS           55

--------------------------------------------------------------

    PEAK SEARCH:
    ===========

     SOLUTION N.      1  R =   60.815914  ITERATIONS=       3

     NUMBER OF E AND CUT-OFF VALUE    2661      0.70
     GRID: NX=  60 NY=  60 NZ= 216 SIZE(ANGS)=  0.97
     ATOMS IN UNIT CELL: (SOUGHT)     96; (FOUND)    115
     ATOMS IN ASYMMETRIC UNIT=     15
     RO IN WFOURIER: MAX., SIGMA, MEAN:  0.14358E+07  0.40602E+05 -0.62391E-06
     MIN. INTERPEAK DISTANCE (A):   0.70
      PEAK_NR HEIGHT    X/A      Y/B      Z/C     MULT
            1   1000   0.8040   0.2854   0.1116   1.0000
            2    804   0.2165   0.8794   0.0684   1.0000
            3    513   0.3700   0.1019   0.0882   1.0000
            4    456   0.6823   0.4474   0.0942   1.0000
            5    439   0.2980   0.1153   0.0515   1.0000
            6    353   0.4207   0.1121   0.1055   1.0000
            7    340   0.9044   0.1849   0.0828   1.0000
            8    305   0.4418   0.5154   0.0501   1.0000
            9    280   0.0398   0.6961   0.0408   1.0000
           10    259   0.3156   0.3376   0.0371   1.0000
           11    250   0.5177   0.2556   0.1058   1.0000
           12    247   0.3970   0.1496   0.0724   1.0000
           13    233   0.6838   0.1001   0.0144   1.0000
           14    220   0.5010   0.1154   0.0481   1.0000
           15    203   0.1648   0.9274   0.1172   1.0000
------------------------------------------------------------------------------

  COPY OF FILE.CDR:
  ==== == =======

3k9g P43212 (96) L= 1.5418  (2.25) Sv=51.3% 12I-x8=96                           
CELL                                                                            
55.8100 55.8100 200.90   90.000    90.000   90.000                              
ANOM                                                                            
2.9                                                                             
LATTICE                                                                         
P                                                                               
SYMMETRY                                                                        
 X,  Y, Z                                                                       
-Y+1/2, X+1/2, Z+3/4                                                            
-X,-Y, Z+1/2                                                                    
 Y+1/2,-X+1/2, Z+1/4                                                            
 X+1/2,-Y+1/2,-Z+1/4                                                            
 Y, X,-Z                                                                        
-X+1/2, Y+1/2, -Z+3/4                                                           
-Y,-X,-Z+1/2                                                                    
CONTENTS                                                                        
 I                                                                              
 96                                                                             
&CONTROL IHKL=1,NSET=25,NCYCLE=55,RVMIN=1000.,IEXCC=0,                          
FSIGRO=2.65,FSIGDM=4.0,DELTLV=1.1,NITER=3,IFOUSG=1,itest=2,negsup=1,            
IBREAK=0,CCTLV=1.00,EHLIM=1.0,NSHELL=7,DFCUT=0.375,ECUT=0.25,                   
IABORT=0/                                                                       
++++++++++++++++++++++++++++++++++++++++++++++++++++++++++++++
   Job finished on 19- 5-2022   at  9:48:52
   Elapsed time:       220 seconds
++++++++++++++++++++++++++++++++++++++++++++++++++++++++++++++
