# Supplementary material for: Extending the novel |ρ|-based phasing algorithm to the solution of anomalous scattering substructures from SAD data of protein crystals
Source: Acta Crystallogr A Found Adv. 2022 Oct 10;78(Pt 6):473–81. doi: 10.1107/S2053273322008622 (PMC9624180; doi:10.1107/S2053273322008622)
Supplement: Supplementary file 1 [file a-78-00473-sup1.zip › ae5119_suppl_rev/sol_6_I_3k9g/BobuA_rmsd.CIF]

data_XLENS 

loop_
_symmetry_equiv_pos_as_xyz
 +X,+Y,+Z 
 -Y+1/2,+X+1/2,+Z+3/4 
 -X,-Y,+Z+1/2 
 +Y+1/2,-X+1/2,+Z+1/4 
 +X+1/2,-Y+1/2,-Z+1/4 
 +Y,+X,-Z 
 -X+1/2,+Y+1/2,-Z+3/4 
 -Y,-X,-Z+1/2 

_cell_length_a       55.81000
_cell_length_b       55.81000
_cell_length_c      200.89999
_cell_angle_alpha    90.0000
_cell_angle_beta     90.0000
_cell_angle_gamma    90.0000

loop_
_atom_site_label
_atom_site_type_symbol
_atom_site_fract_x
_atom_site_fract_y
_atom_site_fract_z
_atom_site_occupancy
_atom_site_U_iso_or_equiv
_atom_site_thermal_displace_type
A1    I      1.30361   0.78531   0.11171   1.00000   0.024  Uiso
A2    I      0.71686   1.37982   0.06840   1.00000   0.024  Uiso
A3    I      0.87000   0.60172   0.08812   1.00000   0.024  Uiso
A4    I      1.18358   0.94708   0.09408   1.00000   0.024  Uiso
A5    I      0.79744   0.61548   0.05163   1.00000   0.024  Uiso
A6    I      0.93958   1.01663   0.04937   1.00000   0.024  Uiso
A7    I      0.92091   0.61123   0.10542   1.00000   0.024  Uiso
A8    I      1.40381   0.68460   0.08261   1.00000   0.024  Uiso
A9    H      0.53833   1.19376   0.04037   1.00000   0.024  Uiso
A10   I      1.02174   0.75400   0.10575   1.00000   0.024  Uiso
A11   H      0.89567   0.65040   0.07247   1.00000   0.024  Uiso
A12   H      0.81144   0.83846   0.03705   1.00000   0.024  Uiso
A13   H      1.18051   0.59961   0.01407   1.00000   0.024  Uiso
A14   H      1.00324   0.61758   0.04894   1.00000   0.024  Uiso
A15   H      0.66094   1.42418   0.11743   1.00000   0.024  Uiso

B1   I   0.618691 0.282674 0.431428     1.00000   0.024  Uiso
B2   I   0.288964 0.194392 0.361791     1.00000   0.024  Uiso
B3   I   0.394823 0.130658 0.410431     1.00000   0.024  Uiso
B4   I   0.384467 0.199642 0.448956     1.00000   0.024  Uiso
B5   I  -0.015929 0.061118 0.451749     1.00000   0.024  Uiso
B6   I   0.107472 0.571781 0.355613     1.00000   0.024  Uiso
B7   I   0.444689 0.320374 0.343945     1.00000   0.024  Uiso
B8   H   0.153378 0.542414 0.495455     1.00000   0.024  Uiso
B9   H   0.571459 0.339636 0.382898     1.00000   0.024  Uiso
B10  I   0.314658 0.593319 0.419247     1.00000   0.024  Uiso
B11  H   0.583751 0.158431 0.446044     1.00000   0.024  Uiso
B12  I   0.248863 0.486957 0.354543     1.00000   0.024  Uiso
NA   H   0.12419 0.226251 0.508533     1.00000   0.024  Uiso
