# Supplementary material for: Extending the novel |ρ|-based phasing algorithm to the solution of anomalous scattering substructures from SAD data of protein crystals
Source: Acta Crystallogr A Found Adv. 2022 Oct 10;78(Pt 6):473–81. doi: 10.1107/S2053273322008622 (PMC9624180; doi:10.1107/S2053273322008622)
Supplement: Supplementary file 1 [file a-78-00473-sup1.zip › ae5119_suppl_rev/sol_7_I_3km3/AnphaA.DIF]

    0    0    9     3851.00000       43.80000     3781.00000       43.00000
    0    0   12     1308.00000       15.40000     1333.00000       15.70000
    0    0   15     2989.00000       34.10000     2975.00000       33.90000
    0    0   18      506.89999       12.70000      521.00000       12.20000
    0    0   21     3545.00000       40.40000     3458.00000       39.50000
    0    0   24     5166.00000       58.70000     5101.00000       58.00000
    0    0   27     2510.00000       29.00000     2493.00000       28.90000
    0    0   30     1953.00000       23.30000     1931.00000       23.00000
    0    0   33     1437.00000       18.70000     1515.00000       19.40000
    0    0   36     3211.00000       37.10000     3211.00000       37.10000
    0    0   39     1007.00000       20.00000     1086.00000       20.00000
    0    0   42     3995.00000       45.90000     4006.00000       46.00000
    0    0   45     2034.00000       25.10000     2011.00000       24.90000
    0    0   48      856.09998       20.30000      899.20001       19.30000
    0    0   51      761.00000       20.30000      708.59998       20.50000
    0    0   54      863.00000       19.40000      920.79999       18.50000
    0    0   57      228.20000       58.40000      284.10001       52.20000
    0    0   60      408.29999       50.70000      349.10001       42.80000
    0    0   63      575.79999       28.40000      569.09998       28.80000
    0    0   66      925.70001       20.70000      903.59998       21.70000
    0    1  -64      354.29999       26.30000      345.60001       26.00000
    0    1  -61      330.29999       26.00000      302.50000       28.10000
    0    1  -58      202.50000       40.00000      158.80000       49.00000
    0    1  -55      126.30000       45.60000      183.50000       41.70000
    0    1  -52      408.29999       19.00000      338.79999       23.10000
    0    1  -49     1253.00000       11.00000     1237.00000       11.00000
    0    1  -46      575.00000       16.80000      569.70001       15.40000
    0    1  -43      520.79999       16.90000      498.79999       17.80000
    0    1  -40      396.10001       22.30000      393.79999       22.30000
    0    1  -37     2460.00000       16.80000     2504.00000       17.10000
    0    1  -34      574.20001       11.90000      553.40002       12.30000
    0    1  -31     1604.00000       11.40000     1583.00000       11.40000
    0    1  -28     1568.00000       11.10000     1596.00000       11.30000
    0    1  -25      425.29999       10.50000      462.29999        9.80000
    0    1  -22      626.90002        7.40000      641.70001        7.60000
    0    1  -19      933.50000        7.30000      936.59998        7.40000
    0    1  -16      276.50000        9.60000      280.70001       10.40000
    0    1  -13      292.50000        9.20000      245.10001        9.80000
    0    1  -10      201.80000        8.90000      171.30000       10.30000
    0    1   -7      562.00000        5.10000      585.09998        4.70000
    0    1    5     1594.00000       10.50000     1543.00000       14.40000
    0    1    8     2999.00000       19.70000     2983.00000       19.60000
    0    1   11      579.50000        5.30000      574.79999        5.30000
    0    1   14      361.50000        7.00000      337.70001        7.90000
    0    1   17     2515.00000       16.60000     2498.00000       16.50000
    0    1   20     1632.00000       11.10000     1580.00000       10.80000
    0    1   23     1310.00000        9.40000     1278.00000        9.30000
    0    1   26      538.00000        9.20000      483.89999        9.80000
    0    1   29      506.70001       10.70000      514.59998       10.30000
    0    1   32     1204.00000        9.80000     1150.00000       11.60000
    0    1   35      693.59998       11.20000      688.90002       11.20000
    0    1   38     1363.00000       11.60000     1350.00000       11.50000
    0    1   41     3008.00000       20.30000     3018.00000       20.30000
    0    1   44      524.29999       16.60000      551.90002       15.60000
    0    1   47      561.79999       15.20000      578.70001       14.40000
    0    1   50      408.79999       19.00000      430.60001       17.60000
    0    1   53      883.09998       11.00000      851.29999       11.10000
    0    1   56      339.50000       23.60000      370.20001       21.10000
    0    1   59      258.89999       31.30000      210.39999       38.70000
    0    1   62      703.50000       13.70000      697.40002       14.10000
    0    1   65      644.70001       15.00000      636.20001       15.50000
    0    2  -65      104.10000       45.50000      104.20000       45.30000
    0    2  -62      528.79999       16.90000      578.09998       15.80000
    0    2  -59      183.00000       42.00000      261.60001       30.90000
    0    2  -56      169.80000       47.50000      167.20000       44.70000
    0    2  -53      465.79999       16.40000      450.20001       17.60000
    0    2  -50     1423.00000       11.50000     1476.00000       11.80000
    0    2  -47      347.60001       24.10000      341.50000       24.00000
    0    2  -44     1371.00000       11.60000     1297.00000       11.50000
    0    2  -41     1190.00000       11.50000     1212.00000       11.40000
    0    2  -38     1884.00000       13.70000     1916.00000       13.90000
    0    2  -35     1176.00000       10.30000     1194.00000       10.40000
    0    2  -32     1259.00000       10.90000     1267.00000       10.00000
    0    2  -29     1083.00000        8.80000     1045.00000        8.80000
    0    2  -26      817.90002        8.00000      782.09998        8.10000
    0    2  -23     1352.00000        9.60000     1419.00000       10.00000
    0    2  -20      108.40000       31.20000      160.20000       21.40000
    0    2  -17      623.59998        6.50000      623.40002        6.70000
    0    2  -14      762.70001       11.00000      807.59998        7.80000
    0    2  -11     1233.00000        9.20000     1307.00000        8.90000
    0    2    4     1251.00000        8.30000     1344.00000       21.70000
    0    2    7     1005.00000        6.90000     1040.00000        7.80000
    0    2   10      340.39999        5.80000      313.89999        6.30000
    0    2   13     1995.00000       13.20000     2096.00000       13.90000
    0    2   16      164.39999       16.30000      150.10001       17.50000
    0    2   19     1250.00000        8.90000     1239.00000        8.80000
    0    2   22     1096.00000        8.30000     1106.00000        8.30000
    0    2   25      797.90002        7.90000      743.20001        7.90000
    0    2   28     1070.00000        8.80000     1057.00000        8.70000
    0    2   31     3035.00000       20.20000     2952.00000       19.60000
    0    2   34      598.90002       11.80000      651.20001       11.00000
    0    2   37     2233.00000       15.50000     2256.00000       15.60000
    0    2   40      598.29999       15.40000      560.90002       17.70000
    0    2   43      930.40002       11.60000      862.00000       11.90000
    0    2   46      581.59998       15.00000      574.20001       15.10000
    0    2   49      557.50000       15.30000      553.20001       15.10000
    0    2   52      483.79999       16.60000      410.00000       19.30000
    0    2   55      352.29999       22.00000      368.89999       20.90000
    0    2   58      112.10000       45.20000      158.70000       46.20000
    0    2   61      200.00000       41.70000       94.80000       42.10000
    0    2   64      202.39999       43.80000      117.10000       47.80000
    0    3  -66      470.89999       19.10000      489.10001       18.00000
    0    3  -63      622.29999       15.60000      605.90002       15.40000
    0    3  -60      400.70001       20.50000      388.39999       20.90000
    0    3  -57      183.39999       46.50000      196.20000       41.00000
    0    3  -54      531.79999       15.30000      577.20001       14.20000
    0    3  -51      488.10001       16.60000      536.79999       15.60000
    0    3  -48      252.80000       32.20000      245.00000       34.20000
    0    3  -45      915.40002       11.60000      872.09998       11.70000
    0    3  -42     1117.00000       11.40000     1070.00000       11.50000
    0    3  -39     1391.00000       11.90000     1389.00000       11.80000
    0    3  -36     1594.00000       12.10000     1559.00000       11.90000
    0    3  -33      946.09998        9.70000      988.00000        9.60000
    0    3  -30     2097.00000       14.30000     2105.00000       14.30000
    0    3  -27      235.60001       19.50000      281.20001       16.50000
    0    3  -24     1113.00000        8.60000     1141.00000        8.70000
    0    3  -21      326.29999       11.30000      260.60001       14.10000
    0    3  -18     1396.00000        9.70000     1343.00000        9.40000
    0    3  -15      227.89999       30.10000      307.79999        9.90000
    0    3  -12      545.09998       14.60000      598.29999        5.80000
    0    3   -9     1066.00000        7.40000     1107.00000        7.70000
    0    3   -3      658.09998        5.00000      642.50000        5.00000
    0    3    0     1550.00000       10.30000     1573.00000       11.40000
    0    3    6      825.29999        7.20000      868.90002        6.20000
    0    3   12      696.70001        5.90000      723.20001        5.90000
    0    3   15      664.40002        6.20000      685.20001        7.00000
    0    3   18      495.20001        7.50000      485.79999        7.50000
    0    3   21      875.09998        7.50000      800.40002       17.20000
    0    3   24      279.20001       15.80000      358.70001       11.80000
    0    3   27     1143.00000       15.40000     1060.00000        8.70000
    0    3   30     1120.00000        9.20000     1082.00000        9.00000
    0    3   33     1070.00000        9.60000     1006.00000        9.70000
    0    3   36      833.00000       11.40000      849.29999       11.20000
    0    3   39     1159.00000       11.40000     1164.00000       11.50000
    0    3   42      908.20001       11.70000      900.59998       11.90000
    0    3   45      956.90002       11.60000      943.79999       11.40000
    0    3   48      184.39999       43.90000      175.00000       49.30000
    0    3   51      936.50000       11.30000      933.20001       11.30000
    0    3   54      499.29999       16.00000      503.79999       15.80000
    0    3   57      128.20000       47.10000      152.60001       46.30000
    0    3   60      412.10001       20.20000      394.20001       20.80000
    0    3   63      503.79999       17.70000      533.70001       17.00000
    0    3   66      462.00000       19.40000      405.20001       20.90000
    0    4  -64       99.60000       44.20000       70.20000       34.60000
    0    4  -61      726.90002       13.20000      653.70001       13.50000
    0    4  -58      330.89999       24.70000      299.60001       27.00000
    0    4  -55      662.70001       12.90000      624.90002       13.60000
    0    4  -52      323.20001       24.80000      361.10001       21.70000
    0    4  -49      310.20001       25.50000      257.00000       31.80000
    0    4  -46     1100.00000       11.30000     1128.00000       11.10000
    0    4  -43      954.90002       11.70000      965.79999       11.80000
    0    4  -40     1201.00000       11.50000     1212.00000       11.40000
    0    4  -37      927.20001       11.70000      939.40002       11.60000
    0    4  -34     1243.00000       10.40000     1207.00000       10.30000
    0    4  -31     2509.00000       16.90000     2515.00000       16.90000
    0    4  -28      935.70001        8.50000      934.29999        8.60000
    0    4  -25      855.29999        8.10000      915.09998        8.20000
    0    4  -22      944.40002        8.70000      881.09998        9.40000
    0    4  -19     1749.00000       11.90000     1821.00000       12.30000
    0    4  -16      578.09998        6.80000      567.79999        6.90000
    0    4  -13     1486.00000       10.10000     1526.00000       10.40000
    0    4  -10     1162.00000        8.10000     1186.00000        8.20000
    0    4   -7      568.29999        5.40000      605.00000        5.50000
    0    4   -4     1538.00000       10.30000     1558.00000       10.40000
    0    4   -1     1881.00000       12.40000     1980.00000       13.10000
    0    4    5     1837.00000       15.00000     1754.00000       11.80000
    0    4   11      967.50000       10.30000     1006.00000        7.90000
    0    4   14     1465.00000       10.00000     1502.00000       10.20000
    0    4   17     1299.00000       22.50000     1176.00000        8.50000
    0    4   20     1469.00000       10.20000     1463.00000       10.20000
    0    4   23      827.90002        7.70000      869.59998        7.80000
    0    4   26     1078.00000        8.70000     1101.00000        8.70000
    0    4   29     1498.00000       10.80000     1509.00000       10.90000
    0    4   32     1141.00000        9.70000     1110.00000        9.70000
    0    4   35     1762.00000       12.80000     1703.00000       12.50000
    0    4   38     1328.00000       11.60000     1354.00000       11.70000
    0    4   41      842.90002       12.20000      790.00000       12.90000
    0    4   44      409.39999       20.80000      360.39999       23.20000
    0    4   47      638.59998       13.70000      622.79999       14.00000
    0    4   50      378.20001       21.60000      382.39999       21.40000
    0    4   53      528.09998       15.20000      512.50000       15.80000
    0    4   56      149.00000       45.90000      112.40000       45.60000
    0    4   59      410.60001       20.40000      489.39999       17.90000
    0    4   62      261.60001       33.40000      292.00000       30.90000
    0    4   65      488.10001       18.10000      505.20001       17.00000
    0    5  -65      276.79999       31.40000      312.79999       26.50000
    0    5  -62      327.39999       28.60000      427.79999       19.60000
    0    5  -59      330.00000       26.60000      232.39999       35.90000
    0    5  -56      544.79999       15.40000      555.50000       14.70000
    0    5  -53      364.50000       21.40000      356.60001       21.20000
    0    5  -50      858.50000       11.50000      847.20001       11.30000
    0    5  -47      641.70001       13.50000      568.79999       15.30000
    0    5  -44      596.09998       15.00000      605.20001       14.90000
    0    5  -41     1173.00000       11.40000     1210.00000       11.40000
    0    5  -38      710.59998       17.00000      658.59998       18.00000
    0    5  -35     1045.00000       10.60000     1062.00000       10.60000
    0    5  -32      486.89999       13.10000      445.39999       14.40000
    0    5  -29     1487.00000       10.80000     1488.00000       10.80000
    0    5  -26      716.59998       10.30000      748.50000       10.40000
    0    5  -23      609.09998        8.50000      599.50000        8.30000
    0    5  -20     1604.00000       11.10000     1708.00000       20.10000
    0    5  -17     1051.00000        7.90000     1077.00000        8.10000
    0    5  -14     2039.00000       13.60000     2033.00000       13.60000
    0    5  -11     1083.00000        7.70000     1033.00000        7.50000
    0    5   -8      769.09998        6.20000      757.20001        6.20000
    0    5   -2      774.20001        6.50000      745.79999       10.80000
    0    5    1     2112.00000       14.00000     2243.00000       25.80000
    0    5    4      757.79999       10.90000      808.59998        6.60000
    0    5    7     1696.00000       11.40000     1697.00000       11.40000
    0    5   10     1444.00000        9.80000     1384.00000        9.40000
    0    5   13     3025.00000       19.90000     2940.00000       19.40000
    0    5   16      149.30000       19.60000      202.80000       14.60000
    0    5   19      458.70001        8.40000      389.00000       15.80000
    0    5   22      481.60001        9.00000      541.59998       11.90000
    0    5   25      701.29999        8.20000      652.70001        8.30000
    0    5   28     1257.00000        9.60000     1257.00000        9.60000
    0    5   31     1127.00000        9.60000     1114.00000        9.60000
    0    5   34     1560.00000       11.70000     1565.00000       11.70000
    0    5   37     1294.00000       11.50000     1304.00000       11.50000
    0    5   40      606.90002       15.10000      617.50000       14.90000
    0    5   43      917.70001       11.60000      899.79999       11.90000
    0    5   46      447.39999       18.50000      396.29999       21.10000
    0    5   49      825.79999       11.60000      831.59998       11.90000
    0    5   52      575.20001       17.20000      538.70001       17.00000
    0    5   55      880.90002       11.10000      890.90002       11.30000
    0    5   58      550.40002       16.20000      569.59998       15.60000
    0    5   61      532.59998       16.60000      524.59998       18.00000
    0    5   64      144.70000       49.40000       80.30000       38.40000
    0    6  -66      320.39999       27.20000      276.20001       30.50000
    0    6  -63      426.20001       21.30000      436.79999       20.30000
    0    6  -60      376.89999       21.90000      442.70001       19.00000
    0    6  -57      508.60001       16.00000      479.20001       16.70000
    0    6  -54      692.40002       12.60000      696.70001       12.70000
    0    6  -51     1074.00000       11.10000     1068.00000       11.00000
    0    6  -48      693.70001       12.90000      740.90002       12.20000
    0    6  -45      674.00000       13.50000      690.00000       13.20000
    0    6  -42      995.00000       11.60000     1031.00000       11.30000
    0    6  -39     1425.00000       11.80000     1466.00000       11.90000
    0    6  -36     1554.00000       12.20000     1557.00000       12.20000
    0    6  -33      718.40002       11.10000      749.90002       10.70000
    0    6  -30      932.90002        9.30000      888.20001        9.20000
    0    6  -27     1159.00000        9.20000     1192.00000        9.30000
    0    6  -24      975.09998       20.00000      894.70001        8.20000
    0    6  -21     1066.00000        8.40000     1115.00000        9.30000
    0    6  -18      571.29999        7.80000      528.70001        8.00000
    0    6   -9      641.20001        7.60000      592.40002        7.00000
    0    6   -6      821.90002        8.00000      771.70001        6.30000
    0    6    0     3418.00000       22.50000     3455.00000       22.70000
    0    6    3     1379.00000        9.40000     1369.00000        9.30000
    0    6    6     2075.00000       17.00000     2020.00000       16.50000
    0    6    9     2033.00000       13.60000     1956.00000       13.10000
    0    6   12      106.40000       22.60000      120.10000       20.10000
    0    6   15      263.20001       10.90000      302.79999        9.70000
    0    6   18      419.39999        8.70000      452.50000        8.20000
    0    6   21     1173.00000        8.80000     1194.00000        8.90000
    0    6   24     1339.00000        9.80000     1420.00000       10.20000
    0    6   27     1059.00000        8.80000     1004.00000        8.70000
    0    6   30      558.09998       10.90000      545.09998       11.30000
    0    6   33     1401.00000       10.90000     1383.00000       10.90000
    0    6   36      698.09998       13.20000      697.59998       13.40000
    0    6   39      730.79999       13.20000      733.40002       13.40000
    0    6   42     1089.00000       11.30000     1087.00000       11.40000
    0    6   45      820.00000       11.90000      800.40002       12.30000
    0    6   48      461.60001       17.90000      447.60001       18.70000
    0    6   51      538.09998       15.00000      521.79999       16.10000
    0    6   54      156.70000       46.70000      182.00000       42.90000
    0    6   57      277.20001       30.40000      345.50000       24.90000
    0    6   60      472.29999       17.50000      489.89999       18.70000
    0    6   63      163.39999       47.70000      224.00000       39.90000
    0    6   66      430.89999       18.60000      466.89999       20.50000
    0    7  -64      536.70001       17.10000      529.90002       16.40000
    0    7  -61      261.20001       34.60000      271.20001       31.20000
    0    7  -58      481.70001       17.00000      510.89999       16.50000
    0    7  -55      102.80000       43.50000      155.89999       45.90000
    0    7  -52      363.39999       21.60000      295.50000       25.10000
    0    7  -49      621.00000       13.80000      621.59998       13.80000
    0    7  -46      432.89999       19.50000      517.20001       16.30000
    0    7  -43     1555.00000       12.30000     1559.00000       12.20000
    0    7  -40      687.50000       13.80000      687.40002       13.40000
    0    7  -37      866.20001       12.40000      859.00000       12.30000
    0    7  -34      480.50000       20.80000      511.20001       17.30000
    0    7  -31     1000.00000        9.70000     1067.00000       11.80000
    0    7  -28      818.70001        9.10000      771.50000        9.10000
    0    7  -25      502.29999       11.40000      560.29999        9.60000
    0    7  -22     1016.00000        8.40000      947.20001       14.70000
    0    7  -19      344.50000       14.90000      257.00000       17.20000
    0    7  -16     1116.00000        8.40000     1097.00000        8.30000
    0    7  -13      566.00000        7.30000      570.79999        7.40000
    0    7  -10     2863.00000       18.90000     2905.00000       19.20000
    0    7   -7     2421.00000       16.00000     2479.00000       16.40000
    0    7   -4     2090.00000       13.90000     2108.00000       14.00000
    0    7   -1      215.00000       10.70000      208.89999       11.00000
    0    7    2     1993.00000       13.30000     1950.00000       13.00000
    0    7    5     1868.00000       13.80000     1839.00000       12.40000
    0    7   11     1300.00000       11.10000     1352.00000        9.40000
    0    7   14      815.20001       14.80000      745.29999        6.80000
    0    7   17      474.50000        7.80000      443.10001        8.30000
    0    7   20      113.90000       31.00000      147.20000       25.80000
    0    7   23     1411.00000       14.10000     1338.00000       12.10000
    0    7   26     1308.00000        9.90000     1319.00000       10.90000
    0    7   29     2164.00000       14.70000     2185.00000       14.90000
    0    7   32     2266.00000       15.50000     2312.00000       15.80000
    0    7   35      231.89999       36.70000      251.89999       33.00000
    0    7   38     1470.00000       11.90000     1406.00000       11.90000
    0    7   41     1639.00000       12.60000     1645.00000       12.70000
    0    7   44      546.00000       15.40000      564.59998       15.80000
    0    7   47      785.00000       12.20000      816.90002       11.90000
    0    7   50      246.80000       31.60000      312.20001       25.70000
    0    7   53      498.60001       16.30000      494.70001       16.60000
    0    7   56      242.80000       33.20000      257.89999       32.50000
    0    7   59       81.20000       38.20000       89.60000       41.40000
    0    7   62      319.50000       26.80000      225.50000       41.40000
    0    7   65      253.50000       33.10000      156.89999       51.30000
    0    8  -65      139.30000       48.30000      114.70000       46.70000
    0    8  -62      167.89999       49.50000      147.39999       49.60000
    0    8  -56      364.70001       22.40000      319.89999       25.80000
    0    8  -53      200.39999       40.00000      212.80000       38.40000
    0    8  -50      853.20001       11.60000      920.00000       11.30000
    0    8  -47      449.39999       18.90000      505.60001       16.40000
    0    8  -44      630.59998       14.30000      660.29999       13.60000
    0    8  -41      924.29999       11.70000      979.20001       11.40000
    0    8  -38      292.20001       29.90000      303.29999       28.30000
    0    8  -35     1829.00000       13.50000     1750.00000       13.10000
    0    8  -32     1450.00000       11.30000     1399.00000       11.10000
    0    8  -29      832.09998        9.90000      828.59998        9.60000
    0    8  -26     1437.00000       10.50000     1449.00000       10.60000
    0    8  -23     1576.00000       11.10000     1550.00000       11.00000
    0    8  -20     1274.00000        9.50000     1330.00000        9.70000
    0    8  -17      920.09998        7.90000      958.09998        8.00000
    0    8  -14      656.29999        7.60000      713.09998        9.10000
    0    8  -11      877.79999        7.40000      854.90002        7.40000
    0    8   -8     1157.00000        8.40000     1208.00000        8.70000
    0    8    1      951.50000        8.00000      901.79999        8.40000
    0    8    4     1152.00000       14.40000     1201.00000        8.50000
    0    8    7      559.29999        9.50000      545.40002        9.60000
    0    8   10     1267.00000       10.10000     1274.00000        9.20000
    0    8   13     1417.00000       14.40000     1495.00000       10.30000
    0    8   16     1218.00000        8.90000     1192.00000        8.80000
    0    8   19      177.00000       20.90000      135.00000       28.20000
    0    8   22      212.39999       19.20000      310.39999       16.00000
    0    8   25      788.20001        8.40000      773.90002        8.60000
    0    8   28      944.79999        9.00000      932.20001        9.20000
    0    8   31      827.50000       11.00000      857.20001       10.20000
    0    8   34     2261.00000       15.70000     2245.00000       17.10000
    0    8   37     2119.00000       15.00000     2100.00000       14.90000
    0    8   40      220.00000       39.10000      220.39999       40.30000
    0    8   43      793.70001       12.00000      796.79999       12.40000
    0    8   46      697.20001       12.80000      704.59998       12.90000
    0    8   49      131.00000       46.30000      127.60000       47.20000
    0    8   52      360.60001       22.10000      293.29999       26.90000
    0    8   55      283.89999       27.10000      238.89999       35.00000
    0    8   58      526.90002       16.50000      570.70001       15.60000
    0    8   61      366.70001       23.70000      399.39999       23.30000
    0    8   64      138.00000       49.30000      154.89999       50.00000
    0    9  -63      212.50000       40.40000      179.60001       46.40000
    0    9  -60      341.70001       29.30000      334.39999       27.50000
    0    9  -57      306.70001       26.70000      297.79999       26.80000
    0    9  -54       70.10000       34.30000       72.60000       35.10000
    0    9  -51      775.09998       12.00000      734.09998       12.20000
    0    9  -48      633.29999       13.90000      664.59998       13.00000
    0    9  -45     1221.00000       11.20000     1239.00000       11.20000
    0    9  -42      945.50000       11.50000      969.79999       11.30000
    0    9  -39      623.40002       15.10000      624.40002       14.90000
    0    9  -36      795.20001       13.10000      780.09998       12.90000
    0    9  -33     1882.00000       13.70000     1892.00000       13.70000
    0    9  -30      369.70001       18.30000      297.89999       22.60000
    0    9  -27      485.39999       12.90000      438.29999       13.90000
    0    9  -24      620.09998        9.90000      639.09998        9.40000
    0    9  -21     1482.00000       10.60000     1530.00000       10.90000
    0    9  -18      471.50000       10.30000      504.70001        9.60000
    0    9  -15      682.40002       11.10000      623.20001        8.20000
    0    9  -12      877.40002        7.80000      944.50000       20.20000
    0    9   -9      705.59998        8.10000      754.90002        7.40000
    0    9   -6     1889.00000       12.70000     1843.00000       12.50000
    0    9   -3      608.90002        6.90000      577.09998        7.10000
    0    9    0      908.90002        7.30000      909.00000        7.90000
    0    9    6     1568.00000       10.80000     1522.00000       11.50000
    0    9   12      521.59998       11.50000      560.59998       11.10000
    0    9   15      396.79999        7.90000      481.29999       17.10000
    0    9   18      615.59998        7.60000      578.50000        7.80000
    0    9   21     1200.00000       10.90000     1128.00000        9.60000
    0    9   24     2066.00000       14.00000     2099.00000       14.30000
    0    9   27     1030.00000        9.20000     1038.00000        9.30000
    0    9   30     1369.00000       10.70000     1431.00000       11.00000
    0    9   33      946.09998       11.10000      952.59998       11.20000
    0    9   36     1061.00000       11.10000     1016.00000       11.50000
    0    9   39     1325.00000       11.50000     1381.00000       11.80000
    0    9   42      362.70001       23.00000      420.10001       20.20000
    0    9   45      417.20001       18.90000      336.60001       24.20000
    0    9   48      453.70001       17.60000      419.60001       19.20000
    0    9   51      603.70001       14.10000      576.29999       14.60000
    0    9   54       79.00000       37.10000       79.10000       37.40000
    0    9   57      151.39999       47.50000      187.30000       43.30000
    0    9   60      403.29999       21.60000      389.00000       23.80000
    0    9   63      185.00000       45.80000      267.50000       33.10000
    0   10  -64      534.09998       19.40000      500.29999       20.60000
    0   10  -61      280.00000       31.60000      315.89999       28.70000
    0   10  -58       72.70000       35.40000       71.60000       34.90000
    0   10  -55      433.10001       19.10000      435.79999       19.10000
    0   10  -52      279.20001       28.40000      178.70000       43.90000
    0   10  -49      167.39999       45.70000      159.20000       45.10000
    0   10  -46      281.00000       29.10000      179.00000       44.20000
    0   10  -43      240.10001       35.70000      258.79999       32.40000
    0   10  -40      593.00000       15.30000      594.90002       15.00000
    0   10  -37      371.89999       24.40000      399.29999       22.10000
    0   10  -34     1353.00000       11.80000     1281.00000       11.60000
    0   10  -31      937.40002       10.90000      983.09998       10.80000
    0   10  -28      718.09998       10.90000      707.90002       10.90000
    0   10  -25     1877.00000       13.10000     1773.00000       12.40000
    0   10  -22     1599.00000       11.40000     1639.00000       11.60000
    0   10  -19      686.29999       22.80000      597.09998       10.20000
    0   10  -16      651.40002        8.80000      607.79999        8.90000
    0   10  -13      530.59998        9.40000      586.20001        8.70000
    0   10  -10      843.20001        7.90000      831.20001        7.80000
    0   10   -7     1172.00000        8.80000     1167.00000        8.70000
    0   10   -4     1258.00000        9.10000     1318.00000       10.40000
    0   10   -1     1401.00000        9.80000     1513.00000       18.60000
    0   10    2     1216.00000        8.80000     1197.00000        8.80000
    0   10    5      487.89999        9.00000      457.29999        6.90000
    0   10    8      559.59998       11.10000      523.20001       13.90000
    0   10   11      325.70001       17.80000      301.29999       18.20000
    0   10   14      588.29999       11.80000      609.29999        8.70000
    0   10   17      645.90002        7.50000      604.40002        7.60000
    0   10   20     2732.00000       18.20000     2790.00000       18.60000
    0   10   23     1775.00000       12.30000     1720.00000       12.10000
    0   10   26     1623.00000       11.60000     1588.00000       11.50000
    0   10   29     2987.00000       20.00000     2961.00000       19.80000
    0   10   32      828.40002       11.40000      853.20001       11.30000
    0   10   35     1383.00000       11.50000     1344.00000       11.60000
    0   10   38      644.90002       14.20000      692.90002       13.70000
    0   10   41      823.59998       11.80000      748.50000       17.90000
    0   10   44      154.20000       46.80000      145.10001       47.10000
    0   10   47      480.00000       16.40000      452.20001       17.90000
    0   10   50      392.29999       19.90000      397.00000       20.20000
    0   10   53      449.10001       17.80000      381.79999       21.20000
    0   10   56      266.29999       32.00000      250.60001       33.30000
    0   10   59      190.70000       44.40000      175.10001       48.00000
    0   10   62      141.30000       48.50000      123.60000       48.50000
    0   11  -62      297.10001       29.50000      290.39999       30.30000
    0   11  -59      388.50000       23.00000      357.89999       24.70000
    0   11  -56      712.29999       12.80000      691.09998       13.00000
    0   11  -53       78.60000       37.30000      149.20000       46.00000
    0   11  -50      406.60001       19.80000      456.79999       17.50000
    0   11  -47      656.79999       13.30000      693.29999       12.60000
    0   11  -44      717.09998       12.80000      728.09998       12.40000
    0   11  -41      391.70001       21.40000      396.79999       20.80000
    0   11  -38      767.90002       12.90000      756.50000       12.60000
    0   11  -35     1579.00000       12.50000     1558.00000       13.50000
    0   11  -32     1001.00000       11.80000      988.90002       11.80000
    0   11  -29      401.39999       19.40000      416.70001       18.30000
    0   11  -26      520.50000       13.20000      539.50000       12.80000
    0   11  -23      954.40002        9.20000     1023.00000       15.90000
    0   11  -20     1281.00000        9.90000     1339.00000       10.10000
    0   11  -17     1077.00000        9.00000     1094.00000        9.00000
    0   11  -14      216.89999       22.20000      212.30000       22.30000
    0   11  -11      489.50000       11.60000      552.70001       12.30000
    0   11   -8     1720.00000       11.90000     1647.00000       11.40000
    0   11   -5     1490.00000       10.50000     1489.00000       10.50000
    0   11   -2      337.39999       11.50000      352.79999       10.90000
    0   11    1     1244.00000        9.10000     1259.00000        9.20000
    0   11    4      917.79999        7.60000      918.90002        7.70000
    0   11    7      969.70001        7.90000      965.50000        7.80000
    0   11   10      739.59998       11.90000      679.79999       10.80000
    0   11   13      855.59998       10.70000      876.50000       10.70000
    0   11   16      520.50000        9.30000      536.00000        7.60000
    0   11   19      952.00000       13.10000     1021.00000        9.10000
    0   11   22      719.90002        8.60000      711.90002        8.50000
    0   11   25     1657.00000       11.90000     1628.00000       11.70000
    0   11   28      531.50000       13.40000      512.70001       12.90000
    0   11   31      726.90002       12.10000      692.00000       12.40000
    0   11   34     1105.00000       11.10000     1077.00000       11.40000
    0   11   37      478.60001       17.80000      461.39999       18.60000
    0   11   40     1325.00000       11.40000     1317.00000       11.50000
    0   11   43      481.00000       16.80000      485.00000       17.40000
    0   11   46      410.20001       19.10000      392.20001       20.20000
    0   11   49      707.79999       12.40000      743.70001       12.00000
    0   11   52      192.10001       41.90000       72.50000       35.10000
    0   11   55      130.20000       46.20000       78.30000       37.20000
    0   11   58      140.30000       49.30000      188.39999       46.40000
    0   11   61      420.60001       21.50000      450.60001       19.80000
    0   12  -60      226.70000       40.50000      229.00000       39.70000
    0   12  -57      121.60000       47.60000      114.10000       45.80000
    0   12  -54      301.79999       27.40000      311.10001       26.40000
    0   12  -51      162.30000       45.90000      122.40000       47.70000
    0   12  -48      532.79999       15.60000      568.70001       14.10000
    0   12  -45      823.70001       11.60000      802.40002       11.90000
    0   12  -42      421.10001       19.90000      400.50000       20.60000
    0   12  -39      288.60001       30.20000      251.60001       33.00000
    0   12  -36      756.40002       13.30000      753.40002       13.00000
    0   12  -33     1122.00000       11.60000     1125.00000       11.50000
    0   12  -30     1623.00000       12.60000     1679.00000       12.80000
    0   12  -27     1575.00000       11.90000     1576.00000       11.90000
    0   12  -24     1752.00000       12.50000     1720.00000       12.40000
    0   12  -21     2063.00000       14.20000     2031.00000       14.00000
    0   12  -18     2208.00000       15.00000     2250.00000       15.20000
    0   12  -15      935.00000        9.80000     1000.00000        9.60000
    0   12  -12      882.90002        8.70000      828.00000        8.50000
    0   12   -9      366.50000       13.30000      371.50000       12.60000
    0   12   -6      824.59998        8.20000      812.50000        8.10000
    0   12   -3     1140.00000       15.20000     1065.00000        8.60000
    0   12    0      995.59998        8.30000      942.59998        8.10000
    0   12    3      467.70001        9.20000      419.00000        8.90000
    0   12    6     1424.00000       10.20000     1451.00000       10.30000
    0   12    9      735.20001       12.70000      790.90002       10.90000
    0   12   12     1363.00000       12.60000     1447.00000       13.10000
    0   12   15      808.70001       11.30000      823.40002       11.40000
    0   12   18     1012.00000        8.50000     1038.00000        8.70000
    0   12   21      573.90002       10.20000      568.50000       10.20000
    0   12   24     1249.00000       10.00000     1203.00000        9.90000
    0   12   27     1316.00000       10.60000     1334.00000       11.70000
    0   12   30      958.09998       10.90000      966.50000       11.20000
    0   12   33     1930.00000       13.90000     1936.00000       14.00000
    0   12   36     1167.00000       11.10000     1154.00000       11.40000
    0   12   39      688.09998       12.90000      654.59998       13.90000
    0   12   42      549.00000       15.10000      603.90002       14.10000
    0   12   45      591.00000       14.00000      669.00000       12.60000
    0   12   48      500.10001       15.90000      536.00000       14.90000
    0   12   51      648.00000       13.20000      658.90002       13.30000
    0   12   54      407.10001       18.90000      366.20001       21.80000
    0   12   57      106.00000       45.20000      118.70000       47.10000
    0   12   60      486.29999       19.10000      461.79999       20.00000
    0   13  -61      105.70000       46.30000      175.60001       51.00000
    0   13  -58      308.60001       29.30000      271.10001       34.70000
    0   13  -55      357.70001       23.50000      306.39999       25.60000
    0   13  -52      819.09998       11.80000      816.90002       12.10000
    0   13  -49      248.50000       32.70000      238.00000       35.40000
    0   13  -46      657.79999       13.20000      659.59998       13.00000
    0   13  -43      186.30000       44.20000      135.80000       46.80000
    0   13  -40      433.79999       20.10000      453.39999       18.30000
    0   13  -37     1697.00000       12.90000     1648.00000       12.60000
    0   13  -34      900.59998       12.30000      883.09998       12.00000
    0   13  -31      443.10001       21.70000      469.00000       20.00000
    0   13  -28     2113.00000       15.00000     2114.00000       14.90000
    0   13  -25     1110.00000       10.60000     1098.00000       10.50000
    0   13  -22     1210.00000       10.40000     1223.00000       10.40000
    0   13  -19     1981.00000       13.80000     2033.00000       14.00000
    0   13  -16     1434.00000       10.70000     1435.00000       10.60000
    0   13  -13      693.09998        9.60000      762.90002       10.20000
    0   13  -10      590.50000       16.30000      512.29999       10.60000
    0   13   -7     1074.00000        9.00000     1114.00000        9.00000
    0   13   -4      905.40002        8.40000      887.00000        8.40000
    0   13   -1      814.40002        8.30000      770.09998        8.20000
    0   13    2      486.00000        9.20000      484.60001        9.00000
    0   13    5     1416.00000       14.40000     1328.00000        9.80000
    0   13    8      851.50000        7.90000      830.20001        7.80000
    0   13   11     1168.00000       11.80000     1185.00000       12.00000
    0   13   14      320.79999       22.40000      256.79999       29.60000
    0   13   17     1313.00000       12.80000     1229.00000       17.10000
    0   13   20     1295.00000       11.20000     1255.00000        9.90000
    0   13   23     1024.00000        9.30000     1040.00000        9.50000
    0   13   26      622.29999       11.30000      628.59998       11.20000
    0   13   29     1814.00000       13.30000     1803.00000       13.40000
    0   13   32      699.00000       12.80000      736.40002       12.40000
    0   13   35     1322.00000       11.30000     1384.00000       11.70000
    0   13   38      811.50000       11.70000      826.09998       11.70000
    0   13   41      670.29999       12.60000      643.29999       13.50000
    0   13   44     1016.00000       10.90000     1021.00000       10.80000
    0   13   47      300.39999       28.10000      396.00000       19.20000
    0   13   50      436.60001       17.80000      437.79999       18.20000
    0   13   53      274.60001       28.20000      214.10001       37.60000
    0   13   56       98.20000       42.80000      132.70000       48.70000
    0   13   59      425.20001       21.90000      373.10001       25.00000
    0   13   62      610.70001       14.20000      629.29999       15.00000
    0   14  -59      194.80000       50.60000      233.00000       40.20000
    0   14  -56      614.90002       15.20000      607.29999       15.00000
    0   14  -53      300.60001       27.20000      213.60001       39.40000
    0   14  -50      110.20000       45.40000      167.10001       45.80000
    0   14  -47      412.00000       19.60000      368.39999       21.10000
    0   14  -44      122.70000       46.50000      172.00000       43.60000
    0   14  -41     1048.00000       11.30000     1047.00000       10.90000
    0   14  -38     1081.00000       11.40000     1088.00000       11.20000
    0   14  -35      137.80000       49.70000      187.89999       46.50000
    0   14  -32     1057.00000       12.00000     1061.00000       11.60000
    0   14  -29     1110.00000       11.90000     1148.00000       11.80000
    0   14  -26     1432.00000       11.90000     1445.00000       11.90000
    0   14  -23      690.09998       12.60000      687.70001       12.40000
    0   14  -20     1727.00000       12.50000     1769.00000       12.70000
    0   14  -17     2159.00000       14.80000     2164.00000       14.80000
    0   14  -14     2473.00000       16.70000     2463.00000       16.60000
    0   14  -11      868.09998        9.20000      830.90002        9.10000
    0   14   -8     1247.00000        9.80000     1257.00000        9.80000
    0   14   -5     1211.00000        9.50000     1226.00000        9.50000
    0   14   -2     1632.00000       11.60000     1575.00000       11.20000
    0   14    1     1160.00000        9.90000     1099.00000       15.90000
    0   14    4     1076.00000       14.80000     1002.00000        8.60000
    0   14    7      854.50000        8.70000      793.40002        8.00000
    0   14   10     1476.00000       13.60000     1484.00000       13.70000
    0   14   13      431.39999       18.20000      381.39999       21.00000
    0   14   16      729.00000       13.40000      714.29999       13.60000
    0   14   19     2185.00000       18.60000     2201.00000       18.70000
    0   14   22      465.70001       11.00000      425.79999       15.20000
    0   14   25      474.89999       14.10000      448.70001       14.10000
    0   14   28      858.70001       11.20000      888.59998       11.00000
    0   14   31      667.59998       12.60000      714.00000       12.80000
    0   14   34      975.40002       11.00000      967.20001       11.30000
    0   14   37      371.20001       20.70000      390.70001       19.60000
    0   14   40      151.60001       45.60000       78.90000       37.10000
    0   14   43      301.39999       25.20000      328.20001       22.20000
    0   14   46      254.20000       30.10000      139.10001       45.00000
    0   14   49      385.50000       19.70000      388.20001       19.40000
    0   14   52      143.10001       45.10000       73.60000       35.40000
    0   14   55      120.50000       46.20000      148.80000       48.10000
    0   14   58      402.29999       23.10000      416.60001       21.50000
    0   14   61      395.20001       21.90000      339.60001       26.30000
    0   15  -60      128.39999       51.30000       88.60000       41.70000
    0   15  -57      362.20001       24.40000      358.00000       25.30000
    0   15  -54      459.39999       18.90000      414.60001       20.20000
    0   15  -51       79.40000       37.40000       67.90000       33.40000
    0   15  -48      138.80000       47.30000      121.40000       46.30000
    0   15  -45      487.79999       16.90000      515.29999       15.20000
    0   15  -42      461.60001       18.00000      499.00000       18.40000
    0   15  -39      651.90002       14.40000      593.09998       15.10000
    0   15  -36      514.09998       17.90000      541.70001       16.20000
    0   15  -33      648.40002       15.00000      646.50000       14.80000
    0   15  -30     1207.00000       11.80000     1251.00000       11.60000
    0   15  -27     1648.00000       13.00000     1592.00000       12.60000
    0   15  -24     1349.00000       11.80000     1284.00000       11.60000
    0   15  -21     1098.00000       10.90000     1047.00000       11.00000
    0   15  -18     1407.00000       11.20000     1365.00000       11.00000
    0   15  -15     1114.00000       10.20000     1118.00000       10.10000
    0   15  -12     1332.00000       10.50000     1371.00000       10.70000
    0   15   -9     1154.00000        9.70000     1087.00000       11.30000
    0   15   -6     2314.00000       15.70000     2348.00000       15.90000
    0   15   -3      227.20000       24.00000      208.30000       24.90000
    0   15    0     2057.00000       14.10000     1948.00000       13.40000
    0   15    3      363.50000       12.80000      361.70001       12.70000
    0   15    6     2634.00000       17.70000     2601.00000       17.50000
    0   15    9     1422.00000       11.90000     1371.00000       10.50000
    0   15   12     1582.00000       14.40000     1626.00000       14.70000
    0   15   15     1362.00000       13.50000     1318.00000       13.50000
    0   15   18      703.00000       15.20000      592.29999       32.30000
    0   15   21      479.29999       22.20000      541.50000       20.40000
    0   15   24     2157.00000       18.90000     2163.00000       15.30000
    0   15   27      460.39999       15.90000      474.20001       14.90000
    0   15   30     1217.00000       11.00000     1241.00000       11.10000
    0   15   33      401.60001       20.80000      374.20001       20.10000
    0   15   36       83.90000       38.50000      121.90000       45.10000
    0   15   39      545.09998       14.40000      607.29999       13.30000
    0   15   42      639.40002       12.70000      705.59998       11.90000
    0   15   45       88.70000       39.70000       87.30000       39.10000
    0   15   48      214.00000       37.00000       95.60000       41.60000
    0   15   51      118.20000       45.80000       68.00000       33.20000
    0   15   54       82.00000       38.40000      126.90000       46.60000
    0   15   57       90.30000       41.50000      100.40000       44.00000
    0   15   60      113.70000       49.30000      123.30000       47.10000
    0   16  -58      284.79999       31.20000      309.10001       29.10000
    0   16  -55      595.59998       16.00000      589.20001       15.80000
    0   16  -52      566.00000       15.20000      524.20001       15.90000
    0   16  -49      338.60001       23.90000      324.39999       25.70000
    0   16  -46      559.59998       15.10000      544.90002       15.30000
    0   16  -43      107.20000       44.50000       94.50000       41.50000
    0   16  -40      865.50000       11.60000      819.79999       12.00000
    0   16  -37      382.50000       23.00000      414.00000       20.90000
    0   16  -34      665.79999       14.40000      700.00000       13.80000
    0   16  -31     1134.00000       11.70000     1097.00000       11.70000
    0   16  -28      633.70001       15.80000      591.90002       16.80000
    0   16  -25      526.59998       19.40000      601.90002       16.90000
    0   16  -22      858.70001       13.30000      913.09998       12.60000
    0   16  -19      451.70001       19.50000      432.00000       19.80000
    0   16  -16     1661.00000       12.40000     1677.00000       12.40000
    0   16  -13     1751.00000       12.70000     1782.00000       12.80000
    0   16  -10      511.10001       14.30000      433.50000       15.30000
    0   16   -7      343.70001       18.80000      350.70001       17.50000
    0   16   -4     1561.00000       11.50000     1531.00000       11.30000
    0   16   -1     1398.00000       10.60000     1407.00000       10.70000
    0   16    2     1777.00000       12.50000     1821.00000       12.80000
    0   16    5     2164.00000       16.30000     2173.00000       14.90000
    0   16    8      851.79999        8.70000      877.09998        8.70000
    0   16   11      617.70001       16.60000      669.09998       15.60000
    0   16   14     1593.00000       14.90000     1566.00000       14.80000
    0   16   17     1002.00000       14.00000     1025.00000       14.00000
    0   16   20     1046.00000       14.40000     1057.00000       14.80000
    0   16   23     1151.00000       15.40000     1164.00000       15.70000
    0   16   26      890.90002       10.50000      916.79999       10.80000
    0   16   29      777.00000       11.20000      765.59998       11.20000
    0   16   32     1003.00000       10.70000      992.79999       10.70000
    0   16   35      124.70000       44.70000      161.00000       43.10000
    0   16   38      488.29999       15.20000      551.29999       13.70000
    0   16   41      588.20001       13.30000      605.90002       12.90000
    0   16   44      499.79999       15.10000      532.20001       14.10000
    0   16   47      708.20001       12.20000      682.40002       12.30000
    0   16   50      297.10001       25.30000      241.39999       31.30000
    0   16   53      143.10001       48.00000      244.30000       33.00000
    0   16   56      197.70000       44.80000      216.10001       42.10000
    0   16   59      269.29999       37.10000      285.10001       30.40000
    0   17  -56      375.20001       24.70000      408.10001       22.80000
    0   17  -53      264.39999       35.10000      236.00000       37.20000
    0   17  -50      300.89999       25.90000      206.89999       40.30000
    0   17  -47      349.29999       24.10000      397.70001       20.50000
    0   17  -44      121.10000       46.50000      135.89999       47.20000
    0   17  -41      582.90002       14.90000      603.20001       14.20000
    0   17  -38      311.79999       26.80000      322.70001       25.80000
    0   17  -35      673.00000       14.10000      670.50000       13.90000
    0   17  -32     1415.00000       12.00000     1394.00000       11.90000
    0   17  -29      993.79999       12.00000     1006.00000       12.10000
    0   17  -26      894.59998       18.00000      981.29999       13.50000
    0   17  -23      169.50000       53.20000      215.00000       47.30000
    0   17  -20     1635.00000       13.00000     1615.00000       12.90000
    0   17  -17     1253.00000       11.70000     1211.00000       11.50000
    0   17  -14      406.20001       20.40000      462.39999       17.80000
    0   17  -11      773.90002       11.90000      743.09998       11.60000
    0   17   -8      886.59998       10.80000      832.09998       10.40000
    0   17   -5     1349.00000       10.90000     1347.00000       10.80000
    0   17   -2     2043.00000       14.20000     2031.00000       14.20000
    0   17    1      516.59998       12.70000      509.60001       11.90000
    0   17    4     1270.00000       11.60000     1300.00000       10.40000
    0   17    7     2086.00000       14.50000     2095.00000       14.50000
    0   17   10      909.79999       14.30000      854.59998       14.40000
    0   17   13      450.29999       24.00000      492.00000       22.10000
    0   17   16      152.39999       56.10000      186.20000       56.60000
    0   17   19     1169.00000       15.20000     1133.00000       15.60000
    0   17   22      522.09998       25.90000      587.20001       23.20000
    0   17   25     1019.00000       15.70000     1040.00000       16.00000
    0   17   28      855.00000       17.20000      773.50000       21.00000
    0   17   31      582.09998       13.20000      636.00000       12.00000
    0   17   34      361.79999       19.80000      299.70001       23.00000
    0   17   37      638.90002       12.30000      665.00000       11.60000
    0   17   40      431.29999       16.60000      401.70001       18.00000
    0   17   43      230.70000       32.80000      178.89999       40.10000
    0   17   46      507.70001       15.20000      556.50000       14.60000
    0   17   49       95.90000       41.90000       77.10000       36.20000
    0   17   52      273.20001       30.90000      264.39999       31.10000
    0   17   55      168.60001       47.10000      127.10000       47.10000
    0   17   58      173.10001       48.20000      130.39999       51.70000
    0   18  -57      395.00000       25.60000      318.20001       32.50000
    0   18  -54      263.79999       34.10000      235.10001       38.80000
    0   18  -51      152.00000       49.90000       84.60000       39.20000
    0   18  -48      116.60000       46.10000      105.90000       44.20000
    0   18  -45      383.29999       21.50000      436.20001       18.40000
    0   18  -42      570.09998       14.90000      568.29999       14.80000
    0   18  -39      576.59998       15.00000      579.50000       14.90000
    0   18  -36      381.10001       22.10000      390.89999       21.70000
    0   18  -33      668.70001       14.30000      660.40002       14.50000
    0   18  -30      990.70001       12.00000      983.50000       11.90000
    0   18  -27     1035.00000       12.00000     1033.00000       12.00000
    0   18  -24     1502.00000       12.60000     1487.00000       12.40000
    0   18  -21      526.59998       19.70000      517.29999       19.50000
    0   18  -18      980.29999       12.80000      918.70001       12.90000
    0   18  -15     1181.00000       12.00000     1122.00000       11.80000
    0   18  -12      354.70001       25.80000      342.50000       24.80000
    0   18   -9      824.29999       12.20000      764.79999       12.10000
    0   18   -6     1125.00000       10.90000     1142.00000       10.70000
    0   18   -3      471.70001       16.00000      419.79999       16.80000
    0   18    0     1890.00000       13.40000     1860.00000       13.30000
    0   18    3     1486.00000       12.80000     1510.00000       11.50000
    0   18    6     1029.00000       10.10000     1015.00000        9.80000
    0   18    9     1118.00000       11.90000     1091.00000       11.90000
    0   18   12     1108.00000       16.80000     1006.00000       15.00000
    0   18   15     1266.00000       15.40000     1281.00000       15.80000
    0   18   18     1369.00000       15.80000     1361.00000       15.90000
    0   18   21      728.50000       19.40000      716.79999       19.70000
    0   18   24      474.89999       28.00000      457.89999       29.30000
    0   18   27      741.70001       18.10000      663.50000       20.70000
    0   18   30      554.09998       22.20000      541.90002       23.80000
    0   18   33      129.39999       43.30000       58.80000       29.20000
    0   18   36      616.29999       13.60000      664.50000       11.40000
    0   18   39      121.70000       44.00000      111.90000       43.10000
    0   18   42      292.50000       24.50000      280.20001       25.20000
    0   18   45      544.29999       14.90000      580.90002       13.70000
    0   18   48       62.40000       30.80000       60.30000       30.00000
    0   18   51      499.29999       17.00000      515.40002       16.60000
    0   18   54      265.79999       31.00000      347.00000       22.20000
    0   18   57      140.20000       55.00000      215.10001       51.90000
    0   19  -55      151.89999       53.70000      134.89999       49.40000
    0   19  -52      205.39999       45.20000      186.20000       47.90000
    0   19  -49      507.70001       17.80000      491.89999       17.30000
    0   19  -46      394.79999       21.00000      407.89999       21.00000
    0   19  -43      672.90002       13.70000      683.50000       13.30000
    0   19  -40      160.30000       47.00000      174.80000       44.80000
    0   19  -37      150.80000       47.60000      144.39999       47.80000
    0   19  -34      267.79999       32.40000      297.20001       29.00000
    0   19  -31      334.39999       26.60000      288.70001       30.90000
    0   19  -28     1091.00000       11.80000     1061.00000       11.80000
    0   19  -25      377.79999       25.70000      342.39999       27.70000
    0   19  -22     1499.00000       12.50000     1458.00000       12.30000
    0   19  -19      512.90002       20.10000      519.09998       18.90000
    0   19  -16      934.70001       13.00000      884.40002       13.10000
    0   19  -13     1145.00000       12.40000     1177.00000       12.10000
    0   19  -10     1587.00000       12.90000     1630.00000       12.90000
    0   19   -7      809.59998       13.20000      725.29999       14.60000
    0   19   -4     2141.00000       16.70000     2149.00000       16.60000
    0   19   -1     1396.00000       11.60000     1417.00000       11.70000
    0   19    2     1756.00000       14.50000     1739.00000       13.00000
    0   19    5      880.29999       11.20000      928.40002       10.60000
    0   19    8     1008.00000       12.90000     1050.00000       10.50000
    0   19   11      967.90002       16.50000     1015.00000       16.20000
    0   19   14     1240.00000       15.70000     1222.00000       15.90000
    0   19   17     1560.00000       16.20000     1590.00000       16.30000
    0   19   20      787.90002       18.40000      715.79999       20.70000
    0   19   23      747.20001       18.60000      748.09998       19.30000
    0   19   26      873.29999       16.40000      873.59998       17.00000
    0   19   29      364.20001       32.00000      350.29999       35.70000
    0   19   32      486.70001       24.40000      557.00000       22.00000
    0   19   35      288.20001       23.90000      315.50000       21.00000
    0   19   38      389.00000       26.60000      443.10001       15.60000
    0   19   41       82.80000       37.80000      121.30000       43.90000
    0   19   44      374.00000       20.00000      407.70001       19.20000
    0   19   47      384.50000       19.10000      395.20001       18.80000
    0   19   50      467.79999       17.90000      400.29999       20.00000
    0   19   53      274.89999       33.60000      310.89999       27.70000
    0   19   56      116.70000       52.10000      150.20000       54.30000
    0   20  -53      468.29999       19.00000      440.39999       20.90000
    0   20  -50      515.29999       18.50000      502.20001       19.00000
    0   20  -47       74.20000       36.10000      126.50000       48.60000
    0   20  -44      223.39999       38.60000      232.39999       36.80000
    0   20  -41      471.00000       18.20000      450.50000       18.50000
    0   20  -38      392.70001       21.50000      412.70001       19.60000
    0   20  -35      773.90002       12.50000      743.50000       12.70000
    0   20  -32     1073.00000       11.50000     1080.00000       11.60000
    0   20  -29      626.29999       15.10000      578.20001       16.00000
    0   20  -26      601.50000       16.20000      600.70001       16.10000
    0   20  -23      467.00000       21.10000      467.79999       20.40000
    0   20  -20      287.10001       35.50000      283.79999       33.70000
    0   20  -17      793.70001       14.20000      811.00000       13.60000
    0   20  -14      691.09998       15.60000      680.40002       15.20000
    0   20  -11     1030.00000       12.80000     1052.00000       12.20000
    0   20   -8      603.50000       17.70000      578.50000       17.50000
    0   20   -5      443.39999       22.50000      438.29999       21.50000
    0   20   -2     1400.00000       12.30000     1402.00000       12.00000
    0   20    1      921.09998       14.20000      927.29999       12.00000
    0   20    4      983.20001       11.80000      993.09998       11.30000
    0   20    7      549.29999       15.60000      551.00000       14.20000
    0   20   10     1064.00000       16.50000     1093.00000       16.20000
    0   20   13      966.29999       16.90000     1009.00000       16.60000
    0   20   16     1016.00000       16.30000      991.50000       16.60000
    0   20   19      241.60001       55.10000      190.30000       61.40000
    0   20   22      451.89999       28.30000      504.79999       26.80000
    0   20   25     1624.00000       16.00000     1629.00000       16.20000
    0   20   28      108.50000       49.50000      177.89999       58.30000
    0   20   31      373.20001       30.10000      382.20001       31.50000
    0   20   34      488.00000       23.90000      467.39999       25.60000
    0   20   37      251.80000       43.90000      192.39999       56.00000
    0   20   40      197.70000       36.00000      188.30000       36.80000
    0   20   43      362.29999       20.50000      373.70001       19.10000
    0   20   46      311.10001       23.00000      283.79999       25.70000
    0   20   49      162.20000       47.30000      213.60001       38.40000
    0   20   52      318.29999       27.90000      309.10001       26.80000
    0   21  -51      487.39999       19.30000      493.39999       18.00000
    0   21  -48      660.50000       14.90000      618.09998       15.50000
    0   21  -45      100.50000       44.60000      191.20000       46.10000
    0   21  -42      294.60001       28.80000      286.60001       29.50000
    0   21  -39      342.10001       24.00000      314.10001       26.10000
    0   21  -36      342.60001       24.50000      344.70001       23.70000
    0   21  -33      246.39999       34.80000      225.20000       38.60000
    0   21  -30      743.09998       13.10000      731.59998       13.40000
    0   21  -27      265.60001       35.10000      231.60001       39.40000
    0   21  -24      793.90002       13.30000      778.29999       13.30000
    0   21  -21      270.10001       36.20000      319.89999       29.20000
    0   21  -18      536.40002       18.80000      472.89999       20.20000
    0   21  -15     1238.00000       12.20000     1249.00000       12.00000
    0   21  -12      393.29999       26.20000      387.39999       24.90000
    0   21   -9     1003.00000       12.70000      993.00000       12.30000
    0   21   -6      397.00000       24.90000      413.89999       22.50000
    0   21   -3      370.60001       25.60000      429.39999       20.90000
    0   21    0      861.29999       14.90000      895.90002       12.20000
    0   21    3      661.00000       14.60000      685.09998       13.00000
    0   21    6     1584.00000       12.60000     1604.00000       12.60000
    0   21    9     1056.00000       13.10000     1085.00000       10.90000
    0   21   12     1135.00000       16.10000     1128.00000       15.80000
    0   21   15     1699.00000       16.70000     1675.00000       16.60000
    0   21   18      537.90002       24.30000      580.20001       22.60000
    0   21   21      212.80000       56.70000      344.00000       37.80000
    0   21   24      964.00000       15.50000      993.09998       15.90000
    0   21   27      180.30000       56.70000       99.50000       46.70000
    0   21   30      397.10001       28.40000      383.10001       30.80000
    0   21   33      478.79999       23.60000      471.50000       24.20000
    0   21   36      598.59998       19.00000      575.09998       21.20000
    0   21   39      319.60001       32.90000      271.10001       42.50000
    0   21   42      294.39999       22.00000      361.00000       17.50000
    0   21   45      238.50000       30.50000      197.39999       38.90000
    0   21   48      325.39999       24.70000      338.89999       22.80000
    0   21   51      230.80000       36.50000      257.89999       32.20000
    0   22  -52      548.00000       20.00000      566.20001       18.60000
    0   22  -49       76.10000       36.80000       94.80000       43.20000
    0   22  -46      370.10001       24.80000      356.79999       25.00000
    0   22  -43      123.60000       48.40000      126.00000       48.20000
    0   22  -40      522.00000       17.20000      524.00000       17.00000
    0   22  -37      493.39999       17.50000      477.89999       17.70000
    0   22  -34      509.10001       17.10000      562.40002       15.40000
    0   22  -31      352.60001       24.30000      385.60001       21.80000
    0   22  -28      418.89999       21.20000      391.89999       22.40000
    0   22  -25      739.79999       13.60000      714.29999       13.90000
    0   22  -22     1084.00000       11.80000     1080.00000       11.80000
    0   22  -19      101.20000       45.00000      104.10000       45.50000
    0   22  -16     1116.00000       12.10000     1148.00000       11.90000
    0   22  -13      630.90002       16.20000      628.90002       15.50000
    0   22  -10      516.59998       19.40000      469.50000       20.10000
    0   22   -7      488.79999       20.00000      484.89999       18.90000
    0   22   -4     1185.00000       12.00000     1211.00000       11.80000
    0   22   -1      645.20001       15.30000      682.90002       14.00000
    0   22    2      868.40002       12.40000      853.00000       12.00000
    0   22    5     1322.00000       11.70000     1311.00000       11.60000
    0   22    8      567.20001       14.50000      590.50000       13.00000
    0   22   11     1109.00000       16.00000     1128.00000       16.00000
    0   22   14      730.09998       19.20000      702.09998       19.50000
    0   22   17      717.70001       18.90000      733.09998       18.30000
    0   22   20      894.79999       16.30000      883.40002       17.00000
    0   22   23      860.20001       16.40000      880.09998       17.10000
    0   22   26      757.90002       17.20000      728.70001       18.00000
    0   22   29      670.90002       18.50000      701.90002       18.60000
    0   22   32      441.70001       24.70000      439.89999       25.80000
    0   22   35      162.00000       55.40000       94.00000       44.60000
    0   22   38      248.89999       45.10000      244.70000       47.80000
    0   22   41      199.50000       49.40000      102.80000       46.90000
    0   22   44      466.20001       23.50000      411.29999       27.40000
    0   22   47      264.39999       31.20000      312.70001       22.70000
    0   22   50       92.50000       40.50000       77.90000       36.60000
    0   23  -50      241.80000       37.50000      147.89999       49.20000
    0   23  -47      154.10001       51.00000      185.39999       48.80000
    0   23  -44      265.50000       34.80000      245.50000       36.80000
    0   23  -41      179.89999       46.80000      181.39999       46.00000
    0   23  -38       69.60000       34.40000      116.80000       46.90000
    0   23  -35      125.70000       48.50000      124.00000       47.30000
    0   23  -32      341.29999       24.30000      365.50000       22.30000
    0   23  -29      426.50000       20.50000      431.39999       19.20000
    0   23  -26       95.60000       43.20000       99.50000       43.90000
    0   23  -23      426.20001       21.30000      449.39999       20.20000
    0   23  -20      885.09998       12.60000      930.00000       12.10000
    0   23  -17      281.89999       33.00000      296.89999       30.70000
    0   23  -14      766.29999       13.60000      766.29999       13.40000
    0   23  -11      413.79999       23.60000      390.79999       23.20000
    0   23   -8      783.79999       13.60000      813.00000       12.80000
    0   23   -5      899.50000       12.40000      900.50000       12.10000
    0   23   -2      617.70001       15.80000      663.20001       14.20000
    0   23    1     1249.00000       11.80000     1218.00000       11.40000
    0   23    4      726.90002       12.90000      768.40002       12.00000
    0   23    7     1416.00000       11.90000     1414.00000       11.80000
    0   23   10      536.00000       24.20000      527.20001       24.40000
    0   23   13      341.10001       37.90000      383.70001       33.30000
    0   23   16      420.29999       29.60000      440.89999       28.10000
    0   23   19     1296.00000       15.30000     1310.00000       15.40000
    0   23   22      489.60001       24.50000      431.70001       28.20000
    0   23   25      600.29999       20.10000      589.00000       21.20000
    0   23   28      580.20001       20.80000      602.09998       20.80000
    0   23   31      124.90000       52.00000      198.89999       56.40000
    0   23   34      463.79999       24.00000      464.29999       25.00000
    0   23   37      280.60001       40.20000      273.79999       43.00000
    0   23   40      326.10001       31.40000      339.29999       32.90000
    0   23   43      323.89999       32.90000      299.70001       40.50000
    0   23   46      140.60001       55.20000      177.80000       58.40000
    0   24  -48      283.50000       32.30000      359.79999       25.20000
    0   24  -45       81.80000       39.30000       80.80000       38.50000
    0   24  -42      471.10001       19.20000      420.60001       21.80000
    0   24  -39      323.29999       26.60000      174.20000       48.50000
    0   24  -36      616.59998       15.30000      614.50000       15.30000
    0   24  -33      277.39999       31.40000      289.79999       28.90000
    0   24  -30      183.70000       45.50000       86.70000       40.30000
    0   24  -27      298.10001       28.60000      263.89999       31.20000
    0   24  -24      168.00000       48.40000      251.10001       34.40000
    0   24  -21      417.60001       21.70000      519.09998       17.50000
    0   24  -18      854.20001       12.70000      863.50000       12.30000
    0   24  -15      633.40002       15.40000      576.70001       15.70000
    0   24  -12      841.59998       12.60000      825.59998       12.70000
    0   24   -9      378.29999       24.10000      371.20001       23.30000
    0   24   -6      760.00000       15.50000      804.20001       12.60000
    0   24   -3      508.20001       18.90000      573.20001       15.20000
    0   24    0      365.00000       23.90000      300.39999       26.40000
    0   24    3      771.50000       12.40000      764.90002       11.80000
    0   24    6     1388.00000       11.70000     1389.00000       11.60000
    0   24    9      788.50000       11.20000      806.79999       11.00000
    0   24   12      724.50000       18.90000      728.70001       18.40000
    0   24   15      205.80000       55.70000      120.30000       52.70000
    0   24   18      658.20001       19.10000      688.50000       18.90000
    0   24   21      190.89999       56.50000      246.89999       49.50000
    0   24   24      194.80000       56.40000      161.10001       57.70000
    0   24   27      287.00000       39.80000      270.10001       43.50000
    0   24   30      254.10001       46.20000      266.10001       45.50000
    0   24   33       83.20000       40.60000      118.30000       51.40000
    0   24   36      408.50000       27.60000      428.10001       26.70000
    0   24   39      218.39999       50.30000      132.89999       53.90000
    0   24   42      416.89999       27.50000      443.20001       28.40000
    0   24   45      331.60001       39.50000      386.89999       35.70000
    0   25  -46      517.79999       17.90000      564.20001       16.60000
    0   25  -43       75.70000       37.10000       86.70000       40.70000
    0   25  -40      322.10001       27.70000      251.60001       36.80000
    0   25  -37      171.80000       49.20000      189.30000       46.20000
    0   25  -34       79.80000       38.10000       91.50000       41.70000
    0   25  -31      479.50000       18.90000      493.10001       17.50000
    0   25  -28      248.89999       38.40000      109.10000       45.60000
    0   25  -25      527.90002       16.70000      531.90002       16.30000
    0   25  -22      434.20001       21.70000      444.89999       20.60000
    0   25  -19      191.70000       46.40000      213.20000       40.90000
    0   25  -16      500.29999       18.20000      530.79999       16.70000
    0   25  -13      817.50000       12.70000      822.79999       12.30000
    0   25  -10      143.60001       49.60000      182.70000       44.90000
    0   25   -7      274.10001       32.90000      297.79999       27.50000
    0   25   -4      567.29999       16.40000      555.00000       15.50000
    0   25   -1      336.79999       25.50000      238.89999       32.70000
    0   25    2       75.90000       36.40000       95.40000       41.20000
    0   25    5      613.50000       13.80000      642.09998       12.40000
    0   25    8       79.10000       36.90000       79.40000       36.50000
    0   25   11      269.39999       44.50000      366.00000       32.40000
    0   25   14      212.89999       55.30000      241.89999       49.00000
    0   25   17      433.79999       26.50000      511.79999       23.50000
    0   25   20      709.29999       18.00000      670.20001       19.30000
    0   25   23      140.70000       55.20000      218.60001       53.40000
    0   25   26      132.89999       53.60000      141.39999       55.60000
    0   25   29       97.30000       45.60000       93.00000       44.30000
    0   25   32      544.29999       22.10000      516.70001       23.50000
    0   25   35      160.00000       56.10000      161.60001       56.50000
    0   25   38      102.60000       47.20000      169.00000       62.30000
    0   25   41      396.20001       29.30000      385.79999       33.70000
    0   25   44      302.60001       41.80000      234.89999       57.40000
    0   26  -44      394.10001       22.40000      417.00000       21.70000
    0   26  -41      190.00000       52.70000      187.80000       46.80000
    0   26  -38      343.10001       26.60000      382.89999       23.50000
    0   26  -35      308.70001       30.00000      327.70001       26.20000
    0   26  -32      397.29999       22.70000      387.60001       21.80000
    0   26  -29      643.59998       14.80000      627.09998       14.40000
    0   26  -26      403.10001       22.00000      395.89999       21.50000
    0   26  -23      326.60001       26.90000      319.39999       25.80000
    0   26  -20      131.10001       48.60000       92.20000       41.50000
    0   26  -17      560.50000       16.30000      589.59998       15.00000
    0   26  -14      120.90000       47.80000       81.40000       38.30000
    0   26  -11      518.90002       17.20000      539.00000       16.30000
    0   26   -8      324.50000       26.70000      342.00000       23.80000
    0   26   -5      947.40002       11.90000      957.09998       11.30000
    0   26   -2      671.59998       14.00000      690.20001       12.70000
    0   26    1      300.29999       27.00000      300.79999       24.40000
    0   26    4      119.60000       46.10000       76.70000       35.80000
    0   26    7      196.80000       37.80000      246.89999       25.30000
    0   26   10      107.90000       49.20000      189.89999       55.90000
    0   26   13      255.80000       47.30000      264.29999       44.50000
    0   26   16      591.20001       20.80000      603.59998       20.60000
    0   26   19      216.70000       51.70000      125.40000       52.90000
    0   26   22      105.10000       47.50000      207.70000       54.00000
    0   26   25      243.20000       48.90000      271.79999       44.60000
    0   26   28       97.70000       45.70000      194.89999       55.20000
    0   26   31      213.30000       53.10000      217.10001       52.70000
    0   26   34      103.90000       47.30000      115.40000       50.50000
    0   26   37      167.89999       56.10000      192.10001       59.00000
    0   26   40      337.50000       35.90000      294.50000       42.70000
    0   27  -42      357.70001       25.00000      325.60001       26.70000
    0   27  -39      372.29999       25.00000      400.00000       22.20000
    0   27  -36      646.09998       21.80000      649.59998       15.80000
    0   27  -33      105.10000       45.50000      149.80000       48.80000
    0   27  -30      462.50000       19.00000      473.29999       18.70000
    0   27  -27       96.50000       43.60000      113.30000       47.00000
    0   27  -24       94.50000       42.60000      108.60000       45.50000
    0   27  -21      269.20001       33.20000      292.50000       29.20000
    0   27  -18      565.00000       17.70000      628.59998       14.60000
    0   27  -15      109.10000       45.50000      183.39999       43.70000
    0   27  -12      439.79999       20.20000      435.79999       18.60000
    0   27   -9      223.70000       41.50000      227.39999       34.50000
    0   27   -6      177.70000       48.10000      282.89999       27.00000
    0   27   -3      515.00000       16.80000      534.00000       14.90000
    0   27    0      688.20001       13.10000      709.20001       11.90000
    0   27    3      255.70000       30.00000      270.79999       25.40000
    0   27    6      295.20001       26.20000      329.00000       21.40000
    0   27    9      152.39999       38.80000       51.40000       25.50000
    0   27   12      596.90002       19.70000      604.00000       20.10000
    0   27   15      160.00000       57.20000      272.39999       43.10000
    0   27   18      593.79999       20.40000      595.29999       20.50000
    0   27   21      159.10001       56.00000      251.30000       46.30000
    0   27   24      185.30000       55.80000      231.80000       52.10000
    0   27   27       76.00000       37.60000      110.40000       49.10000
    0   27   30      460.29999       25.70000      431.60001       25.70000
    0   27   33      500.60001       24.40000      415.70001       29.20000
    0   27   36      240.60001       50.80000      239.80000       54.70000
    0   27   39      271.39999       47.90000      266.70001       52.00000
    0   28  -40      244.80000       36.10000      137.80000       49.70000
    0   28  -37      229.00000       40.60000      198.60001       44.80000
    0   28  -34      340.39999       27.40000      324.50000       29.50000
    0   28  -31      211.80000       46.30000      148.39999       50.00000
    0   28  -28      132.30000       49.50000      139.00000       49.60000
    0   28  -25      171.10001       49.00000      171.89999       48.50000
    0   28  -22      245.89999       36.30000      238.30000       36.50000
    0   28  -19       96.10000       43.00000       77.20000       36.90000
    0   28  -16       71.80000       35.20000       82.20000       39.10000
    0   28  -13      205.39999       43.30000      119.30000       46.10000
    0   28  -10      438.50000       19.70000      469.70001       17.40000
    0   28   -7      255.89999       33.50000      294.10001       25.80000
    0   28   -4      223.70000       38.80000      198.80000       39.00000
    0   28   -1      374.10001       22.00000      327.60001       22.10000
    0   28    2      178.39999       43.50000      121.20000       44.10000
    0   28    5      282.89999       26.30000      338.20001       20.40000
    0   28    8      348.39999       20.60000      373.29999       18.30000
    0   28   11      102.60000       46.90000       83.20000       40.50000
    0   28   14      368.89999       31.90000      422.50000       27.90000
    0   28   17      409.70001       28.50000      403.70001       28.20000
    0   28   20      510.10001       23.90000      514.00000       22.70000
    0   28   23      203.60001       55.40000      153.80000       56.40000
    0   28   26      428.00000       27.20000      311.60001       39.60000
    0   28   29      240.10001       51.20000      262.29999       47.30000
    0   28   32      357.00000       35.00000      433.29999       30.70000
    0   28   35      312.39999       41.00000      399.70001       33.40000
    0   28   38      169.80000       64.00000      124.30000       55.90000
    0   29  -35      114.80000       47.50000      103.10000       44.40000
    0   29  -32      164.39999       51.90000      107.50000       46.10000
    0   29  -29      369.70001       27.50000      424.89999       21.60000
    0   29  -26      306.50000       31.00000      334.70001       26.10000
    0   29  -23      411.89999       23.10000      437.50000       19.90000
    0   29  -20       96.70000       43.70000       85.60000       40.00000
    0   29  -17      328.70001       27.50000      330.00000       24.30000
    0   29  -14      286.50000       31.20000      338.29999       23.80000
    0   29  -11       69.80000       34.50000      102.80000       43.80000
    0   29   -8      153.20000       50.50000       72.40000       34.90000
    0   29   -5      548.59998       16.90000      530.20001       15.40000
    0   29   -2      213.30000       39.70000      225.10001       34.60000
    0   29    1      338.60001       23.50000      352.79999       20.70000
    0   29    4      590.79999       14.40000      591.20001       13.10000
    0   29    7      737.09998       11.70000      727.00000       11.50000
    0   29   10      334.50000       34.40000      353.70001       32.00000
    0   29   13      187.20000       57.30000      161.50000       58.00000
    0   29   16      330.10001       36.70000      305.79999       41.20000
    0   29   19      246.80000       47.40000      309.20001       37.20000
    0   29   22      399.70001       30.20000      374.50000       31.00000
    0   29   25      403.29999       29.40000      410.29999       30.40000
    0   29   28      305.10001       40.30000      266.10001       47.50000
    0   29   31      143.80000       56.70000      154.20000       59.20000
    0   29   34      136.30000       55.50000      153.00000       59.30000
    0   30  -33      235.50000       40.80000      274.70001       30.60000
    0   30  -30      127.10000       50.40000      191.20000       45.90000
    0   30  -27      645.50000       16.70000      619.00000       15.90000
    0   30  -24      407.39999       26.30000      371.60001       26.70000
    0   30  -21      103.20000       45.50000      144.00000       49.10000
    0   30  -18      129.39999       49.80000      163.89999       46.70000
    0   30  -15      403.89999       21.60000      394.89999       21.20000
    0   30   -9      136.60001       49.50000      153.20000       46.90000
    0   30   -6      337.20001       29.80000      347.29999       22.40000
    0   30   -3      372.60001       21.60000      346.00000       22.10000
    0   30    0      299.00000       28.30000      283.10001       26.70000
    0   30    3      264.00000       31.30000      244.60001       31.60000
    0   30    6      469.00000       16.40000      432.50000       16.40000
    0   30    9      250.89999       46.50000      218.60001       53.30000
    0   30   12       85.40000       41.50000      152.30000       56.30000
    0   30   15      332.50000       35.50000      305.89999       39.20000
    0   30   18      129.70000       54.30000       78.80000       38.70000
    0   30   21       79.60000       39.60000       76.20000       38.10000
    0   30   24      334.89999       38.40000      410.39999       32.40000
    0   30   27      167.00000       57.60000      101.30000       47.70000
    0   30   30       96.40000       46.00000      125.30000       53.80000
    0   30   33      161.80000       59.50000      121.40000       55.60000
    0   31  -28      437.39999       22.30000      448.60001       20.00000
    0   31  -25      265.20001       39.20000      253.70000       37.60000
    0   31  -22      199.70000       48.50000      220.70000       42.50000
    0   31  -19      413.70001       23.00000      475.00000       19.50000
    0   31  -16      357.60001       28.30000      402.39999       22.20000
    0   31  -13       82.60000       39.30000       65.50000       32.60000
    0   31  -10      165.10001       50.30000       70.70000       34.60000
    0   31   -7      297.89999       30.20000      251.20000       32.50000
    0   31   -4      379.10001       24.00000      366.39999       21.80000
    0   31   -1      355.10001       22.50000      301.70001       25.50000
    0   31    2      312.50000       26.00000      242.10001       31.90000
    0   31    5      342.29999       23.20000      275.60001       26.60000
    0   31    8      195.70000       55.10000      134.60001       54.50000
    0   31   11       92.60000       44.10000       97.00000       45.70000
    0   31   14      252.70000       48.40000      243.80000       49.80000
    0   31   17      680.00000       21.50000      703.59998       19.00000
    0   31   20      424.60001       32.20000      445.29999       28.50000
    0   31   23      188.60001       57.30000      204.20000       58.70000
    0   31   26      168.20000       58.80000      247.39999       50.00000
    0   31   29      130.10001       54.10000      105.90000       51.20000
    0   32  -26      137.30000       50.20000      211.39999       44.50000
    0   32  -23      168.60001       50.60000      113.00000       46.40000
    0   32  -20      238.39999       40.30000      358.20001       24.30000
    0   32  -17       94.20000       43.60000       84.10000       39.50000
    0   32  -14      325.60001       29.70000      336.70001       27.00000
    0   32  -11      195.89999       50.20000      233.70000       39.20000
    0   32   -8      145.80000       51.90000      105.80000       45.80000
    0   32   -5      387.39999       23.00000      388.00000       22.10000
    0   32    1      146.80000       53.10000      163.39999       45.50000
    0   32    4       71.90000       35.10000       61.10000       30.50000
    0   32    7       72.90000       34.00000      104.10000       42.30000
    0   32   10      161.39999       57.10000      268.39999       45.60000
    0   32   13      320.29999       40.10000      317.29999       39.10000
    0   32   16      267.39999       46.80000      249.39999       51.30000
    0   32   19      207.70000       57.50000      204.10001       57.30000
    0   32   22      114.80000       50.70000      117.40000       52.70000
    0   32   25      173.30000       54.80000      199.80000       56.60000
    0   33  -21      530.20001       18.80000      510.89999       18.00000
    0   33  -18      154.50000       51.10000       97.30000       43.50000
    0   33  -15       91.50000       42.70000      133.20000       49.40000
    0   33  -12      107.50000       47.00000       92.90000       42.30000
    0   33   -9       73.50000       36.50000       71.70000       35.30000
    0   33   -6      235.80000       39.80000      315.10001       41.80000
    0   33   -3      162.00000       50.60000      252.10001       34.90000
    0   33    0      207.20000       46.10000      273.20001       31.30000
    0   33    3      208.80000       51.10000      233.89999       35.00000
    0   33    6      114.10000       44.90000       80.70000       36.30000
    0   33    9      156.10001       57.90000      205.10001       56.40000
    0   33   12      426.20001       29.40000      408.10001       30.80000
    0   33   15      318.79999       38.00000      286.10001       41.50000
    0   33   18      126.10000       53.70000      112.30000       50.70000
    0   33   21      249.80000       55.60000      193.20000       61.00000
    0   34  -13      371.79999       25.10000      428.70001       20.50000
    0   34  -10      187.70000       48.10000       99.20000       42.90000
    0   34   -7      190.10001       45.50000      149.70000       47.10000
    0   34   -4      212.50000       42.00000      136.70000       48.00000
    0   34   -1      122.80000       48.50000       71.80000       34.90000
    0   34    2      353.00000       24.70000      313.10001       26.60000
    0   34    5      221.30000       41.00000      204.20000       37.20000
    0   34    8      166.30000       58.10000      115.50000       51.20000
    0   34   11      350.70001       33.10000      344.10001       36.30000
    0   34   14      201.39999       55.80000      149.80000       56.20000
    1    1  -66      369.29999       24.40000      384.00000       23.20000
    1    1  -63      654.50000       14.90000      666.70001       14.60000
    1    1  -60      463.70001       17.40000      464.70001       17.90000
    1    1  -57      111.50000       45.00000       78.80000       37.10000
    1    1  -54      912.00000       10.80000      884.29999       11.10000
    1    1  -51     1064.00000       11.00000     1048.00000       11.00000
    1    1  -48      560.20001       14.90000      603.79999       14.40000
    1    1  -45      130.20000       47.80000      123.60000       47.60000
    1    1  -42     1972.00000       14.20000     1943.00000       14.10000
    1    1  -39     1156.00000       11.40000     1150.00000       11.40000
    1    1  -36      943.59998       10.50000     1000.00000       10.60000
    1    1  -33      543.20001       12.00000      577.00000       11.50000
    1    1  -30     1397.00000       10.30000     1429.00000       10.50000
    1    1  -27     1026.00000        8.50000     1017.00000        8.50000
    1    1  -24      396.10001       10.50000      428.29999       10.00000
    1    1  -21      284.20001       12.30000      289.00000       12.40000
    1    1  -15      154.30000       15.90000      173.70000       14.20000
    1    1  -12     1020.00000       10.10000      957.59998        6.90000
    1    1   -9      507.89999        6.80000      525.59998        6.00000
    1    1   -6     2099.00000       13.80000     2090.00000       13.80000
    1    1    6      952.79999        6.50000      949.09998        6.50000
    1    1    9     2081.00000       15.10000     2141.00000       14.10000
    1    1   12     2570.00000       16.90000     2562.00000       16.90000
    1    1   15      398.29999        6.90000      393.00000        7.60000
    1    1   18     2234.00000       14.90000     2181.00000       14.50000
    1    1   21      344.50000       10.70000      366.20001        9.80000
    1    1   24     1412.00000       10.00000     1438.00000       10.20000
    1    1   27     1657.00000       11.60000     1636.00000       11.40000
    1    1   30     1554.00000       11.10000     1590.00000       11.30000
    1    1   33      978.50000        9.50000     1008.00000        9.50000
    1    1   36     1336.00000       11.00000     1314.00000       10.90000
    1    1   39      538.20001       16.70000      608.90002       15.40000
    1    1   42     2852.00000       19.30000     2809.00000       19.00000
    1    1   45     1177.00000       11.10000     1163.00000       11.10000
    1    1   48      805.70001       11.80000      789.59998       11.80000
    1    1   51      374.20001       21.00000      478.89999       16.80000
    1    1   54      731.59998       12.10000      724.50000       11.70000
    1    1   57      158.80000       46.70000      117.60000       45.60000
    1    1   60      279.10001       29.70000      329.00000       25.20000
    1    1   63      530.50000       17.60000      551.20001       17.10000
    1    1   66       93.30000       42.30000      102.70000       44.70000
    1    2  -64      425.20001       21.70000      388.60001       22.70000
    1    2  -61      244.89999       34.60000      262.50000       31.40000
    1    2  -58      187.10001       42.30000      221.20000       36.60000
    1    2  -55      124.10000       46.20000      157.30000       46.10000
    1    2  -52      106.80000       44.20000      153.10001       45.90000
    1    2  -49      413.39999       19.50000      380.29999       21.80000
    1    2  -46     1339.00000       11.50000     1334.00000       11.40000
    1    2  -43     1321.00000       11.60000     1343.00000       11.60000
    1    2  -40      545.50000       16.90000      543.20001       16.60000
    1    2  -37      449.70001       18.80000      479.10001       17.80000
    1    2  -34      477.79999       14.10000      457.00000       14.80000
    1    2  -31     1095.00000        9.30000     1084.00000        9.40000
    1    2  -28     1191.00000        9.20000     1227.00000        9.40000
    1    2  -25     1249.00000        9.30000     1251.00000        9.30000
    1    2  -22      834.09998        7.50000      845.79999        7.50000
    1    2  -19      132.00000       25.20000      152.39999       21.40000
    1    2  -16      533.79999        6.60000      518.29999        8.00000
    1    2  -13      699.00000        6.00000      732.79999        6.10000
    1    2  -10      849.29999        6.30000      840.29999        6.20000
    1    2   -7      928.29999        6.50000      882.00000        6.30000
    1    2   -4     1488.00000       10.80000     1491.00000        9.90000
    1    2   -1     2220.00000       17.90000     2133.00000       15.40000
    1    2    2      470.60001        5.50000      456.20001        4.80000
    1    2    8      783.20001        5.80000      730.00000        7.90000
    1    2   11      805.29999        6.80000      837.70001        6.20000
    1    2   14      674.00000        6.00000      648.59998        6.00000
    1    2   17     1100.00000        8.00000     1092.00000        8.00000
    1    2   20     1688.00000       11.50000     1689.00000       11.50000
    1    2   23      887.70001        7.70000      864.09998        7.80000
    1    2   26      638.29999        8.50000      640.40002        8.50000
    1    2   29      447.70001       12.70000      418.89999       13.70000
    1    2   32      890.00000        9.40000      924.29999        9.30000
    1    2   35      754.00000       11.00000      757.79999       11.00000
    1    2   38      572.50000       15.70000      548.59998       16.90000
    1    2   41      623.79999       14.60000      606.50000       15.20000
    1    2   44      643.79999       14.20000      623.50000       14.40000
    1    2   47     1833.00000       13.40000     1804.00000       13.30000
    1    2   50      876.70001       11.60000      891.40002       11.40000
    1    2   53      102.80000       43.20000      114.60000       44.30000
    1    2   56      693.50000       14.30000      641.90002       13.30000
    1    2   59       87.50000       40.30000       77.20000       36.90000
    1    2   62      179.20000       45.90000      189.39999       45.10000
    1    2   65      280.89999       30.70000      332.50000       27.70000
    1    3  -65      358.70001       25.20000      347.39999       24.90000
    1    3  -62      277.29999       32.00000      239.10001       35.00000
    1    3  -59      373.89999       22.20000      349.20001       23.00000
    1    3  -56      240.50000       33.70000      266.39999       29.10000
    1    3  -53      134.20000       46.90000      167.30000       44.70000
    1    3  -50      106.30000       43.90000       85.70000       39.40000
    1    3  -47      459.70001       18.30000      495.70001       16.90000
    1    3  -44      931.90002       11.60000      971.70001       11.50000
    1    3  -41      644.40002       14.60000      697.59998       13.70000
    1    3  -38      726.79999       13.60000      769.79999       13.00000
    1    3  -35      785.40002       14.00000      704.40002       11.80000
    1    3  -32      158.10001       37.70000      178.00000       34.20000
    1    3  -29      245.60001       20.20000      289.00000       17.60000
    1    3  -26     1034.00000        8.50000      959.79999       14.90000
    1    3  -23      312.10001       18.50000      196.60001       19.90000
    1    3  -20      274.70001       13.00000      318.70001       11.20000
    1    3  -17      939.20001        8.00000      990.59998        7.50000
    1    3  -14      706.59998        6.20000      720.50000        6.30000
    1    3  -11      360.89999        6.80000      334.20001       10.60000
    1    3   -8     1418.00000        9.50000     1343.00000        9.10000
    1    3   -5      371.60001        5.30000      362.89999        6.10000
    1    3   -2      690.50000        5.20000      707.50000        5.40000
    1    3    1      661.50000        7.10000      681.70001        6.20000
    1    3    7      981.50000       17.10000      914.40002        7.10000
    1    3   10     1110.00000        7.70000     1106.00000        7.70000
    1    3   13      630.09998        6.70000      662.79999        6.00000
    1    3   16      543.29999        6.70000      506.50000        6.90000
    1    3   19      848.79999        7.20000      861.09998        7.20000
    1    3   22      566.40002        7.90000      588.29999        7.80000
    1    3   25      411.79999       13.90000      346.20001       12.40000
    1    3   28     2392.00000       16.00000     2332.00000       15.70000
    1    3   31      515.59998       11.60000      581.40002       13.70000
    1    3   34      641.09998       15.70000      724.00000       13.10000
    1    3   37      372.79999       22.80000      299.50000       28.60000
    1    3   40     1097.00000       11.40000     1078.00000       11.50000
    1    3   43      974.20001       11.50000     1000.00000       11.30000
    1    3   46     1675.00000       12.70000     1686.00000       12.70000
    1    3   49      598.29999       14.40000      590.20001       14.40000
    1    3   52      604.29999       14.00000      590.50000       16.00000
    1    3   55      676.00000       12.50000      668.90002       13.10000
    1    3   58      113.90000       46.20000      191.20000       43.30000
    1    3   61      398.89999       21.20000      376.50000       23.20000
    1    3   64      146.70000       49.20000      162.50000       49.20000
    1    4  -66       94.80000       42.50000       95.70000       42.70000
    1    4  -63      278.29999       33.80000      389.20001       22.60000
    1    4  -60       70.50000       34.40000       88.40000       40.50000
    1    4  -57      271.60001       29.80000      226.50000       34.10000
    1    4  -54      217.39999       36.50000      236.60001       33.60000
    1    4  -51      892.70001       11.30000      919.00000       11.20000
    1    4  -48      233.80000       34.60000      123.90000       46.90000
    1    4  -45      709.70001       13.00000      666.40002       13.60000
    1    4  -42     1540.00000       12.20000     1523.00000       12.20000
    1    4  -39     1485.00000       12.10000     1543.00000       12.20000
    1    4  -36      608.00000       13.90000      644.40002       13.50000
    1    4  -33      791.90002       17.20000      882.29999        9.90000
    1    4  -30     1534.00000       11.10000     1558.00000       11.20000
    1    4  -27      798.79999       12.00000      787.20001       10.30000
    1    4  -24     2187.00000       14.70000     2225.00000       14.90000
    1    4  -21      541.79999       14.30000      578.90002        7.80000
    1    4  -18     1164.00000        8.50000     1145.00000        9.20000
    1    4  -15      342.50000        9.00000      273.60001       13.90000
    1    4   -9     1692.00000       19.60000     1796.00000       12.00000
    1    4   -6     1481.00000       17.20000     1571.00000       10.50000
    1    4   -3     1575.00000       10.50000     1514.00000       10.10000
    1    4    0     1288.00000        8.70000     1288.00000        8.70000
    1    4    3     1360.00000       10.10000     1408.00000        9.50000
    1    4    6     2236.00000       16.20000     2271.00000       15.10000
    1    4    9     1595.00000       10.70000     1622.00000       10.90000
    1    4   12     1896.00000       12.60000     1975.00000       13.10000
    1    4   15     1071.00000        8.70000     1168.00000       20.80000
    1    4   18     1600.00000       10.90000     1616.00000       11.10000
    1    4   24      964.20001       14.00000      882.00000        8.00000
    1    4   27      966.70001        8.50000      922.79999        8.40000
    1    4   30      275.50000       19.50000      255.20000       21.40000
    1    4   33      516.20001       13.20000      471.00000       14.20000
    1    4   36      953.20001       11.00000      953.09998       11.10000
    1    4   39      902.40002       11.90000      915.90002       11.90000
    1    4   42      427.79999       20.40000      465.00000       19.00000
    1    4   45      305.60001       27.50000      252.20000       33.30000
    1    4   48      716.29999       15.70000      617.09998       14.00000
    1    4   51      953.09998       11.20000     1002.00000       11.10000
    1    4   54      481.50000       16.70000      447.29999       18.30000
    1    4   57      309.20001       27.70000      363.70001       23.20000
    1    4   60      610.70001       14.30000      578.50000       15.90000
    1    4   63       84.20000       39.70000      120.40000       48.50000
    1    4   66      200.50000       41.30000      219.39999       40.80000
    1    5  -64      804.59998       13.00000      804.50000       12.80000
    1    5  -61       76.70000       37.00000      129.50000       47.50000
    1    5  -58      138.10001       49.90000      122.70000       46.60000
    1    5  -55      189.80000       41.40000      141.70000       47.40000
    1    5  -52      139.20000       47.10000      120.40000       45.80000
    1    5  -49      483.79999       16.80000      476.20001       17.40000
    1    5  -46      379.89999       21.10000      357.50000       22.70000
    1    5  -43     1314.00000       11.50000     1290.00000       11.50000
    1    5  -40     1269.00000       11.50000     1326.00000       11.50000
    1    5  -37     1123.00000       11.50000     1056.00000       11.50000
    1    5  -34      621.20001       12.60000      694.20001       11.60000
    1    5  -31      555.70001       11.60000      574.50000       11.30000
    1    5  -28     1747.00000       12.20000     1665.00000       11.70000
    1    5  -25     1244.00000        9.40000     1181.00000        9.10000
    1    5  -22      850.40002        7.90000      882.50000        7.80000
    1    5  -19     1343.00000        9.50000     1418.00000       12.10000
    1    5  -13      864.79999       16.90000      780.20001        7.40000
    1    5  -10     1148.00000       13.90000     1083.00000        7.80000
    1    5   -7     1275.00000        8.80000     1352.00000       13.00000
    1    5   -4      509.39999        8.10000      546.29999        5.80000
    1    5   -1     1881.00000       12.50000     1957.00000       13.00000
    1    5    2     1000.00000        7.10000     1004.00000        7.10000
    1    5    5     1844.00000       15.10000     1791.00000       14.70000
    1    5   11      445.50000        6.10000      449.60001        6.10000
    1    5   14     1063.00000        7.80000     1058.00000        7.90000
    1    5   17     1469.00000       10.20000     1483.00000       10.30000
    1    5   20      685.70001        7.40000      727.59998        7.30000
    1    5   23     2219.00000       14.90000     2154.00000       14.50000
    1    5   26     1148.00000       14.90000     1070.00000        8.80000
    1    5   29     1428.00000       10.50000     1434.00000       10.60000
    1    5   32     1445.00000       10.90000     1483.00000       11.10000
    1    5   35     1077.00000       10.60000     1046.00000       10.70000
    1    5   38     1263.00000       11.50000     1281.00000       11.50000
    1    5   41     1099.00000       11.30000     1109.00000       11.30000
    1    5   44      208.39999       41.00000      178.80000       45.60000
    1    5   47      363.29999       22.50000      363.89999       22.40000
    1    5   50      289.89999       27.50000      367.79999       22.30000
    1    5   53      639.00000       13.30000      636.00000       14.00000
    1    5   56      611.59998       14.00000      642.70001       14.00000
    1    5   59      485.10001       17.30000      499.10001       17.70000
    1    5   62      315.79999       27.40000      234.00000       38.60000
    1    5   65      544.70001       16.00000      547.90002       16.50000
    1    6  -65      330.89999       25.90000      295.60001       28.60000
    1    6  -62      510.10001       18.30000      416.60001       23.60000
    1    6  -59      380.79999       22.40000      387.89999       21.30000
    1    6  -56      237.20000       33.60000      224.20000       36.00000
    1    6  -53      135.89999       46.50000      123.20000       46.20000
    1    6  -50      789.00000       12.00000      747.40002       12.40000
    1    6  -47      946.70001       11.20000      914.09998       11.20000
    1    6  -44      604.29999       14.70000      605.59998       14.60000
    1    6  -41      481.29999       18.40000      502.29999       17.50000
    1    6  -38     1530.00000       12.20000     1522.00000       12.20000
    1    6  -35      563.70001       15.20000      568.09998       15.30000
    1    6  -32     1340.00000       10.60000     1318.00000       10.50000
    1    6  -29     1087.00000       10.40000     1035.00000        9.20000
    1    6  -26     1142.00000       13.00000     1188.00000        9.30000
    1    6  -23      755.50000        8.00000      706.50000        8.50000
    1    6  -20     1441.00000       10.20000     1429.00000       10.10000
    1    6  -17      713.70001        8.00000      751.90002        7.30000
    1    6  -11      982.70001        7.50000     1064.00000       18.90000
    1    6   -8      801.40002       17.10000      737.00000        6.50000
    1    6   -5     2362.00000       15.60000     2308.00000       15.30000
    1    6   -2     2181.00000       14.50000     2266.00000       15.00000
    1    6    1      375.20001        7.40000      424.79999       10.20000
    1    6    4      294.50000       16.00000      326.60001        7.50000
    1    6    7     1906.00000       15.60000     1892.00000       15.60000
    1    6   10     1058.00000       19.40000      977.40002        7.30000
    1    6   16     1236.00000        8.80000     1271.00000        9.10000
    1    6   19      854.00000        7.50000      808.29999       11.30000
    1    6   22      587.29999       10.80000      637.29999       11.00000
    1    6   25     2184.00000       14.70000     2072.00000       14.00000
    1    6   28      806.00000        8.80000      799.79999        8.80000
    1    6   31      770.90002        9.90000      786.50000        9.80000
    1    6   34     1292.00000       10.90000     1274.00000       10.80000
    1    6   37      479.29999       18.70000      441.10001       20.10000
    1    6   40      213.20000       41.50000      271.00000       32.20000
    1    6   43      182.80000       44.60000      133.80000       47.70000
    1    6   46      922.90002       11.40000      935.59998       11.60000
    1    6   49       84.60000       39.10000       78.60000       37.40000
    1    6   52      129.89999       46.60000      120.80000       46.60000
    1    6   55      346.39999       22.60000      288.39999       28.90000
    1    6   58      108.90000       45.10000      127.80000       48.50000
    1    6   61      299.20001       28.10000      304.79999       29.50000
    1    6   64      660.20001       14.10000      644.40002       15.50000
    1    7  -63      246.00000       37.20000      181.60001       46.90000
    1    7  -60      196.89999       45.80000      239.80000       35.70000
    1    7  -57      326.20001       24.70000      358.20001       21.70000
    1    7  -54      833.20001       12.80000      825.40002       11.70000
    1    7  -51      601.79999       13.90000      597.20001       13.90000
    1    7  -48      580.79999       14.80000      561.50000       15.50000
    1    7  -45      358.10001       23.30000      382.79999       21.60000
    1    7  -42      879.20001       12.00000      878.59998       11.80000
    1    7  -39      922.29999       11.90000      920.79999       11.80000
    1    7  -36      690.50000       14.20000      659.90002       14.50000
    1    7  -33     1871.00000       13.40000     1868.00000       13.40000
    1    7  -30      434.20001       15.10000      424.00000       15.00000
    1    7  -27      800.40002        9.00000      828.59998        8.90000
    1    7  -24      495.29999       10.60000      445.29999       11.30000
    1    7  -21      406.50000       11.20000      402.00000       11.50000
    1    7  -18     1247.00000        9.20000     1325.00000       16.50000
    1    7  -15     2096.00000       14.10000     2005.00000       13.50000
    1    7  -12      321.10001       33.00000      425.60001        8.60000
    1    7   -9      841.90002        7.10000      856.29999        7.10000
    1    7   -6     1738.00000       11.70000     1850.00000       17.50000
    1    7   -3     2704.00000       17.90000     2668.00000       17.60000
    1    7    0     1555.00000       10.60000     1547.00000       10.50000
    1    7    3      944.00000        7.70000      992.90002        8.10000
    1    7    6      324.20001       12.80000      393.79999       15.20000
    1    7    9     1403.00000       12.10000     1481.00000       14.50000
    1    7   12      840.90002        8.10000      792.40002        7.70000
    1    7   15      291.50000       10.50000      320.79999        9.70000
    1    7   18      835.79999        7.40000      822.50000        7.50000
    1    7   21      781.00000       14.40000      709.29999        9.00000
    1    7   24      977.90002       10.80000     1035.00000        9.30000
    1    7   27     2084.00000       14.20000     2020.00000       13.80000
    1    7   30     1381.00000       10.60000     1411.00000       10.70000
    1    7   33     1915.00000       13.60000     1854.00000       13.30000
    1    7   36      873.09998       12.10000      888.70001       12.10000
    1    7   39      543.40002       16.20000      458.70001       18.80000
    1    7   42     1829.00000       13.40000     1819.00000       13.50000
    1    7   45      845.40002       11.80000      830.70001       12.20000
    1    7   48      342.29999       22.70000      376.60001       21.80000
    1    7   51      602.70001       14.10000      560.70001       15.60000
    1    7   54      470.70001       17.40000      540.00000       15.40000
    1    7   57      401.50000       20.40000      416.00000       20.20000
    1    7   60      345.39999       24.10000      346.89999       26.40000
    1    7   63      329.39999       26.10000      300.39999       30.20000
    1    8  -64      166.50000       46.90000      120.90000       47.50000
    1    8  -61      367.89999       24.90000      429.60001       21.70000
    1    8  -58      304.70001       27.90000      297.39999       27.10000
    1    8  -55      571.20001       16.20000      554.70001       15.10000
    1    8  -52      183.30000       42.80000      192.30000       41.40000
    1    8  -49      515.29999       16.10000      546.50000       15.20000
    1    8  -46     1133.00000       11.10000     1164.00000       11.00000
    1    8  -43     1042.00000       11.30000     1030.00000       11.10000
    1    8  -40     1189.00000       11.20000     1192.00000       11.20000
    1    8  -37      354.89999       25.10000      345.29999       25.40000
    1    8  -34     1813.00000       13.40000     1781.00000       13.20000
    1    8  -31       83.40000       37.90000      120.60000       43.50000
    1    8  -28     1236.00000       10.10000     1261.00000       10.10000
    1    8  -25     2858.00000       19.00000     2903.00000       19.30000
    1    8  -22     1852.00000       12.70000     1775.00000       12.20000
    1    8  -19     2524.00000       16.80000     2554.00000       17.00000
    1    8  -16     1374.00000        9.90000     1404.00000       10.00000
    1    8  -13      815.29999        7.60000      859.00000        7.60000
    1    8  -10      619.20001       10.20000      665.50000        7.90000
    1    8   -7     2109.00000       14.10000     2009.00000       14.80000
    1    8   -4     1291.00000        9.10000     1344.00000        9.40000
    1    8   -1      774.09998        6.70000      756.70001        7.20000
    1    8    2      370.89999        7.40000      399.39999        7.20000
    1    8    5     2046.00000       13.80000     2035.00000       13.70000
    1    8    8     1958.00000       16.20000     1972.00000       16.30000
    1    8   11      814.90002        9.50000      806.20001        7.00000
    1    8   14      918.79999        7.50000      881.40002        7.30000
    1    8   17      963.79999        7.80000      997.09998        8.00000
    1    8   23     1181.00000        9.10000     1185.00000        9.10000
    1    8   26     1292.00000        9.80000     1340.00000       10.10000
    1    8   29     1283.00000       11.30000     1222.00000       10.00000
    1    8   32     1098.00000       10.20000     1134.00000       10.40000
    1    8   35     1274.00000       11.40000     1191.00000       12.90000
    1    8   38      103.20000       44.40000      107.20000       45.40000
    1    8   41     1611.00000       12.40000     1607.00000       12.50000
    1    8   44      492.89999       16.80000      464.00000       18.40000
    1    8   47      394.70001       19.70000      362.29999       22.70000
    1    8   50      348.29999       22.50000      335.00000       24.40000
    1    8   53      179.30000       44.70000      116.00000       45.80000
    1    8   56      221.50000       38.20000      263.39999       32.20000
    1    8   59      211.80000       40.50000      284.89999       30.80000
    1    8   62       87.20000       40.80000       74.30000       36.20000
    1    9  -62      502.79999       18.30000      556.09998       16.50000
    1    9  -59       76.20000       36.90000      107.70000       45.60000
    1    9  -56      544.50000       15.80000      520.59998       16.60000
    1    9  -53      133.20000       47.40000      164.00000       46.20000
    1    9  -50     1050.00000       11.00000     1030.00000       10.80000
    1    9  -47      157.89999       46.70000      229.80000       36.30000
    1    9  -44      419.79999       19.90000      342.39999       24.10000
    1    9  -41      423.20001       22.40000      534.59998       16.00000
    1    9  -38     1593.00000       12.50000     1560.00000       12.30000
    1    9  -35      774.20001       13.20000      714.70001       13.50000
    1    9  -32     1371.00000       11.40000     1341.00000       11.20000
    1    9  -29      674.70001       11.20000      606.40002       12.00000
    1    9  -26     2916.00000       19.40000     2965.00000       19.80000
    1    9  -23      846.29999        8.90000      890.90002        8.70000
    1    9  -20      974.20001        8.60000     1015.00000        8.70000
    1    9  -17     1569.00000       26.90000     1437.00000       10.30000
    1    9  -14      656.50000        8.40000      648.90002        8.10000
    1    9  -11      676.00000        8.80000      611.29999        8.70000
    1    9   -8      275.20001       13.40000      320.60001       12.00000
    1    9   -5      820.29999        7.30000      811.59998        7.40000
    1    9   -2      461.10001        7.90000      489.00000        7.70000
    1    9    1     1196.00000        9.40000     1141.00000        8.40000
    1    9    4      879.29999        7.10000      860.29999        7.60000
    1    9    7     1303.00000       11.70000     1286.00000       13.30000
    1    9   13      858.79999        8.50000      841.79999        7.30000
    1    9   16      877.40002        7.70000      895.29999        7.70000
    1    9   19     1257.00000        9.30000     1321.00000        9.70000
    1    9   22      931.00000        8.30000      905.59998        8.30000
    1    9   25     1100.00000        9.10000     1061.00000        9.00000
    1    9   28      832.59998        9.40000      855.40002        9.50000
    1    9   31     1431.00000       11.20000     1443.00000       11.30000
    1    9   34     1233.00000       11.30000     1147.00000       15.20000
    1    9   37     1056.00000       11.10000     1022.00000       11.50000
    1    9   40     1194.00000       11.20000     1242.00000       11.50000
    1    9   43      402.60001       20.40000      346.00000       24.00000
    1    9   46      179.50000       41.90000      190.10001       42.90000
    1    9   49      311.39999       25.00000      355.20001       23.10000
    1    9   52      193.50000       40.70000      108.60000       44.80000
    1    9   55      250.60001       30.90000      248.30000       32.70000
    1    9   58      342.79999       24.60000      346.79999       24.60000
    1    9   61       81.80000       38.80000      100.20000       44.50000
    1    9   64      249.80000       36.60000      196.50000       45.30000
    1   10  -63      476.89999       19.20000      465.00000       18.50000
    1   10  -60      258.89999       33.50000      192.10001       48.30000
    1   10  -57      446.60001       19.60000      507.79999       16.40000
    1   10  -54      451.29999       18.60000      439.50000       19.50000
    1   10  -51      525.79999       15.90000      503.29999       16.10000
    1   10  -48      270.70001       29.10000      274.89999       29.00000
    1   10  -45      470.39999       17.30000      458.39999       18.00000
    1   10  -42       99.90000       43.40000      106.20000       44.70000
    1   10  -39       91.30000       41.60000      114.70000       46.60000
    1   10  -36     1074.00000       11.50000     1099.00000       11.30000
    1   10  -33      563.40002       16.60000      509.60001       18.00000
    1   10  -30     1193.00000       10.80000     1229.00000       10.80000
    1   10  -27     1535.00000       11.50000     1572.00000       11.60000
    1   10  -24     1669.00000       11.90000     1684.00000       12.00000
    1   10  -21     2042.00000       14.00000     2100.00000       14.30000
    1   10  -18     1666.00000       11.70000     1685.00000       11.80000
    1   10  -15      831.59998        8.40000      855.20001        8.40000
    1   10  -12      636.20001        8.70000      662.90002        8.40000
    1   10   -9     1127.00000        8.80000     1062.00000        9.30000
    1   10   -6     1783.00000       12.20000     1709.00000       11.80000
    1   10   -3      464.79999        8.70000      487.00000        8.60000
    1   10    0     1380.00000        9.80000     1318.00000       11.40000
    1   10    3      976.29999        7.80000     1012.00000        8.00000
    1   10    6      893.59998        7.50000      894.20001        7.50000
    1   10    9      365.39999       16.60000      408.60001       14.50000
    1   10   12      794.50000       10.60000      807.59998       10.40000
    1   10   15     1095.00000        9.70000     1113.00000        8.70000
    1   10   18      597.90002        7.80000      608.09998        7.80000
    1   10   21     1174.00000        9.10000     1171.00000        9.20000
    1   10   24     1862.00000       12.90000     1869.00000       13.00000
    1   10   27     1537.00000       11.30000     1509.00000       11.30000
    1   10   30      923.20001       10.30000      918.70001       10.40000
    1   10   33     1201.00000       11.30000     1179.00000       11.40000
    1   10   36      986.00000       11.20000     1025.00000       11.40000
    1   10   39     1432.00000       11.70000     1426.00000       11.90000
    1   10   42      995.09998       11.00000      987.50000       11.20000
    1   10   45      576.50000       14.10000      590.40002       14.10000
    1   10   48      532.70001       15.60000      515.50000       16.30000
    1   10   51      342.39999       23.40000      343.89999       22.80000
    1   10   54      246.89999       30.80000      205.20000       38.00000
    1   10   57      552.50000       15.80000      525.29999       16.20000
    1   10   60      272.70001       32.90000      246.60001       38.60000
    1   10   63      154.70000       49.60000      160.00000       49.50000
    1   11  -61      206.80000       43.70000      355.39999       25.00000
    1   11  -58      203.39999       43.40000      290.89999       29.90000
    1   11  -55      157.10001       48.40000      231.39999       35.70000
    1   11  -52      413.50000       20.10000      485.89999       16.70000
    1   11  -49      492.29999       16.60000      467.00000       16.80000
    1   11  -46      737.90002       12.10000      690.20001       12.80000
    1   11  -43       99.50000       43.00000      107.50000       44.90000
    1   11  -40      655.79999       13.80000      615.09998       14.30000
    1   11  -37      278.50000       32.60000      257.50000       33.50000
    1   11  -34      681.50000       14.40000      727.70001       13.20000
    1   11  -31     1651.00000       12.70000     1668.00000       12.70000
    1   11  -28     1511.00000       11.70000     1556.00000       11.80000
    1   11  -25     1643.00000       12.00000     1701.00000       12.20000
    1   11  -22     1639.00000       11.80000     1681.00000       12.00000
    1   11  -19     2092.00000       14.30000     2068.00000       14.10000
    1   11  -16      640.70001        9.60000      641.29999        9.40000
    1   11  -13     1597.00000       11.30000     1549.00000       11.10000
    1   11  -10      819.79999        8.40000      805.29999        8.20000
    1   11   -7      655.40002        8.60000      690.00000        8.10000
    1   11   -4      410.20001       10.70000      435.00000        9.90000
    1   11    2      753.09998        8.60000      823.70001       12.30000
    1   11    5     2119.00000       14.30000     2121.00000       14.30000
    1   11    8      998.90002       10.80000     1077.00000       12.50000
    1   11   11      190.00000       34.30000      113.30000       41.80000
    1   11   14      437.10001       18.20000      518.90002       13.70000
    1   11   17     1398.00000       10.20000     1417.00000       10.30000
    1   11   20      714.09998        8.00000      719.79999        8.10000
    1   11   23     1211.00000        9.60000     1266.00000        9.90000
    1   11   26      783.09998       11.10000      807.90002        9.70000
    1   11   29     1179.00000       10.50000     1141.00000       10.50000
    1   11   32     1266.00000       11.20000     1283.00000       11.50000
    1   11   35      831.70001       11.80000      822.79999       12.10000
    1   11   38      545.29999       15.30000      526.90002       16.30000
    1   11   41      458.20001       17.70000      392.60001       20.80000
    1   11   44      681.90002       12.70000      666.29999       12.90000
    1   11   47      194.00000       40.20000      133.30000       45.60000
    1   11   50      418.10001       18.80000      413.20001       19.30000
    1   11   53       92.90000       41.20000      165.60001       45.00000
    1   11   56      176.00000       46.40000      121.70000       46.50000
    1   11   59      354.79999       25.20000      306.70001       29.00000
    1   11   62      224.89999       36.70000      243.89999       35.80000
    1   12  -62       98.10000       44.30000      150.89999       49.60000
    1   12  -59      364.20001       24.30000      364.60001       25.10000
    1   12  -56      301.00000       28.30000      258.60001       31.50000
    1   12  -53      588.09998       14.60000      541.70001       16.10000
    1   12  -50      362.39999       21.30000      233.00000       33.00000
    1   12  -47      278.20001       28.20000      207.20000       38.10000
    1   12  -44      510.00000       16.50000      528.59998       15.30000
    1   12  -41      156.50000       47.90000      138.39999       48.10000
    1   12  -38      700.00000       13.30000      708.09998       13.00000
    1   12  -35      361.00000       25.50000      424.79999       21.40000
    1   12  -32      683.09998       14.50000      621.90002       15.50000
    1   12  -29      913.29999       12.20000      937.20001       11.60000
    1   12  -26      499.79999       15.70000      534.79999       14.60000
    1   12  -23     1761.00000       12.60000     1732.00000       12.40000
    1   12  -20      483.39999       13.10000      545.09998       12.00000
    1   12  -17      348.50000       16.80000      395.60001       17.60000
    1   12  -14      665.90002        9.70000      679.90002        9.30000
    1   12  -11      981.09998        8.90000      971.00000        8.70000
    1   12   -8      762.00000        8.70000      865.40002       22.30000
    1   12   -5      394.10001       12.10000      350.29999       12.70000
    1   12   -2     1530.00000       10.90000     1584.00000       11.10000
    1   12    1      393.89999       10.30000      389.70001       10.40000
    1   12    4     1868.00000       12.80000     1933.00000       13.10000
    1   12    7      484.20001        9.60000      442.89999       10.90000
    1   12   10      941.90002       12.90000     1020.00000       11.20000
    1   12   13      331.29999       20.80000      367.20001       19.50000
    1   12   16     2411.00000       20.00000     2360.00000       19.60000
    1   12   19     2121.00000       14.60000     2132.00000       14.70000
    1   12   22     1788.00000       12.60000     1778.00000       12.50000
    1   12   25      665.40002       10.00000      636.79999       10.20000
    1   12   28     2147.00000       15.00000     2136.00000       15.00000
    1   12   31      397.00000       20.00000      368.10001       21.70000
    1   12   34     1074.00000       11.10000     1086.00000       11.20000
    1   12   37      810.20001       11.70000      880.59998       13.30000
    1   12   40      583.00000       14.50000      615.50000       13.80000
    1   12   43      386.89999       20.00000      365.00000       21.00000
    1   12   46      285.10001       27.70000      204.39999       37.70000
    1   12   49      192.10001       40.20000      162.70000       44.20000
    1   12   52      156.60001       46.30000      162.89999       45.20000
    1   12   55      339.79999       23.20000      331.89999       25.00000
    1   12   58      328.89999       26.40000      327.10001       26.30000
    1   12   61      451.10001       19.10000      452.70001       19.50000
    1   13  -60      218.20000       41.00000      129.70000       48.60000
    1   13  -57      441.10001       20.30000      449.50000       19.50000
    1   13  -54      758.59998       13.30000      735.59998       12.90000
    1   13  -51      382.00000       21.70000      366.20001       21.90000
    1   13  -48      149.80000       46.00000      219.39999       36.60000
    1   13  -45      709.00000       12.80000      668.20001       12.70000
    1   13  -42      248.39999       33.70000      220.30000       35.70000
    1   13  -39      543.40002       16.30000      508.39999       19.10000
    1   13  -36      410.29999       21.60000      409.70001       21.00000
    1   13  -33      306.20001       31.20000      345.00000       26.50000
    1   13  -30     1433.00000       12.10000     1445.00000       12.00000
    1   13  -27      791.90002       12.90000      806.40002       12.60000
    1   13  -24     1264.00000       10.90000     1235.00000       10.80000
    1   13  -21     1902.00000       13.40000     1922.00000       13.50000
    1   13  -18      872.40002        9.90000      891.50000        9.70000
    1   13  -15     1114.00000        9.50000     1077.00000        9.30000
    1   13  -12     1293.00000       10.10000     1246.00000        9.80000
    1   13   -9      784.90002        9.00000      706.40002       26.30000
    1   13   -6     1606.00000       11.40000     1644.00000       11.60000
    1   13   -3     1127.00000        9.10000     1103.00000        9.00000
    1   13    0     1125.00000        9.00000     1167.00000        9.20000
    1   13    3      573.09998        8.60000      581.70001        8.30000
    1   13    6      909.40002        9.40000      970.40002        8.30000
    1   13    9     1067.00000       11.60000     1039.00000       11.70000
    1   13   12      676.29999       12.40000      631.00000       13.50000
    1   13   15      833.09998       13.60000      884.79999       12.00000
    1   13   18     1287.00000       12.90000     1283.00000       13.00000
    1   13   21     1126.00000        9.60000     1131.00000        9.60000
    1   13   24      628.20001       10.20000      668.40002        9.80000
    1   13   27      600.59998       12.50000      622.50000       12.50000
    1   13   30     1540.00000       12.10000     1579.00000       12.40000
    1   13   33     1551.00000       14.60000     1495.00000       13.10000
    1   13   36     1239.00000       11.00000     1299.00000       11.40000
    1   13   39      593.59998       13.80000      573.70001       14.10000
    1   13   42      178.20000       41.50000      157.80000       44.70000
    1   13   45      256.70001       29.80000      316.10001       23.90000
    1   13   48      189.70000       41.00000      179.60001       40.90000
    1   13   51      255.39999       30.60000      239.60001       32.80000
    1   13   54      684.90002       12.10000      658.90002       13.70000
    1   13   57      272.50000       32.00000      349.39999       25.10000
    1   13   60      138.80000       49.10000      158.50000       48.40000
    1   14  -58      337.70001       28.10000      312.39999       29.40000
    1   14  -55      463.79999       19.40000      419.29999       20.60000
    1   14  -52       78.90000       37.30000      188.50000       43.10000
    1   14  -49     1155.00000       11.10000     1141.00000       10.90000
    1   14  -46      660.90002       13.20000      576.50000       14.20000
    1   14  -43      708.79999       12.90000      766.00000       11.90000
    1   14  -40     1011.00000       11.20000      984.09998       11.20000
    1   14  -37     1081.00000       11.50000     1090.00000       11.30000
    1   14  -34      523.20001       17.70000      531.00000       17.00000
    1   14  -31     1113.00000       11.80000     1134.00000       11.60000
    1   14  -28      777.09998       17.20000      853.00000       12.80000
    1   14  -25     1016.00000       11.70000     1002.00000       11.70000
    1   14  -22      558.90002       15.10000      518.59998       16.00000
    1   14  -19     1296.00000       10.80000     1290.00000       10.70000
    1   14  -16      519.59998       13.90000      561.90002       12.60000
    1   14  -13     1591.00000       11.60000     1581.00000       11.50000
    1   14  -10      523.59998       11.40000      583.90002       10.50000
    1   14   -7     1876.00000       13.00000     1888.00000       13.10000
    1   14   -4      286.20001       17.80000      251.00000       20.00000
    1   14   -1     1739.00000       12.20000     1731.00000       12.10000
    1   14    2     2130.00000       14.50000     2135.00000       14.50000
    1   14    5      924.09998        8.50000      944.29999        8.50000
    1   14    8      562.20001       10.80000      527.50000       15.70000
    1   14   11     1844.00000       16.00000     1895.00000       16.40000
    1   14   14     1785.00000       15.70000     1769.00000       15.60000
    1   14   17      850.70001       13.10000      806.09998       13.70000
    1   14   20      956.29999       13.30000      924.40002       13.60000
    1   14   23      880.09998        9.70000      852.50000        9.80000
    1   14   26      862.40002       11.00000      869.29999       10.70000
    1   14   29      599.90002       13.10000      642.79999       12.50000
    1   14   32      897.20001       11.00000      870.90002       11.60000
    1   14   35      130.20000       45.70000       80.80000       37.80000
    1   14   38      508.20001       15.50000      445.29999       17.20000
    1   14   41     1061.00000       10.50000     1061.00000       10.80000
    1   14   44      720.40002       11.70000      709.40002       12.20000
    1   14   47      161.89999       45.10000      218.50000       36.40000
    1   14   50      625.29999       13.30000      582.09998       14.50000
    1   14   53      696.70001       11.90000      703.29999       12.60000
    1   14   56      341.20001       25.50000      262.89999       35.70000
    1   14   59      461.50000       18.80000      444.29999       19.30000
    1   15  -59      371.10001       28.40000      315.00000       32.80000
    1   15  -56      559.20001       16.20000      507.60001       17.60000
    1   15  -53      130.89999       49.00000      195.10001       42.10000
    1   15  -50      580.79999       14.80000      570.29999       14.90000
    1   15  -47      463.60001       17.50000      480.79999       17.10000
    1   15  -44      484.60001       16.90000      513.40002       15.40000
    1   15  -41      466.10001       17.70000      498.70001       16.70000
    1   15  -38     1067.00000       11.20000     1021.00000       11.30000
    1   15  -35      763.79999       13.10000      779.79999       12.70000
    1   15  -32     1203.00000       11.60000     1268.00000       11.60000
    1   15  -29      758.50000       14.10000      733.09998       14.20000
    1   15  -26      900.50000       12.80000      869.40002       12.90000
    1   15  -23     1096.00000       11.90000     1090.00000       11.80000
    1   15  -20     1083.00000       11.20000     1025.00000       11.10000
    1   15  -17      248.89999       31.00000      132.80000       45.50000
    1   15  -14      127.20000       44.60000      125.50000       44.00000
    1   15  -11     1033.00000        9.90000     1034.00000        9.90000
    1   15   -8     1301.00000       10.40000     1254.00000       10.10000
    1   15   -5     1414.00000       10.70000     1455.00000       10.90000
    1   15   -2     1939.00000       13.40000     2000.00000       13.80000
    1   15    1     1217.00000        9.70000     1210.00000        9.70000
    1   15    4     1134.00000        9.30000     1141.00000        9.30000
    1   15    7      924.00000        8.60000      898.70001        8.60000
    1   15   10      158.10001       48.90000      218.50000       40.50000
    1   15   13     1663.00000       15.10000     1625.00000       15.00000
    1   15   16     2950.00000       24.30000     2878.00000       23.80000
    1   15   19     1419.00000       14.30000     1386.00000       16.30000
    1   15   22      514.00000       22.80000      509.10001       24.50000
    1   15   25      755.50000       13.60000      753.79999       10.90000
    1   15   28      517.59998       14.50000      485.39999       15.10000
    1   15   31      482.89999       16.50000      479.60001       15.90000
    1   15   34      800.59998       11.20000      744.59998       11.70000
    1   15   37      774.40002       11.30000      746.09998       11.70000
    1   15   40      845.29999       10.90000      800.59998       11.30000
    1   15   43      800.90002       11.00000      792.40002       11.30000
    1   15   46      133.20000       45.60000      137.39999       45.40000
    1   15   49      491.70001       16.00000      456.50000       17.50000
    1   15   52      598.09998       15.50000      573.50000       15.40000
    1   15   55      472.39999       20.40000      469.20001       19.20000
    1   15   58      196.60001       44.90000      216.20000       37.80000
    1   16  -57      265.39999       34.20000      299.79999       30.30000
    1   16  -54      369.20001       24.30000      344.60001       25.00000
    1   16  -51      390.79999       20.00000      404.79999       20.00000
    1   16  -48      389.79999       21.10000      409.39999       20.10000
    1   16  -45      230.60001       35.60000      122.70000       46.50000
    1   16  -42      563.70001       14.80000      559.40002       14.80000
    1   16  -39      150.70000       48.20000      107.10000       44.80000
    1   16  -36      349.00000       24.80000      306.39999       28.10000
    1   16  -33      849.50000       12.30000      840.09998       12.40000
    1   16  -30      970.20001       12.20000     1021.00000       11.90000
    1   16  -27     1675.00000       13.10000     1643.00000       12.90000
    1   16  -24      650.29999       16.30000      638.50000       16.40000
    1   16  -21      777.90002       13.90000      771.70001       14.20000
    1   16  -18     1566.00000       12.30000     1582.00000       12.40000
    1   16  -15     1399.00000       13.90000     1392.00000       11.40000
    1   16  -12     1417.00000       11.30000     1448.00000       11.40000
    1   16   -9     1639.00000       12.10000     1692.00000       12.40000
    1   16   -6      915.29999       10.10000      954.79999        9.80000
    1   16   -3      406.39999       15.40000      475.60001       15.50000
    1   16    0      504.60001       12.30000      470.89999       12.50000
    1   16    3      635.29999       11.90000      595.59998       10.00000
    1   16    6     1413.00000       10.80000     1370.00000       10.60000
    1   16    9     2406.00000       20.20000     2319.00000       16.20000
    1   16   12      832.20001       14.50000      911.90002       14.10000
    1   16   15     1646.00000       15.50000     1653.00000       15.60000
    1   16   18     1361.00000       14.60000     1316.00000       14.70000
    1   16   21     1119.00000       15.30000     1104.00000       15.80000
    1   16   24      550.29999       23.70000      485.70001       26.80000
    1   16   27     1236.00000       15.10000     1198.00000       15.40000
    1   16   30      834.40002       10.80000      776.70001       13.60000
    1   16   33     1117.00000       10.70000     1079.00000       10.80000
    1   16   36      483.10001       16.80000      441.20001       16.40000
    1   16   39      411.00000       17.80000      464.20001       15.20000
    1   16   42      878.90002       10.50000      898.40002       10.60000
    1   16   45      312.79999       23.80000      258.79999       27.40000
    1   16   48      642.59998       12.90000      592.00000       13.90000
    1   16   51      325.20001       23.20000      331.89999       23.10000
    1   16   54      975.09998       12.00000      997.70001       11.40000
    1   16   57      233.89999       36.30000      297.00000       28.00000
    1   17  -55      145.10001       50.50000      181.60001       48.10000
    1   17  -52       80.20000       38.50000       79.90000       37.80000
    1   17  -49      489.79999       17.60000      431.39999       19.70000
    1   17  -46      619.79999       14.40000      617.40002       13.60000
    1   17  -43      303.39999       26.00000      333.20001       24.20000
    1   17  -40      591.90002       14.80000      631.40002       14.00000
    1   17  -37      868.90002       11.80000      857.29999       11.80000
    1   17  -34     1197.00000       11.40000     1228.00000       11.50000
    1   17  -31      728.79999       13.60000      715.09998       13.80000
    1   17  -28      350.50000       27.00000      377.00000       25.20000
    1   17  -25     1154.00000       12.20000     1180.00000       12.00000
    1   17  -22     1669.00000       13.10000     1585.00000       12.80000
    1   17  -19      536.09998       19.50000      535.29999       19.40000
    1   17  -16      458.39999       21.40000      530.00000       18.20000
    1   17  -13      700.90002       13.60000      764.59998       12.60000
    1   17  -10     1852.00000       13.40000     1821.00000       13.20000
    1   17   -7     1679.00000       12.50000     1655.00000       12.30000
    1   17   -4     1666.00000       12.30000     1615.00000       12.10000
    1   17   -1     1532.00000       11.70000     1497.00000       11.50000
    1   17    2      843.59998       10.20000      839.00000        9.80000
    1   17    5     1629.00000       12.00000     1618.00000       11.90000
    1   17    8     1779.00000       12.80000     1771.00000       12.80000
    1   17   11      704.90002       17.20000      692.20001       17.40000
    1   17   14     1806.00000       16.60000     1800.00000       16.70000
    1   17   17     1497.00000       15.60000     1440.00000       15.70000
    1   17   20     1325.00000       15.70000     1226.00000       15.70000
    1   17   23      722.00000       21.30000      743.90002       19.00000
    1   17   26     1115.00000       15.30000     1076.00000       15.90000
    1   17   29     1159.00000       15.00000     1189.00000       15.20000
    1   17   32     1313.00000       11.30000     1300.00000       11.20000
    1   17   35      526.40002       14.10000      430.60001       16.50000
    1   17   38      902.59998       10.60000      874.79999       10.80000
    1   17   41      318.00000       22.40000      333.29999       20.50000
    1   17   44      197.10001       37.90000      229.39999       31.70000
    1   17   47      326.79999       22.80000      334.10001       22.40000
    1   17   50      588.70001       13.40000      621.59998       13.00000
    1   17   53      600.59998       16.00000      619.90002       14.20000
    1   17   56      263.10001       32.60000      207.70000       39.50000
    1   18  -56      284.50000       37.90000      206.30000       50.90000
    1   18  -53      383.10001       23.30000      410.29999       21.90000
    1   18  -50      351.70001       26.50000      358.60001       22.80000
    1   18  -47      374.60001       22.30000      416.50000       19.70000
    1   18  -44      583.20001       14.90000      642.40002       13.50000
    1   18  -41      549.20001       15.40000      526.40002       15.90000
    1   18  -38      511.29999       16.80000      538.29999       15.70000
    1   18  -35       66.20000       32.80000       76.30000       36.70000
    1   18  -32      311.00000       28.40000      202.89999       44.50000
    1   18  -29      327.50000       27.70000      372.39999       24.30000
    1   18  -26      627.09998       16.00000      641.40002       15.60000
    1   18  -23     1575.00000       12.80000     1619.00000       12.90000
    1   18  -20      430.39999       23.70000      442.60001       22.40000
    1   18  -17     1634.00000       13.10000     1637.00000       13.00000
    1   18  -14     2077.00000       15.00000     2091.00000       15.10000
    1   18  -11     1154.00000       11.90000     1129.00000       11.60000
    1   18   -8      721.79999       13.50000      708.79999       13.00000
    1   18   -5      930.59998       33.80000      981.79999       18.30000
    1   18   -2      715.40002       12.40000      736.50000       11.80000
    1   18    1     1104.00000       10.70000     1092.00000       10.40000
    1   18    4     1387.00000       11.30000     1371.00000       11.10000
    1   18    7     1112.00000       10.50000     1118.00000       10.30000
    1   18   10      751.09998       18.40000      776.09998       19.40000
    1   18   13     1523.00000       15.90000     1524.00000       16.00000
    1   18   16     1435.00000       15.70000     1387.00000       15.80000
    1   18   19      471.89999       28.30000      431.60001       31.00000
    1   18   22      769.09998       18.60000      778.00000       18.90000
    1   18   25     1061.00000       15.50000     1026.00000       16.10000
    1   18   28      335.00000       35.80000      239.39999       52.60000
    1   18   31      384.60001       31.10000      383.50000       32.40000
    1   18   34      259.70001       26.10000      252.30000       26.90000
    1   18   37      793.20001       10.70000      768.59998       11.00000
    1   18   40      101.30000       41.70000      114.90000       42.90000
    1   18   43      265.29999       27.30000      224.80000       32.10000
    1   18   46      282.39999       26.50000      260.10001       28.20000
    1   18   49      463.50000       16.40000      458.10001       16.90000
    1   18   52      368.20001       22.70000      425.29999       20.00000
    1   18   55      141.80000       47.90000      153.00000       48.00000
    1   19  -54      497.79999       17.60000      472.39999       19.20000
    1   19  -51      631.20001       15.10000      603.09998       15.80000
    1   19  -48      419.39999       20.10000      441.79999       18.20000
    1   19  -45       84.70000       39.40000      251.39999       32.90000
    1   19  -42      234.39999       36.60000      254.80000       32.40000
    1   19  -39       82.90000       38.70000      196.39999       41.00000
    1   19  -36      457.89999       18.90000      496.50000       17.00000
    1   19  -33      788.79999       12.60000      813.09998       12.40000
    1   19  -30     1021.00000       11.60000     1042.00000       11.70000
    1   19  -27      214.10001       43.90000      268.00000       34.80000
    1   19  -24      642.09998       15.70000      594.90002       16.60000
    1   19  -21      469.70001       21.10000      454.00000       21.60000
    1   19  -18     1101.00000       12.40000     1117.00000       12.10000
    1   19  -15      689.59998       15.50000      677.50000       15.40000
    1   19  -12      293.89999       35.80000      459.20001       21.20000
    1   19   -9      953.90002       14.10000      965.09998       13.30000
    1   19   -6      711.70001       14.90000      710.59998       14.10000
    1   19   -3     1135.00000       11.90000     1154.00000       11.50000
    1   19    0      754.70001       13.40000      746.90002       12.60000
    1   19    3     2241.00000       15.80000     2231.00000       15.70000
    1   19    6      800.29999       12.10000      765.70001       11.30000
    1   19    9      856.50000       11.10000      855.00000       10.80000
    1   19   12      868.90002       18.00000      872.70001       18.10000
    1   19   15      152.89999       59.70000      231.30000       57.20000
    1   19   18      526.90002       25.90000      446.10001       30.50000
    1   19   21      234.10001       55.60000      395.20001       33.40000
    1   19   24     1171.00000       15.20000     1154.00000       15.40000
    1   19   27      562.20001       22.00000      580.09998       22.20000
    1   19   30      384.70001       30.50000      388.60001       31.40000
    1   19   33       87.50000       42.00000      176.60001       57.40000
    1   19   36      174.60001       55.20000      128.80000       53.10000
    1   19   39      200.10001       38.80000      109.00000       43.10000
    1   19   42       98.80000       41.20000      232.39999       29.60000
    1   19   45      256.29999       29.10000      149.00000       44.10000
    1   19   48      425.10001       17.40000      457.20001       16.60000
    1   19   51      680.00000       14.50000      695.40002       13.00000
    1   19   54      249.50000       31.80000      334.20001       24.90000
    1   20  -52      417.39999       22.50000      314.70001       27.60000
    1   20  -49      339.60001       27.50000      373.60001       23.60000
    1   20  -46      537.90002       16.50000      543.59998       16.60000
    1   20  -43      184.89999       44.10000      151.39999       47.70000
    1   20  -40      590.29999       14.50000      576.20001       15.30000
    1   20  -37      390.20001       21.80000      340.70001       23.60000
    1   20  -34      135.00000       48.90000      246.70000       34.20000
    1   20  -31      757.09998       13.00000      763.40002       12.90000
    1   20  -28      969.20001       11.80000      949.00000       11.80000
    1   20  -25     1119.00000       11.70000     1106.00000       11.80000
    1   20  -22      160.60001       51.70000      101.20000       44.90000
    1   20  -19      816.00000       13.60000      824.20001       13.20000
    1   20  -16      482.50000       20.80000      466.29999       20.90000
    1   20  -13      829.09998       14.00000      815.00000       13.30000
    1   20  -10      833.20001       13.90000      865.20001       13.10000
    1   20   -7      596.70001       17.40000      567.70001       17.20000
    1   20   -4     1383.00000       12.40000     1361.00000       12.20000
    1   20   -1     2122.00000       15.30000     2116.00000       15.20000
    1   20    2      540.29999       17.10000      576.40002       15.30000
    1   20    5      864.09998       12.00000      907.70001       11.20000
    1   20    8     1230.00000       11.50000     1258.00000       11.30000
    1   20   11     1209.00000       19.10000     1192.00000       15.80000
    1   20   14     1275.00000       15.70000     1316.00000       15.70000
    1   20   17      799.20001       18.60000      767.00000       19.10000
    1   20   20      277.89999       47.20000      231.89999       56.20000
    1   20   23      233.30000       52.70000      325.00000       39.40000
    1   20   26      228.89999       53.50000      300.89999       42.60000
    1   20   29      621.00000       19.50000      613.20001       20.70000
    1   20   32      883.29999       15.60000      896.90002       15.90000
    1   20   35      123.70000       51.10000      113.80000       49.90000
    1   20   38      167.30000       55.40000       97.80000       45.90000
    1   20   41       97.70000       40.80000      178.00000       36.00000
    1   20   47      350.50000       21.90000      328.10001       24.10000
    1   20   50      160.70000       49.60000      159.80000       46.80000
    1   20   53      318.60001       38.90000      429.89999       26.50000
    1   21  -50      302.00000       31.50000      347.10001       29.10000
    1   21  -47      592.29999       15.90000      568.70001       16.00000
    1   21  -44      133.50000       48.50000      139.50000       48.80000
    1   21  -41      400.89999       21.20000      460.39999       18.40000
    1   21  -38      114.80000       45.70000      144.80000       47.70000
    1   21  -35      692.20001       13.40000      722.70001       12.80000
    1   21  -32      507.70001       16.80000      480.20001       17.90000
    1   21  -29     1610.00000       12.50000     1619.00000       12.50000
    1   21  -26      207.89999       43.90000      237.10001       37.70000
    1   21  -23      163.30000       50.40000      112.90000       47.10000
    1   21  -20      912.00000       12.50000      939.50000       12.30000
    1   21  -17     1331.00000       12.10000     1357.00000       12.10000
    1   21  -14     1766.00000       13.50000     1768.00000       13.40000
    1   21  -11     1534.00000       12.70000     1523.00000       12.60000
    1   21   -8      486.50000       24.30000      580.20001       16.80000
    1   21   -5     1209.00000       12.30000     1209.00000       11.80000
    1   21   -2     1074.00000       12.10000     1040.00000       11.80000
    1   21    1      872.00000       12.70000      878.70001       12.10000
    1   21    4      853.29999       12.20000      904.79999       11.60000
    1   21    7      938.59998       11.50000      935.09998       10.80000
    1   21   10      796.40002       19.40000      774.20001       19.20000
    1   21   13      568.90002       23.90000      535.09998       25.50000
    1   21   16      627.90002       21.20000      618.70001       21.60000
    1   21   19      713.59998       18.90000      720.70001       19.10000
    1   21   22      142.50000       56.40000      130.80000       55.40000
    1   21   25      310.29999       38.50000      364.10001       33.60000
    1   21   28      360.29999       31.60000      368.39999       31.80000
    1   21   31      615.09998       19.60000      561.00000       21.80000
    1   21   34      196.70000       53.50000      286.89999       40.50000
    1   21   37      439.29999       24.70000      453.39999       25.20000
    1   21   40      284.70001       40.70000      289.60001       40.90000
    1   21   43      498.70001       22.00000      454.89999       24.70000
    1   21   46       70.20000       33.90000       78.80000       37.10000
    1   21   49      100.20000       43.70000       91.00000       39.60000
    1   22  -51      321.00000       30.60000      238.10001       46.70000
    1   22  -48      169.30000       50.00000      195.39999       47.30000
    1   22  -45      451.50000       20.60000      442.89999       20.10000
    1   22  -42      402.39999       21.50000      397.10001       22.00000
    1   22  -39      351.29999       25.80000      410.79999       21.40000
    1   22  -36      529.00000       16.40000      476.10001       17.80000
    1   22  -33      279.89999       29.50000      380.00000       21.70000
    1   22  -30      687.09998       13.90000      727.59998       12.90000
    1   22  -27      197.10001       45.00000      119.70000       47.80000
    1   22  -24      191.20000       47.50000      163.39999       48.70000
    1   22  -21     1305.00000       11.90000     1259.00000       11.70000
    1   22  -18      149.89999       51.10000      223.89999       41.30000
    1   22  -15      395.50000       24.10000      431.29999       21.00000
    1   22  -12      139.00000       50.80000      146.30000       50.60000
    1   22   -9      323.00000       30.70000      310.79999       29.60000
    1   22   -6      718.90002       14.80000      647.00000       14.70000
    1   22   -3      310.60001       30.70000      327.60001       26.60000
    1   22    0      568.00000       16.60000      501.50000       17.30000
    1   22    3      349.60001       24.20000      342.29999       23.20000
    1   22    6      878.29999       11.80000      848.79999       11.40000
    1   22    9      820.29999       13.80000      820.79999       18.00000
    1   22   12      669.09998       20.70000      608.20001       22.40000
    1   22   15      443.10001       29.40000      393.00000       32.00000
    1   22   18      585.29999       21.80000      484.79999       25.90000
    1   22   21      493.20001       25.20000      543.40002       23.30000
    1   22   24      504.29999       23.90000      554.50000       22.60000
    1   22   27      142.39999       55.00000      149.10001       56.60000
    1   22   30      163.89999       54.40000      236.50000       48.40000
    1   22   33      400.60001       27.50000      382.79999       31.70000
    1   22   36      429.20001       26.40000      417.70001       27.20000
    1   22   39      509.10001       21.70000      484.70001       24.00000
    1   22   42      503.79999       21.00000      515.90002       22.40000
    1   22   45      403.20001       28.90000      406.70001       29.60000
    1   22   48      224.10001       54.90000      134.70000       57.00000
    1   23  -49      277.89999       33.70000      276.50000       32.00000
    1   23  -46      314.60001       29.60000      272.39999       32.60000
    1   23  -43      297.10001       30.20000      276.29999       33.40000
    1   23  -40      103.70000       45.50000      122.00000       48.00000
    1   23  -37      152.20000       48.90000       82.70000       39.10000
    1   23  -34      436.79999       20.20000      496.39999       18.00000
    1   23  -31      260.50000       33.00000      286.79999       28.50000
    1   23  -28      501.29999       19.40000      501.20001       18.40000
    1   23  -25      510.60001       17.80000      556.59998       16.30000
    1   23  -22      345.29999       25.70000      332.39999       26.50000
    1   23  -19      628.20001       15.60000      648.79999       14.70000
    1   23  -16      410.79999       22.60000      409.00000       21.90000
    1   23  -13      731.29999       16.30000      750.09998       13.30000
    1   23  -10      326.70001       29.70000      412.60001       21.90000
    1   23   -7     1107.00000       12.00000     1123.00000       11.60000
    1   23   -4      580.40002       17.00000      592.09998       15.20000
    1   23   -1     1442.00000       12.30000     1411.00000       11.90000
    1   23    2      783.90002       12.50000      739.40002       12.00000
    1   23    5      257.79999       32.10000      262.00000       28.00000
    1   23    8      765.40002       11.50000      754.40002       10.90000
    1   23   11      921.29999       16.60000      916.50000       16.70000
    1   23   14      460.29999       27.30000      508.39999       25.10000
    1   23   17      388.50000       31.50000      411.39999       30.60000
    1   23   20      760.00000       17.70000      752.70001       17.60000
    1   23   23      126.20000       53.00000       90.90000       43.70000
    1   23   26      390.89999       29.80000      353.60001       34.20000
    1   23   29      322.50000       34.50000      399.10001       30.40000
    1   23   32      614.59998       19.10000      566.90002       21.50000
    1   23   35       96.00000       45.00000      120.10000       51.30000
    1   23   38      427.39999       26.20000      409.79999       27.90000
    1   23   41      416.39999       27.00000      427.00000       27.80000
    1   23   44      444.10001       26.30000      416.79999       29.30000
    1   23   47      282.70001       46.00000      200.70000       60.50000
    1   24  -47      236.00000       41.70000      228.10001       40.10000
    1   24  -44       75.40000       36.80000       92.90000       42.40000
    1   24  -41      332.39999       28.00000      370.39999       24.30000
    1   24  -38       63.60000       31.80000       96.50000       43.10000
    1   24  -35      192.00000       47.30000      287.20001       33.30000
    1   24  -32      550.90002       17.00000      561.40002       15.90000
    1   24  -29      234.39999       37.70000      177.89999       46.00000
    1   24  -26      239.70000       35.60000      187.70000       44.70000
    1   24  -23      453.79999       19.30000      447.50000       19.30000
    1   24  -20      473.70001       19.10000      462.29999       20.00000
    1   24  -17      821.29999       14.40000      848.70001       12.20000
    1   24  -14      836.70001       12.80000      854.00000       12.20000
    1   24  -11      300.10001       31.60000      332.00000       26.00000
    1   24   -8      379.89999       24.50000      382.00000       22.30000
    1   24   -5      685.09998       14.40000      707.50000       13.20000
    1   24   -2      720.50000       13.50000      768.70001       12.10000
    1   24    1      479.79999       17.50000      475.00000       16.00000
    1   24    4      188.39999       43.00000      217.00000       33.80000
    1   24    7      524.70001       15.30000      518.59998       13.80000
    1   24   10      408.50000       30.80000      438.89999       27.60000
    1   24   13      372.39999       32.00000      278.60001       45.50000
    1   24   16      116.40000       51.30000      227.39999       52.10000
    1   24   19      728.79999       17.50000      733.79999       17.70000
    1   24   22      531.20001       23.10000      532.90002       23.60000
    1   24   25      208.50000       52.10000      170.30000       55.60000
    1   24   28      155.89999       55.90000      106.20000       48.50000
    1   24   31      513.00000       23.00000      466.20001       25.10000
    1   24   34      196.00000       53.70000      267.10001       42.00000
    1   24   37      686.29999       17.20000      645.79999       18.30000
    1   24   40      350.20001       34.50000      239.80000       52.50000
    1   24   43      201.00000       55.80000      143.50000       57.20000
    1   25  -45      501.00000       19.60000      530.59998       17.60000
    1   25  -42      140.50000       51.00000      104.00000       45.50000
    1   25  -39      441.10001       21.50000      445.39999       19.80000
    1   25  -36      101.90000       44.70000       80.20000       38.30000
    1   25  -33      113.80000       46.20000      121.70000       47.70000
    1   25  -30      466.70001       19.90000      501.29999       17.60000
    1   25  -27      316.29999       30.90000      325.89999       26.10000
    1   25  -24      157.30000       49.10000      174.70000       46.60000
    1   25  -21      250.89999       35.50000      204.70000       41.30000
    1   25  -18      263.20001       33.80000      293.89999       29.00000
    1   25  -15      221.00000       41.00000      203.00000       41.50000
    1   25  -12      789.20001       13.30000      794.29999       12.50000
    1   25   -9      454.39999       19.90000      474.60001       17.60000
    1   25   -6      675.20001       14.50000      653.90002       13.10000
    1   25   -3      590.29999       15.40000      587.20001       14.00000
    1   25    0      641.20001       13.90000      640.90002       12.70000
    1   25    3      130.10001       47.20000      103.00000       41.90000
    1   25    6      347.00000       21.90000      408.20001       17.10000
    1   25    9      576.90002       12.00000      517.20001       16.40000
    1   25   12      265.10001       46.90000      249.50000       48.20000
    1   25   15      303.00000       39.70000      311.39999       38.80000
    1   25   18      364.70001       32.60000      424.50000       27.90000
    1   25   21      572.90002       30.70000      546.50000       26.30000
    1   25   24      132.00000       53.40000      223.00000       52.10000
    1   25   27      211.39999       53.00000      233.50000       49.90000
    1   25   30      283.00000       40.80000      306.39999       37.50000
    1   25   33      359.39999       32.20000      408.60001       29.00000
    1   25   36       73.30000       36.60000      135.00000       57.60000
    1   25   39      287.20001       42.20000      315.70001       40.80000
    1   25   42      149.39999       58.20000      135.89999       57.30000
    1   26  -43      403.10001       22.80000      356.10001       24.70000
    1   26  -40      106.60000       46.50000       96.40000       43.30000
    1   26  -37      492.50000       19.80000      429.39999       24.10000
    1   26  -34      103.60000       45.50000      123.30000       47.50000
    1   26  -31      299.50000       29.40000      261.29999       33.70000
    1   26  -28      164.39999       49.80000      198.50000       45.20000
    1   26  -25      353.89999       25.30000      366.10001       23.60000
    1   26  -22       79.00000       37.90000       74.00000       35.90000
    1   26  -19      334.29999       25.90000      334.60001       25.20000
    1   26  -16      407.39999       22.30000      360.39999       22.70000
    1   26  -13      459.89999       19.80000      425.10001       19.10000
    1   26  -10      349.39999       25.50000      362.39999       22.20000
    1   26   -7      530.40002       17.00000      455.00000       17.50000
    1   26   -4      844.79999       12.50000      878.09998       11.30000
    1   26   -1     1232.00000       11.50000     1218.00000       11.00000
    1   26    2      209.80000       39.20000      199.80000       36.50000
    1   26    5      244.30000       31.70000      258.00000       26.70000
    1   26    8      289.00000       24.10000      273.39999       23.30000
    1   26   11      345.20001       34.80000      353.29999       33.10000
    1   26   14      409.10001       29.20000      458.70001       26.10000
    1   26   17      644.20001       19.50000      625.00000       20.40000
    1   26   20      310.79999       35.60000      268.60001       43.50000
    1   26   23      311.20001       37.80000      364.50000       32.00000
    1   26   26      193.39999       54.60000      157.70000       57.00000
    1   26   29      555.00000       21.50000      552.29999       21.20000
    1   26   32      227.30000       48.70000      201.00000       54.00000
    1   26   35      321.00000       36.60000      332.70001       38.00000
    1   26   38      210.39999       53.20000      188.20000       60.20000
    1   26   41      533.09998       23.80000      545.29999       25.00000
    1   27  -41      195.70000       48.50000      286.20001       30.80000
    1   27  -38      166.39999       50.70000      125.90000       49.50000
    1   27  -35      391.20001       24.00000      409.29999       23.70000
    1   27  -32      333.89999       28.30000      257.20001       35.20000
    1   27  -29      366.79999       24.40000      341.20001       26.40000
    1   27  -26      290.89999       32.10000      311.39999       30.30000
    1   27  -23      259.29999       36.00000      184.39999       44.80000
    1   27  -20      420.29999       21.80000      455.29999       18.30000
    1   27  -17      127.80000       49.00000      157.30000       47.80000
    1   27  -14      148.70000       48.80000      208.89999       38.70000
    1   27  -11      292.79999       29.60000      310.79999       24.80000
    1   27   -8      339.10001       26.10000      326.50000       22.90000
    1   27   -5      335.10001       26.30000      375.79999       20.20000
    1   27   -2      436.39999       19.30000      391.00000       19.50000
    1   27    1      355.39999       22.60000      408.60001       17.90000
    1   27    4      305.00000       24.50000      281.10001       24.30000
    1   27    7      383.20001       18.80000      374.20001       18.60000
    1   27   10      187.10001       56.20000      150.70000       56.30000
    1   27   13      383.89999       30.70000      311.10001       37.90000
    1   27   16      213.30000       52.40000      203.89999       54.30000
    1   27   19      333.39999       36.30000      335.50000       35.50000
    1   27   22      698.59998       17.90000      709.40002       18.10000
    1   27   25      238.10001       48.40000      212.89999       53.00000
    1   27   28      656.79999       19.50000      689.00000       17.60000
    1   27   31      280.89999       40.60000      269.39999       45.10000
    1   27   34      771.00000       16.80000      781.40002       19.00000
    1   27   37      106.20000       49.00000       86.40000       42.60000
    1   28  -36      229.30000       41.40000      240.70000       39.40000
    1   28  -33       89.50000       42.00000      123.60000       49.40000
    1   28  -30      316.39999       31.30000      331.39999       27.90000
    1   28  -27      388.79999       24.50000      417.79999       21.80000
    1   28  -24      386.00000       24.20000      346.60001       25.30000
    1   28  -21       89.00000       42.30000      144.70000       48.80000
    1   28  -18      320.39999       28.50000      308.70001       26.30000
    1   28  -15      445.89999       19.70000      458.89999       18.00000
    1   28  -12       98.30000       43.80000      116.90000       45.60000
    1   28   -9      229.00000       38.50000      138.00000       46.70000
    1   28   -6      472.50000       18.20000      496.60001       16.00000
    1   28   -3      310.79999       26.90000      226.50000       33.90000
    1   28    0      206.80000       39.20000      279.70001       25.30000
    1   28    3      560.20001       14.80000      570.79999       13.20000
    1   28    6      442.60001       17.40000      434.20001       15.70000
    1   28    9      229.60001       49.20000      178.50000       54.80000
    1   28   12      713.00000       18.10000      707.00000       17.00000
    1   28   15      582.40002       21.30000      603.50000       21.20000
    1   28   18      359.29999       33.00000      362.20001       32.30000
    1   28   21      352.00000       32.60000      347.00000       34.10000
    1   28   24      297.60001       40.00000      238.10001       57.80000
    1   28   27      307.00000       40.00000      309.89999       38.50000
    1   28   30      416.20001       30.00000      388.70001       33.70000
    1   28   33      511.60001       24.30000      523.79999       25.20000
    1   28   36      242.39999       52.50000      297.70001       42.60000
    1   29  -34      237.60001       41.10000      217.70000       39.90000
    1   29  -31       97.50000       44.70000      106.00000       45.80000
    1   29  -28      438.89999       22.90000      432.00000       21.70000
    1   29  -25      478.29999       20.40000      560.90002       16.60000
    1   29  -22      228.30000       40.70000      256.20001       34.10000
    1   29  -19      232.20000       40.00000      269.70001       32.60000
    1   29  -16      106.60000       45.60000      182.80000       45.50000
    1   29  -13      314.39999       28.20000      341.39999       23.90000
    1   29  -10      197.30000       45.00000      208.89999       38.50000
    1   29   -7      128.30000       48.60000       98.80000       42.50000
    1   29   -4      213.80000       40.70000      268.70001       28.50000
    1   29   -1      107.40000       45.10000       86.60000       39.40000
    1   29    2       95.90000       42.20000      127.60000       44.80000
    1   29    5      121.80000       46.70000      206.89999       34.50000
    1   29    8      534.00000       22.10000      504.39999       16.10000
    1   29   11      351.50000       34.20000      398.60001       30.70000
    1   29   14      321.60001       38.80000      397.60001       30.80000
    1   29   17      320.39999       37.00000      482.60001       26.00000
    1   29   20      282.79999       43.60000      244.30000       51.60000
    1   29   23      209.70000       56.20000      151.60001       58.90000
    1   29   26      393.79999       33.00000      407.50000       31.20000
    1   29   29      151.00000       57.10000      127.40000       54.90000
    1   29   32      115.00000       50.50000      116.80000       52.20000
    1   30  -32      361.60001       27.00000      429.29999       20.40000
    1   30  -29      320.10001       30.60000      372.60001       24.20000
    1   30  -26      230.00000       43.50000      208.60001       44.50000
    1   30  -23      364.00000       26.90000      355.70001       26.20000
    1   30  -20      208.60001       46.00000      150.89999       49.20000
    1   30  -17       68.10000       33.90000       65.20000       32.40000
    1   30  -14      269.00000       33.50000      248.70000       32.90000
    1   30  -11      312.39999       32.00000      310.70001       28.00000
    1   30   -8      141.30000       49.90000       97.60000       42.40000
    1   30   -2      112.10000       45.70000       95.70000       41.70000
    1   30    1       85.50000       39.40000      168.00000       42.50000
    1   30    4      152.60001       46.80000      223.50000       34.80000
    1   30   10      142.50000       55.70000      172.80000       56.80000
    1   30   13      252.30000       49.20000      227.30000       51.70000
    1   30   19      107.40000       49.50000      143.80000       56.70000
    1   30   22      321.89999       39.70000      427.39999       30.70000
    1   30   25      126.90000       54.70000      126.30000       54.80000
    1   30   28      112.30000       50.40000      137.80000       56.80000
    1   30   31      404.50000       34.40000      357.79999       47.80000
    1   31  -27      477.89999       20.20000      471.89999       19.40000
    1   31  -24       97.10000       43.90000       91.20000       41.90000
    1   31  -21      117.50000       48.80000      107.80000       46.80000
    1   31  -18      263.89999       36.90000      223.80000       40.70000
    1   31  -15      398.79999       24.10000      337.39999       26.10000
    1   31  -12       79.20000       38.30000      112.10000       46.70000
    1   31   -9      103.40000       45.70000      102.20000       44.30000
    1   31   -6       80.00000       38.30000       67.90000       33.50000
    1   31    0      160.80000       47.20000      184.30000       41.90000
    1   31    3      127.00000       47.00000       97.30000       41.70000
    1   31    9      106.60000       48.40000      116.90000       51.10000
    1   31   12      101.70000       47.60000      136.89999       55.10000
    1   31   15      165.10001       59.90000      280.89999       44.40000
    1   31   18      428.50000       30.20000      395.20001       31.50000
    1   31   21      121.40000       52.50000       94.40000       45.30000
    1   31   24      114.20000       50.90000      110.40000       50.10000
    1   31   27      179.89999       55.30000      165.80000       59.10000
    1   32  -22      507.29999       19.20000      502.60001       17.80000
    1   32  -19      257.10001       38.70000      287.00000       29.90000
    1   32  -16      102.40000       45.90000      111.40000       47.00000
    1   32  -13      125.20000       50.60000       99.00000       44.20000
    1   32  -10      663.90002       15.70000      716.29999       13.30000
    1   32   -7      511.89999       18.90000      511.60001       17.10000
    1   32   -4      290.60001       32.60000      261.70001       33.50000
    1   32   -1      260.39999       35.20000      294.10001       29.30000
    1   32    2      316.10001       28.00000      238.60001       35.10000
    1   32    5      357.39999       23.30000      345.10001       22.80000
    1   32    8      412.39999       29.80000      337.10001       36.60000
    1   32   11      176.80000       59.50000      130.50000       53.80000
    1   32   14      126.20000       54.30000      126.10000       53.50000
    1   32   17      130.20000       54.90000      189.70000       57.70000
    1   32   20      102.10000       47.70000      108.50000       50.10000
    1   32   23       82.70000       40.50000      153.89999       59.30000
    1   33  -17      130.10001       49.90000      141.89999       48.90000
    1   33  -14      415.79999       22.90000      312.60001       26.90000
    1   33  -11      146.30000       52.20000      249.20000       36.00000
    1   33   -8      109.10000       46.50000       98.20000       43.50000
    1   33   -5      163.50000       49.90000       88.30000       40.20000
    1   33   -2      123.00000       50.00000      149.39999       48.50000
    1   33    1      366.70001       24.40000      409.50000       20.50000
    1   33    4      104.60000       45.60000      123.80000       44.50000
    1   33    7      206.50000       56.00000      163.00000       57.10000
    1   33   10       97.90000       46.20000      153.60001       56.30000
    1   33   13      135.00000       55.00000      172.50000       58.50000
    1   33   16      157.60001       58.00000      262.89999       45.20000
    1   34   -9       76.30000       37.10000       89.90000       41.30000
    1   34   -6      132.89999       48.50000      123.00000       46.70000
    1   34   -3      295.70001       29.50000      255.00000       29.70000
    1   34    0      142.30000       50.00000       79.40000       37.40000
    1   34    3      334.79999       36.20000      290.89999       26.00000
    1   34    6      156.39999       59.60000       99.00000       46.30000
    1   34    9      216.50000       53.80000      155.80000       56.10000
    2    1  -65      420.70001       21.00000      398.70001       21.60000
    2    1  -62      416.50000       21.10000      409.60001       21.50000
    2    1  -59      322.39999       25.30000      286.50000       28.70000
    2    1  -56       91.70000       41.10000      113.40000       45.20000
    2    1  -53      340.50000       23.30000      308.50000       24.50000
    2    1  -50     1260.00000       11.20000     1233.00000       11.10000
    2    1  -47      536.09998       16.20000      497.20001       17.00000
    2    1  -44     1091.00000       11.30000     1153.00000       11.20000
    2    1  -41      707.09998       15.10000      752.90002       13.10000
    2    1  -38     1240.00000       11.40000     1216.00000       11.40000
    2    1  -35     1288.00000       10.50000     1311.00000       10.70000
    2    1  -32     1126.00000        9.50000     1123.00000        9.60000
    2    1  -29      580.40002        9.60000      615.59998       10.20000
    2    1  -26      633.70001        8.30000      583.09998        8.90000
    2    1  -23     1358.00000        9.70000     1377.00000        9.80000
    2    1  -17     1180.00000        8.40000     1200.00000        8.60000
    2    1  -14     1051.00000        7.50000     1012.00000        7.40000
    2    1  -11     1089.00000        7.60000     1054.00000        7.40000
    2    1   -2     1932.00000       14.00000     1860.00000       13.40000
    2    1    1      480.89999        9.50000      469.29999        4.90000
    2    1    4     1011.00000        6.90000      969.00000        6.60000
    2    1    7     1112.00000        7.60000     1127.00000        7.70000
    2    1   10      513.20001        6.70000      506.39999        6.70000
    2    1   16      531.00000        9.40000      568.79999        7.90000
    2    1   19     1624.00000       11.10000     1655.00000       11.30000
    2    1   22     1540.00000       10.70000     1533.00000       10.60000
    2    1   25      747.70001        8.00000      685.90002        9.90000
    2    1   28      949.70001        8.50000      929.29999        8.50000
    2    1   31     2994.00000       19.90000     2947.00000       19.60000
    2    1   34      219.30000       30.60000      176.60001       37.40000
    2    1   37     1124.00000       11.00000     1056.00000       11.10000
    2    1   40      956.40002       11.70000      925.29999       11.90000
    2    1   43     1381.00000       11.70000     1403.00000       11.80000
    2    1   46      661.20001       13.50000      657.50000       14.00000
    2    1   49      954.79999       11.10000      954.09998       11.10000
    2    1   52      758.50000       12.10000      778.79999       11.80000
    2    1   55      583.50000       14.20000      548.70001       14.60000
    2    1   58      233.50000       35.30000      272.60001       28.40000
    2    1   61      250.89999       33.10000      314.00000       28.10000
    2    1   64      307.00000       27.70000      291.79999       32.00000
    2    2  -66      142.70000       49.00000      187.10001       46.10000
    2    2  -63      248.60001       37.00000      188.20000       46.30000
    2    2  -60      133.50000       47.50000      101.80000       43.80000
    2    2  -57      113.00000       45.80000       96.00000       42.00000
    2    2  -54      437.50000       17.90000      457.20001       17.40000
    2    2  -51      293.10001       27.60000      311.79999       25.50000
    2    2  -48      306.79999       26.40000      291.20001       27.90000
    2    2  -45      392.00000       23.60000      410.20001       21.20000
    2    2  -42     1570.00000       12.30000     1559.00000       12.30000
    2    2  -39     1222.00000       11.50000     1219.00000       11.50000
    2    2  -36      878.79999       11.00000      955.50000       13.20000
    2    2  -33      604.29999       11.40000      562.79999       12.10000
    2    2  -30     1834.00000       12.70000     1813.00000       12.60000
    2    2  -27      778.50000        8.30000      802.00000        8.20000
    2    2  -24     1787.00000       12.20000     1800.00000       12.30000
    2    2  -21     1794.00000       12.20000     1725.00000       11.80000
    2    2  -18     1569.00000       10.70000     1646.00000       11.20000
    2    2  -12      399.39999        7.70000      407.10001       12.20000
    2    2   -9     1171.00000        8.10000     1132.00000        7.80000
    2    2   -6      268.89999        7.60000      245.39999        8.40000
    2    2   -3     1469.00000        9.80000     1537.00000       10.20000
    2    2    3     1654.00000       12.00000     1569.00000       11.40000
    2    2    6      715.20001        6.90000      707.29999        7.60000
    2    2    9     3214.00000       21.10000     3303.00000       21.70000
    2    2   12      685.20001        5.90000      638.09998        7.30000
    2    2   18      335.60001        9.90000      311.60001       10.40000
    2    2   21      730.79999        7.30000      778.59998        7.30000
    2    2   24      936.29999        8.00000     1016.00000       14.20000
    2    2   27     2256.00000       15.20000     2302.00000       15.50000
    2    2   30      306.89999       17.30000      277.70001       18.90000
    2    2   33      190.39999       33.60000      261.39999       24.20000
    2    2   36      287.20001       27.20000      290.29999       27.00000
    2    2   39     1031.00000       11.70000     1000.00000       11.70000
    2    2   42     1003.00000       11.50000      988.00000       11.40000
    2    2   45      387.60001       21.80000      489.29999       17.90000
    2    2   48      534.40002       15.80000      574.20001       15.00000
    2    2   51      828.50000       11.70000      805.09998       12.00000
    2    2   54      437.70001       17.80000      459.60001       17.00000
    2    2   57      365.89999       22.50000      344.50000       22.90000
    2    2   60      291.50000       28.00000      300.29999       27.50000
    2    2   63      409.70001       21.50000      433.10001       23.80000
    2    2   66      101.70000       44.00000      105.80000       45.40000
    2    3  -64      345.89999       25.60000      283.50000       30.60000
    2    3  -61      113.50000       46.50000      101.20000       43.80000
    2    3  -58       80.80000       38.10000      100.80000       43.30000
    2    3  -55      163.89999       45.70000       80.90000       37.80000
    2    3  -52       92.50000       41.30000      151.89999       46.50000
    2    3  -49      211.30000       38.50000      275.20001       29.20000
    2    3  -46      144.60001       49.80000      167.00000       46.50000
    2    3  -43      153.00000       48.70000      144.80000       49.20000
    2    3  -40     1785.00000       13.30000     1801.00000       13.30000
    2    3  -37      309.20001       27.90000      327.29999       26.50000
    2    3  -34     1494.00000       11.40000     1504.00000       11.40000
    2    3  -31      696.09998       11.00000      675.09998       10.00000
    2    3  -28      693.09998        8.80000      710.79999        8.70000
    2    3  -25      418.89999       10.90000      439.60001       10.60000
    2    3  -22     1134.00000        8.60000     1103.00000        8.50000
    2    3  -19     1581.00000       10.90000     1605.00000       11.00000
    2    3  -16      719.00000        6.70000      700.90002        6.70000
    2    3  -13      988.90002        7.30000      993.40002        7.30000
    2    3  -10      736.59998        6.50000      780.09998        6.20000
    2    3   -7      828.50000        6.20000      821.29999        6.20000
    2    3   -4      585.70001        5.90000      609.59998        5.70000
    2    3   -1     1559.00000       10.40000     1555.00000       10.40000
    2    3    2     2136.00000       14.10000     2099.00000       13.90000
    2    3    5     1873.00000       12.40000     1872.00000       12.40000
    2    3    8     1534.00000       10.30000     1520.00000       10.20000
    2    3   11      586.90002        5.80000      582.20001        5.80000
    2    3   14      816.50000        6.60000      805.90002        7.30000
    2    3   17     1156.00000        8.40000     1132.00000        8.30000
    2    3   20     1833.00000       12.40000     1835.00000       12.40000
    2    3   23      816.79999        7.70000      804.00000        7.80000
    2    3   26      201.30000       22.60000      108.70000       35.50000
    2    3   29     1399.00000       10.30000     1407.00000       10.30000
    2    3   32     1527.00000       11.20000     1514.00000       11.20000
    2    3   35     1159.00000       10.60000     1149.00000       10.50000
    2    3   38     2438.00000       16.80000     2454.00000       16.90000
    2    3   41     1320.00000       11.60000     1293.00000       11.60000
    2    3   44      531.79999       16.40000      519.20001       16.80000
    2    3   47     1027.00000       11.20000     1044.00000       11.10000
    2    3   50      830.59998       11.90000      835.00000       11.80000
    2    3   53      742.70001       11.90000      756.90002       12.00000
    2    3   56      450.60001       17.90000      426.20001       21.70000
    2    3   59      194.10001       43.00000      250.39999       35.30000
    2    3   62      532.20001       20.60000      582.90002       16.00000
    2    3   65      435.50000       20.00000      407.89999       22.20000
    2    4  -65      153.39999       49.40000      111.80000       46.70000
    2    4  -62      292.89999       33.20000      331.79999       29.00000
    2    4  -59      504.79999       16.50000      480.79999       17.00000
    2    4  -56      162.70000       46.60000      269.70001       29.20000
    2    4  -53      301.39999       25.90000      288.39999       26.30000
    2    4  -50      897.09998       11.20000      934.20001       11.20000
    2    4  -47      558.90002       16.50000      576.09998       14.80000
    2    4  -44      884.70001       11.70000      900.20001       11.50000
    2    4  -41      683.90002       13.70000      687.79999       13.80000
    2    4  -38     1119.00000       11.40000     1135.00000       11.30000
    2    4  -35      439.20001       17.60000      328.70001       23.40000
    2    4  -32     1145.00000        9.90000     1084.00000       10.60000
    2    4  -29     1204.00000        9.50000     1198.00000        9.50000
    2    4  -26     1802.00000       12.40000     1807.00000       12.40000
    2    4  -23      411.70001       10.60000      404.39999       11.00000
    2    4  -20      988.09998        8.80000      937.79999        7.70000
    2    4  -17     1675.00000       11.40000     1693.00000       11.50000
    2    4  -14     1610.00000       10.90000     1633.00000       11.10000
    2    4  -11      596.59998       14.50000      524.79999        6.30000
    2    4   -8      673.70001        5.90000      713.50000        6.00000
    2    4   -5     1978.00000       13.10000     2005.00000       13.30000
    2    4   -2     1285.00000        8.80000     1270.00000        8.70000
    2    4    1      679.09998        5.60000      689.90002        5.60000
    2    4    7     1169.00000        8.10000     1195.00000        8.30000
    2    4   10     1516.00000       10.20000     1563.00000       10.50000
    2    4   13      936.70001        7.10000      906.40002        7.60000
    2    4   19      741.90002        7.20000      787.20001        7.20000
    2    4   22      453.10001       10.10000      477.89999        9.80000
    2    4   25      248.20000       17.60000      260.39999       16.80000
    2    4   28     1335.00000       10.00000     1296.00000        9.80000
    2    4   31      657.59998       10.40000      719.20001        9.90000
    2    4   34      509.70001       16.20000      401.60001       33.10000
    2    4   37      731.09998       13.30000      701.79999       13.70000
    2    4   40     1354.00000       11.60000     1358.00000       11.70000
    2    4   43      233.80000       37.30000      356.00000       24.10000
    2    4   46     1375.00000       11.60000     1410.00000       11.70000
    2    4   49     1363.00000       11.50000     1363.00000       11.50000
    2    4   52       66.20000       32.60000       78.10000       36.90000
    2    4   55      182.70000       42.60000      180.70000       47.80000
    2    4   58      219.89999       37.90000      164.20000       47.00000
    2    4   61      694.59998       13.30000      722.79999       14.00000
    2    4   64      313.39999       27.90000      318.20001       28.60000
    2    5  -63      193.00000       46.70000      222.70000       41.50000
    2    5  -60      405.20001       21.10000      363.89999       24.10000
    2    5  -57      562.90002       15.40000      558.20001       14.90000
    2    5  -54      792.09998       11.90000      778.59998       11.80000
    2    5  -51      376.89999       21.60000      402.39999       19.20000
    2    5  -48      909.20001       12.40000      890.59998       11.20000
    2    5  -45      725.79999       12.80000      727.90002       12.70000
    2    5  -42      939.09998       11.60000      912.79999       11.60000
    2    5  -39      118.30000       47.60000      142.89999       49.10000
    2    5  -36      791.09998       12.60000      782.90002       12.50000
    2    5  -33      420.50000       16.50000      429.20001       16.10000
    2    5  -30      635.70001       10.50000      632.50000       10.30000
    2    5  -27      825.20001        8.60000      807.70001        8.60000
    2    5  -24     1343.00000       11.90000     1257.00000        9.40000
    2    5  -21     1202.00000        9.00000     1228.00000        9.10000
    2    5  -18      408.20001        9.40000      401.39999        9.70000
    2    5  -15     2185.00000       14.60000     2131.00000       14.20000
    2    5  -12      689.70001        9.20000      740.59998        6.70000
    2    5   -9     1649.00000       11.10000     1604.00000       10.90000
    2    5   -6      765.09998        6.40000      797.70001        6.50000
    2    5   -3     2477.00000       16.40000     2487.00000       16.40000
    2    5    0     2061.00000       13.70000     2124.00000       14.10000
    2    5    3      722.79999        5.90000      782.79999       15.70000
    2    5    6     1331.00000       10.10000     1334.00000        9.20000
    2    5    9     1582.00000       10.70000     1594.00000       10.80000
    2    5   12      332.20001        7.90000      329.29999        8.20000
    2    5   15      763.29999        7.30000      715.59998        6.80000
    2    5   18      402.10001        9.10000      391.50000        9.50000
    2    5   21     1679.00000       11.60000     1735.00000       11.90000
    2    5   24      935.40002        8.20000      995.50000        8.40000
    2    5   27     1600.00000       11.30000     1699.00000       14.60000
    2    5   30     1920.00000       13.30000     1860.00000       13.00000
    2    5   33      588.79999       12.50000      542.90002       13.50000
    2    5   36     1428.00000       11.70000     1428.00000       11.80000
    2    5   39      685.40002       13.80000      711.40002       13.70000
    2    5   42      925.20001       11.60000      876.00000       12.00000
    2    5   45      768.50000       12.50000      779.50000       12.30000
    2    5   48      763.59998       12.30000      766.00000       12.30000
    2    5   51      434.70001       18.20000      399.39999       19.40000
    2    5   54      264.79999       29.50000      285.70001       27.70000
    2    5   57      260.79999       31.10000      267.70001       30.60000
    2    5   60      586.20001       14.80000      556.59998       15.60000
    2    5   63      213.70000       41.80000      249.10001       37.00000
    2    6  -64      419.79999       21.30000      434.39999       19.50000
    2    6  -61      464.50000       19.50000      459.70001       19.40000
    2    6  -58      395.20001       20.90000      341.00000       22.60000
    2    6  -55      623.90002       14.00000      625.29999       13.90000
    2    6  -52      670.79999       13.30000      714.70001       12.10000
    2    6  -49      429.89999       20.50000      501.70001       16.00000
    2    6  -46      220.30000       38.30000      200.30000       41.80000
    2    6  -43      722.40002       13.10000      642.29999       13.90000
    2    6  -40      784.20001       13.00000      776.29999       12.70000
    2    6  -37     2554.00000       17.50000     2583.00000       17.70000
    2    6  -34      505.29999       17.10000      445.10001       17.90000
    2    6  -31      273.60001       23.30000      290.39999       21.80000
    2    6  -28     2002.00000       13.80000     1967.00000       13.50000
    2    6  -25     1542.00000       15.40000     1607.00000       11.30000
    2    6  -22      840.00000        8.10000      829.79999        8.10000
    2    6  -19     1469.00000       10.40000     1396.00000        9.90000
    2    6  -16      587.09998        7.60000      544.90002        8.50000
    2    6  -13      458.70001        8.10000      408.70001        9.00000
    2    6  -10     1483.00000       10.20000     1469.00000       10.10000
    2    6   -7      876.70001        7.00000      905.00000        7.10000
    2    6   -4      981.70001        7.30000     1024.00000        7.60000
    2    6   -1     1769.00000       11.90000     1798.00000       12.10000
    2    6    2      776.00000        6.90000      787.79999        6.40000
    2    6    5      575.79999        6.60000      598.20001        6.00000
    2    6    8      265.00000       17.80000      192.60001       11.30000
    2    6   11     1482.00000       10.20000     1464.00000       10.10000
    2    6   14      576.00000        9.90000      550.90002        8.60000
    2    6   17     1081.00000        8.20000     1037.00000        8.10000
    2    6   20      592.70001        8.00000      592.50000        8.00000
    2    6   23      618.70001        8.50000      564.70001        8.90000
    2    6   26      713.90002        8.80000      696.40002        8.80000
    2    6   29     1200.00000        9.70000     1207.00000        9.80000
    2    6   32      671.70001       11.20000      652.40002       11.50000
    2    6   35      382.70001       21.70000      396.39999       21.00000
    2    6   38      782.40002       12.70000      814.00000       12.50000
    2    6   41     1039.00000       11.40000     1017.00000       11.60000
    2    6   44      213.30000       39.10000      293.00000       28.40000
    2    6   47      490.60001       16.90000      445.00000       18.40000
    2    6   50      869.50000       11.30000      866.59998       13.00000
    2    6   53      608.90002       14.20000      631.29999       13.90000
    2    6   56      460.89999       18.00000      456.10001       19.10000
    2    6   59      340.60001       24.00000      307.10001       28.00000
    2    6   62      117.40000       47.10000      165.30000       49.80000
    2    6   65      101.40000       44.00000       76.00000       36.80000
    2    7  -65      449.00000       20.30000      384.89999       21.50000
    2    7  -62      207.89999       43.80000      171.30000       49.20000
    2    7  -59      299.39999       29.30000      325.29999       25.60000
    2    7  -56      473.60001       17.70000      443.29999       19.10000
    2    7  -53      519.40002       15.70000      444.60001       18.40000
    2    7  -50      206.20000       39.90000      184.20000       43.20000
    2    7  -47     1388.00000       11.50000     1357.00000       11.40000
    2    7  -44      380.79999       21.80000      387.60001       21.80000
    2    7  -41     1144.00000       11.20000     1170.00000       11.10000
    2    7  -38     1251.00000       12.40000     1232.00000       12.40000
    2    7  -35     1069.00000       11.50000     1077.00000       11.60000
    2    7  -32     1247.00000       11.60000     1286.00000       10.80000
    2    7  -29      217.50000       28.60000      115.30000       40.90000
    2    7  -26     1109.00000        9.20000     1133.00000        9.30000
    2    7  -23     1255.00000        9.60000     1345.00000       17.40000
    2    7  -20      830.59998        8.10000      793.29999       14.20000
    2    7  -17      879.79999       11.10000      811.79999        7.70000
    2    7  -14      663.00000        8.40000      721.50000        8.30000
    2    7  -11      774.00000        7.20000      818.79999        7.30000
    2    7   -8      563.79999        7.80000      602.50000        7.20000
    2    7   -5      974.70001        7.50000      914.70001        9.10000
    2    7   -2     1449.00000       10.00000     1476.00000       10.10000
    2    7    1     1303.00000        9.10000     1363.00000        9.50000
    2    7    4     1347.00000       11.50000     1286.00000        9.80000
    2    7    7     1257.00000        9.90000     1299.00000        9.20000
    2    7   10      654.50000        9.60000      620.50000        6.30000
    2    7   13      323.10001        8.70000      359.10001        8.30000
    2    7   16     1552.00000       10.80000     1513.00000       10.50000
    2    7   19     1405.00000       10.00000     1410.00000       10.10000
    2    7   22      544.40002        8.90000      558.90002        8.90000
    2    7   25     1706.00000       11.90000     1662.00000       11.70000
    2    7   28      852.40002        9.00000      819.59998        9.20000
    2    7   31      602.00000       11.90000      546.20001       12.60000
    2    7   34     1635.00000       12.40000     1615.00000       12.30000
    2    7   37      868.50000       11.90000      880.09998       12.10000
    2    7   40     1052.00000       11.30000     1028.00000       11.40000
    2    7   43      741.70001       12.40000      721.09998       13.10000
    2    7   46      246.10001       32.80000      235.30000       34.50000
    2    7   49      277.10001       28.40000      280.39999       28.50000
    2    7   52     1183.00000       11.00000     1229.00000       11.10000
    2    7   55      506.79999       16.20000      456.60001       18.80000
    2    7   58      397.29999       21.40000      399.29999       21.00000
    2    7   61      521.90002       17.00000      529.59998       17.40000
    2    7   64      177.30000       47.50000      129.39999       49.00000
    2    8  -63      517.00000       16.70000      500.29999       17.50000
    2    8  -60      573.70001       16.50000      588.79999       16.20000
    2    8  -57      326.50000       24.80000      287.89999       27.40000
    2    8  -54      530.70001       16.30000      518.00000       16.60000
    2    8  -51      366.10001       21.60000      408.10001       19.20000
    2    8  -48      283.70001       28.20000      322.29999       25.10000
    2    8  -45      763.59998       12.40000      844.50000       11.80000
    2    8  -42      695.09998       13.20000      719.29999       12.90000
    2    8  -39      698.29999       13.80000      713.20001       13.50000
    2    8  -36      917.40002       12.00000      930.50000       11.80000
    2    8  -33     1027.00000       11.30000     1002.00000       11.20000
    2    8  -30     1039.00000        9.90000     1063.00000       10.00000
    2    8  -27     1765.00000       12.40000     1689.00000       12.00000
    2    8  -24     1996.00000       13.70000     2014.00000       13.80000
    2    8  -21     3137.00000       20.80000     3165.00000       21.00000
    2    8  -18      708.09998        8.30000      761.29999        9.90000
    2    8  -15     1058.00000        8.40000     1046.00000        8.40000
    2    8  -12      417.00000       10.10000      350.89999       12.50000
    2    8   -9     1293.00000        9.30000     1263.00000        9.20000
    2    8   -6     1244.00000        9.00000     1200.00000        8.80000
    2    8   -3     1200.00000        8.70000     1198.00000        8.70000
    2    8    0      635.50000        6.80000      640.90002        6.90000
    2    8    3      826.09998        7.00000      872.29999       13.50000
    2    8    6     1824.00000       12.40000     1834.00000       12.40000
    2    8    9     2243.00000       18.40000     2279.00000       18.70000
    2    8   12     1147.00000        9.30000     1167.00000        8.60000
    2    8   15     1316.00000        9.40000     1315.00000        9.50000
    2    8   18      269.10001       13.30000      225.70000       15.90000
    2    8   21     1315.00000        9.70000     1321.00000        9.70000
    2    8   24     1160.00000        9.20000     1104.00000        9.00000
    2    8   27     1732.00000       12.20000     1696.00000       12.10000
    2    8   30      667.20001       10.70000      734.29999       10.60000
    2    8   33     1113.00000       10.90000     1077.00000       11.00000
    2    8   36       83.10000       38.90000       89.70000       41.10000
    2    8   39     1141.00000       11.10000     1105.00000       11.30000
    2    8   42      595.59998       14.60000      602.90002       14.40000
    2    8   45      847.79999       11.50000      852.00000       11.70000
    2    8   48      184.39999       42.60000      186.39999       42.50000
    2    8   51      229.39999       34.80000      173.30000       44.90000
    2    8   54      523.59998       15.60000      532.70001       15.50000
    2    8   57      231.50000       37.00000      329.20001       25.20000
    2    8   60      289.20001       29.50000      275.20001       33.30000
    2    8   63      260.50000       32.00000      183.60001       46.10000
    2    9  -64      256.10001       38.20000      252.80000       41.20000
    2    9  -61      264.20001       34.00000      287.20001       31.00000
    2    9  -58      492.29999       18.00000      490.79999       17.30000
    2    9  -55      348.60001       23.30000      302.50000       26.10000
    2    9  -52      671.70001       13.00000      706.50000       12.60000
    2    9  -49      850.79999       12.60000      907.79999       11.20000
    2    9  -46      560.09998       15.30000      619.40002       14.00000
    2    9  -43      864.79999       11.70000      855.00000       11.80000
    2    9  -40      449.10001       19.40000      445.89999       19.30000
    2    9  -37      904.90002       12.00000      865.00000       12.30000
    2    9  -34      333.89999       26.60000      344.39999       26.00000
    2    9  -31     1283.00000       11.10000     1305.00000       11.10000
    2    9  -28     1415.00000       10.90000     1408.00000       10.90000
    2    9  -25     2100.00000       14.40000     2120.00000       14.50000
    2    9  -22     1009.00000        9.70000      940.00000       11.00000
    2    9  -19     2685.00000       17.90000     2654.00000       17.70000
    2    9  -16      191.20000       24.40000      108.40000       35.70000
    2    9  -13      494.89999       10.90000      440.39999       10.30000
    2    9  -10      972.09998        8.20000      997.40002        8.20000
    2    9   -7      697.50000        7.70000      720.59998        7.60000
    2    9   -4     1079.00000        8.30000     1129.00000        9.50000
    2    9   -1      456.39999        8.30000      547.29999       23.30000
    2    9    2     1271.00000       12.90000     1358.00000        9.60000
    2    9    5      417.79999        7.20000      421.79999        8.90000
    2    9    8      614.20001       10.70000      674.20001       14.30000
    2    9   11      932.90002       10.30000      977.29999       10.40000
    2    9   14      606.00000        8.70000      614.79999        7.00000
    2    9   17      858.00000       10.80000      905.20001        7.90000
    2    9   20     1954.00000       13.30000     1924.00000       13.10000
    2    9   23      742.09998       12.00000      805.79999        8.40000
    2    9   26     2684.00000       18.00000     2669.00000       17.90000
    2    9   29      924.29999       11.00000      907.90002        9.80000
    2    9   32     2179.00000       15.20000     2110.00000       14.80000
    2    9   35     1142.00000       11.00000     1108.00000       11.20000
    2    9   38      734.40002       12.70000      757.00000       14.70000
    2    9   41      274.70001       29.00000      350.10001       23.50000
    2    9   44      548.79999       15.20000      578.09998       14.80000
    2    9   47      683.29999       12.60000      714.20001       12.50000
    2    9   50      501.39999       15.90000      495.29999       16.30000
    2    9   53      946.90002       10.90000      918.40002       11.40000
    2    9   56      242.50000       35.20000      181.70000       43.80000
    2    9   59      243.30000       35.50000      215.30000       43.10000
    2    9   62      216.00000       39.80000      260.50000       34.50000
    2   10  -62      315.70001       27.40000      384.70001       23.10000
    2   10  -59      441.00000       25.70000      435.79999       25.50000
    2   10  -56      267.89999       30.50000      269.50000       30.00000
    2   10  -53      334.20001       24.40000      396.00000       20.00000
    2   10  -50      634.40002       15.00000      642.09998       13.40000
    2   10  -47      586.59998       14.40000      570.29999       14.80000
    2   10  -44      605.59998       14.30000      562.40002       15.10000
    2   10  -41      561.59998       15.70000      525.70001       16.60000
    2   10  -38      967.09998       11.40000      927.70001       11.60000
    2   10  -35      923.29999       11.90000      999.59998       12.60000
    2   10  -32      573.00000       16.40000      567.09998       16.40000
    2   10  -29      833.00000       12.20000      889.40002       10.90000
    2   10  -26     2356.00000       16.00000     2334.00000       15.90000
    2   10  -23     1176.00000        9.80000     1190.00000        9.70000
    2   10  -20     3219.00000       21.40000     3178.00000       21.10000
    2   10  -17      651.59998        9.40000      593.29999        9.70000
    2   10  -14      925.20001        9.10000      873.90002        8.50000
    2   10  -11     1411.00000       10.20000     1371.00000       10.00000
    2   10   -8     1109.00000        8.80000     1132.00000        8.90000
    2   10   -5     1145.00000        8.80000     1095.00000        9.30000
    2   10   -2      612.09998        7.90000      591.90002        8.00000
    2   10    1      790.20001        7.50000      811.09998        7.60000
    2   10    4      372.60001        8.70000      352.70001        9.20000
    2   10    7      513.00000        8.40000      477.50000        6.90000
    2   10   10       91.80000       38.60000      167.89999       36.20000
    2   10   16     1622.00000       11.40000     1626.00000       11.50000
    2   10   19     1210.00000        9.30000     1203.00000        9.30000
    2   10   22      716.00000       14.30000      770.70001        8.40000
    2   10   25      801.00000        9.30000      781.00000        9.40000
    2   10   28     1094.00000        9.90000     1027.00000       10.60000
    2   10   31     1300.00000       11.20000     1373.00000       11.40000
    2   10   34     2130.00000       15.00000     2111.00000       14.90000
    2   10   37     2063.00000       14.70000     2049.00000       14.70000
    2   10   40      251.39999       32.40000      346.60001       23.30000
    2   10   43      267.20001       29.30000      237.00000       34.20000
    2   10   46      430.29999       18.50000      476.79999       16.50000
    2   10   49      446.89999       17.40000      463.20001       16.70000
    2   10   52      678.00000       13.00000      707.50000       12.70000
    2   10   55      278.39999       27.80000      261.20001       30.80000
    2   10   58      564.40002       16.20000      591.20001       15.90000
    2   10   61      387.29999       23.00000      394.00000       22.90000
    2   11  -60      305.79999       28.30000      263.89999       34.80000
    2   11  -57      173.30000       47.70000      270.70001       30.80000
    2   11  -54       77.10000       36.90000      203.00000       40.60000
    2   11  -51      265.29999       30.10000      342.39999       23.50000
    2   11  -48      564.90002       14.60000      548.29999       14.80000
    2   11  -45      368.00000       22.00000      359.60001       22.40000
    2   11  -42     1457.00000       11.80000     1498.00000       11.90000
    2   11  -39      349.39999       24.60000      418.89999       20.10000
    2   11  -36      301.89999       29.80000      234.20000       36.30000
    2   11  -33      814.59998       12.90000      800.29999       12.60000
    2   11  -30     1116.00000       11.60000     1111.00000       11.60000
    2   11  -27      731.09998       12.10000      762.70001       11.50000
    2   11  -24     2093.00000       14.50000     2080.00000       14.40000
    2   11  -21     2333.00000       15.80000     2379.00000       16.10000
    2   11  -18      253.30000       22.00000      200.60001       27.80000
    2   11  -15     1506.00000       10.90000     1560.00000       11.20000
    2   11  -12     1469.00000       10.70000     1387.00000       10.20000
    2   11   -9      892.40002        8.50000      839.70001       11.10000
    2   11   -6      490.29999       13.90000      410.60001       11.00000
    2   11   -3      340.39999       12.50000      338.00000       12.20000
    2   11    0     1124.00000        8.80000     1130.00000        8.80000
    2   11    3      523.29999        8.10000      511.10001        8.10000
    2   11    6     1069.00000        8.50000     1048.00000        8.30000
    2   11    9      412.10001       16.20000      391.29999       17.90000
    2   11   12      819.59998       11.10000      764.20001       11.40000
    2   11   15      526.59998       13.90000      432.29999       26.70000
    2   11   18     1892.00000       13.10000     1836.00000       12.80000
    2   11   21     1715.00000       12.10000     1743.00000       12.30000
    2   11   24      884.00000        9.20000      911.70001        9.40000
    2   11   27      836.20001       10.00000      846.29999       10.20000
    2   11   30      662.09998       13.00000      622.09998       13.60000
    2   11   33     1017.00000       10.90000     1009.00000       11.30000
    2   11   36      464.20001       17.80000      484.39999       17.40000
    2   11   39      444.79999       18.10000      485.60001       16.90000
    2   11   42      178.70000       43.70000      175.10001       43.80000
    2   11   45      410.39999       19.10000      391.89999       19.60000
    2   11   48      261.70001       29.60000      216.60001       35.40000
    2   11   51      510.29999       16.00000      520.79999       15.70000
    2   11   54      126.00000       45.30000       64.40000       31.80000
    2   11   57      309.70001       26.80000      322.39999       27.40000
    2   11   60      474.70001       18.70000      452.50000       21.10000
    2   12  -61      298.29999       33.30000      175.20000       50.40000
    2   12  -58      264.39999       34.10000      142.10001       50.90000
    2   12  -55      129.60001       48.10000      122.40000       46.30000
    2   12  -52      324.00000       25.50000      252.70000       32.70000
    2   12  -49      405.39999       21.30000      401.50000       20.80000
    2   12  -46      286.60001       28.00000      301.89999       25.70000
    2   12  -43     1264.00000       11.30000     1293.00000       11.20000
    2   12  -40      743.09998       12.90000      734.50000       12.80000
    2   12  -37      475.10001       18.80000      488.20001       17.90000
    2   12  -34      452.89999       20.50000      502.50000       18.00000
    2   12  -31      677.59998       14.50000      706.70001       14.10000
    2   12  -28     2321.00000       16.10000     2313.00000       16.10000
    2   12  -25     2139.00000       14.90000     2093.00000       14.60000
    2   12  -22     2240.00000       15.40000     2266.00000       15.50000
    2   12  -19     1310.00000       10.40000     1353.00000       10.50000
    2   12  -16     1787.00000       12.50000     1753.00000       12.30000
    2   12  -13      914.90002       11.00000      840.79999        9.80000
    2   12  -10      507.00000       11.10000      579.40002        9.80000
    2   12   -7      897.00000        8.60000      946.59998        8.70000
    2   12   -4      772.29999       11.80000      832.79999        8.40000
    2   12   -1      819.09998        8.30000      869.90002        8.30000
    2   12    2     1318.00000        9.80000     1339.00000        9.90000
    2   12    5      740.59998        7.80000      741.59998        7.70000
    2   12    8      576.59998        8.90000      533.29999        7.40000
    2   12   11     1437.00000       13.20000     1383.00000       12.90000
    2   12   14      784.20001       11.80000      783.59998       11.90000
    2   12   17     2162.00000       18.10000     2220.00000       18.60000
    2   12   20     1059.00000        9.10000     1041.00000        9.10000
    2   12   23      393.00000       13.50000      449.10001       11.80000
    2   12   26     1722.00000       12.50000     1760.00000       12.80000
    2   12   29      469.50000       16.30000      510.20001       15.90000
    2   12   32     2149.00000       15.10000     2143.00000       15.10000
    2   12   35      489.10001       16.20000      480.89999       17.00000
    2   12   38      528.90002       15.60000      604.29999       13.90000
    2   12   41      453.89999       17.00000      522.79999       15.70000
    2   12   44      293.60001       26.20000      314.20001       23.50000
    2   12   47      182.50000       41.80000      252.70000       28.80000
    2   12   50      685.70001       12.70000      675.90002       12.70000
    2   12   53      128.39999       45.60000       79.40000       37.50000
    2   12   59      138.39999       49.70000      114.90000       48.10000
    2   12   62      132.70000       46.70000       85.40000       40.00000
    2   13  -59      559.90002       18.00000      590.40002       16.70000
    2   13  -56      222.70000       40.50000      228.00000       37.70000
    2   13  -53      365.89999       22.90000      300.20001       27.00000
    2   13  -50     1119.00000       11.20000     1118.00000       11.00000
    2   13  -47      462.89999       17.40000      470.10001       17.00000
    2   13  -44      730.90002       12.50000      677.70001       12.90000
    2   13  -41     1111.00000       11.10000     1126.00000       11.00000
    2   13  -38       99.40000       43.70000      140.00000       48.40000
    2   13  -35     1461.00000       12.00000     1444.00000       11.90000
    2   13  -32     1875.00000       13.80000     1897.00000       13.90000
    2   13  -29     1898.00000       13.90000     1933.00000       14.10000
    2   13  -26      781.59998       13.00000      757.29999       13.40000
    2   13  -23     1382.00000       11.30000     1386.00000       11.20000
    2   13  -20     1366.00000       11.00000     1408.00000       11.10000
    2   13  -17      856.20001       10.10000      792.90002       10.20000
    2   13  -14      543.90002       14.50000      614.59998       10.90000
    2   13  -11     1386.00000       10.50000     1403.00000       10.50000
    2   13   -8      780.79999        9.80000      804.90002       10.60000
    2   13   -5      324.10001       18.40000      370.60001       13.40000
    2   13   -2     1339.00000       10.10000     1346.00000       10.10000
    2   13    1     2433.00000       16.40000     2456.00000       16.50000
    2   13    4      419.39999       10.50000      463.89999        9.30000
    2   13    7      407.60001        9.10000      390.50000        9.00000
    2   13   10     1754.00000       15.30000     1735.00000       15.20000
    2   13   13      818.59998       12.10000      761.50000       12.80000
    2   13   16      470.50000       18.30000      462.70001       19.10000
    2   13   19      526.59998       17.90000      568.20001       16.90000
    2   13   22     1097.00000        9.70000     1139.00000        9.90000
    2   13   25     1860.00000       13.40000     1814.00000       13.20000
    2   13   28      458.50000       16.70000      486.89999       18.80000
    2   13   31     1353.00000       11.40000     1390.00000       11.60000
    2   13   34     1062.00000       11.00000     1086.00000       11.10000
    2   13   37      693.59998       14.10000      613.50000       13.80000
    2   13   40      155.30000       45.10000      142.80000       45.80000
    2   13   43      763.50000       11.60000      786.90002       11.50000
    2   13   46      624.79999       13.30000      582.90002       13.70000
    2   13   49      667.70001       12.60000      637.70001       13.30000
    2   13   55       76.80000       36.90000       94.10000       42.30000
    2   13   58      452.29999       19.90000      469.50000       19.60000
    2   13   61      347.89999       25.20000      350.89999       25.70000
    2   14  -60      241.00000       44.20000      170.39999       52.60000
    2   14  -57      191.30000       48.00000      280.10001       32.50000
    2   14  -54      585.70001       15.60000      586.00000       15.10000
    2   14  -51      254.20000       32.30000      268.79999       29.70000
    2   14  -48      630.50000       15.10000      685.00000       13.00000
    2   14  -45      697.90002       12.90000      690.70001       12.50000
    2   14  -42      325.00000       24.60000      306.50000       25.60000
    2   14  -39      614.09998       14.60000      636.00000       14.30000
    2   14  -36      535.00000       16.70000      500.70001       17.90000
    2   14  -33      493.20001       18.30000      445.79999       20.00000
    2   14  -30      604.40002       16.10000      600.59998       16.00000
    2   14  -27      430.00000       22.60000      366.29999       26.40000
    2   14  -24      420.70001       22.30000      346.79999       26.90000
    2   14  -21      693.29999       13.10000      676.79999       13.30000
    2   14  -18      322.00000       23.20000      405.29999       18.20000
    2   14  -15      291.79999       23.90000      328.00000       20.90000
    2   14  -12     1899.00000       13.40000     1865.00000       13.10000
    2   14   -9      773.79999        9.80000      761.59998        9.60000
    2   14   -6      963.29999        9.20000      980.59998        9.20000
    2   14   -3     1685.00000       12.00000     1674.00000       11.90000
    2   14    0     1682.00000       11.90000     1636.00000       11.60000
    2   14    3     1902.00000       13.10000     1969.00000       13.60000
    2   14    6      951.09998        8.50000     1001.00000        8.80000
    2   14    9      315.39999       25.50000      407.00000       20.30000
    2   14   12      438.20001       19.70000      383.00000       22.20000
    2   14   15     1047.00000       12.80000     1033.00000       13.00000
    2   14   18      249.10001       39.60000      230.89999       44.50000
    2   14   21     1719.00000       15.80000     1733.00000       16.00000
    2   14   24     1179.00000       10.70000     1135.00000       10.80000
    2   14   27     1083.00000       10.70000     1108.00000       10.80000
    2   14   30     1007.00000       11.60000     1035.00000       11.20000
    2   14   33      750.40002       12.10000      812.09998       13.60000
    2   14   36      594.70001       14.80000      543.90002       15.00000
    2   14   39      163.60001       43.70000      170.80000       42.40000
    2   14   42      438.00000       17.10000      431.50000       17.20000
    2   14   45      248.80000       30.80000      250.39999       29.10000
    2   14   48      643.79999       13.00000      642.40002       13.50000
    2   14   51      284.60001       27.40000      288.39999       27.40000
    2   14   54       75.20000       36.20000      105.90000       44.90000
    2   14   57      429.39999       20.60000      462.29999       18.30000
    2   14   60      210.30000       43.00000      244.70000       34.60000
    2   15  -58      111.20000       48.20000      157.30000       53.90000
    2   15  -55      281.10001       31.10000      311.10001       27.60000
    2   15  -52      248.39999       33.70000      156.70000       46.30000
    2   15  -49      443.79999       18.20000      442.89999       18.60000
    2   15  -46      512.90002       17.40000      490.20001       17.30000
    2   15  -43      201.70000       41.00000      204.20000       38.50000
    2   15  -40      357.39999       23.30000      372.50000       21.60000
    2   15  -37      367.89999       23.30000      343.20001       25.00000
    2   15  -34      715.79999       13.60000      716.29999       13.50000
    2   15  -31     1242.00000       11.70000     1261.00000       11.60000
    2   15  -28      653.50000       15.50000      620.70001       15.90000
    2   15  -25      410.79999       23.90000      502.50000       19.60000
    2   15  -22      942.00000       12.60000      931.00000       12.80000
    2   15  -19     1508.00000       12.00000     1467.00000       11.90000
    2   15  -16      871.50000       11.10000      828.70001       11.30000
    2   15  -13      301.60001       24.10000      369.39999       19.20000
    2   15  -10     1279.00000       10.60000     1250.00000       10.40000
    2   15   -7      855.59998       10.00000      855.70001        9.80000
    2   15   -4      161.39999       37.30000      201.10001       27.90000
    2   15   -1      988.79999        9.40000      934.90002        9.30000
    2   15    2      955.50000        9.10000      893.29999        9.00000
    2   15    5      874.59998        9.00000      897.00000        8.90000
    2   15    8      772.70001        8.70000      757.50000        8.50000
    2   15   11      863.59998       13.60000      870.40002       13.80000
    2   15   14      545.29999       18.70000      633.40002       17.00000
    2   15   17     2432.00000       20.50000     2471.00000       20.90000
    2   15   20      813.79999       16.10000      856.90002       16.00000
    2   15   23      681.50000       20.10000      707.00000       20.10000
    2   15   26     1330.00000       15.10000     1371.00000       15.40000
    2   15   29     1493.00000       11.90000     1552.00000       12.20000
    2   15   32      953.09998       10.90000      971.70001       11.10000
    2   15   35      670.79999       12.30000      692.79999       12.30000
    2   15   38      435.20001       16.90000      390.20001       18.90000
    2   15   41      489.00000       15.30000      456.39999       16.20000
    2   15   44      498.79999       15.80000      467.00000       16.00000
    2   15   47      263.89999       28.70000      256.70001       29.70000
    2   15   53      333.60001       24.30000      347.00000       23.60000
    2   15   56      427.39999       20.60000      493.79999       18.60000
    2   15   59      408.10001       25.40000      439.70001       21.80000
    2   16  -56      302.60001       29.40000      335.10001       27.10000
    2   16  -53      332.50000       26.70000      342.89999       24.70000
    2   16  -50      518.50000       16.30000      463.60001       18.20000
    2   16  -47      143.39999       48.00000       99.70000       43.00000
    2   16  -44      431.89999       18.80000      423.50000       18.90000
    2   16  -41      612.40002       14.30000      608.79999       13.80000
    2   16  -38      194.80000       43.40000      298.70001       27.90000
    2   16  -35      364.89999       23.30000      365.79999       23.60000
    2   16  -32      193.30000       45.60000      205.00000       44.60000
    2   16  -29      767.70001       13.60000      792.40002       13.20000
    2   16  -26     1332.00000       12.20000     1373.00000       12.00000
    2   16  -23     1388.00000       12.30000     1355.00000       12.20000
    2   16  -20     1479.00000       12.50000     1420.00000       12.40000
    2   16  -17     1029.00000       11.90000      964.50000       12.00000
    2   16  -14      373.50000       24.40000      487.10001       18.70000
    2   16  -11     1679.00000       12.50000     1708.00000       12.60000
    2   16   -8     1714.00000       12.60000     1632.00000       12.20000
    2   16   -5     1873.00000       13.30000     1822.00000       13.10000
    2   16   -2      910.09998       10.10000      888.09998        9.90000
    2   16    1     1070.00000        9.90000     1121.00000        9.90000
    2   16    4     1680.00000       12.20000     1686.00000       12.20000
    2   16    7      494.89999       11.00000      521.29999       10.10000
    2   16   10     1799.00000       16.20000     1801.00000       16.30000
    2   16   13      919.90002       14.60000      859.70001       15.30000
    2   16   16     1070.00000       17.00000      995.70001       15.10000
    2   16   19      316.29999       41.80000      319.60001       42.20000
    2   16   22      114.70000       51.90000      175.10001       60.70000
    2   16   25      779.20001       17.90000      831.40002       17.40000
    2   16   28      641.50000       20.40000      658.20001       20.30000
    2   16   31     1175.00000       11.00000     1138.00000       10.90000
    2   16   34      635.20001       12.50000      622.09998       12.60000
    2   16   37      438.79999       16.60000      444.79999       15.70000
    2   16   40      180.70000       40.20000      142.60001       44.30000
    2   16   43      634.09998       12.70000      601.29999       12.90000
    2   16   46      156.80000       45.00000      169.50000       43.30000
    2   16   49       70.10000       33.90000       63.60000       31.40000
    2   16   52      418.20001       19.50000      366.50000       22.50000
    2   16   55      259.70001       31.60000      247.10001       34.90000
    2   16   58      256.89999       49.30000      336.79999       35.50000
    2   17  -57      253.60001       43.00000      337.10001       32.10000
    2   17  -54       70.40000       34.70000       84.20000       39.60000
    2   17  -51       89.60000       41.30000       94.60000       42.10000
    2   17  -48      163.89999       47.90000      230.10001       36.30000
    2   17  -45      449.20001       18.90000      466.10001       19.50000
    2   17  -42      359.70001       22.20000      379.89999       21.40000
    2   17  -39      694.90002       13.20000      737.79999       12.70000
    2   17  -36      809.70001       12.20000      803.29999       12.20000
    2   17  -33      666.00000       14.10000      666.09998       14.40000
    2   17  -30     1164.00000       11.50000     1166.00000       11.60000
    2   17  -27      404.29999       23.00000      425.20001       22.20000
    2   17  -24     1452.00000       12.50000     1405.00000       12.30000
    2   17  -21     1434.00000       12.40000     1475.00000       12.40000
    2   17  -18      578.29999       18.10000      593.50000       17.50000
    2   17  -15      633.79999       16.50000      632.59998       16.20000
    2   17  -12      629.50000       15.30000      614.59998       14.90000
    2   17   -9     1467.00000       13.30000     1458.00000       11.80000
    2   17   -6     1087.00000       10.90000     1075.00000       10.70000
    2   17   -3     1886.00000       13.60000     1874.00000       13.50000
    2   17    0      780.79999       11.00000      845.50000       10.30000
    2   17    3     1189.00000       10.60000     1204.00000       10.40000
    2   17    6     1148.00000       12.00000     1110.00000       10.20000
    2   17    9      656.79999       12.70000      643.59998        9.90000
    2   17   12     1202.00000       14.90000     1145.00000       14.90000
    2   17   15     1138.00000       15.60000     1153.00000       15.90000
    2   17   18      905.00000       17.80000      942.29999       17.30000
    2   17   21      268.29999       49.20000      372.10001       35.60000
    2   17   24      867.09998       17.00000      871.29999       17.40000
    2   17   27      894.29999       16.30000      845.90002       17.10000
    2   17   30      726.40002       17.90000      709.09998       18.80000
    2   17   33     1116.00000       10.80000     1118.00000       10.90000
    2   17   36      502.50000       14.40000      461.10001       14.80000
    2   17   39      166.10001       43.30000      231.10001       31.40000
    2   17   42      247.50000       29.20000      260.29999       27.20000
    2   17   45      170.39999       42.50000      213.00000       34.90000
    2   17   48      447.79999       18.20000      438.39999       17.40000
    2   17   51      171.00000       45.80000      210.70000       37.30000
    2   17   54      184.89999       44.80000      156.60001       45.80000
    2   17   57      396.89999       30.60000      401.10001       28.00000
    2   18  -55      197.30000       51.00000      230.30000       46.10000
    2   18  -52       85.30000       40.20000      101.40000       44.10000
    2   18  -49      424.39999       20.40000      398.60001       20.40000
    2   18  -46      438.39999       19.50000      455.60001       19.20000
    2   18  -43      340.10001       27.10000      343.39999       23.90000
    2   18  -40      599.50000       14.50000      628.40002       14.00000
    2   18  -37      631.70001       14.20000      657.00000       13.60000
    2   18  -34      516.40002       17.10000      537.59998       16.20000
    2   18  -31      437.00000       20.20000      403.20001       22.70000
    2   18  -28      912.59998       12.20000      910.00000       12.30000
    2   18  -25      160.10001       51.30000      173.39999       49.40000
    2   18  -22     1336.00000       12.20000     1315.00000       12.10000
    2   18  -19     1214.00000       12.20000     1245.00000       13.10000
    2   18  -16     1174.00000       12.40000     1154.00000       12.20000
    2   18  -13      913.70001       13.20000      896.50000       13.20000
    2   18  -10      737.79999       17.20000      738.20001       14.00000
    2   18   -7      443.89999       21.40000      444.29999       19.40000
    2   18   -4      896.70001       12.20000      880.20001       11.60000
    2   18   -1      912.40002       11.80000      910.20001       11.20000
    2   18    2     1043.00000       11.10000     1077.00000       10.90000
    2   18    5     1261.00000       11.30000     1276.00000       11.10000
    2   18    8      705.79999       14.60000      704.90002       10.90000
    2   18   11      674.50000       21.50000      667.59998       21.40000
    2   18   14      461.10001       29.90000      449.00000       31.20000
    2   18   17      988.40002       16.50000     1014.00000       16.30000
    2   18   20      902.20001       17.10000      889.00000       17.20000
    2   18   23      790.90002       18.40000      807.20001       18.30000
    2   18   26      708.79999       18.30000      707.50000       19.10000
    2   18   29      677.40002       18.60000      577.59998       22.30000
    2   18   32     1112.00000       14.40000     1174.00000       14.80000
    2   18   35      866.09998       15.40000      852.59998       10.40000
    2   18   38      405.89999       17.50000      327.10001       20.60000
    2   18   41      498.10001       14.50000      545.79999       13.60000
    2   18   44      420.89999       17.40000      433.50000       17.00000
    2   18   47      402.10001       18.30000      407.00000       18.90000
    2   18   50      542.29999       16.40000      539.00000       15.60000
    2   18   53      315.29999       27.80000      278.60001       29.30000
    2   18   56      157.39999       58.90000      148.20000       54.10000
    2   19  -53      401.79999       22.20000      345.79999       26.40000
    2   19  -50      318.39999       28.50000      238.89999       38.50000
    2   19  -47      257.29999       34.10000      338.79999       25.10000
    2   19  -44      687.79999       13.20000      710.79999       13.10000
    2   19  -41      135.89999       50.10000      262.10001       32.20000
    2   19  -38       96.10000       42.60000      200.89999       41.30000
    2   19  -35      643.20001       14.10000      605.90002       14.80000
    2   19  -32      392.39999       22.30000      391.39999       22.10000
    2   19  -29      867.09998       13.50000      827.59998       12.60000
    2   19  -26     1116.00000       11.70000     1093.00000       12.00000
    2   19  -23      468.89999       20.50000      480.29999       19.70000
    2   19  -20     1415.00000       12.30000     1403.00000       12.20000
    2   19  -17      643.90002       16.30000      672.70001       15.70000
    2   19  -14      542.59998       18.60000      520.00000       19.00000
    2   19  -11     1302.00000       12.40000     1277.00000       12.20000
    2   19   -8      131.70000       51.70000      144.30000       51.00000
    2   19   -5     1870.00000       14.10000     1837.00000       13.80000
    2   19   -2      890.50000       13.10000      904.59998       12.20000
    2   19    1     1234.00000       11.90000     1173.00000       11.60000
    2   19    4     1596.00000       12.80000     1593.00000       12.60000
    2   19    7      705.00000       12.80000      740.50000       11.60000
    2   19   10      685.50000       21.60000      727.40002       20.60000
    2   19   13     1120.00000       16.00000     1127.00000       15.90000
    2   19   16      674.00000       21.40000      634.79999       22.60000
    2   19   19      632.29999       21.40000      656.20001       21.20000
    2   19   22      873.70001       17.00000      872.00000       17.10000
    2   19   25      363.39999       34.00000      365.79999       35.40000
    2   19   28      232.39999       51.60000      277.89999       45.30000
    2   19   31     1016.00000       14.80000     1003.00000       15.00000
    2   19   34      169.30000       55.90000      244.00000       49.50000
    2   19   37      208.39999       51.90000      311.00000       37.10000
    2   19   40      425.10001       16.30000      426.39999       16.00000
    2   19   43      594.20001       12.50000      609.29999       12.30000
    2   19   46      340.10001       20.70000      341.60001       20.70000
    2   19   49      461.60001       18.20000      474.00000       17.50000
    2   19   52       70.40000       34.60000       78.70000       37.60000
    2   20  -51      246.80000       38.20000      218.60001       40.30000
    2   20  -48      296.89999       30.20000      270.00000       32.30000
    2   20  -45      663.29999       14.60000      676.59998       13.90000
    2   20  -42      156.39999       48.00000      220.00000       39.30000
    2   20  -39      272.79999       30.60000      255.00000       32.70000
    2   20  -36      538.79999       17.70000      536.50000       16.30000
    2   20  -33      159.80000       48.30000      189.80000       44.60000
    2   20  -30     1081.00000       11.40000     1118.00000       11.30000
    2   20  -27      611.79999       15.50000      603.00000       15.40000
    2   20  -24     1359.00000       11.90000     1336.00000       11.90000
    2   20  -21      721.20001       14.20000      780.20001       13.50000
    2   20  -18      920.20001       12.70000      942.59998       12.30000
    2   20  -15      866.79999       14.60000      850.59998       13.10000
    2   20  -12     1906.00000       14.20000     1841.00000       13.80000
    2   20   -9      928.40002       13.10000      910.50000       12.60000
    2   20   -6     1736.00000       13.50000     1703.00000       13.20000
    2   20   -3      689.00000       15.30000      654.59998       14.70000
    2   20    0      335.10001       28.30000      307.10001       28.20000
    2   20    3     1712.00000       15.60000     1758.00000       15.80000
    2   20    6      630.59998       13.80000      640.70001       12.70000
    2   20    9     1022.00000       13.30000      951.20001       16.90000
    2   20   12      572.70001       25.00000      606.40002       22.90000
    2   20   15     1407.00000       15.60000     1359.00000       15.70000
    2   20   18      771.90002       18.50000      739.79999       19.40000
    2   20   21      523.70001       24.50000      496.50000       26.30000
    2   20   24      386.50000       31.80000      299.89999       43.70000
    2   20   27      535.00000       21.80000      503.89999       24.70000
    2   20   30      910.20001       15.20000      914.20001       15.70000
    2   20   33      269.29999       41.00000      263.79999       44.40000
    2   20   36      279.00000       40.60000      305.29999       37.80000
    2   20   39      170.70000       55.60000      162.39999       56.10000
    2   20   42      615.09998       17.20000      580.09998       21.10000
    2   20   45       70.50000       33.80000       62.90000       31.00000
    2   20   48      523.90002       16.70000      577.09998       14.90000
    2   20   51      232.89999       36.90000      279.29999       28.70000
    2   21  -49      165.30000       54.80000      125.30000       52.40000
    2   21  -46      511.79999       18.20000      548.50000       16.60000
    2   21  -43      184.50000       47.40000      152.39999       48.20000
    2   21  -40       98.20000       43.20000      102.90000       44.80000
    2   21  -37      133.00000       48.20000      110.10000       45.40000
    2   21  -34      605.90002       16.50000      613.00000       14.60000
    2   21  -31      297.50000       32.10000      249.80000       34.50000
    2   21  -28      766.40002       14.40000      766.90002       12.60000
    2   21  -25      357.10001       25.50000      398.89999       21.90000
    2   21  -22      564.29999       19.30000      574.09998       16.80000
    2   21  -19      183.39999       49.90000      258.20001       35.80000
    2   21  -16      172.60001       51.70000      228.70000       41.00000
    2   21  -13     1038.00000       12.40000      990.59998       12.20000
    2   21  -10      233.10001       44.00000      274.60001       33.30000
    2   21   -7      251.70000       40.30000      255.70000       36.10000
    2   21   -4      942.90002       12.80000      957.40002       12.20000
    2   21   -1      686.40002       14.90000      664.70001       14.30000
    2   21    2     1735.00000       13.30000     1754.00000       13.30000
    2   21    5      908.00000       11.80000      914.59998       11.10000
    2   21    8     1005.00000       11.60000      997.40002       11.00000
    2   21   11      583.59998       23.20000      591.50000       23.70000
    2   21   14      571.00000       23.40000      562.50000       23.10000
    2   21   17      847.40002       17.30000      815.70001       17.50000
    2   21   20      210.80000       55.10000      202.00000       57.50000
    2   21   23      597.70001       22.10000      579.50000       21.70000
    2   21   26      227.50000       51.30000      127.30000       53.20000
    2   21   29      469.29999       24.30000      512.79999       23.10000
    2   21   32      526.90002       20.70000      545.90002       21.40000
    2   21   35      588.09998       19.80000      542.09998       22.30000
    2   21   38      433.00000       26.10000      321.60001       35.90000
    2   21   41      665.29999       18.30000      661.20001       18.70000
    2   21   44      124.50000       50.80000      133.20000       55.10000
    2   21   47      342.89999       34.50000      239.20000       20.90000
    2   21   50      184.60001       50.40000       97.70000       41.40000
    2   22  -50      151.80000       50.40000      220.30000       41.10000
    2   22  -47       72.90000       35.80000       92.50000       42.50000
    2   22  -44      326.29999       30.20000      325.89999       28.40000
    2   22  -41      334.79999       26.30000      304.79999       27.40000
    2   22  -38      305.89999       29.20000      325.20001       26.70000
    2   22  -35      199.10001       44.70000      224.39999       37.80000
    2   22  -32      111.20000       45.90000      117.50000       46.90000
    2   22  -29      450.00000       20.00000      471.20001       18.20000
    2   22  -26      240.30000       37.70000      255.10001       33.80000
    2   22  -23      158.00000       50.30000      285.89999       30.80000
    2   22  -20      112.40000       47.50000      124.80000       48.50000
    2   22  -17      259.70001       37.20000      318.60001       28.00000
    2   22  -14      514.29999       19.10000      495.00000       18.40000
    2   22  -11      946.40002       12.80000     1008.00000       12.10000
    2   22   -8      627.40002       16.20000      656.09998       14.80000
    2   22   -5      912.40002       12.80000      889.20001       12.40000
    2   22   -2      704.59998       14.40000      670.79999       13.80000
    2   22    1     1100.00000       11.70000     1059.00000       11.20000
    2   22    4      627.00000       14.40000      646.09998       12.70000
    2   22    7      330.70001       23.60000      334.29999       20.80000
    2   22   10      420.00000       31.60000      440.00000       30.00000
    2   22   13      481.70001       27.30000      513.70001       25.40000
    2   22   16      493.60001       25.50000      517.20001       25.10000
    2   22   19      293.29999       42.30000      302.70001       42.00000
    2   22   22      681.29999       18.80000      674.59998       19.20000
    2   22   25      175.60001       57.60000      208.89999       55.40000
    2   22   28      251.20000       44.60000      261.39999       45.60000
    2   22   31      561.20001       20.20000      584.29999       21.00000
    2   22   34      275.50000       42.20000      261.10001       43.40000
    2   22   37      423.60001       25.60000      390.39999       29.60000
    2   22   40      463.29999       23.40000      470.79999       24.10000
    2   22   43      408.60001       27.20000      250.70000       51.10000
    2   22   46       82.50000       40.50000      149.30000       56.60000
    2   23  -48      294.50000       32.70000      285.10001       31.30000
    2   23  -45      205.00000       46.20000      202.20000       45.80000
    2   23  -42      349.20001       25.90000      298.29999       30.00000
    2   23  -39      170.50000       49.00000      241.39999       36.00000
    2   23  -36       64.10000       32.10000       63.10000       31.50000
    2   23  -33      136.50000       49.30000      230.30000       38.20000
    2   23  -30      130.80000       48.50000       96.50000       42.80000
    2   23  -27      437.79999       20.20000      509.29999       16.90000
    2   23  -24      297.70001       30.20000      199.00000       43.30000
    2   23  -21      206.10001       44.50000      187.00000       45.50000
    2   23  -18      338.89999       27.90000      270.29999       31.90000
    2   23  -15      779.90002       13.80000      766.40002       12.80000
    2   23  -12     1049.00000       12.00000     1043.00000       11.70000
    2   23   -9      631.50000       16.00000      627.70001       14.90000
    2   23   -6      671.00000       15.30000      696.70001       13.90000
    2   23   -3      334.60001       27.50000      453.10001       18.60000
    2   23    0      545.70001       16.10000      523.90002       15.20000
    2   23    3      285.20001       28.50000      211.10001       35.20000
    2   23    6      195.50000       40.20000      170.39999       40.10000
    2   23    9      535.70001       16.70000      520.09998       12.90000
    2   23   12      174.50000       59.30000      103.60000       48.30000
    2   23   15      166.39999       58.00000      102.70000       48.00000
    2   23   18      801.09998       16.80000      816.20001       16.80000
    2   23   21      438.10001       26.40000      375.29999       31.90000
    2   23   24      465.70001       25.70000      504.39999       25.00000
    2   23   27      539.90002       21.80000      553.90002       21.90000
    2   23   30      180.20000       54.20000      153.70000       56.80000
    2   23   33      511.00000       21.80000      482.20001       24.00000
    2   23   36      426.20001       26.10000      420.60001       26.90000
    2   23   39      151.10001       54.60000      104.50000       47.80000
    2   23   42      218.89999       51.90000      261.89999       48.40000
    2   23   45      136.39999       56.40000      160.60001       61.70000
    2   24  -46      171.50000       50.50000      211.39999       43.60000
    2   24  -43      208.60001       45.00000      125.20000       49.60000
    2   24  -40      447.29999       21.00000      448.60001       20.40000
    2   24  -37       77.70000       37.40000      137.60001       49.00000
    2   24  -31      666.00000       14.60000      678.79999       13.60000
    2   24  -28      514.90002       17.10000      491.70001       17.90000
    2   24  -25      305.50000       28.80000      255.10001       33.70000
    2   24  -22      227.10001       40.00000      178.00000       45.60000
    2   24  -19      296.10001       30.40000      329.10001       25.90000
    2   24  -16      159.89999       50.30000       91.00000       41.70000
    2   24  -13      364.10001       24.70000      407.00000       20.60000
    2   24  -10      225.60001       41.70000      134.20000       48.10000
    2   24   -7      605.79999       15.60000      619.59998       14.40000
    2   24   -4      480.29999       18.50000      500.20001       16.40000
    2   24   -1      405.79999       20.60000      414.00000       18.40000
    2   24    2      125.20000       47.30000      162.20000       43.00000
    2   24    5      549.50000       14.80000      603.40002       12.40000
    2   24    8      774.50000       11.40000      753.50000       10.80000
    2   24   11      210.60001       56.60000      300.70001       42.30000
    2   24   14      491.79999       25.10000      555.70001       22.40000
    2   24   17      283.89999       41.80000      332.20001       34.90000
    2   24   20      198.89999       56.40000      193.50000       57.40000
    2   24   23      179.50000       54.90000      106.70000       48.30000
    2   24   26      504.10001       22.80000      465.79999       25.30000
    2   24   29      147.00000       55.70000      113.90000       50.10000
    2   24   32      426.60001       27.00000      376.29999       29.60000
    2   24   35      349.89999       31.70000      340.50000       32.90000
    2   24   38      104.60000       47.80000      101.50000       47.60000
    2   24   41      176.50000       57.10000      226.70000       56.50000
    2   24   44      117.40000       51.20000      131.30000       56.30000
    2   25  -44      192.39999       47.70000      197.20000       46.10000
    2   25  -41      137.30000       50.30000       91.80000       42.30000
    2   25  -38      344.39999       26.80000      319.89999       27.70000
    2   25  -35       83.70000       39.70000       63.20000       31.60000
    2   25  -32      432.50000       21.20000      402.79999       21.10000
    2   25  -29      261.89999       38.10000      227.70000       38.00000
    2   25  -26      264.00000       33.60000      243.39999       35.50000
    2   25  -23      278.39999       32.00000      272.89999       30.50000
    2   25  -20      160.30000       49.90000      229.70000       36.80000
    2   25  -17      159.20000       49.80000      205.30000       40.50000
    2   25  -14      226.50000       41.20000      292.89999       28.40000
    2   25  -11      122.90000       48.50000      232.60001       35.60000
    2   25   -8      502.60001       18.20000      503.20001       16.10000
    2   25   -5      425.50000       20.50000      433.60001       17.80000
    2   25   -2      773.29999       12.60000      793.50000       11.40000
    2   25    1      273.00000       29.80000      235.20000       29.90000
    2   25    4      103.80000       43.50000       85.40000       38.30000
    2   25    7      412.20001       19.00000      425.89999       15.60000
    2   25   10      756.79999       17.70000      729.90002       17.80000
    2   25   13      818.09998       16.90000      830.09998       16.70000
    2   25   16      227.60001       51.20000      222.00000       53.90000
    2   25   19      500.79999       24.50000      533.20001       23.20000
    2   25   22      355.29999       31.40000      408.50000       29.00000
    2   25   25      211.00000       53.20000      210.00000       53.60000
    2   25   28      129.39999       53.20000      151.20000       56.70000
    2   25   31       88.80000       42.70000       82.80000       40.40000
    2   25   34      109.30000       48.70000       84.40000       41.10000
    2   25   37      417.29999       28.80000      410.20001       32.00000
    2   25   40      161.60001       58.30000      152.70000       59.70000
    2   26  -42      558.09998       17.40000      544.70001       17.30000
    2   26  -39      269.10001       35.50000      384.60001       23.80000
    2   26  -36      535.40002       17.90000      555.50000       17.30000
    2   26  -33      303.20001       30.00000      319.89999       27.20000
    2   26  -30      430.20001       21.00000      398.89999       21.70000
    2   26  -27       77.70000       37.60000       77.10000       37.20000
    2   26  -24      201.00000       45.70000      146.39999       48.70000
    2   26  -21      116.90000       47.70000      120.40000       47.00000
    2   26  -18      411.70001       21.80000      464.50000       18.20000
    2   26  -15      219.30000       39.20000      176.80000       43.80000
    2   26  -12      291.79999       29.60000      310.29999       25.50000
    2   26   -9      711.00000       14.10000      753.59998       12.10000
    2   26   -6      130.39999       48.70000      138.89999       46.10000
    2   26   -3     1031.00000       11.40000      982.79999       11.00000
    2   26    0      621.50000       13.80000      642.00000       12.40000
    2   26    3      616.59998       13.60000      591.59998       12.90000
    2   26    6      704.00000       12.30000      675.90002       12.10000
    2   26    9      540.40002       22.10000      600.00000       24.00000
    2   26   12      351.29999       34.90000      404.79999       30.00000
    2   26   15      117.60000       51.30000      135.70000       55.10000
    2   26   18      375.70001       31.00000      472.39999       25.80000
    2   26   21      608.50000       20.00000      587.59998       20.90000
    2   26   24      214.39999       51.30000      147.39999       55.80000
    2   26   27      184.30000       57.20000      123.10000       52.30000
    2   26   30      335.50000       33.80000      282.79999       40.00000
    2   26   33      544.70001       21.20000      517.79999       25.00000
    2   26   36      543.09998       21.70000      563.09998       24.40000
    2   26   39      159.00000       58.30000      122.80000       54.60000
    2   27  -37       74.60000       36.60000      121.90000       49.00000
    2   27  -34      111.20000       47.00000       83.70000       39.80000
    2   27  -31      293.79999       32.50000      280.29999       32.50000
    2   27  -28      145.50000       50.00000      275.20001       31.60000
    2   27  -25      179.60001       48.20000      212.00000       42.00000
    2   27  -22      191.60001       47.70000      126.80000       48.60000
    2   27  -19       78.90000       38.00000      125.50000       47.10000
    2   27  -16      340.00000       26.10000      315.29999       25.60000
    2   27  -13      218.39999       39.50000      228.80000       35.20000
    2   27  -10      162.10001       48.10000      209.70000       37.50000
    2   27   -7      388.20001       22.10000      441.10001       17.10000
    2   27   -4      614.29999       14.90000      618.59998       13.60000
    2   27   -1      212.00000       38.90000      118.70000       44.20000
    2   27    2      812.59998       11.60000      769.79999       11.00000
    2   27    5      502.70001       15.60000      497.50000       14.00000
    2   27    8      195.89999       32.00000      210.89999       38.10000
    2   27   11      146.50000       56.20000      302.60001       39.00000
    2   27   14      304.39999       38.40000      297.20001       40.00000
    2   27   17      220.00000       54.00000      281.10001       42.10000
    2   27   20      397.10001       28.70000      468.89999       25.00000
    2   27   23      229.80000       49.90000      141.20000       62.40000
    2   27   26      390.39999       30.80000      430.89999       25.00000
    2   27   29      266.60001       45.50000      252.39999       47.10000
    2   27   32      696.90002       18.30000      669.20001       21.10000
    2   27   35      528.50000       23.00000      527.20001       25.60000
    2   27   38      157.89999       58.60000      312.39999       50.70000
    2   28  -35      163.60001       50.70000       74.90000       36.30000
    2   28  -32       95.90000       43.80000      104.80000       45.80000
    2   28  -29      366.70001       26.50000      353.50000       26.80000
    2   28  -26      963.40002       12.60000      972.09998       12.00000
    2   28  -23      250.80000       38.60000      329.79999       25.70000
    2   28  -20      304.39999       30.60000      262.89999       32.90000
    2   28  -17      278.89999       34.20000      350.29999       24.70000
    2   28  -14      811.90002       12.80000      841.50000       11.70000
    2   28  -11       82.10000       39.10000      145.39999       47.20000
    2   28   -8       83.70000       39.60000      109.40000       43.90000
    2   28   -5      131.50000       48.30000      107.40000       44.20000
    2   28   -2      435.29999       19.80000      480.89999       16.10000
    2   28    1      352.50000       22.50000      387.00000       18.70000
    2   28    4      509.70001       15.60000      509.39999       14.10000
    2   28    7      133.50000       44.80000      146.10001       44.00000
    2   28   10      103.80000       47.80000      128.70000       53.20000
    2   28   13      374.50000       32.60000      445.70001       27.50000
    2   28   16      708.79999       18.10000      685.70001       18.50000
    2   28   19      313.20001       36.40000      311.89999       38.00000
    2   28   22      458.89999       26.00000      468.20001       28.00000
    2   28   25      293.39999       43.70000      340.60001       35.80000
    2   28   28      693.00000       20.10000      699.29999       20.40000
    2   28   31       89.90000       43.30000      101.10000       47.40000
    2   28   34      533.79999       25.60000      508.89999       26.20000
    2   29  -33      295.20001       33.40000      304.10001       29.50000
    2   29  -30       86.00000       40.90000      115.10000       47.60000
    2   29  -27      161.89999       52.40000      156.10001       51.10000
    2   29  -24      473.29999       20.60000      516.29999       18.70000
    2   29  -21       98.60000       44.40000      123.90000       48.00000
    2   29  -18      152.20000       51.60000      114.20000       46.00000
    2   29  -15      615.59998       15.40000      638.20001       14.40000
    2   29  -12      215.00000       43.50000      292.10001       28.50000
    2   29   -9      337.60001       26.80000      347.10001       23.00000
    2   29   -6      269.00000       33.00000      358.79999       21.60000
    2   29   -3      737.70001       12.60000      748.70001       12.10000
    2   29    0      351.29999       23.80000      286.89999       26.10000
    2   29    3      461.50000       17.90000      435.00000       18.30000
    2   29    6      256.70001       30.10000      274.29999       26.20000
    2   29    9      155.00000       57.10000      266.89999       47.30000
    2   29   12       75.50000       37.80000       94.60000       44.90000
    2   29   15      456.20001       26.60000      373.50000       35.00000
    2   29   18      243.00000       51.10000      258.00000       50.30000
    2   29   21      167.10001       58.70000      115.00000       51.20000
    2   29   24      313.60001       41.00000      343.70001       37.40000
    2   29   27      404.00000       31.60000      316.50000       42.50000
    2   29   30      202.20000       55.00000      235.70000       55.90000
    2   30  -28      527.29999       18.60000      575.50000       17.30000
    2   30  -25       98.10000       44.60000       93.40000       42.90000
    2   30  -22      141.10001       51.70000      102.80000       45.30000
    2   30  -19      351.10001       27.50000      354.00000       26.70000
    2   30  -16      295.79999       33.80000      269.70001       33.10000
    2   30  -13      214.39999       54.60000      274.29999       45.10000
    2   30  -10      145.80000       50.00000       92.60000       41.70000
    2   30   -7      188.30000       48.80000      193.10001       43.00000
    2   30   -4      312.70001       27.90000      318.39999       23.50000
    2   30   -1      309.00000       26.90000      291.29999       24.90000
    2   30    2      325.39999       24.70000      256.70001       29.90000
    2   30    5      292.39999       25.90000      338.29999       23.20000
    2   30    8      175.30000       57.20000      139.20000       54.80000
    2   30   11       89.30000       43.30000       98.00000       45.80000
    2   30   17      252.50000       53.30000      329.29999       37.80000
    2   30   20      346.20001       36.50000      412.29999       31.90000
    2   30   23      102.10000       47.90000      139.50000       57.50000
    2   30   26      312.29999       40.20000      217.20000       58.10000
    2   30   29      419.20001       25.60000      442.39999       26.80000
    2   31  -26      159.00000       50.80000      162.60001       48.60000
    2   31  -23      240.20000       40.70000      319.20001       28.20000
    2   31  -20      197.70000       48.20000      212.50000       41.90000
    2   31  -17      116.20000       48.80000      135.39999       49.10000
    2   31  -14      285.29999       35.80000      321.79999       27.70000
    2   31  -11      358.89999       28.40000      364.79999       24.40000
    2   31   -8      364.50000       27.00000      384.39999       23.50000
    2   31   -5       80.70000       38.70000       84.80000       39.70000
    2   31   -2      518.79999       18.10000      549.59998       15.40000
    2   31    1      311.79999       28.80000      304.10001       26.50000
    2   31    4      188.30000       42.90000      184.30000       42.00000
    2   31    7      110.90000       50.70000       52.50000       26.20000
    2   31   10      271.20001       46.80000      244.00000       51.20000
    2   31   13      288.10001       45.80000      321.00000       39.20000
    2   31   16      436.50000       29.80000      380.60001       32.60000
    2   31   19      102.30000       47.70000       90.70000       43.90000
    2   31   22      111.60000       50.60000      206.50000       55.70000
    2   31   25      266.50000       45.70000      138.60001       57.10000
    2   32  -21      399.39999       24.00000      382.60001       22.60000
    2   32  -18      235.00000       40.30000      113.70000       46.00000
    2   32  -15      547.29999       18.20000      545.40002       16.50000
    2   32  -12      424.39999       22.10000      473.79999       18.60000
    2   32   -9      346.50000       28.40000      360.70001       25.70000
    2   32   -6      132.70000       50.70000      127.50000       48.00000
    2   32   -3      394.39999       25.20000      387.70001       22.20000
    2   32    0      268.70001       34.20000      333.70001       25.20000
    2   32    3      139.20000       50.00000      190.70000       43.10000
    2   32    6      290.00000       20.90000      295.29999       20.30000
    2   32    9      100.60000       47.30000      103.80000       47.80000
    2   32   12      346.29999       38.10000      311.39999       38.80000
    2   32   15      551.90002       23.60000      572.79999       22.60000
    2   32   18      182.30000       57.50000      103.80000       48.40000
    2   32   21      372.89999       32.60000      377.50000       34.20000
    2   33  -13       72.50000       35.70000       71.40000       34.90000
    2   33  -10      160.30000       50.50000       78.60000       37.30000
    2   33   -7      125.00000       49.10000      104.10000       44.40000
    2   33   -4       84.10000       39.60000       75.00000       36.10000
    2   33   -1      105.20000       45.40000       99.10000       43.60000
    2   33    2      345.10001       24.60000      330.39999       23.50000
    2   33    5      116.40000       51.80000       66.30000       31.80000
    2   33    8      177.80000       58.50000      250.80000       48.90000
    2   33   11      187.70000       57.30000      155.70000       57.00000
    2   33   14      591.29999       22.70000      609.50000       20.60000
    3    1  -64       63.70000       31.90000       98.80000       43.50000
    3    1  -61      641.90002       14.80000      642.29999       14.20000
    3    1  -58      350.00000       23.90000      359.79999       23.00000
    3    1  -55      514.59998       15.60000      519.40002       15.40000
    3    1  -52      426.10001       18.80000      431.50000       18.10000
    3    1  -49      422.00000       19.90000      424.89999       19.30000
    3    1  -46     1091.00000       11.20000     1052.00000       11.20000
    3    1  -43     1376.00000       11.70000     1380.00000       11.60000
    3    1  -40     1310.00000       11.60000     1312.00000       11.60000
    3    1  -37      636.00000       16.00000      661.09998       13.70000
    3    1  -34     1039.00000        9.90000     1106.00000       10.10000
    3    1  -31     2902.00000       19.40000     2918.00000       19.50000
    3    1  -28      698.20001        9.40000      742.29999        8.60000
    3    1  -25      698.20001        8.80000      657.70001        8.40000
    3    1  -22     1460.00000       10.30000     1533.00000       10.60000
    3    1  -19     2063.00000       13.80000     2088.00000       14.00000
    3    1  -16      227.20000       14.50000      246.50000       11.80000
    3    1  -13     1064.00000        9.30000     1120.00000        7.90000
    3    1  -10      640.09998        5.60000      628.00000        5.50000
    3    1   -7      871.79999        6.30000      847.40002        6.20000
    3    1   -4     1356.00000        9.10000     1316.00000        8.90000
    3    1   -1     1753.00000       12.70000     1672.00000       11.10000
    3    1    2     1215.00000        8.20000     1212.00000        8.20000
    3    1    5     1996.00000       13.20000     1933.00000       12.80000
    3    1    8     1301.00000        8.80000     1242.00000        9.30000
    3    1   11      480.20001        5.80000      451.50000        6.00000
    3    1   14     1083.00000        7.80000     1075.00000        7.70000
    3    1   17     1071.00000        7.90000     1165.00000       20.90000
    3    1   20     1637.00000       11.20000     1559.00000       10.70000
    3    1   23     1092.00000        8.40000     1055.00000        8.30000
    3    1   26      914.70001        8.20000      860.29999       10.10000
    3    1   29     1197.00000        9.40000     1164.00000        9.30000
    3    1   32     1179.00000        9.80000     1211.00000        9.90000
    3    1   35     1033.00000       10.40000     1020.00000       10.30000
    3    1   38      567.59998       16.60000      568.90002       16.50000
    3    1   41      807.50000       12.50000      828.29999       12.40000
    3    1   44      747.29999       13.10000      701.90002       13.40000
    3    1   47      625.90002       14.10000      671.09998       13.40000
    3    1   50       94.20000       41.70000      173.39999       45.00000
    3    1   53      577.70001       14.20000      580.90002       14.00000
    3    1   56      269.10001       29.10000      306.20001       25.80000
    3    1   59      377.39999       21.70000      339.70001       24.40000
    3    1   62      265.50000       32.60000      259.39999       33.90000
    3    1   65      512.90002       16.80000      512.00000       18.50000
    3    2  -65      441.60001       20.20000      419.10001       20.40000
    3    2  -62      367.89999       26.00000      357.60001       24.20000
    3    2  -59      355.39999       23.90000      357.29999       22.80000
    3    2  -56      275.10001       28.90000      298.50000       25.20000
    3    2  -53      120.20000       45.80000      106.40000       43.70000
    3    2  -50      917.29999       11.40000      856.29999       11.60000
    3    2  -47      453.39999       18.60000      525.70001       16.10000
    3    2  -44     1381.00000       11.70000     1324.00000       11.40000
    3    2  -41     1178.00000       11.40000     1117.00000       11.40000
    3    2  -38      364.70001       24.40000      316.50000       27.60000
    3    2  -35      510.29999       16.40000      533.40002       14.40000
    3    2  -32      263.70001       23.20000      299.79999       20.40000
    3    2  -29      956.59998        8.80000      930.70001        8.80000
    3    2  -23      688.79999        7.80000      602.40002       20.90000
    3    2  -20      936.20001       10.80000     1005.00000        8.60000
    3    2  -11     1124.00000        7.90000     1159.00000        8.10000
    3    2   -8      941.90002        6.80000     1016.00000       18.00000
    3    2   -5     1187.00000        8.10000     1181.00000        8.10000
    3    2   -2     1014.00000        7.10000     1013.00000        7.10000
    3    2    4      623.59998        7.50000      651.70001        6.40000
    3    2    7      605.50000        5.50000      568.59998        5.40000
    3    2   10      775.00000        6.10000      731.50000        6.00000
    3    2   13     2006.00000       13.40000     2042.00000       13.60000
    3    2   16      441.29999        9.70000      480.50000        9.00000
    3    2   22      337.29999       11.80000      297.50000       13.10000
    3    2   25      353.70001       13.60000      396.79999       14.60000
    3    2   28     1661.00000       11.70000     1729.00000       12.00000
    3    2   31      850.29999        9.40000      809.50000        9.40000
    3    2   34     1012.00000       12.60000      945.79999       12.40000
    3    2   37      452.39999       20.00000      544.29999       16.60000
    3    2   40      877.40002       12.10000      864.40002       13.60000
    3    2   43      257.10001       33.50000      339.89999       25.30000
    3    2   46      742.90002       12.60000      712.59998       13.20000
    3    2   49     1455.00000       11.80000     1461.00000       11.70000
    3    2   52      369.89999       21.20000      347.50000       22.90000
    3    2   55     1062.00000       10.90000     1056.00000       10.80000
    3    2   58      226.89999       36.50000      121.40000       46.60000
    3    2   61      474.70001       17.70000      506.60001       19.90000
    3    2   64       96.20000       43.10000       98.50000       44.10000
    3    3  -66       65.60000       32.70000       86.50000       40.10000
    3    3  -63      271.29999       33.30000      248.80000       36.50000
    3    3  -60      296.70001       28.40000      377.50000       22.10000
    3    3  -57      518.50000       16.60000      509.00000       16.20000
    3    3  -54      560.50000       14.60000      561.20001       14.60000
    3    3  -51      599.79999       14.10000      575.79999       14.50000
    3    3  -48      183.89999       43.90000      108.20000       44.60000
    3    3  -45      703.40002       13.10000      733.00000       12.70000
    3    3  -42     1478.00000       11.90000     1486.00000       12.00000
    3    3  -39     1179.00000       11.40000     1160.00000       11.30000
    3    3  -36     1348.00000       12.40000     1380.00000       11.40000
    3    3  -33      787.29999       10.30000      822.40002       10.20000
    3    3  -30      784.09998        9.30000      753.40002        9.40000
    3    3  -27      154.00000       31.40000      159.10001       30.40000
    3    3  -24     1718.00000       11.90000     1760.00000       12.10000
    3    3  -21      812.70001        7.60000      790.09998        7.50000
    3    3  -18      814.29999        7.10000      791.70001        7.20000
    3    3  -15     1292.00000        9.10000     1325.00000        9.30000
    3    3  -12      607.79999        6.20000      615.79999        6.10000
    3    3   -9     1841.00000       12.30000     1792.00000       12.00000
    3    3   -6     1411.00000        9.60000     1436.00000        9.70000
    3    3   -3     1765.00000       11.80000     1833.00000       12.20000
    3    3    0     2318.00000       15.30000     2304.00000       15.20000
    3    3    3     1518.00000       17.70000     1413.00000        9.50000
    3    3    6     1956.00000       13.00000     1992.00000       13.20000
    3    3    9      807.79999       10.90000      755.90002        6.70000
    3    3   12     1693.00000       11.40000     1627.00000       11.00000
    3    3   15      979.70001        7.50000      953.79999        7.30000
    3    3   18     1134.00000        8.40000     1146.00000        8.50000
    3    3   21     1057.00000        9.00000     1126.00000        9.30000
    3    3   24     1220.00000        9.20000     1210.00000        9.10000
    3    3   27      811.40002        8.50000      777.20001        8.50000
    3    3   30     1013.00000        9.10000     1021.00000        9.20000
    3    3   33      871.09998       11.10000      925.40002        9.90000
    3    3   36      758.20001       12.50000      764.40002       12.50000
    3    3   39      576.79999       15.80000      539.40002       17.30000
    3    3   42      841.29999       12.10000      833.90002       12.50000
    3    3   45      607.90002       14.70000      596.29999       14.90000
    3    3   48      535.70001       15.70000      623.20001       14.00000
    3    3   51      550.40002       14.80000      542.70001       15.30000
    3    3   54      249.89999       30.80000      301.20001       25.70000
    3    3   57      308.60001       26.00000      357.89999       22.70000
    3    3   60      445.39999       18.60000      410.10001       23.10000
    3    3   63      115.80000       47.70000       97.10000       43.80000
    3    3   66      274.20001       30.10000      257.29999       35.90000
    3    4  -64      395.89999       23.00000      410.70001       21.40000
    3    4  -61      177.80000       47.60000      201.60001       42.50000
    3    4  -58       73.90000       35.70000       82.60000       38.50000
    3    4  -55      875.20001       11.60000      886.70001       11.40000
    3    4  -52      293.20001       26.90000      184.20000       42.30000
    3    4  -49      603.20001       14.00000      604.20001       13.60000
    3    4  -46      571.70001       15.30000      547.70001       15.40000
    3    4  -43      213.00000       40.40000      182.20000       44.80000
    3    4  -40      707.40002       13.70000      642.09998       14.30000
    3    4  -37     2143.00000       16.60000     2131.00000       15.10000
    3    4  -34      904.40002       10.60000      844.09998       11.70000
    3    4  -31      805.20001       10.40000      833.79999        9.60000
    3    4  -28     1894.00000       13.10000     1946.00000       13.40000
    3    4  -25     2099.00000       14.20000     2088.00000       14.10000
    3    4  -22      523.70001        9.00000      474.00000        9.40000
    3    4  -19     1261.00000        9.10000     1354.00000       13.60000
    3    4  -16     1066.00000        8.00000     1075.00000        8.10000
    3    4  -13      955.00000        7.40000      939.00000        7.30000
    3    4  -10     2548.00000       16.90000     2627.00000       17.40000
    3    4   -7     1304.00000        9.00000     1315.00000        9.10000
    3    4   -4      448.39999        7.00000      459.39999        6.30000
    3    4   -1     3184.00000       21.00000     3131.00000       20.60000
    3    4    2     2030.00000       13.50000     2026.00000       13.40000
    3    4    5      581.09998        8.50000      574.00000        6.50000
    3    4    8      433.20001        6.50000      437.89999        6.30000
    3    4   11     1419.00000        9.70000     1392.00000        9.60000
    3    4   14      642.50000        6.70000      621.09998        6.70000
    3    4   17      640.70001        7.10000      606.59998        7.30000
    3    4   20     1566.00000       10.80000     1560.00000       10.80000
    3    4   26     2711.00000       18.10000     2729.00000       18.20000
    3    4   29      625.00000       10.00000      650.09998        9.80000
    3    4   32     1030.00000        9.80000      974.70001        9.80000
    3    4   35      737.09998       12.30000      787.59998       11.70000
    3    4   38       79.80000       38.10000       87.40000       40.80000
    3    4   41      244.39999       35.50000      294.39999       29.50000
    3    4   44      807.90002       12.00000      801.70001       12.40000
    3    4   47      231.30000       35.80000      250.10001       32.50000
    3    4   50      491.89999       16.40000      472.50000       17.40000
    3    4   53      554.09998       14.50000      557.00000       14.50000
    3    4   56      659.79999       12.70000      677.09998       13.10000
    3    4   59      161.00000       46.90000      191.20000       42.80000
    3    4   62      355.29999       23.80000      360.10001       25.20000
    3    4   65      198.39999       42.70000      171.39999       47.70000
    3    5  -65       78.10000       37.50000      119.10000       46.40000
    3    5  -62      162.00000       49.60000      136.00000       50.00000
    3    5  -59       86.00000       39.90000      100.60000       43.50000
    3    5  -56      749.20001       12.50000      728.20001       12.60000
    3    5  -53     1095.00000       10.90000     1083.00000       10.80000
    3    5  -50      636.20001       13.80000      672.70001       12.90000
    3    5  -47      456.00000       18.30000      460.00000       17.70000
    3    5  -44     1019.00000       11.30000     1017.00000       11.10000
    3    5  -41      238.70000       37.20000      172.80000       47.90000
    3    5  -38      736.29999       13.50000      690.29999       13.80000
    3    5  -35      481.20001       17.80000      520.59998       16.40000
    3    5  -32      603.00000       12.10000      637.50000       11.60000
    3    5  -29     1471.00000       10.90000     1456.00000       10.80000
    3    5  -26      162.70000       30.90000       99.40000       36.70000
    3    5  -23      840.29999        8.10000      827.79999        8.00000
    3    5  -20     1466.00000       10.40000     1482.00000       10.40000
    3    5  -17      187.70000       18.90000      195.10001       18.90000
    3    5  -14      394.50000        8.90000      425.79999        9.40000
    3    5  -11     1362.00000        9.50000     1383.00000        9.60000
    3    5   -8      730.70001        6.60000      735.70001        6.60000
    3    5   -5     1713.00000       11.60000     1712.00000       11.50000
    3    5   -2      461.29999        6.60000      415.50000        9.80000
    3    5    1      840.29999        6.60000      849.70001        6.60000
    3    5    4     1874.00000       12.50000     1873.00000       12.50000
    3    5    7     1505.00000       10.20000     1533.00000       10.40000
    3    5   10     1974.00000       13.20000     1954.00000       13.10000
    3    5   13      202.70000       14.20000      217.89999       13.40000
    3    5   16      316.50000       10.60000      311.20001       10.90000
    3    5   19      514.90002        8.40000      507.60001        8.30000
    3    5   22      388.60001       11.20000      454.50000       11.80000
    3    5   25      514.09998       10.00000      540.50000        9.60000
    3    5   28     1271.00000        9.90000     1222.00000        9.70000
    3    5   31      614.20001       11.20000      630.20001       11.10000
    3    5   34      557.29999       14.30000      581.40002       14.00000
    3    5   37      785.79999       12.90000      801.00000       12.70000
    3    5   40      688.90002       13.80000      676.40002       14.10000
    3    5   43      589.09998       14.80000      590.59998       15.20000
    3    5   46     1140.00000       11.10000     1134.00000       11.10000
    3    5   49     1485.00000       11.90000     1501.00000       11.90000
    3    5   52      508.89999       15.90000      517.29999       15.60000
    3    5   55      526.79999       15.50000      500.10001       16.80000
    3    5   58      100.90000       43.50000      192.00000       43.80000
    3    5   61      512.59998       16.80000      518.29999       17.60000
    3    5   64      118.00000       46.90000      111.80000       46.20000
    3    6  -63      304.29999       29.30000      184.50000       47.20000
    3    6  -60      657.29999       14.80000      690.40002       13.80000
    3    6  -57      376.39999       21.20000      353.89999       22.00000
    3    6  -54      374.50000       21.40000      317.79999       24.40000
    3    6  -51      177.39999       44.80000      214.70000       37.10000
    3    6  -48     1081.00000       11.10000     1089.00000       10.90000
    3    6  -45      670.50000       13.60000      670.00000       13.70000
    3    6  -42      498.70001       17.50000      519.00000       17.00000
    3    6  -39      348.29999       25.50000      403.29999       21.60000
    3    6  -36     1977.00000       14.20000     1973.00000       14.20000
    3    6  -33      336.10001       22.80000      294.00000       25.50000
    3    6  -30      230.60001       27.80000      259.29999       24.80000
    3    6  -27      238.30000       22.80000      286.79999       18.60000
    3    6  -24     1272.00000        9.60000     1319.00000        9.80000
    3    6  -21      577.20001        8.90000      540.29999        9.20000
    3    6  -18     1705.00000       12.80000     1603.00000       11.10000
    3    6  -15     1794.00000       12.20000     1865.00000       12.60000
    3    6  -12      286.00000       17.80000      194.30000       18.00000
    3    6   -9      157.00000       21.00000      170.70000       18.60000
    3    6   -6     1713.00000       11.60000     1683.00000       11.40000
    3    6   -3      802.00000        6.80000      859.59998        8.30000
    3    6    0     1495.00000       10.20000     1470.00000       10.10000
    3    6    3     1264.00000        8.80000     1281.00000        8.90000
    3    6    6      429.50000        9.50000      444.79999        6.80000
    3    6    9     1759.00000       13.10000     1702.00000       11.50000
    3    6   15      685.20001        7.00000      724.09998        8.90000
    3    6   18      345.10001       10.90000      417.89999        9.20000
    3    6   21     1879.00000       12.80000     1915.00000       13.10000
    3    6   24      679.90002        8.60000      714.29999        8.40000
    3    6   27     1579.00000       11.30000     1635.00000       11.60000
    3    6   30     1898.00000       13.20000     1881.00000       13.20000
    3    6   33      121.90000       44.70000      194.89999       38.00000
    3    6   36     1060.00000       11.40000     1097.00000       11.50000
    3    6   39      521.50000       17.00000      489.20001       18.40000
    3    6   42      793.90002       12.00000      811.59998       12.50000
    3    6   45      411.00000       19.90000      483.70001       17.10000
    3    6   48     1181.00000       11.00000     1192.00000       11.10000
    3    6   51      548.70001       15.00000      574.50000       14.60000
    3    6   54      408.20001       19.50000      395.50000       23.70000
    3    6   57      129.50000       47.30000      102.00000       44.10000
    3    6   60      515.40002       16.60000      565.09998       16.60000
    3    6   63      106.40000       45.10000      160.70000       50.70000
    3    7  -64      174.60001       45.70000      221.89999       40.80000
    3    7  -61      541.20001       17.00000      477.50000       19.30000
    3    7  -58      212.20000       40.20000      134.30000       47.30000
    3    7  -55     1115.00000       11.10000     1099.00000       11.10000
    3    7  -52      259.79999       30.80000      320.89999       25.40000
    3    7  -49       80.90000       38.10000       83.30000       38.50000
    3    7  -46     1258.00000       11.30000     1216.00000       11.20000
    3    7  -43      800.50000       12.40000      866.79999       11.60000
    3    7  -40      568.50000       16.20000      564.70001       16.00000
    3    7  -37     1427.00000       11.90000     1416.00000       11.80000
    3    7  -34      566.90002       16.00000      516.29999       16.90000
    3    7  -31      787.29999       11.60000      875.70001       18.10000
    3    7  -28     1096.00000        9.70000     1105.00000        9.60000
    3    7  -25      624.09998       25.80000      697.90002        9.30000
    3    7  -22     1500.00000       10.70000     1566.00000       11.10000
    3    7  -19      345.89999       13.10000      353.70001       12.80000
    3    7  -16      732.79999        7.80000      776.70001        7.80000
    3    7  -13      383.29999       10.30000      314.10001       12.50000
    3    7  -10      521.90002       10.20000      466.60001        8.60000
    3    7   -7     1230.00000        8.90000     1253.00000        9.10000
    3    7   -4     1683.00000       11.40000     1679.00000       11.40000
    3    7   -1     1465.00000       14.10000     1382.00000       11.80000
    3    7    2     1079.00000        8.00000     1029.00000       11.10000
    3    7    5     1139.00000        8.30000     1134.00000        8.20000
    3    7    8      920.20001        7.30000      932.09998        7.30000
    3    7   11     1067.00000        8.70000     1008.00000       11.70000
    3    7   14      829.59998       16.00000      757.29999        8.20000
    3    7   17      876.00000       12.00000      939.90002        8.50000
    3    7   20     2628.00000       17.50000     2569.00000       17.10000
    3    7   23     1763.00000       12.20000     1856.00000       13.90000
    3    7   26     2196.00000       16.40000     2320.00000       17.10000
    3    7   29     1646.00000       13.00000     1619.00000       11.80000
    3    7   32      531.70001       15.40000      471.79999       15.70000
    3    7   35     2044.00000       14.60000     2052.00000       14.70000
    3    7   38     1192.00000       11.20000     1228.00000       11.40000
    3    7   41      719.59998       12.90000      760.59998       12.60000
    3    7   44     1264.00000       11.10000     1301.00000       11.30000
    3    7   47      357.89999       21.70000      351.60001       22.20000
    3    7   50      330.60001       26.70000      413.20001       23.30000
    3    7   53      656.90002       13.40000      617.29999       13.60000
    3    7   56      469.10001       17.50000      435.89999       19.20000
    3    7   59       93.20000       41.70000       86.50000       40.60000
    3    7   62       73.60000       35.80000       86.20000       40.70000
    3    8  -62      101.40000       44.00000      116.10000       47.00000
    3    8  -59      178.39999       46.00000      195.39999       43.90000
    3    8  -56       89.70000       40.80000       74.50000       35.90000
    3    8  -53      990.59998       11.30000     1017.00000       11.10000
    3    8  -50      431.89999       18.90000      457.79999       17.60000
    3    8  -47      974.40002       11.30000      958.50000       11.10000
    3    8  -44      999.50000       11.20000      989.70001       11.20000
    3    8  -41      213.89999       43.90000      197.70000       43.80000
    3    8  -38      523.09998       17.20000      464.50000       18.80000
    3    8  -35      549.70001       16.50000      552.29999       16.60000
    3    8  -32     1177.00000       11.10000     1249.00000       11.10000
    3    8  -29     1014.00000       10.00000     1050.00000       10.00000
    3    8  -26     1104.00000        9.60000     1151.00000       11.70000
    3    8  -23     1554.00000       11.20000     1577.00000       11.30000
    3    8  -20      670.00000       10.70000      733.00000        9.60000
    3    8  -17      343.10001       13.60000      413.39999       11.30000
    3    8  -14      437.39999       10.50000      418.39999       10.90000
    3    8  -11      951.09998        8.10000      912.50000        8.00000
    3    8   -8      379.20001       11.60000      437.60001        9.90000
    3    8   -5      673.59998        7.50000      660.90002        7.50000
    3    8    1      439.50000        7.90000      519.00000       21.20000
    3    8    7      864.59998       10.30000      910.70001        7.40000
    3    8   10      501.60001       24.50000      558.59998        6.40000
    3    8   13      584.20001        7.20000      600.59998        7.10000
    3    8   16     1293.00000        9.40000     1340.00000        9.70000
    3    8   19      604.40002        9.40000      647.20001        8.00000
    3    8   22     1583.00000       13.60000     1500.00000       10.80000
    3    8   25      663.00000        9.50000      642.09998        9.60000
    3    8   28     1166.00000       12.70000     1179.00000       12.00000
    3    8   31     1056.00000       10.20000     1021.00000       10.40000
    3    8   34      337.29999       25.00000      360.60001       23.90000
    3    8   37      577.50000       15.00000      595.59998       15.10000
    3    8   40      571.50000       15.00000      567.59998       15.20000
    3    8   43      362.89999       22.00000      352.39999       22.60000
    3    8   46      735.40002       11.90000      783.79999       11.60000
    3    8   49      603.70001       13.80000      664.20001       13.10000
    3    8   52      291.50000       26.90000      353.29999       22.10000
    3    8   55      146.50000       47.30000      171.00000       45.00000
    3    8   58      461.89999       18.10000      457.89999       18.90000
    3    8   61      311.10001       28.40000      325.70001       30.10000
    3    8   64      198.00000       42.90000      163.10001       48.40000
    3    9  -63      104.40000       46.50000      138.10001       53.20000
    3    9  -60      660.70001       14.30000      652.70001       14.90000
    3    9  -57      745.70001       12.80000      757.29999       12.30000
    3    9  -54      609.79999       14.20000      614.09998       14.20000
    3    9  -51      238.39999       34.80000      260.89999       31.90000
    3    9  -48      915.59998       11.40000      892.59998       11.20000
    3    9  -45      126.50000       47.40000      152.80000       47.30000
    3    9  -42      294.29999       30.40000      237.10001       35.20000
    3    9  -39      928.90002       11.50000      895.59998       12.00000
    3    9  -36      605.09998       15.30000      644.20001       14.30000
    3    9  -33     1590.00000       15.60000     1557.00000       13.50000
    3    9  -30     1240.00000       10.90000     1185.00000       10.80000
    3    9  -27      795.29999       11.40000      728.29999       10.90000
    3    9  -24     1794.00000       12.60000     1767.00000       12.50000
    3    9  -21     1958.00000       13.50000     1991.00000       13.60000
    3    9  -18     2274.00000       15.40000     2260.00000       15.20000
    3    9  -15      742.90002        9.40000      793.20001        8.30000
    3    9  -12     1069.00000        8.70000     1029.00000        8.60000
    3    9   -9     1341.00000        9.80000     1365.00000        9.90000
    3    9   -6     1223.00000        9.20000     1249.00000        9.30000
    3    9   -3      520.59998        8.40000      481.29999        8.70000
    3    9    0      751.00000       14.80000      805.70001        9.40000
    3    9    3     1069.00000        8.20000     1070.00000        8.30000
    3    9    6     1061.00000        8.20000     1011.00000        8.00000
    3    9    9      758.70001       10.10000      818.50000        8.40000
    3    9   12     1107.00000       12.10000     1070.00000        8.40000
    3    9   15     1803.00000       12.40000     1866.00000       12.80000
    3    9   18      505.50000        8.70000      447.70001       13.90000
    3    9   21     1750.00000       12.20000     1703.00000       11.90000
    3    9   24     2423.00000       16.30000     2442.00000       16.50000
    3    9   27      198.39999       29.90000      246.20000       24.30000
    3    9   30     1275.00000       10.70000     1298.00000       11.00000
    3    9   33      694.09998       13.00000      715.40002       13.20000
    3    9   36     1247.00000       11.20000     1198.00000       11.30000
    3    9   39      817.90002       11.70000      788.79999       12.10000
    3    9   42      244.89999       32.70000      188.30000       41.00000
    3    9   45      409.70001       19.10000      418.10001       22.20000
    3    9   48       88.70000       39.90000       74.60000       35.70000
    3    9   51      199.70000       39.30000       91.50000       40.70000
    3    9   54      478.10001       16.80000      444.60001       18.00000
    3    9   60      255.39999       34.70000      320.50000       27.90000
    3    9   63      157.50000       49.30000      203.30000       42.80000
    3   10  -61      152.20000       49.50000      174.10001       47.10000
    3   10  -58      295.89999       29.30000      312.60001       27.50000
    3   10  -55      395.39999       20.60000      387.89999       20.60000
    3   10  -52      575.40002       15.20000      544.90002       15.40000
    3   10  -49      552.00000       15.20000      571.00000       14.30000
    3   10  -46      724.50000       12.50000      695.90002       12.60000
    3   10  -43      627.50000       14.00000      671.79999       13.60000
    3   10  -40      474.29999       18.00000      462.20001       18.40000
    3   10  -37     1210.00000       11.40000     1164.00000       11.30000
    3   10  -34      535.59998       17.20000      569.50000       17.70000
    3   10  -31      899.50000       12.10000      859.20001       12.40000
    3   10  -28     1175.00000       10.70000     1123.00000       10.60000
    3   10  -25     2625.00000       17.70000     2575.00000       17.40000
    3   10  -22     1326.00000       10.30000     1284.00000       10.10000
    3   10  -19     3094.00000       20.50000     3060.00000       20.30000
    3   10  -16      552.09998       13.00000      495.39999       12.40000
    3   10  -13      605.70001        9.20000      563.79999        9.90000
    3   10  -10      387.79999       14.50000      293.60001       17.00000
    3   10   -7      511.70001        9.80000      551.59998        9.20000
    3   10   -4      956.29999        8.30000     1046.00000       21.80000
    3   10   -1      880.00000        7.90000      888.59998        9.00000
    3   10    2     1762.00000       12.10000     1802.00000       12.30000
    3   10    5      652.79999        7.40000      615.90002        7.50000
    3   10    8      900.40002        7.70000      910.20001        7.80000
    3   10   11      833.50000       10.70000      833.40002       11.00000
    3   10   14     2110.00000       17.60000     2110.00000       17.60000
    3   10   17      976.00000        8.90000      926.09998        8.20000
    3   10   20      730.40002        8.20000      715.50000        9.90000
    3   10   23     1889.00000       13.10000     1850.00000       12.90000
    3   10   26      774.50000       10.80000      780.59998       10.60000
    3   10   29     2393.00000       16.40000     2425.00000       16.60000
    3   10   32     1375.00000       11.50000     1329.00000       11.60000
    3   10   35     1020.00000       11.10000     1019.00000       11.40000
    3   10   38      541.00000       15.10000      533.70001       15.80000
    3   10   41      297.00000       26.20000      342.20001       22.90000
    3   10   44      972.29999       10.80000      915.70001       11.20000
    3   10   47      209.30000       36.70000      208.89999       37.20000
    3   10   50      521.79999       15.40000      474.00000       16.40000
    3   10   53      391.39999       19.80000      358.60001       22.00000
    3   10   56      381.20001       21.60000      389.79999       21.20000
    3   10   59      805.09998       12.90000      832.29999       12.50000
    3   10   62      112.40000       46.80000      147.00000       48.20000
    3   11  -62      138.50000       52.50000      187.30000       51.50000
    3   11  -59       71.60000       35.10000       91.70000       42.10000
    3   11  -56       90.80000       41.50000       92.80000       41.60000
    3   11  -53      120.90000       46.50000       88.40000       40.40000
    3   11  -50      233.60001       35.50000      259.39999       30.30000
    3   11  -47      492.89999       16.50000      484.60001       16.40000
    3   11  -44      617.90002       14.20000      608.70001       14.30000
    3   11  -41      480.20001       19.30000      468.89999       17.90000
    3   11  -38      706.70001       13.20000      745.70001       12.70000
    3   11  -35      459.79999       19.70000      415.39999       21.10000
    3   11  -32      461.50000       20.00000      495.00000       18.50000
    3   11  -29     1380.00000       11.90000     1371.00000       11.80000
    3   11  -26     1467.00000       11.50000     1463.00000       11.50000
    3   11  -23      830.50000       10.40000      847.29999       10.40000
    3   11  -20     2369.00000       16.10000     2413.00000       16.30000
    3   11  -17     1051.00000        9.30000     1054.00000        9.20000
    3   11  -14     2715.00000       18.10000     2743.00000       18.30000
    3   11  -11     1212.00000        9.60000     1241.00000        9.60000
    3   11   -8      340.60001       14.40000      362.79999       13.40000
    3   11   -5     1301.00000       10.60000     1223.00000        9.40000
    3   11   -2      486.29999        9.80000      463.79999        9.80000
    3   11    1      399.10001       10.70000      391.39999       10.70000
    3   11    4      812.29999        9.10000      855.50000        7.90000
    3   11    7      488.50000        8.10000      489.70001        7.80000
    3   11   10     1872.00000       15.90000     1876.00000       16.00000
    3   11   13     1361.00000       12.70000     1418.00000       13.00000
    3   11   16      845.29999       11.70000      835.29999       11.80000
    3   11   19     1630.00000       11.60000     1627.00000       11.60000
    3   11   22     2178.00000       14.90000     2193.00000       15.10000
    3   11   25     2207.00000       15.20000     2202.00000       16.70000
    3   11   28     1547.00000       12.00000     1533.00000       13.40000
    3   11   31       65.60000       32.50000       84.80000       39.40000
    3   11   34      680.00000       12.90000      732.40002       12.50000
    3   11   37      802.20001       11.60000      784.59998       12.10000
    3   11   40      734.70001       12.20000      749.00000       12.30000
    3   11   43      619.90002       13.30000      613.90002       13.40000
    3   11   46      424.70001       18.50000      444.70001       17.30000
    3   11   49     1030.00000       10.90000     1045.00000       10.80000
    3   11   52      279.39999       28.00000      264.70001       29.60000
    3   11   55      605.29999       14.40000      576.09998       15.30000
    3   11   58      734.00000       13.70000      743.59998       13.70000
    3   11   61      295.29999       29.70000      240.70000       35.00000
    3   12  -60      607.20001       16.50000      625.79999       15.60000
    3   12  -57      481.89999       18.40000      467.20001       19.00000
    3   12  -54      179.20000       46.00000      112.70000       45.30000
    3   12  -51      969.50000       11.40000      907.79999       11.50000
    3   12  -48      517.70001       15.50000      493.29999       16.40000
    3   12  -45      287.20001       28.00000      347.60001       22.00000
    3   12  -42      257.29999       32.20000      225.50000       37.20000
    3   12  -39     1292.00000       11.50000     1253.00000       11.20000
    3   12  -36     1446.00000       11.90000     1436.00000       11.90000
    3   12  -33      353.89999       25.80000      380.79999       24.10000
    3   12  -30      497.50000       19.10000      524.79999       17.80000
    3   12  -27     1030.00000       11.70000      995.09998       11.80000
    3   12  -24     1370.00000       11.20000     1373.00000       11.30000
    3   12  -21     1579.00000       11.80000     1513.00000       11.50000
    3   12  -18      518.70001       13.70000      559.09998       12.20000
    3   12  -15     2311.00000       15.70000     2379.00000       16.10000
    3   12   -9      854.70001       10.20000      921.70001       11.30000
    3   12   -6     1509.00000       11.00000     1520.00000       11.00000
    3   12   -3      988.20001        8.70000     1000.00000        8.80000
    3   12    0      705.40002        8.40000      647.70001       11.00000
    3   12    3     1327.00000        9.90000     1297.00000        9.80000
    3   12    6      570.90002        8.30000      527.50000        8.20000
    3   12    9     1457.00000       10.70000     1488.00000       10.90000
    3   12   12     1292.00000       12.40000     1400.00000       26.40000
    3   12   15     2320.00000       19.40000     2310.00000       19.30000
    3   12   18     2150.00000       18.20000     2170.00000       18.40000
    3   12   21     1689.00000       12.20000     1683.00000       12.20000
    3   12   24      302.00000       18.90000      312.50000       18.70000
    3   12   27      527.59998       14.50000      579.00000       13.50000
    3   12   30     1115.00000       11.00000     1091.00000       11.10000
    3   12   33      661.20001       13.30000      666.59998       13.40000
    3   12   36      419.89999       20.50000      400.79999       19.90000
    3   12   39      766.00000       11.70000      744.09998       12.00000
    3   12   42      638.90002       12.90000      635.40002       12.90000
    3   12   45      233.60001       32.10000      296.39999       25.00000
    3   12   48      454.39999       17.10000      466.20001       16.40000
    3   12   51      477.10001       17.30000      566.50000       14.20000
    3   12   54      157.39999       46.20000      274.39999       30.10000
    3   12   57      584.50000       16.50000      571.09998       16.40000
    3   12   60      316.00000       26.70000      266.20001       32.00000
    3   13  -58      302.10001       31.20000      309.70001       29.40000
    3   13  -55      197.39999       45.60000      117.90000       47.00000
    3   13  -52      149.39999       47.00000      160.80000       47.20000
    3   13  -49      499.10001       16.90000      532.29999       15.60000
    3   13  -46      678.09998       13.30000      727.40002       12.00000
    3   13  -43      473.10001       17.60000      412.10001       19.70000
    3   13  -40      758.00000       13.60000      804.29999       11.90000
    3   13  -37      848.50000       12.10000      805.79999       12.30000
    3   13  -34      260.50000       34.40000      320.89999       28.40000
    3   13  -31      324.00000       28.40000      335.10001       27.00000
    3   13  -28     1301.00000       11.90000     1311.00000       11.90000
    3   13  -25     1337.00000       11.80000     1322.00000       11.80000
    3   13  -22      326.60001       25.10000      383.20001       21.30000
    3   13  -19     1862.00000       13.30000     1800.00000       12.90000
    3   13  -16     1224.00000       10.40000     1182.00000       10.20000
    3   13  -13     1583.00000       12.90000     1624.00000       11.80000
    3   13  -10      358.89999       16.70000      349.79999       16.40000
    3   13   -7      893.09998        9.20000      904.90002        9.00000
    3   13   -4     1418.00000       10.60000     1444.00000       10.70000
    3   13   -1      443.39999       11.70000      500.39999       12.60000
    3   13    2     1434.00000       10.60000     1428.00000       10.60000
    3   13    5     1686.00000       11.90000     1682.00000       11.90000
    3   13    8     1337.00000       10.10000     1320.00000       10.00000
    3   13   11     1089.00000       12.10000     1077.00000       12.40000
    3   13   14     1790.00000       15.70000     1772.00000       15.60000
    3   13   17     1466.00000       14.00000     1504.00000       14.30000
    3   13   20      513.29999       19.90000      521.09998       19.70000
    3   13   23      829.50000       11.20000      767.29999       11.70000
    3   13   26      837.40002       12.70000      831.20001       11.10000
    3   13   29      617.79999       13.00000      633.50000       13.00000
    3   13   32      564.59998       14.40000      609.00000       13.90000
    3   13   35      458.89999       17.20000      492.70001       16.20000
    3   13   38      190.80000       39.90000      151.80000       45.50000
    3   13   41      263.39999       28.60000      322.29999       23.20000
    3   13   44      151.70000       44.40000      253.10001       29.20000
    3   13   47      125.00000       46.00000       62.90000       31.20000
    3   13   50      358.10001       21.70000      419.79999       19.10000
    3   13   53      403.60001       18.40000      429.20001       18.90000
    3   13   56      472.79999       19.50000      478.70001       18.30000
    3   13   59      395.00000       21.70000      320.00000       27.90000
    3   14  -59       87.90000       42.00000      122.70000       50.00000
    3   14  -56      113.60000       47.10000      167.39999       48.90000
    3   14  -53      263.70001       31.80000      278.89999       28.90000
    3   14  -50      109.50000       45.10000       92.50000       41.60000
    3   14  -47      938.79999       11.20000      932.90002       11.20000
    3   14  -44      299.20001       27.70000      283.89999       26.50000
    3   14  -41      343.10001       24.00000      429.29999       19.30000
    3   14  -38     1118.00000       12.30000     1150.00000       11.30000
    3   14  -35      626.29999       14.70000      636.50000       14.40000
    3   14  -32     1223.00000       11.50000     1237.00000       11.50000
    3   14  -29      418.60001       22.40000      502.10001       19.10000
    3   14  -26     1413.00000       12.30000     1466.00000       12.20000
    3   14  -23      975.50000       12.40000     1018.00000       12.10000
    3   14  -20      172.00000       47.40000      268.60001       31.50000
    3   14  -17     1284.00000       10.90000     1220.00000       10.80000
    3   14  -14      911.00000       10.50000      880.70001       10.40000
    3   14  -11      836.20001       10.40000      859.59998       10.10000
    3   14   -8     1558.00000       11.60000     1545.00000       11.40000
    3   14   -5      529.70001       12.00000      591.29999       10.70000
    3   14   -2     1193.00000        9.70000     1219.00000        9.80000
    3   14    1     1683.00000       12.00000     1627.00000       11.70000
    3   14    4     1251.00000        9.80000     1312.00000       10.10000
    3   14    7     1168.00000        9.50000     1172.00000        9.60000
    3   14   10      712.29999       14.30000      640.20001       15.70000
    3   14   13     1128.00000       12.90000     1062.00000       13.00000
    3   14   16     1114.00000       13.40000     1170.00000       13.60000
    3   14   19     1398.00000       14.30000     1401.00000       14.50000
    3   14   22     1624.00000       15.90000     1534.00000       15.60000
    3   14   25     1051.00000       10.60000     1037.00000       10.90000
    3   14   28      713.79999       12.10000      747.20001       11.50000
    3   14   31     1115.00000       10.90000     1192.00000       11.20000
    3   14   34     1273.00000       11.10000     1266.00000       11.20000
    3   14   37      465.00000       16.90000      500.60001       15.70000
    3   14   40      714.50000       12.00000      727.40002       11.80000
    3   14   43      385.50000       19.10000      382.39999       19.30000
    3   14   46      115.50000       45.10000       89.90000       40.20000
    3   14   49      366.60001       20.70000      300.20001       25.20000
    3   14   52      298.50000       25.20000      332.89999       25.70000
    3   14   55      388.79999       24.60000      435.79999       21.60000
    3   14   58      698.29999       14.20000      670.70001       14.30000
    3   15  -57      186.60001       46.80000      134.00000       49.00000
    3   15  -54      421.29999       22.10000      463.60001       19.00000
    3   15  -51      620.50000       14.10000      624.59998       13.70000
    3   15  -48      489.70001       17.50000      385.89999       21.60000
    3   15  -45      372.29999       21.90000      421.50000       19.10000
    3   15  -42      112.20000       46.00000      114.60000       45.90000
    3   15  -39      520.50000       16.30000      543.50000       15.80000
    3   15  -36      880.50000       13.00000      844.29999       12.20000
    3   15  -33      777.29999       12.90000      818.90002       12.60000
    3   15  -30     1159.00000       11.60000     1132.00000       11.70000
    3   15  -27     1363.00000       12.00000     1340.00000       12.00000
    3   15  -24     1137.00000       12.20000     1076.00000       12.20000
    3   15  -21     1750.00000       13.40000     1741.00000       13.40000
    3   15  -18      595.79999       17.80000      536.29999       17.10000
    3   15  -15     1851.00000       13.50000     1887.00000       13.70000
    3   15  -12      546.29999       15.00000      628.20001       16.20000
    3   15   -9     2118.00000       14.80000     2054.00000       14.30000
    3   15   -6     1831.00000       13.10000     1820.00000       13.00000
    3   15   -3     1363.00000       10.80000     1349.00000       10.70000
    3   15    0     1570.00000       11.60000     1498.00000       11.20000
    3   15    3     1374.00000       10.60000     1381.00000       10.60000
    3   15    6      389.79999       13.50000      407.20001       24.60000
    3   15    9     1234.00000       10.20000     1253.00000       10.30000
    3   15   12      533.70001       19.80000      578.29999       18.80000
    3   15   15     1706.00000       15.80000     1764.00000       16.20000
    3   15   18     1425.00000       14.90000     1399.00000       15.00000
    3   15   21      518.09998       25.00000      499.70001       27.30000
    3   15   24      321.70001       40.50000      292.70001       45.50000
    3   15   27      827.70001       17.40000      836.59998       17.80000
    3   15   30      832.00000       11.00000      863.59998       10.80000
    3   15   33     1118.00000       10.80000     1112.00000       10.80000
    3   15   36      469.10001       15.90000      475.79999       15.70000
    3   15   39      533.29999       15.60000      539.00000       14.20000
    3   15   42      330.50000       21.80000      332.60001       21.50000
    3   15   45      152.80000       45.20000       94.30000       41.10000
    3   15   48      430.89999       18.00000      466.29999       16.50000
    3   15   51      109.90000       43.50000      101.60000       43.20000
    3   15   54      583.40002       15.50000      586.70001       15.10000
    3   15   57      507.00000       17.40000      483.79999       17.70000
    3   16  -55      169.30000       49.80000       92.00000       42.00000
    3   16  -52      194.70000       47.00000      161.39999       47.20000
    3   16  -49      411.89999       19.50000      407.89999       20.00000
    3   16  -46      228.39999       38.50000      306.79999       26.30000
    3   16  -43      361.79999       22.90000      336.39999       23.80000
    3   16  -40      740.70001       12.70000      769.20001       12.50000
    3   16  -37      443.10001       18.80000      390.29999       21.70000
    3   16  -34      854.50000       13.40000      859.00000       12.10000
    3   16  -31     1207.00000       12.60000     1245.00000       11.60000
    3   16  -28     1416.00000       12.00000     1446.00000       12.20000
    3   16  -25      609.70001       16.70000      556.00000       17.80000
    3   16  -22      589.59998       17.80000      588.29999       17.50000
    3   16  -19      781.90002       16.20000      760.70001       14.60000
    3   16  -16      618.09998       17.00000      547.40002       17.90000
    3   16  -13     1102.00000       11.70000     1075.00000       11.40000
    3   16  -10     1330.00000       11.40000     1343.00000       11.30000
    3   16   -7     1680.00000       12.60000     1636.00000       12.20000
    3   16   -4      332.00000       22.20000      445.60001       15.80000
    3   16   -1     1288.00000       10.80000     1264.00000       10.60000
    3   16    2     2039.00000       14.30000     2027.00000       14.20000
    3   16    5     1725.00000       12.60000     1742.00000       12.60000
    3   16    8      852.70001        9.70000      826.90002        9.40000
    3   16   11     1503.00000       15.00000     1513.00000       15.30000
    3   16   14      860.90002       16.40000      816.50000       17.00000
    3   16   17     1434.00000       15.50000     1410.00000       15.60000
    3   16   20     1442.00000       15.70000     1442.00000       15.80000
    3   16   23      698.00000       19.20000      726.00000       19.50000
    3   16   26      918.40002       16.30000      885.09998       16.80000
    3   16   29     1470.00000       15.30000     1483.00000       15.60000
    3   16   32     1221.00000       11.00000     1227.00000       11.00000
    3   16   35      961.29999       10.60000      941.70001       10.60000
    3   16   38       81.30000       37.20000      162.80000       42.80000
    3   16   41      298.60001       23.00000      330.70001       21.10000
    3   16   44      387.89999       18.70000      386.20001       19.10000
    3   16   47      543.00000       14.60000      548.09998       14.40000
    3   16   50      213.10001       34.90000      214.10001       36.00000
    3   16   53      323.70001       26.80000      301.39999       27.00000
    3   16   56      378.00000       22.00000      391.00000       20.30000
    3   17  -56      413.79999       24.30000      314.39999       33.50000
    3   17  -53      111.40000       47.10000      107.90000       46.00000
    3   17  -50      328.39999       27.90000      336.00000       24.50000
    3   17  -47       64.40000       32.00000       94.90000       42.20000
    3   17  -44      423.10001       20.00000      431.20001       18.60000
    3   17  -41      237.80000       35.60000      330.79999       24.20000
    3   17  -38      477.70001       18.10000      465.00000       18.20000
    3   17  -35      653.59998       14.00000      664.79999       13.80000
    3   17  -32      596.09998       15.80000      669.29999       14.40000
    3   17  -29     1045.00000       13.00000     1066.00000       11.70000
    3   17  -26      956.50000       13.80000      986.59998       12.10000
    3   17  -23      831.59998       13.70000      798.00000       13.80000
    3   17  -20      948.70001       12.70000      988.09998       12.50000
    3   17  -17     1129.00000       12.30000     1065.00000       12.40000
    3   17  -14     1419.00000       12.50000     1419.00000       12.40000
    3   17  -11      491.50000       20.20000      425.39999       21.40000
    3   17   -8     2512.00000       17.30000     2534.00000       17.40000
    3   17   -5      928.00000       11.70000      951.40002       11.30000
    3   17   -2      572.09998       14.70000      547.40002       14.30000
    3   17    1      745.79999       11.90000      775.20001       10.90000
    3   17    4      692.29999       11.80000      718.40002       10.90000
    3   17    7      392.89999       18.00000      421.50000       14.80000
    3   17   10     1301.00000       15.40000     1243.00000       15.30000
    3   17   13     1134.00000       15.60000     1069.00000       16.00000
    3   17   16      783.40002       19.00000      790.20001       18.90000
    3   17   19     1219.00000       15.50000     1134.00000       15.90000
    3   17   22      160.80000       60.10000      135.50000       56.50000
    3   17   25      411.89999       30.70000      355.39999       35.80000
    3   17   28      966.20001       15.50000     1001.00000       15.80000
    3   17   31      159.89999       56.90000      202.80000       56.90000
    3   17   34      489.29999       14.50000      546.40002       12.70000
    3   17   37      257.00000       26.70000      197.70000       35.30000
    3   17   40      432.00000       16.50000      392.39999       18.00000
    3   17   43      600.40002       13.00000      577.79999       13.10000
    3   17   46      264.50000       27.50000      150.50000       45.50000
    3   17   52      275.39999       33.10000      266.70001       32.60000
    3   17   55      131.39999       46.60000      182.20000       42.30000
    3   18  -54      394.10001       21.50000      413.60001       21.20000
    3   18  -51      162.00000       49.80000      115.10000       47.30000
    3   18  -48      166.70000       53.00000      231.00000       35.70000
    3   18  -45      101.20000       43.80000      167.89999       46.30000
    3   18  -42      604.90002       14.80000      654.40002       13.60000
    3   18  -39      191.30000       44.50000      210.10001       38.80000
    3   18  -36      605.00000       15.00000      622.90002       14.20000
    3   18  -33      244.39999       36.20000      242.10001       36.20000
    3   18  -30     1186.00000       11.60000     1170.00000       11.50000
    3   18  -27     1313.00000       11.80000     1315.00000       11.80000
    3   18  -24      377.70001       25.40000      428.00000       22.20000
    3   18  -21     1039.00000       12.30000     1053.00000       12.10000
    3   18  -18       94.00000       43.80000      148.39999       52.00000
    3   18  -15     1185.00000       12.40000     1221.00000       12.20000
    3   18  -12     1008.00000       12.90000      998.29999       12.50000
    3   18   -9      539.79999       19.60000      560.50000       18.20000
    3   18   -6      902.79999       13.20000      911.09998       12.50000
    3   18   -3      549.29999       17.90000      560.40002       16.30000
    3   18    0      396.20001       22.90000      362.89999       22.30000
    3   18    3     1121.00000       11.70000     1042.00000       13.20000
    3   18    6     1231.00000       11.60000     1229.00000       11.30000
    3   18    9      518.90002       13.90000      492.60001       13.20000
    3   18   12     1640.00000       16.50000     1610.00000       16.50000
    3   18   15     1607.00000       16.30000     1624.00000       16.40000
    3   18   18      474.50000       28.00000      458.89999       29.00000
    3   18   21      389.00000       34.00000      355.60001       36.70000
    3   18   24      409.10001       30.50000      382.70001       33.80000
    3   18   27      445.39999       26.50000      435.29999       29.30000
    3   18   30      669.59998       18.50000      688.79999       19.10000
    3   18   33      607.70001       19.00000      630.40002       19.70000
    3   18   36      859.09998       15.30000      880.79999       15.50000
    3   18   39      417.60001       17.30000      388.29999       18.80000
    3   18   42      312.50000       22.20000      335.20001       21.20000
    3   18   45       68.20000       33.10000      103.50000       42.50000
    3   18   48      131.30000       45.50000       89.00000       40.00000
    3   18   51       79.40000       38.20000      143.20000       47.90000
    3   18   54       80.80000       39.00000      181.50000       47.10000
    3   19  -52       71.40000       35.20000      118.90000       47.90000
    3   19  -49      605.90002       15.90000      555.00000       16.80000
    3   19  -46      252.50000       34.40000      260.10001       33.60000
    3   19  -43      528.59998       16.30000      568.00000       15.10000
    3   19  -40      307.10001       26.90000      279.89999       30.10000
    3   19  -37      523.29999       16.70000      561.79999       15.20000
    3   19  -34      130.30000       48.70000      114.60000       46.30000
    3   19  -31      589.50000       15.80000      611.40002       15.10000
    3   19  -28      540.50000       17.30000      482.00000       18.60000
    3   19  -25     1075.00000       11.80000     1075.00000       11.80000
    3   19  -22      329.10001       29.60000      277.60001       34.00000
    3   19  -19      851.20001       13.50000      830.50000       13.20000
    3   19  -16      681.90002       15.80000      689.90002       14.90000
    3   19  -13      811.90002       14.30000      819.59998       13.50000
    3   19  -10      599.70001       17.80000      586.09998       17.20000
    3   19   -7      588.50000       17.70000      599.50000       16.30000
    3   19   -4      602.00000       17.20000      612.29999       15.80000
    3   19   -1      395.50000       24.10000      384.20001       22.70000
    3   19    2      912.29999       12.40000      920.79999       11.70000
    3   19    5      486.39999       17.70000      494.50000       15.80000
    3   19    8      888.29999       13.90000      921.00000       13.40000
    3   19   11     1228.00000       16.00000     1162.00000       15.90000
    3   19   14     1095.00000       16.00000     1089.00000       16.20000
    3   19   17      865.59998       17.20000      848.70001       18.10000
    3   19   20      671.70001       20.20000      712.50000       19.50000
    3   19   23      506.70001       24.50000      511.50000       25.30000
    3   19   26      232.30000       52.30000      317.10001       39.80000
    3   19   29      717.79999       17.10000      719.50000       18.10000
    3   19   32      417.29999       27.90000      453.29999       26.50000
    3   19   35      386.10001       28.10000      440.79999       25.80000
    3   19   38      468.20001       23.80000      437.20001       27.40000
    3   19   41      284.29999       20.80000      290.50000       19.90000
    3   19   44      180.50000       41.00000      191.80000       36.80000
    3   19   47      267.89999       27.60000      301.50000       25.70000
    3   19   50      401.70001       22.30000      433.89999       18.90000
    3   19   53      309.29999       37.30000      260.89999       35.20000
    3   20  -50      388.29999       24.60000      335.29999       27.40000
    3   20  -47      365.89999       25.30000      396.60001       22.40000
    3   20  -44      297.20001       29.20000      348.00000       24.00000
    3   20  -38      438.70001       19.20000      419.70001       19.70000
    3   20  -35      495.70001       17.80000      481.20001       17.60000
    3   20  -32      451.00000       19.60000      361.39999       25.80000
    3   20  -29      541.40002       16.70000      535.70001       16.60000
    3   20  -26      576.90002       16.60000      592.90002       15.60000
    3   20  -23      980.90002       12.30000      961.79999       12.10000
    3   20  -20      958.40002       12.50000      982.00000       12.10000
    3   20  -17     1285.00000       12.10000     1311.00000       12.00000
    3   20  -14      669.29999       15.90000      695.40002       14.50000
    3   20  -11      852.29999       13.50000      793.40002       13.80000
    3   20   -8      559.29999       20.60000      583.29999       17.40000
    3   20   -5      198.70000       49.30000      305.60001       29.90000
    3   20   -2      146.89999       51.60000      156.00000       48.50000
    3   20    1      401.20001       22.70000      421.79999       19.50000
    3   20    4      353.89999       23.80000      382.50000       20.40000
    3   20    7     1205.00000       11.50000     1163.00000       11.10000
    3   20   10      352.10001       40.70000      407.50000       35.00000
    3   20   13      255.50000       53.50000      288.89999       46.40000
    3   20   16      350.29999       37.00000      321.79999       41.70000
    3   20   19      430.29999       29.50000      415.79999       30.80000
    3   20   22      693.00000       18.40000      656.09998       20.40000
    3   20   25      220.10001       54.60000      301.79999       40.80000
    3   20   28      275.79999       41.60000      140.39999       55.50000
    3   20   31      145.80000       54.60000      124.70000       52.90000
    3   20   34      316.10001       35.50000      343.20001       34.70000
    3   20   37      166.80000       55.40000      143.00000       54.80000
    3   20   40      568.40002       19.20000      581.00000       20.20000
    3   20   43      641.40002       21.50000      617.79999       19.60000
    3   20   46      101.90000       40.90000       84.00000       38.40000
    3   20   49      137.20000       49.60000       79.40000       36.70000
    3   21  -51      249.10001       43.40000      245.50000       36.00000
    3   21  -48      293.29999       31.20000      309.29999       29.80000
    3   21  -45      462.60001       20.00000      466.29999       19.10000
    3   21  -42      342.29999       25.00000      351.70001       24.40000
    3   21  -39      118.00000       47.80000       98.40000       43.50000
    3   21  -36       89.50000       41.00000      119.30000       46.80000
    3   21  -33      290.00000       28.90000      342.10001       24.10000
    3   21  -30      463.79999       19.60000      465.50000       18.10000
    3   21  -27      293.50000       30.50000      231.30000       37.90000
    3   21  -24      541.09998       17.80000      529.40002       17.40000
    3   21  -21      261.00000       37.00000      232.39999       39.50000
    3   21  -18      637.70001       15.60000      681.20001       14.40000
    3   21  -15      378.00000       25.40000      362.50000       24.70000
    3   21  -12      409.10001       24.40000      426.60001       21.10000
    3   21   -9      207.10001       47.40000      279.10001       32.80000
    3   21   -6      831.59998       13.40000      808.70001       13.00000
    3   21   -3      437.79999       21.50000      454.79999       19.20000
    3   21    0      887.40002       12.50000      927.79999       11.60000
    3   21    3      533.50000       16.40000      535.20001       15.10000
    3   21    6      762.90002       12.40000      765.90002       11.50000
    3   21    9      487.39999       15.50000      507.10001       14.00000
    3   21   12      983.29999       16.10000      950.50000       16.60000
    3   21   15      573.20001       23.60000      581.00000       22.90000
    3   21   18      578.40002       21.90000      582.59998       22.10000
    3   21   21      104.00000       48.30000       99.20000       46.70000
    3   21   24      349.50000       34.20000      237.10001       50.00000
    3   21   27      111.00000       49.50000      217.39999       53.20000
    3   21   30      487.70001       22.80000      503.20001       22.80000
    3   21   33      331.50000       33.30000      367.60001       32.30000
    3   21   36      492.10001       23.80000      488.70001       23.80000
    3   21   39      318.70001       34.70000      342.89999       33.40000
    3   21   42      819.70001       15.80000      813.90002       16.40000
    3   21   45      479.79999       24.90000      534.79999       23.40000
    3   21   48      331.60001       37.80000      324.10001       42.20000
    3   22  -49      134.10001       50.00000      190.89999       46.40000
    3   22  -46       82.30000       39.30000      117.00000       47.80000
    3   22  -43      226.70000       41.40000      267.50000       34.40000
    3   22  -40      238.70000       37.50000      198.89999       43.60000
    3   22  -37       69.20000       34.20000      102.20000       44.00000
    3   22  -34      436.70001       20.30000      490.00000       18.00000
    3   22  -31      134.00000       48.40000       87.70000       40.10000
    3   22  -28      491.89999       18.40000      487.70001       17.30000
    3   22  -25      590.59998       16.00000      553.70001       16.20000
    3   22  -22      891.20001       12.40000      888.29999       12.30000
    3   22  -19      464.60001       20.50000      485.70001       18.50000
    3   22  -16      417.29999       23.30000      390.79999       22.50000
    3   22  -13      824.29999       13.20000      786.09998       12.80000
    3   22  -10      595.90002       16.90000      580.09998       15.90000
    3   22   -7     1537.00000       12.70000     1533.00000       12.50000
    3   22   -4      530.20001       18.20000      589.29999       15.00000
    3   22   -1      294.00000       30.20000      293.10001       27.70000
    3   22    2     1063.00000       11.60000     1031.00000       11.20000
    3   22    5      282.50000       28.20000      371.29999       18.70000
    3   22    8      733.50000       11.60000      749.70001       11.00000
    3   22   11      101.20000       48.00000      106.30000       49.50000
    3   22   14      728.00000       18.70000      708.40002       19.50000
    3   22   17      240.30000       51.50000      225.00000       54.30000
    3   22   20      330.00000       36.40000      366.10001       33.20000
    3   22   23      292.70001       40.80000      296.29999       41.80000
    3   22   26      378.79999       31.20000      407.39999       29.10000
    3   22   29      350.29999       31.70000      347.79999       33.70000
    3   22   32      525.09998       22.10000      539.50000       21.80000
    3   22   35      269.20001       42.30000      229.80000       49.10000
    3   22   38       84.80000       41.00000      111.60000       49.50000
    3   22   41      269.20001       43.40000      302.00000       39.20000
    3   22   44      220.70000       61.40000      283.29999       44.50000
    3   22   47      355.10001       32.90000      291.29999       43.30000
    3   23  -47      113.00000       47.80000       89.70000       41.50000
    3   23  -44      124.80000       49.30000      166.89999       50.00000
    3   23  -41      682.20001       14.80000      657.29999       14.80000
    3   23  -38      355.20001       24.50000      400.89999       21.10000
    3   23  -35      155.70000       48.70000      227.70000       38.40000
    3   23  -32      277.10001       32.50000      215.80000       40.00000
    3   23  -29      308.79999       28.80000      266.50000       31.70000
    3   23  -26      671.79999       14.30000      683.40002       13.70000
    3   23  -23      348.79999       25.80000      390.10001       21.40000
    3   23  -20      368.39999       24.40000      321.50000       26.80000
    3   23  -17      817.90002       13.10000      831.50000       12.50000
    3   23  -14      341.10001       27.60000      320.79999       26.60000
    3   23  -11      786.09998       13.60000      786.50000       12.80000
    3   23   -8      571.50000       17.30000      529.59998       16.90000
    3   23   -5      249.00000       36.90000      155.20000       47.20000
    3   23   -2      646.79999       14.40000      643.59998       13.40000
    3   23    1      633.40002       13.80000      628.50000       13.10000
    3   23    4      355.70001       22.60000      303.79999       22.70000
    3   23    7     1143.00000       11.20000     1124.00000       10.80000
    3   23   10      542.59998       24.00000      622.79999       21.90000
    3   23   13      254.50000       48.60000      249.20000       51.10000
    3   23   16      438.00000       27.80000      418.79999       28.60000
    3   23   19      141.89999       55.40000       82.40000       40.40000
    3   23   22      219.70000       52.30000      186.80000       57.90000
    3   23   25      751.40002       16.90000      768.20001       17.20000
    3   23   28      125.40000       52.20000      139.00000       55.20000
    3   23   31      362.60001       30.80000      372.10001       30.60000
    3   23   34      108.70000       48.70000      147.89999       55.60000
    3   23   37      161.30000       55.20000      209.39999       53.00000
    3   23   40      120.90000       52.20000       96.10000       45.70000
    3   23   43      440.20001       27.50000      365.39999       34.90000
    3   24  -45      102.20000       45.10000      120.80000       48.70000
    3   24  -42      194.50000       48.80000      136.50000       50.30000
    3   24  -39      438.29999       21.20000      358.89999       24.50000
    3   24  -36       69.50000       34.30000       84.50000       39.70000
    3   24  -33      395.39999       22.80000      463.39999       19.00000
    3   24  -30      375.79999       24.10000      367.00000       22.80000
    3   24  -27      389.20001       23.20000      377.60001       22.40000
    3   24  -24      561.20001       16.30000      586.00000       15.10000
    3   24  -21      213.20000       42.20000      132.80000       48.00000
    3   24  -18      551.00000       16.80000      551.40002       15.90000
    3   24  -15      192.20000       47.30000      223.20000       38.40000
    3   24  -12      293.50000       31.10000      305.20001       27.60000
    3   24   -9      145.50000       49.60000      163.20000       46.00000
    3   24   -6      419.79999       20.80000      443.00000       17.90000
    3   24   -3      540.70001       16.40000      539.59998       14.90000
    3   24    0      880.79999       11.70000      883.40002       10.90000
    3   24    3      123.30000       46.50000      273.70001       24.90000
    3   24    6      655.20001       12.80000      686.59998       11.50000
    3   24    9      677.90002       19.70000      634.29999       21.70000
    3   24   12      457.29999       26.40000      453.60001       27.90000
    3   24   15      478.29999       25.40000      512.90002       23.60000
    3   24   18      546.79999       22.60000      489.10001       27.90000
    3   24   21      588.29999       20.70000      568.79999       21.40000
    3   24   24      269.50000       42.80000      246.89999       47.60000
    3   24   27      101.40000       46.90000      127.90000       53.20000
    3   24   30      288.70001       40.40000      324.10001       35.00000
    3   24   33       93.40000       44.40000      174.50000       56.00000
    3   24   36      242.50000       46.60000      290.70001       49.20000
    3   24   39      442.89999       26.10000      464.20001       28.40000
    3   24   42      452.39999       29.60000      428.00000       32.50000
    3   25  -43      581.20001       16.40000      571.40002       16.10000
    3   25  -40      290.10001       32.50000      331.39999       27.20000
    3   25  -37      496.39999       18.60000      490.29999       19.40000
    3   25  -34      458.00000       20.30000      447.70001       19.30000
    3   25  -31      483.79999       19.20000      435.79999       20.10000
    3   25  -28      140.50000       50.50000       76.40000       37.60000
    3   25  -25      101.20000       44.60000       88.70000       40.80000
    3   25  -22      483.79999       18.80000      473.60001       18.20000
    3   25  -19      115.60000       47.40000      112.00000       45.80000
    3   25  -16      327.20001       27.10000      350.20001       23.00000
    3   25  -13      568.79999       16.70000      606.59998       16.30000
    3   25  -10      215.10001       41.70000      259.00000       30.60000
    3   25   -7      143.20000       49.40000       76.50000       36.30000
    3   25   -4      457.00000       19.10000      511.00000       15.50000
    3   25   -1      446.89999       18.60000      466.89999       15.80000
    3   25    2      369.10001       21.60000      384.10001       18.30000
    3   25    5      534.70001       14.80000      523.29999       13.90000
    3   25    8      328.10001       20.60000      366.50000       17.60000
    3   25   11      278.10001       44.00000      349.00000       35.10000
    3   25   14      411.89999       29.40000      421.20001       29.40000
    3   25   17      392.60001       29.90000      454.20001       26.60000
    3   25   20      308.29999       38.00000      372.70001       32.90000
    3   25   23      120.10000       52.00000      101.50000       46.90000
    3   25   26      550.59998       21.20000      554.90002       21.60000
    3   25   32      133.00000       53.50000       89.40000       43.00000
    3   25   35      456.60001       25.40000      471.00000       27.60000
    3   25   38       92.50000       44.10000      134.00000       56.00000
    3   25   41      344.39999       31.20000      338.89999       32.50000
    3   26  -38      188.70000       48.30000      168.30000       50.00000
    3   26  -35      168.89999       49.20000      233.50000       42.60000
    3   26  -32       91.70000       42.30000       97.10000       43.50000
    3   26  -29      560.79999       16.60000      548.90002       16.80000
    3   26  -26      103.10000       44.90000       98.10000       43.50000
    3   26  -23      430.60001       21.90000      389.20001       22.30000
    3   26  -20      285.10001       31.90000      299.89999       28.10000
    3   26  -17      523.79999       17.90000      510.89999       17.80000
    3   26  -14      375.39999       24.00000      352.00000       22.40000
    3   26  -11      372.29999       22.90000      378.29999       20.40000
    3   26   -8      566.29999       16.10000      552.59998       14.70000
    3   26   -5      246.50000       35.90000      256.39999       29.90000
    3   26   -2      298.50000       27.90000      332.60001       22.50000
    3   26    1      312.79999       24.80000      335.50000       21.00000
    3   26    4      616.50000       13.20000      615.79999       12.40000
    3   26    7      128.89999       45.30000      232.60001       31.20000
    3   26   10       98.40000       46.30000      103.10000       48.10000
    3   26   13      233.50000       51.20000      290.10001       42.10000
    3   26   16      262.00000       44.60000      289.79999       41.80000
    3   26   19      511.39999       23.50000      487.60001       25.20000
    3   26   22      331.39999       34.30000      338.00000       34.20000
    3   26   25      203.50000       54.20000      189.80000       55.10000
    3   26   28      329.29999       35.50000      353.29999       31.80000
    3   26   31      460.60001       24.80000      507.89999       24.90000
    3   26   34      548.20001       21.90000      570.20001       23.90000
    3   26   37      237.50000       52.00000      147.39999       58.80000
    3   27  -36      143.39999       50.40000      170.60001       49.20000
    3   27  -33      151.00000       50.50000      176.89999       49.50000
    3   27  -30      332.79999       29.00000      344.39999       29.40000
    3   27  -27      475.50000       20.40000      550.00000       17.00000
    3   27  -24      346.60001       29.80000      370.70001       23.70000
    3   27  -21       70.80000       34.80000       69.50000       34.30000
    3   27  -18      387.50000       24.10000      386.20001       21.80000
    3   27  -15      548.70001       16.80000      556.20001       15.30000
    3   27  -12      224.00000       40.30000      215.10001       37.20000
    3   27   -9      205.00000       41.10000      123.50000       46.10000
    3   27   -6      360.60001       23.40000      392.29999       19.50000
    3   27   -3      192.89999       43.60000      228.60001       33.60000
    3   27    0      531.50000       15.30000      502.89999       14.50000
    3   27    3      512.59998       16.00000      521.50000       14.10000
    3   27    6      356.00000       21.60000      347.79999       20.60000
    3   27    9      406.70001       29.60000      455.89999       25.30000
    3   27   12      276.10001       42.80000      273.60001       42.60000
    3   27   15      420.70001       29.50000      388.60001       29.90000
    3   27   18      409.70001       28.60000      452.39999       25.70000
    3   27   21      391.89999       29.00000      407.79999       27.70000
    3   27   24      300.20001       39.20000      321.70001       34.50000
    3   27   27      508.60001       25.00000      519.29999       23.60000
    3   27   30      440.60001       27.70000      476.29999       29.30000
    3   27   33      275.10001       42.10000      219.60001       57.40000
    3   27   36      394.10001       30.20000      381.20001       29.20000
    3   28  -34      105.60000       46.30000      178.10001       47.60000
    3   28  -31      102.90000       45.30000      106.40000       46.00000
    3   28  -28      183.39999       53.50000      186.50000       49.20000
    3   28  -25      676.40002       15.40000      704.29999       14.20000
    3   28  -22      243.80000       40.60000      243.39999       37.30000
    3   28  -19      234.30000       41.20000      237.60001       36.60000
    3   28  -16      116.80000       48.20000      110.90000       46.00000
    3   28  -13      490.10001       18.70000      526.29999       16.00000
    3   28  -10      322.70001       27.50000      280.79999       27.90000
    3   28   -7      322.00000       27.10000      399.60001       19.80000
    3   28   -4      423.60001       20.70000      476.89999       16.60000
    3   28   -1      257.89999       33.80000      269.20001       27.60000
    3   28    2      244.00000       33.50000      222.70000       32.70000
    3   28    5      730.70001       12.10000      711.20001       11.50000
    3   28    8      673.09998       19.60000      706.40002       20.30000
    3   28   11      326.10001       39.20000      265.39999       49.70000
    3   28   14      256.89999       48.00000      164.10001       57.50000
    3   28   17      371.10001       31.90000      462.79999       26.90000
    3   28   20      318.29999       37.50000      364.60001       35.80000
    3   28   23      221.50000       56.20000      198.30000       55.80000
    3   28   26      367.70001       34.80000      363.29999       37.20000
    3   28   29      235.80000       52.70000      252.80000       51.40000
    3   28   32      374.20001       34.70000      322.29999       40.50000
    3   29  -32      270.50000       38.80000      359.70001       25.10000
    3   29  -29      330.39999       29.30000      367.20001       25.20000
    3   29  -26       94.00000       43.30000      101.70000       44.80000
    3   29  -23      378.60001       25.60000      426.60001       23.40000
    3   29  -20      190.00000       50.50000      132.60001       49.40000
    3   29  -17      111.50000       47.50000      151.89999       48.20000
    3   29  -14      665.79999       14.50000      661.29999       13.40000
    3   29  -11      224.50000       40.10000      246.60001       34.10000
    3   29   -8      497.39999       18.20000      506.29999       16.30000
    3   29   -2       81.30000       38.10000       79.50000       36.80000
    3   29    4      102.90000       43.30000      184.70000       38.70000
    3   29    7      293.70001       24.20000      286.79999       22.40000
    3   29   10      422.39999       30.30000      337.50000       34.80000
    3   29   13      294.70001       42.00000      296.20001       42.60000
    3   29   16      206.10001       56.70000      301.89999       41.00000
    3   29   19      371.29999       34.70000      349.79999       36.60000
    3   29   22      386.39999       31.90000      402.20001       32.00000
    3   29   25      202.00000       57.90000      249.70000       54.20000
    3   29   28      160.80000       55.70000      112.10000       51.20000
    3   29   31      320.70001       40.50000      290.60001       69.50000
    3   30  -27      372.79999       25.30000      365.20001       25.10000
    3   30  -24      238.00000       41.20000      280.20001       32.00000
    3   30  -21       73.40000       36.20000       78.80000       38.30000
    3   30  -18      289.79999       34.10000      341.00000       26.90000
    3   30  -15      423.89999       22.90000      414.89999       21.90000
    3   30  -12      201.60001       46.50000      316.70001       26.90000
    3   30   -9      106.50000       46.40000      200.70000       40.60000
    3   30   -6       85.70000       40.10000      119.40000       47.00000
    3   30   -3      534.40002       16.40000      545.70001       15.30000
    3   30    0      123.20000       47.10000      271.79999       28.50000
    3   30    3      278.89999       28.40000      249.50000       30.10000
    3   30    9      213.20000       58.80000      158.10001       57.00000
    3   30   12       97.70000       46.90000       84.20000       41.40000
    3   30   15      434.29999       31.50000      473.89999       26.00000
    3   30   18      370.39999       33.40000      313.00000       41.80000
    3   30   21       88.20000       43.40000       89.00000       43.50000
    3   30   24      187.50000       60.60000      134.20000       56.00000
    3   30   27      145.70000       55.30000      161.00000       59.10000
    3   31  -22       88.50000       41.60000      113.30000       45.90000
    3   31  -19      108.90000       46.70000      243.00000       35.70000
    3   31  -16      261.70001       37.40000      323.89999       28.10000
    3   31  -13      340.70001       28.30000      339.60001       26.00000
    3   31  -10      282.89999       33.50000      293.79999       29.30000
    3   31   -7      384.10001       25.10000      366.00000       22.70000
    3   31   -4      524.09998       18.50000      517.29999       16.70000
    3   31   -1      438.70001       20.80000      426.89999       20.70000
    3   31    2      429.20001       20.00000      431.60001       19.00000
    3   31    5      412.70001       19.70000      451.89999       17.50000
    3   31    8      382.39999       33.20000      361.60001       33.50000
    3   31   11      449.89999       29.60000      499.29999       25.00000
    3   31   14      457.89999       28.20000      477.70001       27.70000
    3   31   17      245.70000       51.60000      155.89999       59.70000
    3   31   20      356.29999       35.30000      357.29999       35.40000
    3   31   23      100.30000       47.00000      147.00000       57.10000
    3   32  -17       93.30000       43.00000      111.50000       45.70000
    3   32  -14      242.50000       38.80000      220.80000       39.50000
    3   32  -11      301.39999       32.80000      261.00000       31.70000
    3   32   -8       65.30000       32.70000       99.60000       43.60000
    3   32   -5      103.60000       45.90000      154.80000       46.60000
    3   32   -2      527.40002       18.40000      542.59998       16.00000
    3   32    1      212.30000       42.50000      142.70000       48.00000
    3   32    4      133.80000       49.20000       67.40000       32.80000
    3   32    7      320.29999       38.80000      360.20001       33.90000
    3   32   10      258.10001       52.70000      290.00000       44.60000
    3   32   13      247.89999       53.10000      288.89999       45.20000
    3   32   16      330.79999       36.80000      363.89999       36.00000
    3   33   -6      172.60001       47.90000      205.00000       40.70000
    3   33   -3      110.40000       46.30000      115.90000       45.30000
    3   33    0      116.50000       46.50000       82.80000       37.40000
    3   33    3      131.60001       53.80000      104.70000       42.80000
    3   33    6      177.70000       56.60000      153.39999       56.00000
    4    1  -66      102.40000       44.30000       89.40000       40.80000
    4    1  -63       92.80000       42.40000      148.60001       49.30000
    4    1  -60      119.20000       47.50000      143.60001       47.80000
    4    1  -57      458.10001       18.00000      406.89999       20.50000
    4    1  -54      646.29999       13.30000      677.20001       12.80000
    4    1  -51      883.70001       11.30000      921.29999       11.20000
    4    1  -48      259.29999       31.10000      149.80000       47.30000
    4    1  -45      492.60001       17.40000      463.60001       18.20000
    4    1  -42     1487.00000       12.10000     1559.00000       12.20000
    4    1  -39      978.79999       11.80000      960.70001       11.60000
    4    1  -36      817.09998       11.80000      794.00000       11.70000
    4    1  -33     1606.00000       11.80000     1620.00000       11.80000
    4    1  -30     1303.00000       12.40000     1352.00000       10.20000
    4    1  -27     1468.00000       11.60000     1472.00000       10.60000
    4    1  -24     1362.00000       17.30000     1449.00000       10.30000
    4    1  -21     1237.00000        9.00000     1165.00000        9.50000
    4    1  -15      978.90002        7.40000      935.70001        7.20000
    4    1  -12      796.70001        6.40000      789.79999        6.40000
    4    1   -9     1703.00000       11.40000     1587.00000       26.40000
    4    1   -6      948.79999        6.80000      975.00000        7.50000
    4    1   -3     1048.00000        9.00000      995.20001        7.00000
    4    1    0     1377.00000        9.30000     1322.00000        8.90000
    4    1    3     1636.00000       12.00000     1547.00000       10.30000
    4    1    6     1652.00000       11.00000     1578.00000       10.60000
    4    1   12     1265.00000        8.80000     1235.00000        8.60000
    4    1   15      490.70001        7.00000      527.09998        7.60000
    4    1   18      749.00000       17.40000      687.59998        7.00000
    4    1   21      949.29999        7.80000      903.90002        7.70000
    4    1   24      517.09998       10.10000      592.09998       14.60000
    4    1   27     1269.00000        9.60000     1202.00000       10.20000
    4    1   30      926.90002        9.00000      979.00000        9.00000
    4    1   33     1862.00000       13.10000     1893.00000       13.30000
    4    1   36     1077.00000       11.00000     1119.00000       11.00000
    4    1   39      753.50000       13.10000      749.50000       13.40000
    4    1   42      593.50000       15.40000      654.70001       14.40000
    4    1   45      641.59998       13.90000      622.79999       14.50000
    4    1   48      256.10001       31.90000      243.20000       33.70000
    4    1   51      630.59998       13.50000      650.40002       13.30000
    4    1   54      689.20001       12.40000      705.79999       12.40000
    4    1   57      330.10001       23.50000      352.70001       22.80000
    4    1   60      373.10001       22.00000      403.60001       20.10000
    4    1   63      123.00000       47.70000      234.30000       41.50000
    4    1   66      247.60001       35.30000      221.50000       45.80000
    4    2  -64      488.29999       18.60000      503.20001       18.10000
    4    2  -61      137.60001       49.20000      144.20000       48.50000
    4    2  -58      250.10001       32.00000      324.79999       25.10000
    4    2  -55      276.39999       29.20000      294.50000       26.60000
    4    2  -52      556.29999       15.20000      557.40002       15.90000
    4    2  -49      502.60001       16.30000      514.50000       15.80000
    4    2  -46      197.50000       42.50000      242.10001       34.40000
    4    2  -43      845.09998       14.40000      917.40002       11.40000
    4    2  -40      907.29999       11.90000      882.70001       11.90000
    4    2  -37     1568.00000       12.30000     1635.00000       12.60000
    4    2  -34      500.00000       14.50000      537.59998       13.50000
    4    2  -31      461.70001       13.20000      442.70001       13.70000
    4    2  -28     1333.00000       10.00000     1405.00000       10.30000
    4    2  -25     1439.00000       10.40000     1515.00000       10.70000
    4    2  -22      653.59998        7.90000      670.70001        7.80000
    4    2  -19      731.70001       19.00000      645.90002        7.20000
    4    2  -13      896.59998        7.00000      882.50000        7.70000
    4    2  -10     1061.00000        8.20000      997.59998       13.10000
    4    2   -7     1645.00000       12.10000     1568.00000       12.90000
    4    2   -1     1089.00000       10.80000     1025.00000        7.20000
    4    2    2      400.10001        5.90000      399.79999        5.90000
    4    2    5     1946.00000       12.90000     1923.00000       12.80000
    4    2   11      258.10001       11.40000      206.30000       17.40000
    4    2   14     2002.00000       13.40000     1928.00000       12.90000
    4    2   17      873.00000       10.20000      827.40002        7.20000
    4    2   20      125.20000       29.50000      219.70000       18.60000
    4    2   23     1626.00000       11.30000     1679.00000       11.60000
    4    2   26      438.50000       11.30000      467.60001       10.70000
    4    2   29     1407.00000       10.40000     1348.00000       10.10000
    4    2   32     1768.00000       12.60000     1759.00000       12.50000
    4    2   35     1169.00000       10.70000     1167.00000       10.70000
    4    2   38     1746.00000       13.10000     1699.00000       13.00000
    4    2   41     1358.00000       11.70000     1327.00000       11.60000
    4    2   44      721.50000       12.90000      740.20001       13.00000
    4    2   47      536.70001       15.90000      543.50000       15.60000
    4    2   50      265.70001       29.00000      158.39999       46.40000
    4    2   53      558.70001       14.40000      506.39999       15.80000
    4    2   56      459.00000       17.00000      457.79999       18.70000
    4    2   59      344.60001       24.10000      414.00000       19.90000
    4    2   62      455.60001       19.30000      480.79999       18.40000
    4    2   65      441.50000       19.90000      410.20001       21.20000
    4    3  -65      381.89999       22.90000      321.00000       26.20000
    4    3  -62      491.50000       18.00000      506.70001       17.80000
    4    3  -59      404.10001       20.50000      412.89999       20.30000
    4    3  -56      142.20000       47.30000       90.00000       40.70000
    4    3  -53      156.00000       45.40000      213.70000       36.30000
    4    3  -50      538.40002       15.70000      578.20001       14.10000
    4    3  -47      752.59998       12.40000      763.40002       12.10000
    4    3  -44      360.89999       23.40000      381.39999       21.60000
    4    3  -41      603.00000       15.40000      551.40002       16.10000
    4    3  -38     1330.00000       11.80000     1322.00000       11.50000
    4    3  -35      730.40002       12.60000      755.29999       11.90000
    4    3  -32      836.70001       10.10000      882.20001        9.80000
    4    3  -29     1228.00000        9.70000     1268.00000        9.90000
    4    3  -26     1030.00000        8.70000     1055.00000        8.80000
    4    3  -23      390.89999       11.30000      341.39999       12.70000
    4    3  -20     1281.00000        9.30000     1344.00000        9.60000
    4    3  -17     1009.00000        7.80000     1041.00000        7.90000
    4    3  -14     1395.00000        9.70000     1488.00000       24.60000
    4    3  -11      154.39999       16.90000       67.80000       26.30000
    4    3   -8      605.29999        6.60000      608.79999        6.10000
    4    3   -5     1981.00000       14.50000     2107.00000       17.10000
    4    3   -2     1434.00000       12.00000     1356.00000        9.30000
    4    3    1     1055.00000        7.50000     1006.00000       10.30000
    4    3    4      291.10001       10.40000      257.39999        9.00000
    4    3    7     1922.00000       12.80000     1851.00000       12.40000
    4    3   13     1572.00000       10.70000     1684.00000       19.80000
    4    3   16     1914.00000       12.90000     1941.00000       13.10000
    4    3   19      905.70001        7.60000      883.40002        7.60000
    4    3   22      351.60001       17.70000      248.80000       18.00000
    4    3   25     1298.00000        9.60000     1309.00000        9.70000
    4    3   28      732.70001        8.90000      749.50000        8.80000
    4    3   31     1362.00000       10.50000     1333.00000       10.40000
    4    3   34     1382.00000       11.00000     1381.00000       11.00000
    4    3   37      404.39999       22.10000      430.10001       20.70000
    4    3   40      573.09998       15.70000      503.20001       18.00000
    4    3   43      192.89999       43.40000      131.89999       48.30000
    4    3   46     1092.00000       11.10000     1114.00000       11.10000
    4    3   49      326.20001       23.80000      323.00000       24.50000
    4    3   52      196.89999       39.60000      163.50000       45.60000
    4    3   55      110.90000       44.40000      156.80000       47.00000
    4    3   58      265.89999       31.20000      234.39999       34.30000
    4    3   61      443.20001       19.10000      437.60001       20.00000
    4    3   64      767.70001       13.40000      785.40002       13.10000
    4    4  -63      386.70001       24.00000      349.79999       25.30000
    4    4  -60       93.20000       42.30000       89.40000       40.80000
    4    4  -57      358.50000       22.50000      384.00000       20.40000
    4    4  -54      840.20001       11.30000      880.40002       11.20000
    4    4  -51      415.39999       19.40000      444.39999       17.60000
    4    4  -48     1324.00000       11.30000     1318.00000       11.10000
    4    4  -45     1033.00000       11.10000      996.90002       11.10000
    4    4  -42     1131.00000       11.40000     1173.00000       11.20000
    4    4  -39      518.90002       17.70000      546.00000       16.50000
    4    4  -36      854.50000       12.60000      835.79999       12.30000
    4    4  -33      735.50000       11.30000      782.20001       10.80000
    4    4  -30      660.29999       10.50000      741.00000       25.40000
    4    4  -27     1258.00000        9.70000     1312.00000        9.90000
    4    4  -24     1199.00000        9.20000     1241.00000        9.40000
    4    4  -21     1124.00000        8.70000     1078.00000        8.50000
    4    4  -18     1642.00000       11.30000     1589.00000       11.00000
    4    4  -15     1093.00000        8.20000     1131.00000        8.40000
    4    4  -12      362.10001        9.40000      303.79999       10.10000
    4    4   -6     1321.00000        9.20000     1339.00000        9.30000
    4    4   -3     2857.00000       18.80000     2767.00000       18.30000
    4    4    0     1738.00000       12.80000     1676.00000       12.40000
    4    4    3      254.89999        9.50000      195.80000       12.20000
    4    4    6     1295.00000        9.00000     1239.00000        9.50000
    4    4    9     1595.00000       10.80000     1608.00000       10.90000
    4    4   12      524.00000        7.60000      495.70001        7.80000
    4    4   15      950.79999        7.50000      952.09998        7.60000
    4    4   18      766.29999        7.50000      750.20001        7.40000
    4    4   21     1541.00000       13.10000     1460.00000       10.40000
    4    4   24      387.89999       12.10000      413.70001       11.40000
    4    4   27     1654.00000       11.60000     1612.00000       11.40000
    4    4   30     1574.00000       11.40000     1566.00000       11.40000
    4    4   33      141.10001       43.80000       95.10000       40.60000
    4    4   36     1065.00000       12.40000      978.09998       12.60000
    4    4   39      901.59998       11.80000      899.09998       11.80000
    4    4   42      939.40002       11.50000      941.20001       11.70000
    4    4   45      464.29999       18.00000      487.79999       17.10000
    4    4   48      701.00000       13.00000      689.79999       13.10000
    4    4   51      278.20001       27.70000      273.79999       28.90000
    4    4   54      384.89999       20.60000      365.39999       21.40000
    4    4   57      365.00000       21.50000      339.29999       24.00000
    4    4   60      325.50000       24.10000      399.00000       20.50000
    4    4   63      237.39999       37.00000      199.89999       45.50000
    4    5  -64      121.60000       48.20000      118.40000       47.90000
    4    5  -61      399.70001       22.80000      381.50000       23.20000
    4    5  -58      363.60001       22.80000      297.50000       25.90000
    4    5  -55      934.09998       11.30000      917.90002       11.20000
    4    5  -52      774.59998       11.90000      757.90002       12.10000
    4    5  -49      834.40002       11.80000      820.29999       11.60000
    4    5  -46      463.00000       18.30000      407.20001       20.00000
    4    5  -43      397.39999       21.70000      381.70001       22.20000
    4    5  -40      572.70001       16.20000      596.50000       15.10000
    4    5  -37     2459.00000       17.00000     2431.00000       16.70000
    4    5  -34      574.70001       16.10000      652.50000       13.50000
    4    5  -31      998.40002       10.00000      969.50000        9.80000
    4    5  -28     1263.00000        9.90000     1277.00000       10.00000
    4    5  -25      897.40002        9.30000      835.09998        8.40000
    4    5  -22      423.10001       11.10000      452.10001       10.40000
    4    5  -16     1133.00000        8.50000     1109.00000        8.40000
    4    5  -13      377.89999        9.60000      389.39999        9.50000
    4    5  -10     1504.00000       10.40000     1548.00000       10.60000
    4    5   -7     1555.00000       10.60000     1487.00000       10.20000
    4    5   -4     1295.00000        9.10000     1277.00000        9.00000
    4    5    2     1041.00000        7.60000     1047.00000        7.70000
    4    5    8     2437.00000       16.20000     2372.00000       15.70000
    4    5   11      938.50000        7.40000      981.90002        7.60000
    4    5   14      857.70001        7.30000      861.00000        7.30000
    4    5   17      556.20001        8.80000      612.29999        8.20000
    4    5   20     1713.00000       11.80000     1737.00000       11.90000
    4    5   23      413.70001       12.30000      350.89999       14.20000
    4    5   26     1068.00000        9.80000      996.09998        8.80000
    4    5   29      500.39999       12.20000      453.29999       13.30000
    4    5   32      482.60001       14.50000      509.50000       13.90000
    4    5   35     1309.00000       11.50000     1349.00000       11.60000
    4    5   38     1911.00000       13.90000     1865.00000       13.70000
    4    5   41      502.79999       17.30000      535.50000       16.80000
    4    5   44      669.59998       13.30000      626.09998       14.20000
    4    5   47      611.50000       13.90000      603.09998       14.20000
    4    5   50      454.00000       17.60000      420.60001       19.10000
    4    5   53      345.10001       22.80000      401.60001       20.00000
    4    5   56      430.50000       18.30000      413.10001       19.50000
    4    5   59      102.30000       43.70000       79.20000       38.30000
    4    5   62      144.50000       49.50000      134.20000       49.40000
    4    5   65      104.40000       44.30000       91.40000       41.70000
    4    6  -62      127.50000       49.00000       69.70000       34.30000
    4    6  -59      531.00000       16.70000      542.79999       16.20000
    4    6  -56      849.70001       11.80000      840.90002       11.50000
    4    6  -53      664.40002       13.30000      680.40002       13.10000
    4    6  -50      387.00000       20.90000      356.70001       21.60000
    4    6  -47      639.90002       13.70000      634.40002       13.70000
    4    6  -44      286.00000       29.60000      320.10001       25.60000
    4    6  -41      787.20001       12.70000      795.59998       12.50000
    4    6  -38      981.00000       11.90000      981.29999       11.50000
    4    6  -35      441.89999       20.70000      431.70001       20.50000
    4    6  -32      579.50000       13.50000      585.00000       13.40000
    4    6  -29     1633.00000       11.90000     1641.00000       11.90000
    4    6  -26     1077.00000        9.20000     1087.00000        9.20000
    4    6  -23      217.89999       22.50000      251.50000       18.90000
    4    6  -20      842.59998        8.20000      870.90002        8.10000
    4    6  -17      449.10001        9.70000      482.50000        9.30000
    4    6  -14      724.29999        7.60000      687.59998        7.60000
    4    6  -11      952.40002        7.80000      985.79999        7.90000
    4    6   -8     1742.00000       11.80000     1766.00000       12.00000
    4    6   -5      711.90002        7.00000      745.59998        7.00000
    4    6   -2      481.70001        7.40000      429.10001        9.20000
    4    6    1      886.29999        7.10000      846.79999        7.00000
    4    6    4     1234.00000        9.60000     1203.00000        8.60000
    4    6    7     1370.00000        9.60000     1317.00000       10.20000
    4    6   10      271.89999       11.80000      279.79999       13.40000
    4    6   13      837.70001        7.40000      828.09998        7.30000
    4    6   16      270.00000       18.90000      129.70000       38.30000
    4    6   19     1813.00000       12.40000     1813.00000       12.40000
    4    6   22     1102.00000        8.80000     1125.00000        8.90000
    4    6   25      701.90002        8.90000      699.79999        9.00000
    4    6   28     1114.00000        9.50000     1140.00000        9.70000
    4    6   31     1136.00000       10.10000     1126.00000       10.20000
    4    6   34      427.60001       19.70000      398.39999       21.50000
    4    6   37      846.29999       12.20000      910.59998       11.80000
    4    6   40      607.40002       14.50000      570.40002       15.90000
    4    6   43      687.09998       12.90000      668.70001       13.80000
    4    6   46       78.60000       37.10000       85.10000       39.40000
    4    6   49      984.90002       10.90000     1007.00000       11.00000
    4    6   52      294.60001       27.10000      202.89999       40.70000
    4    6   55      271.20001       29.10000      188.00000       42.70000
    4    6   58      379.89999       22.40000      322.50000       26.40000
    4    6   61      607.59998       16.60000      625.79999       15.10000
    4    6   64      206.70000       40.70000      176.20000       46.10000
    4    7  -63      133.10001       48.20000      151.89999       49.90000
    4    7  -60      753.40002       13.50000      765.09998       14.80000
    4    7  -57      276.29999       29.00000      197.89999       39.70000
    4    7  -54      463.60001       18.50000      403.60001       20.50000
    4    7  -51      162.60001       46.00000      182.39999       43.20000
    4    7  -48      245.50000       33.80000      247.60001       32.20000
    4    7  -45      227.10001       38.20000      210.50000       39.50000
    4    7  -42      540.59998       16.50000      603.29999       14.60000
    4    7  -39     1512.00000       12.20000     1456.00000       11.90000
    4    7  -36      200.30000       45.20000      203.80000       42.90000
    4    7  -33      937.40002       11.60000      956.70001       11.50000
    4    7  -30      951.00000       10.20000     1016.00000       10.10000
    4    7  -27     3115.00000       20.70000     3109.00000       20.70000
    4    7  -24     1799.00000       12.60000     1772.00000       12.40000
    4    7  -21     1514.00000       10.90000     1543.00000       11.00000
    4    7  -18      185.89999       24.80000      260.20001       17.20000
    4    7  -15      263.29999       16.20000      345.50000       12.50000
    4    7  -12      190.60001       21.70000      195.70000       20.40000
    4    7   -9      252.60001       15.20000      268.10001       14.40000
    4    7   -6      469.70001        8.70000      502.29999        8.30000
    4    7   -3      303.10001       11.60000      264.00000       12.90000
    4    7    0      487.39999        7.70000      496.10001        7.80000
    4    7    3       71.70000       28.20000      161.10001       19.10000
    4    7    6      449.29999        7.50000      478.60001        7.40000
    4    7    9      239.60001       16.20000      177.80000       18.00000
    4    7   12     2076.00000       14.00000     2068.00000       13.90000
    4    7   15     1622.00000       11.20000     1644.00000       11.40000
    4    7   18      492.50000        8.90000      457.39999        9.70000
    4    7   21      898.00000        8.20000      886.09998        8.30000
    4    7   24      993.00000        8.80000     1007.00000        8.80000
    4    7   27     1075.00000        9.40000     1129.00000        9.70000
    4    7   30      633.70001       11.90000      649.00000       11.60000
    4    7   33     1312.00000       11.30000     1301.00000       11.40000
    4    7   36     1333.00000       11.50000     1365.00000       11.70000
    4    7   39      439.79999       18.90000      452.10001       19.20000
    4    7   42      317.60001       25.60000      290.29999       28.50000
    4    7   45      139.80000       46.20000      237.20000       33.80000
    4    7   48      956.79999       11.00000      933.50000       11.00000
    4    7   51      204.00000       39.20000      246.89999       32.00000
    4    7   54      142.10001       46.80000       79.80000       37.40000
    4    7   57      223.00000       37.00000      251.39999       33.20000
    4    7   60      372.10001       23.20000      371.79999       24.10000
    4    7   63      342.20001       24.80000      346.70001       25.10000
    4    8  -61      494.29999       18.00000      430.29999       20.50000
    4    8  -58      399.50000       21.00000      402.00000       20.70000
    4    8  -55       64.10000       31.90000       93.70000       41.70000
    4    8  -52      632.00000       13.60000      593.20001       14.60000
    4    8  -49      621.70001       13.90000      617.70001       13.40000
    4    8  -46      731.00000       12.60000      701.50000       12.70000
    4    8  -43     1530.00000       12.10000     1477.00000       11.80000
    4    8  -40      379.50000       22.10000      392.00000       21.40000
    4    8  -37      509.79999       17.80000      520.50000       17.40000
    4    8  -34      512.50000       18.10000      525.70001       17.50000
    4    8  -31      543.50000       15.90000      544.79999       15.40000
    4    8  -28      436.29999       15.90000      405.10001       17.20000
    4    8  -25     1167.00000        9.80000     1182.00000        9.80000
    4    8  -22     1870.00000       13.00000     1939.00000       13.30000
    4    8  -19     2148.00000       14.60000     2249.00000       15.20000
    4    8  -16      775.29999        8.40000      833.70001        8.90000
    4    8  -13      878.70001        8.30000      859.40002        8.10000
    4    8  -10      478.79999        9.70000      532.29999        9.00000
    4    8   -7     1047.00000        8.40000     1063.00000        8.50000
    4    8   -4      935.90002        7.90000      928.90002        7.80000
    4    8   -1      270.10001       13.40000      335.39999       10.90000
    4    8    2      888.70001        7.60000      836.20001        7.50000
    4    8    8     1698.00000       11.60000     1683.00000       11.60000
    4    8   11      942.50000        7.80000      997.29999        9.90000
    4    8   14     1683.00000       11.60000     1706.00000       11.80000
    4    8   17     1172.00000        8.90000     1187.00000        9.10000
    4    8   20     2122.00000       14.40000     2142.00000       14.50000
    4    8   23      522.40002       10.30000      567.20001       11.40000
    4    8   26     1598.00000       11.60000     1559.00000       11.40000
    4    8   29     1006.00000       10.70000      965.00000       10.00000
    4    8   32      601.79999       14.50000      669.59998       13.40000
    4    8   35      484.20001       17.50000      491.39999       17.50000
    4    8   38      215.80000       38.20000      206.89999       41.00000
    4    8   41      248.30000       32.10000      261.79999       31.00000
    4    8   44      167.10001       44.40000      184.70000       42.40000
    4    8   47     1101.00000       10.90000     1099.00000       11.00000
    4    8   50      437.79999       18.00000      446.20001       17.10000
    4    8   53      445.60001       17.20000      497.39999       16.50000
    4    8   56      722.50000       12.50000      703.00000       12.90000
    4    8   59      383.60001       22.00000      358.20001       26.50000
    4    8   62      402.20001       20.50000      428.10001       21.10000
    4    9  -62      405.50000       20.90000      361.79999       22.40000
    4    9  -59      339.00000       26.00000      337.00000       26.70000
    4    9  -56      143.20000       47.50000      100.60000       43.40000
    4    9  -53      179.70000       43.50000      135.50000       47.00000
    4    9  -50      158.20000       47.20000      211.10001       38.70000
    4    9  -47     1209.00000       11.10000     1198.00000       11.00000
    4    9  -44      276.10001       29.50000      229.70000       35.70000
    4    9  -41      726.90002       13.00000      769.59998       12.10000
    4    9  -38     1085.00000       11.30000     1009.00000       12.50000
    4    9  -35     1373.00000       11.90000     1335.00000       11.60000
    4    9  -32     1008.00000       11.90000      993.50000       12.90000
    4    9  -29     1715.00000       12.70000     1705.00000       12.60000
    4    9  -26      624.00000       11.90000      676.90002       11.30000
    4    9  -23     1819.00000       12.80000     1834.00000       12.90000
    4    9  -20     1073.00000       13.10000     1122.00000        9.30000
    4    9  -17      373.39999       14.10000      354.39999       14.60000
    4    9  -14      145.60001       33.60000      172.00000       28.20000
    4    9  -11      850.50000        8.40000      859.00000        8.30000
    4    9   -8      482.70001       10.20000      527.20001        9.40000
    4    9   -5     1158.00000        9.00000     1140.00000        8.90000
    4    9   -2      669.20001       11.20000      630.20001        8.00000
    4    9    1      832.59998        7.70000      814.20001        7.60000
    4    9    4     1474.00000       10.40000     1505.00000       11.70000
    4    9    7      468.39999       13.80000      507.10001        8.10000
    4    9   10      356.00000        9.30000      318.89999        9.70000
    4    9   13      805.09998        7.60000      766.20001        7.70000
    4    9   16      753.59998        7.90000      712.50000        8.00000
    4    9   19     1060.00000       11.00000      996.00000        8.70000
    4    9   22      771.90002        9.40000      789.70001        9.50000
    4    9   25      951.09998        9.50000      956.70001        9.30000
    4    9   28      696.29999       11.00000      688.90002       11.30000
    4    9   31     1090.00000       11.10000     1077.00000       11.20000
    4    9   34      668.00000       13.40000      672.50000       13.50000
    4    9   37      638.59998       13.90000      669.90002       13.60000
    4    9   40      224.10001       35.70000      265.60001       30.60000
    4    9   43      458.79999       17.70000      522.79999       15.40000
    4    9   46      508.70001       15.80000      523.09998       15.20000
    4    9   49      107.70000       44.00000       94.10000       42.90000
    4    9   52      276.50000       28.00000      288.20001       27.10000
    4    9   55      273.00000       28.70000      240.39999       34.20000
    4    9   58      360.00000       24.60000      324.70001       27.30000
    4    9   61      465.79999       19.20000      448.79999       19.30000
    4   10  -60      520.09998       17.60000      545.00000       17.00000
    4   10  -57      436.50000       20.20000      395.39999       22.00000
    4   10  -54       78.60000       37.20000       83.80000       38.90000
    4   10  -51      696.90002       12.90000      725.59998       12.40000
    4   10  -48      335.50000       23.90000      328.29999       23.20000
    4   10  -45      105.50000       44.30000       82.90000       38.50000
    4   10  -42      441.39999       18.90000      396.70001       20.40000
    4   10  -39      686.50000       13.50000      688.29999       13.30000
    4   10  -36      236.00000       39.80000      176.50000       47.10000
    4   10  -33     1352.00000       11.80000     1324.00000       11.60000
    4   10  -30      996.40002       11.90000      958.50000       11.90000
    4   10  -27     2300.00000       15.90000     2390.00000       16.40000
    4   10  -24      976.00000       10.10000      921.50000       10.20000
    4   10  -21     2004.00000       13.90000     1950.00000       13.50000
    4   10  -18     1869.00000       13.00000     1841.00000       12.80000
    4   10  -15     1706.00000       12.10000     1674.00000       11.80000
    4   10  -12     1772.00000       12.40000     1813.00000       12.60000
    4   10   -9     1300.00000        9.90000     1376.00000       11.00000
    4   10   -6      841.40002        8.50000      874.59998        8.30000
    4   10   -3     1084.00000        8.80000     1030.00000        8.60000
    4   10    0     1228.00000        9.30000     1279.00000        9.50000
    4   10    3     1780.00000       12.20000     1725.00000       11.90000
    4   10    6      109.00000       30.70000       96.90000       30.10000
    4   10    9     1210.00000        9.10000     1217.00000        9.20000
    4   10   12      741.70001        8.90000      719.90002       10.00000
    4   10   15      887.29999        8.00000      876.79999        8.10000
    4   10   18      747.59998        8.10000      731.00000        8.30000
    4   10   21      856.00000        8.90000      881.29999        9.00000
    4   10   24     2525.00000       17.10000     2537.00000       17.20000
    4   10   27      885.79999       10.30000      878.00000       10.30000
    4   10   30      835.70001       11.50000      875.59998       11.60000
    4   10   33      824.59998       12.60000      779.09998       12.30000
    4   10   36     1980.00000       14.20000     1995.00000       14.40000
    4   10   39      364.60001       21.40000      400.10001       19.80000
    4   10   42      312.00000       25.00000      305.79999       24.40000
    4   10   45     1099.00000       10.80000     1063.00000       12.40000
    4   10   48      257.50000       30.40000      225.20000       33.60000
    4   10   51      226.89999       36.40000      283.89999       27.40000
    4   10   54      438.50000       18.40000      417.20001       19.60000
    4   10   57      421.89999       21.50000      338.70001       25.70000
    4   10   60      287.29999       31.10000      260.20001       34.00000
    4   11  -61      582.00000       18.10000      579.79999       19.50000
    4   11  -58      176.60001       48.30000      196.70000       46.40000
    4   11  -55      249.60001       33.70000      303.10001       26.80000
    4   11  -52      393.70001       20.90000      348.79999       23.00000
    4   11  -49      459.10001       17.80000      412.29999       19.80000
    4   11  -46      504.79999       16.50000      545.50000       14.70000
    4   11  -43      805.59998       12.20000      812.90002       11.80000
    4   11  -40      777.20001       12.30000      798.79999       12.10000
    4   11  -37      436.20001       20.40000      461.60001       18.10000
    4   11  -34      509.50000       18.20000      458.50000       19.90000
    4   11  -31      401.60001       22.90000      366.89999       24.80000
    4   11  -28      504.89999       18.70000      545.40002       17.10000
    4   11  -25      356.79999       22.20000      341.79999       23.30000
    4   11  -22      536.40002       13.70000      507.70001       14.40000
    4   11  -19     1982.00000       13.80000     1918.00000       13.40000
    4   11  -16     1162.00000        9.70000     1150.00000        9.70000
    4   11  -13     1116.00000        9.50000     1049.00000        9.20000
    4   11  -10      839.20001       14.30000      893.50000        8.80000
    4   11   -7      410.39999       12.80000      420.20001       12.20000
    4   11   -4      905.90002        8.60000      927.40002        8.60000
    4   11   -1     1171.00000        9.20000     1145.00000        9.10000
    4   11    2      399.00000       11.10000      397.29999       10.80000
    4   11    5      466.50000        9.20000      495.39999        8.70000
    4   11    8     1003.00000        8.40000      983.20001        8.40000
    4   11   11     1399.00000       12.70000     1319.00000       10.00000
    4   11   14      970.40002       11.60000     1043.00000       11.80000
    4   11   17      876.40002       13.80000      947.90002       10.00000
    4   11   20      951.40002        8.90000      930.90002        9.10000
    4   11   23      216.80000       25.50000      198.50000       27.20000
    4   11   26     1013.00000       10.20000     1065.00000       10.40000
    4   11   29      447.60001       17.90000      481.89999       17.00000
    4   11   32      532.29999       17.00000      591.79999       15.10000
    4   11   35     1191.00000       11.10000     1196.00000       11.30000
    4   11   38      875.00000       11.50000      860.70001       11.40000
    4   11   41      391.89999       19.50000      341.70001       22.60000
    4   11   44      498.70001       15.70000      559.90002       14.10000
    4   11   47      261.79999       29.90000      241.39999       30.30000
    4   11   50      927.59998       11.30000      925.79999       11.10000
    4   11   53      664.40002       12.60000      670.50000       13.10000
    4   11   56      610.90002       15.10000      587.79999       15.80000
    4   11   59      248.70000       35.60000      112.60000       47.20000
    4   12  -59      479.70001       19.90000      480.60001       19.20000
    4   12  -56      397.00000       22.80000      395.60001       22.40000
    4   12  -53      372.20001       21.70000      365.60001       25.50000
    4   12  -50      871.59998       11.40000      864.59998       11.50000
    4   12  -47      995.00000       11.10000      963.59998       10.90000
    4   12  -44      105.60000       44.40000      162.00000       45.90000
    4   12  -41      376.70001       22.50000      383.20001       21.10000
    4   12  -38     1185.00000       11.40000     1174.00000       11.00000
    4   12  -35      697.00000       13.80000      768.90002       12.80000
    4   12  -32      839.70001       12.90000      886.40002       12.20000
    4   12  -29      220.60001       43.40000      107.60000       46.30000
    4   12  -26      585.20001       17.70000      610.59998       17.50000
    4   12  -23     2114.00000       14.80000     2106.00000       14.80000
    4   12  -20     1963.00000       13.90000     1948.00000       13.80000
    4   12  -17      678.00000       11.40000      676.40002       11.10000
    4   12  -14      949.20001        9.80000      954.29999        9.50000
    4   12  -11      419.29999       14.10000      354.29999       15.80000
    4   12   -8      893.40002        9.10000      900.00000        9.00000
    4   12   -5     1899.00000       13.20000     1880.00000       13.00000
    4   12   -2     1386.00000       10.40000     1347.00000       10.20000
    4   12    1      724.00000        8.70000      701.50000       10.00000
    4   12    4      406.00000       11.20000      371.39999       11.40000
    4   12    7     1113.00000        9.10000     1143.00000        9.20000
    4   12   10     1015.00000       10.70000      945.50000        8.50000
    4   12   13     1886.00000       16.20000     1900.00000       16.40000
    4   12   16      563.90002       16.50000      645.20001       17.50000
    4   12   19     1192.00000       13.10000     1108.00000       15.20000
    4   12   22      556.29999       10.60000      629.79999       17.60000
    4   12   25     1562.00000       12.00000     1644.00000       13.90000
    4   12   28      380.00000       19.70000      340.00000       28.80000
    4   12   31      160.39999       45.30000      164.00000       45.50000
    4   12   34      740.00000       12.30000      735.20001       13.80000
    4   12   37      892.29999       12.50000      948.09998       11.00000
    4   12   40      552.59998       14.30000      565.00000       14.30000
    4   12   43      426.60001       18.10000      416.00000       18.00000
    4   12   46      396.00000       19.60000      346.89999       21.50000
    4   12   49      951.59998       11.00000      965.00000       10.90000
    4   12   52      341.20001       22.20000      312.50000       25.00000
    4   12   55      321.70001       27.10000      224.50000       39.60000
    4   12   58      143.39999       48.60000      145.10001       49.70000
    4   12   61      625.79999       17.50000      632.40002       17.80000
    4   13  -60      103.40000       46.60000       80.60000       39.30000
    4   13  -57      457.70001       21.10000      421.00000       21.90000
    4   13  -54      102.00000       44.70000       69.90000       34.20000
    4   13  -51       72.20000       35.10000      107.60000       44.80000
    4   13  -48      574.29999       14.90000      540.20001       15.40000
    4   13  -45      344.10001       24.00000      404.39999       19.40000
    4   13  -42      920.90002       11.60000      936.59998       11.10000
    4   13  -39      883.70001       12.00000      851.70001       13.20000
    4   13  -36      732.29999       13.40000      727.40002       13.10000
    4   13  -33      914.90002       12.00000      878.90002       12.10000
    4   13  -30     1194.00000       11.70000     1200.00000       11.60000
    4   13  -27     1763.00000       13.40000     1821.00000       13.60000
    4   13  -24     1625.00000       12.80000     1635.00000       12.80000
    4   13  -21      355.00000       24.10000      314.89999       26.10000
    4   13  -18     1245.00000       10.90000     1184.00000       10.70000
    4   13  -15      592.70001       12.90000      590.50000       12.50000
    4   13  -12      747.79999       10.90000      752.70001       10.40000
    4   13   -9     2149.00000       14.80000     2134.00000       14.70000
    4   13   -6      554.00000       11.50000      572.70001       10.90000
    4   13   -3     1655.00000       11.90000     1601.00000       11.60000
    4   13    0     1556.00000       11.20000     1532.00000       11.20000
    4   13    3     1417.00000       10.50000     1393.00000       10.40000
    4   13    6     1557.00000       11.30000     1586.00000       11.40000
    4   13    9     1961.00000       13.60000     1929.00000       13.40000
    4   13   12      852.59998       13.00000      909.20001       13.00000
    4   13   15      936.29999       13.30000      926.00000       13.40000
    4   13   18      107.00000       46.80000      113.20000       48.50000
    4   13   21      521.90002       21.60000      573.00000       20.50000
    4   13   24      776.59998       10.50000      855.20001       17.60000
    4   13   27     1540.00000       12.10000     1532.00000       12.10000
    4   13   30     1607.00000       12.40000     1607.00000       12.50000
    4   13   33      286.20001       27.00000      261.50000       29.50000
    4   13   36      346.00000       22.20000      409.00000       18.90000
    4   13   39      727.09998       13.10000      700.50000       12.20000
    4   13   42      601.90002       13.30000      624.79999       12.70000
    4   13   45      291.10001       25.90000      289.79999       25.70000
    4   13   48      188.39999       40.30000       95.80000       41.70000
    4   13   51      295.00000       26.00000      258.10001       30.90000
    4   13   54      362.00000       24.10000      338.79999       24.90000
    4   13   57      510.70001       17.70000      525.59998       17.20000
    4   13   60      565.79999       19.30000      546.50000       19.70000
    4   14  -58      122.70000       51.20000      105.30000       47.20000
    4   14  -55      243.60001       37.30000       87.10000       40.80000
    4   14  -52      484.79999       18.60000      464.29999       18.00000
    4   14  -49      269.79999       31.70000      265.39999       30.80000
    4   14  -46     1033.00000       11.10000     1044.00000       11.00000
    4   14  -43      393.70001       20.80000      331.50000       22.90000
    4   14  -40      637.29999       14.40000      688.59998       13.10000
    4   14  -37      101.40000       44.00000      118.90000       46.90000
    4   14  -34      578.59998       16.10000      524.20001       17.20000
    4   14  -31      736.79999       13.60000      741.90002       13.30000
    4   14  -28      859.40002       12.90000      856.09998       13.00000
    4   14  -25      859.00000       13.30000      852.29999       13.10000
    4   14  -22      637.90002       16.40000      619.90002       16.30000
    4   14  -19     1088.00000       11.40000     1155.00000       11.40000
    4   14  -16     2189.00000       15.30000     2157.00000       15.10000
    4   14  -13      592.20001       13.70000      642.70001       12.50000
    4   14  -10      887.29999       10.70000      855.20001       10.40000
    4   14   -7      307.70001       22.10000      358.70001       17.90000
    4   14   -4     1573.00000       11.70000     1619.00000       11.90000
    4   14   -1     1103.00000        9.70000     1134.00000        9.90000
    4   14    2     1675.00000       12.10000     1663.00000       12.00000
    4   14    5     1809.00000       12.80000     1880.00000       13.20000
    4   14    8     1562.00000       11.50000     1536.00000       11.40000
    4   14   11      604.40002       17.30000      648.20001       16.80000
    4   14   14     2613.00000       21.80000     2607.00000       21.80000
    4   14   17      528.79999       20.90000      524.40002       21.70000
    4   14   20     1189.00000       14.90000     1214.00000       14.90000
    4   14   23      586.40002       23.40000      582.09998       23.90000
    4   14   26     1775.00000       13.20000     1749.00000       13.10000
    4   14   29      730.79999       11.50000      728.40002       11.90000
    4   14   32      129.20000       45.10000      156.50000       45.00000
    4   14   35      463.60001       16.40000      470.29999       16.50000
    4   14   38      457.10001       16.80000      392.70001       19.00000
    4   14   41      897.50000       10.70000      894.40002       11.00000
    4   14   44      267.60001       28.20000      208.39999       34.80000
    4   14   47      210.89999       36.50000      168.50000       43.50000
    4   14   50      494.39999       16.20000      511.10001       15.80000
    4   14   53      179.60001       45.40000      207.70000       41.20000
    4   14   56      404.39999       22.00000      451.70001       19.90000
    4   14   59      310.10001       32.70000      256.39999       35.00000
    4   15  -56      446.39999       20.20000      442.70001       19.70000
    4   15  -53      356.70001       25.50000      386.60001       23.50000
    4   15  -50      160.00000       47.90000      148.60001       47.20000
    4   15  -47      583.29999       15.50000      553.29999       15.10000
    4   15  -44      152.39999       48.20000       99.40000       42.90000
    4   15  -41      298.70001       27.40000      313.60001       25.50000
    4   15  -38     1027.00000       11.50000      987.59998       11.30000
    4   15  -35      250.89999       35.20000      288.20001       29.50000
    4   15  -32       91.80000       42.00000      102.70000       45.00000
    4   15  -29     1391.00000       12.10000     1397.00000       12.00000
    4   15  -26      411.10001       23.70000      464.60001       20.70000
    4   15  -23      882.40002       13.30000      833.40002       13.40000
    4   15  -20     2069.00000       15.00000     2100.00000       15.10000
    4   15  -17      439.70001       22.30000      410.00000       22.70000
    4   15  -14     1587.00000       12.40000     1562.00000       12.20000
    4   15  -11      647.09998       13.70000      642.09998       13.00000
    4   15   -8     1063.00000       10.90000     1038.00000       10.50000
    4   15   -5      396.29999       18.80000      471.79999       14.80000
    4   15   -2      988.90002       10.40000      931.29999       10.00000
    4   15    1     1807.00000       13.00000     1791.00000       12.90000
    4   15    4     1650.00000       12.10000     1653.00000       12.10000
    4   15    7     2217.00000       15.30000     2175.00000       15.00000
    4   15   10     1459.00000       11.40000     1433.00000       11.30000
    4   15   13     1891.00000       17.00000     1843.00000       16.80000
    4   15   16     1321.00000       14.70000     1319.00000       14.90000
    4   15   19      772.00000       18.70000      735.59998       19.60000
    4   15   22      943.40002       16.30000      932.70001       16.80000
    4   15   25      944.20001       16.40000      908.70001       17.00000
    4   15   28     1367.00000       15.10000     1335.00000       15.60000
    4   15   31      447.50000       15.90000      511.10001       14.00000
    4   15   34     1120.00000       10.80000     1142.00000       10.90000
    4   15   37      802.09998       11.10000      810.00000       11.00000
    4   15   40      380.60001       18.70000      442.50000       16.90000
    4   15   43      279.50000       25.80000      283.79999       25.60000
    4   15   49      239.10001       33.70000      295.79999       25.00000
    4   15   52      356.89999       22.80000      292.79999       28.50000
    4   15   55       67.10000       33.10000       86.50000       39.70000
    4   15   58      232.10001       51.20000      246.80000       46.80000
    4   16  -57      236.10001       44.20000      272.60001       35.50000
    4   16  -54      155.60001       50.80000       93.90000       42.50000
    4   16  -51      340.70001       26.80000      326.70001       25.90000
    4   16  -48      507.89999       17.00000      457.70001       18.50000
    4   16  -45      387.60001       21.90000      307.29999       25.80000
    4   16  -42      477.20001       17.70000      463.60001       17.50000
    4   16  -39      581.90002       15.30000      557.09998       15.70000
    4   16  -36      134.10001       48.80000       91.50000       41.50000
    4   16  -33      738.70001       13.30000      759.59998       12.90000
    4   16  -30      898.90002       12.30000      901.20001       12.20000
    4   16  -27     1055.00000       11.90000     1039.00000       11.90000
    4   16  -24      747.29999       14.70000      817.20001       13.30000
    4   16  -21      453.89999       22.80000      431.89999       22.50000
    4   16  -18      343.29999       30.30000      466.60001       21.50000
    4   16  -15     1036.00000       12.80000     1022.00000       12.40000
    4   16  -12     1774.00000       13.50000     1791.00000       13.40000
    4   16   -9      353.79999       25.40000      323.29999       25.70000
    4   16   -6      453.60001       18.80000      472.79999       16.60000
    4   16   -3      803.00000       11.70000      816.90002       11.00000
    4   16    0      661.90002       12.40000      655.20001       11.90000
    4   16    3      864.70001       10.80000      844.50000       10.40000
    4   16    6      352.20001       18.40000      310.29999       19.00000
    4   16    9      821.59998       10.10000      861.29999       11.90000
    4   16   12      942.90002       16.20000      998.40002       16.00000
    4   16   15      477.20001       28.30000      446.00000       29.80000
    4   16   18     1308.00000       15.40000     1280.00000       15.60000
    4   16   21      944.59998       16.50000      872.40002       17.40000
    4   16   24     1071.00000       15.70000     1060.00000       15.80000
    4   16   27      770.40002       18.00000      746.29999       18.60000
    4   16   30      563.00000       21.40000      545.70001       23.90000
    4   16   33      478.70001       15.50000      499.89999       14.10000
    4   16   36      390.79999       17.60000      357.89999       18.40000
    4   16   39      429.20001       16.50000      461.60001       15.90000
    4   16   42      206.80000       39.90000       85.50000       38.70000
    4   16   45      312.29999       23.80000      249.70000       30.30000
    4   16   48      388.50000       18.80000      392.60001       19.00000
    4   16   51      273.89999       31.20000      255.80000       32.90000
    4   16   54      209.39999       42.20000      256.79999       32.00000
    4   16   57      187.30000       56.50000      115.30000       49.70000
    4   17  -55      659.20001       16.50000      643.09998       16.70000
    4   17  -52      359.39999       25.70000      318.79999       27.50000
    4   17  -49      195.39999       46.00000      176.20000       45.80000
    4   17  -46       66.10000       32.80000       77.60000       37.20000
    4   17  -43       93.80000       42.40000      122.40000       46.20000
    4   17  -40       77.50000       37.10000      122.60000       46.50000
    4   17  -37      518.59998       16.80000      555.50000       15.50000
    4   17  -34      253.10001       35.20000      231.30000       37.00000
    4   17  -31      570.00000       16.40000      487.70001       18.70000
    4   17  -28     1073.00000       11.80000     1070.00000       11.60000
    4   17  -25      862.09998       12.90000      826.00000       13.10000
    4   17  -22      487.89999       21.00000      431.79999       22.60000
    4   17  -19      264.10001       39.40000      247.70000       39.70000
[truncated: 1,247,161 more chars]
