# Supplementary material for: Extending the novel |ρ|-based phasing algorithm to the solution of anomalous scattering substructures from SAD data of protein crystals
Source: Acta Crystallogr A Found Adv. 2022 Oct 10;78(Pt 6):473–81. doi: 10.1107/S2053273322008622 (PMC9624180; doi:10.1107/S2053273322008622)
Supplement: Supplementary file 1 [file a-78-00473-sup1.zip › ae5119_suppl_rev/sol_7_I_3km3/AnphaA.LPT]

 ============================================================
   STRUCTURE SOLUTION BY abs(ro) - DIRECT METHODS 
   XLENS/22.2 (220318) version: with SAD-Sm FFT algorithm
   Copyright Prof. Jordi Rius
   Institut de Ciencia de Materials de Barcelona (CSIC)
   References: Rius J. Acta Cryst (2020) A76 489-493 
   Rius J. & Torrelles X. Acta Cryst (2021) A77 339-347 
   Date is  6- 7-2022   at 15: 5:58
 ============================================================

     CRYSTAL DATA:
     =============
     3km3 R3  L= 1.5418  (2.25) Sv=42% 16I-x9=144                                    

     A=  84.660      B=  84.660     C= 140.740
     ALPHA=   90.00  BETA=   90.00  GAMMA=  120.00

     VOLUME (A3)=     873584.12     DSANO=    2.800

     (SINT/L)2=   0.000046507*H2 +  0.000046507*K2 +  0.000012621*L2 +
                  0.000046507*HK +  0.000000000*HL +  0.000000000*KL

     BRAVAIS LATTICE IS  R  CENTRED AT:

       1)  0.000000       0.000000       0.000000
       2)  0.666667       0.333333       0.333333
       3)  0.333333       0.666667       0.666667

      SYMMETRY OPERATIONS: 

      R11  R12  R13     R21  R22  R23     R31  R32  R33    T1     T2     T3

  1)    1    0    0       0    1    0       0    0    1    0.00   0.00   0.00
  2)    0   -1    0       1   -1    0       0    0    1    0.00   0.00   0.00
  3)   -1    1    0      -1    0    0       0    0    1    0.00   0.00   0.00

     STRUCTURE TREATED AS NON-CENTROSYMMETRIC

     TYPE OF RADIATION IS X-RAYS

          UNIT CELL CONTENTS
      SYMBOL  ATOMIC_NUMBER    NUMBER IN CELL    TYPE    SCAT_POWER
        I          53              117            1          53.00

     STARTING PHASES FROM MODULUS FUNCTION

--------------------------------------------------------------

     INTENSITY DATA INFORMATION:
     ==========================

     INPUT DATA ARE F
   DSANO (ANGS.):       2.8000
   DSFOU (ANGS.):       2.8000
   DSMIN (ANGS.):       2.1001
   N.CENTRIC REF:            0
  ANOMALOUS DIFFRACTION RATIOS(GLOBAL):   
   <|D|>/<F> (%,acen); <|F|>; <|D|>:    3.6055    889.5228     32.0714
   <F/sig(F)> :           70.4912
   <|D|/sig(D)>:           1.5969

  ANOMALOUS DIFFRACTION RATIOS(SHELLS):   

      SHELL  DMEAN  DINF   <|D|>/<F> <F/sig(F)>  <|D|/sig(D)> NREFS

        1     6.75  5.36    3.9309   98.2434    2.6012         1241  1329074.25
        2     4.68  4.25    2.9275  103.1175    2.1300         1317  1929583.38
        3     3.95  3.71    3.0289   85.7391    1.7092         1318  1505020.62
        4     3.53  3.37    3.3595   68.2329    1.4384         1328  1069464.88
        5     3.24  3.13    3.5436   58.7409    1.2435         1333   836562.75
        6     3.03  2.95    4.4165   45.1396    1.1086         1310   532588.88
        7     2.87  2.80    5.3027   36.1292    1.0136         1328   378215.06

  BIJVOET PAIRS FILTERING:
   BIJVOET PAIR REFL. (USED/READ/%):             7252      9175     79.04
   NUMBER WRONG BIJVOET PAIR REFL.,S,(%):               0      0.00
   NUM. OF E.s < ECUT,(%), ECUT:         540      5.89      0.2500
   N.DF/s(DF) < DFCUT,(%),DFCUT:        1383     15.07      0.3750
   N. DF OUTLIERS,RMSCUT:                  0                4.2500
   CV(%) OF D> :      63.3307
   <r.m.sq.dev.> OF D.s:       43.7445
--------------------------------------------------------------

     FORBIDDEN REFLECTIONS IN DATA FILE *.HKL:
     =========================================

    H    K    L        XO       DXO      NEQ
--------------------------------------------------------------

     Rsigma(F) of equivalent reflections
     Rsig:    0.00000  Nref:         0

     ds_interval        Rsigma       Nref

     N. UNIQUE REFLECTIONS (measured,theory):        7252       12053


     INFORMATION OF DATA IN P1:
     MEAS. INTENSITIES (OBS+UNOBS)IN XLHEM.HKL=        21734
     NOT MEASURED INTENSITIES in XLUNMEAS.HKL=        6044
     FRACTION MEASURED INTENSITIES >DSFOU:     0.782
     HMAX=   30  KMAX=   30  LMAX=   50


--------------------------------------------------------------

     SCALING OF MEASURED INTENSITIES:
     ================================


      SCALE FACTOR:        7.8391  F(EXP)/SK = F(ABS)
      B OVERALL   :        6.1823
      R(Wilson)   :        7.6700
      DSFOU       :        2.8000

      SHELL  DMEAN  DINF  SFC2/SFO2  Nref  f.unobs
        1     6.75  5.36   0.93201    3251  0.0000
        2     4.68  4.25   0.98107    3405  0.0000
        3     3.95  3.71   1.05661    3270  0.0000
        4     3.53  3.37   1.03192    3139  0.0000
        5     3.24  3.13   1.15344    3039  0.0000
        6     3.03  2.95   1.01912    2899  0.0000
        7     2.87  2.80   0.85329    2731  0.0000

 -------------------------------------------------------------

     DATA NORMALIZING:
     ================

     NUMBER OF INPUT REFLEXIONS =             21734
     F(ABS)  =  F(EXP) /          7.8391

     MAXIMUM         H         K         L
     INDICES        30        30        50

                   CENT    ACENT     HK0     0KL     H0L    REST
     </E2-1/>      0.968   0.736   0.877   0.877   0.880   0.871

      E2MEAN      :    0.998779

     <E**2> ACCORDING TO PARITY GROUPS ( D-SPACING > 1.000
        ALL     GGG     GGU     GUG     GUU     UGG     UGU     UUG     UUU
E^2   1.000   0.960   1.035   0.986   1.016   0.986   1.016   0.986   1.016
N     21734    2720    2658    2711    2741    2711    2741    2711    2741

--------------------------------------------------------------

     PHASE REFINEMENT DETAILS:
     ======================== 
    TOTAL N. OF E-VALUES =     21734
    D-SPACING CUT-OFF =    2.80
    <E>, <E2> =    0.8456  1.0000

    N. SETS AND CYCLES =       25    200
    EKLIM FOR K REFLECTIONS =    0.00
    N.REFLECTIONS > EKLIM =     21734
    EHLIM FOR H REFLECTIONS =    1.00
    N.REFLECTIONS > EHLIM =      7200
     X"S MODIFIED BY MODULUS FUNCTION
    N. ATOMS IN UNIT_CELL (NCELL)  =   117
    PIXELS(0); P_ATOMS(1); OMIT(2) =     1
    FRAC. RANDOMLY DELETED ATOMS = 0.000

    GRID SPACING IN ANGS. =    0.93
    N.GRID POINTS (XYZ) =     96    96   144
    ESD FACTOR FOR MASK DEFINITION =    2.65
    LOWER MASK VALUE =      0
    ESD FACT FOR PEAK ACCEPTANCE (ATOMS=1,2) =  4.00
    ESD FACTOR IN SEARCH (DIF.FOURIER) =  1.10

     vector -u =:   1   0.21655   0.06634   0.72313  1.00
    0.8421     1     1    0.8388    0.0118     867      39    0
    0.8218     1     2    0.8650    0.0005     658      39    0
    0.8271     1     3    0.8567    0.0005     664      39    0
    0.8221     1     4    0.8589    0.0000     649      39    0
    0.8221     1     5    0.8642    0.0000     644      39    0
    0.8214     1     6    0.8593    0.0000     668      39    0
    0.8243     1     7    0.8594    0.0005     680      39    0
    0.8230     1     8    0.8616    0.0007     672      39    0
    0.8222     1     9    0.8604    0.0005     675      39    0
    0.8245     1    10    0.8615    0.0000     669      39    0
    0.8241     1    11    0.8582    0.0005     676      39    0
    0.8213     1    12    0.8607    0.0000     640      39    0
    0.8227     1    13    0.8607    0.0002     689      39    0
    0.8226     1    14    0.8600    0.0000     664      39    0
    0.8218     1    15    0.8576    0.0000     653      39    0
    0.8202     1    16    0.8574    0.0005     636      39    0
    0.8241     1    17    0.8581    0.0000     675      39    0
    0.8211     1    18    0.8559    0.0000     620      39    0
    0.8205     1    19    0.8581    0.0000     661      39    0
    0.8233     1    20    0.8648    0.0002     685      39    0
    0.8243     1    21    0.8574    0.0002     673      39    0
    0.8220     1    22    0.8596    0.0000     654      39    0
    0.8227     1    23    0.8656    0.0000     657      39    0
    0.8305     1    24    0.8614    0.0005     665      39    0
    0.8311     1    25    0.8708    0.0000     668      39    0
    0.8318     1    26    0.8751    0.0000     659      39    0
    0.8411     1    27    0.8710    0.0005     744      39    0
    0.8362     1    28    0.8777    0.0000     678      39    0
    0.8398     1    29    0.8726    0.0000     656      39    0
    0.8375     1    30    0.8770    0.0000     680      39    0
    0.8396     1    31    0.8769    0.0000     692      39    0
    0.8389     1    32    0.8765    0.0000     704      39    0
    0.8383     1    33    0.8740    0.0000     676      39    0
    0.8391     1    34    0.8758    0.0002     679      39    0
    0.8404     1    35    0.8734    0.0002     695      39    0
    0.8362     1    36    0.8759    0.0009     688      39    0
    0.8390     1    37    0.8760    0.0000     664      39    0
    0.8385     1    38    0.8741    0.0000     683      39    0
    0.8387     1    39    0.8768    0.0000     683      39    0
    0.8376     1    40    0.8787    0.0007     714      39    0
    0.8403     1    41    0.8746    0.0000     726      39    0
    0.8393     1    42    0.8798    0.0000     709      39    0
    0.8402     1    43    0.8749    0.0000     668      39    0
    0.8388     1    44    0.8758    0.0000     705      39    0
    0.8386     1    45    0.8731    0.0000     696      39    0
    0.8397     1    46    0.8779    0.0000     708      39    0
    0.8400     1    47    0.8767    0.0000     717      39    0
    0.8417     1    48    0.8758    0.0000     666      39    0
    0.8379     1    49    0.8744    0.0000     713      39    0
    0.8391     1    50    0.8728    0.0002     690      39    0
    0.8381     1    51    0.8772    0.0002     668      39    0
    0.8393     1    52    0.8767    0.0000     709      39    0
    0.8395     1    53    0.8770    0.0000     692      39    0
    0.8409     1    54    0.8751    0.0000     681      39    0
    0.8370     1    55    0.8764    0.0000     672      39    0
    0.8388     1    56    0.8796    0.0000     704      39    0
    0.8391     1    57    0.8727    0.0005     705      39    0
    0.8380     1    58    0.8784    0.0002     655      39    0
    0.8379     1    59    0.8741    0.0000     717      39    0
    0.8403     1    60    0.8798    0.0000     716      39    0
    0.8389     1    61    0.8724    0.0000     731      39    0
    0.8405     1    62    0.8770    0.0000     679      39    0
    0.8377     1    63    0.8752    0.0000     714      39    0
    0.8404     1    64    0.8744    0.0007     693      39    0
    0.8374     1    65    0.8778    0.0007     654      39    0
    0.8396     1    66    0.8761    0.0000     695      39    0
    0.8401     1    67    0.8759    0.0000     654      39    0
    0.8392     1    68    0.8774    0.0000     706      39    0
    0.8405     1    69    0.8766    0.0000     678      39    0
    0.8390     1    70    0.8747    0.0000     689      39    0
    0.8372     1    71    0.8725    0.0000     680      39    0
    0.8367     1    72    0.8732    0.0002     666      39    0
    0.8373     1    73    0.8706    0.0002     641      39    0
    0.8365     1    74    0.8789    0.0000     701      39    0
    0.8394     1    75    0.8737    0.0002     678      39    0
    0.8361     1    76    0.8759    0.0000     691      39    0
    0.8394     1    77    0.8735    0.0005     666      39    0
    0.8371     1    78    0.8774    0.0000     677      39    0
    0.8403     1    79    0.8749    0.0002     707      39    0
    0.8403     1    80    0.8766    0.0005     681      39    0
    0.8404     1    81    0.8759    0.0007     710      39    0
    0.8417     1    82    0.8767    0.0000     712      39    0
    0.8404     1    83    0.8748    0.0000     663      39    0
    0.8388     1    84    0.8723    0.0000     725      39    0
    0.8387     1    85    0.8741    0.0000     745      39    0
    0.8385     1    86    0.8776    0.0000     679      39    0
    0.8384     1    87    0.8753    0.0000     681      39    0
    0.8386     1    88    0.8748    0.0005     712      39    0
    0.8379     1    89    0.8748    0.0002     659      39    0
    0.8385     1    90    0.8759    0.0002     662      39    0
    0.8386     1    91    0.8749    0.0000     724      39    0
    0.8403     1    92    0.8771    0.0000     685      39    0
    0.8397     1    93    0.8733    0.0005     704      39    0
    0.8368     1    94    0.8775    0.0000     668      39    0
    0.8383     1    95    0.8743    0.0000     701      39    0
    0.8389     1    96    0.8764    0.0000     702      39    0
    0.8373     1    97    0.8742    0.0000     650      39    0
    0.8370     1    98    0.8777    0.0000     661      39    0
    0.8368     1    99    0.8750    0.0005     659      39    0
    0.8377     1   100    0.8768    0.0002     644      39    0
    0.8400     1   101    0.8751    0.0000     701      39    0
    0.8402     1   102    0.8787    0.0005     685      39    0
    0.8382     1   103    0.8738    0.0002     690      39    0
    0.8375     1   104    0.8698    0.0000     667      39    0
    0.8360     1   105    0.8732    0.0002     690      39    0
    0.8357     1   106    0.8706    0.0005     673      39    0
    0.8359     1   107    0.8719    0.0000     688      39    0
    0.8368     1   108    0.8721    0.0002     664      39    0
    0.8369     1   109    0.8738    0.0000     706      39    0
    0.8386     1   110    0.8745    0.0002     681      39    0
    0.8390     1   111    0.8775    0.0000     662      39    0
    0.8397     1   112    0.8736    0.0007     693      39    0
    0.8402     1   113    0.8749    0.0000     688      39    0
    0.8361     1   114    0.8765    0.0000     686      39    0
    0.8387     1   115    0.8755    0.0000     676      39    0
    0.8376     1   116    0.8761    0.0000     701      39    0
    0.8366     1   117    0.8763    0.0002     694      39    0
    0.8377     1   118    0.8747    0.0000     677      39    0
    0.8367     1   119    0.8718    0.0005     660      39    0
    0.8388     1   120    0.8780    0.0002     675      39    0
    0.8407     1   121    0.8754    0.0005     680      39    0
    0.8392     1   122    0.8767    0.0000     673      39    0
    0.8417     1   123    0.8754    0.0000     734      39    0
    0.8412     1   124    0.8766    0.0002     686      39    0
    0.8404     1   125    0.8747    0.0000     697      39    0
    0.8402     1   126    0.8778    0.0002     715      39    0
    0.8376     1   127    0.8731    0.0000     698      39    0
    0.8377     1   128    0.8722    0.0000     715      39    0
    0.8390     1   129    0.8761    0.0002     687      39    0
    0.8366     1   130    0.8800    0.0002     691      39    0
    0.8408     1   131    0.8736    0.0000     718      39    0
    0.8378     1   132    0.8773    0.0000     676      39    0
    0.8406     1   133    0.8747    0.0000     674      39    0
    0.8395     1   134    0.8772    0.0005     690      39    0
    0.8386     1   135    0.8740    0.0002     701      39    0
    0.8394     1   136    0.8803    0.0002     681      39    0
    0.8400     1   137    0.8770    0.0002     720      39    0
    0.8388     1   138    0.8745    0.0000     641      39    0
    0.8382     1   139    0.8770    0.0000     663      39    0
    0.8391     1   140    0.8787    0.0002     687      39    0
    0.8384     1   141    0.8756    0.0002     699      39    0
    0.8398     1   142    0.8747    0.0000     713      39    0
    0.8394     1   143    0.8784    0.0000     688      39    0
    0.8400     1   144    0.8759    0.0005     732      39    0
    0.8382     1   145    0.8769    0.0000     710      39    0
    0.8397     1   146    0.8746    0.0000     692      39    0
    0.8392     1   147    0.8770    0.0005     726      39    0
    0.8404     1   148    0.8792    0.0000     698      39    0
    0.8402     1   149    0.8781    0.0000     698      39    0
    0.8410     1   150    0.8693    0.0000     724      39    0
    0.8369     1   151    0.8787    0.0002     704      39    0
    0.8386     1   152    0.8748    0.0000     670      39    0
    0.8391     1   153    0.8744    0.0000     683      39    0
    0.8366     1   154    0.8731    0.0000     701      39    0
    0.8363     1   155    0.8739    0.0000     687      39    0
    0.8380     1   156    0.8739    0.0000     690      39    0
    0.8391     1   157    0.8750    0.0000     678      39    0
    0.8388     1   158    0.8779    0.0002     695      39    0
    0.8382     1   159    0.8747    0.0005     655      39    0
    0.8366     1   160    0.8733    0.0000     665      39    0
    0.8395     1   161    0.8742    0.0002     751      39    0
    0.8394     1   162    0.8717    0.0002     663      39    0
    0.8370     1   163    0.8766    0.0000     678      39    0
    0.8387     1   164    0.8746    0.0002     678      39    0
    0.8408     1   165    0.8755    0.0000     682      39    0
    0.8376     1   166    0.8734    0.0000     712      39    0
    0.8409     1   167    0.8753    0.0005     708      39    0
    0.8381     1   168    0.8746    0.0000     705      39    0
    0.8389     1   169    0.8721    0.0000     734      39    0
    0.8388     1   170    0.8751    0.0002     694      39    0
    0.8395     1   171    0.8755    0.0000     699      39    0
    0.8378     1   172    0.8745    0.0000     706      39    0
    0.8368     1   173    0.8697    0.0000     686      39    0
    0.8360     1   174    0.8774    0.0000     650      39    0
    0.8387     1   175    0.8727    0.0000     663      39    0
    0.8376     1   176    0.8708    0.0000     657      39    0
    0.8373     1   177    0.8708    0.0000     691      39    0
    0.8355     1   178    0.8779    0.0000     686      39    0
    0.8396     1   179    0.8724    0.0005     680      39    0
    0.8390     1   180    0.8781    0.0000     700      39    0
    0.8384     1   181    0.8728    0.0000     670      39    0
    0.8370     1   182    0.8742    0.0005     669      39    0
    0.8392     1   183    0.8746    0.0000     679      39    0
    0.8344     1   184    0.8741    0.0000     644      39    0
    0.8382     1   185    0.8758    0.0000     697      39    0
    0.8380     1   186    0.8771    0.0000     669      39    0
    0.8403     1   187    0.8741    0.0000     659      39    0
    0.8382     1   188    0.8769    0.0000     697      39    0
    0.8398     1   189    0.8734    0.0000     710      39    0
    0.8397     1   190    0.8762    0.0000     677      39    0
    0.8383     1   191    0.8737    0.0000     705      39    0
    0.8391     1   192    0.8732    0.0000     683      39    0
    0.8399     1   193    0.8754    0.0000     671      39    0
    0.8374     1   194    0.8770    0.0000     708      39    0
    0.8404     1   195    0.8711    0.0002     681      39    0
    0.8363     1   196    0.8789    0.0000     682      39    0
    0.8430     1   197    0.8726    0.0000     685      39    0
    0.8379     1   198    0.8745    0.0002     690      39    0
    0.8389     1   199    0.8726    0.0002     707      39    0

---------------------------------------------------------------

  SUMMARY OF SOLUTIONS:
   SET   CCh     SEED    NCYC NITER   Rcc(1,end)  PKS(1,end)  R1%  AVSIN  ROSIG
     1 0.8737  0.0384615  200   10    76.2  66.6    28    16  52.0 1.122   20.0
 TOTAL NUMBER OF CYCLES IS          200

--------------------------------------------------------------

    PEAK SEARCH:
    ===========

     SOLUTION N.      1  R =   66.582520  ITERATIONS=      10

     NUMBER OF E AND CUT-OFF VALUE    3807      0.70
     GRID: NX=  96 NY=  96 NZ= 144 SIZE(ANGS)=  0.93
     ATOMS IN UNIT CELL: (SOUGHT)    117; (FOUND)    140
     ATOMS IN ASYMMETRIC UNIT=     16
     RO IN WFOURIER: MAX., SIGMA, MEAN:  0.61803E+06  0.17377E+05 -0.39066E-04
     MIN. INTERPEAK DISTANCE (A):   0.70
      PEAK_NR HEIGHT    X/A      Y/B      Z/C     MULT
            1   1000   0.1215   0.8577   0.0558   1.0000
            2    631   0.0363   0.9044   0.0902   1.0000
            3    564   0.1668   0.7494   0.3072   1.0000
            4    552   0.5103   0.4312   0.2094   1.0000
            5    486   0.0527   0.7687   0.0795   1.0000
            6    463   0.8098   0.1372   0.1783   1.0000
            7    434   0.6042   0.2797   0.2639   1.0000
            8    406   0.4999   0.4732   0.2616   1.0000
            9    404   0.0781   0.4709   0.1286   1.0000
           10    379   0.3450   0.0697   0.0080   1.0000
           11    351   0.2089   0.5427   0.0964   1.0000
           12    306   0.4338   0.3038   0.1372   1.0000
           13    302   0.0866   0.3944   0.1050   1.0000
           14    209   0.1833   0.0771   0.1910   1.0000
           15    202   0.4576   0.0969   0.0485   1.0000
           16    199   0.1243   0.6349   0.1093   1.0000
------------------------------------------------------------------------------

  COPY OF FILE.CDR:
  ==== == =======

3km3 R3  L= 1.5418  (2.25) Sv=42% 16I-x9=144                                    
CELL                                                                            
84.6600  84.6600  140.74   90.000    90.000   120.000                           
ANOM                                                                            
2.8                                                                             
LATTICE                                                                         
R                                                                               
SYMMETRY                                                                        
 X, Y, Z                                                                        
-Y, X-Y, Z                                                                      
-X+Y,-X, Z                                                                      
CONTENTS                                                                        
 I                                                                              
 117                                                                            
&CONTROL IHKL=0,NSET=25,NCYCLE=200,RVMIN=1000.,IEXCC=0,                         
FSIGRO=2.65,FSIGDM=4.0,DELTLV=1.1,NITER=10,IFOUSG=1,itest=2,                    
IBREAK=0,CCTLV=1.00,EHLIM=1.0,NSHELL=7,DFCUT=0.375,ECUT=0.25,                   
IABORT=0/                                                                       
--------------------------------------------------------------                  
                                                                                
     INTENSITY DATA INFORMATION:                                                
     ==========================                                                 
                                                                                
     INPUT DATA ARE F                                                           
   DSANO (ANGS.):       1.0000                                                  
   DSFOU (ANGS.):       2.1001                                                  
   DSMIN (ANGS.):       2.1001                                                  
   N.CENTRIC REF:            0                                                  
  ANOMALOUS DIFFRACTION RATIOS(GLOBAL):                                         
   <|D|>/<F> (%,acen); <|F|>; <|D|>:    5.8406    565.5051     33.0286          
   <F/sig(F)> :           38.9060                                               
   <|D|/sig(D)>:           1.1460                                               
                                                                                
  ANOMALOUS DIFFRACTION RATIOS(SHELLS):                                         
                                                                                
      SHELL  DMEAN  DINF   <|D|>/<F> <F/sig(F)>  <|D|/sig(D)> NREFS             
                                                                                
        1     5.50  4.37    3.4285  101.1686    2.4096         2362  1617631.25 
        2     3.82  3.47    3.1068   80.6167    1.6287         2453  1390041.75 
        3     3.22  3.03    3.6404   56.8027    1.2188         2414   787542.25 
        4     2.88  2.75    5.4158   35.8840    1.0325         2460   376873.72 
        5     2.65  2.55    7.8056   22.9391    0.9146         2450   210580.88 
        6     2.47  2.40    9.1721   17.9968    0.8490         2387   159721.84 
        7     2.34  2.28   11.6281   13.1934    0.7986         2339   116673.24 
        8     2.23  2.18   10.5920   12.8597    0.7537         2419   122378.80 
        9     2.14  2.10   15.6883    8.3603    0.7151         2389    78058.09 
                                                                                
  BIJVOET PAIRS FILTERING:                                                      
   BIJVOET PAIR REFL. (USED/READ/%):            15683     21673     72.36       
   NUMBER WRONG BIJVOET PAIR REFL.,S,(%):               0      0.00             
   NUM. OF E.s < ECUT,(%), ECUT:        1131      5.22      0.2500              
   N.DF/s(DF) < DFCUT,(%),DFCUT:        4858     22.41      0.3750              
   N. DF OUTLIERS,RMSCUT:                  1                4.2500              
   CV(%) OF D> :      63.1930                                                   
   <r.m.sq.dev.> OF D.s:       48.8176                                          
++++++++++++++++++++++++++++++++++++++++++++++++++++++++++++++
   Job finished on  6- 7-2022   at 15:19:35
   Elapsed time:       817 seconds
++++++++++++++++++++++++++++++++++++++++++++++++++++++++++++++
