# Supplementary material for: Extending the novel |ρ|-based phasing algorithm to the solution of anomalous scattering substructures from SAD data of protein crystals
Source: Acta Crystallogr A Found Adv. 2022 Oct 10;78(Pt 6):473–81. doi: 10.1107/S2053273322008622 (PMC9624180; doi:10.1107/S2053273322008622)
Supplement: Supplementary file 1 [file a-78-00473-sup1.zip › ae5119_suppl_rev/sol_7_I_3km3/model_ref_AnphaA.cif]

#######################################################################
#
#                 Cambridge Crystallographic Data Centre
#                                CCDC 
#
#######################################################################
#
# If this CIF has been generated from an entry in the Cambridge 
# Structural Database, then it will include bibliographic, chemical, 
# crystal, experimental, refinement or atomic coordinate data resulting 
# from the CCDC's data processing and validation procedures.
#
#######################################################################

data_0001
_symmetry_cell_setting           rhombohedral
_symmetry_space_group_name_H-M   'R 3'
_symmetry_Int_Tables_number      146
_space_group_name_Hall           'R 3'
loop_
_symmetry_equiv_pos_site_id
_symmetry_equiv_pos_as_xyz
1 x,y,z
2 -y,x-y,z
3 -x+y,-x,z
4 1/3+x,2/3+y,2/3+z
5 1/3-y,2/3+x-y,2/3+z
6 1/3-x+y,2/3-x,2/3+z
7 2/3+x,1/3+y,1/3+z
8 2/3-y,1/3+x-y,1/3+z
9 2/3-x+y,1/3-x,1/3+z
_cell_length_a                   84.66
_cell_length_b                   84.66
_cell_length_c                   140.74
_cell_angle_alpha                90
_cell_angle_beta                 90
_cell_angle_gamma                120
_cell_volume                     873584
loop_
_atom_site_label
_atom_site_type_symbol
_atom_site_fract_x
_atom_site_fract_y
_atom_site_fract_z
I1 I 0.398664 0.209004 1.34199
I2 I 0.385569 0.287769 1.36488
I3 I 0.32596 0.186868 1.13043
I4 I 0.517088 0.437921 1.16165
I5 I 0.601236 0.275399 1.21471
I6 I 0.504119 0.478292 1.21461
I7 I 0.762309 0.467149 1.37509
I8 I 0.429157 0.294316 1.0877
I9 I 0.727577 0.590637 0.74795
I10 I 0.667946 0.454942 0.713115
I11 I 0.501427 0.416358 0.926677
I12 B  0.725637 0.653963 0.959211
I13 B  0.711381 0.403687 0.873673
I14 I 0.63943 0.581485 0.725726
I15 B  0.424065 0.373449 0.951907
I16 I 0.636934 0.536381 1.00134
A1    H      0.12148   0.85769   0.00767 
A2    H      0.03630   0.90443   0.04206 
A3    H      0.16683   0.74935   0.25915 
A4    H      0.51031   0.43118   0.16135 
A5    H      0.05275   0.76870   0.03138 
A6    H      0.80977   0.13720   0.13024 
A7    H      0.60416   0.27965   0.21584 
A8    H      0.49994   0.47320   0.21347 
A9    H      0.07814   0.47091   0.07778 
A10   H     0.34500   0.06971   0.04007 
A11   H      0.20890   0.54269   0.04830 
A12   H      0.43378   0.30384   0.08911 
A13   H      0.08657   0.39440   0.05693 
A14   H     0.18328   0.07711   0.14290 
A15   H      0.45756   0.09690   0.00043 
A16   H     0.12426   0.63492   0.06119 

#END
