# Supplementary material for: Extending the novel |ρ|-based phasing algorithm to the solution of anomalous scattering substructures from SAD data of protein crystals
Source: Acta Crystallogr A Found Adv. 2022 Oct 10;78(Pt 6):473–81. doi: 10.1107/S2053273322008622 (PMC9624180; doi:10.1107/S2053273322008622)
Supplement: Supplementary file 1 [file a-78-00473-sup1.zip › ae5119_suppl_rev/sol_8_I_3men/BupsaA.CIF]

data_XLENS 

loop_
_symmetry_equiv_pos_as_xyz
 +X,+Y,+Z 
 -X+1/2,-Y,+Z+1/2 
 +X+1/2,-Y+1/2,-Z 
 -X,+Y+1/2,-Z+1/2 

_cell_length_a       45.70000
_cell_length_b      162.12000
_cell_length_c      173.07001
_cell_angle_alpha    90.0000
_cell_angle_beta     90.0000
_cell_angle_gamma    90.0000

loop_
_atom_site_label
_atom_site_type_symbol
_atom_site_fract_x
_atom_site_fract_y
_atom_site_fract_z
_atom_site_occupancy
_atom_site_U_iso_or_equiv
_atom_site_thermal_displace_type
A1    I      0.04457   0.91250   0.09629   1.00000   0.012  Uiso
A2    I      0.03689   0.99545   0.19959   1.00000   0.012  Uiso
A3    I      0.50218   0.17724   0.04081   1.00000   0.012  Uiso
A4    I      0.42090   0.40600   0.15449   1.00000   0.012  Uiso
A5    I      0.10751   0.41917   0.24319   1.00000   0.012  Uiso
A6    I      0.68587   0.11354   0.22212   1.00000   0.012  Uiso
A7    I      0.07965   0.79128   0.23309   1.00000   0.012  Uiso
A8    I      0.99710   0.99387   0.03542   1.00000   0.012  Uiso
A9    I      0.30138   0.76776   0.22500   1.00000   0.012  Uiso
A10   I      0.63062   0.63264   0.10966   1.00000   0.012  Uiso
A11   I      0.37639   0.30651   0.24371   1.00000   0.012  Uiso
A12   I      0.03931   0.43138   0.00557   1.00000   0.012  Uiso
A13   I      0.62734   0.25511   0.16128   1.00000   0.012  Uiso
A14   I      0.64577   0.81354   0.05438   1.00000   0.012  Uiso
A15   I      0.10722   0.03019   0.11529   1.00000   0.012  Uiso
A16   I      0.81080   0.11858   0.02535   1.00000   0.012  Uiso
A17   I      0.25091   0.47871   0.06613   1.00000   0.012  Uiso
A18   I      0.44970   0.68168   0.10861   1.00000   0.012  Uiso
A19   I      0.03341   0.87665   0.18159   1.00000   0.012  Uiso
A20   I      0.15525   0.41238   0.20895   1.00000   0.012  Uiso
A21   I      0.35423   0.65014   0.19699   1.00000   0.012  Uiso
A22   I      0.53385   0.82509   0.15467   1.00000   0.012  Uiso
A23   I      0.24687   0.11137   0.06805   1.00000   0.012  Uiso
A24   I      0.62500   0.37035   0.22649   1.00000   0.012  Uiso
A25   I      0.63662   0.10760   0.11736   1.00000   0.012  Uiso
A26   I      0.84576   0.29338   0.17146   1.00000   0.012  Uiso
A27   I      0.73106   0.62900   0.14348   1.00000   0.012  Uiso
A28   I      0.24272   0.29643   0.23727   1.00000   0.012  Uiso
A29   I      0.10906   0.70742   0.01139   1.00000   0.012  Uiso
A30   I      0.47771   0.49943   0.99970   1.00000   0.012  Uiso
A31   I      0.89884   0.19975   0.21430   1.00000   0.012  Uiso
A32   I      0.74775   0.58153   0.24141   1.00000   0.012  Uiso
A33   I      0.19139   0.68618   0.04279   1.00000   0.012  Uiso
A34   I      0.95424   0.12172   0.02459   1.00000   0.012  Uiso
A35   I      0.81556   0.03756   0.58917   1.00000   0.012  Uiso
A36   I      0.29978   0.21824   0.06612   1.00000   0.012  Uiso
A37   H      0.64611   0.96659   0.18683   1.00000   0.012  Uiso
A38   H      0.74255   0.31086   0.08178   1.00000   0.012  Uiso
A39   H      0.83323   0.06950   0.14306   1.00000   0.012  Uiso
A40   H      0.12073   0.60460   0.15822   1.00000   0.012  Uiso
A41   H      0.17072   0.43380   0.19020   1.00000   0.012  Uiso
A42   H      0.86291   0.82056   0.03803   1.00000   0.012  Uiso
A43   H      0.56526   0.94739   0.10788   1.00000   0.012  Uiso
