# Supplementary material for: Extending the novel |ρ|-based phasing algorithm to the solution of anomalous scattering substructures from SAD data of protein crystals
Source: Acta Crystallogr A Found Adv. 2022 Oct 10;78(Pt 6):473–81. doi: 10.1107/S2053273322008622 (PMC9624180; doi:10.1107/S2053273322008622)
Supplement: Supplementary file 1 [file a-78-00473-sup1.zip › ae5119_suppl_rev/sol_8_I_3men/BupsaA.DIF]

    0    0    6      159.89999        0.00000      159.89999        0.00000
    0    0    8     1382.50000        0.00000     1382.50000        0.00000
    0    0   10      361.60001        0.00000      361.60001        0.00000
    0    0   12     1001.29999        0.00000     1001.29999        0.00000
    0    0   14     1016.20001        0.00000     1016.20001        0.00000
    0    0   16     1000.79999        0.00000     1000.79999        0.00000
    0    0   18      914.20001        0.00000      914.20001        0.00000
    0    0   20     1091.59998        0.00000     1091.59998        0.00000
    0    0   22      219.89999        0.00000      219.89999        0.00000
    0    0   24      113.20000        0.00000      113.20000        0.00000
    0    0   26      180.60001        0.00000      180.60001        0.00000
    0    0   28     2598.60010        0.00000     2598.60010        0.00000
    0    0   30      308.60001        0.00000      308.60001        0.00000
    0    0   32      500.60001        0.00000      500.60001        0.00000
    0    0   34      364.10001        0.00000      364.10001        0.00000
    0    0   36     2911.39990        0.00000     2911.39990        0.00000
    0    0   38      592.29999        0.00000      592.29999        0.00000
    0    0   40      512.79999        0.00000      512.79999        0.00000
    0    0   42      386.39999        0.00000      386.39999        0.00000
    0    0   44      479.50000        0.00000      479.50000        0.00000
    0    0   46     1244.30005        0.00000     1244.30005        0.00000
    0    0   48     1973.59998        0.00000     1973.59998        0.00000
    0    0   50     1040.30005        0.00000     1040.30005        0.00000
    0    0   52      677.09998        0.00000      677.09998        0.00000
    0    0   54      860.50000        0.00000      860.50000        0.00000
    0    0   56      111.00000        0.00000      111.00000        0.00000
    0    0   58      455.89999        0.00000      455.89999        0.00000
    0    0   60     1224.40002        0.00000     1224.40002        0.00000
    0    0   62      136.60001        0.00000      136.60001        0.00000
    0    0   64      312.89999        0.00000      312.89999        0.00000
    0    0   66     1546.90002        0.00000     1546.90002        0.00000
    0    0   68      557.00000        0.00000      557.00000        0.00000
    0    0   70      174.10001        0.00000      174.10001        0.00000
    0    0   72     1092.00000        0.00000     1092.00000        0.00000
    0    0   74      320.20001        0.00000      320.20001        0.00000
    0    1    5       61.90000        0.00000       61.90000        0.00000
    0    1    6      144.20000        0.00000      144.20000        0.00000
    0    1    7      754.09998        0.00000      754.09998        0.00000
    0    1    8     1253.59998        0.00000     1253.59998        0.00000
    0    1    9     1308.19995        0.00000     1308.19995        0.00000
    0    1   10      834.40002        0.00000      834.40002        0.00000
    0    1   11     1272.59998        0.00000     1272.59998        0.00000
    0    1   12      852.09998        0.00000      852.09998        0.00000
    0    1   13      905.79999        0.00000      905.79999        0.00000
    0    1   14      994.59998        0.00000      994.59998        0.00000
    0    1   15      549.50000        0.00000      549.50000        0.00000
    0    1   16      555.50000        0.00000      555.50000        0.00000
    0    1   17      501.89999        0.00000      501.89999        0.00000
    0    1   18     1218.00000        0.00000     1218.00000        0.00000
    0    1   19      292.79999        0.00000      292.79999        0.00000
    0    1   20     2023.09998        0.00000     2023.09998        0.00000
    0    1   21      320.60001        0.00000      320.60001        0.00000
    0    1   22      448.00000        0.00000      448.00000        0.00000
    0    1   23      663.40002        0.00000      663.40002        0.00000
    0    1   24      151.80000        0.00000      151.80000        0.00000
    0    1   25      219.00000        0.00000      219.00000        0.00000
    0    1   26      537.29999        0.00000      537.29999        0.00000
    0    1   27      630.90002        0.00000      630.90002        0.00000
    0    1   28      482.89999        0.00000      482.89999        0.00000
    0    1   29      139.00000        0.00000      139.00000        0.00000
    0    1   30     2045.19995        0.00000     2045.19995        0.00000
    0    1   31      384.70001        0.00000      384.70001        0.00000
    0    1   32     1698.80005        0.00000     1698.80005        0.00000
    0    1   33      132.89999        0.00000      132.89999        0.00000
    0    1   34      575.79999        0.00000      575.79999        0.00000
    0    1   35      178.30000        0.00000      178.30000        0.00000
    0    1   36      447.39999        0.00000      447.39999        0.00000
    0    1   37      961.29999        0.00000      961.29999        0.00000
    0    1   38     1257.19995        0.00000     1257.19995        0.00000
    0    1   39      219.20000        0.00000      219.20000        0.00000
    0    1   40      751.20001        0.00000      751.20001        0.00000
    0    1   41     1008.79999        0.00000     1008.79999        0.00000
    0    1   42     1842.40002        0.00000     1842.40002        0.00000
    0    1   43     1232.69995        0.00000     1232.69995        0.00000
    0    1   44     1449.90002        0.00000     1449.90002        0.00000
    0    1   45       84.10000        0.00000       84.10000        0.00000
    0    1   46      246.20000        0.00000      246.20000        0.00000
    0    1   47      283.20001        0.00000      283.20001        0.00000
    0    1   48     1059.00000        0.00000     1059.00000        0.00000
    0    1   49      861.70001        0.00000      861.70001        0.00000
    0    1   50      102.80000        0.00000      102.80000        0.00000
    0    1   51      262.60001        0.00000      262.60001        0.00000
    0    1   52      883.59998        0.00000      883.59998        0.00000
    0    1   53      457.10001        0.00000      457.10001        0.00000
    0    1   54      676.09998        0.00000      676.09998        0.00000
    0    1   55      149.50000        0.00000      149.50000        0.00000
    0    1   56      545.70001        0.00000      545.70001        0.00000
    0    1   57      590.79999        0.00000      590.79999        0.00000
    0    1   58      579.00000        0.00000      579.00000        0.00000
    0    1   59      278.00000        0.00000      278.00000        0.00000
    0    1   60     1327.09998        0.00000     1327.09998        0.00000
    0    1   61      309.50000        0.00000      309.50000        0.00000
    0    1   62      885.50000        0.00000      885.50000        0.00000
    0    1   63      359.20001        0.00000      359.20001        0.00000
    0    1   64      259.89999        0.00000      259.89999        0.00000
    0    1   65      250.10001        0.00000      250.10001        0.00000
    0    1   66      429.79999        0.00000      429.79999        0.00000
    0    1   67       74.20000        0.00000       74.20000        0.00000
    0    1   68      346.00000        0.00000      346.00000        0.00000
    0    1   69      403.10001        0.00000      403.10001        0.00000
    0    1   70       64.60000        0.00000       64.60000        0.00000
    0    1   71      121.50000        0.00000      121.50000        0.00000
    0    1   72      340.00000        0.00000      340.00000        0.00000
    0    1   73       57.00000        0.00000       57.00000        0.00000
    0    1   74      158.89999        0.00000      158.89999        0.00000
    0    2    4     1505.59998        0.00000     1505.59998        0.00000
    0    2    5      114.20000        0.00000      114.20000        0.00000
    0    2    6      594.90002        0.00000      594.90002        0.00000
    0    2    7      479.10001        0.00000      479.10001        0.00000
    0    2    8      490.70001        0.00000      490.70001        0.00000
    0    2    9      580.29999        0.00000      580.29999        0.00000
    0    2   10      279.79999        0.00000      279.79999        0.00000
    0    2   11     2168.39990        0.00000     2168.39990        0.00000
    0    2   12     1429.80005        0.00000     1429.80005        0.00000
    0    2   13      844.09998        0.00000      844.09998        0.00000
    0    2   14      236.80000        0.00000      236.80000        0.00000
    0    2   15     1009.29999        0.00000     1009.29999        0.00000
    0    2   16      446.29999        0.00000      446.29999        0.00000
    0    2   17      259.79999        0.00000      259.79999        0.00000
    0    2   18     1122.30005        0.00000     1122.30005        0.00000
    0    2   19     1035.69995        0.00000     1035.69995        0.00000
    0    2   20      359.60001        0.00000      359.60001        0.00000
    0    2   21      241.60001        0.00000      241.60001        0.00000
    0    2   22      577.29999        0.00000      577.29999        0.00000
    0    2   23     1251.19995        0.00000     1251.19995        0.00000
    0    2   24     1609.59998        0.00000     1609.59998        0.00000
    0    2   25       93.80000        0.00000       93.80000        0.00000
    0    2   26      226.39999        0.00000      226.39999        0.00000
    0    2   27      513.29999        0.00000      513.29999        0.00000
    0    2   28       58.00000        0.00000       58.00000        0.00000
    0    2   29      296.39999        0.00000      296.39999        0.00000
    0    2   30     1141.80005        0.00000     1141.80005        0.00000
    0    2   31      656.20001        0.00000      656.20001        0.00000
    0    2   32     1469.80005        0.00000     1469.80005        0.00000
    0    2   33     2067.30005        0.00000     2067.30005        0.00000
    0    2   34     1224.59998        0.00000     1224.59998        0.00000
    0    2   35      361.79999        0.00000      361.79999        0.00000
    0    2   36      285.60001        0.00000      285.60001        0.00000
    0    2   37     1513.30005        0.00000     1513.30005        0.00000
    0    2   38       54.00000        0.00000       54.00000        0.00000
    0    2   39      139.80000        0.00000      139.80000        0.00000
    0    2   40      817.00000        0.00000      817.00000        0.00000
    0    2   41     1742.59998        0.00000     1742.59998        0.00000
    0    2   42      774.59998        0.00000      774.59998        0.00000
    0    2   43      532.70001        0.00000      532.70001        0.00000
    0    2   44      969.40002        0.00000      969.40002        0.00000
    0    2   45     1746.30005        0.00000     1746.30005        0.00000
    0    2   46      266.89999        0.00000      266.89999        0.00000
    0    2   47     1107.50000        0.00000     1107.50000        0.00000
    0    2   48      222.39999        0.00000      222.39999        0.00000
    0    2   49      208.89999        0.00000      208.89999        0.00000
    0    2   50      111.10000        0.00000      111.10000        0.00000
    0    2   51      257.20001        0.00000      257.20001        0.00000
    0    2   52      448.00000        0.00000      448.00000        0.00000
    0    2   53      205.30000        0.00000      205.30000        0.00000
    0    2   54      565.09998        0.00000      565.09998        0.00000
    0    2   55     1035.50000        0.00000     1035.50000        0.00000
    0    2   56      929.09998        0.00000      929.09998        0.00000
    0    2   57      649.70001        0.00000      649.70001        0.00000
    0    2   58      602.70001        0.00000      602.70001        0.00000
    0    2   59      618.00000        0.00000      618.00000        0.00000
    0    2   60     1164.30005        0.00000     1164.30005        0.00000
    0    2   61      662.00000        0.00000      662.00000        0.00000
    0    2   62      120.20000        0.00000      120.20000        0.00000
    0    2   63      371.20001        0.00000      371.20001        0.00000
    0    2   64      143.10001        0.00000      143.10001        0.00000
    0    2   65       96.30000        0.00000       96.30000        0.00000
    0    2   66      274.39999        0.00000      274.39999        0.00000
    0    2   67      239.89999        0.00000      239.89999        0.00000
    0    2   68       82.40000        0.00000       82.40000        0.00000
    0    2   69      721.40002        0.00000      721.40002        0.00000
    0    2   70      103.90000        0.00000      103.90000        0.00000
    0    2   71      332.79999        0.00000      332.79999        0.00000
    0    2   72      340.60001        0.00000      340.60001        0.00000
    0    2   73      139.10001        0.00000      139.10001        0.00000
    0    2   74      416.50000        0.00000      416.50000        0.00000
    0    2   75      363.39999        0.00000      363.39999        0.00000
    0    3    3     1513.19995        0.00000     1513.19995        0.00000
    0    3    4      196.39999        0.00000      196.39999        0.00000
    0    3    5      412.89999        0.00000      412.89999        0.00000
    0    3    6      202.80000        0.00000      202.80000        0.00000
    0    3    7       81.40000        0.00000       81.40000        0.00000
    0    3    8      537.70001        0.00000      537.70001        0.00000
    0    3    9      159.89999        0.00000      159.89999        0.00000
    0    3   10     1410.40002        0.00000     1410.40002        0.00000
    0    3   11      139.60001        0.00000      139.60001        0.00000
    0    3   12     1566.90002        0.00000     1566.90002        0.00000
    0    3   13      712.00000        0.00000      712.00000        0.00000
    0    3   14     1737.40002        0.00000     1737.40002        0.00000
    0    3   15      815.00000        0.00000      815.00000        0.00000
    0    3   16       37.80000        0.00000       37.80000        0.00000
    0    3   17      291.79999        0.00000      291.79999        0.00000
    0    3   18     2374.00000        0.00000     2374.00000        0.00000
    0    3   19      532.59998        0.00000      532.59998        0.00000
    0    3   20      455.00000        0.00000      455.00000        0.00000
    0    3   21      521.70001        0.00000      521.70001        0.00000
    0    3   22      433.50000        0.00000      433.50000        0.00000
    0    3   23      221.39999        0.00000      221.39999        0.00000
    0    3   24     1613.69995        0.00000     1613.69995        0.00000
    0    3   25     1395.09998        0.00000     1395.09998        0.00000
    0    3   26      349.70001        0.00000      349.70001        0.00000
    0    3   27     1558.50000        0.00000     1558.50000        0.00000
    0    3   28     1645.59998        0.00000     1645.59998        0.00000
    0    3   29     1137.80005        0.00000     1137.80005        0.00000
    0    3   30      393.20001        0.00000      393.20001        0.00000
    0    3   31     1025.50000        0.00000     1025.50000        0.00000
    0    3   32     1097.09998        0.00000     1097.09998        0.00000
    0    3   33       80.90000        0.00000       80.90000        0.00000
    0    3   34      197.30000        0.00000      197.30000        0.00000
    0    3   35      261.00000        0.00000      261.00000        0.00000
    0    3   36      975.70001        0.00000      975.70001        0.00000
    0    3   37     1579.90002        0.00000     1579.90002        0.00000
    0    3   38      113.30000        0.00000      113.30000        0.00000
    0    3   39      302.00000        0.00000      302.00000        0.00000
    0    3   40      563.70001        0.00000      563.70001        0.00000
    0    3   41      665.29999        0.00000      665.29999        0.00000
    0    3   42      711.59998        0.00000      711.59998        0.00000
    0    3   43      224.30000        0.00000      224.30000        0.00000
    0    3   44      307.50000        0.00000      307.50000        0.00000
    0    3   45      853.50000        0.00000      853.50000        0.00000
    0    3   46     1357.30005        0.00000     1357.30005        0.00000
    0    3   47     1738.80005        0.00000     1738.80005        0.00000
    0    3   48      337.39999        0.00000      337.39999        0.00000
    0    3   49     1414.59998        0.00000     1414.59998        0.00000
    0    3   50      532.50000        0.00000      532.50000        0.00000
    0    3   51      282.89999        0.00000      282.89999        0.00000
    0    3   52      716.40002        0.00000      716.40002        0.00000
    0    3   53     1691.69995        0.00000     1691.69995        0.00000
    0    3   54      434.39999        0.00000      434.39999        0.00000
    0    3   55      510.50000        0.00000      510.50000        0.00000
    0    3   56      106.90000        0.00000      106.90000        0.00000
    0    3   57      164.70000        0.00000      164.70000        0.00000
    0    3   58      211.10001        0.00000      211.10001        0.00000
    0    3   59      677.70001        0.00000      677.70001        0.00000
    0    3   60      205.39999        0.00000      205.39999        0.00000
    0    3   61      540.70001        0.00000      540.70001        0.00000
    0    3   62      601.09998        0.00000      601.09998        0.00000
    0    3   63       56.20000        0.00000       56.20000        0.00000
    0    3   64       71.90000        0.00000       71.90000        0.00000
    0    3   65      713.09998        0.00000      713.09998        0.00000
    0    3   66      374.89999        0.00000      374.89999        0.00000
    0    3   67      825.20001        0.00000      825.20001        0.00000
    0    3   68     1107.30005        0.00000     1107.30005        0.00000
    0    3   69       48.10000        0.00000       48.10000        0.00000
    0    3   70      219.89999        0.00000      219.89999        0.00000
    0    3   71      188.00000        0.00000      188.00000        0.00000
    0    3   72      416.39999        0.00000      416.39999        0.00000
    0    3   73      137.89999        0.00000      137.89999        0.00000
    0    3   74      178.39999        0.00000      178.39999        0.00000
    0    3   75      734.00000        0.00000      734.00000        0.00000
    0    4    0      217.80000        0.00000      217.80000        0.00000
    0    4    1      112.70000        0.00000      112.70000        0.00000
    0    4    2      780.59998        0.00000      780.59998        0.00000
    0    4    3      354.10001        0.00000      354.10001        0.00000
    0    4    4     1664.90002        0.00000     1664.90002        0.00000
    0    4    5     2633.50000        0.00000     2633.50000        0.00000
    0    4    6      882.90002        0.00000      882.90002        0.00000
    0    4    7      511.50000        0.00000      511.50000        0.00000
    0    4    8      171.00000        0.00000      171.00000        0.00000
    0    4    9     1992.00000        0.00000     1992.00000        0.00000
    0    4   10      907.40002        0.00000      907.40002        0.00000
    0    4   11      105.30000        0.00000      105.30000        0.00000
    0    4   12      789.79999        0.00000      789.79999        0.00000
    0    4   13     1288.19995        0.00000     1288.19995        0.00000
    0    4   14      230.60001        0.00000      230.60001        0.00000
    0    4   15      184.20000        0.00000      184.20000        0.00000
    0    4   16      212.89999        0.00000      212.89999        0.00000
    0    4   17      625.70001        0.00000      625.70001        0.00000
    0    4   18      181.39999        0.00000      181.39999        0.00000
    0    4   19      554.20001        0.00000      554.20001        0.00000
    0    4   20       32.90000        0.00000       32.90000        0.00000
    0    4   21      318.20001        0.00000      318.20001        0.00000
    0    4   22     1508.00000        0.00000     1508.00000        0.00000
    0    4   23     1000.40002        0.00000     1000.40002        0.00000
    0    4   24      567.29999        0.00000      567.29999        0.00000
    0    4   25      143.80000        0.00000      143.80000        0.00000
    0    4   26     1004.29999        0.00000     1004.29999        0.00000
    0    4   27      465.50000        0.00000      465.50000        0.00000
    0    4   28      583.79999        0.00000      583.79999        0.00000
    0    4   29      104.60000        0.00000      104.60000        0.00000
    0    4   30      171.50000        0.00000      171.50000        0.00000
    0    4   31     1273.80005        0.00000     1273.80005        0.00000
    0    4   32      253.00000        0.00000      253.00000        0.00000
    0    4   33     1083.40002        0.00000     1083.40002        0.00000
    0    4   34      202.10001        0.00000      202.10001        0.00000
    0    4   35      154.60001        0.00000      154.60001        0.00000
    0    4   36     1004.79999        0.00000     1004.79999        0.00000
    0    4   37      182.30000        0.00000      182.30000        0.00000
    0    4   38      127.80000        0.00000      127.80000        0.00000
    0    4   39      409.89999        0.00000      409.89999        0.00000
    0    4   40      840.09998        0.00000      840.09998        0.00000
    0    4   41      273.89999        0.00000      273.89999        0.00000
    0    4   42      865.59998        0.00000      865.59998        0.00000
    0    4   43      689.59998        0.00000      689.59998        0.00000
    0    4   44      439.00000        0.00000      439.00000        0.00000
    0    4   45      722.40002        0.00000      722.40002        0.00000
    0    4   46       62.20000        0.00000       62.20000        0.00000
    0    4   47     1129.40002        0.00000     1129.40002        0.00000
    0    4   48      319.60001        0.00000      319.60001        0.00000
    0    4   49      835.79999        0.00000      835.79999        0.00000
    0    4   50     3234.69995        0.00000     3234.69995        0.00000
    0    4   51      598.90002        0.00000      598.90002        0.00000
    0    4   52      453.70001        0.00000      453.70001        0.00000
    0    4   53       80.00000        0.00000       80.00000        0.00000
    0    4   54      375.70001        0.00000      375.70001        0.00000
    0    4   55       76.90000        0.00000       76.90000        0.00000
    0    4   56      263.29999        0.00000      263.29999        0.00000
    0    4   57       59.10000        0.00000       59.10000        0.00000
    0    4   58      251.70000        0.00000      251.70000        0.00000
    0    4   59       59.40000        0.00000       59.40000        0.00000
    0    4   60      541.29999        0.00000      541.29999        0.00000
    0    4   61      650.29999        0.00000      650.29999        0.00000
    0    4   62     1025.09998        0.00000     1025.09998        0.00000
    0    4   63      535.29999        0.00000      535.29999        0.00000
    0    4   64      190.10001        0.00000      190.10001        0.00000
    0    4   65      756.20001        0.00000      756.20001        0.00000
    0    4   66     1015.70001        0.00000     1015.70001        0.00000
    0    4   67      151.00000        0.00000      151.00000        0.00000
    0    4   68      162.30000        0.00000      162.30000        0.00000
    0    4   69      119.40000        0.00000      119.40000        0.00000
    0    4   70      318.70001        0.00000      318.70001        0.00000
    0    4   71       66.50000        0.00000       66.50000        0.00000
    0    4   72      748.20001        0.00000      748.20001        0.00000
    0    4   73      216.80000        0.00000      216.80000        0.00000
    0    4   74      429.00000        0.00000      429.00000        0.00000
    0    4   75       59.60000        0.00000       59.60000        0.00000
    0    5    1      226.00000        0.00000      226.00000        0.00000
    0    5    2      109.80000        0.00000      109.80000        0.00000
    0    5    3      348.39999        0.00000      348.39999        0.00000
    0    5    4     1878.59998        0.00000     1878.59998        0.00000
    0    5    5      539.90002        0.00000      539.90002        0.00000
    0    5    6     1554.69995        0.00000     1554.69995        0.00000
    0    5    7     1121.50000        0.00000     1121.50000        0.00000
    0    5    8      623.70001        0.00000      623.70001        0.00000
    0    5    9      445.00000        0.00000      445.00000        0.00000
    0    5   10     1319.59998        0.00000     1319.59998        0.00000
    0    5   11     1991.69995        0.00000     1991.69995        0.00000
    0    5   12      140.60001        0.00000      140.60001        0.00000
    0    5   13     1804.00000        0.00000     1804.00000        0.00000
    0    5   14     2285.69995        0.00000     2285.69995        0.00000
    0    5   15     1245.19995        0.00000     1245.19995        0.00000
    0    5   16      613.90002        0.00000      613.90002        0.00000
    0    5   17     1588.40002        0.00000     1588.40002        0.00000
    0    5   18     1565.59998        0.00000     1565.59998        0.00000
    0    5   19      334.29999        0.00000      334.29999        0.00000
    0    5   20     1415.00000        0.00000     1415.00000        0.00000
    0    5   21      455.79999        0.00000      455.79999        0.00000
    0    5   22      803.09998        0.00000      803.09998        0.00000
    0    5   23     1176.30005        0.00000     1176.30005        0.00000
    0    5   24      165.20000        0.00000      165.20000        0.00000
    0    5   25     1673.90002        0.00000     1673.90002        0.00000
    0    5   26      486.60001        0.00000      486.60001        0.00000
    0    5   27      878.20001        0.00000      878.20001        0.00000
    0    5   28      801.90002        0.00000      801.90002        0.00000
    0    5   29     1492.69995        0.00000     1492.69995        0.00000
    0    5   30     1112.50000        0.00000     1112.50000        0.00000
    0    5   31     1608.09998        0.00000     1608.09998        0.00000
    0    5   32      240.70000        0.00000      240.70000        0.00000
    0    5   33      421.89999        0.00000      421.89999        0.00000
    0    5   34      902.20001        0.00000      902.20001        0.00000
    0    5   35      229.39999        0.00000      229.39999        0.00000
    0    5   36     1538.90002        0.00000     1538.90002        0.00000
    0    5   37      208.39999        0.00000      208.39999        0.00000
    0    5   38      118.90000        0.00000      118.90000        0.00000
    0    5   39     1176.19995        0.00000     1176.19995        0.00000
    0    5   40      372.60001        0.00000      372.60001        0.00000
    0    5   41       46.80000        0.00000       46.80000        0.00000
    0    5   42     1921.80005        0.00000     1921.80005        0.00000
    0    5   43       76.50000        0.00000       76.50000        0.00000
    0    5   44     1256.00000        0.00000     1256.00000        0.00000
    0    5   45      564.59998        0.00000      564.59998        0.00000
    0    5   46      669.79999        0.00000      669.79999        0.00000
    0    5   47      516.00000        0.00000      516.00000        0.00000
    0    5   48      926.70001        0.00000      926.70001        0.00000
    0    5   49     1440.80005        0.00000     1440.80005        0.00000
    0    5   50     1870.19995        0.00000     1870.19995        0.00000
    0    5   51     1130.59998        0.00000     1130.59998        0.00000
    0    5   52      124.50000        0.00000      124.50000        0.00000
    0    5   53      992.90002        0.00000      992.90002        0.00000
    0    5   54       72.60000        0.00000       72.60000        0.00000
    0    5   55     1082.69995        0.00000     1082.69995        0.00000
    0    5   56      167.80000        0.00000      167.80000        0.00000
    0    5   57      430.39999        0.00000      430.39999        0.00000
    0    5   58      119.10000        0.00000      119.10000        0.00000
    0    5   59      229.80000        0.00000      229.80000        0.00000
    0    5   60      411.29999        0.00000      411.29999        0.00000
    0    5   61       67.90000        0.00000       67.90000        0.00000
    0    5   62      127.30000        0.00000      127.30000        0.00000
    0    5   63       47.90000        0.00000       47.90000        0.00000
    0    5   64      300.00000        0.00000      300.00000        0.00000
    0    5   65      287.20001        0.00000      287.20001        0.00000
    0    5   66      233.70000        0.00000      233.70000        0.00000
    0    5   67      653.59998        0.00000      653.59998        0.00000
    0    5   68      646.90002        0.00000      646.90002        0.00000
    0    5   69      654.50000        0.00000      654.50000        0.00000
    0    5   70      899.70001        0.00000      899.70001        0.00000
    0    5   71      379.60001        0.00000      379.60001        0.00000
    0    5   72      131.70000        0.00000      131.70000        0.00000
    0    5   73      384.20001        0.00000      384.20001        0.00000
    0    5   74      400.29999        0.00000      400.29999        0.00000
    0    5   75      340.00000        0.00000      340.00000        0.00000
    0    6    0      629.29999        0.00000      629.29999        0.00000
    0    6    1     1238.30005        0.00000     1238.30005        0.00000
    0    6    2      908.70001        0.00000      908.70001        0.00000
    0    6    3       55.00000        0.00000       55.00000        0.00000
    0    6    4      419.20001        0.00000      419.20001        0.00000
    0    6    5      599.40002        0.00000      599.40002        0.00000
    0    6    6     1128.59998        0.00000     1128.59998        0.00000
    0    6    7      877.50000        0.00000      877.50000        0.00000
    0    6    8     1054.40002        0.00000     1054.40002        0.00000
    0    6    9     1299.80005        0.00000     1299.80005        0.00000
    0    6   10      251.10001        0.00000      251.10001        0.00000
    0    6   11     1009.79999        0.00000     1009.79999        0.00000
    0    6   12      173.50000        0.00000      173.50000        0.00000
    0    6   13      175.20000        0.00000      175.20000        0.00000
    0    6   14      906.70001        0.00000      906.70001        0.00000
    0    6   15     1129.00000        0.00000     1129.00000        0.00000
    0    6   16      164.89999        0.00000      164.89999        0.00000
    0    6   17      994.00000        0.00000      994.00000        0.00000
    0    6   18      368.70001        0.00000      368.70001        0.00000
    0    6   19     1247.59998        0.00000     1247.59998        0.00000
    0    6   20     1451.59998        0.00000     1451.59998        0.00000
    0    6   21     1296.30005        0.00000     1296.30005        0.00000
    0    6   22      453.60001        0.00000      453.60001        0.00000
    0    6   23     1671.50000        0.00000     1671.50000        0.00000
    0    6   24      748.00000        0.00000      748.00000        0.00000
    0    6   25     1188.09998        0.00000     1188.09998        0.00000
    0    6   26      996.40002        0.00000      996.40002        0.00000
    0    6   27     1133.80005        0.00000     1133.80005        0.00000
    0    6   28      583.50000        0.00000      583.50000        0.00000
    0    6   29      447.79999        0.00000      447.79999        0.00000
    0    6   30      313.89999        0.00000      313.89999        0.00000
    0    6   31      830.20001        0.00000      830.20001        0.00000
    0    6   32      718.29999        0.00000      718.29999        0.00000
    0    6   33      370.79999        0.00000      370.79999        0.00000
    0    6   34      170.89999        0.00000      170.89999        0.00000
    0    6   35      296.29999        0.00000      296.29999        0.00000
    0    6   36     1305.90002        0.00000     1305.90002        0.00000
    0    6   37      663.29999        0.00000      663.29999        0.00000
    0    6   38      967.29999        0.00000      967.29999        0.00000
    0    6   39     1013.70001        0.00000     1013.70001        0.00000
    0    6   40      872.79999        0.00000      872.79999        0.00000
    0    6   41      810.09998        0.00000      810.09998        0.00000
    0    6   42      763.79999        0.00000      763.79999        0.00000
    0    6   43      127.40000        0.00000      127.40000        0.00000
    0    6   44      880.29999        0.00000      880.29999        0.00000
    0    6   45     1000.29999        0.00000     1000.29999        0.00000
    0    6   46      736.90002        0.00000      736.90002        0.00000
    0    6   47      239.00000        0.00000      239.00000        0.00000
    0    6   48     1166.80005        0.00000     1166.80005        0.00000
    0    6   49      784.20001        0.00000      784.20001        0.00000
    0    6   50     1001.70001        0.00000     1001.70001        0.00000
    0    6   51      396.79999        0.00000      396.79999        0.00000
    0    6   52     1771.59998        0.00000     1771.59998        0.00000
    0    6   53      832.20001        0.00000      832.20001        0.00000
    0    6   54      142.39999        0.00000      142.39999        0.00000
    0    6   55      159.39999        0.00000      159.39999        0.00000
    0    6   56      148.89999        0.00000      148.89999        0.00000
    0    6   57      648.00000        0.00000      648.00000        0.00000
    0    6   58      633.50000        0.00000      633.50000        0.00000
    0    6   59      342.39999        0.00000      342.39999        0.00000
    0    6   60     1070.00000        0.00000     1070.00000        0.00000
    0    6   61      128.60001        0.00000      128.60001        0.00000
    0    6   62      417.89999        0.00000      417.89999        0.00000
    0    6   63      429.20001        0.00000      429.20001        0.00000
    0    6   64      698.00000        0.00000      698.00000        0.00000
    0    6   65      512.20001        0.00000      512.20001        0.00000
    0    6   66      502.60001        0.00000      502.60001        0.00000
    0    6   67      592.59998        0.00000      592.59998        0.00000
    0    6   68      231.89999        0.00000      231.89999        0.00000
    0    6   69      712.20001        0.00000      712.20001        0.00000
    0    6   70      579.00000        0.00000      579.00000        0.00000
    0    6   71      705.00000        0.00000      705.00000        0.00000
    0    6   72      816.20001        0.00000      816.20001        0.00000
    0    6   73      247.00000        0.00000      247.00000        0.00000
    0    6   74      311.10001        0.00000      311.10001        0.00000
    0    6   75       91.90000        0.00000       91.90000        0.00000
    0    7    1      921.59998        0.00000      921.59998        0.00000
    0    7    2      434.10001        0.00000      434.10001        0.00000
    0    7    3     2630.60010        0.00000     2630.60010        0.00000
    0    7    4     1855.59998        0.00000     1855.59998        0.00000
    0    7    5       90.60000        0.00000       90.60000        0.00000
    0    7    6     1519.90002        0.00000     1519.90002        0.00000
    0    7    7      819.20001        0.00000      819.20001        0.00000
    0    7    8     1279.69995        0.00000     1279.69995        0.00000
    0    7    9      277.20001        0.00000      277.20001        0.00000
    0    7   10     1842.69995        0.00000     1842.69995        0.00000
    0    7   11      695.50000        0.00000      695.50000        0.00000
    0    7   12      459.20001        0.00000      459.20001        0.00000
    0    7   13     1424.19995        0.00000     1424.19995        0.00000
    0    7   14      471.29999        0.00000      471.29999        0.00000
    0    7   15      129.50000        0.00000      129.50000        0.00000
    0    7   16      492.00000        0.00000      492.00000        0.00000
    0    7   17      311.00000        0.00000      311.00000        0.00000
    0    7   18     1398.00000        0.00000     1398.00000        0.00000
    0    7   19      401.20001        0.00000      401.20001        0.00000
    0    7   20      352.50000        0.00000      352.50000        0.00000
    0    7   21      608.70001        0.00000      608.70001        0.00000
    0    7   22     1805.40002        0.00000     1805.40002        0.00000
    0    7   23      886.79999        0.00000      886.79999        0.00000
    0    7   24      736.29999        0.00000      736.29999        0.00000
    0    7   25     1429.80005        0.00000     1429.80005        0.00000
    0    7   26      269.29999        0.00000      269.29999        0.00000
    0    7   27      143.89999        0.00000      143.89999        0.00000
    0    7   28      685.20001        0.00000      685.20001        0.00000
    0    7   29      279.50000        0.00000      279.50000        0.00000
    0    7   30       78.70000        0.00000       78.70000        0.00000
    0    7   31      621.29999        0.00000      621.29999        0.00000
    0    7   32     1003.29999        0.00000     1003.29999        0.00000
    0    7   33      585.90002        0.00000      585.90002        0.00000
    0    7   34      534.00000        0.00000      534.00000        0.00000
    0    7   35      178.20000        0.00000      178.20000        0.00000
    0    7   36      936.40002        0.00000      936.40002        0.00000
    0    7   37     1689.90002        0.00000     1689.90002        0.00000
    0    7   38       45.40000        0.00000       45.40000        0.00000
    0    7   39     1478.90002        0.00000     1478.90002        0.00000
    0    7   40     1336.59998        0.00000     1336.59998        0.00000
    0    7   41      195.89999        0.00000      195.89999        0.00000
    0    7   42      646.90002        0.00000      646.90002        0.00000
    0    7   43      369.79999        0.00000      369.79999        0.00000
    0    7   44      392.79999        0.00000      392.79999        0.00000
    0    7   45      348.70001        0.00000      348.70001        0.00000
    0    7   46     1341.00000        0.00000     1341.00000        0.00000
    0    7   47     1173.19995        0.00000     1173.19995        0.00000
    0    7   48     1043.80005        0.00000     1043.80005        0.00000
    0    7   49      349.89999        0.00000      349.89999        0.00000
    0    7   50      253.30000        0.00000      253.30000        0.00000
    0    7   51      524.90002        0.00000      524.90002        0.00000
    0    7   52     1399.19995        0.00000     1399.19995        0.00000
    0    7   53      872.29999        0.00000      872.29999        0.00000
    0    7   54      319.10001        0.00000      319.10001        0.00000
    0    7   55      219.30000        0.00000      219.30000        0.00000
    0    7   56      226.00000        0.00000      226.00000        0.00000
    0    7   57      114.70000        0.00000      114.70000        0.00000
    0    7   58      118.30000        0.00000      118.30000        0.00000
    0    7   59      607.50000        0.00000      607.50000        0.00000
    0    7   60      590.29999        0.00000      590.29999        0.00000
    0    7   61      755.29999        0.00000      755.29999        0.00000
    0    7   62      287.50000        0.00000      287.50000        0.00000
    0    7   63       47.70000        0.00000       47.70000        0.00000
    0    7   64     1090.59998        0.00000     1090.59998        0.00000
    0    7   65      960.90002        0.00000      960.90002        0.00000
    0    7   66      675.09998        0.00000      675.09998        0.00000
    0    7   67      373.29999        0.00000      373.29999        0.00000
    0    7   68      491.60001        0.00000      491.60001        0.00000
    0    7   69      249.80000        0.00000      249.80000        0.00000
    0    7   70       35.60000        0.00000       35.60000        0.00000
    0    7   71       38.00000        0.00000       38.00000        0.00000
    0    7   72      969.40002        0.00000      969.40002        0.00000
    0    7   73      680.00000        0.00000      680.00000        0.00000
    0    7   74       58.30000        0.00000       58.30000        0.00000
    0    7   75      640.20001        0.00000      640.20001        0.00000
    0    8    0     1171.09998        0.00000     1171.09998        0.00000
    0    8    1     1835.90002        0.00000     1835.90002        0.00000
    0    8    2     3070.10010        0.00000     3070.10010        0.00000
    0    8    3     2298.39990        0.00000     2298.39990        0.00000
    0    8    4      941.09998        0.00000      941.09998        0.00000
    0    8    5      410.10001        0.00000      410.10001        0.00000
    0    8    6     1469.80005        0.00000     1469.80005        0.00000
    0    8    7     1065.69995        0.00000     1065.69995        0.00000
    0    8    8     1988.69995        0.00000     1988.69995        0.00000
    0    8    9      512.20001        0.00000      512.20001        0.00000
    0    8   10      633.90002        0.00000      633.90002        0.00000
    0    8   11      770.40002        0.00000      770.40002        0.00000
    0    8   12     1597.80005        0.00000     1597.80005        0.00000
    0    8   13     2210.39990        0.00000     2210.39990        0.00000
    0    8   14      933.40002        0.00000      933.40002        0.00000
    0    8   15      968.20001        0.00000      968.20001        0.00000
    0    8   16      201.00000        0.00000      201.00000        0.00000
    0    8   17     1807.30005        0.00000     1807.30005        0.00000
    0    8   18     2326.69995        0.00000     2326.69995        0.00000
    0    8   19     2070.39990        0.00000     2070.39990        0.00000
    0    8   20      500.10001        0.00000      500.10001        0.00000
    0    8   21     1041.50000        0.00000     1041.50000        0.00000
    0    8   22      619.79999        0.00000      619.79999        0.00000
    0    8   23      613.79999        0.00000      613.79999        0.00000
    0    8   24     1870.90002        0.00000     1870.90002        0.00000
    0    8   25      592.79999        0.00000      592.79999        0.00000
    0    8   26     1600.30005        0.00000     1600.30005        0.00000
    0    8   27      182.20000        0.00000      182.20000        0.00000
    0    8   28     1406.50000        0.00000     1406.50000        0.00000
    0    8   29      388.70001        0.00000      388.70001        0.00000
    0    8   30      670.29999        0.00000      670.29999        0.00000
    0    8   31      597.29999        0.00000      597.29999        0.00000
    0    8   32      702.29999        0.00000      702.29999        0.00000
    0    8   33     1697.59998        0.00000     1697.59998        0.00000
    0    8   34     1439.90002        0.00000     1439.90002        0.00000
    0    8   35     1722.09998        0.00000     1722.09998        0.00000
    0    8   36      421.50000        0.00000      421.50000        0.00000
    0    8   37      132.80000        0.00000      132.80000        0.00000
    0    8   38     1791.30005        0.00000     1791.30005        0.00000
    0    8   39       95.30000        0.00000       95.30000        0.00000
    0    8   40     1633.40002        0.00000     1633.40002        0.00000
    0    8   41      571.09998        0.00000      571.09998        0.00000
    0    8   42      414.79999        0.00000      414.79999        0.00000
    0    8   43      567.09998        0.00000      567.09998        0.00000
    0    8   44     1419.59998        0.00000     1419.59998        0.00000
    0    8   45      779.00000        0.00000      779.00000        0.00000
    0    8   46     1319.19995        0.00000     1319.19995        0.00000
    0    8   47      568.59998        0.00000      568.59998        0.00000
    0    8   48      615.40002        0.00000      615.40002        0.00000
    0    8   49      429.10001        0.00000      429.10001        0.00000
    0    8   50     1193.90002        0.00000     1193.90002        0.00000
    0    8   51      130.70000        0.00000      130.70000        0.00000
    0    8   52      314.29999        0.00000      314.29999        0.00000
    0    8   53     1815.80005        0.00000     1815.80005        0.00000
    0    8   54      287.60001        0.00000      287.60001        0.00000
    0    8   55       70.90000        0.00000       70.90000        0.00000
    0    8   56      173.80000        0.00000      173.80000        0.00000
    0    8   57      787.90002        0.00000      787.90002        0.00000
    0    8   58      398.39999        0.00000      398.39999        0.00000
    0    8   59      782.00000        0.00000      782.00000        0.00000
    0    8   60      439.10001        0.00000      439.10001        0.00000
    0    8   61      599.29999        0.00000      599.29999        0.00000
    0    8   62      756.09998        0.00000      756.09998        0.00000
    0    8   63      496.20001        0.00000      496.20001        0.00000
    0    8   64       76.60000        0.00000       76.60000        0.00000
    0    8   65       60.40000        0.00000       60.40000        0.00000
    0    8   66      122.90000        0.00000      122.90000        0.00000
    0    8   67      161.60001        0.00000      161.60001        0.00000
    0    8   68      204.10001        0.00000      204.10001        0.00000
    0    8   69      230.50000        0.00000      230.50000        0.00000
    0    8   70       41.80000        0.00000       41.80000        0.00000
    0    8   71      308.70001        0.00000      308.70001        0.00000
    0    8   72      246.80000        0.00000      246.80000        0.00000
    0    8   73       62.50000        0.00000       62.50000        0.00000
    0    8   74      215.80000        0.00000      215.80000        0.00000
    0    8   75      300.79999        0.00000      300.79999        0.00000
    0    9    1     1883.19995        0.00000     1883.19995        0.00000
    0    9    2     2343.00000        0.00000     2343.00000        0.00000
    0    9    3     2486.19995        0.00000     2486.19995        0.00000
    0    9    4      225.80000        0.00000      225.80000        0.00000
    0    9    5     1513.00000        0.00000     1513.00000        0.00000
    0    9    6      394.20001        0.00000      394.20001        0.00000
    0    9    7     2226.00000        0.00000     2226.00000        0.00000
    0    9    8     1645.59998        0.00000     1645.59998        0.00000
    0    9    9      229.30000        0.00000      229.30000        0.00000
    0    9   10      883.59998        0.00000      883.59998        0.00000
    0    9   11     1987.19995        0.00000     1987.19995        0.00000
    0    9   12     2662.50000        0.00000     2662.50000        0.00000
    0    9   13      169.80000        0.00000      169.80000        0.00000
    0    9   14      254.89999        0.00000      254.89999        0.00000
    0    9   15      362.29999        0.00000      362.29999        0.00000
    0    9   16      687.90002        0.00000      687.90002        0.00000
    0    9   17      590.29999        0.00000      590.29999        0.00000
    0    9   18       76.00000        0.00000       76.00000        0.00000
    0    9   19     1018.70001        0.00000     1018.70001        0.00000
    0    9   20      423.00000        0.00000      423.00000        0.00000
    0    9   21     1149.59998        0.00000     1149.59998        0.00000
    0    9   22     1764.50000        0.00000     1764.50000        0.00000
    0    9   23     1103.00000        0.00000     1103.00000        0.00000
    0    9   24      624.20001        0.00000      624.20001        0.00000
    0    9   25     1567.19995        0.00000     1567.19995        0.00000
    0    9   26      602.90002        0.00000      602.90002        0.00000
    0    9   27      165.60001        0.00000      165.60001        0.00000
    0    9   28      359.39999        0.00000      359.39999        0.00000
    0    9   29     1313.19995        0.00000     1313.19995        0.00000
    0    9   30       97.90000        0.00000       97.90000        0.00000
    0    9   31     2174.00000        0.00000     2174.00000        0.00000
    0    9   32     1012.79999        0.00000     1012.79999        0.00000
    0    9   33      164.60001        0.00000      164.60001        0.00000
    0    9   34       86.30000        0.00000       86.30000        0.00000
    0    9   35      223.39999        0.00000      223.39999        0.00000
    0    9   36      486.70001        0.00000      486.70001        0.00000
    0    9   37      923.09998        0.00000      923.09998        0.00000
    0    9   38      479.79999        0.00000      479.79999        0.00000
    0    9   39       46.80000        0.00000       46.80000        0.00000
    0    9   40     1027.90002        0.00000     1027.90002        0.00000
    0    9   41      715.79999        0.00000      715.79999        0.00000
    0    9   42      518.40002        0.00000      518.40002        0.00000
    0    9   43       71.10000        0.00000       71.10000        0.00000
    0    9   44     1798.50000        0.00000     1798.50000        0.00000
    0    9   45       44.10000        0.00000       44.10000        0.00000
    0    9   46      464.60001        0.00000      464.60001        0.00000
    0    9   47      461.79999        0.00000      461.79999        0.00000
    0    9   48     1269.40002        0.00000     1269.40002        0.00000
    0    9   49      306.29999        0.00000      306.29999        0.00000
    0    9   50       73.50000        0.00000       73.50000        0.00000
    0    9   51      394.29999        0.00000      394.29999        0.00000
    0    9   52     1648.90002        0.00000     1648.90002        0.00000
    0    9   53      285.79999        0.00000      285.79999        0.00000
    0    9   54      205.10001        0.00000      205.10001        0.00000
    0    9   55      947.20001        0.00000      947.20001        0.00000
    0    9   56      195.00000        0.00000      195.00000        0.00000
    0    9   57      569.20001        0.00000      569.20001        0.00000
    0    9   58      203.50000        0.00000      203.50000        0.00000
    0    9   59      476.60001        0.00000      476.60001        0.00000
    0    9   60      621.50000        0.00000      621.50000        0.00000
    0    9   61      317.89999        0.00000      317.89999        0.00000
    0    9   62      297.79999        0.00000      297.79999        0.00000
    0    9   63      930.09998        0.00000      930.09998        0.00000
    0    9   64       97.70000        0.00000       97.70000        0.00000
    0    9   65      482.20001        0.00000      482.20001        0.00000
    0    9   66      428.70001        0.00000      428.70001        0.00000
    0    9   67       55.70000        0.00000       55.70000        0.00000
    0    9   68      810.09998        0.00000      810.09998        0.00000
    0    9   69      351.20001        0.00000      351.20001        0.00000
    0    9   70      997.40002        0.00000      997.40002        0.00000
    0    9   71       87.90000        0.00000       87.90000        0.00000
    0    9   72      535.79999        0.00000      535.79999        0.00000
    0    9   73      347.89999        0.00000      347.89999        0.00000
    0    9   74      123.50000        0.00000      123.50000        0.00000
    0    9   75      627.09998        0.00000      627.09998        0.00000
    0   10    0     2206.39990        0.00000     2206.39990        0.00000
    0   10    1      421.00000        0.00000      421.00000        0.00000
    0   10    2     1232.59998        0.00000     1232.59998        0.00000
    0   10    3      354.79999        0.00000      354.79999        0.00000
    0   10    4     1121.50000        0.00000     1121.50000        0.00000
    0   10    5     1542.80005        0.00000     1542.80005        0.00000
    0   10    6       40.90000        0.00000       40.90000        0.00000
    0   10    7      134.80000        0.00000      134.80000        0.00000
    0   10    8      375.00000        0.00000      375.00000        0.00000
    0   10    9      229.00000        0.00000      229.00000        0.00000
    0   10   10     1754.59998        0.00000     1754.59998        0.00000
    0   10   11      592.29999        0.00000      592.29999        0.00000
    0   10   12      352.00000        0.00000      352.00000        0.00000
    0   10   13     1526.80005        0.00000     1526.80005        0.00000
    0   10   14      689.29999        0.00000      689.29999        0.00000
    0   10   15      445.29999        0.00000      445.29999        0.00000
    0   10   16       37.00000        0.00000       37.00000        0.00000
    0   10   17     1519.90002        0.00000     1519.90002        0.00000
    0   10   18      949.70001        0.00000      949.70001        0.00000
    0   10   19      165.10001        0.00000      165.10001        0.00000
    0   10   20     1089.80005        0.00000     1089.80005        0.00000
    0   10   21      779.29999        0.00000      779.29999        0.00000
    0   10   22      333.60001        0.00000      333.60001        0.00000
    0   10   23      173.60001        0.00000      173.60001        0.00000
    0   10   24      991.50000        0.00000      991.50000        0.00000
    0   10   25     1460.59998        0.00000     1460.59998        0.00000
    0   10   26     1019.20001        0.00000     1019.20001        0.00000
    0   10   27      316.70001        0.00000      316.70001        0.00000
    0   10   28      499.60001        0.00000      499.60001        0.00000
    0   10   29      151.89999        0.00000      151.89999        0.00000
    0   10   30      120.00000        0.00000      120.00000        0.00000
    0   10   31      335.50000        0.00000      335.50000        0.00000
    0   10   32      485.10001        0.00000      485.10001        0.00000
    0   10   33      835.50000        0.00000      835.50000        0.00000
    0   10   34      665.90002        0.00000      665.90002        0.00000
    0   10   35     1088.40002        0.00000     1088.40002        0.00000
    0   10   36      175.10001        0.00000      175.10001        0.00000
    0   10   37      544.29999        0.00000      544.29999        0.00000
    0   10   38     1358.80005        0.00000     1358.80005        0.00000
    0   10   39      766.50000        0.00000      766.50000        0.00000
    0   10   40      130.39999        0.00000      130.39999        0.00000
    0   10   41      101.70000        0.00000      101.70000        0.00000
    0   10   42      583.29999        0.00000      583.29999        0.00000
    0   10   43     1233.09998        0.00000     1233.09998        0.00000
    0   10   44      589.00000        0.00000      589.00000        0.00000
    0   10   45      504.39999        0.00000      504.39999        0.00000
    0   10   46      394.50000        0.00000      394.50000        0.00000
    0   10   47      814.79999        0.00000      814.79999        0.00000
    0   10   48      612.09998        0.00000      612.09998        0.00000
    0   10   49      514.00000        0.00000      514.00000        0.00000
    0   10   50      124.40000        0.00000      124.40000        0.00000
    0   10   51      948.90002        0.00000      948.90002        0.00000
    0   10   52     1896.30005        0.00000     1896.30005        0.00000
    0   10   53       45.50000        0.00000       45.50000        0.00000
    0   10   54      157.89999        0.00000      157.89999        0.00000
    0   10   55      527.59998        0.00000      527.59998        0.00000
    0   10   56      566.20001        0.00000      566.20001        0.00000
    0   10   57     1265.90002        0.00000     1265.90002        0.00000
    0   10   58      115.60000        0.00000      115.60000        0.00000
    0   10   59      771.79999        0.00000      771.79999        0.00000
    0   10   60      610.00000        0.00000      610.00000        0.00000
    0   10   61      383.60001        0.00000      383.60001        0.00000
    0   10   62       47.20000        0.00000       47.20000        0.00000
    0   10   63      495.00000        0.00000      495.00000        0.00000
    0   10   64      284.29999        0.00000      284.29999        0.00000
    0   10   65      120.50000        0.00000      120.50000        0.00000
    0   10   66      227.00000        0.00000      227.00000        0.00000
    0   10   67      738.59998        0.00000      738.59998        0.00000
    0   10   68      481.60001        0.00000      481.60001        0.00000
    0   10   69       71.80000        0.00000       71.80000        0.00000
    0   10   70       55.80000        0.00000       55.80000        0.00000
    0   10   71      397.29999        0.00000      397.29999        0.00000
    0   10   72      549.79999        0.00000      549.79999        0.00000
    0   10   73      267.39999        0.00000      267.39999        0.00000
    0   10   74       42.50000        0.00000       42.50000        0.00000
    0   10   75       86.50000        0.00000       86.50000        0.00000
    0   11    1     1982.90002        0.00000     1982.90002        0.00000
    0   11    2     1081.09998        0.00000     1081.09998        0.00000
    0   11    3      364.50000        0.00000      364.50000        0.00000
    0   11    4     1309.40002        0.00000     1309.40002        0.00000
    0   11    5      668.70001        0.00000      668.70001        0.00000
    0   11    6      172.39999        0.00000      172.39999        0.00000
    0   11    7      472.89999        0.00000      472.89999        0.00000
    0   11    8      128.30000        0.00000      128.30000        0.00000
    0   11    9      758.40002        0.00000      758.40002        0.00000
    0   11   10      922.20001        0.00000      922.20001        0.00000
    0   11   11      913.00000        0.00000      913.00000        0.00000
    0   11   12     1774.40002        0.00000     1774.40002        0.00000
    0   11   13       38.30000        0.00000       38.30000        0.00000
    0   11   14      341.29999        0.00000      341.29999        0.00000
    0   11   15      112.90000        0.00000      112.90000        0.00000
    0   11   16      424.00000        0.00000      424.00000        0.00000
    0   11   17      323.00000        0.00000      323.00000        0.00000
    0   11   18       60.90000        0.00000       60.90000        0.00000
    0   11   19       70.20000        0.00000       70.20000        0.00000
    0   11   20     1452.30005        0.00000     1452.30005        0.00000
    0   11   21     1597.50000        0.00000     1597.50000        0.00000
    0   11   22      263.10001        0.00000      263.10001        0.00000
    0   11   23      663.59998        0.00000      663.59998        0.00000
    0   11   24     1458.80005        0.00000     1458.80005        0.00000
    0   11   25     1127.19995        0.00000     1127.19995        0.00000
    0   11   26      294.50000        0.00000      294.50000        0.00000
    0   11   27     1381.09998        0.00000     1381.09998        0.00000
    0   11   28     1064.30005        0.00000     1064.30005        0.00000
    0   11   29      312.00000        0.00000      312.00000        0.00000
    0   11   30      613.29999        0.00000      613.29999        0.00000
    0   11   31      974.70001        0.00000      974.70001        0.00000
    0   11   32     1257.19995        0.00000     1257.19995        0.00000
    0   11   33      207.10001        0.00000      207.10001        0.00000
    0   11   34      661.79999        0.00000      661.79999        0.00000
    0   11   35      230.10001        0.00000      230.10001        0.00000
    0   11   36     1529.09998        0.00000     1529.09998        0.00000
    0   11   37      488.89999        0.00000      488.89999        0.00000
    0   11   38     2035.90002        0.00000     2035.90002        0.00000
    0   11   39      266.00000        0.00000      266.00000        0.00000
    0   11   40     2584.39990        0.00000     2584.39990        0.00000
    0   11   41      797.00000        0.00000      797.00000        0.00000
    0   11   42     1187.19995        0.00000     1187.19995        0.00000
    0   11   43      113.20000        0.00000      113.20000        0.00000
    0   11   44     1215.90002        0.00000     1215.90002        0.00000
    0   11   45     2191.80005        0.00000     2191.80005        0.00000
    0   11   46     1284.69995        0.00000     1284.69995        0.00000
    0   11   47     1722.30005        0.00000     1722.30005        0.00000
    0   11   48     1607.09998        0.00000     1607.09998        0.00000
    0   11   49      683.20001        0.00000      683.20001        0.00000
    0   11   50      275.39999        0.00000      275.39999        0.00000
    0   11   51      470.20001        0.00000      470.20001        0.00000
    0   11   52      918.70001        0.00000      918.70001        0.00000
    0   11   53      126.60000        0.00000      126.60000        0.00000
    0   11   54      474.70001        0.00000      474.70001        0.00000
    0   11   55      679.59998        0.00000      679.59998        0.00000
    0   11   56     1037.30005        0.00000     1037.30005        0.00000
    0   11   57      744.40002        0.00000      744.40002        0.00000
    0   11   58      190.70000        0.00000      190.70000        0.00000
    0   11   59      269.20001        0.00000      269.20001        0.00000
    0   11   60      836.09998        0.00000      836.09998        0.00000
    0   11   61      170.39999        0.00000      170.39999        0.00000
    0   11   62      276.20001        0.00000      276.20001        0.00000
    0   11   63      786.00000        0.00000      786.00000        0.00000
    0   11   64       39.50000        0.00000       39.50000        0.00000
    0   11   65     1136.69995        0.00000     1136.69995        0.00000
    0   11   66      658.40002        0.00000      658.40002        0.00000
    0   11   67      177.50000        0.00000      177.50000        0.00000
    0   11   68       77.20000        0.00000       77.20000        0.00000
    0   11   69      127.70000        0.00000      127.70000        0.00000
    0   11   70      566.20001        0.00000      566.20001        0.00000
    0   11   71      386.10001        0.00000      386.10001        0.00000
    0   11   72      992.50000        0.00000      992.50000        0.00000
    0   11   73      505.60001        0.00000      505.60001        0.00000
    0   11   74      374.89999        0.00000      374.89999        0.00000
    0   11   75       48.20000        0.00000       48.20000        0.00000
    0   12    0      321.60001        0.00000      321.60001        0.00000
    0   12    1     1538.19995        0.00000     1538.19995        0.00000
    0   12    2      286.60001        0.00000      286.60001        0.00000
    0   12    3      576.59998        0.00000      576.59998        0.00000
    0   12    4      411.39999        0.00000      411.39999        0.00000
    0   12    5      635.70001        0.00000      635.70001        0.00000
    0   12    6      559.79999        0.00000      559.79999        0.00000
    0   12    7       47.20000        0.00000       47.20000        0.00000
    0   12    8      390.20001        0.00000      390.20001        0.00000
    0   12    9      620.40002        0.00000      620.40002        0.00000
    0   12   10      184.00000        0.00000      184.00000        0.00000
    0   12   11      931.90002        0.00000      931.90002        0.00000
    0   12   12      397.89999        0.00000      397.89999        0.00000
    0   12   13       95.00000        0.00000       95.00000        0.00000
    0   12   14     2019.00000        0.00000     2019.00000        0.00000
    0   12   15      438.29999        0.00000      438.29999        0.00000
    0   12   16     1206.00000        0.00000     1206.00000        0.00000
    0   12   17     1422.40002        0.00000     1422.40002        0.00000
    0   12   18       55.70000        0.00000       55.70000        0.00000
    0   12   19      262.50000        0.00000      262.50000        0.00000
    0   12   20      185.10001        0.00000      185.10001        0.00000
    0   12   21      735.70001        0.00000      735.70001        0.00000
    0   12   22      506.10001        0.00000      506.10001        0.00000
    0   12   23      175.70000        0.00000      175.70000        0.00000
    0   12   24      426.39999        0.00000      426.39999        0.00000
    0   12   25       86.10000        0.00000       86.10000        0.00000
    0   12   26      169.50000        0.00000      169.50000        0.00000
    0   12   27      375.60001        0.00000      375.60001        0.00000
    0   12   28      254.60001        0.00000      254.60001        0.00000
    0   12   29      845.50000        0.00000      845.50000        0.00000
    0   12   30      202.39999        0.00000      202.39999        0.00000
    0   12   31      195.80000        0.00000      195.80000        0.00000
    0   12   32      828.20001        0.00000      828.20001        0.00000
    0   12   33      376.70001        0.00000      376.70001        0.00000
    0   12   34      760.20001        0.00000      760.20001        0.00000
    0   12   35     1325.69995        0.00000     1325.69995        0.00000
    0   12   36      312.39999        0.00000      312.39999        0.00000
    0   12   37      426.10001        0.00000      426.10001        0.00000
    0   12   38     1445.80005        0.00000     1445.80005        0.00000
    0   12   39      139.60001        0.00000      139.60001        0.00000
    0   12   40      591.09998        0.00000      591.09998        0.00000
    0   12   41      826.09998        0.00000      826.09998        0.00000
    0   12   42     1372.00000        0.00000     1372.00000        0.00000
    0   12   43      364.50000        0.00000      364.50000        0.00000
    0   12   44      987.79999        0.00000      987.79999        0.00000
    0   12   45       48.40000        0.00000       48.40000        0.00000
    0   12   46      306.70001        0.00000      306.70001        0.00000
    0   12   47      130.89999        0.00000      130.89999        0.00000
    0   12   48      226.60001        0.00000      226.60001        0.00000
    0   12   49     1138.59998        0.00000     1138.59998        0.00000
    0   12   50      590.79999        0.00000      590.79999        0.00000
    0   12   51      668.20001        0.00000      668.20001        0.00000
    0   12   52      274.60001        0.00000      274.60001        0.00000
    0   12   53      884.40002        0.00000      884.40002        0.00000
    0   12   54      990.29999        0.00000      990.29999        0.00000
    0   12   55      760.79999        0.00000      760.79999        0.00000
    0   12   56      416.20001        0.00000      416.20001        0.00000
    0   12   57       97.00000        0.00000       97.00000        0.00000
    0   12   58     1378.40002        0.00000     1378.40002        0.00000
    0   12   59       71.40000        0.00000       71.40000        0.00000
    0   12   60      345.39999        0.00000      345.39999        0.00000
    0   12   61     1063.80005        0.00000     1063.80005        0.00000
    0   12   62      368.89999        0.00000      368.89999        0.00000
    0   12   63       46.70000        0.00000       46.70000        0.00000
    0   12   64      124.90000        0.00000      124.90000        0.00000
    0   12   65      416.79999        0.00000      416.79999        0.00000
    0   12   66      613.40002        0.00000      613.40002        0.00000
    0   12   67      112.90000        0.00000      112.90000        0.00000
    0   12   68      590.90002        0.00000      590.90002        0.00000
    0   12   69      396.39999        0.00000      396.39999        0.00000
    0   12   70      217.80000        0.00000      217.80000        0.00000
    0   12   71      374.70001        0.00000      374.70001        0.00000
    0   12   72      344.10001        0.00000      344.10001        0.00000
    0   12   73       80.00000        0.00000       80.00000        0.00000
    0   12   74      347.29999        0.00000      347.29999        0.00000
    0   12   75       89.40000        0.00000       89.40000        0.00000
    0   12   76       65.90000        0.00000       65.90000        0.00000
    0   13    1      461.70001        0.00000      461.70001        0.00000
    0   13    2      100.20000        0.00000      100.20000        0.00000
    0   13    3      675.59998        0.00000      675.59998        0.00000
    0   13    4      894.00000        0.00000      894.00000        0.00000
    0   13    5     1850.19995        0.00000     1850.19995        0.00000
    0   13    6     1334.69995        0.00000     1334.69995        0.00000
    0   13    7      189.80000        0.00000      189.80000        0.00000
    0   13    8     1097.09998        0.00000     1097.09998        0.00000
    0   13    9      981.20001        0.00000      981.20001        0.00000
    0   13   10      233.80000        0.00000      233.80000        0.00000
    0   13   11      121.20000        0.00000      121.20000        0.00000
    0   13   12      855.09998        0.00000      855.09998        0.00000
    0   13   13     1283.90002        0.00000     1283.90002        0.00000
    0   13   14      905.70001        0.00000      905.70001        0.00000
    0   13   15     1208.50000        0.00000     1208.50000        0.00000
    0   13   16       88.30000        0.00000       88.30000        0.00000
    0   13   17     1150.90002        0.00000     1150.90002        0.00000
    0   13   18      845.79999        0.00000      845.79999        0.00000
    0   13   19      617.09998        0.00000      617.09998        0.00000
    0   13   20      360.79999        0.00000      360.79999        0.00000
    0   13   21     1115.19995        0.00000     1115.19995        0.00000
    0   13   22     1357.00000        0.00000     1357.00000        0.00000
    0   13   23     1174.50000        0.00000     1174.50000        0.00000
    0   13   24      551.00000        0.00000      551.00000        0.00000
    0   13   25      279.70001        0.00000      279.70001        0.00000
    0   13   26       69.30000        0.00000       69.30000        0.00000
    0   13   27      939.40002        0.00000      939.40002        0.00000
    0   13   28      846.90002        0.00000      846.90002        0.00000
    0   13   29      406.39999        0.00000      406.39999        0.00000
    0   13   30     1001.29999        0.00000     1001.29999        0.00000
    0   13   31      469.50000        0.00000      469.50000        0.00000
    0   13   32      576.00000        0.00000      576.00000        0.00000
    0   13   33     1002.79999        0.00000     1002.79999        0.00000
    0   13   34       49.60000        0.00000       49.60000        0.00000
    0   13   35     1436.40002        0.00000     1436.40002        0.00000
    0   13   36      897.40002        0.00000      897.40002        0.00000
    0   13   37       42.90000        0.00000       42.90000        0.00000
    0   13   38       55.50000        0.00000       55.50000        0.00000
    0   13   39     2085.10010        0.00000     2085.10010        0.00000
    0   13   40      333.60001        0.00000      333.60001        0.00000
    0   13   41     1312.40002        0.00000     1312.40002        0.00000
    0   13   42      152.30000        0.00000      152.30000        0.00000
    0   13   43      585.29999        0.00000      585.29999        0.00000
    0   13   44     1177.50000        0.00000     1177.50000        0.00000
    0   13   45      317.70001        0.00000      317.70001        0.00000
    0   13   46      161.70000        0.00000      161.70000        0.00000
    0   13   47      323.29999        0.00000      323.29999        0.00000
    0   13   48      130.10001        0.00000      130.10001        0.00000
    0   13   49      412.10001        0.00000      412.10001        0.00000
    0   13   50       93.70000        0.00000       93.70000        0.00000
    0   13   51      618.40002        0.00000      618.40002        0.00000
    0   13   52      110.40000        0.00000      110.40000        0.00000
    0   13   53      944.09998        0.00000      944.09998        0.00000
    0   13   54      467.00000        0.00000      467.00000        0.00000
    0   13   55      308.89999        0.00000      308.89999        0.00000
    0   13   56       68.10000        0.00000       68.10000        0.00000
    0   13   57      441.60001        0.00000      441.60001        0.00000
    0   13   58      764.79999        0.00000      764.79999        0.00000
    0   13   59       61.00000        0.00000       61.00000        0.00000
    0   13   60      531.29999        0.00000      531.29999        0.00000
    0   13   61       62.30000        0.00000       62.30000        0.00000
    0   13   62      125.10000        0.00000      125.10000        0.00000
    0   13   63      117.30000        0.00000      117.30000        0.00000
    0   13   64      112.60000        0.00000      112.60000        0.00000
    0   13   65     1166.59998        0.00000     1166.59998        0.00000
    0   13   66      383.60001        0.00000      383.60001        0.00000
    0   13   67      419.70001        0.00000      419.70001        0.00000
    0   13   68      377.79999        0.00000      377.79999        0.00000
    0   13   69      468.79999        0.00000      468.79999        0.00000
    0   13   70      316.50000        0.00000      316.50000        0.00000
    0   13   71      560.50000        0.00000      560.50000        0.00000
    0   13   72      216.89999        0.00000      216.89999        0.00000
    0   13   73      946.50000        0.00000      946.50000        0.00000
    0   13   74       47.00000        0.00000       47.00000        0.00000
    0   13   75      203.70000        0.00000      203.70000        0.00000
    0   13   76       96.10000        0.00000       96.10000        0.00000
    0   14    0     1190.09998        0.00000     1190.09998        0.00000
    0   14    1      698.90002        0.00000      698.90002        0.00000
    0   14    2     1543.09998        0.00000     1543.09998        0.00000
    0   14    3     1280.59998        0.00000     1280.59998        0.00000
    0   14    4     2587.80005        0.00000     2587.80005        0.00000
    0   14    5      273.39999        0.00000      273.39999        0.00000
    0   14    6      644.00000        0.00000      644.00000        0.00000
    0   14    7     1107.50000        0.00000     1107.50000        0.00000
    0   14    8      371.39999        0.00000      371.39999        0.00000
    0   14    9       36.90000        0.00000       36.90000        0.00000
    0   14   10      496.10001        0.00000      496.10001        0.00000
    0   14   11     1634.59998        0.00000     1634.59998        0.00000
    0   14   12      718.79999        0.00000      718.79999        0.00000
    0   14   13      665.09998        0.00000      665.09998        0.00000
    0   14   14     1514.00000        0.00000     1514.00000        0.00000
    0   14   15     1627.50000        0.00000     1627.50000        0.00000
    0   14   16     1101.59998        0.00000     1101.59998        0.00000
    0   14   17      965.40002        0.00000      965.40002        0.00000
    0   14   18      684.09998        0.00000      684.09998        0.00000
    0   14   19      526.59998        0.00000      526.59998        0.00000
    0   14   20      762.70001        0.00000      762.70001        0.00000
    0   14   21       66.30000        0.00000       66.30000        0.00000
    0   14   22      235.00000        0.00000      235.00000        0.00000
    0   14   23     1044.80005        0.00000     1044.80005        0.00000
    0   14   24      387.39999        0.00000      387.39999        0.00000
    0   14   25      296.39999        0.00000      296.39999        0.00000
    0   14   26      848.29999        0.00000      848.29999        0.00000
    0   14   27      241.60001        0.00000      241.60001        0.00000
    0   14   28      754.59998        0.00000      754.59998        0.00000
    0   14   29      567.79999        0.00000      567.79999        0.00000
    0   14   30      126.30000        0.00000      126.30000        0.00000
    0   14   31      168.20000        0.00000      168.20000        0.00000
    0   14   32      869.59998        0.00000      869.59998        0.00000
    0   14   33      576.90002        0.00000      576.90002        0.00000
    0   14   34     1171.09998        0.00000     1171.09998        0.00000
    0   14   35      273.10001        0.00000      273.10001        0.00000
    0   14   36     1062.40002        0.00000     1062.40002        0.00000
    0   14   37      728.20001        0.00000      728.20001        0.00000
    0   14   38       67.10000        0.00000       67.10000        0.00000
    0   14   39       89.30000        0.00000       89.30000        0.00000
    0   14   40     1100.69995        0.00000     1100.69995        0.00000
    0   14   41     1141.69995        0.00000     1141.69995        0.00000
    0   14   42      171.80000        0.00000      171.80000        0.00000
    0   14   43      484.10001        0.00000      484.10001        0.00000
    0   14   44      718.20001        0.00000      718.20001        0.00000
    0   14   45      389.29999        0.00000      389.29999        0.00000
    0   14   46     1500.00000        0.00000     1500.00000        0.00000
    0   14   47     1775.40002        0.00000     1775.40002        0.00000
    0   14   48       63.70000        0.00000       63.70000        0.00000
    0   14   49      956.50000        0.00000      956.50000        0.00000
    0   14   50      893.90002        0.00000      893.90002        0.00000
    0   14   51      428.39999        0.00000      428.39999        0.00000
    0   14   52       64.20000        0.00000       64.20000        0.00000
    0   14   53      450.79999        0.00000      450.79999        0.00000
    0   14   54      210.60001        0.00000      210.60001        0.00000
    0   14   55      394.20001        0.00000      394.20001        0.00000
    0   14   56      716.90002        0.00000      716.90002        0.00000
    0   14   57      260.50000        0.00000      260.50000        0.00000
    0   14   58       82.70000        0.00000       82.70000        0.00000
    0   14   59      268.00000        0.00000      268.00000        0.00000
    0   14   60      922.79999        0.00000      922.79999        0.00000
    0   14   61      451.89999        0.00000      451.89999        0.00000
    0   14   62      228.00000        0.00000      228.00000        0.00000
    0   14   63      561.90002        0.00000      561.90002        0.00000
    0   14   64      404.60001        0.00000      404.60001        0.00000
    0   14   65      638.79999        0.00000      638.79999        0.00000
    0   14   66       77.80000        0.00000       77.80000        0.00000
    0   14   67      165.50000        0.00000      165.50000        0.00000
    0   14   68      196.10001        0.00000      196.10001        0.00000
    0   14   69      541.79999        0.00000      541.79999        0.00000
    0   14   70       69.70000        0.00000       69.70000        0.00000
    0   14   71       46.50000        0.00000       46.50000        0.00000
    0   14   72      180.00000        0.00000      180.00000        0.00000
    0   14   73      448.60001        0.00000      448.60001        0.00000
    0   14   74      337.10001        0.00000      337.10001        0.00000
    0   14   75      291.39999        0.00000      291.39999        0.00000
    0   14   76      308.89999        0.00000      308.89999        0.00000
    0   15    1      289.89999        0.00000      289.89999        0.00000
    0   15    2      237.39999        0.00000      237.39999        0.00000
    0   15    3     1340.30005        0.00000     1340.30005        0.00000
    0   15    4       45.90000        0.00000       45.90000        0.00000
    0   15    5      103.30000        0.00000      103.30000        0.00000
    0   15    6       69.10000        0.00000       69.10000        0.00000
    0   15    7      495.20001        0.00000      495.20001        0.00000
    0   15    8       59.00000        0.00000       59.00000        0.00000
    0   15    9     1362.50000        0.00000     1362.50000        0.00000
    0   15   10     1599.69995        0.00000     1599.69995        0.00000
    0   15   11      478.79999        0.00000      478.79999        0.00000
    0   15   12       40.60000        0.00000       40.60000        0.00000
    0   15   13     1785.40002        0.00000     1785.40002        0.00000
    0   15   14      276.10001        0.00000      276.10001        0.00000
    0   15   15      209.70000        0.00000      209.70000        0.00000
    0   15   16      889.00000        0.00000      889.00000        0.00000
    0   15   17     1525.80005        0.00000     1525.80005        0.00000
    0   15   18      624.20001        0.00000      624.20001        0.00000
    0   15   19      690.20001        0.00000      690.20001        0.00000
    0   15   20      777.20001        0.00000      777.20001        0.00000
    0   15   21      244.39999        0.00000      244.39999        0.00000
    0   15   22      654.40002        0.00000      654.40002        0.00000
    0   15   23       75.40000        0.00000       75.40000        0.00000
    0   15   24      399.20001        0.00000      399.20001        0.00000
    0   15   25      280.50000        0.00000      280.50000        0.00000
    0   15   26      533.70001        0.00000      533.70001        0.00000
    0   15   27     1086.09998        0.00000     1086.09998        0.00000
    0   15   28      263.60001        0.00000      263.60001        0.00000
    0   15   29      170.89999        0.00000      170.89999        0.00000
    0   15   30      152.70000        0.00000      152.70000        0.00000
    0   15   31       46.20000        0.00000       46.20000        0.00000
    0   15   32      609.90002        0.00000      609.90002        0.00000
    0   15   33     1172.00000        0.00000     1172.00000        0.00000
    0   15   34      293.79999        0.00000      293.79999        0.00000
    0   15   35     1036.19995        0.00000     1036.19995        0.00000
    0   15   36      999.29999        0.00000      999.29999        0.00000
    0   15   37      877.09998        0.00000      877.09998        0.00000
    0   15   38      562.50000        0.00000      562.50000        0.00000
    0   15   39       59.30000        0.00000       59.30000        0.00000
    0   15   40      544.00000        0.00000      544.00000        0.00000
    0   15   41     1571.80005        0.00000     1571.80005        0.00000
    0   15   42     1417.40002        0.00000     1417.40002        0.00000
    0   15   43       75.30000        0.00000       75.30000        0.00000
    0   15   44       51.60000        0.00000       51.60000        0.00000
    0   15   45      377.10001        0.00000      377.10001        0.00000
    0   15   46      729.90002        0.00000      729.90002        0.00000
    0   15   47      645.00000        0.00000      645.00000        0.00000
    0   15   48       80.00000        0.00000       80.00000        0.00000
    0   15   49      495.10001        0.00000      495.10001        0.00000
    0   15   50      104.80000        0.00000      104.80000        0.00000
    0   15   51      340.29999        0.00000      340.29999        0.00000
    0   15   52      435.79999        0.00000      435.79999        0.00000
    0   15   53      211.70000        0.00000      211.70000        0.00000
    0   15   54      297.79999        0.00000      297.79999        0.00000
    0   15   55      909.90002        0.00000      909.90002        0.00000
    0   15   56       43.00000        0.00000       43.00000        0.00000
    0   15   57     1968.09998        0.00000     1968.09998        0.00000
    0   15   58      398.10001        0.00000      398.10001        0.00000
    0   15   59      763.00000        0.00000      763.00000        0.00000
    0   15   60      269.20001        0.00000      269.20001        0.00000
    0   15   61      598.09998        0.00000      598.09998        0.00000
    0   15   62       88.60000        0.00000       88.60000        0.00000
    0   15   63      453.20001        0.00000      453.20001        0.00000
    0   15   64       79.00000        0.00000       79.00000        0.00000
    0   15   65      589.00000        0.00000      589.00000        0.00000
    0   15   66      213.50000        0.00000      213.50000        0.00000
    0   15   67       94.50000        0.00000       94.50000        0.00000
    0   15   68      264.79999        0.00000      264.79999        0.00000
    0   15   69      456.79999        0.00000      456.79999        0.00000
    0   15   70      245.70000        0.00000      245.70000        0.00000
    0   15   71      147.60001        0.00000      147.60001        0.00000
    0   15   72      617.70001        0.00000      617.70001        0.00000
    0   15   73      152.00000        0.00000      152.00000        0.00000
    0   15   74      190.10001        0.00000      190.10001        0.00000
    0   15   75       63.00000        0.00000       63.00000        0.00000
    0   15   76       64.80000        0.00000       64.80000        0.00000
    0   16    0     1044.30005        0.00000     1044.30005        0.00000
    0   16    1      193.30000        0.00000      193.30000        0.00000
    0   16    2      845.40002        0.00000      845.40002        0.00000
    0   16    3     1394.69995        0.00000     1394.69995        0.00000
    0   16    4      925.29999        0.00000      925.29999        0.00000
    0   16    5      789.00000        0.00000      789.00000        0.00000
    0   16    6      187.39999        0.00000      187.39999        0.00000
    0   16    7      637.00000        0.00000      637.00000        0.00000
    0   16    8      142.20000        0.00000      142.20000        0.00000
    0   16    9      851.29999        0.00000      851.29999        0.00000
    0   16   10      636.59998        0.00000      636.59998        0.00000
    0   16   11       46.00000        0.00000       46.00000        0.00000
    0   16   12     1465.30005        0.00000     1465.30005        0.00000
    0   16   13      302.39999        0.00000      302.39999        0.00000
    0   16   14      605.40002        0.00000      605.40002        0.00000
    0   16   15     3016.69995        0.00000     3016.69995        0.00000
    0   16   16      502.29999        0.00000      502.29999        0.00000
    0   16   17      452.50000        0.00000      452.50000        0.00000
    0   16   18     2508.80005        0.00000     2508.80005        0.00000
    0   16   19      591.90002        0.00000      591.90002        0.00000
    0   16   20      385.89999        0.00000      385.89999        0.00000
    0   16   21     1204.80005        0.00000     1204.80005        0.00000
    0   16   22      505.10001        0.00000      505.10001        0.00000
    0   16   23      180.50000        0.00000      180.50000        0.00000
    0   16   24      721.00000        0.00000      721.00000        0.00000
    0   16   25      213.60001        0.00000      213.60001        0.00000
    0   16   26     1235.09998        0.00000     1235.09998        0.00000
    0   16   27     1273.00000        0.00000     1273.00000        0.00000
    0   16   28       50.20000        0.00000       50.20000        0.00000
    0   16   29      124.40000        0.00000      124.40000        0.00000
    0   16   30      775.70001        0.00000      775.70001        0.00000
    0   16   31      799.90002        0.00000      799.90002        0.00000
    0   16   32     2845.00000        0.00000     2845.00000        0.00000
    0   16   33     1424.19995        0.00000     1424.19995        0.00000
    0   16   34      966.50000        0.00000      966.50000        0.00000
    0   16   35     2031.50000        0.00000     2031.50000        0.00000
    0   16   36      239.10001        0.00000      239.10001        0.00000
    0   16   37      365.70001        0.00000      365.70001        0.00000
    0   16   38     1447.80005        0.00000     1447.80005        0.00000
    0   16   39      642.40002        0.00000      642.40002        0.00000
    0   16   40      273.60001        0.00000      273.60001        0.00000
    0   16   41     1586.50000        0.00000     1586.50000        0.00000
    0   16   42     1227.80005        0.00000     1227.80005        0.00000
    0   16   43     1646.09998        0.00000     1646.09998        0.00000
    0   16   44      578.59998        0.00000      578.59998        0.00000
    0   16   45      311.89999        0.00000      311.89999        0.00000
    0   16   46      869.00000        0.00000      869.00000        0.00000
    0   16   47      260.00000        0.00000      260.00000        0.00000
    0   16   48     1333.40002        0.00000     1333.40002        0.00000
    0   16   49      281.00000        0.00000      281.00000        0.00000
    0   16   50      895.09998        0.00000      895.09998        0.00000
    0   16   51      635.50000        0.00000      635.50000        0.00000
    0   16   52      486.10001        0.00000      486.10001        0.00000
    0   16   53      357.89999        0.00000      357.89999        0.00000
    0   16   54      307.50000        0.00000      307.50000        0.00000
    0   16   55      437.89999        0.00000      437.89999        0.00000
    0   16   56      328.89999        0.00000      328.89999        0.00000
    0   16   57      146.80000        0.00000      146.80000        0.00000
    0   16   58      439.79999        0.00000      439.79999        0.00000
    0   16   59       76.90000        0.00000       76.90000        0.00000
    0   16   60      885.40002        0.00000      885.40002        0.00000
    0   16   61      332.70001        0.00000      332.70001        0.00000
    0   16   62       58.50000        0.00000       58.50000        0.00000
    0   16   63      584.79999        0.00000      584.79999        0.00000
    0   16   64      344.70001        0.00000      344.70001        0.00000
    0   16   65       81.60000        0.00000       81.60000        0.00000
    0   16   66      111.20000        0.00000      111.20000        0.00000
    0   16   67      275.10001        0.00000      275.10001        0.00000
    0   16   68      367.89999        0.00000      367.89999        0.00000
    0   16   69      237.80000        0.00000      237.80000        0.00000
    0   16   70      221.89999        0.00000      221.89999        0.00000
    0   16   71      124.10000        0.00000      124.10000        0.00000
    0   16   72      554.59998        0.00000      554.59998        0.00000
    0   16   73      482.00000        0.00000      482.00000        0.00000
    0   16   74       46.50000        0.00000       46.50000        0.00000
    0   16   75       92.10000        0.00000       92.10000        0.00000
    0   16   76      258.39999        0.00000      258.39999        0.00000
    0   17    1     1106.59998        0.00000     1106.59998        0.00000
    0   17    2      904.59998        0.00000      904.59998        0.00000
    0   17    3     1883.90002        0.00000     1883.90002        0.00000
    0   17    4      718.90002        0.00000      718.90002        0.00000
    0   17    5      230.70000        0.00000      230.70000        0.00000
    0   17    6      206.10001        0.00000      206.10001        0.00000
    0   17    7      948.59998        0.00000      948.59998        0.00000
    0   17    8      506.10001        0.00000      506.10001        0.00000
    0   17    9     1012.79999        0.00000     1012.79999        0.00000
    0   17   10       86.90000        0.00000       86.90000        0.00000
    0   17   11      297.20001        0.00000      297.20001        0.00000
    0   17   12     1350.69995        0.00000     1350.69995        0.00000
    0   17   13     1516.59998        0.00000     1516.59998        0.00000
    0   17   14     1566.19995        0.00000     1566.19995        0.00000
    0   17   15      634.59998        0.00000      634.59998        0.00000
    0   17   16      231.89999        0.00000      231.89999        0.00000
    0   17   17      633.79999        0.00000      633.79999        0.00000
    0   17   18      495.89999        0.00000      495.89999        0.00000
    0   17   19     1271.80005        0.00000     1271.80005        0.00000
    0   17   20     1364.69995        0.00000     1364.69995        0.00000
    0   17   21      423.70001        0.00000      423.70001        0.00000
    0   17   22      443.50000        0.00000      443.50000        0.00000
    0   17   23      410.60001        0.00000      410.60001        0.00000
    0   17   24     1002.79999        0.00000     1002.79999        0.00000
    0   17   25      359.29999        0.00000      359.29999        0.00000
    0   17   26       39.40000        0.00000       39.40000        0.00000
    0   17   27     1457.09998        0.00000     1457.09998        0.00000
    0   17   28      906.90002        0.00000      906.90002        0.00000
    0   17   29      432.00000        0.00000      432.00000        0.00000
    0   17   30      667.59998        0.00000      667.59998        0.00000
    0   17   31     1007.79999        0.00000     1007.79999        0.00000
    0   17   32     1240.80005        0.00000     1240.80005        0.00000
    0   17   33     1596.90002        0.00000     1596.90002        0.00000
    0   17   34      630.70001        0.00000      630.70001        0.00000
    0   17   35      321.10001        0.00000      321.10001        0.00000
    0   17   36      483.79999        0.00000      483.79999        0.00000
    0   17   37      326.60001        0.00000      326.60001        0.00000
    0   17   38      706.09998        0.00000      706.09998        0.00000
    0   17   39     1861.00000        0.00000     1861.00000        0.00000
    0   17   40      872.09998        0.00000      872.09998        0.00000
    0   17   41      397.10001        0.00000      397.10001        0.00000
    0   17   42     1177.90002        0.00000     1177.90002        0.00000
    0   17   43      449.10001        0.00000      449.10001        0.00000
    0   17   44     1500.90002        0.00000     1500.90002        0.00000
    0   17   45      736.20001        0.00000      736.20001        0.00000
    0   17   46     1059.50000        0.00000     1059.50000        0.00000
    0   17   47      354.50000        0.00000      354.50000        0.00000
    0   17   48      591.59998        0.00000      591.59998        0.00000
    0   17   49      169.39999        0.00000      169.39999        0.00000
    0   17   50     1557.59998        0.00000     1557.59998        0.00000
    0   17   51      343.89999        0.00000      343.89999        0.00000
    0   17   52      503.60001        0.00000      503.60001        0.00000
    0   17   53       68.10000        0.00000       68.10000        0.00000
    0   17   54      523.90002        0.00000      523.90002        0.00000
    0   17   55      142.20000        0.00000      142.20000        0.00000
    0   17   56       64.30000        0.00000       64.30000        0.00000
    0   17   57      367.60001        0.00000      367.60001        0.00000
    0   17   58      200.50000        0.00000      200.50000        0.00000
    0   17   59     1662.40002        0.00000     1662.40002        0.00000
    0   17   60       38.90000        0.00000       38.90000        0.00000
    0   17   61      139.80000        0.00000      139.80000        0.00000
    0   17   62      271.60001        0.00000      271.60001        0.00000
    0   17   63      267.70001        0.00000      267.70001        0.00000
    0   17   64      242.80000        0.00000      242.80000        0.00000
    0   17   65      249.20000        0.00000      249.20000        0.00000
    0   17   66      258.10001        0.00000      258.10001        0.00000
    0   17   67      815.00000        0.00000      815.00000        0.00000
    0   17   68       48.90000        0.00000       48.90000        0.00000
    0   17   69       78.60000        0.00000       78.60000        0.00000
    0   17   70      352.00000        0.00000      352.00000        0.00000
    0   17   71      435.29999        0.00000      435.29999        0.00000
    0   17   72      441.29999        0.00000      441.29999        0.00000
    0   17   73      491.70001        0.00000      491.70001        0.00000
    0   17   74      862.90002        0.00000      862.90002        0.00000
    0   17   75      213.39999        0.00000      213.39999        0.00000
    0   17   76      137.80000        0.00000      137.80000        0.00000
    0   18    0      672.40002        0.00000      672.40002        0.00000
    0   18    1      257.29999        0.00000      257.29999        0.00000
    0   18    2       56.20000        0.00000       56.20000        0.00000
    0   18    3      231.80000        0.00000      231.80000        0.00000
    0   18    4      116.30000        0.00000      116.30000        0.00000
    0   18    5      555.40002        0.00000      555.40002        0.00000
    0   18    6      956.90002        0.00000      956.90002        0.00000
    0   18    7      229.70000        0.00000      229.70000        0.00000
    0   18    8      159.70000        0.00000      159.70000        0.00000
    0   18    9      150.60001        0.00000      150.60001        0.00000
    0   18   10      319.89999        0.00000      319.89999        0.00000
    0   18   11      355.20001        0.00000      355.20001        0.00000
    0   18   12     1363.19995        0.00000     1363.19995        0.00000
    0   18   13      169.80000        0.00000      169.80000        0.00000
    0   18   14       51.20000        0.00000       51.20000        0.00000
    0   18   15       91.20000        0.00000       91.20000        0.00000
    0   18   16     1087.50000        0.00000     1087.50000        0.00000
    0   18   17      822.00000        0.00000      822.00000        0.00000
    0   18   18       89.60000        0.00000       89.60000        0.00000
    0   18   19     1290.90002        0.00000     1290.90002        0.00000
    0   18   20     1111.59998        0.00000     1111.59998        0.00000
    0   18   21     1794.00000        0.00000     1794.00000        0.00000
    0   18   22     1238.69995        0.00000     1238.69995        0.00000
    0   18   23      314.39999        0.00000      314.39999        0.00000
    0   18   24      485.00000        0.00000      485.00000        0.00000
    0   18   25      616.29999        0.00000      616.29999        0.00000
    0   18   26       51.70000        0.00000       51.70000        0.00000
    0   18   27       62.00000        0.00000       62.00000        0.00000
    0   18   28       56.50000        0.00000       56.50000        0.00000
    0   18   29      364.89999        0.00000      364.89999        0.00000
    0   18   30     2033.40002        0.00000     2033.40002        0.00000
    0   18   31     1188.09998        0.00000     1188.09998        0.00000
    0   18   32      175.60001        0.00000      175.60001        0.00000
    0   18   33      444.50000        0.00000      444.50000        0.00000
    0   18   34      192.50000        0.00000      192.50000        0.00000
    0   18   35      586.79999        0.00000      586.79999        0.00000
    0   18   36      731.20001        0.00000      731.20001        0.00000
    0   18   37      414.10001        0.00000      414.10001        0.00000
    0   18   38     1202.69995        0.00000     1202.69995        0.00000
    0   18   39      223.39999        0.00000      223.39999        0.00000
    0   18   40     1609.00000        0.00000     1609.00000        0.00000
    0   18   41      900.70001        0.00000      900.70001        0.00000
    0   18   42      391.79999        0.00000      391.79999        0.00000
    0   18   43      136.80000        0.00000      136.80000        0.00000
    0   18   44      844.59998        0.00000      844.59998        0.00000
    0   18   45      198.20000        0.00000      198.20000        0.00000
    0   18   46       53.40000        0.00000       53.40000        0.00000
    0   18   47      536.70001        0.00000      536.70001        0.00000
    0   18   48      323.10001        0.00000      323.10001        0.00000
    0   18   49      289.89999        0.00000      289.89999        0.00000
    0   18   50      781.50000        0.00000      781.50000        0.00000
    0   18   51      564.09998        0.00000      564.09998        0.00000
    0   18   52      289.70001        0.00000      289.70001        0.00000
    0   18   53      471.70001        0.00000      471.70001        0.00000
    0   18   54      715.29999        0.00000      715.29999        0.00000
    0   18   55      544.59998        0.00000      544.59998        0.00000
    0   18   56       69.40000        0.00000       69.40000        0.00000
    0   18   57      842.20001        0.00000      842.20001        0.00000
    0   18   58      260.50000        0.00000      260.50000        0.00000
    0   18   59       81.50000        0.00000       81.50000        0.00000
    0   18   60      319.29999        0.00000      319.29999        0.00000
    0   18   61      393.50000        0.00000      393.50000        0.00000
    0   18   62      396.50000        0.00000      396.50000        0.00000
    0   18   63      192.70000        0.00000      192.70000        0.00000
    0   18   64      160.70000        0.00000      160.70000        0.00000
    0   18   65      423.79999        0.00000      423.79999        0.00000
    0   18   66      441.20001        0.00000      441.20001        0.00000
    0   18   67      442.50000        0.00000      442.50000        0.00000
    0   18   68      464.20001        0.00000      464.20001        0.00000
    0   18   69       77.30000        0.00000       77.30000        0.00000
    0   18   70      293.39999        0.00000      293.39999        0.00000
    0   18   71      591.20001        0.00000      591.20001        0.00000
    0   18   72      122.60000        0.00000      122.60000        0.00000
    0   18   73      222.60001        0.00000      222.60001        0.00000
    0   18   74      176.89999        0.00000      176.89999        0.00000
    0   18   75      275.20001        0.00000      275.20001        0.00000
    0   18   76       45.60000        0.00000       45.60000        0.00000
    0   19    1     1014.70001        0.00000     1014.70001        0.00000
    0   19    2      475.89999        0.00000      475.89999        0.00000
    0   19    3     1189.30005        0.00000     1189.30005        0.00000
    0   19    4       64.40000        0.00000       64.40000        0.00000
    0   19    5      204.50000        0.00000      204.50000        0.00000
    0   19    6      342.39999        0.00000      342.39999        0.00000
    0   19    7      549.90002        0.00000      549.90002        0.00000
    0   19    8     1101.59998        0.00000     1101.59998        0.00000
    0   19    9      517.90002        0.00000      517.90002        0.00000
    0   19   10     1018.70001        0.00000     1018.70001        0.00000
    0   19   11     1061.00000        0.00000     1061.00000        0.00000
    0   19   12      553.00000        0.00000      553.00000        0.00000
    0   19   13      185.00000        0.00000      185.00000        0.00000
    0   19   14      425.79999        0.00000      425.79999        0.00000
    0   19   15      259.60001        0.00000      259.60001        0.00000
    0   19   16      206.80000        0.00000      206.80000        0.00000
    0   19   17      274.39999        0.00000      274.39999        0.00000
    0   19   18      445.50000        0.00000      445.50000        0.00000
    0   19   19      117.20000        0.00000      117.20000        0.00000
    0   19   20       35.90000        0.00000       35.90000        0.00000
    0   19   21      313.00000        0.00000      313.00000        0.00000
    0   19   22       46.50000        0.00000       46.50000        0.00000
    0   19   23      932.20001        0.00000      932.20001        0.00000
    0   19   24      750.20001        0.00000      750.20001        0.00000
    0   19   25     1014.20001        0.00000     1014.20001        0.00000
    0   19   26      221.10001        0.00000      221.10001        0.00000
    0   19   27     1223.69995        0.00000     1223.69995        0.00000
    0   19   28     1430.80005        0.00000     1430.80005        0.00000
    0   19   29      624.50000        0.00000      624.50000        0.00000
    0   19   30      388.39999        0.00000      388.39999        0.00000
    0   19   31      197.50000        0.00000      197.50000        0.00000
    0   19   32      257.70001        0.00000      257.70001        0.00000
    0   19   33      579.00000        0.00000      579.00000        0.00000
    0   19   34       84.80000        0.00000       84.80000        0.00000
    0   19   35     1976.40002        0.00000     1976.40002        0.00000
    0   19   36      120.60000        0.00000      120.60000        0.00000
    0   19   37      292.00000        0.00000      292.00000        0.00000
    0   19   38      102.20000        0.00000      102.20000        0.00000
    0   19   39      862.79999        0.00000      862.79999        0.00000
    0   19   40      219.39999        0.00000      219.39999        0.00000
    0   19   41     1118.30005        0.00000     1118.30005        0.00000
    0   19   42      200.60001        0.00000      200.60001        0.00000
    0   19   43     2333.00000        0.00000     2333.00000        0.00000
    0   19   44      218.10001        0.00000      218.10001        0.00000
    0   19   45     1028.30005        0.00000     1028.30005        0.00000
    0   19   46     1497.90002        0.00000     1497.90002        0.00000
    0   19   47       70.90000        0.00000       70.90000        0.00000
    0   19   48       93.00000        0.00000       93.00000        0.00000
    0   19   49     1197.59998        0.00000     1197.59998        0.00000
    0   19   50      237.10001        0.00000      237.10001        0.00000
    0   19   51      306.79999        0.00000      306.79999        0.00000
    0   19   52      107.30000        0.00000      107.30000        0.00000
    0   19   53      155.80000        0.00000      155.80000        0.00000
    0   19   54      237.39999        0.00000      237.39999        0.00000
    0   19   55      435.10001        0.00000      435.10001        0.00000
    0   19   56      762.20001        0.00000      762.20001        0.00000
    0   19   57      414.70001        0.00000      414.70001        0.00000
    0   19   58      546.40002        0.00000      546.40002        0.00000
    0   19   59       43.20000        0.00000       43.20000        0.00000
    0   19   60      496.89999        0.00000      496.89999        0.00000
    0   19   61       91.60000        0.00000       91.60000        0.00000
    0   19   62      171.70000        0.00000      171.70000        0.00000
    0   19   63      228.60001        0.00000      228.60001        0.00000
    0   19   64      276.10001        0.00000      276.10001        0.00000
    0   19   65      615.79999        0.00000      615.79999        0.00000
    0   19   66      680.90002        0.00000      680.90002        0.00000
    0   19   67      342.39999        0.00000      342.39999        0.00000
    0   19   68      208.39999        0.00000      208.39999        0.00000
    0   19   69      514.90002        0.00000      514.90002        0.00000
    0   19   70       84.60000        0.00000       84.60000        0.00000
    0   19   71      532.29999        0.00000      532.29999        0.00000
    0   19   72      184.60001        0.00000      184.60001        0.00000
    0   19   73      407.70001        0.00000      407.70001        0.00000
    0   19   74      501.60001        0.00000      501.60001        0.00000
    0   19   75      263.29999        0.00000      263.29999        0.00000
    0   19   76      341.79999        0.00000      341.79999        0.00000
    0   20    0     1181.19995        0.00000     1181.19995        0.00000
    0   20    1      879.29999        0.00000      879.29999        0.00000
    0   20    2     1145.69995        0.00000     1145.69995        0.00000
    0   20    3      668.50000        0.00000      668.50000        0.00000
    0   20    4      108.20000        0.00000      108.20000        0.00000
    0   20    5     1851.80005        0.00000     1851.80005        0.00000
    0   20    6     1476.90002        0.00000     1476.90002        0.00000
    0   20    7      269.79999        0.00000      269.79999        0.00000
    0   20    8      997.29999        0.00000      997.29999        0.00000
    0   20    9     1400.80005        0.00000     1400.80005        0.00000
    0   20   10      673.20001        0.00000      673.20001        0.00000
    0   20   11      550.20001        0.00000      550.20001        0.00000
    0   20   12      669.70001        0.00000      669.70001        0.00000
    0   20   13      285.29999        0.00000      285.29999        0.00000
    0   20   14      127.90000        0.00000      127.90000        0.00000
    0   20   15       72.40000        0.00000       72.40000        0.00000
    0   20   16     1225.80005        0.00000     1225.80005        0.00000
    0   20   17      455.39999        0.00000      455.39999        0.00000
    0   20   18      465.00000        0.00000      465.00000        0.00000
    0   20   19      855.90002        0.00000      855.90002        0.00000
    0   20   20     1256.00000        0.00000     1256.00000        0.00000
    0   20   21      651.70001        0.00000      651.70001        0.00000
    0   20   22     1368.30005        0.00000     1368.30005        0.00000
    0   20   23     1259.90002        0.00000     1259.90002        0.00000
    0   20   24       61.80000        0.00000       61.80000        0.00000
    0   20   25       50.50000        0.00000       50.50000        0.00000
    0   20   26       82.10000        0.00000       82.10000        0.00000
    0   20   27      154.39999        0.00000      154.39999        0.00000
    0   20   28     2536.39990        0.00000     2536.39990        0.00000
    0   20   29     1834.19995        0.00000     1834.19995        0.00000
    0   20   30     2269.10010        0.00000     2269.10010        0.00000
    0   20   31     1498.09998        0.00000     1498.09998        0.00000
    0   20   32      385.50000        0.00000      385.50000        0.00000
    0   20   33     1422.09998        0.00000     1422.09998        0.00000
    0   20   34      327.89999        0.00000      327.89999        0.00000
    0   20   35      623.20001        0.00000      623.20001        0.00000
    0   20   36       49.20000        0.00000       49.20000        0.00000
    0   20   37     1621.40002        0.00000     1621.40002        0.00000
    0   20   38      371.50000        0.00000      371.50000        0.00000
    0   20   39      529.79999        0.00000      529.79999        0.00000
    0   20   40      247.20000        0.00000      247.20000        0.00000
    0   20   41     1378.80005        0.00000     1378.80005        0.00000
    0   20   42     1742.00000        0.00000     1742.00000        0.00000
    0   20   43      511.10001        0.00000      511.10001        0.00000
    0   20   44      916.40002        0.00000      916.40002        0.00000
    0   20   45      275.89999        0.00000      275.89999        0.00000
    0   20   46      460.10001        0.00000      460.10001        0.00000
    0   20   47      422.70001        0.00000      422.70001        0.00000
    0   20   48     1015.59998        0.00000     1015.59998        0.00000
    0   20   49     1023.40002        0.00000     1023.40002        0.00000
    0   20   50      361.10001        0.00000      361.10001        0.00000
    0   20   51      613.09998        0.00000      613.09998        0.00000
    0   20   52      700.20001        0.00000      700.20001        0.00000
    0   20   53       85.70000        0.00000       85.70000        0.00000
    0   20   54     1002.00000        0.00000     1002.00000        0.00000
    0   20   55      723.59998        0.00000      723.59998        0.00000
    0   20   56      544.00000        0.00000      544.00000        0.00000
    0   20   57      477.79999        0.00000      477.79999        0.00000
    0   20   58      674.20001        0.00000      674.20001        0.00000
    0   20   59      346.60001        0.00000      346.60001        0.00000
    0   20   60      131.80000        0.00000      131.80000        0.00000
    0   20   61       98.30000        0.00000       98.30000        0.00000
    0   20   62      565.59998        0.00000      565.59998        0.00000
    0   20   63       47.20000        0.00000       47.20000        0.00000
    0   20   64       57.60000        0.00000       57.60000        0.00000
    0   20   65      872.09998        0.00000      872.09998        0.00000
    0   20   66      452.60001        0.00000      452.60001        0.00000
    0   20   67      597.09998        0.00000      597.09998        0.00000
    0   20   68       39.70000        0.00000       39.70000        0.00000
    0   20   69      168.60001        0.00000      168.60001        0.00000
    0   20   70       98.70000        0.00000       98.70000        0.00000
    0   20   71       94.60000        0.00000       94.60000        0.00000
    0   20   72      145.30000        0.00000      145.30000        0.00000
    0   20   73       57.00000        0.00000       57.00000        0.00000
    0   20   74       53.40000        0.00000       53.40000        0.00000
    0   20   75      110.10000        0.00000      110.10000        0.00000
    0   21    1     1581.80005        0.00000     1581.80005        0.00000
    0   21    2      240.30000        0.00000      240.30000        0.00000
    0   21    3     1918.09998        0.00000     1918.09998        0.00000
    0   21    4      273.60001        0.00000      273.60001        0.00000
    0   21    5      766.59998        0.00000      766.59998        0.00000
    0   21    6      386.20001        0.00000      386.20001        0.00000
    0   21    7     1340.30005        0.00000     1340.30005        0.00000
    0   21    8       74.00000        0.00000       74.00000        0.00000
    0   21    9      711.70001        0.00000      711.70001        0.00000
    0   21   10      651.29999        0.00000      651.29999        0.00000
    0   21   11      620.20001        0.00000      620.20001        0.00000
    0   21   12      747.20001        0.00000      747.20001        0.00000
    0   21   13      337.10001        0.00000      337.10001        0.00000
    0   21   14      350.39999        0.00000      350.39999        0.00000
    0   21   15     1775.80005        0.00000     1775.80005        0.00000
    0   21   16      312.10001        0.00000      312.10001        0.00000
    0   21   17      740.79999        0.00000      740.79999        0.00000
    0   21   18      525.50000        0.00000      525.50000        0.00000
    0   21   19      863.79999        0.00000      863.79999        0.00000
    0   21   20      238.20000        0.00000      238.20000        0.00000
    0   21   21      372.60001        0.00000      372.60001        0.00000
    0   21   22      872.00000        0.00000      872.00000        0.00000
    0   21   23     1070.30005        0.00000     1070.30005        0.00000
    0   21   24      474.00000        0.00000      474.00000        0.00000
    0   21   25     1060.00000        0.00000     1060.00000        0.00000
    0   21   26      303.50000        0.00000      303.50000        0.00000
    0   21   27       42.30000        0.00000       42.30000        0.00000
    0   21   28      406.00000        0.00000      406.00000        0.00000
    0   21   29      811.29999        0.00000      811.29999        0.00000
    0   21   30       52.50000        0.00000       52.50000        0.00000
    0   21   31      691.70001        0.00000      691.70001        0.00000
    0   21   32      427.60001        0.00000      427.60001        0.00000
    0   21   33     1254.69995        0.00000     1254.69995        0.00000
    0   21   34      935.50000        0.00000      935.50000        0.00000
    0   21   35      106.00000        0.00000      106.00000        0.00000
    0   21   36      901.59998        0.00000      901.59998        0.00000
    0   21   37     1007.29999        0.00000     1007.29999        0.00000
    0   21   38      859.90002        0.00000      859.90002        0.00000
    0   21   39       58.30000        0.00000       58.30000        0.00000
    0   21   40      616.90002        0.00000      616.90002        0.00000
    0   21   41      302.50000        0.00000      302.50000        0.00000
    0   21   42      720.59998        0.00000      720.59998        0.00000
    0   21   43     1330.90002        0.00000     1330.90002        0.00000
    0   21   44      318.50000        0.00000      318.50000        0.00000
    0   21   45      466.70001        0.00000      466.70001        0.00000
    0   21   46      475.39999        0.00000      475.39999        0.00000
    0   21   47     1271.19995        0.00000     1271.19995        0.00000
    0   21   48      407.79999        0.00000      407.79999        0.00000
    0   21   49      167.60001        0.00000      167.60001        0.00000
    0   21   50      590.90002        0.00000      590.90002        0.00000
    0   21   51      572.59998        0.00000      572.59998        0.00000
    0   21   52       79.60000        0.00000       79.60000        0.00000
    0   21   53      467.39999        0.00000      467.39999        0.00000
    0   21   54     1246.40002        0.00000     1246.40002        0.00000
    0   21   55      144.00000        0.00000      144.00000        0.00000
    0   21   56      856.20001        0.00000      856.20001        0.00000
    0   21   57      827.29999        0.00000      827.29999        0.00000
    0   21   58       43.20000        0.00000       43.20000        0.00000
    0   21   59       80.40000        0.00000       80.40000        0.00000
    0   21   60      100.90000        0.00000      100.90000        0.00000
    0   21   61      642.79999        0.00000      642.79999        0.00000
    0   21   62       81.80000        0.00000       81.80000        0.00000
    0   21   63      722.59998        0.00000      722.59998        0.00000
    0   21   64       74.30000        0.00000       74.30000        0.00000
    0   21   65       44.60000        0.00000       44.60000        0.00000
    0   21   66      318.89999        0.00000      318.89999        0.00000
    0   21   67       99.00000        0.00000       99.00000        0.00000
    0   21   68      508.50000        0.00000      508.50000        0.00000
    0   21   69       72.50000        0.00000       72.50000        0.00000
    0   21   70      146.00000        0.00000      146.00000        0.00000
    0   21   71      382.29999        0.00000      382.29999        0.00000
    0   21   72      418.60001        0.00000      418.60001        0.00000
    0   21   73      410.29999        0.00000      410.29999        0.00000
    0   21   74       58.40000        0.00000       58.40000        0.00000
    0   21   75      138.30000        0.00000      138.30000        0.00000
    0   22    0     2298.39990        0.00000     2298.39990        0.00000
    0   22    1      643.70001        0.00000      643.70001        0.00000
    0   22    2      665.79999        0.00000      665.79999        0.00000
    0   22    3       77.60000        0.00000       77.60000        0.00000
    0   22    4      430.00000        0.00000      430.00000        0.00000
    0   22    5       65.10000        0.00000       65.10000        0.00000
    0   22    6      102.50000        0.00000      102.50000        0.00000
    0   22    7       66.10000        0.00000       66.10000        0.00000
    0   22    8      455.50000        0.00000      455.50000        0.00000
    0   22    9      118.90000        0.00000      118.90000        0.00000
    0   22   10      187.39999        0.00000      187.39999        0.00000
    0   22   11     1209.69995        0.00000     1209.69995        0.00000
    0   22   12      743.00000        0.00000      743.00000        0.00000
    0   22   13      546.20001        0.00000      546.20001        0.00000
    0   22   14      358.79999        0.00000      358.79999        0.00000
    0   22   15      310.39999        0.00000      310.39999        0.00000
    0   22   16      156.80000        0.00000      156.80000        0.00000
    0   22   17      248.50000        0.00000      248.50000        0.00000
    0   22   18      238.89999        0.00000      238.89999        0.00000
    0   22   19      384.20001        0.00000      384.20001        0.00000
    0   22   20      110.80000        0.00000      110.80000        0.00000
    0   22   21      837.79999        0.00000      837.79999        0.00000
    0   22   22      449.00000        0.00000      449.00000        0.00000
    0   22   23     1123.19995        0.00000     1123.19995        0.00000
    0   22   24      261.89999        0.00000      261.89999        0.00000
    0   22   25       61.60000        0.00000       61.60000        0.00000
    0   22   26      644.90002        0.00000      644.90002        0.00000
    0   22   27      162.10001        0.00000      162.10001        0.00000
    0   22   28      182.80000        0.00000      182.80000        0.00000
    0   22   29      936.59998        0.00000      936.59998        0.00000
    0   22   30      625.09998        0.00000      625.09998        0.00000
    0   22   31     1000.29999        0.00000     1000.29999        0.00000
    0   22   32     1333.59998        0.00000     1333.59998        0.00000
    0   22   33     1227.00000        0.00000     1227.00000        0.00000
    0   22   34      123.70000        0.00000      123.70000        0.00000
    0   22   35      133.10001        0.00000      133.10001        0.00000
    0   22   36      414.39999        0.00000      414.39999        0.00000
    0   22   37      299.60001        0.00000      299.60001        0.00000
    0   22   38       84.70000        0.00000       84.70000        0.00000
    0   22   39      625.29999        0.00000      625.29999        0.00000
    0   22   40      330.50000        0.00000      330.50000        0.00000
    0   22   41      675.00000        0.00000      675.00000        0.00000
    0   22   42      351.00000        0.00000      351.00000        0.00000
    0   22   43      181.70000        0.00000      181.70000        0.00000
    0   22   44      657.79999        0.00000      657.79999        0.00000
    0   22   45      395.50000        0.00000      395.50000        0.00000
    0   22   46      266.89999        0.00000      266.89999        0.00000
    0   22   47      554.70001        0.00000      554.70001        0.00000
    0   22   48      546.59998        0.00000      546.59998        0.00000
    0   22   49      141.89999        0.00000      141.89999        0.00000
    0   22   50      836.70001        0.00000      836.70001        0.00000
    0   22   51      380.39999        0.00000      380.39999        0.00000
    0   22   52       72.20000        0.00000       72.20000        0.00000
    0   22   53      670.20001        0.00000      670.20001        0.00000
    0   22   54      449.70001        0.00000      449.70001        0.00000
    0   22   55      681.59998        0.00000      681.59998        0.00000
    0   22   56      908.70001        0.00000      908.70001        0.00000
    0   22   57      243.80000        0.00000      243.80000        0.00000
    0   22   58      241.39999        0.00000      241.39999        0.00000
    0   22   59      986.50000        0.00000      986.50000        0.00000
    0   22   60       58.40000        0.00000       58.40000        0.00000
    0   22   61      424.60001        0.00000      424.60001        0.00000
    0   22   62      215.89999        0.00000      215.89999        0.00000
    0   22   63      188.60001        0.00000      188.60001        0.00000
    0   22   64      272.20001        0.00000      272.20001        0.00000
    0   22   65      387.79999        0.00000      387.79999        0.00000
    0   22   66      392.70001        0.00000      392.70001        0.00000
    0   22   67      321.79999        0.00000      321.79999        0.00000
    0   22   68      240.89999        0.00000      240.89999        0.00000
    0   22   69      404.50000        0.00000      404.50000        0.00000
    0   22   70      294.20001        0.00000      294.20001        0.00000
    0   22   71      509.89999        0.00000      509.89999        0.00000
    0   22   72       53.70000        0.00000       53.70000        0.00000
    0   22   73      247.70000        0.00000      247.70000        0.00000
    0   22   74      346.20001        0.00000      346.20001        0.00000
    0   22   75      123.80000        0.00000      123.80000        0.00000
    0   23    1     1328.69995        0.00000     1328.69995        0.00000
    0   23    2      593.79999        0.00000      593.79999        0.00000
    0   23    3      468.60001        0.00000      468.60001        0.00000
    0   23    4     1690.50000        0.00000     1690.50000        0.00000
    0   23    5      384.20001        0.00000      384.20001        0.00000
    0   23    6      700.90002        0.00000      700.90002        0.00000
    0   23    7      969.59998        0.00000      969.59998        0.00000
    0   23    8      616.70001        0.00000      616.70001        0.00000
    0   23    9      298.39999        0.00000      298.39999        0.00000
    0   23   10      869.59998        0.00000      869.59998        0.00000
    0   23   11      735.50000        0.00000      735.50000        0.00000
    0   23   12      114.30000        0.00000      114.30000        0.00000
    0   23   13      294.89999        0.00000      294.89999        0.00000
    0   23   14      624.59998        0.00000      624.59998        0.00000
    0   23   15      349.29999        0.00000      349.29999        0.00000
    0   23   16      537.09998        0.00000      537.09998        0.00000
    0   23   17      118.80000        0.00000      118.80000        0.00000
    0   23   18      125.50000        0.00000      125.50000        0.00000
    0   23   19      425.20001        0.00000      425.20001        0.00000
    0   23   20      254.10001        0.00000      254.10001        0.00000
    0   23   21      744.90002        0.00000      744.90002        0.00000
    0   23   22     1186.80005        0.00000     1186.80005        0.00000
    0   23   23       70.20000        0.00000       70.20000        0.00000
    0   23   24      179.20000        0.00000      179.20000        0.00000
    0   23   25      698.20001        0.00000      698.20001        0.00000
    0   23   26     1463.30005        0.00000     1463.30005        0.00000
    0   23   27     1208.90002        0.00000     1208.90002        0.00000
    0   23   28      455.60001        0.00000      455.60001        0.00000
    0   23   29     1518.59998        0.00000     1518.59998        0.00000
    0   23   30     1240.80005        0.00000     1240.80005        0.00000
    0   23   31      214.50000        0.00000      214.50000        0.00000
    0   23   32      363.29999        0.00000      363.29999        0.00000
    0   23   33      811.29999        0.00000      811.29999        0.00000
    0   23   34      923.09998        0.00000      923.09998        0.00000
    0   23   35     1248.80005        0.00000     1248.80005        0.00000
    0   23   36     1877.59998        0.00000     1877.59998        0.00000
    0   23   37     1618.00000        0.00000     1618.00000        0.00000
    0   23   38      861.40002        0.00000      861.40002        0.00000
    0   23   39      352.00000        0.00000      352.00000        0.00000
    0   23   40       77.60000        0.00000       77.60000        0.00000
    0   23   41     1508.59998        0.00000     1508.59998        0.00000
    0   23   42      662.59998        0.00000      662.59998        0.00000
    0   23   43     1051.90002        0.00000     1051.90002        0.00000
    0   23   44      623.29999        0.00000      623.29999        0.00000
    0   23   45      700.40002        0.00000      700.40002        0.00000
    0   23   46      220.50000        0.00000      220.50000        0.00000
    0   23   47     1517.69995        0.00000     1517.69995        0.00000
    0   23   48      138.80000        0.00000      138.80000        0.00000
    0   23   49      437.50000        0.00000      437.50000        0.00000
    0   23   50      161.10001        0.00000      161.10001        0.00000
    0   23   51       96.10000        0.00000       96.10000        0.00000
    0   23   52      315.50000        0.00000      315.50000        0.00000
    0   23   53      392.20001        0.00000      392.20001        0.00000
    0   23   54      739.79999        0.00000      739.79999        0.00000
    0   23   55      117.50000        0.00000      117.50000        0.00000
    0   23   56      304.50000        0.00000      304.50000        0.00000
    0   23   57      427.10001        0.00000      427.10001        0.00000
    0   23   58      620.59998        0.00000      620.59998        0.00000
    0   23   59      842.79999        0.00000      842.79999        0.00000
    0   23   60      332.89999        0.00000      332.89999        0.00000
    0   23   61      179.70000        0.00000      179.70000        0.00000
    0   23   62      571.40002        0.00000      571.40002        0.00000
    0   23   63      250.39999        0.00000      250.39999        0.00000
    0   23   64      430.39999        0.00000      430.39999        0.00000
    0   23   65      456.89999        0.00000      456.89999        0.00000
    0   23   66      538.70001        0.00000      538.70001        0.00000
    0   23   67       42.20000        0.00000       42.20000        0.00000
    0   23   68       51.90000        0.00000       51.90000        0.00000
    0   23   69      904.00000        0.00000      904.00000        0.00000
    0   23   70      211.39999        0.00000      211.39999        0.00000
    0   23   71      274.20001        0.00000      274.20001        0.00000
    0   23   72      274.00000        0.00000      274.00000        0.00000
    0   23   73      140.50000        0.00000      140.50000        0.00000
    0   23   74       66.90000        0.00000       66.90000        0.00000
    0   24    0      743.40002        0.00000      743.40002        0.00000
    0   24    1     1003.79999        0.00000     1003.79999        0.00000
    0   24    2      399.20001        0.00000      399.20001        0.00000
    0   24    3      294.89999        0.00000      294.89999        0.00000
    0   24    4     1376.00000        0.00000     1376.00000        0.00000
    0   24    5      223.20000        0.00000      223.20000        0.00000
    0   24    6     1027.40002        0.00000     1027.40002        0.00000
    0   24    7      447.00000        0.00000      447.00000        0.00000
    0   24    8      147.10001        0.00000      147.10001        0.00000
    0   24    9      192.80000        0.00000      192.80000        0.00000
    0   24   10      813.29999        0.00000      813.29999        0.00000
    0   24   11       78.20000        0.00000       78.20000        0.00000
    0   24   12      179.39999        0.00000      179.39999        0.00000
    0   24   13      874.29999        0.00000      874.29999        0.00000
    0   24   14     1701.09998        0.00000     1701.09998        0.00000
    0   24   15     1527.09998        0.00000     1527.09998        0.00000
    0   24   16      257.70001        0.00000      257.70001        0.00000
    0   24   17      594.29999        0.00000      594.29999        0.00000
    0   24   18      345.39999        0.00000      345.39999        0.00000
    0   24   19      761.00000        0.00000      761.00000        0.00000
    0   24   20       54.10000        0.00000       54.10000        0.00000
    0   24   21     1407.19995        0.00000     1407.19995        0.00000
    0   24   22      387.29999        0.00000      387.29999        0.00000
    0   24   23      177.60001        0.00000      177.60001        0.00000
    0   24   24     1822.50000        0.00000     1822.50000        0.00000
    0   24   25     1180.00000        0.00000     1180.00000        0.00000
    0   24   26      201.60001        0.00000      201.60001        0.00000
    0   24   27       53.90000        0.00000       53.90000        0.00000
    0   24   28      130.30000        0.00000      130.30000        0.00000
    0   24   29     1064.69995        0.00000     1064.69995        0.00000
    0   24   30     1354.69995        0.00000     1354.69995        0.00000
    0   24   31      741.70001        0.00000      741.70001        0.00000
    0   24   32      225.50000        0.00000      225.50000        0.00000
    0   24   33      125.90000        0.00000      125.90000        0.00000
    0   24   34      607.29999        0.00000      607.29999        0.00000
    0   24   35      485.70001        0.00000      485.70001        0.00000
    0   24   36      489.10001        0.00000      489.10001        0.00000
    0   24   37      552.20001        0.00000      552.20001        0.00000
    0   24   38      346.60001        0.00000      346.60001        0.00000
    0   24   39      755.70001        0.00000      755.70001        0.00000
    0   24   40      630.70001        0.00000      630.70001        0.00000
    0   24   41       46.70000        0.00000       46.70000        0.00000
    0   24   42     2655.60010        0.00000     2655.60010        0.00000
    0   24   43      123.00000        0.00000      123.00000        0.00000
    0   24   44      133.39999        0.00000      133.39999        0.00000
    0   24   45      854.90002        0.00000      854.90002        0.00000
    0   24   46       79.90000        0.00000       79.90000        0.00000
    0   24   47      418.20001        0.00000      418.20001        0.00000
    0   24   48      375.79999        0.00000      375.79999        0.00000
    0   24   49     1860.09998        0.00000     1860.09998        0.00000
    0   24   50      667.29999        0.00000      667.29999        0.00000
    0   24   51       56.50000        0.00000       56.50000        0.00000
    0   24   52       98.80000        0.00000       98.80000        0.00000
    0   24   53       79.80000        0.00000       79.80000        0.00000
    0   24   54      336.10001        0.00000      336.10001        0.00000
    0   24   55      898.70001        0.00000      898.70001        0.00000
    0   24   56      396.60001        0.00000      396.60001        0.00000
    0   24   57       51.20000        0.00000       51.20000        0.00000
    0   24   58      405.39999        0.00000      405.39999        0.00000
    0   24   59      831.20001        0.00000      831.20001        0.00000
    0   24   60      201.60001        0.00000      201.60001        0.00000
    0   24   61      202.70000        0.00000      202.70000        0.00000
    0   24   62      156.00000        0.00000      156.00000        0.00000
    0   24   63      503.39999        0.00000      503.39999        0.00000
    0   24   64      404.00000        0.00000      404.00000        0.00000
    0   24   65      851.90002        0.00000      851.90002        0.00000
    0   24   66       59.40000        0.00000       59.40000        0.00000
    0   24   67      527.90002        0.00000      527.90002        0.00000
    0   24   68       88.90000        0.00000       88.90000        0.00000
    0   24   69      176.20000        0.00000      176.20000        0.00000
    0   24   70       64.90000        0.00000       64.90000        0.00000
    0   24   71      189.80000        0.00000      189.80000        0.00000
    0   24   72      651.00000        0.00000      651.00000        0.00000
    0   24   73       81.50000        0.00000       81.50000        0.00000
    0   24   74      601.90002        0.00000      601.90002        0.00000
    0   25    1      743.00000        0.00000      743.00000        0.00000
    0   25    2       52.20000        0.00000       52.20000        0.00000
    0   25    3      822.50000        0.00000      822.50000        0.00000
    0   25    4      821.50000        0.00000      821.50000        0.00000
    0   25    5      308.70001        0.00000      308.70001        0.00000
    0   25    6       67.60000        0.00000       67.60000        0.00000
    0   25    7      134.20000        0.00000      134.20000        0.00000
    0   25    8     1169.40002        0.00000     1169.40002        0.00000
    0   25    9      870.79999        0.00000      870.79999        0.00000
    0   25   10      230.00000        0.00000      230.00000        0.00000
    0   25   11     1053.80005        0.00000     1053.80005        0.00000
    0   25   12     1016.20001        0.00000     1016.20001        0.00000
    0   25   13       81.80000        0.00000       81.80000        0.00000
    0   25   14      172.00000        0.00000      172.00000        0.00000
    0   25   15      411.00000        0.00000      411.00000        0.00000
    0   25   16      109.40000        0.00000      109.40000        0.00000
    0   25   17      824.40002        0.00000      824.40002        0.00000
    0   25   18      885.50000        0.00000      885.50000        0.00000
    0   25   19      989.79999        0.00000      989.79999        0.00000
    0   25   20     1782.00000        0.00000     1782.00000        0.00000
    0   25   21     1376.69995        0.00000     1376.69995        0.00000
    0   25   22      202.80000        0.00000      202.80000        0.00000
    0   25   23     1059.50000        0.00000     1059.50000        0.00000
    0   25   24      819.40002        0.00000      819.40002        0.00000
    0   25   25      464.00000        0.00000      464.00000        0.00000
    0   25   26     1704.00000        0.00000     1704.00000        0.00000
    0   25   27      629.50000        0.00000      629.50000        0.00000
    0   25   28      175.70000        0.00000      175.70000        0.00000
    0   25   29      103.40000        0.00000      103.40000        0.00000
    0   25   30      285.60001        0.00000      285.60001        0.00000
    0   25   31      180.60001        0.00000      180.60001        0.00000
    0   25   32      467.29999        0.00000      467.29999        0.00000
    0   25   33      849.90002        0.00000      849.90002        0.00000
    0   25   34      419.70001        0.00000      419.70001        0.00000
    0   25   35      445.29999        0.00000      445.29999        0.00000
    0   25   36      353.00000        0.00000      353.00000        0.00000
    0   25   37      796.29999        0.00000      796.29999        0.00000
    0   25   38       92.40000        0.00000       92.40000        0.00000
    0   25   39       47.00000        0.00000       47.00000        0.00000
    0   25   40     1800.59998        0.00000     1800.59998        0.00000
    0   25   41     1582.90002        0.00000     1582.90002        0.00000
    0   25   42      725.79999        0.00000      725.79999        0.00000
    0   25   43      125.60000        0.00000      125.60000        0.00000
    0   25   44      202.80000        0.00000      202.80000        0.00000
    0   25   45      166.89999        0.00000      166.89999        0.00000
    0   25   46      682.79999        0.00000      682.79999        0.00000
    0   25   47     1408.69995        0.00000     1408.69995        0.00000
    0   25   48     1469.09998        0.00000     1469.09998        0.00000
    0   25   49      863.50000        0.00000      863.50000        0.00000
    0   25   50      118.10000        0.00000      118.10000        0.00000
    0   25   51       45.30000        0.00000       45.30000        0.00000
    0   25   52     1466.50000        0.00000     1466.50000        0.00000
    0   25   53       38.40000        0.00000       38.40000        0.00000
    0   25   54      197.30000        0.00000      197.30000        0.00000
    0   25   55      518.90002        0.00000      518.90002        0.00000
    0   25   56      382.29999        0.00000      382.29999        0.00000
    0   25   57      313.70001        0.00000      313.70001        0.00000
    0   25   58      628.20001        0.00000      628.20001        0.00000
    0   25   59       83.70000        0.00000       83.70000        0.00000
    0   25   60       83.60000        0.00000       83.60000        0.00000
    0   25   61      736.90002        0.00000      736.90002        0.00000
    0   25   62      188.30000        0.00000      188.30000        0.00000
    0   25   63      484.39999        0.00000      484.39999        0.00000
    0   25   64      200.80000        0.00000      200.80000        0.00000
    0   25   65      279.00000        0.00000      279.00000        0.00000
    0   25   66      335.50000        0.00000      335.50000        0.00000
    0   25   67      394.79999        0.00000      394.79999        0.00000
    0   25   68      452.60001        0.00000      452.60001        0.00000
    0   25   69      448.29999        0.00000      448.29999        0.00000
    0   25   70      527.20001        0.00000      527.20001        0.00000
    0   25   71      198.10001        0.00000      198.10001        0.00000
    0   25   72      223.20000        0.00000      223.20000        0.00000
    0   25   73      337.10001        0.00000      337.10001        0.00000
    0   25   74      669.90002        0.00000      669.90002        0.00000
    0   26    0      604.50000        0.00000      604.50000        0.00000
    0   26    1      403.29999        0.00000      403.29999        0.00000
    0   26    2      643.00000        0.00000      643.00000        0.00000
    0   26    3      139.89999        0.00000      139.89999        0.00000
    0   26    4      525.70001        0.00000      525.70001        0.00000
    0   26    5       50.90000        0.00000       50.90000        0.00000
    0   26    6      535.09998        0.00000      535.09998        0.00000
    0   26    7      866.20001        0.00000      866.20001        0.00000
    0   26    8     1015.70001        0.00000     1015.70001        0.00000
    0   26    9     1127.19995        0.00000     1127.19995        0.00000
    0   26   10      426.10001        0.00000      426.10001        0.00000
    0   26   11       85.00000        0.00000       85.00000        0.00000
    0   26   12      538.70001        0.00000      538.70001        0.00000
    0   26   13      488.20001        0.00000      488.20001        0.00000
    0   26   14       51.60000        0.00000       51.60000        0.00000
    0   26   15       44.60000        0.00000       44.60000        0.00000
    0   26   16      722.79999        0.00000      722.79999        0.00000
    0   26   17     1059.50000        0.00000     1059.50000        0.00000
    0   26   18     1971.50000        0.00000     1971.50000        0.00000
    0   26   19      275.89999        0.00000      275.89999        0.00000
    0   26   20      278.00000        0.00000      278.00000        0.00000
    0   26   21      626.00000        0.00000      626.00000        0.00000
    0   26   22      560.90002        0.00000      560.90002        0.00000
    0   26   23      216.89999        0.00000      216.89999        0.00000
    0   26   24       50.10000        0.00000       50.10000        0.00000
    0   26   25      458.79999        0.00000      458.79999        0.00000
    0   26   26      494.00000        0.00000      494.00000        0.00000
    0   26   27       56.80000        0.00000       56.80000        0.00000
    0   26   28      590.20001        0.00000      590.20001        0.00000
    0   26   29      336.89999        0.00000      336.89999        0.00000
    0   26   30      225.10001        0.00000      225.10001        0.00000
    0   26   31     1014.20001        0.00000     1014.20001        0.00000
    0   26   32     1167.30005        0.00000     1167.30005        0.00000
    0   26   33      955.79999        0.00000      955.79999        0.00000
    0   26   34      229.89999        0.00000      229.89999        0.00000
    0   26   35     2071.80005        0.00000     2071.80005        0.00000
    0   26   36     2594.69995        0.00000     2594.69995        0.00000
    0   26   37      463.70001        0.00000      463.70001        0.00000
    0   26   38      157.10001        0.00000      157.10001        0.00000
    0   26   39      535.29999        0.00000      535.29999        0.00000
    0   26   40     1045.69995        0.00000     1045.69995        0.00000
    0   26   41      217.80000        0.00000      217.80000        0.00000
    0   26   42     1140.30005        0.00000     1140.30005        0.00000
    0   26   43      722.79999        0.00000      722.79999        0.00000
    0   26   44     1129.30005        0.00000     1129.30005        0.00000
    0   26   45      262.29999        0.00000      262.29999        0.00000
    0   26   46     1242.09998        0.00000     1242.09998        0.00000
    0   26   47     1051.69995        0.00000     1051.69995        0.00000
    0   26   48      270.89999        0.00000      270.89999        0.00000
    0   26   49      142.30000        0.00000      142.30000        0.00000
    0   26   50      611.20001        0.00000      611.20001        0.00000
    0   26   51      262.29999        0.00000      262.29999        0.00000
    0   26   52      579.29999        0.00000      579.29999        0.00000
    0   26   53      833.59998        0.00000      833.59998        0.00000
    0   26   54      818.90002        0.00000      818.90002        0.00000
    0   26   55      218.80000        0.00000      218.80000        0.00000
    0   26   56      758.20001        0.00000      758.20001        0.00000
    0   26   57      216.20000        0.00000      216.20000        0.00000
    0   26   58       86.60000        0.00000       86.60000        0.00000
    0   26   59      233.10001        0.00000      233.10001        0.00000
    0   26   60      459.79999        0.00000      459.79999        0.00000
    0   26   61       73.70000        0.00000       73.70000        0.00000
    0   26   62      312.10001        0.00000      312.10001        0.00000
    0   26   63      260.00000        0.00000      260.00000        0.00000
    0   26   64      241.39999        0.00000      241.39999        0.00000
    0   26   65      431.10001        0.00000      431.10001        0.00000
    0   26   66       56.30000        0.00000       56.30000        0.00000
    0   26   67      410.89999        0.00000      410.89999        0.00000
    0   26   68      149.80000        0.00000      149.80000        0.00000
    0   26   69      156.50000        0.00000      156.50000        0.00000
    0   26   70      323.00000        0.00000      323.00000        0.00000
    0   26   71       52.20000        0.00000       52.20000        0.00000
    0   26   72       40.60000        0.00000       40.60000        0.00000
    0   26   73      394.89999        0.00000      394.89999        0.00000
    0   27    1      342.79999        0.00000      342.79999        0.00000
    0   27    2      404.70001        0.00000      404.70001        0.00000
    0   27    3      181.00000        0.00000      181.00000        0.00000
    0   27    4      518.70001        0.00000      518.70001        0.00000
    0   27    5      806.79999        0.00000      806.79999        0.00000
    0   27    6      186.00000        0.00000      186.00000        0.00000
    0   27    7      118.30000        0.00000      118.30000        0.00000
    0   27    8      525.50000        0.00000      525.50000        0.00000
    0   27    9      168.50000        0.00000      168.50000        0.00000
    0   27   10     1450.90002        0.00000     1450.90002        0.00000
    0   27   11      833.40002        0.00000      833.40002        0.00000
    0   27   12      468.20001        0.00000      468.20001        0.00000
    0   27   13      205.80000        0.00000      205.80000        0.00000
    0   27   14      194.70000        0.00000      194.70000        0.00000
    0   27   15       71.60000        0.00000       71.60000        0.00000
    0   27   16      178.39999        0.00000      178.39999        0.00000
    0   27   17       46.20000        0.00000       46.20000        0.00000
    0   27   18      944.40002        0.00000      944.40002        0.00000
    0   27   19     1121.80005        0.00000     1121.80005        0.00000
    0   27   20     1494.40002        0.00000     1494.40002        0.00000
    0   27   21      560.79999        0.00000      560.79999        0.00000
    0   27   22     1441.30005        0.00000     1441.30005        0.00000
    0   27   23     1402.90002        0.00000     1402.90002        0.00000
    0   27   24     1711.09998        0.00000     1711.09998        0.00000
    0   27   25      458.60001        0.00000      458.60001        0.00000
    0   27   26      185.00000        0.00000      185.00000        0.00000
    0   27   27     2326.50000        0.00000     2326.50000        0.00000
    0   27   28     1493.40002        0.00000     1493.40002        0.00000
    0   27   29     1005.79999        0.00000     1005.79999        0.00000
    0   27   30      358.79999        0.00000      358.79999        0.00000
    0   27   31      347.10001        0.00000      347.10001        0.00000
    0   27   32      113.80000        0.00000      113.80000        0.00000
    0   27   33      192.80000        0.00000      192.80000        0.00000
    0   27   34      388.39999        0.00000      388.39999        0.00000
    0   27   35      532.29999        0.00000      532.29999        0.00000
    0   27   36     1210.09998        0.00000     1210.09998        0.00000
    0   27   37      162.00000        0.00000      162.00000        0.00000
    0   27   38     1733.00000        0.00000     1733.00000        0.00000
    0   27   39     1550.69995        0.00000     1550.69995        0.00000
    0   27   40     1080.90002        0.00000     1080.90002        0.00000
    0   27   41     1582.90002        0.00000     1582.90002        0.00000
    0   27   42      345.79999        0.00000      345.79999        0.00000
    0   27   43      347.50000        0.00000      347.50000        0.00000
    0   27   44      120.60000        0.00000      120.60000        0.00000
    0   27   45      507.60001        0.00000      507.60001        0.00000
    0   27   46      763.70001        0.00000      763.70001        0.00000
    0   27   47      104.60000        0.00000      104.60000        0.00000
    0   27   48       49.90000        0.00000       49.90000        0.00000
    0   27   49     1222.09998        0.00000     1222.09998        0.00000
    0   27   50      516.70001        0.00000      516.70001        0.00000
    0   27   51      380.70001        0.00000      380.70001        0.00000
    0   27   52      294.79999        0.00000      294.79999        0.00000
    0   27   53       93.00000        0.00000       93.00000        0.00000
    0   27   54      516.59998        0.00000      516.59998        0.00000
    0   27   55       74.60000        0.00000       74.60000        0.00000
    0   27   56      458.89999        0.00000      458.89999        0.00000
    0   27   57      507.60001        0.00000      507.60001        0.00000
    0   27   58      384.39999        0.00000      384.39999        0.00000
    0   27   59      407.70001        0.00000      407.70001        0.00000
    0   27   60       92.40000        0.00000       92.40000        0.00000
    0   27   61      359.29999        0.00000      359.29999        0.00000
    0   27   62       84.50000        0.00000       84.50000        0.00000
    0   27   63      203.50000        0.00000      203.50000        0.00000
    0   27   64      211.30000        0.00000      211.30000        0.00000
    0   27   65      297.70001        0.00000      297.70001        0.00000
    0   27   66       97.80000        0.00000       97.80000        0.00000
    0   27   67      343.50000        0.00000      343.50000        0.00000
    0   27   68      289.60001        0.00000      289.60001        0.00000
    0   27   69       89.50000        0.00000       89.50000        0.00000
    0   27   70       62.20000        0.00000       62.20000        0.00000
    0   27   71       76.90000        0.00000       76.90000        0.00000
    0   27   72      689.59998        0.00000      689.59998        0.00000
    0   27   73      185.20000        0.00000      185.20000        0.00000
    0   28    0     1408.90002        0.00000     1408.90002        0.00000
    0   28    1      323.60001        0.00000      323.60001        0.00000
    0   28    2      360.39999        0.00000      360.39999        0.00000
    0   28    3     1474.50000        0.00000     1474.50000        0.00000
    0   28    4      424.60001        0.00000      424.60001        0.00000
    0   28    5      473.50000        0.00000      473.50000        0.00000
    0   28    6       61.50000        0.00000       61.50000        0.00000
    0   28    7      296.29999        0.00000      296.29999        0.00000
    0   28    8      506.39999        0.00000      506.39999        0.00000
    0   28    9     1119.19995        0.00000     1119.19995        0.00000
    0   28   10      489.20001        0.00000      489.20001        0.00000
    0   28   11     1313.50000        0.00000     1313.50000        0.00000
    0   28   12      795.59998        0.00000      795.59998        0.00000
    0   28   13      619.20001        0.00000      619.20001        0.00000
    0   28   14      552.20001        0.00000      552.20001        0.00000
    0   28   15      475.89999        0.00000      475.89999        0.00000
    0   28   16     1056.19995        0.00000     1056.19995        0.00000
    0   28   17      144.10001        0.00000      144.10001        0.00000
    0   28   18      501.60001        0.00000      501.60001        0.00000
    0   28   19      328.39999        0.00000      328.39999        0.00000
    0   28   20      625.29999        0.00000      625.29999        0.00000
    0   28   21     1059.09998        0.00000     1059.09998        0.00000
    0   28   22      295.79999        0.00000      295.79999        0.00000
    0   28   23      596.20001        0.00000      596.20001        0.00000
    0   28   24      225.89999        0.00000      225.89999        0.00000
    0   28   25      181.50000        0.00000      181.50000        0.00000
    0   28   26      459.70001        0.00000      459.70001        0.00000
    0   28   27       73.30000        0.00000       73.30000        0.00000
    0   28   28       62.10000        0.00000       62.10000        0.00000
    0   28   29     1355.09998        0.00000     1355.09998        0.00000
    0   28   30      926.79999        0.00000      926.79999        0.00000
    0   28   31      926.00000        0.00000      926.00000        0.00000
    0   28   32      490.89999        0.00000      490.89999        0.00000
    0   28   33      111.10000        0.00000      111.10000        0.00000
    0   28   34       74.20000        0.00000       74.20000        0.00000
    0   28   35      254.60001        0.00000      254.60001        0.00000
    0   28   36      330.50000        0.00000      330.50000        0.00000
    0   28   37      125.10000        0.00000      125.10000        0.00000
    0   28   38      469.00000        0.00000      469.00000        0.00000
    0   28   39     1162.90002        0.00000     1162.90002        0.00000
    0   28   40      590.70001        0.00000      590.70001        0.00000
    0   28   41      576.29999        0.00000      576.29999        0.00000
    0   28   42      132.60001        0.00000      132.60001        0.00000
    0   28   43     1165.00000        0.00000     1165.00000        0.00000
    0   28   44      167.50000        0.00000      167.50000        0.00000
    0   28   45      977.00000        0.00000      977.00000        0.00000
    0   28   46      239.70000        0.00000      239.70000        0.00000
    0   28   47      198.60001        0.00000      198.60001        0.00000
    0   28   48      618.29999        0.00000      618.29999        0.00000
    0   28   49      837.59998        0.00000      837.59998        0.00000
    0   28   50       97.80000        0.00000       97.80000        0.00000
    0   28   51      646.90002        0.00000      646.90002        0.00000
    0   28   52       84.30000        0.00000       84.30000        0.00000
    0   28   53      806.70001        0.00000      806.70001        0.00000
    0   28   54       76.90000        0.00000       76.90000        0.00000
    0   28   55      220.39999        0.00000      220.39999        0.00000
    0   28   56      787.20001        0.00000      787.20001        0.00000
    0   28   57      232.30000        0.00000      232.30000        0.00000
    0   28   58      657.09998        0.00000      657.09998        0.00000
    0   28   59      417.50000        0.00000      417.50000        0.00000
    0   28   60      109.20000        0.00000      109.20000        0.00000
    0   28   61      704.50000        0.00000      704.50000        0.00000
    0   28   62      296.60001        0.00000      296.60001        0.00000
    0   28   63      169.70000        0.00000      169.70000        0.00000
    0   28   64      225.10001        0.00000      225.10001        0.00000
    0   28   65       83.10000        0.00000       83.10000        0.00000
    0   28   66      192.80000        0.00000      192.80000        0.00000
    0   28   67      109.40000        0.00000      109.40000        0.00000
    0   28   68       51.40000        0.00000       51.40000        0.00000
    0   28   69      179.60001        0.00000      179.60001        0.00000
    0   28   70       89.60000        0.00000       89.60000        0.00000
    0   28   71       58.30000        0.00000       58.30000        0.00000
    0   28   72      411.89999        0.00000      411.89999        0.00000
    0   29    1     1380.30005        0.00000     1380.30005        0.00000
    0   29    2     1054.80005        0.00000     1054.80005        0.00000
    0   29    3     1119.19995        0.00000     1119.19995        0.00000
    0   29    4     1565.19995        0.00000     1565.19995        0.00000
    0   29    5      371.00000        0.00000      371.00000        0.00000
    0   29    6      712.29999        0.00000      712.29999        0.00000
    0   29    7      857.59998        0.00000      857.59998        0.00000
    0   29    8      275.10001        0.00000      275.10001        0.00000
    0   29    9      549.50000        0.00000      549.50000        0.00000
    0   29   10      420.00000        0.00000      420.00000        0.00000
    0   29   11      136.20000        0.00000      136.20000        0.00000
    0   29   12      400.60001        0.00000      400.60001        0.00000
    0   29   13      846.20001        0.00000      846.20001        0.00000
    0   29   14     1145.69995        0.00000     1145.69995        0.00000
    0   29   15      122.10000        0.00000      122.10000        0.00000
    0   29   16      108.90000        0.00000      108.90000        0.00000
    0   29   17      555.90002        0.00000      555.90002        0.00000
    0   29   18      235.80000        0.00000      235.80000        0.00000
    0   29   19     1851.90002        0.00000     1851.90002        0.00000
    0   29   20      855.40002        0.00000      855.40002        0.00000
    0   29   21      277.79999        0.00000      277.79999        0.00000
    0   29   22     1020.09998        0.00000     1020.09998        0.00000
    0   29   23     2225.10010        0.00000     2225.10010        0.00000
    0   29   24     1566.19995        0.00000     1566.19995        0.00000
    0   29   25     1670.59998        0.00000     1670.59998        0.00000
    0   29   26      328.50000        0.00000      328.50000        0.00000
    0   29   27      314.29999        0.00000      314.29999        0.00000
    0   29   28      806.40002        0.00000      806.40002        0.00000
    0   29   29      486.20001        0.00000      486.20001        0.00000
    0   29   30      918.90002        0.00000      918.90002        0.00000
    0   29   31      686.20001        0.00000      686.20001        0.00000
    0   29   32      107.90000        0.00000      107.90000        0.00000
    0   29   33      368.79999        0.00000      368.79999        0.00000
    0   29   34     1722.00000        0.00000     1722.00000        0.00000
    0   29   35      243.00000        0.00000      243.00000        0.00000
    0   29   36      757.90002        0.00000      757.90002        0.00000
    0   29   37      927.70001        0.00000      927.70001        0.00000
    0   29   38      477.29999        0.00000      477.29999        0.00000
    0   29   39      478.29999        0.00000      478.29999        0.00000
    0   29   40     1467.59998        0.00000     1467.59998        0.00000
    0   29   41       77.00000        0.00000       77.00000        0.00000
    0   29   42     1280.19995        0.00000     1280.19995        0.00000
    0   29   43     1073.40002        0.00000     1073.40002        0.00000
    0   29   44     1326.19995        0.00000     1326.19995        0.00000
    0   29   45      710.79999        0.00000      710.79999        0.00000
    0   29   46      214.60001        0.00000      214.60001        0.00000
    0   29   47      764.50000        0.00000      764.50000        0.00000
    0   29   48      182.70000        0.00000      182.70000        0.00000
    0   29   49      711.59998        0.00000      711.59998        0.00000
    0   29   50       74.60000        0.00000       74.60000        0.00000
    0   29   51      180.39999        0.00000      180.39999        0.00000
    0   29   52      246.89999        0.00000      246.89999        0.00000
    0   29   53      651.40002        0.00000      651.40002        0.00000
    0   29   54      586.09998        0.00000      586.09998        0.00000
    0   29   55      118.60000        0.00000      118.60000        0.00000
    0   29   56       68.60000        0.00000       68.60000        0.00000
    0   29   57      149.00000        0.00000      149.00000        0.00000
    0   29   58      622.00000        0.00000      622.00000        0.00000
    0   29   59      450.39999        0.00000      450.39999        0.00000
    0   29   60      308.60001        0.00000      308.60001        0.00000
    0   29   61       58.10000        0.00000       58.10000        0.00000
    0   29   62      419.20001        0.00000      419.20001        0.00000
    0   29   63      206.00000        0.00000      206.00000        0.00000
    0   29   64      134.70000        0.00000      134.70000        0.00000
    0   29   65       81.60000        0.00000       81.60000        0.00000
    0   29   66       54.10000        0.00000       54.10000        0.00000
    0   29   67      290.10001        0.00000      290.10001        0.00000
    0   29   68      112.20000        0.00000      112.20000        0.00000
    0   29   69       68.30000        0.00000       68.30000        0.00000
    0   29   70      751.40002        0.00000      751.40002        0.00000
    0   29   71      144.10001        0.00000      144.10001        0.00000
    0   29   72      202.60001        0.00000      202.60001        0.00000
    0   30    0      653.29999        0.00000      653.29999        0.00000
    0   30    1      759.79999        0.00000      759.79999        0.00000
    0   30    2      366.00000        0.00000      366.00000        0.00000
    0   30    3      260.60001        0.00000      260.60001        0.00000
    0   30    4      763.09998        0.00000      763.09998        0.00000
    0   30    5      318.20001        0.00000      318.20001        0.00000
    0   30    6      891.40002        0.00000      891.40002        0.00000
    0   30    7      620.79999        0.00000      620.79999        0.00000
    0   30    8      158.60001        0.00000      158.60001        0.00000
    0   30    9      392.70001        0.00000      392.70001        0.00000
    0   30   10      755.29999        0.00000      755.29999        0.00000
    0   30   11      830.59998        0.00000      830.59998        0.00000
    0   30   12      972.40002        0.00000      972.40002        0.00000
    0   30   13      180.00000        0.00000      180.00000        0.00000
    0   30   14       54.50000        0.00000       54.50000        0.00000
    0   30   15      254.70000        0.00000      254.70000        0.00000
    0   30   16     1580.50000        0.00000     1580.50000        0.00000
    0   30   17      841.90002        0.00000      841.90002        0.00000
    0   30   18      780.09998        0.00000      780.09998        0.00000
    0   30   19      929.79999        0.00000      929.79999        0.00000
    0   30   20      625.29999        0.00000      625.29999        0.00000
    0   30   21      368.60001        0.00000      368.60001        0.00000
    0   30   22     1083.80005        0.00000     1083.80005        0.00000
    0   30   23     1292.80005        0.00000     1292.80005        0.00000
    0   30   24      143.00000        0.00000      143.00000        0.00000
    0   30   25     1842.90002        0.00000     1842.90002        0.00000
    0   30   26       81.70000        0.00000       81.70000        0.00000
    0   30   27      289.39999        0.00000      289.39999        0.00000
    0   30   28     1517.90002        0.00000     1517.90002        0.00000
    0   30   29     1037.09998        0.00000     1037.09998        0.00000
    0   30   30      772.29999        0.00000      772.29999        0.00000
    0   30   31      429.10001        0.00000      429.10001        0.00000
    0   30   32      275.39999        0.00000      275.39999        0.00000
    0   30   33      174.00000        0.00000      174.00000        0.00000
    0   30   34      263.20001        0.00000      263.20001        0.00000
    0   30   35      971.00000        0.00000      971.00000        0.00000
    0   30   36       60.10000        0.00000       60.10000        0.00000
    0   30   37      346.00000        0.00000      346.00000        0.00000
    0   30   38     1037.00000        0.00000     1037.00000        0.00000
    0   30   39     1168.90002        0.00000     1168.90002        0.00000
    0   30   40     1143.30005        0.00000     1143.30005        0.00000
    0   30   41      556.09998        0.00000      556.09998        0.00000
    0   30   42      671.59998        0.00000      671.59998        0.00000
    0   30   43      462.89999        0.00000      462.89999        0.00000
    0   30   44      875.79999        0.00000      875.79999        0.00000
    0   30   45      230.50000        0.00000      230.50000        0.00000
    0   30   46      368.39999        0.00000      368.39999        0.00000
    0   30   47      990.59998        0.00000      990.59998        0.00000
    0   30   48      179.20000        0.00000      179.20000        0.00000
    0   30   49     1306.19995        0.00000     1306.19995        0.00000
    0   30   50       80.20000        0.00000       80.20000        0.00000
    0   30   51      125.70000        0.00000      125.70000        0.00000
    0   30   52      226.30000        0.00000      226.30000        0.00000
    0   30   53      452.20001        0.00000      452.20001        0.00000
    0   30   54      163.10001        0.00000      163.10001        0.00000
    0   30   55      493.10001        0.00000      493.10001        0.00000
    0   30   56      439.00000        0.00000      439.00000        0.00000
    0   30   57       82.00000        0.00000       82.00000        0.00000
    0   30   58      107.60000        0.00000      107.60000        0.00000
    0   30   59      850.59998        0.00000      850.59998        0.00000
    0   30   60      657.00000        0.00000      657.00000        0.00000
    0   30   61       63.60000        0.00000       63.60000        0.00000
    0   30   62      153.89999        0.00000      153.89999        0.00000
    0   30   63      445.79999        0.00000      445.79999        0.00000
    0   30   64      401.29999        0.00000      401.29999        0.00000
    0   30   65       98.70000        0.00000       98.70000        0.00000
    0   30   66      274.89999        0.00000      274.89999        0.00000
    0   30   67      413.79999        0.00000      413.79999        0.00000
    0   30   68      444.89999        0.00000      444.89999        0.00000
    0   30   69      599.40002        0.00000      599.40002        0.00000
    0   30   70      181.80000        0.00000      181.80000        0.00000
    0   30   71      166.70000        0.00000      166.70000        0.00000
    0   31    1       61.20000        0.00000       61.20000        0.00000
    0   31    2     1846.19995        0.00000     1846.19995        0.00000
    0   31    3      491.29999        0.00000      491.29999        0.00000
    0   31    4      115.90000        0.00000      115.90000        0.00000
    0   31    5      376.79999        0.00000      376.79999        0.00000
    0   31    6     1630.30005        0.00000     1630.30005        0.00000
    0   31    7      659.20001        0.00000      659.20001        0.00000
    0   31    8     1477.50000        0.00000     1477.50000        0.00000
    0   31    9      232.20000        0.00000      232.20000        0.00000
    0   31   10      565.29999        0.00000      565.29999        0.00000
    0   31   11      964.90002        0.00000      964.90002        0.00000
    0   31   12      385.10001        0.00000      385.10001        0.00000
    0   31   13     1482.59998        0.00000     1482.59998        0.00000
    0   31   14     2135.30005        0.00000     2135.30005        0.00000
    0   31   15       73.00000        0.00000       73.00000        0.00000
    0   31   16      604.20001        0.00000      604.20001        0.00000
    0   31   17      433.60001        0.00000      433.60001        0.00000
    0   31   18      983.29999        0.00000      983.29999        0.00000
    0   31   19     1198.90002        0.00000     1198.90002        0.00000
    0   31   20      467.10001        0.00000      467.10001        0.00000
    0   31   21     1503.69995        0.00000     1503.69995        0.00000
    0   31   22      736.79999        0.00000      736.79999        0.00000
    0   31   23      254.00000        0.00000      254.00000        0.00000
    0   31   24      463.00000        0.00000      463.00000        0.00000
    0   31   25      245.39999        0.00000      245.39999        0.00000
    0   31   26      585.59998        0.00000      585.59998        0.00000
    0   31   27      894.70001        0.00000      894.70001        0.00000
    0   31   28     1033.69995        0.00000     1033.69995        0.00000
    0   31   29     1020.09998        0.00000     1020.09998        0.00000
    0   31   30      595.29999        0.00000      595.29999        0.00000
    0   31   31     1466.30005        0.00000     1466.30005        0.00000
    0   31   32     1252.30005        0.00000     1252.30005        0.00000
    0   31   33      941.29999        0.00000      941.29999        0.00000
    0   31   34      845.79999        0.00000      845.79999        0.00000
    0   31   35       80.10000        0.00000       80.10000        0.00000
    0   31   36      762.09998        0.00000      762.09998        0.00000
    0   31   37       64.80000        0.00000       64.80000        0.00000
    0   31   38      916.29999        0.00000      916.29999        0.00000
    0   31   39     1078.59998        0.00000     1078.59998        0.00000
    0   31   40       94.80000        0.00000       94.80000        0.00000
    0   31   41      488.39999        0.00000      488.39999        0.00000
    0   31   42     1095.90002        0.00000     1095.90002        0.00000
    0   31   43      220.70000        0.00000      220.70000        0.00000
    0   31   44      239.30000        0.00000      239.30000        0.00000
    0   31   45      116.30000        0.00000      116.30000        0.00000
    0   31   46      140.30000        0.00000      140.30000        0.00000
    0   31   47      572.20001        0.00000      572.20001        0.00000
    0   31   48      200.10001        0.00000      200.10001        0.00000
    0   31   49      707.59998        0.00000      707.59998        0.00000
    0   31   50      160.80000        0.00000      160.80000        0.00000
    0   31   51      830.79999        0.00000      830.79999        0.00000
    0   31   52      634.29999        0.00000      634.29999        0.00000
    0   31   53       61.90000        0.00000       61.90000        0.00000
    0   31   54      431.60001        0.00000      431.60001        0.00000
    0   31   55       36.70000        0.00000       36.70000        0.00000
    0   31   56       48.20000        0.00000       48.20000        0.00000
    0   31   57      122.10000        0.00000      122.10000        0.00000
    0   31   58      241.39999        0.00000      241.39999        0.00000
    0   31   59      276.29999        0.00000      276.29999        0.00000
    0   31   60       35.80000        0.00000       35.80000        0.00000
    0   31   61      101.20000        0.00000      101.20000        0.00000
    0   31   62      384.60001        0.00000      384.60001        0.00000
    0   31   63      151.20000        0.00000      151.20000        0.00000
    0   31   64      195.00000        0.00000      195.00000        0.00000
    0   31   65       73.40000        0.00000       73.40000        0.00000
    0   31   66       38.80000        0.00000       38.80000        0.00000
    0   31   67      365.39999        0.00000      365.39999        0.00000
    0   31   68      808.09998        0.00000      808.09998        0.00000
    0   31   69      294.29999        0.00000      294.29999        0.00000
    0   31   70       94.30000        0.00000       94.30000        0.00000
    0   31   71      249.89999        0.00000      249.89999        0.00000
    0   32    0      687.20001        0.00000      687.20001        0.00000
    0   32    1      794.70001        0.00000      794.70001        0.00000
    0   32    2     1911.59998        0.00000     1911.59998        0.00000
    0   32    3     1110.59998        0.00000     1110.59998        0.00000
    0   32    4      758.50000        0.00000      758.50000        0.00000
    0   32    5      612.79999        0.00000      612.79999        0.00000
    0   32    6      697.20001        0.00000      697.20001        0.00000
    0   32    7     1615.09998        0.00000     1615.09998        0.00000
    0   32    8      607.79999        0.00000      607.79999        0.00000
    0   32    9     1073.09998        0.00000     1073.09998        0.00000
    0   32   10      797.29999        0.00000      797.29999        0.00000
    0   32   11      879.79999        0.00000      879.79999        0.00000
    0   32   12      288.29999        0.00000      288.29999        0.00000
    0   32   13      910.90002        0.00000      910.90002        0.00000
    0   32   14      441.60001        0.00000      441.60001        0.00000
    0   32   15     1576.69995        0.00000     1576.69995        0.00000
    0   32   16     1309.30005        0.00000     1309.30005        0.00000
    0   32   17      226.50000        0.00000      226.50000        0.00000
    0   32   18       76.90000        0.00000       76.90000        0.00000
    0   32   19     1855.30005        0.00000     1855.30005        0.00000
    0   32   20      316.39999        0.00000      316.39999        0.00000
    0   32   21      247.89999        0.00000      247.89999        0.00000
    0   32   22     1741.69995        0.00000     1741.69995        0.00000
    0   32   23     1345.09998        0.00000     1345.09998        0.00000
    0   32   24      215.39999        0.00000      215.39999        0.00000
    0   32   25      877.20001        0.00000      877.20001        0.00000
    0   32   26      694.79999        0.00000      694.79999        0.00000
    0   32   27     1056.19995        0.00000     1056.19995        0.00000
    0   32   28      156.20000        0.00000      156.20000        0.00000
    0   32   29     1030.30005        0.00000     1030.30005        0.00000
    0   32   30     2069.39990        0.00000     2069.39990        0.00000
    0   32   31      777.09998        0.00000      777.09998        0.00000
    0   32   32      442.89999        0.00000      442.89999        0.00000
    0   32   33       44.00000        0.00000       44.00000        0.00000
    0   32   34      199.20000        0.00000      199.20000        0.00000
    0   32   35      120.10000        0.00000      120.10000        0.00000
    0   32   36      528.29999        0.00000      528.29999        0.00000
    0   32   37     1306.19995        0.00000     1306.19995        0.00000
    0   32   38       89.00000        0.00000       89.00000        0.00000
    0   32   39       73.60000        0.00000       73.60000        0.00000
    0   32   40      579.40002        0.00000      579.40002        0.00000
    0   32   41      824.29999        0.00000      824.29999        0.00000
    0   32   42      890.29999        0.00000      890.29999        0.00000
    0   32   43       61.50000        0.00000       61.50000        0.00000
    0   32   44      944.29999        0.00000      944.29999        0.00000
    0   32   45      400.20001        0.00000      400.20001        0.00000
    0   32   46      980.20001        0.00000      980.20001        0.00000
    0   32   47      450.60001        0.00000      450.60001        0.00000
    0   32   48      491.29999        0.00000      491.29999        0.00000
    0   32   49      200.70000        0.00000      200.70000        0.00000
    0   32   50      525.90002        0.00000      525.90002        0.00000
    0   32   51      807.90002        0.00000      807.90002        0.00000
    0   32   52      348.89999        0.00000      348.89999        0.00000
    0   32   53      367.79999        0.00000      367.79999        0.00000
    0   32   54       96.90000        0.00000       96.90000        0.00000
    0   32   55      500.29999        0.00000      500.29999        0.00000
    0   32   56      818.40002        0.00000      818.40002        0.00000
    0   32   57      131.10001        0.00000      131.10001        0.00000
    0   32   58      123.60000        0.00000      123.60000        0.00000
    0   32   59      475.00000        0.00000      475.00000        0.00000
    0   32   60      329.20001        0.00000      329.20001        0.00000
    0   32   61       81.10000        0.00000       81.10000        0.00000
    0   32   62      142.39999        0.00000      142.39999        0.00000
    0   32   63       47.70000        0.00000       47.70000        0.00000
    0   32   64       48.50000        0.00000       48.50000        0.00000
    0   32   65      261.79999        0.00000      261.79999        0.00000
    0   32   66      420.70001        0.00000      420.70001        0.00000
    0   32   67       81.60000        0.00000       81.60000        0.00000
    0   32   68      239.80000        0.00000      239.80000        0.00000
    0   32   69      283.89999        0.00000      283.89999        0.00000
    0   32   70      235.60001        0.00000      235.60001        0.00000
    0   33    1     1975.80005        0.00000     1975.80005        0.00000
    0   33    2     1071.69995        0.00000     1071.69995        0.00000
    0   33    3       92.50000        0.00000       92.50000        0.00000
    0   33    4      836.20001        0.00000      836.20001        0.00000
    0   33    5      308.10001        0.00000      308.10001        0.00000
    0   33    6     1575.69995        0.00000     1575.69995        0.00000
    0   33    7       84.90000        0.00000       84.90000        0.00000
    0   33    8      977.00000        0.00000      977.00000        0.00000
    0   33    9     1352.50000        0.00000     1352.50000        0.00000
    0   33   10      862.90002        0.00000      862.90002        0.00000
    0   33   11       50.70000        0.00000       50.70000        0.00000
    0   33   12      658.00000        0.00000      658.00000        0.00000
    0   33   13      146.30000        0.00000      146.30000        0.00000
    0   33   14     1460.90002        0.00000     1460.90002        0.00000
    0   33   15       69.00000        0.00000       69.00000        0.00000
    0   33   16      884.29999        0.00000      884.29999        0.00000
    0   33   17      454.60001        0.00000      454.60001        0.00000
    0   33   18      212.30000        0.00000      212.30000        0.00000
    0   33   19      857.29999        0.00000      857.29999        0.00000
    0   33   20      865.79999        0.00000      865.79999        0.00000
    0   33   21     1243.90002        0.00000     1243.90002        0.00000
    0   33   22     1051.00000        0.00000     1051.00000        0.00000
    0   33   23      208.80000        0.00000      208.80000        0.00000
    0   33   24      175.80000        0.00000      175.80000        0.00000
    0   33   25      304.50000        0.00000      304.50000        0.00000
    0   33   26     1233.00000        0.00000     1233.00000        0.00000
    0   33   27      933.59998        0.00000      933.59998        0.00000
    0   33   28     1050.00000        0.00000     1050.00000        0.00000
    0   33   29      211.60001        0.00000      211.60001        0.00000
    0   33   30     2013.30005        0.00000     2013.30005        0.00000
    0   33   31      899.09998        0.00000      899.09998        0.00000
    0   33   32     1279.09998        0.00000     1279.09998        0.00000
    0   33   33     1182.90002        0.00000     1182.90002        0.00000
    0   33   34      327.60001        0.00000      327.60001        0.00000
    0   33   35     1509.50000        0.00000     1509.50000        0.00000
    0   33   36       60.90000        0.00000       60.90000        0.00000
    0   33   37       56.10000        0.00000       56.10000        0.00000
    0   33   38      387.20001        0.00000      387.20001        0.00000
    0   33   39      912.40002        0.00000      912.40002        0.00000
    0   33   40      981.29999        0.00000      981.29999        0.00000
    0   33   41      397.00000        0.00000      397.00000        0.00000
    0   33   42      521.79999        0.00000      521.79999        0.00000
    0   33   43      809.59998        0.00000      809.59998        0.00000
    0   33   44       72.30000        0.00000       72.30000        0.00000
    0   33   45      696.59998        0.00000      696.59998        0.00000
    0   33   46      251.00000        0.00000      251.00000        0.00000
    0   33   47      584.40002        0.00000      584.40002        0.00000
    0   33   48      579.29999        0.00000      579.29999        0.00000
    0   33   49      513.00000        0.00000      513.00000        0.00000
    0   33   50      827.59998        0.00000      827.59998        0.00000
    0   33   51      425.39999        0.00000      425.39999        0.00000
    0   33   52      386.29999        0.00000      386.29999        0.00000
    0   33   53      850.40002        0.00000      850.40002        0.00000
    0   33   54      415.10001        0.00000      415.10001        0.00000
    0   33   55      479.39999        0.00000      479.39999        0.00000
    0   33   56      512.00000        0.00000      512.00000        0.00000
    0   33   57      648.50000        0.00000      648.50000        0.00000
    0   33   58      109.10000        0.00000      109.10000        0.00000
    0   33   59      184.80000        0.00000      184.80000        0.00000
    0   33   60      483.70001        0.00000      483.70001        0.00000
    0   33   61      425.29999        0.00000      425.29999        0.00000
    0   33   62      303.50000        0.00000      303.50000        0.00000
    0   33   63      640.40002        0.00000      640.40002        0.00000
    0   33   64      122.60000        0.00000      122.60000        0.00000
    0   33   65       58.50000        0.00000       58.50000        0.00000
    0   33   66       51.90000        0.00000       51.90000        0.00000
    0   33   67      162.80000        0.00000      162.80000        0.00000
    0   33   68      376.70001        0.00000      376.70001        0.00000
    0   33   69      166.10001        0.00000      166.10001        0.00000
    0   33   70       51.40000        0.00000       51.40000        0.00000
    0   34    0     1168.00000        0.00000     1168.00000        0.00000
    0   34    1     1010.20001        0.00000     1010.20001        0.00000
    0   34    2      658.29999        0.00000      658.29999        0.00000
    0   34    3     1503.40002        0.00000     1503.40002        0.00000
    0   34    4      663.09998        0.00000      663.09998        0.00000
    0   34    5     1347.69995        0.00000     1347.69995        0.00000
    0   34    6      316.29999        0.00000      316.29999        0.00000
    0   34    7      328.10001        0.00000      328.10001        0.00000
    0   34    8      942.40002        0.00000      942.40002        0.00000
    0   34    9      852.50000        0.00000      852.50000        0.00000
    0   34   10     1699.90002        0.00000     1699.90002        0.00000
    0   34   11     1590.90002        0.00000     1590.90002        0.00000
    0   34   12     3160.60010        0.00000     3160.60010        0.00000
    0   34   13      268.10001        0.00000      268.10001        0.00000
    0   34   14     1089.30005        0.00000     1089.30005        0.00000
    0   34   15      454.00000        0.00000      454.00000        0.00000
    0   34   16     1940.59998        0.00000     1940.59998        0.00000
    0   34   17      686.70001        0.00000      686.70001        0.00000
    0   34   18      609.59998        0.00000      609.59998        0.00000
    0   34   19     1777.19995        0.00000     1777.19995        0.00000
    0   34   20      707.29999        0.00000      707.29999        0.00000
    0   34   21      247.30000        0.00000      247.30000        0.00000
    0   34   22      157.30000        0.00000      157.30000        0.00000
    0   34   23      329.20001        0.00000      329.20001        0.00000
    0   34   24     1753.40002        0.00000     1753.40002        0.00000
    0   34   25      258.70001        0.00000      258.70001        0.00000
    0   34   26      799.40002        0.00000      799.40002        0.00000
    0   34   27     1367.90002        0.00000     1367.90002        0.00000
    0   34   28     1580.40002        0.00000     1580.40002        0.00000
    0   34   29      964.50000        0.00000      964.50000        0.00000
    0   34   30      180.89999        0.00000      180.89999        0.00000
    0   34   31      184.89999        0.00000      184.89999        0.00000
    0   34   32      287.60001        0.00000      287.60001        0.00000
    0   34   33      621.50000        0.00000      621.50000        0.00000
    0   34   34     1266.09998        0.00000     1266.09998        0.00000
    0   34   35      741.59998        0.00000      741.59998        0.00000
    0   34   36      171.89999        0.00000      171.89999        0.00000
    0   34   37      871.50000        0.00000      871.50000        0.00000
    0   34   38      837.29999        0.00000      837.29999        0.00000
    0   34   39      557.59998        0.00000      557.59998        0.00000
    0   34   40      933.40002        0.00000      933.40002        0.00000
    0   34   41      117.80000        0.00000      117.80000        0.00000
    0   34   42      849.59998        0.00000      849.59998        0.00000
    0   34   43     1053.00000        0.00000     1053.00000        0.00000
    0   34   44      400.39999        0.00000      400.39999        0.00000
    0   34   45      809.29999        0.00000      809.29999        0.00000
    0   34   46      167.20000        0.00000      167.20000        0.00000
    0   34   47      612.29999        0.00000      612.29999        0.00000
    0   34   48      558.50000        0.00000      558.50000        0.00000
    0   34   49      992.70001        0.00000      992.70001        0.00000
    0   34   50      165.60001        0.00000      165.60001        0.00000
    0   34   51      492.79999        0.00000      492.79999        0.00000
    0   34   52       71.00000        0.00000       71.00000        0.00000
    0   34   53      234.39999        0.00000      234.39999        0.00000
    0   34   54      155.80000        0.00000      155.80000        0.00000
    0   34   55      439.29999        0.00000      439.29999        0.00000
    0   34   56      834.90002        0.00000      834.90002        0.00000
    0   34   57       65.50000        0.00000       65.50000        0.00000
    0   34   58      277.29999        0.00000      277.29999        0.00000
    0   34   59      157.30000        0.00000      157.30000        0.00000
    0   34   60      201.50000        0.00000      201.50000        0.00000
    0   34   61      250.30000        0.00000      250.30000        0.00000
    0   34   62      667.90002        0.00000      667.90002        0.00000
    0   34   63       56.40000        0.00000       56.40000        0.00000
    0   34   64      252.20000        0.00000      252.20000        0.00000
    0   34   65      391.00000        0.00000      391.00000        0.00000
    0   34   66      569.70001        0.00000      569.70001        0.00000
    0   34   67      322.60001        0.00000      322.60001        0.00000
    0   34   68      102.00000        0.00000      102.00000        0.00000
    0   34   69      324.10001        0.00000      324.10001        0.00000
    0   35    1      477.29999        0.00000      477.29999        0.00000
    0   35    2     1061.30005        0.00000     1061.30005        0.00000
    0   35    3      199.39999        0.00000      199.39999        0.00000
    0   35    4     1500.40002        0.00000     1500.40002        0.00000
    0   35    5      634.00000        0.00000      634.00000        0.00000
    0   35    6       74.50000        0.00000       74.50000        0.00000
    0   35    7     1761.69995        0.00000     1761.69995        0.00000
    0   35    8      327.00000        0.00000      327.00000        0.00000
    0   35    9     1200.19995        0.00000     1200.19995        0.00000
    0   35   10     2399.60010        0.00000     2399.60010        0.00000
    0   35   11     2138.10010        0.00000     2138.10010        0.00000
    0   35   12      994.29999        0.00000      994.29999        0.00000
    0   35   13     1885.00000        0.00000     1885.00000        0.00000
    0   35   14      304.70001        0.00000      304.70001        0.00000
    0   35   15      444.00000        0.00000      444.00000        0.00000
    0   35   16     2113.89990        0.00000     2113.89990        0.00000
    0   35   17     1012.20001        0.00000     1012.20001        0.00000
    0   35   18      298.00000        0.00000      298.00000        0.00000
    0   35   19      467.50000        0.00000      467.50000        0.00000
    0   35   20      234.60001        0.00000      234.60001        0.00000
    0   35   21      562.40002        0.00000      562.40002        0.00000
    0   35   22     1885.19995        0.00000     1885.19995        0.00000
    0   35   23      989.40002        0.00000      989.40002        0.00000
    0   35   24     1470.69995        0.00000     1470.69995        0.00000
    0   35   25     1124.00000        0.00000     1124.00000        0.00000
    0   35   26     1895.80005        0.00000     1895.80005        0.00000
    0   35   27      620.20001        0.00000      620.20001        0.00000
    0   35   28      562.59998        0.00000      562.59998        0.00000
    0   35   29      702.79999        0.00000      702.79999        0.00000
    0   35   30     1497.00000        0.00000     1497.00000        0.00000
    0   35   31      988.50000        0.00000      988.50000        0.00000
    0   35   32      119.50000        0.00000      119.50000        0.00000
    0   35   33      873.70001        0.00000      873.70001        0.00000
    0   35   34       85.60000        0.00000       85.60000        0.00000
    0   35   35      348.20001        0.00000      348.20001        0.00000
    0   35   36     1047.00000        0.00000     1047.00000        0.00000
    0   35   37     1500.80005        0.00000     1500.80005        0.00000
    0   35   38      610.90002        0.00000      610.90002        0.00000
    0   35   39      696.29999        0.00000      696.29999        0.00000
    0   35   40     1052.59998        0.00000     1052.59998        0.00000
    0   35   41      193.80000        0.00000      193.80000        0.00000
    0   35   42       79.30000        0.00000       79.30000        0.00000
    0   35   43      399.70001        0.00000      399.70001        0.00000
    0   35   44     1107.59998        0.00000     1107.59998        0.00000
    0   35   45       58.70000        0.00000       58.70000        0.00000
    0   35   46      165.89999        0.00000      165.89999        0.00000
    0   35   47     1783.19995        0.00000     1783.19995        0.00000
    0   35   48      444.89999        0.00000      444.89999        0.00000
    0   35   49      187.50000        0.00000      187.50000        0.00000
    0   35   50       94.20000        0.00000       94.20000        0.00000
    0   35   51      316.70001        0.00000      316.70001        0.00000
    0   35   52      720.29999        0.00000      720.29999        0.00000
    0   35   53       50.90000        0.00000       50.90000        0.00000
    0   35   54      247.89999        0.00000      247.89999        0.00000
    0   35   55      610.40002        0.00000      610.40002        0.00000
    0   35   56      494.39999        0.00000      494.39999        0.00000
    0   35   57      524.00000        0.00000      524.00000        0.00000
    0   35   58      508.39999        0.00000      508.39999        0.00000
    0   35   59       57.70000        0.00000       57.70000        0.00000
    0   35   60      156.60001        0.00000      156.60001        0.00000
    0   35   61       76.10000        0.00000       76.10000        0.00000
    0   35   62      373.00000        0.00000      373.00000        0.00000
    0   35   63       46.80000        0.00000       46.80000        0.00000
    0   35   64      399.20001        0.00000      399.20001        0.00000
    0   35   65       40.40000        0.00000       40.40000        0.00000
    0   35   66      194.10001        0.00000      194.10001        0.00000
    0   35   67       40.60000        0.00000       40.60000        0.00000
    0   35   68       61.70000        0.00000       61.70000        0.00000
    0   35   69      104.20000        0.00000      104.20000        0.00000
    0   36    0      964.59998        0.00000      964.59998        0.00000
    0   36    1      360.60001        0.00000      360.60001        0.00000
    0   36    2     1454.00000        0.00000     1454.00000        0.00000
    0   36    3      808.59998        0.00000      808.59998        0.00000
    0   36    4      289.39999        0.00000      289.39999        0.00000
    0   36    5     1144.80005        0.00000     1144.80005        0.00000
    0   36    6      828.40002        0.00000      828.40002        0.00000
    0   36    7      854.59998        0.00000      854.59998        0.00000
    0   36    8      721.09998        0.00000      721.09998        0.00000
    0   36    9      985.70001        0.00000      985.70001        0.00000
    0   36   10     1577.00000        0.00000     1577.00000        0.00000
    0   36   11      505.10001        0.00000      505.10001        0.00000
    0   36   12     1580.50000        0.00000     1580.50000        0.00000
    0   36   13      236.39999        0.00000      236.39999        0.00000
    0   36   14      520.59998        0.00000      520.59998        0.00000
    0   36   15      378.70001        0.00000      378.70001        0.00000
    0   36   16     1241.09998        0.00000     1241.09998        0.00000
    0   36   17      605.79999        0.00000      605.79999        0.00000
    0   36   18      928.09998        0.00000      928.09998        0.00000
    0   36   19      564.09998        0.00000      564.09998        0.00000
    0   36   20     1460.09998        0.00000     1460.09998        0.00000
    0   36   21      366.50000        0.00000      366.50000        0.00000
    0   36   22      479.60001        0.00000      479.60001        0.00000
    0   36   23     1156.50000        0.00000     1156.50000        0.00000
    0   36   24      623.40002        0.00000      623.40002        0.00000
    0   36   25       55.60000        0.00000       55.60000        0.00000
    0   36   26      572.40002        0.00000      572.40002        0.00000
    0   36   27      623.50000        0.00000      623.50000        0.00000
    0   36   28     2157.00000        0.00000     2157.00000        0.00000
    0   36   29      246.80000        0.00000      246.80000        0.00000
    0   36   30      234.60001        0.00000      234.60001        0.00000
    0   36   31      823.40002        0.00000      823.40002        0.00000
    0   36   32      700.70001        0.00000      700.70001        0.00000
    0   36   33      368.29999        0.00000      368.29999        0.00000
    0   36   34      361.50000        0.00000      361.50000        0.00000
    0   36   35     1723.50000        0.00000     1723.50000        0.00000
    0   36   36      280.79999        0.00000      280.79999        0.00000
    0   36   37     1381.90002        0.00000     1381.90002        0.00000
    0   36   38      676.79999        0.00000      676.79999        0.00000
    0   36   39      544.40002        0.00000      544.40002        0.00000
    0   36   40      341.50000        0.00000      341.50000        0.00000
    0   36   41       86.60000        0.00000       86.60000        0.00000
    0   36   42      176.20000        0.00000      176.20000        0.00000
    0   36   43       66.80000        0.00000       66.80000        0.00000
    0   36   44       44.70000        0.00000       44.70000        0.00000
    0   36   45      189.30000        0.00000      189.30000        0.00000
    0   36   46      652.50000        0.00000      652.50000        0.00000
    0   36   47      597.90002        0.00000      597.90002        0.00000
    0   36   48     1007.79999        0.00000     1007.79999        0.00000
    0   36   49       66.00000        0.00000       66.00000        0.00000
    0   36   50      717.20001        0.00000      717.20001        0.00000
    0   36   51       58.70000        0.00000       58.70000        0.00000
    0   36   52      639.09998        0.00000      639.09998        0.00000
    0   36   53       39.40000        0.00000       39.40000        0.00000
    0   36   54      548.29999        0.00000      548.29999        0.00000
    0   36   55      129.00000        0.00000      129.00000        0.00000
    0   36   56      153.10001        0.00000      153.10001        0.00000
    0   36   57      243.20000        0.00000      243.20000        0.00000
    0   36   58      216.80000        0.00000      216.80000        0.00000
    0   36   59       59.40000        0.00000       59.40000        0.00000
    0   36   60       88.00000        0.00000       88.00000        0.00000
    0   36   61      310.20001        0.00000      310.20001        0.00000
    0   36   62       64.60000        0.00000       64.60000        0.00000
    0   36   63      233.10001        0.00000      233.10001        0.00000
    0   36   64      320.39999        0.00000      320.39999        0.00000
    0   36   65      242.60001        0.00000      242.60001        0.00000
    0   36   66      160.00000        0.00000      160.00000        0.00000
    0   36   67       76.20000        0.00000       76.20000        0.00000
    0   36   68      242.50000        0.00000      242.50000        0.00000
    0   37    1     1673.19995        0.00000     1673.19995        0.00000
    0   37    2     1768.50000        0.00000     1768.50000        0.00000
    0   37    3     1549.80005        0.00000     1549.80005        0.00000
    0   37    4     2681.60010        0.00000     2681.60010        0.00000
    0   37    5     1942.19995        0.00000     1942.19995        0.00000
    0   37    6      311.89999        0.00000      311.89999        0.00000
    0   37    7       51.90000        0.00000       51.90000        0.00000
    0   37    8      437.60001        0.00000      437.60001        0.00000
    0   37    9     1726.09998        0.00000     1726.09998        0.00000
    0   37   10      122.40000        0.00000      122.40000        0.00000
    0   37   11      408.39999        0.00000      408.39999        0.00000
    0   37   12      133.20000        0.00000      133.20000        0.00000
    0   37   13      516.20001        0.00000      516.20001        0.00000
    0   37   14      890.79999        0.00000      890.79999        0.00000
    0   37   15     1190.50000        0.00000     1190.50000        0.00000
    0   37   16      863.29999        0.00000      863.29999        0.00000
    0   37   17       80.40000        0.00000       80.40000        0.00000
    0   37   18      334.00000        0.00000      334.00000        0.00000
    0   37   19      269.70001        0.00000      269.70001        0.00000
    0   37   20     1198.50000        0.00000     1198.50000        0.00000
    0   37   21     1086.00000        0.00000     1086.00000        0.00000
    0   37   22       54.50000        0.00000       54.50000        0.00000
    0   37   23     1024.90002        0.00000     1024.90002        0.00000
    0   37   24     1292.00000        0.00000     1292.00000        0.00000
    0   37   25     1365.69995        0.00000     1365.69995        0.00000
    0   37   26      874.90002        0.00000      874.90002        0.00000
    0   37   27       40.70000        0.00000       40.70000        0.00000
    0   37   28      320.79999        0.00000      320.79999        0.00000
    0   37   29      585.20001        0.00000      585.20001        0.00000
    0   37   30      785.40002        0.00000      785.40002        0.00000
    0   37   31      280.60001        0.00000      280.60001        0.00000
    0   37   32      199.60001        0.00000      199.60001        0.00000
    0   37   33      301.39999        0.00000      301.39999        0.00000
    0   37   34      591.70001        0.00000      591.70001        0.00000
    0   37   35      459.10001        0.00000      459.10001        0.00000
    0   37   36      549.20001        0.00000      549.20001        0.00000
    0   37   37      148.50000        0.00000      148.50000        0.00000
    0   37   38      858.59998        0.00000      858.59998        0.00000
    0   37   39      917.50000        0.00000      917.50000        0.00000
    0   37   40      844.40002        0.00000      844.40002        0.00000
    0   37   41      463.10001        0.00000      463.10001        0.00000
    0   37   42       66.70000        0.00000       66.70000        0.00000
    0   37   43      781.79999        0.00000      781.79999        0.00000
    0   37   44      454.89999        0.00000      454.89999        0.00000
    0   37   45      233.80000        0.00000      233.80000        0.00000
    0   37   46      710.50000        0.00000      710.50000        0.00000
    0   37   47      639.90002        0.00000      639.90002        0.00000
    0   37   48       72.40000        0.00000       72.40000        0.00000
    0   37   49      495.50000        0.00000      495.50000        0.00000
    0   37   50      718.70001        0.00000      718.70001        0.00000
    0   37   51      240.70000        0.00000      240.70000        0.00000
    0   37   52      192.10001        0.00000      192.10001        0.00000
    0   37   53      290.70001        0.00000      290.70001        0.00000
    0   37   54       67.70000        0.00000       67.70000        0.00000
    0   37   55      459.70001        0.00000      459.70001        0.00000
    0   37   56       66.40000        0.00000       66.40000        0.00000
    0   37   57       47.20000        0.00000       47.20000        0.00000
    0   37   58      309.70001        0.00000      309.70001        0.00000
    0   37   59      512.20001        0.00000      512.20001        0.00000
    0   37   60      315.10001        0.00000      315.10001        0.00000
    0   37   61      248.89999        0.00000      248.89999        0.00000
    0   37   62      243.39999        0.00000      243.39999        0.00000
    0   37   63      326.20001        0.00000      326.20001        0.00000
    0   37   64      413.89999        0.00000      413.89999        0.00000
    0   37   65       73.10000        0.00000       73.10000        0.00000
    0   37   66       45.60000        0.00000       45.60000        0.00000
    0   37   67       61.60000        0.00000       61.60000        0.00000
    0   37   68      235.70000        0.00000      235.70000        0.00000
    0   38    0      127.40000        0.00000      127.40000        0.00000
    0   38    1     1345.09998        0.00000     1345.09998        0.00000
    0   38    2     1997.19995        0.00000     1997.19995        0.00000
    0   38    3      571.40002        0.00000      571.40002        0.00000
    0   38    4      633.59998        0.00000      633.59998        0.00000
    0   38    5      780.70001        0.00000      780.70001        0.00000
    0   38    6     1302.40002        0.00000     1302.40002        0.00000
    0   38    7      347.89999        0.00000      347.89999        0.00000
    0   38    8     1251.90002        0.00000     1251.90002        0.00000
    0   38    9      710.00000        0.00000      710.00000        0.00000
    0   38   10     1048.09998        0.00000     1048.09998        0.00000
    0   38   11      691.20001        0.00000      691.20001        0.00000
    0   38   12      190.89999        0.00000      190.89999        0.00000
    0   38   13      177.39999        0.00000      177.39999        0.00000
    0   38   14      495.39999        0.00000      495.39999        0.00000
    0   38   15      838.79999        0.00000      838.79999        0.00000
    0   38   16       84.30000        0.00000       84.30000        0.00000
    0   38   17       72.80000        0.00000       72.80000        0.00000
    0   38   18      334.00000        0.00000      334.00000        0.00000
    0   38   19     1367.19995        0.00000     1367.19995        0.00000
    0   38   20      449.89999        0.00000      449.89999        0.00000
    0   38   21     1319.50000        0.00000     1319.50000        0.00000
    0   38   22      165.30000        0.00000      165.30000        0.00000
    0   38   23      233.30000        0.00000      233.30000        0.00000
    0   38   24      639.90002        0.00000      639.90002        0.00000
    0   38   25      113.50000        0.00000      113.50000        0.00000
    0   38   26      590.50000        0.00000      590.50000        0.00000
    0   38   27     1628.30005        0.00000     1628.30005        0.00000
    0   38   28      830.90002        0.00000      830.90002        0.00000
    0   38   29      110.00000        0.00000      110.00000        0.00000
    0   38   30      234.10001        0.00000      234.10001        0.00000
    0   38   31      534.70001        0.00000      534.70001        0.00000
    0   38   32      713.00000        0.00000      713.00000        0.00000
    0   38   33      528.70001        0.00000      528.70001        0.00000
    0   38   34       42.40000        0.00000       42.40000        0.00000
    0   38   35     1325.40002        0.00000     1325.40002        0.00000
    0   38   36      375.00000        0.00000      375.00000        0.00000
    0   38   37      165.10001        0.00000      165.10001        0.00000
    0   38   38     1042.59998        0.00000     1042.59998        0.00000
    0   38   39      648.20001        0.00000      648.20001        0.00000
    0   38   40       80.70000        0.00000       80.70000        0.00000
    0   38   41      129.89999        0.00000      129.89999        0.00000
    0   38   42      143.30000        0.00000      143.30000        0.00000
    0   38   43      622.70001        0.00000      622.70001        0.00000
    0   38   44      339.60001        0.00000      339.60001        0.00000
    0   38   45      446.50000        0.00000      446.50000        0.00000
    0   38   46      957.90002        0.00000      957.90002        0.00000
    0   38   47       56.80000        0.00000       56.80000        0.00000
    0   38   48       61.40000        0.00000       61.40000        0.00000
    0   38   49       68.70000        0.00000       68.70000        0.00000
    0   38   50      667.00000        0.00000      667.00000        0.00000
    0   38   51      580.29999        0.00000      580.29999        0.00000
    0   38   52      676.50000        0.00000      676.50000        0.00000
    0   38   53      789.59998        0.00000      789.59998        0.00000
    0   38   54       98.50000        0.00000       98.50000        0.00000
    0   38   55      870.09998        0.00000      870.09998        0.00000
    0   38   56      266.10001        0.00000      266.10001        0.00000
    0   38   57      429.89999        0.00000      429.89999        0.00000
    0   38   58      515.09998        0.00000      515.09998        0.00000
    0   38   59      621.79999        0.00000      621.79999        0.00000
    0   38   60      318.10001        0.00000      318.10001        0.00000
    0   38   61      371.50000        0.00000      371.50000        0.00000
    0   38   62      103.20000        0.00000      103.20000        0.00000
    0   38   63       73.50000        0.00000       73.50000        0.00000
    0   38   64       86.90000        0.00000       86.90000        0.00000
    0   38   65       50.10000        0.00000       50.10000        0.00000
    0   38   66      633.20001        0.00000      633.20001        0.00000
    0   38   67      530.20001        0.00000      530.20001        0.00000
    0   39    1      706.20001        0.00000      706.20001        0.00000
    0   39    2      115.80000        0.00000      115.80000        0.00000
    0   39    3      344.39999        0.00000      344.39999        0.00000
    0   39    4     1283.09998        0.00000     1283.09998        0.00000
    0   39    5      136.50000        0.00000      136.50000        0.00000
    0   39    6       54.50000        0.00000       54.50000        0.00000
    0   39    7     1114.59998        0.00000     1114.59998        0.00000
    0   39    8      476.79999        0.00000      476.79999        0.00000
    0   39    9      547.50000        0.00000      547.50000        0.00000
    0   39   10      251.80000        0.00000      251.80000        0.00000
    0   39   11       60.10000        0.00000       60.10000        0.00000
    0   39   12     1019.09998        0.00000     1019.09998        0.00000
    0   39   13      345.79999        0.00000      345.79999        0.00000
    0   39   14      555.29999        0.00000      555.29999        0.00000
    0   39   15     1221.19995        0.00000     1221.19995        0.00000
    0   39   16      110.10000        0.00000      110.10000        0.00000
    0   39   17     1144.30005        0.00000     1144.30005        0.00000
    0   39   18      504.70001        0.00000      504.70001        0.00000
    0   39   19     2046.30005        0.00000     2046.30005        0.00000
    0   39   20      260.79999        0.00000      260.79999        0.00000
    0   39   21      939.20001        0.00000      939.20001        0.00000
    0   39   22      304.10001        0.00000      304.10001        0.00000
    0   39   23     2038.69995        0.00000     2038.69995        0.00000
    0   39   24      507.39999        0.00000      507.39999        0.00000
    0   39   25      587.90002        0.00000      587.90002        0.00000
    0   39   26      946.70001        0.00000      946.70001        0.00000
    0   39   27      816.70001        0.00000      816.70001        0.00000
    0   39   28      209.10001        0.00000      209.10001        0.00000
    0   39   29      165.89999        0.00000      165.89999        0.00000
    0   39   30      100.70000        0.00000      100.70000        0.00000
    0   39   31       84.40000        0.00000       84.40000        0.00000
    0   39   32      218.70000        0.00000      218.70000        0.00000
    0   39   33       52.80000        0.00000       52.80000        0.00000
    0   39   34     1218.90002        0.00000     1218.90002        0.00000
    0   39   35      213.89999        0.00000      213.89999        0.00000
    0   39   36      348.29999        0.00000      348.29999        0.00000
    0   39   37      121.30000        0.00000      121.30000        0.00000
    0   39   38     1017.29999        0.00000     1017.29999        0.00000
    0   39   39       58.50000        0.00000       58.50000        0.00000
    0   39   40      346.79999        0.00000      346.79999        0.00000
    0   39   41     1074.50000        0.00000     1074.50000        0.00000
    0   39   42      190.39999        0.00000      190.39999        0.00000
    0   39   43       47.80000        0.00000       47.80000        0.00000
    0   39   44       53.00000        0.00000       53.00000        0.00000
    0   39   45      438.29999        0.00000      438.29999        0.00000
    0   39   46      490.50000        0.00000      490.50000        0.00000
    0   39   47       83.00000        0.00000       83.00000        0.00000
    0   39   48       94.20000        0.00000       94.20000        0.00000
    0   39   49      277.20001        0.00000      277.20001        0.00000
    0   39   50      288.79999        0.00000      288.79999        0.00000
    0   39   51      112.60000        0.00000      112.60000        0.00000
    0   39   52      108.70000        0.00000      108.70000        0.00000
    0   39   53       98.90000        0.00000       98.90000        0.00000
    0   39   54       49.40000        0.00000       49.40000        0.00000
    0   39   55      773.50000        0.00000      773.50000        0.00000
    0   39   56      186.50000        0.00000      186.50000        0.00000
    0   39   57      143.50000        0.00000      143.50000        0.00000
    0   39   58       75.90000        0.00000       75.90000        0.00000
    0   39   59       37.10000        0.00000       37.10000        0.00000
    0   39   60      488.39999        0.00000      488.39999        0.00000
    0   39   61      128.60001        0.00000      128.60001        0.00000
    0   39   62      305.70001        0.00000      305.70001        0.00000
    0   39   63      630.40002        0.00000      630.40002        0.00000
    0   39   64       48.80000        0.00000       48.80000        0.00000
    0   39   65      118.50000        0.00000      118.50000        0.00000
    0   39   66      518.20001        0.00000      518.20001        0.00000
    0   40    0      922.70001        0.00000      922.70001        0.00000
    0   40    1      400.29999        0.00000      400.29999        0.00000
    0   40    2     1062.80005        0.00000     1062.80005        0.00000
    0   40    3     1463.19995        0.00000     1463.19995        0.00000
    0   40    4       44.40000        0.00000       44.40000        0.00000
    0   40    5      957.79999        0.00000      957.79999        0.00000
    0   40    6     1521.80005        0.00000     1521.80005        0.00000
    0   40    7     1467.00000        0.00000     1467.00000        0.00000
    0   40    8     1232.19995        0.00000     1232.19995        0.00000
    0   40    9     1276.40002        0.00000     1276.40002        0.00000
    0   40   10      905.00000        0.00000      905.00000        0.00000
    0   40   11     1779.40002        0.00000     1779.40002        0.00000
    0   40   12      977.40002        0.00000      977.40002        0.00000
    0   40   13      404.20001        0.00000      404.20001        0.00000
    0   40   14      792.79999        0.00000      792.79999        0.00000
    0   40   15      588.40002        0.00000      588.40002        0.00000
    0   40   16      625.00000        0.00000      625.00000        0.00000
    0   40   17     1920.40002        0.00000     1920.40002        0.00000
    0   40   18       63.10000        0.00000       63.10000        0.00000
    0   40   19     1022.40002        0.00000     1022.40002        0.00000
    0   40   20      921.70001        0.00000      921.70001        0.00000
    0   40   21      563.50000        0.00000      563.50000        0.00000
    0   40   22     1117.30005        0.00000     1117.30005        0.00000
    0   40   23      979.79999        0.00000      979.79999        0.00000
    0   40   24      305.00000        0.00000      305.00000        0.00000
    0   40   25      369.10001        0.00000      369.10001        0.00000
    0   40   26       91.80000        0.00000       91.80000        0.00000
    0   40   27     1043.19995        0.00000     1043.19995        0.00000
    0   40   28     1104.19995        0.00000     1104.19995        0.00000
    0   40   29      527.29999        0.00000      527.29999        0.00000
    0   40   30      693.20001        0.00000      693.20001        0.00000
    0   40   31       48.50000        0.00000       48.50000        0.00000
    0   40   32      275.50000        0.00000      275.50000        0.00000
    0   40   33      958.00000        0.00000      958.00000        0.00000
    0   40   34      568.50000        0.00000      568.50000        0.00000
    0   40   35       99.10000        0.00000       99.10000        0.00000
    0   40   36      134.39999        0.00000      134.39999        0.00000
    0   40   37       56.00000        0.00000       56.00000        0.00000
    0   40   38       87.20000        0.00000       87.20000        0.00000
    0   40   39      673.20001        0.00000      673.20001        0.00000
    0   40   40      462.50000        0.00000      462.50000        0.00000
    0   40   41      327.20001        0.00000      327.20001        0.00000
    0   40   42      271.29999        0.00000      271.29999        0.00000
    0   40   43      543.20001        0.00000      543.20001        0.00000
    0   40   44      239.70000        0.00000      239.70000        0.00000
    0   40   45      103.50000        0.00000      103.50000        0.00000
    0   40   46      667.29999        0.00000      667.29999        0.00000
    0   40   47      375.79999        0.00000      375.79999        0.00000
    0   40   48      125.80000        0.00000      125.80000        0.00000
    0   40   49      125.20000        0.00000      125.20000        0.00000
    0   40   50      273.10001        0.00000      273.10001        0.00000
    0   40   51      110.90000        0.00000      110.90000        0.00000
    0   40   52       82.30000        0.00000       82.30000        0.00000
    0   40   53      246.20000        0.00000      246.20000        0.00000
    0   40   54      197.50000        0.00000      197.50000        0.00000
    0   40   55      268.20001        0.00000      268.20001        0.00000
    0   40   56      203.50000        0.00000      203.50000        0.00000
    0   40   57      653.09998        0.00000      653.09998        0.00000
    0   40   58      346.39999        0.00000      346.39999        0.00000
    0   40   59       61.00000        0.00000       61.00000        0.00000
    0   40   60      320.10001        0.00000      320.10001        0.00000
    0   40   61       49.50000        0.00000       49.50000        0.00000
    0   40   62       67.20000        0.00000       67.20000        0.00000
    0   40   63       53.20000        0.00000       53.20000        0.00000
    0   40   64       49.80000        0.00000       49.80000        0.00000
    0   40   65      143.80000        0.00000      143.80000        0.00000
    0   40   66      248.70000        0.00000      248.70000        0.00000
    0   41    1      738.50000        0.00000      738.50000        0.00000
    0   41    2     1149.09998        0.00000     1149.09998        0.00000
    0   41    3     1845.90002        0.00000     1845.90002        0.00000
    0   41    4     2214.39990        0.00000     2214.39990        0.00000
    0   41    5      988.40002        0.00000      988.40002        0.00000
    0   41    6      547.40002        0.00000      547.40002        0.00000
    0   41    7       58.40000        0.00000       58.40000        0.00000
    0   41    8       72.00000        0.00000       72.00000        0.00000
    0   41    9      481.10001        0.00000      481.10001        0.00000
    0   41   10      895.40002        0.00000      895.40002        0.00000
    0   41   11      819.70001        0.00000      819.70001        0.00000
    0   41   12      636.29999        0.00000      636.29999        0.00000
    0   41   13     1734.80005        0.00000     1734.80005        0.00000
    0   41   14      782.40002        0.00000      782.40002        0.00000
    0   41   15      406.10001        0.00000      406.10001        0.00000
    0   41   16      329.79999        0.00000      329.79999        0.00000
    0   41   17      568.09998        0.00000      568.09998        0.00000
    0   41   18     1345.80005        0.00000     1345.80005        0.00000
    0   41   19      561.79999        0.00000      561.79999        0.00000
    0   41   20      778.70001        0.00000      778.70001        0.00000
    0   41   21      240.80000        0.00000      240.80000        0.00000
    0   41   22      531.50000        0.00000      531.50000        0.00000
    0   41   23     1185.40002        0.00000     1185.40002        0.00000
    0   41   24      249.00000        0.00000      249.00000        0.00000
    0   41   25      176.89999        0.00000      176.89999        0.00000
    0   41   26      763.20001        0.00000      763.20001        0.00000
    0   41   27     1843.40002        0.00000     1843.40002        0.00000
    0   41   28      465.50000        0.00000      465.50000        0.00000
    0   41   29      898.50000        0.00000      898.50000        0.00000
    0   41   30     1465.69995        0.00000     1465.69995        0.00000
    0   41   31      920.29999        0.00000      920.29999        0.00000
    0   41   32      463.89999        0.00000      463.89999        0.00000
    0   41   33      355.29999        0.00000      355.29999        0.00000
    0   41   34      139.60001        0.00000      139.60001        0.00000
    0   41   35      654.20001        0.00000      654.20001        0.00000
    0   41   36       72.70000        0.00000       72.70000        0.00000
    0   41   37      354.20001        0.00000      354.20001        0.00000
    0   41   38       48.20000        0.00000       48.20000        0.00000
    0   41   39      163.70000        0.00000      163.70000        0.00000
    0   41   40      226.20000        0.00000      226.20000        0.00000
    0   41   41      441.10001        0.00000      441.10001        0.00000
    0   41   42      441.50000        0.00000      441.50000        0.00000
    0   41   43      294.20001        0.00000      294.20001        0.00000
    0   41   44      420.00000        0.00000      420.00000        0.00000
    0   41   45      116.20000        0.00000      116.20000        0.00000
    0   41   46      451.79999        0.00000      451.79999        0.00000
    0   41   47      101.90000        0.00000      101.90000        0.00000
    0   41   48      402.39999        0.00000      402.39999        0.00000
    0   41   49      662.70001        0.00000      662.70001        0.00000
    0   41   50      260.10001        0.00000      260.10001        0.00000
    0   41   51       70.20000        0.00000       70.20000        0.00000
    0   41   52       50.80000        0.00000       50.80000        0.00000
    0   41   53       65.40000        0.00000       65.40000        0.00000
    0   41   54       43.90000        0.00000       43.90000        0.00000
    0   41   55      511.10001        0.00000      511.10001        0.00000
    0   41   56      543.50000        0.00000      543.50000        0.00000
    0   41   57      586.09998        0.00000      586.09998        0.00000
    0   41   58       91.70000        0.00000       91.70000        0.00000
    0   41   59      582.79999        0.00000      582.79999        0.00000
    0   41   60       62.20000        0.00000       62.20000        0.00000
    0   41   61      192.00000        0.00000      192.00000        0.00000
    0   41   62      124.40000        0.00000      124.40000        0.00000
    0   41   63      171.60001        0.00000      171.60001        0.00000
    0   41   64      185.70000        0.00000      185.70000        0.00000
    0   41   65      106.60000        0.00000      106.60000        0.00000
    0   42    0     3137.30005        0.00000     3137.30005        0.00000
    0   42    1     1517.90002        0.00000     1517.90002        0.00000
    0   42    2      774.79999        0.00000      774.79999        0.00000
    0   42    3       98.60000        0.00000       98.60000        0.00000
    0   42    4      563.79999        0.00000      563.79999        0.00000
    0   42    5      561.50000        0.00000      561.50000        0.00000
    0   42    6     2143.10010        0.00000     2143.10010        0.00000
    0   42    7      733.20001        0.00000      733.20001        0.00000
    0   42    8     1356.50000        0.00000     1356.50000        0.00000
    0   42    9     1581.00000        0.00000     1581.00000        0.00000
    0   42   10      291.39999        0.00000      291.39999        0.00000
    0   42   11     1437.00000        0.00000     1437.00000        0.00000
    0   42   12      589.09998        0.00000      589.09998        0.00000
    0   42   13      489.39999        0.00000      489.39999        0.00000
    0   42   14       97.40000        0.00000       97.40000        0.00000
    0   42   15      309.60001        0.00000      309.60001        0.00000
    0   42   16       82.20000        0.00000       82.20000        0.00000
    0   42   17      759.09998        0.00000      759.09998        0.00000
    0   42   18      810.70001        0.00000      810.70001        0.00000
    0   42   19      866.00000        0.00000      866.00000        0.00000
    0   42   20      737.79999        0.00000      737.79999        0.00000
    0   42   21       83.40000        0.00000       83.40000        0.00000
    0   42   22      760.79999        0.00000      760.79999        0.00000
    0   42   23     1524.59998        0.00000     1524.59998        0.00000
    0   42   24     1433.80005        0.00000     1433.80005        0.00000
    0   42   25       67.00000        0.00000       67.00000        0.00000
    0   42   26      591.59998        0.00000      591.59998        0.00000
    0   42   27      142.39999        0.00000      142.39999        0.00000
    0   42   28      871.40002        0.00000      871.40002        0.00000
    0   42   29      395.20001        0.00000      395.20001        0.00000
    0   42   30     1990.09998        0.00000     1990.09998        0.00000
    0   42   31      216.39999        0.00000      216.39999        0.00000
    0   42   32      801.29999        0.00000      801.29999        0.00000
    0   42   33      885.70001        0.00000      885.70001        0.00000
    0   42   34      221.60001        0.00000      221.60001        0.00000
    0   42   35      221.10001        0.00000      221.10001        0.00000
    0   42   36      176.89999        0.00000      176.89999        0.00000
    0   42   37      128.80000        0.00000      128.80000        0.00000
    0   42   38      610.29999        0.00000      610.29999        0.00000
    0   42   39      162.70000        0.00000      162.70000        0.00000
    0   42   40      683.79999        0.00000      683.79999        0.00000
    0   42   41      617.70001        0.00000      617.70001        0.00000
    0   42   42      538.59998        0.00000      538.59998        0.00000
    0   42   43     1439.30005        0.00000     1439.30005        0.00000
    0   42   44      395.00000        0.00000      395.00000        0.00000
    0   42   45       96.80000        0.00000       96.80000        0.00000
    0   42   46       53.30000        0.00000       53.30000        0.00000
    0   42   47      342.20001        0.00000      342.20001        0.00000
    0   42   48      437.29999        0.00000      437.29999        0.00000
    0   42   49     1239.80005        0.00000     1239.80005        0.00000
    0   42   50      572.00000        0.00000      572.00000        0.00000
    0   42   51      319.60001        0.00000      319.60001        0.00000
    0   42   52      244.89999        0.00000      244.89999        0.00000
    0   42   53      409.29999        0.00000      409.29999        0.00000
    0   42   54      392.20001        0.00000      392.20001        0.00000
    0   42   55       95.00000        0.00000       95.00000        0.00000
    0   42   56       92.80000        0.00000       92.80000        0.00000
    0   42   57      293.79999        0.00000      293.79999        0.00000
    0   42   58       50.70000        0.00000       50.70000        0.00000
    0   42   59      202.20000        0.00000      202.20000        0.00000
    0   42   60      303.29999        0.00000      303.29999        0.00000
    0   42   61      271.89999        0.00000      271.89999        0.00000
    0   42   62      109.80000        0.00000      109.80000        0.00000
    0   42   63      125.90000        0.00000      125.90000        0.00000
    0   42   64       53.90000        0.00000       53.90000        0.00000
    0   43    1      291.79999        0.00000      291.79999        0.00000
    0   43    2      317.20001        0.00000      317.20001        0.00000
    0   43    3      831.79999        0.00000      831.79999        0.00000
    0   43    4      482.00000        0.00000      482.00000        0.00000
    0   43    5     1872.19995        0.00000     1872.19995        0.00000
    0   43    6      198.70000        0.00000      198.70000        0.00000
    0   43    7     1105.59998        0.00000     1105.59998        0.00000
    0   43    8      265.20001        0.00000      265.20001        0.00000
    0   43    9      500.60001        0.00000      500.60001        0.00000
    0   43   10      477.50000        0.00000      477.50000        0.00000
    0   43   11      958.59998        0.00000      958.59998        0.00000
    0   43   12      140.89999        0.00000      140.89999        0.00000
    0   43   13     1549.09998        0.00000     1549.09998        0.00000
    0   43   14      533.29999        0.00000      533.29999        0.00000
    0   43   15     1027.30005        0.00000     1027.30005        0.00000
    0   43   16     1103.69995        0.00000     1103.69995        0.00000
    0   43   17      922.29999        0.00000      922.29999        0.00000
    0   43   18     1544.80005        0.00000     1544.80005        0.00000
    0   43   19     1198.00000        0.00000     1198.00000        0.00000
    0   43   20      864.50000        0.00000      864.50000        0.00000
    0   43   21      188.70000        0.00000      188.70000        0.00000
    0   43   22     1043.59998        0.00000     1043.59998        0.00000
    0   43   23      377.29999        0.00000      377.29999        0.00000
    0   43   24      274.20001        0.00000      274.20001        0.00000
    0   43   25      392.29999        0.00000      392.29999        0.00000
    0   43   26      116.60000        0.00000      116.60000        0.00000
    0   43   27      370.60001        0.00000      370.60001        0.00000
    0   43   28      446.60001        0.00000      446.60001        0.00000
    0   43   29       54.40000        0.00000       54.40000        0.00000
    0   43   30      910.79999        0.00000      910.79999        0.00000
    0   43   31      527.40002        0.00000      527.40002        0.00000
    0   43   32      126.90000        0.00000      126.90000        0.00000
    0   43   33      174.00000        0.00000      174.00000        0.00000
    0   43   34      990.00000        0.00000      990.00000        0.00000
    0   43   35      313.50000        0.00000      313.50000        0.00000
    0   43   36      338.20001        0.00000      338.20001        0.00000
    0   43   37      812.40002        0.00000      812.40002        0.00000
    0   43   38      687.20001        0.00000      687.20001        0.00000
    0   43   39       48.30000        0.00000       48.30000        0.00000
    0   43   40      949.20001        0.00000      949.20001        0.00000
    0   43   41      672.59998        0.00000      672.59998        0.00000
    0   43   42      421.29999        0.00000      421.29999        0.00000
    0   43   43      335.00000        0.00000      335.00000        0.00000
    0   43   44      115.30000        0.00000      115.30000        0.00000
    0   43   45       71.10000        0.00000       71.10000        0.00000
    0   43   46      189.00000        0.00000      189.00000        0.00000
    0   43   47      217.20000        0.00000      217.20000        0.00000
    0   43   48     1158.19995        0.00000     1158.19995        0.00000
    0   43   49      300.60001        0.00000      300.60001        0.00000
    0   43   50       57.80000        0.00000       57.80000        0.00000
    0   43   51      284.70001        0.00000      284.70001        0.00000
    0   43   52      239.20000        0.00000      239.20000        0.00000
    0   43   53      252.10001        0.00000      252.10001        0.00000
    0   43   54       69.00000        0.00000       69.00000        0.00000
    0   43   55      506.20001        0.00000      506.20001        0.00000
    0   43   56      782.09998        0.00000      782.09998        0.00000
    0   43   57      358.29999        0.00000      358.29999        0.00000
    0   43   58      121.50000        0.00000      121.50000        0.00000
    0   43   59      507.29999        0.00000      507.29999        0.00000
    0   43   60       53.50000        0.00000       53.50000        0.00000
    0   43   61      248.39999        0.00000      248.39999        0.00000
    0   43   62       49.80000        0.00000       49.80000        0.00000
    0   43   63      196.20000        0.00000      196.20000        0.00000
    0   44    0      669.50000        0.00000      669.50000        0.00000
    0   44    1      648.70001        0.00000      648.70001        0.00000
    0   44    2      734.79999        0.00000      734.79999        0.00000
    0   44    3     1199.69995        0.00000     1199.69995        0.00000
    0   44    4      755.00000        0.00000      755.00000        0.00000
    0   44    5      133.20000        0.00000      133.20000        0.00000
    0   44    6      621.29999        0.00000      621.29999        0.00000
    0   44    7      187.30000        0.00000      187.30000        0.00000
    0   44    8     1011.59998        0.00000     1011.59998        0.00000
    0   44    9     2017.50000        0.00000     2017.50000        0.00000
    0   44   10      866.40002        0.00000      866.40002        0.00000
    0   44   11      917.70001        0.00000      917.70001        0.00000
    0   44   12     1703.59998        0.00000     1703.59998        0.00000
    0   44   13      469.00000        0.00000      469.00000        0.00000
    0   44   14      424.60001        0.00000      424.60001        0.00000
    0   44   15      376.60001        0.00000      376.60001        0.00000
    0   44   16      949.40002        0.00000      949.40002        0.00000
    0   44   17      702.09998        0.00000      702.09998        0.00000
    0   44   18     1571.40002        0.00000     1571.40002        0.00000
    0   44   19      545.90002        0.00000      545.90002        0.00000
    0   44   20     1047.00000        0.00000     1047.00000        0.00000
    0   44   21      405.50000        0.00000      405.50000        0.00000
    0   44   22     1162.30005        0.00000     1162.30005        0.00000
    0   44   23      118.20000        0.00000      118.20000        0.00000
    0   44   24      178.00000        0.00000      178.00000        0.00000
    0   44   25     1047.40002        0.00000     1047.40002        0.00000
    0   44   26      898.70001        0.00000      898.70001        0.00000
    0   44   27      328.39999        0.00000      328.39999        0.00000
    0   44   28       62.60000        0.00000       62.60000        0.00000
    0   44   29      397.10001        0.00000      397.10001        0.00000
    0   44   30      578.90002        0.00000      578.90002        0.00000
    0   44   31      126.30000        0.00000      126.30000        0.00000
    0   44   32      887.70001        0.00000      887.70001        0.00000
    0   44   33      904.70001        0.00000      904.70001        0.00000
    0   44   34      745.29999        0.00000      745.29999        0.00000
    0   44   35      528.09998        0.00000      528.09998        0.00000
    0   44   36       95.40000        0.00000       95.40000        0.00000
    0   44   37      292.70001        0.00000      292.70001        0.00000
    0   44   38      433.20001        0.00000      433.20001        0.00000
    0   44   39       75.30000        0.00000       75.30000        0.00000
    0   44   40      488.10001        0.00000      488.10001        0.00000
    0   44   41      923.70001        0.00000      923.70001        0.00000
    0   44   42      415.29999        0.00000      415.29999        0.00000
    0   44   43      932.29999        0.00000      932.29999        0.00000
    0   44   44      643.09998        0.00000      643.09998        0.00000
    0   44   45      409.10001        0.00000      409.10001        0.00000
    0   44   46      223.60001        0.00000      223.60001        0.00000
    0   44   47      104.20000        0.00000      104.20000        0.00000
    0   44   48      961.59998        0.00000      961.59998        0.00000
    0   44   49      467.00000        0.00000      467.00000        0.00000
    0   44   50      670.59998        0.00000      670.59998        0.00000
    0   44   51       60.00000        0.00000       60.00000        0.00000
    0   44   52      499.39999        0.00000      499.39999        0.00000
    0   44   53       42.50000        0.00000       42.50000        0.00000
    0   44   54      369.00000        0.00000      369.00000        0.00000
    0   44   55      151.20000        0.00000      151.20000        0.00000
    0   44   56      735.59998        0.00000      735.59998        0.00000
    0   44   57       45.60000        0.00000       45.60000        0.00000
    0   44   58       47.50000        0.00000       47.50000        0.00000
    0   44   59      195.50000        0.00000      195.50000        0.00000
    0   44   60       62.20000        0.00000       62.20000        0.00000
    0   44   61       84.10000        0.00000       84.10000        0.00000
    0   44   62      313.79999        0.00000      313.79999        0.00000
    0   44   63      249.50000        0.00000      249.50000        0.00000
    0   45    1      528.50000        0.00000      528.50000        0.00000
    0   45    2      346.00000        0.00000      346.00000        0.00000
    0   45    3      653.70001        0.00000      653.70001        0.00000
    0   45    4     1263.40002        0.00000     1263.40002        0.00000
    0   45    5      217.80000        0.00000      217.80000        0.00000
    0   45    6     2147.89990        0.00000     2147.89990        0.00000
    0   45    7      609.20001        0.00000      609.20001        0.00000
    0   45    8      322.29999        0.00000      322.29999        0.00000
    0   45    9      419.20001        0.00000      419.20001        0.00000
    0   45   10      805.29999        0.00000      805.29999        0.00000
    0   45   11     1192.90002        0.00000     1192.90002        0.00000
    0   45   12      687.40002        0.00000      687.40002        0.00000
    0   45   13      828.20001        0.00000      828.20001        0.00000
    0   45   14      411.29999        0.00000      411.29999        0.00000
    0   45   15      368.89999        0.00000      368.89999        0.00000
    0   45   16      453.89999        0.00000      453.89999        0.00000
    0   45   17      360.50000        0.00000      360.50000        0.00000
    0   45   18      191.70000        0.00000      191.70000        0.00000
    0   45   19      592.00000        0.00000      592.00000        0.00000
    0   45   20      139.10001        0.00000      139.10001        0.00000
    0   45   21       85.50000        0.00000       85.50000        0.00000
    0   45   22      216.80000        0.00000      216.80000        0.00000
    0   45   23      562.90002        0.00000      562.90002        0.00000
    0   45   24      441.29999        0.00000      441.29999        0.00000
    0   45   25      329.20001        0.00000      329.20001        0.00000
    0   45   26      126.10000        0.00000      126.10000        0.00000
    0   45   27     1120.09998        0.00000     1120.09998        0.00000
    0   45   28       72.90000        0.00000       72.90000        0.00000
    0   45   29      419.20001        0.00000      419.20001        0.00000
    0   45   30      238.00000        0.00000      238.00000        0.00000
    0   45   31       69.40000        0.00000       69.40000        0.00000
    0   45   32      725.59998        0.00000      725.59998        0.00000
    0   45   33      492.79999        0.00000      492.79999        0.00000
    0   45   34      327.50000        0.00000      327.50000        0.00000
    0   45   35      879.29999        0.00000      879.29999        0.00000
    0   45   36      825.29999        0.00000      825.29999        0.00000
    0   45   37      517.09998        0.00000      517.09998        0.00000
    0   45   38       84.20000        0.00000       84.20000        0.00000
    0   45   39      485.50000        0.00000      485.50000        0.00000
    0   45   40       71.00000        0.00000       71.00000        0.00000
    0   45   41      428.70001        0.00000      428.70001        0.00000
    0   45   42      250.00000        0.00000      250.00000        0.00000
    0   45   43      990.20001        0.00000      990.20001        0.00000
    0   45   44      346.10001        0.00000      346.10001        0.00000
    0   45   45       52.80000        0.00000       52.80000        0.00000
    0   45   46      202.10001        0.00000      202.10001        0.00000
    0   45   47      226.70000        0.00000      226.70000        0.00000
    0   45   48      719.20001        0.00000      719.20001        0.00000
    0   45   49      371.00000        0.00000      371.00000        0.00000
    0   45   50      257.29999        0.00000      257.29999        0.00000
    0   45   51      352.60001        0.00000      352.60001        0.00000
    0   45   52      415.29999        0.00000      415.29999        0.00000
    0   45   53       63.60000        0.00000       63.60000        0.00000
    0   45   54      560.40002        0.00000      560.40002        0.00000
    0   45   55      268.50000        0.00000      268.50000        0.00000
    0   45   56      359.89999        0.00000      359.89999        0.00000
    0   45   57      700.70001        0.00000      700.70001        0.00000
    0   45   58      119.60000        0.00000      119.60000        0.00000
    0   45   59       96.30000        0.00000       96.30000        0.00000
    0   45   60      334.10001        0.00000      334.10001        0.00000
    0   45   61      345.29999        0.00000      345.29999        0.00000
    0   45   62      271.50000        0.00000      271.50000        0.00000
    0   46    0     1485.00000        0.00000     1485.00000        0.00000
    0   46    1      439.29999        0.00000      439.29999        0.00000
    0   46    2      586.50000        0.00000      586.50000        0.00000
    0   46    3     1624.59998        0.00000     1624.59998        0.00000
    0   46    4     1521.40002        0.00000     1521.40002        0.00000
    0   46    5     1123.50000        0.00000     1123.50000        0.00000
    0   46    6      380.70001        0.00000      380.70001        0.00000
    0   46    7      262.70001        0.00000      262.70001        0.00000
    0   46    8     1179.00000        0.00000     1179.00000        0.00000
    0   46    9      268.20001        0.00000      268.20001        0.00000
    0   46   10     1557.69995        0.00000     1557.69995        0.00000
    0   46   11      490.39999        0.00000      490.39999        0.00000
    0   46   12     1278.59998        0.00000     1278.59998        0.00000
    0   46   13      342.79999        0.00000      342.79999        0.00000
    0   46   14     1233.69995        0.00000     1233.69995        0.00000
    0   46   15      291.50000        0.00000      291.50000        0.00000
    0   46   16     1527.80005        0.00000     1527.80005        0.00000
    0   46   17      114.10000        0.00000      114.10000        0.00000
    0   46   18      716.29999        0.00000      716.29999        0.00000
    0   46   19      443.00000        0.00000      443.00000        0.00000
    0   46   20      329.00000        0.00000      329.00000        0.00000
    0   46   21      115.80000        0.00000      115.80000        0.00000
    0   46   22     1060.59998        0.00000     1060.59998        0.00000
    0   46   23       91.50000        0.00000       91.50000        0.00000
    0   46   24      677.79999        0.00000      677.79999        0.00000
    0   46   25      217.00000        0.00000      217.00000        0.00000
    0   46   26      218.60001        0.00000      218.60001        0.00000
    0   46   27      892.40002        0.00000      892.40002        0.00000
    0   46   28      832.79999        0.00000      832.79999        0.00000
    0   46   29      463.00000        0.00000      463.00000        0.00000
    0   46   30      333.50000        0.00000      333.50000        0.00000
    0   46   31       77.60000        0.00000       77.60000        0.00000
    0   46   32       64.70000        0.00000       64.70000        0.00000
    0   46   33       98.30000        0.00000       98.30000        0.00000
    0   46   34      156.89999        0.00000      156.89999        0.00000
    0   46   35      434.89999        0.00000      434.89999        0.00000
    0   46   36     1224.69995        0.00000     1224.69995        0.00000
    0   46   37     1425.09998        0.00000     1425.09998        0.00000
    0   46   38       46.20000        0.00000       46.20000        0.00000
    0   46   39      707.29999        0.00000      707.29999        0.00000
    0   46   40      379.00000        0.00000      379.00000        0.00000
    0   46   41      418.00000        0.00000      418.00000        0.00000
    0   46   42      267.60001        0.00000      267.60001        0.00000
    0   46   43      237.89999        0.00000      237.89999        0.00000
    0   46   44      757.29999        0.00000      757.29999        0.00000
    0   46   45      338.60001        0.00000      338.60001        0.00000
    0   46   46       67.50000        0.00000       67.50000        0.00000
    0   46   47      313.29999        0.00000      313.29999        0.00000
    0   46   48      447.00000        0.00000      447.00000        0.00000
    0   46   49      510.00000        0.00000      510.00000        0.00000
    0   46   50      114.30000        0.00000      114.30000        0.00000
    0   46   51      331.20001        0.00000      331.20001        0.00000
    0   46   52       77.60000        0.00000       77.60000        0.00000
    0   46   53      282.50000        0.00000      282.50000        0.00000
    0   46   54      740.59998        0.00000      740.59998        0.00000
    0   46   55      755.90002        0.00000      755.90002        0.00000
    0   46   56       83.20000        0.00000       83.20000        0.00000
    0   46   57      175.10001        0.00000      175.10001        0.00000
    0   46   58      593.00000        0.00000      593.00000        0.00000
    0   46   59       72.80000        0.00000       72.80000        0.00000
    0   46   60      340.79999        0.00000      340.79999        0.00000
    0   46   61       49.60000        0.00000       49.60000        0.00000
    0   47    1      488.00000        0.00000      488.00000        0.00000
    0   47    2      371.20001        0.00000      371.20001        0.00000
    0   47    3     1565.40002        0.00000     1565.40002        0.00000
    0   47    4      594.79999        0.00000      594.79999        0.00000
    0   47    5     1025.30005        0.00000     1025.30005        0.00000
    0   47    6      322.00000        0.00000      322.00000        0.00000
    0   47    7      559.00000        0.00000      559.00000        0.00000
    0   47    8      133.70000        0.00000      133.70000        0.00000
    0   47    9      333.50000        0.00000      333.50000        0.00000
    0   47   10      452.79999        0.00000      452.79999        0.00000
    0   47   11      165.70000        0.00000      165.70000        0.00000
    0   47   12      727.50000        0.00000      727.50000        0.00000
    0   47   13      132.89999        0.00000      132.89999        0.00000
    0   47   14       97.90000        0.00000       97.90000        0.00000
    0   47   15     1332.50000        0.00000     1332.50000        0.00000
    0   47   16     1499.69995        0.00000     1499.69995        0.00000
    0   47   17      550.20001        0.00000      550.20001        0.00000
    0   47   18     1146.69995        0.00000     1146.69995        0.00000
    0   47   19      105.40000        0.00000      105.40000        0.00000
    0   47   20      202.70000        0.00000      202.70000        0.00000
    0   47   21      575.90002        0.00000      575.90002        0.00000
    0   47   22      368.00000        0.00000      368.00000        0.00000
    0   47   23      389.10001        0.00000      389.10001        0.00000
    0   47   24      294.10001        0.00000      294.10001        0.00000
    0   47   25       74.20000        0.00000       74.20000        0.00000
    0   47   26      260.10001        0.00000      260.10001        0.00000
    0   47   27       67.60000        0.00000       67.60000        0.00000
    0   47   28      828.20001        0.00000      828.20001        0.00000
    0   47   29      201.20000        0.00000      201.20000        0.00000
    0   47   30      512.79999        0.00000      512.79999        0.00000
    0   47   31      327.10001        0.00000      327.10001        0.00000
    0   47   32      287.60001        0.00000      287.60001        0.00000
    0   47   33      320.39999        0.00000      320.39999        0.00000
    0   47   34      445.89999        0.00000      445.89999        0.00000
    0   47   35       69.50000        0.00000       69.50000        0.00000
    0   47   36       78.10000        0.00000       78.10000        0.00000
    0   47   37      519.20001        0.00000      519.20001        0.00000
    0   47   38      104.20000        0.00000      104.20000        0.00000
    0   47   39      409.20001        0.00000      409.20001        0.00000
    0   47   40     1062.50000        0.00000     1062.50000        0.00000
    0   47   41      353.79999        0.00000      353.79999        0.00000
    0   47   42      648.00000        0.00000      648.00000        0.00000
    0   47   43      356.39999        0.00000      356.39999        0.00000
    0   47   44      549.59998        0.00000      549.59998        0.00000
    0   47   45      250.89999        0.00000      250.89999        0.00000
    0   47   46      315.50000        0.00000      315.50000        0.00000
    0   47   47      710.20001        0.00000      710.20001        0.00000
    0   47   48      339.00000        0.00000      339.00000        0.00000
    0   47   49      422.20001        0.00000      422.20001        0.00000
    0   47   50       86.00000        0.00000       86.00000        0.00000
    0   47   51      103.70000        0.00000      103.70000        0.00000
    0   47   52      283.00000        0.00000      283.00000        0.00000
    0   47   53      314.70001        0.00000      314.70001        0.00000
    0   47   54       55.60000        0.00000       55.60000        0.00000
    0   47   55       55.90000        0.00000       55.90000        0.00000
    0   47   56      133.20000        0.00000      133.20000        0.00000
    0   47   57      223.20000        0.00000      223.20000        0.00000
    0   47   58      670.09998        0.00000      670.09998        0.00000
    0   47   59       50.00000        0.00000       50.00000        0.00000
    0   47   60      218.60001        0.00000      218.60001        0.00000
    0   48    0      495.20001        0.00000      495.20001        0.00000
    0   48    1     1005.59998        0.00000     1005.59998        0.00000
    0   48    2      408.29999        0.00000      408.29999        0.00000
    0   48    3      101.50000        0.00000      101.50000        0.00000
    0   48    4      197.70000        0.00000      197.70000        0.00000
    0   48    5       55.20000        0.00000       55.20000        0.00000
    0   48    6     1480.00000        0.00000     1480.00000        0.00000
    0   48    7     1180.59998        0.00000     1180.59998        0.00000
    0   48    8      221.30000        0.00000      221.30000        0.00000
    0   48    9       98.70000        0.00000       98.70000        0.00000
    0   48   10      120.40000        0.00000      120.40000        0.00000
    0   48   11      867.20001        0.00000      867.20001        0.00000
    0   48   12     1011.90002        0.00000     1011.90002        0.00000
    0   48   13     1025.59998        0.00000     1025.59998        0.00000
    0   48   14      844.70001        0.00000      844.70001        0.00000
    0   48   15      242.70000        0.00000      242.70000        0.00000
    0   48   16       50.10000        0.00000       50.10000        0.00000
    0   48   17      514.50000        0.00000      514.50000        0.00000
    0   48   18      538.40002        0.00000      538.40002        0.00000
    0   48   19      353.79999        0.00000      353.79999        0.00000
    0   48   20       73.40000        0.00000       73.40000        0.00000
    0   48   21      170.50000        0.00000      170.50000        0.00000
    0   48   22       98.40000        0.00000       98.40000        0.00000
    0   48   23      617.59998        0.00000      617.59998        0.00000
    0   48   24      491.89999        0.00000      491.89999        0.00000
    0   48   25      316.50000        0.00000      316.50000        0.00000
    0   48   26      316.00000        0.00000      316.00000        0.00000
    0   48   27      631.20001        0.00000      631.20001        0.00000
    0   48   28      406.29999        0.00000      406.29999        0.00000
    0   48   29      328.70001        0.00000      328.70001        0.00000
    0   48   30      636.50000        0.00000      636.50000        0.00000
    0   48   31      427.00000        0.00000      427.00000        0.00000
    0   48   32      761.79999        0.00000      761.79999        0.00000
    0   48   33      650.00000        0.00000      650.00000        0.00000
    0   48   34      101.70000        0.00000      101.70000        0.00000
    0   48   35      276.20001        0.00000      276.20001        0.00000
    0   48   36      187.00000        0.00000      187.00000        0.00000
    0   48   37      124.30000        0.00000      124.30000        0.00000
    0   48   38      109.90000        0.00000      109.90000        0.00000
    0   48   39      155.30000        0.00000      155.30000        0.00000
    0   48   40       59.70000        0.00000       59.70000        0.00000
    0   48   41      280.50000        0.00000      280.50000        0.00000
    0   48   42       80.30000        0.00000       80.30000        0.00000
    0   48   43      340.79999        0.00000      340.79999        0.00000
    0   48   44      860.50000        0.00000      860.50000        0.00000
    0   48   45      154.39999        0.00000      154.39999        0.00000
    0   48   46      146.30000        0.00000      146.30000        0.00000
    0   48   47      147.89999        0.00000      147.89999        0.00000
    0   48   48      129.60001        0.00000      129.60001        0.00000
    0   48   49      517.70001        0.00000      517.70001        0.00000
    0   48   50      179.00000        0.00000      179.00000        0.00000
    0   48   51      357.20001        0.00000      357.20001        0.00000
    0   48   52       49.90000        0.00000       49.90000        0.00000
    0   48   53       89.90000        0.00000       89.90000        0.00000
    0   48   54      241.20000        0.00000      241.20000        0.00000
    0   48   55      186.10001        0.00000      186.10001        0.00000
    0   48   56      319.20001        0.00000      319.20001        0.00000
    0   48   57      227.10001        0.00000      227.10001        0.00000
    0   48   58      133.10001        0.00000      133.10001        0.00000
    0   48   59       86.90000        0.00000       86.90000        0.00000
    0   49    1      679.09998        0.00000      679.09998        0.00000
    0   49    2      494.20001        0.00000      494.20001        0.00000
    0   49    3      255.50000        0.00000      255.50000        0.00000
    0   49    4      306.29999        0.00000      306.29999        0.00000
    0   49    5     1430.90002        0.00000     1430.90002        0.00000
    0   49    6      354.60001        0.00000      354.60001        0.00000
    0   49    7      582.40002        0.00000      582.40002        0.00000
    0   49    8      114.10000        0.00000      114.10000        0.00000
    0   49    9      693.20001        0.00000      693.20001        0.00000
    0   49   10      406.10001        0.00000      406.10001        0.00000
    0   49   11      593.20001        0.00000      593.20001        0.00000
    0   49   12      613.20001        0.00000      613.20001        0.00000
    0   49   13      518.59998        0.00000      518.59998        0.00000
    0   49   14      488.89999        0.00000      488.89999        0.00000
    0   49   15      721.59998        0.00000      721.59998        0.00000
    0   49   16      629.20001        0.00000      629.20001        0.00000
    0   49   17      724.00000        0.00000      724.00000        0.00000
    0   49   18      474.10001        0.00000      474.10001        0.00000
    0   49   19       56.30000        0.00000       56.30000        0.00000
    0   49   20     1246.30005        0.00000     1246.30005        0.00000
    0   49   21      331.20001        0.00000      331.20001        0.00000
    0   49   22      434.29999        0.00000      434.29999        0.00000
    0   49   23      325.50000        0.00000      325.50000        0.00000
    0   49   24      162.80000        0.00000      162.80000        0.00000
    0   49   25      388.89999        0.00000      388.89999        0.00000
    0   49   26      482.79999        0.00000      482.79999        0.00000
    0   49   27      268.89999        0.00000      268.89999        0.00000
    0   49   28      171.00000        0.00000      171.00000        0.00000
    0   49   29      462.00000        0.00000      462.00000        0.00000
    0   49   30      517.09998        0.00000      517.09998        0.00000
    0   49   31      858.00000        0.00000      858.00000        0.00000
    0   49   32      235.89999        0.00000      235.89999        0.00000
    0   49   33       79.50000        0.00000       79.50000        0.00000
    0   49   34     1129.30005        0.00000     1129.30005        0.00000
    0   49   35      345.39999        0.00000      345.39999        0.00000
    0   49   36      859.79999        0.00000      859.79999        0.00000
    0   49   37      626.70001        0.00000      626.70001        0.00000
    0   49   38      300.79999        0.00000      300.79999        0.00000
    0   49   39      326.89999        0.00000      326.89999        0.00000
    0   49   40       51.70000        0.00000       51.70000        0.00000
    0   49   41       69.80000        0.00000       69.80000        0.00000
    0   49   42       37.10000        0.00000       37.10000        0.00000
    0   49   43      459.50000        0.00000      459.50000        0.00000
    0   49   44      360.89999        0.00000      360.89999        0.00000
    0   49   45      739.20001        0.00000      739.20001        0.00000
    0   49   46      176.80000        0.00000      176.80000        0.00000
    0   49   47       44.40000        0.00000       44.40000        0.00000
    0   49   48      280.39999        0.00000      280.39999        0.00000
    0   49   49       55.50000        0.00000       55.50000        0.00000
    0   49   50       73.80000        0.00000       73.80000        0.00000
    0   49   51       89.70000        0.00000       89.70000        0.00000
    0   49   52       66.90000        0.00000       66.90000        0.00000
    0   49   53      461.00000        0.00000      461.00000        0.00000
    0   49   54      301.60001        0.00000      301.60001        0.00000
    0   49   55      184.60001        0.00000      184.60001        0.00000
    0   49   56       59.80000        0.00000       59.80000        0.00000
    0   49   57      539.20001        0.00000      539.20001        0.00000
    0   49   58       83.20000        0.00000       83.20000        0.00000
    0   50    0      257.20001        0.00000      257.20001        0.00000
    0   50    1      490.50000        0.00000      490.50000        0.00000
    0   50    2      667.00000        0.00000      667.00000        0.00000
    0   50    3       68.50000        0.00000       68.50000        0.00000
    0   50    4      671.70001        0.00000      671.70001        0.00000
    0   50    5     1196.90002        0.00000     1196.90002        0.00000
    0   50    6      457.50000        0.00000      457.50000        0.00000
    0   50    7     1265.50000        0.00000     1265.50000        0.00000
    0   50    8      420.79999        0.00000      420.79999        0.00000
    0   50    9      153.00000        0.00000      153.00000        0.00000
    0   50   10      440.50000        0.00000      440.50000        0.00000
    0   50   11      671.79999        0.00000      671.79999        0.00000
    0   50   12      109.10000        0.00000      109.10000        0.00000
    0   50   13      318.50000        0.00000      318.50000        0.00000
    0   50   14      641.50000        0.00000      641.50000        0.00000
    0   50   15      160.10001        0.00000      160.10001        0.00000
    0   50   16      425.39999        0.00000      425.39999        0.00000
    0   50   17      641.20001        0.00000      641.20001        0.00000
    0   50   18      105.50000        0.00000      105.50000        0.00000
    0   50   19      323.89999        0.00000      323.89999        0.00000
    0   50   20     1076.40002        0.00000     1076.40002        0.00000
    0   50   21       74.80000        0.00000       74.80000        0.00000
    0   50   22      117.50000        0.00000      117.50000        0.00000
    0   50   23      768.70001        0.00000      768.70001        0.00000
    0   50   24      893.50000        0.00000      893.50000        0.00000
    0   50   25      372.29999        0.00000      372.29999        0.00000
    0   50   26      452.20001        0.00000      452.20001        0.00000
    0   50   27      386.10001        0.00000      386.10001        0.00000
    0   50   28      390.70001        0.00000      390.70001        0.00000
    0   50   29      225.30000        0.00000      225.30000        0.00000
    0   50   30       56.40000        0.00000       56.40000        0.00000
    0   50   31      552.50000        0.00000      552.50000        0.00000
    0   50   32      899.40002        0.00000      899.40002        0.00000
    0   50   33      364.10001        0.00000      364.10001        0.00000
    0   50   34       43.70000        0.00000       43.70000        0.00000
    0   50   35      638.50000        0.00000      638.50000        0.00000
    0   50   36      362.79999        0.00000      362.79999        0.00000
    0   50   37      449.00000        0.00000      449.00000        0.00000
    0   50   38      307.89999        0.00000      307.89999        0.00000
    0   50   39      503.79999        0.00000      503.79999        0.00000
    0   50   40      382.39999        0.00000      382.39999        0.00000
    0   50   41      749.09998        0.00000      749.09998        0.00000
    0   50   42      106.40000        0.00000      106.40000        0.00000
    0   50   43      265.10001        0.00000      265.10001        0.00000
    0   50   44       86.50000        0.00000       86.50000        0.00000
    0   50   45      338.70001        0.00000      338.70001        0.00000
    0   50   46      752.90002        0.00000      752.90002        0.00000
    0   50   47      487.00000        0.00000      487.00000        0.00000
    0   50   48      368.39999        0.00000      368.39999        0.00000
    0   50   49      619.90002        0.00000      619.90002        0.00000
    0   50   50       95.40000        0.00000       95.40000        0.00000
    0   50   51       45.40000        0.00000       45.40000        0.00000
    0   50   52      543.90002        0.00000      543.90002        0.00000
    0   50   53      155.50000        0.00000      155.50000        0.00000
    0   50   54      191.89999        0.00000      191.89999        0.00000
    0   50   55       51.70000        0.00000       51.70000        0.00000
    0   50   56      444.10001        0.00000      444.10001        0.00000
    0   50   57       69.60000        0.00000       69.60000        0.00000
    0   51    1      677.90002        0.00000      677.90002        0.00000
    0   51    2       67.20000        0.00000       67.20000        0.00000
    0   51    3      392.70001        0.00000      392.70001        0.00000
    0   51    4      549.20001        0.00000      549.20001        0.00000
    0   51    5      723.00000        0.00000      723.00000        0.00000
    0   51    6      116.80000        0.00000      116.80000        0.00000
    0   51    7      678.40002        0.00000      678.40002        0.00000
    0   51    8      162.50000        0.00000      162.50000        0.00000
    0   51    9      776.09998        0.00000      776.09998        0.00000
    0   51   10       70.70000        0.00000       70.70000        0.00000
    0   51   11       77.70000        0.00000       77.70000        0.00000
    0   51   12      920.29999        0.00000      920.29999        0.00000
    0   51   13      250.70000        0.00000      250.70000        0.00000
    0   51   14      805.79999        0.00000      805.79999        0.00000
    0   51   15      788.79999        0.00000      788.79999        0.00000
    0   51   16      274.50000        0.00000      274.50000        0.00000
    0   51   17      243.89999        0.00000      243.89999        0.00000
    0   51   18      170.80000        0.00000      170.80000        0.00000
    0   51   19      315.50000        0.00000      315.50000        0.00000
    0   51   20      132.80000        0.00000      132.80000        0.00000
    0   51   21      409.79999        0.00000      409.79999        0.00000
    0   51   22      211.30000        0.00000      211.30000        0.00000
    0   51   23      130.30000        0.00000      130.30000        0.00000
    0   51   24      193.30000        0.00000      193.30000        0.00000
    0   51   25       67.30000        0.00000       67.30000        0.00000
    0   51   26      706.70001        0.00000      706.70001        0.00000
    0   51   27      535.50000        0.00000      535.50000        0.00000
    0   51   28       74.00000        0.00000       74.00000        0.00000
    0   51   29      293.20001        0.00000      293.20001        0.00000
    0   51   30      804.59998        0.00000      804.59998        0.00000
    0   51   31       62.50000        0.00000       62.50000        0.00000
    0   51   32      428.60001        0.00000      428.60001        0.00000
    0   51   33       62.10000        0.00000       62.10000        0.00000
    0   51   34      101.50000        0.00000      101.50000        0.00000
    0   51   35      471.60001        0.00000      471.60001        0.00000
    0   51   36      472.89999        0.00000      472.89999        0.00000
    0   51   37      905.29999        0.00000      905.29999        0.00000
    0   51   38      327.29999        0.00000      327.29999        0.00000
    0   51   39       51.40000        0.00000       51.40000        0.00000
    0   51   40      567.09998        0.00000      567.09998        0.00000
    0   51   41      643.50000        0.00000      643.50000        0.00000
    0   51   42      348.60001        0.00000      348.60001        0.00000
    0   51   43      360.20001        0.00000      360.20001        0.00000
    0   51   44      515.50000        0.00000      515.50000        0.00000
    0   51   45      204.70000        0.00000      204.70000        0.00000
    0   51   46      612.09998        0.00000      612.09998        0.00000
    0   51   47      393.60001        0.00000      393.60001        0.00000
    0   51   48      428.79999        0.00000      428.79999        0.00000
    0   51   49      295.50000        0.00000      295.50000        0.00000
    0   51   50       77.30000        0.00000       77.30000        0.00000
    0   51   51      331.60001        0.00000      331.60001        0.00000
    0   51   52      153.60001        0.00000      153.60001        0.00000
    0   51   53      132.20000        0.00000      132.20000        0.00000
    0   51   54      121.70000        0.00000      121.70000        0.00000
    0   51   55      421.79999        0.00000      421.79999        0.00000
    0   51   56       42.40000        0.00000       42.40000        0.00000
    0   52    0     1026.30005        0.00000     1026.30005        0.00000
    0   52    1      395.10001        0.00000      395.10001        0.00000
    0   52    2      565.59998        0.00000      565.59998        0.00000
    0   52    3       54.80000        0.00000       54.80000        0.00000
    0   52    4      521.59998        0.00000      521.59998        0.00000
    0   52    5      532.09998        0.00000      532.09998        0.00000
    0   52    6      150.30000        0.00000      150.30000        0.00000
    0   52    7      704.00000        0.00000      704.00000        0.00000
    0   52    8      160.10001        0.00000      160.10001        0.00000
    0   52    9       70.60000        0.00000       70.60000        0.00000
    0   52   10      186.10001        0.00000      186.10001        0.00000
    0   52   11      118.50000        0.00000      118.50000        0.00000
    0   52   12      137.89999        0.00000      137.89999        0.00000
    0   52   13      365.89999        0.00000      365.89999        0.00000
    0   52   14      411.20001        0.00000      411.20001        0.00000
    0   52   15      367.39999        0.00000      367.39999        0.00000
    0   52   16      181.00000        0.00000      181.00000        0.00000
    0   52   17      311.29999        0.00000      311.29999        0.00000
    0   52   18      270.79999        0.00000      270.79999        0.00000
    0   52   19       64.90000        0.00000       64.90000        0.00000
    0   52   20      189.70000        0.00000      189.70000        0.00000
    0   52   21      417.00000        0.00000      417.00000        0.00000
    0   52   22       60.80000        0.00000       60.80000        0.00000
    0   52   23      107.10000        0.00000      107.10000        0.00000
    0   52   24      138.50000        0.00000      138.50000        0.00000
    0   52   25       83.60000        0.00000       83.60000        0.00000
    0   52   26       61.00000        0.00000       61.00000        0.00000
    0   52   27       75.80000        0.00000       75.80000        0.00000
    0   52   28      639.79999        0.00000      639.79999        0.00000
    0   52   29      442.50000        0.00000      442.50000        0.00000
    0   52   30      413.20001        0.00000      413.20001        0.00000
    0   52   31      501.60001        0.00000      501.60001        0.00000
    0   52   32       92.10000        0.00000       92.10000        0.00000
    0   52   33      112.40000        0.00000      112.40000        0.00000
    0   52   34      591.09998        0.00000      591.09998        0.00000
    0   52   35      141.10001        0.00000      141.10001        0.00000
    0   52   36      883.59998        0.00000      883.59998        0.00000
    0   52   37      172.50000        0.00000      172.50000        0.00000
    0   52   38       51.50000        0.00000       51.50000        0.00000
    0   52   39      801.09998        0.00000      801.09998        0.00000
    0   52   40      145.70000        0.00000      145.70000        0.00000
    0   52   41       86.00000        0.00000       86.00000        0.00000
    0   52   42       50.70000        0.00000       50.70000        0.00000
    0   52   43      673.90002        0.00000      673.90002        0.00000
    0   52   44      142.00000        0.00000      142.00000        0.00000
    0   52   45      825.00000        0.00000      825.00000        0.00000
    0   52   46      168.80000        0.00000      168.80000        0.00000
    0   52   47      165.70000        0.00000      165.70000        0.00000
    0   52   48      102.70000        0.00000      102.70000        0.00000
    0   52   49       59.20000        0.00000       59.20000        0.00000
    0   52   50      140.89999        0.00000      140.89999        0.00000
    0   52   51      359.39999        0.00000      359.39999        0.00000
    0   52   52      513.79999        0.00000      513.79999        0.00000
    0   52   53      573.79999        0.00000      573.79999        0.00000
    0   52   54      138.89999        0.00000      138.89999        0.00000
    0   52   55      308.20001        0.00000      308.20001        0.00000
    0   53    1      928.40002        0.00000      928.40002        0.00000
    0   53    2      407.39999        0.00000      407.39999        0.00000
    0   53    3      658.50000        0.00000      658.50000        0.00000
    0   53    4      243.39999        0.00000      243.39999        0.00000
    0   53    5       91.40000        0.00000       91.40000        0.00000
    0   53    6     1468.09998        0.00000     1468.09998        0.00000
    0   53    7      418.79999        0.00000      418.79999        0.00000
    0   53    8       64.80000        0.00000       64.80000        0.00000
    0   53    9      720.90002        0.00000      720.90002        0.00000
    0   53   10      101.60000        0.00000      101.60000        0.00000
    0   53   11      190.39999        0.00000      190.39999        0.00000
    0   53   12       99.30000        0.00000       99.30000        0.00000
    0   53   13      295.70001        0.00000      295.70001        0.00000
    0   53   14      365.00000        0.00000      365.00000        0.00000
    0   53   15      362.79999        0.00000      362.79999        0.00000
    0   53   16       96.10000        0.00000       96.10000        0.00000
    0   53   17      612.20001        0.00000      612.20001        0.00000
    0   53   18      373.00000        0.00000      373.00000        0.00000
    0   53   19     1421.59998        0.00000     1421.59998        0.00000
    0   53   20      181.39999        0.00000      181.39999        0.00000
    0   53   21      125.60000        0.00000      125.60000        0.00000
    0   53   22      144.50000        0.00000      144.50000        0.00000
    0   53   23     1088.69995        0.00000     1088.69995        0.00000
    0   53   24      587.70001        0.00000      587.70001        0.00000
    0   53   25      393.29999        0.00000      393.29999        0.00000
    0   53   26       71.10000        0.00000       71.10000        0.00000
    0   53   27      345.10001        0.00000      345.10001        0.00000
    0   53   28      135.00000        0.00000      135.00000        0.00000
    0   53   29      819.29999        0.00000      819.29999        0.00000
    0   53   30      391.60001        0.00000      391.60001        0.00000
    0   53   31      437.70001        0.00000      437.70001        0.00000
    0   53   32      183.10001        0.00000      183.10001        0.00000
    0   53   33      388.10001        0.00000      388.10001        0.00000
    0   53   34      716.59998        0.00000      716.59998        0.00000
    0   53   35      381.89999        0.00000      381.89999        0.00000
    0   53   36      378.29999        0.00000      378.29999        0.00000
    0   53   37      336.00000        0.00000      336.00000        0.00000
    0   53   38       45.10000        0.00000       45.10000        0.00000
    0   53   39      344.29999        0.00000      344.29999        0.00000
    0   53   40      356.89999        0.00000      356.89999        0.00000
    0   53   41      307.20001        0.00000      307.20001        0.00000
    0   53   42      293.50000        0.00000      293.50000        0.00000
    0   53   43      163.60001        0.00000      163.60001        0.00000
    0   53   44      359.00000        0.00000      359.00000        0.00000
    0   53   45      206.50000        0.00000      206.50000        0.00000
    0   53   46      298.00000        0.00000      298.00000        0.00000
    0   53   47       97.10000        0.00000       97.10000        0.00000
    0   53   48      251.50000        0.00000      251.50000        0.00000
    0   53   49       74.00000        0.00000       74.00000        0.00000
    0   53   50      226.00000        0.00000      226.00000        0.00000
    0   53   51      571.79999        0.00000      571.79999        0.00000
    0   53   52      439.10001        0.00000      439.10001        0.00000
    0   53   53      212.00000        0.00000      212.00000        0.00000
    0   53   54      157.10001        0.00000      157.10001        0.00000
    0   54    0      682.09998        0.00000      682.09998        0.00000
    0   54    1      159.30000        0.00000      159.30000        0.00000
    0   54    2       99.60000        0.00000       99.60000        0.00000
    0   54    3      321.20001        0.00000      321.20001        0.00000
    0   54    4      907.70001        0.00000      907.70001        0.00000
    0   54    5      657.00000        0.00000      657.00000        0.00000
    0   54    6       89.20000        0.00000       89.20000        0.00000
    0   54    7      998.90002        0.00000      998.90002        0.00000
    0   54    8      772.00000        0.00000      772.00000        0.00000
    0   54    9      194.39999        0.00000      194.39999        0.00000
    0   54   10      493.50000        0.00000      493.50000        0.00000
    0   54   11       76.00000        0.00000       76.00000        0.00000
    0   54   12      282.00000        0.00000      282.00000        0.00000
    0   54   13       72.60000        0.00000       72.60000        0.00000
    0   54   14      168.00000        0.00000      168.00000        0.00000
    0   54   15      323.89999        0.00000      323.89999        0.00000
    0   54   16       83.30000        0.00000       83.30000        0.00000
    0   54   17      344.20001        0.00000      344.20001        0.00000
    0   54   18      343.00000        0.00000      343.00000        0.00000
    0   54   19      565.79999        0.00000      565.79999        0.00000
    0   54   20      232.89999        0.00000      232.89999        0.00000
    0   54   21      117.20000        0.00000      117.20000        0.00000
    0   54   22      184.80000        0.00000      184.80000        0.00000
    0   54   23       46.20000        0.00000       46.20000        0.00000
    0   54   24      249.10001        0.00000      249.10001        0.00000
    0   54   25      147.50000        0.00000      147.50000        0.00000
    0   54   26      617.79999        0.00000      617.79999        0.00000
    0   54   27      227.20000        0.00000      227.20000        0.00000
    0   54   28      297.89999        0.00000      297.89999        0.00000
    0   54   29      891.20001        0.00000      891.20001        0.00000
    0   54   30      152.50000        0.00000      152.50000        0.00000
    0   54   31      233.50000        0.00000      233.50000        0.00000
    0   54   32       92.30000        0.00000       92.30000        0.00000
    0   54   33      393.20001        0.00000      393.20001        0.00000
    0   54   34       71.60000        0.00000       71.60000        0.00000
    0   54   35      326.89999        0.00000      326.89999        0.00000
    0   54   36      334.29999        0.00000      334.29999        0.00000
    0   54   37      204.70000        0.00000      204.70000        0.00000
    0   54   38      122.10000        0.00000      122.10000        0.00000
    0   54   39       43.20000        0.00000       43.20000        0.00000
    0   54   40       52.30000        0.00000       52.30000        0.00000
    0   54   41      772.50000        0.00000      772.50000        0.00000
    0   54   42      330.20001        0.00000      330.20001        0.00000
    0   54   43      246.30000        0.00000      246.30000        0.00000
    0   54   44      124.50000        0.00000      124.50000        0.00000
    0   54   45      464.10001        0.00000      464.10001        0.00000
    0   54   46      289.39999        0.00000      289.39999        0.00000
    0   54   47      125.70000        0.00000      125.70000        0.00000
    0   54   48      183.89999        0.00000      183.89999        0.00000
    0   54   49      209.20000        0.00000      209.20000        0.00000
    0   54   50      217.89999        0.00000      217.89999        0.00000
    0   54   51      105.70000        0.00000      105.70000        0.00000
    0   54   52       73.90000        0.00000       73.90000        0.00000
    0   54   53       95.60000        0.00000       95.60000        0.00000
    0   55    1      121.90000        0.00000      121.90000        0.00000
    0   55    2      555.50000        0.00000      555.50000        0.00000
    0   55    3     1231.19995        0.00000     1231.19995        0.00000
    0   55    4      129.89999        0.00000      129.89999        0.00000
    0   55    5      464.60001        0.00000      464.60001        0.00000
    0   55    6      236.30000        0.00000      236.30000        0.00000
    0   55    7      355.10001        0.00000      355.10001        0.00000
    0   55    8      855.90002        0.00000      855.90002        0.00000
    0   55    9       62.00000        0.00000       62.00000        0.00000
    0   55   10       92.60000        0.00000       92.60000        0.00000
    0   55   11      510.10001        0.00000      510.10001        0.00000
    0   55   12      848.00000        0.00000      848.00000        0.00000
    0   55   13     1526.90002        0.00000     1526.90002        0.00000
    0   55   14      446.50000        0.00000      446.50000        0.00000
    0   55   15      578.50000        0.00000      578.50000        0.00000
    0   55   16       51.40000        0.00000       51.40000        0.00000
    0   55   17       61.70000        0.00000       61.70000        0.00000
    0   55   18      403.20001        0.00000      403.20001        0.00000
    0   55   19      633.00000        0.00000      633.00000        0.00000
    0   55   20       61.50000        0.00000       61.50000        0.00000
    0   55   21      321.79999        0.00000      321.79999        0.00000
    0   55   22       73.00000        0.00000       73.00000        0.00000
    0   55   23       46.40000        0.00000       46.40000        0.00000
    0   55   24       47.30000        0.00000       47.30000        0.00000
    0   55   25      313.10001        0.00000      313.10001        0.00000
    0   55   26      132.89999        0.00000      132.89999        0.00000
    0   55   27      575.59998        0.00000      575.59998        0.00000
    0   55   28      395.50000        0.00000      395.50000        0.00000
    0   55   29      119.10000        0.00000      119.10000        0.00000
    0   55   30      100.50000        0.00000      100.50000        0.00000
    0   55   31      947.00000        0.00000      947.00000        0.00000
    0   55   32      741.20001        0.00000      741.20001        0.00000
    0   55   33      243.20000        0.00000      243.20000        0.00000
    0   55   34       49.50000        0.00000       49.50000        0.00000
    0   55   35      307.79999        0.00000      307.79999        0.00000
    0   55   36       89.20000        0.00000       89.20000        0.00000
    0   55   37      150.39999        0.00000      150.39999        0.00000
    0   55   38      268.29999        0.00000      268.29999        0.00000
    0   55   39      138.70000        0.00000      138.70000        0.00000
    0   55   40      539.40002        0.00000      539.40002        0.00000
    0   55   41      102.60000        0.00000      102.60000        0.00000
    0   55   42      277.89999        0.00000      277.89999        0.00000
    0   55   43      272.00000        0.00000      272.00000        0.00000
    0   55   44      428.70001        0.00000      428.70001        0.00000
    0   55   45      685.40002        0.00000      685.40002        0.00000
    0   55   46       95.70000        0.00000       95.70000        0.00000
    0   55   47      144.70000        0.00000      144.70000        0.00000
    0   55   48       82.30000        0.00000       82.30000        0.00000
    0   55   49      478.20001        0.00000      478.20001        0.00000
    0   55   50       98.20000        0.00000       98.20000        0.00000
    0   55   51       88.90000        0.00000       88.90000        0.00000
    0   55   52       60.70000        0.00000       60.70000        0.00000
    0   56    0      591.40002        0.00000      591.40002        0.00000
    0   56    1       70.20000        0.00000       70.20000        0.00000
    0   56    2      379.29999        0.00000      379.29999        0.00000
    0   56    3      207.10001        0.00000      207.10001        0.00000
    0   56    4      132.00000        0.00000      132.00000        0.00000
    0   56    5       88.00000        0.00000       88.00000        0.00000
    0   56    6      191.70000        0.00000      191.70000        0.00000
    0   56    7       57.20000        0.00000       57.20000        0.00000
    0   56    8     1130.09998        0.00000     1130.09998        0.00000
    0   56    9      455.00000        0.00000      455.00000        0.00000
    0   56   10      194.39999        0.00000      194.39999        0.00000
    0   56   11      113.60000        0.00000      113.60000        0.00000
    0   56   12      117.60000        0.00000      117.60000        0.00000
    0   56   13      481.39999        0.00000      481.39999        0.00000
    0   56   14      910.50000        0.00000      910.50000        0.00000
    0   56   15      320.89999        0.00000      320.89999        0.00000
    0   56   16      565.40002        0.00000      565.40002        0.00000
    0   56   17      213.00000        0.00000      213.00000        0.00000
    0   56   18      600.09998        0.00000      600.09998        0.00000
    0   56   19      464.00000        0.00000      464.00000        0.00000
    0   56   20      506.29999        0.00000      506.29999        0.00000
    0   56   21       52.20000        0.00000       52.20000        0.00000
    0   56   22      557.79999        0.00000      557.79999        0.00000
    0   56   23      244.20000        0.00000      244.20000        0.00000
    0   56   24      244.60001        0.00000      244.60001        0.00000
    0   56   25      151.10001        0.00000      151.10001        0.00000
    0   56   26      262.70001        0.00000      262.70001        0.00000
    0   56   27      566.70001        0.00000      566.70001        0.00000
    0   56   28       59.70000        0.00000       59.70000        0.00000
    0   56   29       92.20000        0.00000       92.20000        0.00000
    0   56   30      658.90002        0.00000      658.90002        0.00000
    0   56   31      440.60001        0.00000      440.60001        0.00000
    0   56   32      253.20000        0.00000      253.20000        0.00000
    0   56   33      945.59998        0.00000      945.59998        0.00000
    0   56   34      454.39999        0.00000      454.39999        0.00000
    0   56   35      124.80000        0.00000      124.80000        0.00000
    0   56   36      556.00000        0.00000      556.00000        0.00000
    0   56   37      514.70001        0.00000      514.70001        0.00000
    0   56   38       43.90000        0.00000       43.90000        0.00000
    0   56   39      142.50000        0.00000      142.50000        0.00000
    0   56   40      272.60001        0.00000      272.60001        0.00000
    0   56   41      109.40000        0.00000      109.40000        0.00000
    0   56   42      608.00000        0.00000      608.00000        0.00000
    0   56   43      275.50000        0.00000      275.50000        0.00000
    0   56   44      387.20001        0.00000      387.20001        0.00000
    0   56   45       65.90000        0.00000       65.90000        0.00000
    0   56   46      264.39999        0.00000      264.39999        0.00000
    0   56   47       56.70000        0.00000       56.70000        0.00000
    0   56   48      284.00000        0.00000      284.00000        0.00000
    0   56   49      161.39999        0.00000      161.39999        0.00000
    0   56   50      233.60001        0.00000      233.60001        0.00000
    0   56   51      304.79999        0.00000      304.79999        0.00000
    0   57    1      184.70000        0.00000      184.70000        0.00000
    0   57    2      437.10001        0.00000      437.10001        0.00000
    0   57    3      337.70001        0.00000      337.70001        0.00000
    0   57    4      447.60001        0.00000      447.60001        0.00000
    0   57    5      611.09998        0.00000      611.09998        0.00000
    0   57    6      205.80000        0.00000      205.80000        0.00000
    0   57    7      206.50000        0.00000      206.50000        0.00000
    0   57    8       64.90000        0.00000       64.90000        0.00000
    0   57    9      121.20000        0.00000      121.20000        0.00000
    0   57   10      382.50000        0.00000      382.50000        0.00000
    0   57   11      488.20001        0.00000      488.20001        0.00000
    0   57   12       87.20000        0.00000       87.20000        0.00000
    0   57   13      820.90002        0.00000      820.90002        0.00000
    0   57   14      812.50000        0.00000      812.50000        0.00000
    0   57   15      634.70001        0.00000      634.70001        0.00000
    0   57   16      100.30000        0.00000      100.30000        0.00000
    0   57   17      785.50000        0.00000      785.50000        0.00000
    0   57   18      222.10001        0.00000      222.10001        0.00000
    0   57   19      135.80000        0.00000      135.80000        0.00000
    0   57   20       56.80000        0.00000       56.80000        0.00000
    0   57   21      136.20000        0.00000      136.20000        0.00000
    0   57   22      126.20000        0.00000      126.20000        0.00000
    0   57   23       90.00000        0.00000       90.00000        0.00000
    0   57   24      741.40002        0.00000      741.40002        0.00000
    0   57   25      102.50000        0.00000      102.50000        0.00000
    0   57   26      443.79999        0.00000      443.79999        0.00000
    0   57   27       48.40000        0.00000       48.40000        0.00000
    0   57   28      438.70001        0.00000      438.70001        0.00000
    0   57   29      159.10001        0.00000      159.10001        0.00000
    0   57   30      310.89999        0.00000      310.89999        0.00000
    0   57   31       64.00000        0.00000       64.00000        0.00000
    0   57   32      191.39999        0.00000      191.39999        0.00000
    0   57   33      169.80000        0.00000      169.80000        0.00000
    0   57   34      462.10001        0.00000      462.10001        0.00000
    0   57   35      335.89999        0.00000      335.89999        0.00000
    0   57   36       90.70000        0.00000       90.70000        0.00000
    0   57   37      546.29999        0.00000      546.29999        0.00000
    0   57   38       74.60000        0.00000       74.60000        0.00000
    0   57   39      149.50000        0.00000      149.50000        0.00000
    0   57   40      346.39999        0.00000      346.39999        0.00000
    0   57   41      340.29999        0.00000      340.29999        0.00000
    0   57   42       98.00000        0.00000       98.00000        0.00000
    0   57   43       68.30000        0.00000       68.30000        0.00000
    0   57   44       61.90000        0.00000       61.90000        0.00000
    0   57   45      242.80000        0.00000      242.80000        0.00000
    0   57   46       53.10000        0.00000       53.10000        0.00000
    0   57   47       73.40000        0.00000       73.40000        0.00000
    0   57   48      575.90002        0.00000      575.90002        0.00000
    0   57   49      100.90000        0.00000      100.90000        0.00000
    0   58    0      781.29999        0.00000      781.29999        0.00000
    0   58    1      902.90002        0.00000      902.90002        0.00000
    0   58    2      293.10001        0.00000      293.10001        0.00000
    0   58    3      638.59998        0.00000      638.59998        0.00000
    0   58    4      137.39999        0.00000      137.39999        0.00000
    0   58    5      105.90000        0.00000      105.90000        0.00000
    0   58    6      625.00000        0.00000      625.00000        0.00000
    0   58    7       62.40000        0.00000       62.40000        0.00000
    0   58    8      342.20001        0.00000      342.20001        0.00000
    0   58    9      380.10001        0.00000      380.10001        0.00000
    0   58   10     1046.40002        0.00000     1046.40002        0.00000
    0   58   11       69.60000        0.00000       69.60000        0.00000
    0   58   12       50.30000        0.00000       50.30000        0.00000
    0   58   13      108.00000        0.00000      108.00000        0.00000
    0   58   14       51.10000        0.00000       51.10000        0.00000
    0   58   15      564.29999        0.00000      564.29999        0.00000
    0   58   16      198.00000        0.00000      198.00000        0.00000
    0   58   17      214.30000        0.00000      214.30000        0.00000
    0   58   18      460.20001        0.00000      460.20001        0.00000
    0   58   19      549.50000        0.00000      549.50000        0.00000
    0   58   20      222.70000        0.00000      222.70000        0.00000
    0   58   21       75.70000        0.00000       75.70000        0.00000
    0   58   22      185.50000        0.00000      185.50000        0.00000
    0   58   23      145.10001        0.00000      145.10001        0.00000
    0   58   24      680.59998        0.00000      680.59998        0.00000
    0   58   26       68.80000        0.00000       68.80000        0.00000
    0   58   27      252.00000        0.00000      252.00000        0.00000
    0   58   28      260.50000        0.00000      260.50000        0.00000
    0   58   29       58.50000        0.00000       58.50000        0.00000
    0   58   30      538.09998        0.00000      538.09998        0.00000
    0   58   31       47.50000        0.00000       47.50000        0.00000
    0   58   32       55.40000        0.00000       55.40000        0.00000
    0   58   33      660.59998        0.00000      660.59998        0.00000
    0   58   34      294.60001        0.00000      294.60001        0.00000
    0   58   35      242.20000        0.00000      242.20000        0.00000
    0   58   36       72.20000        0.00000       72.20000        0.00000
    0   58   37       87.50000        0.00000       87.50000        0.00000
    0   58   38      376.39999        0.00000      376.39999        0.00000
    0   58   39      203.00000        0.00000      203.00000        0.00000
    0   58   40       52.80000        0.00000       52.80000        0.00000
    0   58   41       51.60000        0.00000       51.60000        0.00000
    0   58   42      468.89999        0.00000      468.89999        0.00000
    0   58   43      507.10001        0.00000      507.10001        0.00000
    0   58   44      328.50000        0.00000      328.50000        0.00000
    0   58   45       46.00000        0.00000       46.00000        0.00000
    0   58   46      138.30000        0.00000      138.30000        0.00000
    0   58   47      138.89999        0.00000      138.89999        0.00000
    0   58   48      395.39999        0.00000      395.39999        0.00000
    0   59    1      925.00000        0.00000      925.00000        0.00000
    0   59    2       85.60000        0.00000       85.60000        0.00000
    0   59    3      146.89999        0.00000      146.89999        0.00000
    0   59    4      135.20000        0.00000      135.20000        0.00000
    0   59    5      361.60001        0.00000      361.60001        0.00000
    0   59    6      385.50000        0.00000      385.50000        0.00000
    0   59    7      763.90002        0.00000      763.90002        0.00000
    0   59    8       91.80000        0.00000       91.80000        0.00000
    0   59    9     1035.69995        0.00000     1035.69995        0.00000
    0   59   10      387.60001        0.00000      387.60001        0.00000
    0   59   11      223.80000        0.00000      223.80000        0.00000
    0   59   12      183.00000        0.00000      183.00000        0.00000
    0   59   13      326.60001        0.00000      326.60001        0.00000
    0   59   14      161.00000        0.00000      161.00000        0.00000
    0   59   15      317.50000        0.00000      317.50000        0.00000
    0   59   16      475.79999        0.00000      475.79999        0.00000
    0   59   17      899.09998        0.00000      899.09998        0.00000
    0   59   18      422.20001        0.00000      422.20001        0.00000
    0   59   19      401.70001        0.00000      401.70001        0.00000
    0   59   20      270.29999        0.00000      270.29999        0.00000
    0   59   21      509.00000        0.00000      509.00000        0.00000
    0   59   22       69.50000        0.00000       69.50000        0.00000
    0   59   23      230.70000        0.00000      230.70000        0.00000
    0   59   24      535.00000        0.00000      535.00000        0.00000
    0   59   25      429.00000        0.00000      429.00000        0.00000
    0   59   26      379.00000        0.00000      379.00000        0.00000
    0   59   27      341.00000        0.00000      341.00000        0.00000
    0   59   28      774.59998        0.00000      774.59998        0.00000
    0   59   29      726.50000        0.00000      726.50000        0.00000
    0   59   30       69.40000        0.00000       69.40000        0.00000
    0   59   31      562.00000        0.00000      562.00000        0.00000
    0   59   32      289.10001        0.00000      289.10001        0.00000
    0   59   33       88.30000        0.00000       88.30000        0.00000
    0   59   34      101.60000        0.00000      101.60000        0.00000
    0   59   35       94.90000        0.00000       94.90000        0.00000
    0   59   36      379.00000        0.00000      379.00000        0.00000
    0   59   37      819.40002        0.00000      819.40002        0.00000
    0   59   38      112.20000        0.00000      112.20000        0.00000
    0   59   39      141.39999        0.00000      141.39999        0.00000
    0   59   40      112.20000        0.00000      112.20000        0.00000
    0   59   41      484.60001        0.00000      484.60001        0.00000
    0   59   42       45.30000        0.00000       45.30000        0.00000
    0   59   43      155.70000        0.00000      155.70000        0.00000
    0   59   44      162.10001        0.00000      162.10001        0.00000
    0   59   45      172.39999        0.00000      172.39999        0.00000
    0   59   46      101.00000        0.00000      101.00000        0.00000
    0   59   47      310.20001        0.00000      310.20001        0.00000
    0   60    0      900.40002        0.00000      900.40002        0.00000
    0   60    1      746.40002        0.00000      746.40002        0.00000
    0   60    2       50.50000        0.00000       50.50000        0.00000
    0   60    3      380.50000        0.00000      380.50000        0.00000
    0   60    4      122.20000        0.00000      122.20000        0.00000
    0   60    5      681.90002        0.00000      681.90002        0.00000
    0   60    6      688.70001        0.00000      688.70001        0.00000
    0   60    7      522.00000        0.00000      522.00000        0.00000
    0   60    8       63.00000        0.00000       63.00000        0.00000
    0   60    9      164.89999        0.00000      164.89999        0.00000
    0   60   10      141.00000        0.00000      141.00000        0.00000
    0   60   11      234.89999        0.00000      234.89999        0.00000
    0   60   12      469.20001        0.00000      469.20001        0.00000
    0   60   13       93.30000        0.00000       93.30000        0.00000
    0   60   14      284.10001        0.00000      284.10001        0.00000
    0   60   15      252.50000        0.00000      252.50000        0.00000
    0   60   16      283.00000        0.00000      283.00000        0.00000
    0   60   17       70.00000        0.00000       70.00000        0.00000
    0   60   18      152.00000        0.00000      152.00000        0.00000
    0   60   19      369.00000        0.00000      369.00000        0.00000
    0   60   20       88.00000        0.00000       88.00000        0.00000
    0   60   21      696.29999        0.00000      696.29999        0.00000
    0   60   22      691.59998        0.00000      691.59998        0.00000
    0   60   23      441.50000        0.00000      441.50000        0.00000
    0   60   24      294.00000        0.00000      294.00000        0.00000
    0   60   25      214.70000        0.00000      214.70000        0.00000
    0   60   26       84.10000        0.00000       84.10000        0.00000
    0   60   27      592.70001        0.00000      592.70001        0.00000
    0   60   28      231.70000        0.00000      231.70000        0.00000
    0   60   29       84.30000        0.00000       84.30000        0.00000
    0   60   30       64.70000        0.00000       64.70000        0.00000
    0   60   31      236.00000        0.00000      236.00000        0.00000
    0   60   32      357.29999        0.00000      357.29999        0.00000
    0   60   33      224.10001        0.00000      224.10001        0.00000
    0   60   34      103.70000        0.00000      103.70000        0.00000
    0   60   35      590.20001        0.00000      590.20001        0.00000
    0   60   36       66.60000        0.00000       66.60000        0.00000
    0   60   37       56.80000        0.00000       56.80000        0.00000
    0   60   38      703.29999        0.00000      703.29999        0.00000
    0   60   39       72.00000        0.00000       72.00000        0.00000
    0   60   40      203.00000        0.00000      203.00000        0.00000
    0   60   41      616.20001        0.00000      616.20001        0.00000
    0   60   42       91.20000        0.00000       91.20000        0.00000
    0   60   43      206.70000        0.00000      206.70000        0.00000
    0   60   44      560.20001        0.00000      560.20001        0.00000
    0   60   45      384.89999        0.00000      384.89999        0.00000
    0   61    1      288.00000        0.00000      288.00000        0.00000
    0   61    2      896.29999        0.00000      896.29999        0.00000
    0   61    3      121.40000        0.00000      121.40000        0.00000
    0   61    4       63.10000        0.00000       63.10000        0.00000
    0   61    5      289.00000        0.00000      289.00000        0.00000
    0   61    6      151.70000        0.00000      151.70000        0.00000
    0   61    7      677.00000        0.00000      677.00000        0.00000
    0   61    8       97.10000        0.00000       97.10000        0.00000
    0   61    9      266.50000        0.00000      266.50000        0.00000
    0   61   10      214.20000        0.00000      214.20000        0.00000
    0   61   11      198.30000        0.00000      198.30000        0.00000
    0   61   12      193.30000        0.00000      193.30000        0.00000
    0   61   13      388.79999        0.00000      388.79999        0.00000
    0   61   14      427.70001        0.00000      427.70001        0.00000
    0   61   15      136.60001        0.00000      136.60001        0.00000
    0   61   16      153.10001        0.00000      153.10001        0.00000
    0   61   17      234.39999        0.00000      234.39999        0.00000
    0   61   18      189.80000        0.00000      189.80000        0.00000
    0   61   19      111.30000        0.00000      111.30000        0.00000
    0   61   20      503.89999        0.00000      503.89999        0.00000
    0   61   21       56.00000        0.00000       56.00000        0.00000
    0   61   22       70.40000        0.00000       70.40000        0.00000
    0   61   23       49.00000        0.00000       49.00000        0.00000
    0   61   24      293.00000        0.00000      293.00000        0.00000
    0   61   25       58.00000        0.00000       58.00000        0.00000
    0   61   26      297.29999        0.00000      297.29999        0.00000
    0   61   27      302.60001        0.00000      302.60001        0.00000
    0   61   28      252.20000        0.00000      252.20000        0.00000
    0   61   29       85.90000        0.00000       85.90000        0.00000
    0   61   30      382.70001        0.00000      382.70001        0.00000
    0   61   31       70.30000        0.00000       70.30000        0.00000
    0   61   32       80.10000        0.00000       80.10000        0.00000
    0   61   33      169.50000        0.00000      169.50000        0.00000
    0   61   34      293.89999        0.00000      293.89999        0.00000
    0   61   35      291.10001        0.00000      291.10001        0.00000
    0   61   36      294.00000        0.00000      294.00000        0.00000
    0   61   37      595.90002        0.00000      595.90002        0.00000
    0   61   38       89.20000        0.00000       89.20000        0.00000
    0   61   39      229.60001        0.00000      229.60001        0.00000
    0   61   40       96.00000        0.00000       96.00000        0.00000
    0   61   41       83.00000        0.00000       83.00000        0.00000
    0   61   42       98.70000        0.00000       98.70000        0.00000
    0   61   43      102.50000        0.00000      102.50000        0.00000
    0   61   44      139.70000        0.00000      139.70000        0.00000
    0   62    0      359.60001        0.00000      359.60001        0.00000
    0   62    1      391.70001        0.00000      391.70001        0.00000
    0   62    2      530.00000        0.00000      530.00000        0.00000
    0   62    3       90.30000        0.00000       90.30000        0.00000
    0   62    4      101.50000        0.00000      101.50000        0.00000
    0   62    5      194.89999        0.00000      194.89999        0.00000
    0   62    6       71.30000        0.00000       71.30000        0.00000
    0   62    7       59.70000        0.00000       59.70000        0.00000
    0   62    8       87.90000        0.00000       87.90000        0.00000
    0   62    9      195.60001        0.00000      195.60001        0.00000
    0   62   10      167.70000        0.00000      167.70000        0.00000
    0   62   11      165.39999        0.00000      165.39999        0.00000
    0   62   12      501.00000        0.00000      501.00000        0.00000
    0   62   13      120.30000        0.00000      120.30000        0.00000
    0   62   14      565.20001        0.00000      565.20001        0.00000
    0   62   15      253.30000        0.00000      253.30000        0.00000
    0   62   16      308.50000        0.00000      308.50000        0.00000
    0   62   17      529.00000        0.00000      529.00000        0.00000
    0   62   18       55.50000        0.00000       55.50000        0.00000
    0   62   19      129.30000        0.00000      129.30000        0.00000
    0   62   20       69.80000        0.00000       69.80000        0.00000
    0   62   21      424.39999        0.00000      424.39999        0.00000
    0   62   22      158.50000        0.00000      158.50000        0.00000
    0   62   23      295.39999        0.00000      295.39999        0.00000
    0   62   24      565.79999        0.00000      565.79999        0.00000
    0   62   25      237.80000        0.00000      237.80000        0.00000
    0   62   26       98.70000        0.00000       98.70000        0.00000
    0   62   27      321.29999        0.00000      321.29999        0.00000
    0   62   28      202.00000        0.00000      202.00000        0.00000
    0   62   29      507.29999        0.00000      507.29999        0.00000
    0   62   30      366.79999        0.00000      366.79999        0.00000
    0   62   31      251.39999        0.00000      251.39999        0.00000
    0   62   32       71.90000        0.00000       71.90000        0.00000
    0   62   33      324.79999        0.00000      324.79999        0.00000
    0   62   34      235.80000        0.00000      235.80000        0.00000
    0   62   35       84.50000        0.00000       84.50000        0.00000
    0   62   36      224.00000        0.00000      224.00000        0.00000
    0   62   37      215.70000        0.00000      215.70000        0.00000
    0   62   38      160.80000        0.00000      160.80000        0.00000
    0   62   39      101.20000        0.00000      101.20000        0.00000
    0   62   40      116.20000        0.00000      116.20000        0.00000
    0   62   41      274.50000        0.00000      274.50000        0.00000
    0   62   42      206.39999        0.00000      206.39999        0.00000
    0   63    1      274.29999        0.00000      274.29999        0.00000
    0   63    2      157.70000        0.00000      157.70000        0.00000
    0   63    3      558.50000        0.00000      558.50000        0.00000
    0   63    4      613.79999        0.00000      613.79999        0.00000
    0   63    5      354.70001        0.00000      354.70001        0.00000
    0   63    6       81.40000        0.00000       81.40000        0.00000
    0   63    7      620.00000        0.00000      620.00000        0.00000
    0   63    8     1131.80005        0.00000     1131.80005        0.00000
    0   63    9      398.29999        0.00000      398.29999        0.00000
    0   63   10       63.20000        0.00000       63.20000        0.00000
    0   63   11      362.20001        0.00000      362.20001        0.00000
    0   63   12       60.20000        0.00000       60.20000        0.00000
    0   63   13      126.10000        0.00000      126.10000        0.00000
    0   63   14      122.20000        0.00000      122.20000        0.00000
    0   63   15      336.20001        0.00000      336.20001        0.00000
    0   63   16      581.70001        0.00000      581.70001        0.00000
    0   63   17      231.60001        0.00000      231.60001        0.00000
    0   63   18      713.50000        0.00000      713.50000        0.00000
    0   63   19      111.90000        0.00000      111.90000        0.00000
    0   63   20       99.00000        0.00000       99.00000        0.00000
    0   63   21      318.10001        0.00000      318.10001        0.00000
    0   63   22       90.80000        0.00000       90.80000        0.00000
    0   63   23      646.20001        0.00000      646.20001        0.00000
    0   63   24      153.20000        0.00000      153.20000        0.00000
    0   63   25      458.50000        0.00000      458.50000        0.00000
    0   63   26      103.90000        0.00000      103.90000        0.00000
    0   63   27      479.00000        0.00000      479.00000        0.00000
    0   63   28      452.10001        0.00000      452.10001        0.00000
    0   63   29      106.50000        0.00000      106.50000        0.00000
    0   63   30      314.10001        0.00000      314.10001        0.00000
    0   63   31       92.30000        0.00000       92.30000        0.00000
    0   63   32      512.00000        0.00000      512.00000        0.00000
    0   63   33      102.10000        0.00000      102.10000        0.00000
    0   63   34      309.89999        0.00000      309.89999        0.00000
    0   63   35      201.60001        0.00000      201.60001        0.00000
    0   63   36      344.60001        0.00000      344.60001        0.00000
    0   63   37      124.60000        0.00000      124.60000        0.00000
    0   63   38      479.20001        0.00000      479.20001        0.00000
    0   63   39      200.10001        0.00000      200.10001        0.00000
    0   63   40      100.90000        0.00000      100.90000        0.00000
    0   64    0      640.20001        0.00000      640.20001        0.00000
    0   64    1       81.70000        0.00000       81.70000        0.00000
    0   64    2      160.89999        0.00000      160.89999        0.00000
    0   64    3       78.40000        0.00000       78.40000        0.00000
    0   64    4      165.80000        0.00000      165.80000        0.00000
    0   64    5      272.39999        0.00000      272.39999        0.00000
    0   64    6      471.50000        0.00000      471.50000        0.00000
    0   64    7       73.60000        0.00000       73.60000        0.00000
    0   64    8      477.20001        0.00000      477.20001        0.00000
    0   64    9       74.30000        0.00000       74.30000        0.00000
    0   64   10      245.89999        0.00000      245.89999        0.00000
    0   64   11      158.10001        0.00000      158.10001        0.00000
    0   64   12       77.70000        0.00000       77.70000        0.00000
    0   64   13       40.70000        0.00000       40.70000        0.00000
    0   64   14       98.80000        0.00000       98.80000        0.00000
    0   64   15      210.10001        0.00000      210.10001        0.00000
    0   64   16       67.40000        0.00000       67.40000        0.00000
    0   64   17      873.09998        0.00000      873.09998        0.00000
    0   64   18      596.79999        0.00000      596.79999        0.00000
    0   64   19      514.40002        0.00000      514.40002        0.00000
    0   64   20      302.89999        0.00000      302.89999        0.00000
    0   64   21      371.29999        0.00000      371.29999        0.00000
    0   64   22      488.39999        0.00000      488.39999        0.00000
    0   64   23      539.29999        0.00000      539.29999        0.00000
    0   64   24      326.89999        0.00000      326.89999        0.00000
    0   64   25       91.40000        0.00000       91.40000        0.00000
    0   64   26      364.20001        0.00000      364.20001        0.00000
    0   64   27      270.39999        0.00000      270.39999        0.00000
    0   64   28      205.89999        0.00000      205.89999        0.00000
    0   64   29      457.10001        0.00000      457.10001        0.00000
    0   64   30      539.59998        0.00000      539.59998        0.00000
    0   64   31       93.70000        0.00000       93.70000        0.00000
    0   64   32       98.30000        0.00000       98.30000        0.00000
    0   64   33      374.00000        0.00000      374.00000        0.00000
    0   64   34      694.00000        0.00000      694.00000        0.00000
    0   64   35      155.89999        0.00000      155.89999        0.00000
    0   64   36       76.90000        0.00000       76.90000        0.00000
    0   64   37      155.50000        0.00000      155.50000        0.00000
    0   64   38       83.00000        0.00000       83.00000        0.00000
    0   65    1      124.00000        0.00000      124.00000        0.00000
    0   65    2      385.29999        0.00000      385.29999        0.00000
    0   65    3       73.40000        0.00000       73.40000        0.00000
    0   65    4      394.39999        0.00000      394.39999        0.00000
    0   65    5       56.20000        0.00000       56.20000        0.00000
    0   65    6      402.89999        0.00000      402.89999        0.00000
    0   65    7      670.70001        0.00000      670.70001        0.00000
    0   65    8      223.89999        0.00000      223.89999        0.00000
    0   65    9      306.20001        0.00000      306.20001        0.00000
    0   65   10     1212.30005        0.00000     1212.30005        0.00000
    0   65   11      295.79999        0.00000      295.79999        0.00000
    0   65   12       72.80000        0.00000       72.80000        0.00000
    0   65   13      108.30000        0.00000      108.30000        0.00000
    0   65   14      807.00000        0.00000      807.00000        0.00000
    0   65   15      682.40002        0.00000      682.40002        0.00000
    0   65   16       90.20000        0.00000       90.20000        0.00000
    0   65   17      120.20000        0.00000      120.20000        0.00000
    0   65   18      641.70001        0.00000      641.70001        0.00000
    0   65   19      523.20001        0.00000      523.20001        0.00000
    0   65   20      150.20000        0.00000      150.20000        0.00000
    0   65   21      188.30000        0.00000      188.30000        0.00000
    0   65   22       95.60000        0.00000       95.60000        0.00000
    0   65   23      376.50000        0.00000      376.50000        0.00000
    0   65   24       81.20000        0.00000       81.20000        0.00000
    0   65   25      169.10001        0.00000      169.10001        0.00000
    0   65   26      294.79999        0.00000      294.79999        0.00000
    0   65   27      204.39999        0.00000      204.39999        0.00000
    0   65   28       84.20000        0.00000       84.20000        0.00000
    0   65   29      205.80000        0.00000      205.80000        0.00000
    0   65   30      704.40002        0.00000      704.40002        0.00000
    0   65   31      831.00000        0.00000      831.00000        0.00000
    0   65   32      373.39999        0.00000      373.39999        0.00000
    0   65   33       65.60000        0.00000       65.60000        0.00000
    0   65   34       71.20000        0.00000       71.20000        0.00000
    0   65   35      237.20000        0.00000      237.20000        0.00000
    0   65   36       66.50000        0.00000       66.50000        0.00000
    0   65   37      377.79999        0.00000      377.79999        0.00000
    0   66    0      314.60001        0.00000      314.60001        0.00000
    0   66    1       77.80000        0.00000       77.80000        0.00000
    0   66    2      255.80000        0.00000      255.80000        0.00000
    0   66    3      233.00000        0.00000      233.00000        0.00000
    0   66    4       80.60000        0.00000       80.60000        0.00000
    0   66    5      195.10001        0.00000      195.10001        0.00000
    0   66    6      304.70001        0.00000      304.70001        0.00000
    0   66    7      671.90002        0.00000      671.90002        0.00000
    0   66    8      262.79999        0.00000      262.79999        0.00000
    0   66    9       65.50000        0.00000       65.50000        0.00000
    0   66   10      270.70001        0.00000      270.70001        0.00000
    0   66   11      187.89999        0.00000      187.89999        0.00000
    0   66   12      557.59998        0.00000      557.59998        0.00000
    0   66   13      281.50000        0.00000      281.50000        0.00000
    0   66   14      160.00000        0.00000      160.00000        0.00000
    0   66   15      835.59998        0.00000      835.59998        0.00000
    0   66   16      375.39999        0.00000      375.39999        0.00000
    0   66   17      102.60000        0.00000      102.60000        0.00000
    0   66   18      141.70000        0.00000      141.70000        0.00000
    0   66   19      112.70000        0.00000      112.70000        0.00000
    0   66   20       66.40000        0.00000       66.40000        0.00000
    0   66   21      134.10001        0.00000      134.10001        0.00000
    0   66   22      470.79999        0.00000      470.79999        0.00000
    0   66   23       49.20000        0.00000       49.20000        0.00000
    0   66   24       88.90000        0.00000       88.90000        0.00000
    0   66   25      273.20001        0.00000      273.20001        0.00000
    0   66   26      326.50000        0.00000      326.50000        0.00000
    0   66   27       94.70000        0.00000       94.70000        0.00000
    0   66   28      393.60001        0.00000      393.60001        0.00000
    0   66   29      608.00000        0.00000      608.00000        0.00000
    0   66   30      114.70000        0.00000      114.70000        0.00000
    0   66   31      371.89999        0.00000      371.89999        0.00000
    0   66   32       54.10000        0.00000       54.10000        0.00000
    0   66   33       60.50000        0.00000       60.50000        0.00000
    0   66   34       75.40000        0.00000       75.40000        0.00000
    0   67    1      493.20001        0.00000      493.20001        0.00000
    0   67    2      371.50000        0.00000      371.50000        0.00000
    0   67    3      308.60001        0.00000      308.60001        0.00000
    0   67    4      241.20000        0.00000      241.20000        0.00000
    0   67    5      404.29999        0.00000      404.29999        0.00000
    0   67    6      290.89999        0.00000      290.89999        0.00000
    0   67    7       75.10000        0.00000       75.10000        0.00000
    0   67    8      426.70001        0.00000      426.70001        0.00000
    0   67    9      156.50000        0.00000      156.50000        0.00000
    0   67   10      149.60001        0.00000      149.60001        0.00000
    0   67   11       55.00000        0.00000       55.00000        0.00000
    0   67   12      407.00000        0.00000      407.00000        0.00000
    0   67   13      576.40002        0.00000      576.40002        0.00000
    0   67   14      598.90002        0.00000      598.90002        0.00000
    0   67   15      871.20001        0.00000      871.20001        0.00000
    0   67   16      270.89999        0.00000      270.89999        0.00000
    0   67   17       79.40000        0.00000       79.40000        0.00000
    0   67   18      521.70001        0.00000      521.70001        0.00000
    0   67   19      231.60001        0.00000      231.60001        0.00000
    0   67   20       75.20000        0.00000       75.20000        0.00000
    0   67   21      636.70001        0.00000      636.70001        0.00000
    0   67   22       79.00000        0.00000       79.00000        0.00000
    0   67   23      560.00000        0.00000      560.00000        0.00000
    0   67   24      240.80000        0.00000      240.80000        0.00000
    0   67   25      188.70000        0.00000      188.70000        0.00000
    0   67   26      533.50000        0.00000      533.50000        0.00000
    0   67   27       71.60000        0.00000       71.60000        0.00000
    0   67   28      501.20001        0.00000      501.20001        0.00000
    0   67   29      463.10001        0.00000      463.10001        0.00000
    0   67   30      663.79999        0.00000      663.79999        0.00000
    0   67   31       56.00000        0.00000       56.00000        0.00000
    0   67   32      103.00000        0.00000      103.00000        0.00000
    0   68    6       48.80000        0.00000       48.80000        0.00000
    0   68    7      197.70000        0.00000      197.70000        0.00000
    0   68    8      204.89999        0.00000      204.89999        0.00000
    0   68    9      305.79999        0.00000      305.79999        0.00000
    0   68   10      237.30000        0.00000      237.30000        0.00000
    0   68   11      284.39999        0.00000      284.39999        0.00000
    0   68   12      133.10001        0.00000      133.10001        0.00000
    0   68   13       80.00000        0.00000       80.00000        0.00000
    0   68   14      374.60001        0.00000      374.60001        0.00000
    0   68   15       91.20000        0.00000       91.20000        0.00000
    0   68   16       83.70000        0.00000       83.70000        0.00000
    0   68   17       90.30000        0.00000       90.30000        0.00000
    0   68   18      460.50000        0.00000      460.50000        0.00000
    0   68   19      155.70000        0.00000      155.70000        0.00000
    0   68   20      588.29999        0.00000      588.29999        0.00000
    0   68   21      121.50000        0.00000      121.50000        0.00000
    0   68   22      278.20001        0.00000      278.20001        0.00000
    0   68   23      105.90000        0.00000      105.90000        0.00000
    0   68   24      200.20000        0.00000      200.20000        0.00000
    0   68   25       73.40000        0.00000       73.40000        0.00000
    0   68   26      686.90002        0.00000      686.90002        0.00000
    0   68   27       58.70000        0.00000       58.70000        0.00000
    0   68   28      534.59998        0.00000      534.59998        0.00000
    0   68   29      214.80000        0.00000      214.80000        0.00000
    0   68   30      532.59998        0.00000      532.59998        0.00000
    0   69   25       71.20000        0.00000       71.20000        0.00000
    0   69   26       59.90000        0.00000       59.90000        0.00000
    0   69   27      163.39999        0.00000      163.39999        0.00000
    1    0    1      154.80000        0.00000      154.80000        0.00000
    1    0    2      515.29999        0.00000      515.29999        0.00000
    1    0    3     1224.90002        0.00000     1224.90002        0.00000
    1    0    4      873.09998        0.00000      873.09998        0.00000
    1    0    5      131.00000        0.00000      131.00000        0.00000
    1    0    6       79.60000        0.00000       79.60000        0.00000
    1    0    7      324.89999        0.00000      324.89999        0.00000
    1    0    8      119.30000        0.00000      119.30000        0.00000
    1    0    9      751.09998        0.00000      751.09998        0.00000
    1    0   10     1019.20001        0.00000     1019.20001        0.00000
    1    0   11      281.50000        0.00000      281.50000        0.00000
    1    0   12     2164.80005        0.00000     2164.80005        0.00000
    1    0   13     2033.40002        0.00000     2033.40002        0.00000
    1    0   14     1024.59998        0.00000     1024.59998        0.00000
    1    0   15      217.60001        0.00000      217.60001        0.00000
    1    0   16      826.59998        0.00000      826.59998        0.00000
    1    0   17     2371.89990        0.00000     2371.89990        0.00000
    1    0   18      763.40002        0.00000      763.40002        0.00000
    1    0   19     1026.00000        0.00000     1026.00000        0.00000
    1    0   20     2194.80005        0.00000     2194.80005        0.00000
    1    0   21      997.40002        0.00000      997.40002        0.00000
    1    0   22      555.90002        0.00000      555.90002        0.00000
    1    0   23      275.29999        0.00000      275.29999        0.00000
    1    0   24      668.20001        0.00000      668.20001        0.00000
    1    0   25      637.40002        0.00000      637.40002        0.00000
    1    0   26       35.50000        0.00000       35.50000        0.00000
    1    0   27      273.79999        0.00000      273.79999        0.00000
    1    0   28      276.20001        0.00000      276.20001        0.00000
    1    0   29      878.09998        0.00000      878.09998        0.00000
    1    0   30     1403.69995        0.00000     1403.69995        0.00000
    1    0   31      423.10001        0.00000      423.10001        0.00000
    1    0   32      171.80000        0.00000      171.80000        0.00000
    1    0   33      266.60001        0.00000      266.60001        0.00000
    1    0   34      849.29999        0.00000      849.29999        0.00000
    1    0   35      344.10001        0.00000      344.10001        0.00000
    1    0   36     1160.00000        0.00000     1160.00000        0.00000
    1    0   37      509.29999        0.00000      509.29999        0.00000
    1    0   38      175.50000        0.00000      175.50000        0.00000
    1    0   39      178.10001        0.00000      178.10001        0.00000
    1    0   40     1285.09998        0.00000     1285.09998        0.00000
    1    0   41      237.60001        0.00000      237.60001        0.00000
    1    0   42      322.79999        0.00000      322.79999        0.00000
    1    0   43     2146.89990        0.00000     2146.89990        0.00000
    1    0   44      916.40002        0.00000      916.40002        0.00000
    1    0   45      780.59998        0.00000      780.59998        0.00000
    1    0   46      171.89999        0.00000      171.89999        0.00000
    1    0   47      181.30000        0.00000      181.30000        0.00000
    1    0   48      166.89999        0.00000      166.89999        0.00000
    1    0   49       75.10000        0.00000       75.10000        0.00000
    1    0   50     1071.19995        0.00000     1071.19995        0.00000
    1    0   51      469.29999        0.00000      469.29999        0.00000
    1    0   52      843.90002        0.00000      843.90002        0.00000
    1    0   53     1662.80005        0.00000     1662.80005        0.00000
    1    0   54       62.10000        0.00000       62.10000        0.00000
    1    0   55       64.80000        0.00000       64.80000        0.00000
    1    0   56      521.00000        0.00000      521.00000        0.00000
    1    0   57      538.40002        0.00000      538.40002        0.00000
    1    0   58      638.59998        0.00000      638.59998        0.00000
    1    0   59      315.60001        0.00000      315.60001        0.00000
    1    0   60      973.90002        0.00000      973.90002        0.00000
    1    0   61      215.80000        0.00000      215.80000        0.00000
    1    0   62      322.50000        0.00000      322.50000        0.00000
    1    0   63      595.70001        0.00000      595.70001        0.00000
    1    0   64       39.80000        0.00000       39.80000        0.00000
    1    0   65      187.70000        0.00000      187.70000        0.00000
    1    0   66       83.90000        0.00000       83.90000        0.00000
    1    0   67      588.20001        0.00000      588.20001        0.00000
    1    0   68      232.30000        0.00000      232.30000        0.00000
    1    0   69      509.39999        0.00000      509.39999        0.00000
    1    0   70      591.50000        0.00000      591.50000        0.00000
    1    0   71      290.89999        0.00000      290.89999        0.00000
    1    0   72      281.10001        0.00000      281.10001        0.00000
    1    0   73      183.10001        0.00000      183.10001        0.00000
    1    0   74      242.39999        0.00000      242.39999        0.00000
    1    0   75      327.50000        0.00000      327.50000        0.00000
    1    1    2      592.70001        8.69750      619.00000        8.69750
    1    1    3      595.79999        5.72762      608.79999        5.72762
    1    1    4     1206.00000        7.99038     1243.59998        7.99038
    1    1    5      398.20001        3.81841      407.50000        3.81841
    1    1    6      387.70001        5.37406      421.20001        5.37406
    1    1    7     1264.19995        9.05105     1288.09998        9.05105
    1    1    8     1753.30005       11.59666     1748.50000       11.59666
    1    1    9      792.59998        5.44477      805.29999        5.44477
    1    1   10     1568.00000        9.97030     1590.69995        9.97030
    1    1   11     1347.69995        8.62679     1357.59998        8.62679
    1    1   12      539.09998        4.66695      561.50000        4.66695
    1    1   14      891.70001        5.93975      916.79999        5.93975
    1    1   15      752.50000       12.79876      824.90002       12.79876
    1    1   16      924.90002        6.29331      979.20001        6.29331
    1    1   17     1562.59998       14.42512     1470.69995       14.42512
    1    1   18      620.79999        5.37406      593.59998        5.37406
    1    1   19      299.60001        7.56611      309.10001        7.56611
    1    1   20      590.59998        5.65691      628.50000        5.65691
    1    1   21      432.89999        9.61674      322.20001        9.61674
    1    1   22     1131.59998        7.35398     1101.19995        7.35398
    1    1   23      376.89999       12.51591      282.00000       12.51591
    1    1   24     1163.00000        7.63683     1151.80005        7.63683
    1    1   25      443.29999        7.28327      448.29999        7.28327
    1    1   26      711.20001        8.06109      655.00000        8.06109
    1    1   27      996.40002        7.07114      989.09998        7.07114
    1    1   28      955.29999        6.85900      897.70001        6.85900
    1    1   29      304.50000       10.18244      352.20001       10.18244
    1    1   30      781.50000        6.71758      815.09998        6.71758
    1    1   31       93.70000       29.69877      123.70000       29.69877
    1    1   32      457.29999        8.41465      458.89999        8.41465
    1    1   33      257.10001       14.99081      223.60001       14.99081
    1    1   34      473.70001        8.27323      475.50000        8.27323
    1    1   35      179.30000       25.59751      116.90000       25.59751
    1    1   36      901.50000        7.21256      895.90002        7.21256
    1    1   37      852.00000        7.28327      873.70001        7.28327
    1    1   38      916.09998        7.70754      967.50000        7.70754
    1    1   39      895.00000        7.42469      923.20001        7.42469
    1    1   40      955.79999        7.56611      929.59998        7.56611
    1    1   41     3009.50000       18.31424     3002.39990       18.31424
    1    1   42     1356.19995        9.26319     1414.90002        9.26319
    1    1   43     1070.80005        8.06109     1079.59998        8.06109
    1    1   44     1370.80005        9.26319     1384.19995        9.26319
    1    1   45      965.00000        7.91967      933.79999        7.91967
    1    1   46      486.79999       10.39457      480.50000       10.39457
    1    1   47      541.29999       10.04101      511.20001       10.04101
    1    1   48      444.70001       11.73809      440.00000       11.73809
    1    1   49      925.00000        8.27323      961.79999        8.27323
    1    1   50      683.09998        8.83892      711.00000        8.83892
    1    1   51      714.00000        8.83892      742.90002        8.83892
    1    1   52      900.90002        8.48536      863.59998        8.48536
    1    1   53      598.20001        9.68746      632.70001        9.68746
    1    1   54      296.10001       18.03139      288.29999       18.03139
    1    1   55      425.20001       13.22302      368.29999       13.22302
    1    1   56      840.09998        8.34394      813.70001        8.34394
    1    1   57      251.70000       22.06194      202.00000       22.06194
    1    1   58      198.80000       23.33475      220.30000       23.33475
    1    1   59      288.79999       15.76863      325.00000       15.76863
    1    1   60      900.09998        7.99038      840.40002        7.99038
    1    1   61      383.39999       13.01089      342.29999       13.01089
    1    1   62      420.79999       11.10168      429.20001       11.10168
    1    1   63      364.79999       12.58662      363.50000       12.58662
    1    1   64      292.50000       14.35440      320.20001       14.35440
    1    1   65      440.70001       10.11172      471.00000       10.11172
    1    1   66      227.70000       17.96068      250.60001       17.96068
    1    1   67      101.50000       28.99166      191.30000       28.99166
    1    1   68      219.89999       18.03139      235.89999       18.03139
    1    1   69      387.70001       11.24310      375.39999       11.24310
    1    1   70      419.29999       10.46528      411.70001       10.46528
    1    1   71      192.50000       20.22345      249.80000       20.22345
    1    1   72      634.90002        8.27323      589.90002        8.27323
    1    1   73      293.89999       15.27365      323.70001       15.27365
    1    1   74      301.29999       25.03182      234.60001       25.03182
    1    1   75      252.50000       45.18456      140.70000       45.18456
    1    2    0      332.79999        0.00000      332.79999        0.00000
    1    2    1     1010.29999        7.07114      996.09998        7.07114
    1    2    2      188.50000        4.38410      200.50000        4.38410
    1    2    3      852.00000        6.01047      838.59998        6.01047
    1    2    4     1892.40002       11.73809     1870.00000       11.73809
    1    2    5     1941.40002       12.30378     1995.80005       12.30378
    1    2    6     1112.50000        7.28327     1082.90002        7.28327
    1    2    7      840.20001        5.79833      814.70001        5.79833
    1    2    8      475.60001        4.10126      464.60001        4.10126
    1    2    9     1371.00000       12.09164     1514.19995       12.09164
    1    2   10      582.59998        5.65691      648.20001        5.65691
    1    2   11      966.00000        6.29331      928.40002        6.29331
    1    2   12      796.20001        5.65691      810.40002        5.65691
    1    2   13      746.40002        5.51549      788.50000        5.51549
    1    2   14      711.40002        5.37406      687.29999        5.37406
    1    2   15      348.39999        6.50544      306.00000        6.50544
    1    2   16      569.20001        5.58620      608.00000        5.58620
    1    2   17     1206.90002        7.77825     1250.00000        7.77825
    1    2   18     1037.59998        6.85900     1061.50000        6.85900
    1    2   19     1167.59998        8.55607     1077.80005        8.55607
    1    2   20      326.70001        7.35398      359.79999        7.35398
    1    2   21      909.29999        6.36402      888.70001        6.36402
    1    2   23      464.29999        7.21256      518.50000        7.21256
    1    2   24     1034.30005        7.14185     1061.00000        7.14185
    1    2   25     1138.19995        7.56611     1136.50000        7.56611
    1    2   26      978.40002        7.00042     1019.70001        7.00042
    1    2   27     1147.00000        7.70754     1168.09998        7.70754
    1    2   28      203.80000       23.75901       86.50000       23.75901
    1    2   29      633.20001        6.71758      625.29999        6.71758
    1    2   30      507.79999        7.77825      545.09998        7.77825
    1    2   31      513.59998        7.56611      537.29999        7.56611
    1    2   32      768.40002        7.14185      812.00000        7.14185
    1    2   33      468.50000       10.74813      578.50000       10.74813
    1    2   34     1237.50000        8.27323     1225.80005        8.27323
    1    2   35     1128.50000        7.91967     1166.00000        7.91967
    1    2   36      155.80000       26.94102      126.30000       26.94102
    1    2   37     1680.30005       10.60670     1687.40002       10.60670
    1    2   38      622.59998        7.63683      646.70001        7.63683
    1    2   39      184.60001       20.85985      192.70000       20.85985
    1    2   40      335.89999       12.02093      354.39999       12.02093
    1    2   41      930.00000        7.56611      977.79999        7.56611
    1    2   42     1436.30005        9.47532     1441.50000        9.47532
    1    2   43      538.79999        8.83892      558.90002        8.83892
    1    2   44     1149.09998        8.27323     1156.09998        8.27323
    1    2   45     1457.00000        9.75817     1507.59998        9.75817
    1    2   46      552.79999        9.40461      553.50000        9.40461
    1    2   47      361.60001       13.22302      379.70001       13.22302
    1    2   48      596.29999        9.54603      574.50000        9.54603
    1    2   49     1179.09998        8.62679     1139.90002        8.62679
    1    2   50      743.90002        8.76821      692.29999        8.76821
    1    2   51      678.09998        9.26319      631.90002        9.26319
    1    2   52     1013.09998        8.48536     1019.90002        8.48536
    1    2   53      126.10000       36.20422       80.20000       36.20422
    1    2   54      973.29999        8.41465     1023.79999        8.41465
    1    2   55      489.20001       11.31382      461.89999       11.31382
    1    2   56      264.50000       19.94060      240.50000       19.94060
    1    2   57      413.29999       11.95022      461.00000       11.95022
    1    2   58      320.50000       14.92010      347.00000       14.92010
    1    2   59      761.00000        8.27323      740.29999        8.27323
    1    2   60      471.70001       10.67741      462.20001       10.67741
    1    2   61      331.20001       14.00085      337.29999       14.00085
    1    2   62      562.09998       10.18244      488.29999       10.18244
    1    2   63      321.79999       13.71800      347.20001       13.71800
    1    2   64      908.90002        7.84896      884.00000        7.84896
    1    2   65      324.70001       14.07156      297.79999       14.07156
    1    2   66      269.70001       15.41508      293.79999       15.41508
    1    2   67      513.20001        9.47532      475.39999        9.47532
    1    2   68      603.70001        8.20252      621.50000        8.20252
    1    2   69      376.00000       11.95022      344.50000       11.95022
    1    2   70      441.00000        9.97030      429.89999        9.97030
    1    2   71      461.50000        9.97030      453.00000        9.97030
    1    2   72      353.20001       11.66737      383.00000       11.66737
    1    2   73      648.70001        9.47532      653.79999        9.47532
    1    2   74      423.39999       15.76863      453.29999       15.76863
    1    2   75      243.60001       30.90086      267.10001       30.90086
    1    3    0      747.59998        0.00000      747.59998        0.00000
    1    3    1     1161.69995        8.98034     1190.40002        8.98034
    1    3    2     1145.19995        7.14185     1110.69995        7.14185
    1    3    3      808.59998        5.37406      827.09998        5.37406
    1    3    4      225.80000        5.30335      287.50000        5.30335
    1    3    5      760.09998       11.10168      819.90002       11.10168
    1    3    6      882.59998        6.08118      922.40002        6.08118
    1    3    7      549.79999        4.52553      581.50000        4.52553
    1    3    8      915.29999        6.08118      921.50000        6.08118
    1    3    9     1032.80005        6.71758      961.79999        6.71758
    1    3   10     1669.80005       10.74813     1725.40002       10.74813
    1    3   11      989.29999        8.06109      880.20001        8.06109
    1    3   12      818.40002        5.51549      839.70001        5.51549
    1    3   13     1147.90002        7.14185     1129.90002        7.14185
    1    3   14      257.79999        9.68746      317.89999        9.68746
    1    3   15     1165.19995        7.28327     1134.30005        7.28327
    1    3   16      918.29999        6.22260      923.40002        6.22260
    1    3   17      815.20001        5.79833      806.50000        5.79833
    1    3   18     1742.40002       10.67741     1726.90002       10.67741
    1    3   19      878.00000        6.29331      930.40002        6.29331
    1    3   20     1192.30005        7.77825     1133.80005        7.77825
    1    3   21     1246.00000        8.13181     1292.80005        8.13181
    1    3   22      867.79999        6.36402      894.79999        6.36402
    1    3   23      846.70001        7.99038      785.09998        7.99038
    1    3   24      474.10001        6.85900      488.79999        6.85900
    1    3   26      725.70001        6.64687      773.50000        6.64687
    1    3   27      983.00000        6.92971      943.50000        6.92971
    1    3   28      554.00000        7.00042      543.40002        7.00042
    1    3   29     1101.19995        7.63683     1140.90002        7.63683
    1    3   30      254.20000       25.45609       96.80000       25.45609
    1    3   31      642.29999        7.42469      592.00000        7.42469
    1    3   32      442.70001        8.62679      439.50000        8.62679
    1    3   33      702.29999        6.85900      750.79999        6.85900
    1    3   34     1064.30005        7.56611     1069.40002        7.56611
    1    3   35      337.10001       10.81884      359.50000       10.81884
    1    3   36     1260.69995        8.55607     1309.69995        8.55607
    1    3   37     1574.69995        9.89959     1518.19995        9.89959
    1    3   38     1363.09998        9.54603     1289.30005        9.54603
    1    3   39      680.20001        9.19248      743.00000        9.19248
    1    3   40       63.20000       26.87032      160.00000       26.87032
    1    3   41      468.89999        9.97030      421.10001        9.97030
    1    3   42      875.50000        7.56611      859.59998        7.56611
    1    3   43      953.40002        7.77825      931.90002        7.77825
    1    3   44      451.60001       10.74813      418.50000       10.74813
    1    3   45     1410.30005        9.33390     1386.69995        9.33390
    1    3   46      726.59998        8.20252      731.79999        8.20252
    1    3   47      811.00000        8.20252      801.50000        8.20252
    1    3   48      754.29999        9.68746      682.79999        9.68746
    1    3   49     1379.40002        9.47532     1381.90002        9.47532
    1    3   50      900.40002        8.55607      844.09998        8.55607
    1    3   51     1665.30005       10.74813     1634.09998       10.74813
    1    3   52     1094.59998        8.55607     1106.90002        8.55607
    1    3   53      324.39999       16.19290      305.39999       16.19290
    1    3   54      501.39999       10.67741      504.79999       10.67741
    1    3   55      476.10001       11.17239      476.79999       11.17239
    1    3   56      317.00000       16.54646      292.89999       16.54646
    1    3   57      646.00000        8.98034      657.40002        8.98034
    1    3   58      649.20001        8.83892      701.90002        8.83892
    1    3   59      533.00000       10.04101      519.29999       10.04101
    1    3   60     1148.40002        8.55607     1148.40002        8.55607
    1    3   61      495.79999       10.18244      489.29999       10.18244
    1    3   62      685.90002        8.34394      679.09998        8.34394
    1    3   63      135.50000       34.36572      107.00000       34.36572
    1    3   64      357.89999       13.43516      320.79999       13.43516
    1    3   65      236.00000       19.44562      215.20000       19.44562
    1    3   66      188.80000       20.08203      266.39999       20.08203
    1    3   67      775.50000        7.84896      749.20001        7.84896
    1    3   68      490.20001        9.40461      497.50000        9.40461
    1    3   69      326.39999       12.58662      345.70001       12.58662
    1    3   70      242.10001       15.41508      296.29999       15.41508
    1    3   71      653.70001        7.91967      665.09998        7.91967
    1    3   72      195.60001       20.57701      210.80000       20.57701
    1    3   73      167.80000       34.86070      151.30000       34.86070
    1    3   74      122.10000       39.31551       77.70000       39.31551
    1    3   75      162.00000       45.25527      114.30000       45.25527
    1    4    0      177.39999        0.00000      177.39999        0.00000
    1    4    1      859.79999        7.56611      787.29999        7.56611
    1    4    2      653.90002        5.23264      606.50000        5.23264
    1    4    3     1057.69995        7.28327     1056.69995        7.28327
    1    4    4      270.89999        5.51549      327.70001        5.51549
    1    4    5      279.00000        5.58620      230.80000        5.58620
    1    4    6     1360.59998        8.41465     1389.00000        8.41465
    1    4    7      742.50000        4.94979      718.20001        4.94979
    1    4    8     1393.30005        8.34394     1317.30005        8.34394
    1    4    9     1100.30005        6.78829     1072.19995        6.78829
    1    4   10     1251.59998        8.27323     1166.00000        8.27323
    1    4   11      827.09998        5.51549      811.29999        5.51549
    1    4   12     1030.40002        7.35398      962.20001        7.35398
    1    4   13      767.90002        7.07114      700.00000        7.07114
    1    4   14     1001.29999        7.70754      931.00000        7.70754
    1    4   15       66.20000       18.80922      134.80000       18.80922
    1    4   16     1500.00000        9.40461     1537.80005        9.40461
    1    4   17      720.09998        5.58620      743.90002        5.58620
    1    4   18      943.00000        6.50544      985.40002        6.50544
    1    4   19      605.50000        6.22260      555.09998        6.22260
    1    4   20      139.70000       14.49583      205.39999       14.49583
    1    4   21     1815.90002       11.17239     1829.09998       11.17239
    1    4   22     1093.00000        7.28327     1089.30005        7.28327
    1    4   23      944.40002        7.00042      998.90002        7.00042
    1    4   24      239.00000       11.87951      234.70000       11.87951
    1    4   25     1507.59998        9.61674     1549.09998        9.61674
    1    4   26      519.29999        7.21256      557.09998        7.21256
    1    4   27     1243.59998        8.27323     1295.50000        8.27323
    1    4   28      393.70001        8.20252      433.60001        8.20252
    1    4   29     1015.20001        7.28327     1041.00000        7.28327
    1    4   30      858.70001        7.00042      826.79999        7.00042
    1    4   31      395.29999       17.46571      469.50000       17.46571
    1    4   32      637.79999        8.83892      574.29999        8.83892
    1    4   33      718.79999        7.28327      772.00000        7.28327
    1    4   34      569.70001       10.18244      707.79999       10.18244
    1    4   35      612.40002        7.42469      608.09998        7.42469
    1    4   36     1188.90002        8.06109     1149.59998        8.06109
    1    4   37      536.29999        8.48536      578.59998        8.48536
    1    4   38      460.60001        9.40461      428.39999        9.40461
    1    4   39     1037.59998        7.70754     1046.69995        7.70754
    1    4   40      587.00000        8.06109      634.40002        8.06109
    1    4   41     1566.80005       10.11172     1588.59998       10.11172
    1    4   42      672.00000        7.91967      634.59998        7.91967
    1    4   43      107.30000       32.95149       71.70000       32.95149
    1    4   44      999.29999        7.84896      981.59998        7.84896
    1    4   45     1206.80005        8.48536     1153.00000        8.48536
    1    4   46      754.00000        8.06109      759.70001        8.06109
    1    4   47      824.90002        8.13181      850.59998        8.13181
    1    4   48      776.90002        8.27323      762.79999        8.27323
    1    4   49     1329.59998        9.26319     1319.09998        9.26319
    1    4   50     1139.40002        8.69750     1165.00000        8.69750
    1    4   51      332.79999       15.41508      336.50000       15.41508
    1    4   52      499.89999       10.67741      524.20001       10.67741
    1    4   53     1110.40002        8.55607     1109.50000        8.55607
    1    4   54      429.60001       12.23306      428.10001       12.23306
    1    4   55     1117.40002        8.62679     1145.69995        8.62679
    1    4   56     1209.59998        8.76821     1190.50000        8.76821
    1    4   57      674.00000        8.90963      659.00000        8.90963
    1    4   58      832.70001        8.27323      847.90002        8.27323
    1    4   59      712.59998        8.34394      739.00000        8.34394
    1    4   60      607.00000        8.98034      617.00000        8.98034
    1    4   61      839.70001        7.99038      856.90002        7.99038
    1    4   62      114.40000       33.02221      155.30000       33.02221
    1    4   63     1003.00000        8.13181     1042.50000        8.13181
    1    4   64      152.39999       32.17367       94.30000       32.17367
    1    4   65      623.50000        8.48536      628.90002        8.48536
    1    4   66      437.50000       10.96026      417.50000       10.96026
    1    4   67      441.10001       10.60670      430.39999       10.60670
    1    4   68      464.00000        9.82888      481.50000        9.82888
    1    4   69      312.00000       13.57658      297.39999       13.57658
    1    4   70      419.79999       10.39457      410.79999       10.39457
    1    4   71      300.10001       14.84939      274.60001       14.84939
    1    4   72      277.39999       16.26361      276.50000       16.26361
    1    4   73      811.09998       10.25315      797.59998       10.25315
    1    4   74      322.29999       21.21341      303.70001       21.21341
    1    4   75      245.20000       28.92095      289.10001       28.92095
    1    5    0     1281.19995        0.00000     1281.19995        0.00000
    1    5    1     1947.59998       13.15231     1963.80005       13.15231
    1    5    2      377.10001        5.65691      320.29999        5.65691
    1    5    3      527.00000        4.66695      545.90002        4.66695
    1    5    4     1428.69995        8.76821     1454.00000        8.76821
    1    5    5     1147.40002        7.14185     1154.00000        7.14185
    1    5    6      720.29999        4.94979      712.29999        4.94979
    1    5    7      757.90002        5.16193      783.40002        5.16193
    1    5    8      344.79999        4.73766      341.00000        4.73766
    1    5    9     1192.69995        7.35398     1161.69995        7.35398
    1    5   10     1230.19995        7.49540     1176.69995        7.49540
    1    5   11      407.50000        5.51549      392.29999        5.51549
    1    5   12      641.09998        5.02051      638.40002        5.02051
    1    5   13     1201.09998        7.56611     1197.30005        7.56611
    1    5   14     1589.50000        9.89959     1645.09998        9.89959
    1    5   15     1198.09998        7.49540     1150.90002        7.49540
    1    5   17      686.29999        9.82888      627.79999        9.82888
    1    5   18      371.79999        6.71758      377.79999        6.71758
    1    5   19      816.00000        6.08118      842.50000        6.08118
    1    5   21      573.40002        6.01047      552.09998        6.01047
    1    5   22      404.50000        7.49540      354.79999        7.49540
    1    5   23      978.79999        7.49540      921.29999        7.49540
    1    5   24      547.20001        6.36402      596.09998        6.36402
    1    5   25      933.50000        9.89959     1055.19995        9.89959
    1    5   26      445.20001        7.56611      446.20001        7.56611
    1    5   27      411.89999        8.06109      409.79999        8.06109
    1    5   28      348.29999       10.25315      288.29999       10.25315
    1    5   29     1006.79999        7.63683      942.40002        7.63683
    1    5   30      950.29999        7.07114      955.00000        7.07114
    1    5   31      482.60001        7.77825      508.70001        7.77825
    1    5   32      335.60001       10.46528      337.20001       10.46528
    1    5   33      147.00000       22.91048      150.60001       22.91048
    1    5   34     1575.00000       10.39457     1492.90002       10.39457
    1    5   35      867.20001        7.07114      842.70001        7.07114
    1    5   36     1135.59998        7.84896     1118.69995        7.84896
    1    5   37      878.29999        7.21256      841.40002        7.21256
    1    5   38      789.29999        7.35398      817.29999        7.35398
    1    5   39     1617.90002       10.39457     1653.30005       10.39457
    1    5   40      567.29999        8.27323      559.59998        8.27323
    1    5   41      482.10001        8.98034      536.00000        8.98034
    1    5   42       84.60000       33.72932       92.50000       33.72932
    1    5   43      643.20001        8.06109      678.00000        8.06109
    1    5   44      731.50000        7.84896      765.79999        7.84896
    1    5   45      627.29999        8.41465      662.00000        8.41465
    1    5   46      159.00000       32.88078      105.30000       32.88078
    1    5   47      710.70001        8.41465      710.40002        8.41465
    1    5   48     1003.79999        8.27323     1053.30005        8.27323
    1    5   49      991.79999        8.27323      949.00000        8.27323
    1    5   50      521.79999       11.03097      466.10001       11.03097
    1    5   51     1227.19995        8.90963     1220.59998        8.90963
    1    5   52      462.50000       11.45524      477.20001       11.45524
    1    5   53     1241.19995        9.05105     1278.50000        9.05105
    1    5   54      348.70001       15.76863      308.10001       15.76863
    1    5   55      579.59998        9.82888      633.70001        9.82888
    1    5   56       91.50000       33.72932      166.10001       33.72932
    1    5   57       66.70000       34.01216      105.90000       34.01216
    1    5   58      125.10000       31.25442      193.60001       31.25442
    1    5   59      256.39999       22.20337      187.80000       22.20337
    1    5   60      607.09998        9.19248      559.59998        9.19248
    1    5   61      402.70001       12.94018      336.79999       12.94018
    1    5   62      404.50000       11.80880      411.20001       11.80880
    1    5   63      625.59998        8.69750      618.79999        8.69750
    1    5   64      243.50000       17.46571      260.79999       17.46571
    1    5   65      819.40002        7.91967      825.50000        7.91967
    1    5   66      682.00000        8.20252      681.79999        8.20252
    1    5   67      142.00000       30.33517      147.10001       30.33517
    1    5   68       87.00000       33.44647       87.60000       33.44647
    1    5   69      530.79999        8.69750      544.40002        8.69750
    1    5   70      166.10001       29.48664      107.30000       29.48664
    1    5   71      401.50000       10.46528      454.60001       10.46528
    1    5   72      489.79999       10.18244      487.79999       10.18244
    1    5   73      183.20000       23.82973      253.80000       23.82973
    1    5   74      172.20000       30.33517      211.60001       30.33517
    1    5   75      358.89999       22.55692      302.29999       22.55692
    1    6    0      576.20001        0.00000      576.20001        0.00000
    1    6    1     1885.59998       11.66737     1956.00000       11.66737
    1    6    2      993.29999        6.22260      977.29999        6.22260
    1    6    3     1009.29999        7.21256     1036.19995        7.21256
    1    6    4      996.90002        6.36402     1005.90002        6.36402
    1    6    5      348.70001        6.78829      394.89999        6.78829
    1    6    6     1218.00000        7.63683     1249.19995        7.63683
    1    6    7     2785.39990       16.47575     2680.00000       16.47575
    1    6    8      431.20001        6.78829      507.20001        6.78829
    1    6    9      392.39999        5.58620      353.00000        5.58620
    1    6   10     1007.40002        6.50544     1031.40002        6.50544
    1    6   11      479.00000       12.58662      405.70001       12.58662
    1    6   12      496.29999        5.44477      478.79999        5.44477
    1    6   13     1420.59998        8.76821     1408.19995        8.76821
    1    6   14     1962.09998       11.73809     1902.19995       11.73809
    1    6   15     1904.00000       11.52595     1874.40002       11.52595
    1    6   16      319.79999        8.90963      239.30000        8.90963
    1    6   17      552.90002        6.29331      615.20001        6.29331
    1    6   18      985.70001        6.78829     1027.50000        6.78829
    1    6   19     1649.09998       10.32386     1702.69995       10.32386
    1    6   20      667.00000        5.93975      657.09998        5.93975
    1    6   21     1521.09998        9.33390     1457.40002        9.33390
    1    6   22     1903.50000       11.59666     1885.30005       11.59666
    1    6   23      724.90002        6.50544      775.09998        6.50544
    1    6   24      410.79999        7.84896      468.60001        7.84896
    1    6   25      521.79999        7.00042      494.29999        7.00042
    1    6   26      248.39999       11.73809      293.70001       11.73809
    1    6   27      622.29999        6.92971      570.59998        6.92971
    1    6   28      708.09998        6.57616      722.20001        6.57616
    1    6   29     1317.69995        8.69750     1356.50000        8.69750
    1    6   30      723.20001        7.07114      679.79999        7.07114
    1    6   31     1007.79999        7.28327     1005.79999        7.28327
    1    6   32      681.20001        6.85900      680.50000        6.85900
    1    6   33      903.50000        6.92971      876.59998        6.92971
    1    6   34     1121.40002        7.77825     1102.09998        7.77825
    1    6   35     1466.59998        9.97030     1543.30005        9.97030
    1    6   36     1303.19995        8.62679     1284.69995        8.62679
    1    6   37     1303.19995        8.62679     1292.40002        8.62679
    1    6   38      446.50000        9.54603      432.50000        9.54603
    1    6   39     1208.90002        8.34394     1227.80005        8.34394
    1    6   40     1391.09998        9.05105     1351.40002        9.05105
    1    6   41      227.30000       18.03139      257.50000       18.03139
    1    6   42     2695.80005       16.40504     2685.10010       16.40504
    1    6   43     1430.00000        9.40461     1411.09998        9.40461
    1    6   44      717.00000        7.91967      759.00000        7.91967
    1    6   45      558.40002        9.26319      530.09998        9.26319
    1    6   46      731.40002        8.13181      779.40002        8.13181
    1    6   47      779.20001        8.27323      753.20001        8.27323
    1    6   48      785.90002        8.41465      770.90002        8.41465
    1    6   49      793.20001        8.34394      808.59998        8.34394
    1    6   50      948.50000        8.34394      934.40002        8.34394
    1    6   51      333.10001       14.92010      374.10001       14.92010
    1    6   52      686.50000        9.12177      738.20001        9.12177
    1    6   53      856.00000        8.41465      827.79999        8.41465
    1    6   54      491.79999       11.24310      456.50000       11.24310
    1    6   55      780.59998        8.41465      808.90002        8.41465
    1    6   56      184.70000       26.65818      190.50000       26.65818
    1    6   57      723.40002        8.55607      727.20001        8.55607
    1    6   58      588.00000        9.47532      566.09998        9.47532
    1    6   59      778.29999        8.48536      833.20001        8.48536
    1    6   60      209.00000       21.49625      222.80000       21.49625
    1    6   61      541.40002        9.33390      570.50000        9.33390
    1    6   62      170.89999       23.33475      230.80000       23.33475
    1    6   63      241.50000       21.42554      192.30000       21.42554
    1    6   64      553.09998        9.12177      550.29999        9.12177
    1    6   65      440.00000       10.74813      435.00000       10.74813
    1    6   66      614.09998        8.48536      624.59998        8.48536
    1    6   67      190.50000       20.64772      221.80000       20.64772
    1    6   68       94.00000       33.58789       88.00000       33.58789
    1    6   69      408.00000       10.53599      404.60001       10.53599
    1    6   70      344.60001       12.09164      367.89999       12.09164
    1    6   71      408.00000       10.96026      389.79999       10.96026
    1    6   72      437.70001       11.31382      409.00000       11.31382
    1    6   73      356.60001       14.21298      396.50000       14.21298
    1    6   74      350.29999       17.32428      383.00000       17.32428
    1    6   75      204.70000       43.34606      152.39999       43.34606
    1    7    0      696.40002        0.00000      696.40002        0.00000
    1    7    1     1021.09998        6.43473     1007.40002        6.43473
    1    7    2     1391.50000       19.16278     1484.80005       19.16278
    1    7    3     1494.59998        8.98034     1448.50000        8.98034
    1    7    5      545.90002        4.73766      519.20001        4.73766
    1    7    6     2026.09998       13.36445     1926.19995       13.36445
    1    7    7      539.59998        4.87908      531.70001        4.87908
    1    7    8      142.70000       10.81884      194.50000       10.81884
    1    7    9      480.29999        5.09122      467.00000        5.09122
    1    7   10     1452.90002        8.83892     1399.69995        8.83892
    1    7   11     1032.80005        6.64687     1011.79999        6.64687
    1    7   12     1092.09998        7.07114     1116.50000        7.07114
    1    7   13      418.50000       14.21298      362.00000       14.21298
    1    7   14      928.50000        6.29331      906.59998        6.29331
    1    7   15      634.40002        6.36402      697.59998        6.36402
    1    7   16      640.00000        5.79833      685.90002        5.79833
    1    7   17     1516.50000        9.61674     1575.00000        9.61674
    1    7   18      610.50000        5.86904      595.90002        5.86904
    1    7   19     2096.19995       13.01089     2168.50000       13.01089
    1    7   20      594.90002        8.55607      492.39999        8.55607
    1    7   21     1978.09998       12.30378     2041.19995       12.30378
    1    7   22      923.79999        6.64687      914.79999        6.64687
    1    7   23      883.79999        6.57616      883.40002        6.57616
    1    7   24      973.00000        7.00042      987.40002        7.00042
    1    7   25     1322.59998        8.48536     1299.40002        8.48536
    1    7   26      854.59998        6.71758      867.20001        6.71758
    1    7   27      253.39999       14.07156      212.20000       14.07156
    1    7   28      631.40002        7.42469      662.40002        7.42469
    1    7   29      864.00000        6.85900      869.90002        6.85900
    1    7   30     1770.80005       12.09164     1876.40002       12.09164
    1    7   31     1446.40002        9.19248     1413.90002        9.19248
    1    7   32      461.29999        8.55607      508.20001        8.55607
    1    7   33      752.59998        6.92971      764.79999        6.92971
    1    7   34      591.59998        7.42469      579.40002        7.42469
    1    7   35     1588.59998       10.11172     1600.19995       10.11172
    1    7   36      828.40002        7.14185      800.09998        7.14185
    1    7   37      809.20001        7.28327      862.59998        7.28327
    1    7   38     1034.69995        7.63683      983.59998        7.63683
    1    7   39      476.50000        8.90963      531.40002        8.90963
    1    7   40     1429.00000        9.47532     1477.80005        9.47532
    1    7   41     1201.40002        8.34394     1167.30005        8.34394
    1    7   42      969.40002        7.77825      957.70001        7.77825
    1    7   43      305.29999       14.92010      290.10001       14.92010
    1    7   44      295.39999       15.83934      278.60001       15.83934
    1    7   45     1002.70001        9.33390     1081.40002        9.33390
    1    7   46      693.90002        8.48536      651.90002        8.48536
    1    7   47      431.20001       12.23306      396.29999       12.23306
    1    7   48      207.89999       25.59751      180.70000       25.59751
    1    7   49       90.30000       36.62848      127.00000       36.62848
    1    7   50      470.60001       11.38453      521.70001       11.38453
    1    7   51     1048.50000        8.55607     1095.50000        8.55607
    1    7   52      318.29999       18.80922      244.50000       18.80922
    1    7   53      659.40002        9.19248      663.50000        9.19248
    1    7   54      479.00000       10.88955      502.00000       10.88955
    1    7   55      452.00000       11.52595      478.70001       11.52595
    1    7   56      991.40002        8.41465      999.90002        8.41465
    1    7   57      472.39999       11.03097      491.79999       11.03097
    1    7   58      970.09998        8.27323      936.40002        8.27323
    1    7   59      365.89999       13.22302      374.00000       13.22302
    1    7   60      581.90002        9.26319      557.40002        9.26319
    1    7   61      143.39999       33.58789      128.70000       33.58789
    1    7   62      185.20000       27.15316      160.10001       27.15316
    1    7   63      527.50000        9.61674      519.29999        9.61674
    1    7   64      551.00000        8.83892      579.50000        8.83892
    1    7   65      645.79999        8.41465      612.40002        8.41465
    1    7   66      288.29999       16.12219      260.50000       16.12219
    1    7   67      476.79999        9.61674      498.50000        9.61674
    1    7   68       80.80000       30.83015      145.10001       30.83015
    1    7   69      454.50000        9.61674      496.10001        9.61674
    1    7   70      143.00000       32.31509       95.50000       32.31509
    1    7   71      179.00000       21.56696      214.50000       21.56696
    1    7   72      546.90002        9.54603      534.59998        9.54603
    1    7   73      287.10001       19.79918      240.60001       19.79918
    1    7   74      272.70001       28.63810      206.50000       28.63810
    1    7   75      395.20001       26.23391      395.60001       26.23391
    1    8    0      552.09998        0.00000      552.09998        0.00000
    1    8    1      628.00000        5.02051      645.29999        5.02051
    1    8    2      662.09998        6.43473      599.29999        6.43473
    1    8    3     1023.09998        7.00042     1081.50000        7.00042
    1    8    4     2991.19995       18.87993     3043.69995       18.87993
    1    8    5      296.00000        6.57616      309.39999        6.57616
    1    8    6     1355.50000        8.27323     1308.59998        8.27323
    1    8    7      622.40002        5.58620      666.00000        5.58620
    1    8    8      534.90002        7.00042      622.59998        7.00042
    1    8    9      757.40002        7.70754      642.50000        7.70754
    1    8   11      452.89999       13.08160      402.29999       13.08160
    1    8   12      286.50000        8.41465      343.10001        8.41465
    1    8   13      133.10001       16.33432      134.80000       16.33432
    1    8   14      402.89999        7.77825      360.89999        7.77825
    1    8   15      577.40002        6.29331      641.00000        6.29331
    1    8   16     1431.30005        9.47532     1370.50000        9.47532
    1    8   17     1148.30005        7.49540     1153.50000        7.49540
    1    8   18      383.70001        7.35398      377.29999        7.35398
    1    8   19      921.90002        6.64687      963.00000        6.64687
    1    8   20     1043.90002        7.07114     1049.59998        7.07114
    1    8   21      749.09998        6.22260      753.40002        6.22260
    1    8   22      645.09998        6.92971      574.59998        6.92971
    1    8   23      393.39999        9.26319      390.50000        9.26319
    1    8   24     1584.80005        9.89959     1574.69995        9.89959
    1    8   25      187.50000       14.56654      263.79999       14.56654
    1    8   26     1653.59998       10.39457     1679.09998       10.39457
    1    8   27      316.10001       11.95022      257.50000       11.95022
    1    8   28     1274.90002        8.41465     1285.40002        8.41465
    1    8   29      528.40002        8.06109      579.29999        8.06109
    1    8   30     1085.59998        7.63683     1082.00000        7.63683
    1    8   31      974.79999        7.21256      975.00000        7.21256
    1    8   32      810.90002        6.85900      827.29999        6.85900
    1    8   33     1511.90002        9.68746     1533.90002        9.68746
    1    8   34      561.40002        7.77825      534.40002        7.77825
    1    8   35      721.40002        7.14185      728.29999        7.14185
    1    8   36     1234.69995        8.41465     1257.50000        8.41465
    1    8   37      233.30000       17.04144      223.60001       17.04144
    1    8   38      732.70001        7.42469      738.29999        7.42469
    1    8   39      879.00000        7.42469      898.79999        7.42469
    1    8   40     1283.09998        8.69750     1289.69995        8.69750
    1    8   41     1748.69995       11.03097     1739.00000       11.03097
    1    8   42      713.79999        9.26319      642.70001        9.26319
    1    8   43     1468.00000        9.82888     1526.69995        9.82888
    1    8   44     1002.29999        7.91967      973.20001        7.91967
    1    8   45      584.40002        8.98034      578.70001        8.98034
    1    8   46      591.79999        9.05105      613.79999        9.05105
    1    8   47      302.29999       17.18286      270.70001       17.18286
    1    8   48      526.90002       10.53599      504.89999       10.53599
    1    8   49      286.29999       16.33432      348.29999       16.33432
    1    8   50      535.29999       10.46528      539.40002       10.46528
    1    8   51      296.50000       16.68788      333.39999       16.68788
    1    8   52      712.90002        9.05105      674.40002        9.05105
    1    8   53      869.00000        8.41465      878.70001        8.41465
    1    8   54      505.29999       10.96026      497.10001       10.96026
    1    8   55      926.09998        8.41465      910.00000        8.41465
    1    8   56      365.00000       14.99081      320.70001       14.99081
    1    8   57      934.00000        8.27323      903.70001        8.27323
    1    8   58      849.29999        8.20252      830.20001        8.20252
    1    8   59      606.70001        9.05105      619.40002        9.05105
    1    8   60      388.50000       12.02093      411.29999       12.02093
    1    8   61      782.90002        8.13181      730.20001        8.13181
    1    8   62      797.79999        7.99038      798.40002        7.99038
    1    8   63      612.00000        8.55607      630.79999        8.55607
    1    8   64      223.60001       22.83977      167.00000       22.83977
    1    8   65       74.20000       30.75944       64.60000       30.75944
    1    8   66      420.10001       11.17239      409.50000       11.17239
    1    8   67      210.80000       18.80922      247.00000       18.80922
    1    8   68       58.30000       25.88036       49.80000       25.88036
    1    8   69      282.10001       13.71800      337.89999       13.71800
    1    8   70      353.10001       12.23306      362.39999       12.23306
    1    8   71      629.29999        8.48536      630.20001        8.48536
    1    8   72      621.79999        9.54603      651.79999        9.54603
    1    8   73      262.00000       19.72847      256.89999       19.72847
    1    8   74       95.60000       40.16405       96.70000       40.16405
    1    8   75      613.20001       19.65776      599.09998       19.65776
    1    8   76      269.00000       46.74020      202.80000       46.74020
    1    9    0      149.20000        0.00000      149.20000        0.00000
    1    9    2     1926.90002       11.87951     1981.30005       11.87951
    1    9    3     1775.59998       22.91048     1650.59998       22.91048
    1    9    4      691.29999        7.35398      627.59998        7.35398
    1    9    6     2109.89990       12.86947     2129.50000       12.86947
    1    9    7      425.29999        6.08118      384.00000        6.08118
    1    9    8     1182.59998        7.49540     1165.59998        7.49540
    1    9    9      468.00000        7.14185      557.70001        7.14185
    1    9   10     1094.59998        9.61674     1012.79999        9.61674
    1    9   11     1132.80005        9.75817      969.79999        9.75817
    1    9   12     1032.80005        6.92971     1061.50000        6.92971
    1    9   13      240.30000        9.26319      285.70001        9.26319
    1    9   14      454.70001        6.22260      504.10001        6.22260
    1    9   15      444.89999        8.06109      390.39999        8.06109
    1    9   16      177.00000       12.65733      269.89999       12.65733
    1    9   17     1733.80005       10.53599     1669.50000       10.53599
    1    9   18      836.70001        6.64687      871.79999        6.64687
    1    9   19      300.79999       10.11172      255.50000       10.11172
    1    9   20     1467.30005        9.40461     1536.19995        9.40461
    1    9   21      222.50000       13.08160      206.00000       13.08160
    1    9   22      547.70001        6.50544      587.20001        6.50544
    1    9   23      108.20000       26.94102      109.40000       26.94102
    1    9   24      601.00000        6.64687      610.29999        6.64687
    1    9   25     1521.40002        9.97030     1517.19995        9.97030
    1    9   26      735.90002        7.28327      742.90002        7.28327
    1    9   27      787.40002        6.71758      773.09998        6.71758
    1    9   28      375.70001        9.19248      408.79999        9.19248
    1    9   29      779.40002        7.42469      832.70001        7.42469
    1    9   30     1171.09998        7.91967     1129.90002        7.91967
    1    9   31     1943.00000       11.95022     1927.19995       11.95022
    1    9   32     1250.00000        8.27323     1234.30005        8.27323
    1    9   33      850.20001        7.00042      826.59998        7.00042
    1    9   34      473.10001        8.69750      482.70001        8.69750
    1    9   35     2028.00000       12.44520     2003.00000       12.44520
    1    9   36      695.50000        7.35398      737.90002        7.35398
    1    9   37     1030.90002        7.63683     1001.40002        7.63683
    1    9   38      962.79999        7.56611      954.00000        7.56611
    1    9   39     2050.00000       12.72804     2055.80005       12.72804
    1    9   40     1041.50000        8.41465      986.40002        8.41465
    1    9   41      195.30000       21.84981      193.70000       21.84981
    1    9   42      401.50000       10.81884      434.00000       10.81884
    1    9   43     1371.90002        9.26319     1380.30005        9.26319
    1    9   44      499.10001        9.89959      493.10001        9.89959
    1    9   45     1017.59998        8.06109      962.29999        8.06109
    1    9   46      160.30000       33.16363       88.30000       33.16363
    1    9   47      685.40002        9.12177      709.59998        9.12177
    1    9   48      526.00000       10.46528      511.10001       10.46528
    1    9   49      307.10001       16.97073      297.29999       16.97073
    1    9   50      210.89999       22.98119      235.00000       22.98119
    1    9   51      404.60001       13.78871      364.10001       13.78871
    1    9   52     1302.09998        9.26319     1296.69995        9.26319
    1    9   53      908.09998        8.41465      901.09998        8.41465
    1    9   54      423.79999       11.73809      490.50000       11.73809
    1    9   55     1208.00000        8.98034     1255.00000        8.98034
    1    9   56      230.60001       20.15274      273.39999       20.15274
    1    9   57       71.10000       32.38580      154.80000       32.38580
    1    9   58      317.10001       14.92010      331.70001       14.92010
    1    9   59      422.70001       11.31382      465.70001       11.31382
    1    9   60      149.30000       33.23434      125.90000       33.23434
    1    9   61      163.50000       31.46655       93.60000       31.46655
    1    9   62      776.59998        8.20252      819.70001        8.20252
    1    9   63      393.89999       12.23306      352.29999       12.23306
    1    9   64      179.50000       22.27408      208.39999       22.27408
    1    9   65      140.20000       29.98162       60.10000       29.98162
    1    9   66      220.50000       20.15274      211.10001       20.15274
    1    9   67      461.39999        9.75817      502.70001        9.75817
    1    9   68      362.39999       12.23306      333.50000       12.23306
    1    9   69      376.20001       11.52595      374.60001       11.52595
    1    9   70      402.89999       10.81884      424.70001       10.81884
    1    9   71      317.70001       16.05148      270.29999       16.05148
    1    9   72      294.60001       18.95064      247.00000       18.95064
    1    9   73      432.60001       12.86947      406.20001       12.86947
    1    9   74      263.89999       26.30462      284.29999       26.30462
    1    9   75      275.60001       34.36572      316.50000       34.36572
    1    9   76      409.29999       36.91133      290.00000       36.91133
    1   10    0      565.09998        0.00000      565.09998        0.00000
    1   10    1     1069.90002        7.00042     1080.09998        7.00042
    1   10    2     1621.59998       10.11172     1668.59998       10.11172
    1   10    3     1018.70001        6.78829     1051.00000        6.78829
    1   10    4     1486.09998        9.89959     1476.80005        9.89959
    1   10    5      808.59998        5.79833      810.50000        5.79833
    1   10    6      834.09998        5.93975      837.79999        5.93975
    1   10    7      852.09998        6.08118      883.29999        6.08118
    1   10    8      885.50000        6.08118      836.70001        6.08118
    1   10    9      803.90002        5.93975      820.50000        5.93975
    1   10   10      957.20001        6.43473      916.79999        6.43473
    1   10   11      840.79999        7.56611      942.90002        7.56611
    1   10   12     1245.50000        8.27323     1248.40002        8.27323
    1   10   13      280.29999        9.33390      275.00000        9.33390
    1   10   14      759.29999        6.08118      741.09998        6.08118
    1   10   15      225.89999       10.81884      274.00000       10.81884
    1   10   16      476.29999        7.42469      433.29999        7.42469
    1   10   17     1202.69995        7.84896     1202.69995        7.84896
    1   10   18      962.59998        6.78829      952.90002        6.78829
    1   10   19      715.50000        6.22260      689.70001        6.22260
    1   10   20      781.59998        6.36402      796.50000        6.36402
    1   10   21     1405.00000        8.76821     1351.00000        8.76821
    1   10   22      329.79999       12.30378      240.00000       12.30378
    1   10   23      734.09998        6.57616      727.90002        6.57616
    1   10   24     1006.29999        7.21256     1021.59998        7.21256
    1   10   25     1063.30005        7.56611     1007.29999        7.56611
    1   10   26      304.00000       11.38453      282.10001       11.38453
    1   10   27      615.50000        8.06109      704.90002        8.06109
    1   10   28      355.29999        9.82888      380.79999        9.82888
    1   10   29      718.90002       14.99081      704.29999       14.99081
    1   10   30      264.20001       17.39499      214.30000       17.39499
    1   10   32     1020.09998        7.49540     1028.40002        7.49540
    1   10   33     1239.00000        9.61674     1161.19995        9.61674
    1   10   34     1096.59998        7.70754     1040.00000        7.70754
    1   10   35     1824.80005       11.38453     1818.69995       11.38453
    1   10   36      219.30000       17.81926      230.30000       17.81926
    1   10   37      535.29999        8.55607      536.79999        8.55607
    1   10   38     1979.09998       12.30378     1993.19995       12.30378
    1   10   39      768.79999        7.77825      710.20001        7.77825
    1   10   40     1119.19995        8.20252     1166.80005        8.20252
    1   10   41      206.20000       25.59751      149.60001       25.59751
    1   10   42      595.09998        8.55607      607.70001        8.55607
    1   10   43      462.20001       10.46528      448.79999       10.46528
    1   10   44     1047.19995        8.06109     1028.90002        8.06109
    1   10   45      490.79999       10.53599      452.60001       10.53599
    1   10   46      876.50000        8.06109      882.70001        8.06109
    1   10   47     1659.19995       10.67741     1637.09998       10.67741
    1   10   48     1773.40002       11.24310     1733.90002       11.24310
    1   10   49      574.79999        9.97030      574.90002        9.97030
    1   10   50     1066.40002        8.55607     1071.59998        8.55607
    1   10   51      585.59998       10.04101      570.20001       10.04101
    1   10   52     1031.09998        8.48536     1019.40002        8.48536
    1   10   53      220.60001       21.99123      249.70000       21.99123
    1   10   54      482.70001       11.59666      452.50000       11.59666
    1   10   55      493.00000       11.80880      423.29999       11.80880
    1   10   56      517.20001       10.39457      545.90002       10.39457
    1   10   57      480.70001       10.81884      514.90002       10.81884
    1   10   58      605.90002        9.12177      600.70001        9.12177
    1   10   59      556.50000        9.47532      576.29999        9.47532
    1   10   60      636.70001        8.76821      622.50000        8.76821
    1   10   61      291.70001       16.61717      261.70001       16.61717
    1   10   62      191.50000       25.24396      166.20000       25.24396
    1   10   63      870.20001        7.84896      861.70001        7.84896
    1   10   64      368.20001       14.42512      271.50000       14.42512
    1   10   65      541.70001        9.19248      551.09998        9.19248
    1   10   66      217.20000       20.15274      212.80000       20.15274
    1   10   67      374.39999       12.02093      361.00000       12.02093
    1   10   68      309.29999       14.14227      314.20001       14.14227
    1   10   69      347.29999       12.65733      330.50000       12.65733
    1   10   70      396.10001       11.03097      405.00000       11.03097
    1   10   71      493.10001       10.46528      468.10001       10.46528
    1   10   72      225.30000       20.93056      287.50000       20.93056
    1   10   73      131.70000       37.75986      108.80000       37.75986
    1   10   74      199.20000       34.36572      218.30000       34.36572
    1   10   75      368.89999       32.52723      297.39999       32.52723
    1   10   76      346.89999       28.85023      292.89999       28.85023
    1   11    0     2780.60010        0.00000     2780.60010        0.00000
    1   11    1     1269.40002        7.91967     1222.90002        7.91967
    1   11    2     1193.90002        7.91967     1115.59998        7.91967
    1   11    3     1092.09998        7.21256     1021.59998        7.21256
    1   11    4      785.79999        5.79833      754.40002        5.79833
    1   11    5      696.59998        5.79833      736.09998        5.79833
    1   11    6      740.90002       12.86947      796.20001       12.86947
    1   11    7     1426.19995        8.90963     1425.50000        8.90963
    1   11    8      672.20001        5.79833      702.40002        5.79833
    1   11    9      228.70000       10.96026      225.60001       10.96026
    1   11   10      839.59998        8.06109      969.09998        8.06109
    1   11   11      811.79999        7.99038      941.70001        7.99038
    1   11   12      348.20001        8.69750      305.50000        8.69750
    1   11   13      913.40002        6.64687      945.20001        6.64687
    1   11   14     1444.00000        9.05105     1420.90002        9.05105
    1   11   15     1040.00000        7.00042      994.09998        7.00042
    1   11   16     1129.90002        7.56611     1151.80005        7.56611
    1   11   17      391.20001        8.76821      375.79999        8.76821
    1   11   18      439.29999        8.34394      540.90002        8.34394
    1   11   19      177.39999       23.12261       98.10000       23.12261
    1   11   20      783.70001        6.50544      786.40002        6.50544
    1   11   21      350.89999        9.26319      342.29999        9.26319
    1   11   22      437.50000        8.48536      384.20001        8.48536
    1   11   23     1588.59998       10.04101     1608.00000       10.04101
    1   11   24     1439.09998        9.26319     1453.30005        9.26319
    1   11   25      758.09998        6.78829      775.79999        6.78829
    1   11   26      465.50000        8.13181      452.20001        8.13181
    1   11   27      372.50000        9.61674      376.10001        9.61674
    1   11   28      580.90002        7.49540      543.20001        7.49540
    1   11   29     1577.50000       10.32386     1563.19995       10.32386
    1   11   30      751.50000        7.49540      803.40002        7.49540
    1   11   31      130.60001       22.55692      240.30000       22.55692
    1   11   32      637.09998        7.28327      596.90002        7.28327
    1   11   33      772.79999        7.14185      804.70001        7.14185
    1   11   34      986.50000        8.55607     1027.40002        8.55607
    1   11   35     2031.19995       12.94018     2008.30005       12.94018
    1   11   36     1125.00000        8.13181     1170.69995        8.13181
    1   11   37      904.00000        7.49540      880.40002        7.49540
    1   11   38     1598.59998       10.25315     1589.50000       10.25315
[truncated: 4,543,813 more chars]
