# Supplementary material for: Extending the novel |ρ|-based phasing algorithm to the solution of anomalous scattering substructures from SAD data of protein crystals
Source: Acta Crystallogr A Found Adv. 2022 Oct 10;78(Pt 6):473–81. doi: 10.1107/S2053273322008622 (PMC9624180; doi:10.1107/S2053273322008622)
Supplement: Supplementary file 1 [file a-78-00473-sup1.zip › ae5119_suppl_rev/sol_8_I_3men/BupsaA.LPT]

 ============================================================
   STRUCTURE SOLUTION BY abs(ro) - DIRECT METHODS 
   XLENS/22.2 (220318) version: with SAD-Sm FFT algorithm
   Copyright Prof. Jordi Rius
   Institut de Ciencia de Materials de Barcelona (CSIC)
   References: Rius J. Acta Cryst (2020) A76 489-493 
   Rius J. & Torrelles X. Acta Cryst (2021) A77 339-347 
   Date is 14- 7-2022   at 12:14:10
 ============================================================

     CRYSTAL DATA:
     =============
     3menL P212121 L= 1.5418  (2.1) Sv=43% 24I-x4=96                                 

     A=  45.700      B= 162.120     C= 173.070
     ALPHA=   90.00  BETA=   90.00  GAMMA=   90.00

     VOLUME (A3)=    1282255.63     DSANO=    3.000

     (SINT/L)2=   0.000119704*H2 +  0.000009512*K2 +  0.000008346*L2 +
                  0.000000000*HK +  0.000000000*HL +  0.000000000*KL

     BRAVAIS LATTICE IS  P  CENTRED AT:

       1)  0.000000       0.000000       0.000000

      SYMMETRY OPERATIONS: 

      R11  R12  R13     R21  R22  R23     R31  R32  R33    T1     T2     T3

  1)    1    0    0       0    1    0       0    0    1    0.00   0.00   0.00
  2)   -1    0    0       0   -1    0       0    0    1    0.50   0.00   0.50
  3)    1    0    0       0   -1    0       0    0   -1    0.50   0.50   0.00
  4)   -1    0    0       0    1    0       0    0   -1    0.00   0.50   0.50

     STRUCTURE TREATED AS NON-CENTROSYMMETRIC

     TYPE OF RADIATION IS X-RAYS

          UNIT CELL CONTENTS
      SYMBOL  ATOMIC_NUMBER    NUMBER IN CELL    TYPE    SCAT_POWER
        I          53              144            1          53.00

     STARTING PHASES FROM MODULUS FUNCTION

--------------------------------------------------------------

     INTENSITY DATA INFORMATION:
     ==========================

     INPUT DATA ARE F
   DSANO (ANGS.):       3.0000
   DSFOU (ANGS.):       3.0000
   DSMIN (ANGS.):       2.2000
   N.CENTRIC REF:         3708
  ANOMALOUS DIFFRACTION RATIOS(GLOBAL):   
   <|D|>/<F> (%,acen); <|F|>; <|D|>:    4.6587    654.1797     30.4763
   <F/sig(F)> :           61.1661
   <|D|/sig(D)>:           1.7136

  ANOMALOUS DIFFRACTION RATIOS(SHELLS):   

      SHELL  DMEAN  DINF   <|D|>/<F> <F/sig(F)>  <|D|/sig(D)> NREFS

        1     7.23  5.74    5.0696   87.6149    2.8781         3010   710005.88
        2     5.01  4.55    4.5322   76.6992    2.2138         3248   688858.88
        3     4.23  3.98    3.7652   77.6952    1.8657         3330   819283.81
        4     3.78  3.61    3.9088   65.8007    1.5724         3336   663770.56
        5     3.48  3.36    4.4173   53.3859    1.3695         3334   526184.25
        6     3.25  3.16    5.3701   40.1235    1.1708         3359   362102.06
        7     3.07  3.00    6.5991   30.2292    1.0607         3360   243878.11

  BIJVOET PAIRS FILTERING:
   BIJVOET PAIR REFL. (USED/READ/%):            21780     22977     94.79
   NUMBER WRONG BIJVOET PAIR REFL.,S,(%):               0      0.00
   NUM. OF E.s < ECUT,(%), ECUT:        1193      5.19      0.2500
   N.DF/s(DF) < DFCUT,(%),DFCUT:           0      0.00      0.0000
   N. DF OUTLIERS,RMSCUT:                  4                4.2500
   CV(%) OF D> :      77.1675
   <r.m.sq.dev.> OF D.s:       38.0160
--------------------------------------------------------------

     FORBIDDEN REFLECTIONS IN DATA FILE *.HKL:
     =========================================

    H    K    L        XO       DXO      NEQ
--------------------------------------------------------------

     Rsigma(F) of equivalent reflections
     Rsig:    0.00000  Nref:         0

     ds_interval        Rsigma       Nref

     N. UNIQUE REFLECTIONS (measured,theory):       21844       26796


     INFORMATION OF DATA IN P1:
     MEAS. INTENSITIES (OBS+UNOBS)IN XLHEM.HKL=        87184
     NOT MEASURED INTENSITIES in XLUNMEAS.HKL=       12298
     FRACTION MEASURED INTENSITIES >DSFOU:     0.876
     HMAX=   15  KMAX=   54  LMAX=   57


--------------------------------------------------------------

     SCALING OF MEASURED INTENSITIES:
     ================================


      SCALE FACTOR:        3.7501  F(EXP)/SK = F(ABS)
      B OVERALL   :       10.4605
      R(Wilson)   :       12.9046
      DSFOU       :        3.0000

      SHELL  DMEAN  DINF  SFC2/SFO2  Nref  f.unobs
        1     7.23  5.74   0.88017   11433  0.0000
        2     5.01  4.55   0.97638   12313  0.0000
        3     4.23  3.98   1.11007   12622  0.0000
        4     3.78  3.61   1.19380   12752  0.0000
        5     3.48  3.36   1.07982   12669  0.0000
        6     3.25  3.16   0.94180   12639  0.0000
        7     3.07  3.00   0.86343   12756  0.0000

 -------------------------------------------------------------

     DATA NORMALIZING:
     ================

     NUMBER OF INPUT REFLEXIONS =             87184
     F(ABS)  =  F(EXP) /          3.7501

     MAXIMUM         H         K         L
     INDICES        15        53        57

                   CENT    ACENT     HK0     0KL     H0L    REST
     </E2-1/>      0.968   0.736   1.000   1.000   1.000   0.975

      E2MEAN      :    1.000235

     <E**2> ACCORDING TO PARITY GROUPS ( D-SPACING > 1.000
        ALL     GGG     GGU     GUG     GUU     UGG     UGU     UUG     UUU
E^2   1.000   0.996   0.908   0.985   0.968   1.021   1.040   1.038   1.031
N     87184   10028   10381   10343   10648   11204   11392   11476   11712

--------------------------------------------------------------

     PHASE REFINEMENT DETAILS:
     ======================== 
    TOTAL N. OF E-VALUES =     87184
    D-SPACING CUT-OFF =    3.00
    <E>, <E2> =    0.7937  1.0000

    N. SETS AND CYCLES =       25     48
    EKLIM FOR K REFLECTIONS =    0.00
    N.REFLECTIONS > EKLIM =     87184
    EHLIM FOR H REFLECTIONS =    1.00
    N.REFLECTIONS > EHLIM =     27364
     X"S MODIFIED BY MODULUS FUNCTION
    N. ATOMS IN UNIT_CELL (NCELL)  =   144
    PIXELS(0); P_ATOMS(1); OMIT(2) =     1
    FRAC. RANDOMLY DELETED ATOMS = 0.000

    GRID SPACING IN ANGS. =    1.00
    N.GRID POINTS (XYZ) =     48   160   168
    ESD FACTOR FOR MASK DEFINITION =    2.65
    LOWER MASK VALUE =      0
    ESD FACT FOR PEAK ACCEPTANCE (ATOMS=1,2) =  4.00
    ESD FACTOR IN SEARCH (DIF.FOURIER) =  1.10

     vector -u =:   1   0.49739   0.11353   0.45568  1.00
    0.8240     1     1    0.8310    0.0401    2981     144    0
    0.7962     1     2    0.8558    0.0188    1986     144    0
    0.8110     1     3    0.8538    0.0181    2212     144    0
    0.8025     1     4    0.8524    0.0125    2167     144    0
    0.8062     1     5    0.8512    0.0155    2254     144    0
    0.8020     1     6    0.8536    0.0125    2156     144    0
    0.8046     1     7    0.8518    0.0134    2206     144    0
    0.8044     1     8    0.8519    0.0131    2227     144    0
    0.8038     1     9    0.8512    0.0129    2163     144    0
    0.8032     1    10    0.8543    0.0128    2233     144    0
    0.8047     1    11    0.8502    0.0136    2229     144    0
    0.8014     1    12    0.8526    0.0131    2171     144    0
    0.8050     1    13    0.8526    0.0115    2189     144    0
    0.8037     1    14    0.8497    0.0109    2236     144    0
    0.8030     1    15    0.8521    0.0119    2214     144    0
    0.8028     1    16    0.8499    0.0115    2202     144    0
    0.8052     1    17    0.8491    0.0130    2192     144    0
    0.8012     1    18    0.8506    0.0119    2205     144    0
    0.8040     1    19    0.8524    0.0133    2242     144    0
    0.8024     1    20    0.8540    0.0105    2222     144    0
    0.8048     1    21    0.8509    0.0126    2173     144    0
    0.8023     1    22    0.8528    0.0115    2212     144    0
    0.8063     1    23    0.8513    0.0127    2221     144    0
    0.8045     1    24    0.8535    0.0143    2143     144    0
    0.8031     1    25    0.8534    0.0135    2135     144    0
    0.8024     1    26    0.8521    0.0133    2177     144    0
    0.8048     1    27    0.8546    0.0129    2266     144    0
    0.8041     1    28    0.8516    0.0133    2226     144    0
    0.8045     1    29    0.8521    0.0122    2262     144    0
    0.8020     1    30    0.8508    0.0132    2242     144    0
    0.8050     1    31    0.8526    0.0141    2159     144    0
    0.8045     1    32    0.8516    0.0136    2215     144    0
    0.8037     1    33    0.8511    0.0126    2229     144    0
    0.8014     1    34    0.8488    0.0104    2221     144    0
    0.8035     1    35    0.8521    0.0109    2217     144    0
    0.8053     1    36    0.8506    0.0102    2246     144    0
    0.8047     1    37    0.8501    0.0136    2269     144    0
    0.8020     1    38    0.8512    0.0102    2172     144    0
    0.8041     1    39    0.8485    0.0122    2256     144    0
    0.7995     1    40    0.8502    0.0082    2223     144    0
    0.8021     1    41    0.8513    0.0103    2191     144    0
    0.8023     1    42    0.8481    0.0075    2303     144    0
    0.8007     1    43    0.8497    0.0109    2130     144    0
    0.8030     1    44    0.8493    0.0101    2242     144    0
    0.8056     1    45    0.8557    0.0074    2189     144    0
    0.8116     1    46    0.8685    0.0035    2114     144    0
    0.8235     1    47    0.8766    0.0004    2169     144    0

---------------------------------------------------------------

  SUMMARY OF SOLUTIONS:
   SET   CCh     SEED    NCYC NITER   Rcc(1,end)  PKS(1,end)  R1%  AVSIN  ROSIG
     1 0.8795  0.9230769   48    5    64.1  57.7    76    43  56.4 1.073   24.0
 TOTAL NUMBER OF CYCLES IS           48

--------------------------------------------------------------

    PEAK SEARCH:
    ===========

     SOLUTION N.      1  R =   57.731865  ITERATIONS=       5

     NUMBER OF E AND CUT-OFF VALUE   10441      0.70
     GRID: NX=  48 NY= 160 NZ= 168 SIZE(ANGS)=  1.00
     ATOMS IN UNIT CELL: (SOUGHT)    144; (FOUND)    172
     ATOMS IN ASYMMETRIC UNIT=     43
     RO IN WFOURIER: MAX., SIGMA, MEAN:  0.24201E+07  0.66637E+05 -0.20912E-05
     MIN. INTERPEAK DISTANCE (A):   0.70
      PEAK_NR HEIGHT    X/A      Y/B      Z/C     MULT
            1   1000   0.0446   0.9125   0.0963   1.0000
            2    920   0.0369   0.9954   0.1996   1.0000
            3    872   0.5022   0.1772   0.0408   1.0000
            4    848   0.4209   0.4060   0.1545   1.0000
            5    805   0.1075   0.4192   0.2432   1.0000
            6    755   0.6859   0.1135   0.2221   1.0000
            7    678   0.0796   0.7913   0.2331   1.0000
            8    668   0.9971   0.9939   0.0354   1.0000
            9    655   0.3014   0.7678   0.2250   1.0000
           10    629   0.6306   0.6326   0.1097   1.0000
           11    606   0.3764   0.3065   0.2437   1.0000
           12    604   0.0393   0.4314   0.0056   1.0000
           13    584   0.6273   0.2551   0.1613   1.0000
           14    569   0.6458   0.8135   0.0544   1.0000
           15    553   0.1072   0.0302   0.1153   1.0000
           16    547   0.8108   0.1186   0.0254   1.0000
           17    535   0.2509   0.4787   0.0661   1.0000
           18    515   0.4497   0.6817   0.1086   1.0000
           19    448   0.0334   0.8767   0.1816   1.0000
           20    424   0.1552   0.4124   0.2089   1.0000
           21    421   0.3542   0.6501   0.1970   1.0000
           22    367   0.5339   0.8251   0.1547   1.0000
           23    355   0.2469   0.1114   0.0681   1.0000
           24    338   0.6250   0.3703   0.2265   1.0000
           25    332   0.6366   0.1076   0.1174   1.0000
           26    319   0.8458   0.2934   0.1715   1.0000
           27    293   0.7311   0.6290   0.1435   1.0000
           28    275   0.2427   0.2964   0.2373   1.0000
           29    260   0.1091   0.7074   0.0114   1.0000
           30    246   0.4777   0.4994   0.9997   1.0000
           31    242   0.8988   0.1998   0.2143   1.0000
           32    238   0.7478   0.5815   0.2414   1.0000
           33    222   0.1914   0.6862   0.0428   1.0000
           34    220   0.9542   0.1217   0.0246   1.0000
           35    209   0.8156   0.0376   0.5892   1.0000
           36    175   0.2998   0.2182   0.0661   1.0000
           37    170   0.6461   0.9666   0.1868   1.0000
           38    160   0.7426   0.3109   0.0818   1.0000
           39    156   0.8332   0.0695   0.1431   1.0000
           40    138   0.1207   0.6046   0.1582   1.0000
           41    137   0.1707   0.4338   0.1902   1.0000
           42    134   0.8629   0.8206   0.0380   1.0000
           43    131   0.5653   0.9474   0.1079   1.0000
------------------------------------------------------------------------------

  COPY OF FILE.CDR:
  ==== == =======

3menL P212121 L= 1.5418  (2.1) Sv=43% 24I-x4=96                                 
CELL                                                                            
45.7000 162.1200  173.0700   90.000    90.000   90.000                          
ANOM                                                                            
3.0                                                                             
LATTICE                                                                         
P                                                                               
SYMMETRY                                                                        
X,  Y,  Z                                                                       
-X+1/2,  -Y,  Z+1/2                                                             
X+1/2,  -Y+1/2,  -Z                                                             
-X,  Y+1/2,  -Z+1/2                                                             
CONTENTS                                                                        
 I                                                                              
 144                                                                            
&CONTROL IHKL=0,NSET=25,NCYCLE=48,RVMIN=100.,IEXCC=0,                           
FSIGRO=2.65,FSIGDM=4.0,DELTLV=1.1,NITER=5,IFOUSG=1,itest=2,                     
IBREAK=0,CCTLV=1.00,NSHELL=7,DFCUT=0.000,ECUT=0.25,                             
IABORT=0,IPHASE=1,BINIT=0.9230769/                                              
                                                                                
0.9230769   48    5    64.1  57.7    76    43  56.4                             
0.8846154   37    5    64.1  57.9    78    43  56.3                             
0.3076923   55    5    64.3  57.9    81    43  56.4                             
0.3461539   50    5    66.6  57.9    76    43  56.3                             
0.6538462   50    5    64.3  58.1    78    43  56.5                             
0.1538462   55    5    64.5  58.1    73    44  56.5                             
0.8076923   49    5    64.3  58.2    77    43  56.4                             
0.5000000   34    5    64.9  58.3    79    43  56.5                             
0.1153846   42    5    64.6  58.5    83    43  56.4                             
0.0769231   25    5    66.5  58.5    74    43  56.4                             
0.7307693   30    5    65.1  58.8    81    43  56.5                             
                                                                                
                                                                                
                                                                                
                                                                                
++++++++++++++++++++++++++++++++++++++++++++++++++++++++++++++
   Job finished on 14- 7-2022   at 12:18: 2
   Elapsed time:       232 seconds
++++++++++++++++++++++++++++++++++++++++++++++++++++++++++++++
