# Supplementary material for: Extending the novel |ρ|-based phasing algorithm to the solution of anomalous scattering substructures from SAD data of protein crystals
Source: Acta Crystallogr A Found Adv. 2022 Oct 10;78(Pt 6):473–81. doi: 10.1107/S2053273322008622 (PMC9624180; doi:10.1107/S2053273322008622)
Supplement: Supplementary file 1 [file a-78-00473-sup1.zip › ae5119_suppl_rev/sol_8_I_3men/model_ref_BupsaA.cif]

#######################################################################
#
#                 Cambridge Crystallographic Data Centre
#                                CCDC 
#
#######################################################################
#
# If this CIF has been generated from an entry in the Cambridge 
# Structural Database, then it will include bibliographic, chemical, 
# crystal, experimental, refinement or atomic coordinate data resulting 
# from the CCDC's data processing and validation procedures.
#
#######################################################################

data_0001
_symmetry_cell_setting           orthorhombic
_symmetry_space_group_name_H-M   'P 21 21 21'
_symmetry_Int_Tables_number      19
_space_group_name_Hall           'P 2ac 2ab'
loop_
_symmetry_equiv_pos_site_id
_symmetry_equiv_pos_as_xyz
1 x,y,z
2 1/2-x,-y,1/2+z
3 -x,1/2+y,1/2-z
4 1/2+x,1/2-y,-z
_cell_length_a                   45.7
_cell_length_b                   162.12
_cell_length_c                   173.07
_cell_angle_alpha                90
_cell_angle_beta                 90
_cell_angle_gamma                90
_cell_volume                     1.28226e+006
loop_
_atom_site_label
_atom_site_type_symbol
_atom_site_fract_x
_atom_site_fract_y
_atom_site_fract_z
I1 I 1.03421 -0.0041819 0.199595
I2 I 0.575956 -0.093914 0.34501
I3 I 0.684206 0.113658 0.222586
I4 I 0.892611 -0.0806774 0.256826
I5 I 0.627269 -0.193262 0.255301
I6 I 0.843836 -0.0875178 0.29124
I7 I 0.373745 -0.130583 0.273473
I8 B 0.652281 -0.0351699 0.187398
I9 I 0.252759 0.0812696 0.258144
I10 I 0.633746 -0.367082 0.109973
I11 I 0.300527 -0.233009 0.224123
I12 I 1.07554 -0.209027 0.233004
I13 I 1.0304 -0.124193 0.181655
I14 I 0.445999 -0.317541 0.108332
I15 I 0.756461 -0.204432 0.262893
I16 I 0.521929 -0.174733 0.156046
I17 I 0.353329 -0.349022 0.195597
I18 I 0.732522 -0.37193 0.145918
I19 I 1.04427 -0.0873019 0.0965042
I20 I 0.75436 0.0212796 -0.0667359
I21 I 0.536984 0.0687485 -0.00530998
I22 I 0.997732 -0.00544634 0.0349453
I23 I 0.648035 -0.186274 0.0547119
I24 I 0.614468 -0.206912 -0.0112151
I25 I 0.977994 0.0037193 -0.000398682
I26 B 0.685344 -0.0380442 0.0907724
I27 I 0.50322 0.177435 0.040394
I28 I 0.812391 0.119351 0.0254174
I29 I 1.10745 0.030803 0.115647
I30 I 0.628714 0.254732 0.161784
I31 I 1.24178 0.11148 0.0695845
I32 I 0.62867 0.1086 0.118686
I33 I 0.847556 0.292918 0.17126
I34 I 0.948913 0.121614 0.0249667
I35 I 0.902895 0.200719 0.213122
A1    H     0.04457   0.91250   0.09629 
A2    H     0.03689   0.99545   0.19959 
A3    H     0.50218   0.17724   0.04081 
A4    H     0.42090   0.40600   0.15449 
A5    H     0.10751   0.41917   0.24319 
A6    H      0.68587   0.11354   0.22212 
A7    H      0.07965   0.79128   0.23309 
A8    H      0.99710   0.99387   0.03542 
A9    H      0.30138   0.76776   0.22500 
A10   H      0.63062   0.63264   0.10966 
A11   H      0.37639   0.30651   0.24371 
A12   H      0.03931   0.43138   0.00557 
A13   H      0.62734   0.25511   0.16128 
A14   H      0.64577   0.81354   0.05438 
A15   H      0.10722   0.03019   0.11529 
A16   H      0.81080   0.11858   0.02535 
A17   H      0.25091   0.47871   0.06613 
A18   H      0.44970   0.68168   0.10861 
A19   H      0.03341   0.87665   0.18159 
A20   H      0.15525   0.41238   0.20895 
A21   H      0.35423   0.65014   0.19699 
A22   H      0.53385   0.82509   0.15467 
A23   H      0.24687   0.11137   0.06805 
A24   H      0.62500   0.37035   0.22649 
A25   H      0.63662   0.10760   0.11736 
A26   H      0.84576   0.29338   0.17146 
A27   H      0.73106   0.62900   0.14348 
A28   H      0.24272   0.29643   0.23727 
A29   H      0.10906   0.70742   0.01139 
A30   H      0.47771   0.49943   0.99970 
A31   H      0.89884   0.19975   0.21430 
A32   H      0.74775   0.58153   0.24141 
A33   H      0.19139   0.68618   0.04279 
A34   H      0.95424   0.12172   0.02459 
A35   H       0.81556   0.03756   0.58917 
A36   H      0.29978   0.21824   0.06612 


#END
