# Supplementary material for: Extending the novel |ρ|-based phasing algorithm to the solution of anomalous scattering substructures from SAD data of protein crystals
Source: Acta Crystallogr A Found Adv. 2022 Oct 10;78(Pt 6):473–81. doi: 10.1107/S2053273322008622 (PMC9624180; doi:10.1107/S2053273322008622)
Supplement: Supplementary file 1 [file a-78-00473-sup1.zip › ae5119_suppl_rev/sol_8_I_3men/occ_rsmd_3men.xlsx]

## Sheet: rmsd_3men
	Occ_ref	Ccc_smar
1	1	0.92	0.0064
2	1	0.85	0.0225
3	0.97	0.76	0.0441
4	0.96	0.81	0.0225
5	0.75	0.61	0.0196
6	0.58	0.42	0.0256
7	0.53	0.34	0.0361
9	0.37	0.24	0.0169
10	0.93	0.63	0.09
11	0.92	0.66	0.0676
12	0.91	0.68	0.0529
13	0.7	0.45	0.0625
14	0.65	0.52	0.0169
15	0.49	0.28	0.0441
16	0.49	0.37	0.0144
17	0.46	0.42	0.0016
18	0.46	0.29	0.0289
19	1	1	0
20	0.86	0.54	0.1024
21	0.75	0.6	0.0225
22	0.75	0.67	0.0064
23	0.64	0.57	0.0049
24	0.42	0.26	0.0256
25	0.36	0.25	0.0121
27	1	0.87	0.0169
28	0.74	0.55	0.0361
29	0.71	0.55	0.0256
30	0.68	0.58	0.01
31	0.57	0.36	0.0441
32	0.52	0.33	0.0361
33	0.46	0.32	0.0196
34	0.39	0.22	0.0289
35	0.33	0.24	0.0081
			0.0294515	0.171614
8	0.41
26	0.35
