# Supplementary material for: Extending the novel |ρ|-based phasing algorithm to the solution of anomalous scattering substructures from SAD data of protein crystals
Source: Acta Crystallogr A Found Adv. 2022 Oct 10;78(Pt 6):473–81. doi: 10.1107/S2053273322008622 (PMC9624180; doi:10.1107/S2053273322008622)
Supplement: Supplementary file 1 [file a-78-00473-sup1.zip › ae5119_suppl_rev/sol_9_CD_2g4h/Apoferritin.CIF]

data_XLENS 

loop_
_symmetry_equiv_pos_as_xyz
 +X,+Y,+Z 
 -X,-Y,+Z 
 -X,+Y,-Z 
 +X,-Y,-Z 
 +Z,+X,+Y 
 +Z,-X,-Y 
 -Z,-X,+Y 
 -Z,+X,-Y 
 +Y,+Z,+X 
 -Y,+Z,-X 
 +Y,-Z,-X 
 -Y,-Z,+X 
 +Y,+X,-Z 
 -Y,-X,-Z 
 +Y,-X,+Z 
 -Y,+X,+Z 
 +X,+Z,-Y 
 -X,+Z,+Y 
 -X,-Z,-Y 
 +X,-Z,+Y 
 +Z,+Y,-X 
 +Z,-Y,+X 
 -Z,+Y,+X 
 -Z,-Y,-X 
 +X,+Y+1/2,+Z+1/2 
 -X,-Y+1/2,+Z+1/2 
 -X,+Y+1/2,-Z+1/2 
 +X,-Y+1/2,-Z+1/2 
 +Z,+X+1/2,+Y+1/2 
 +Z,-X+1/2,-Y+1/2 
 -Z,-X+1/2,+Y+1/2 
 -Z,+X+1/2,-Y+1/2 
 +Y,+Z+1/2,+X+1/2 
 -Y,+Z+1/2,-X+1/2 
 +Y,-Z+1/2,-X+1/2 
 -Y,-Z+1/2,+X+1/2 
 +Y,+X+1/2,-Z+1/2 
 -Y,-X+1/2,-Z+1/2 
 +Y,-X+1/2,+Z+1/2 
 -Y,+X+1/2,+Z+1/2 
 +X,+Z+1/2,-Y+1/2 
 -X,+Z+1/2,+Y+1/2 
 -X,-Z+1/2,-Y+1/2 
 +X,-Z+1/2,+Y+1/2 
 +Z,+Y+1/2,-X+1/2 
 +Z,-Y+1/2,+X+1/2 
 -Z,+Y+1/2,+X+1/2 
 -Z,-Y+1/2,-X+1/2 
 +X+1/2,+Y,+Z+1/2 
 -X+1/2,-Y,+Z+1/2 
 -X+1/2,+Y,-Z+1/2 
 +X+1/2,-Y,-Z+1/2 
 +Z+1/2,+X,+Y+1/2 
 +Z+1/2,-X,-Y+1/2 
 -Z+1/2,-X,+Y+1/2 
 -Z+1/2,+X,-Y+1/2 
 +Y+1/2,+Z,+X+1/2 
 -Y+1/2,+Z,-X+1/2 
 +Y+1/2,-Z,-X+1/2 
 -Y+1/2,-Z,+X+1/2 
 +Y+1/2,+X,-Z+1/2 
 -Y+1/2,-X,-Z+1/2 
 +Y+1/2,-X,+Z+1/2 
 -Y+1/2,+X,+Z+1/2 
 +X+1/2,+Z,-Y+1/2 
 -X+1/2,+Z,+Y+1/2 
 -X+1/2,-Z,-Y+1/2 
 +X+1/2,-Z,+Y+1/2 
 +Z+1/2,+Y,-X+1/2 
 +Z+1/2,-Y,+X+1/2 
 -Z+1/2,+Y,+X+1/2 
 -Z+1/2,-Y,-X+1/2 
 +X+1/2,+Y+1/2,+Z 
 -X+1/2,-Y+1/2,+Z 
 -X+1/2,+Y+1/2,-Z 
 +X+1/2,-Y+1/2,-Z 
 +Z+1/2,+X+1/2,+Y 
 +Z+1/2,-X+1/2,-Y 
 -Z+1/2,-X+1/2,+Y 
 -Z+1/2,+X+1/2,-Y 
 +Y+1/2,+Z+1/2,+X 
 -Y+1/2,+Z+1/2,-X 
 +Y+1/2,-Z+1/2,-X 
 -Y+1/2,-Z+1/2,+X 
 +Y+1/2,+X+1/2,-Z 
 -Y+1/2,-X+1/2,-Z 
 +Y+1/2,-X+1/2,+Z 
 -Y+1/2,+X+1/2,+Z 
 +X+1/2,+Z+1/2,-Y 
 -X+1/2,+Z+1/2,+Y 
 -X+1/2,-Z+1/2,-Y 
 +X+1/2,-Z+1/2,+Y 
 +Z+1/2,+Y+1/2,-X 
 +Z+1/2,-Y+1/2,+X 
 -Z+1/2,+Y+1/2,+X 
 -Z+1/2,-Y+1/2,-X 

_cell_length_a      182.16000
_cell_length_b      182.16000
_cell_length_c      182.16000
_cell_angle_alpha    90.0000
_cell_angle_beta     90.0000
_cell_angle_gamma    90.0000

loop_
_atom_site_label
_atom_site_type_symbol
_atom_site_fract_x
_atom_site_fract_y
_atom_site_fract_z
_atom_site_occupancy
_atom_site_U_iso_or_equiv
_atom_site_thermal_displace_type
A1    CD     0.23363   0.26637   0.00000   0.50000   0.040  Uiso
A2    CD     0.13203   0.15637   0.03154   1.00000   0.040  Uiso
A3    CD     0.16526   0.16526   0.16526   0.33333   0.040  Uiso
A4    I      0.14921   0.14921   0.14921   0.33333   0.040  Uiso
A5    I      0.11813   0.16507   0.00702   1.00000   0.040  Uiso
