# Supplementary material for: Extending the novel |ρ|-based phasing algorithm to the solution of anomalous scattering substructures from SAD data of protein crystals
Source: Acta Crystallogr A Found Adv. 2022 Oct 10;78(Pt 6):473–81. doi: 10.1107/S2053273322008622 (PMC9624180; doi:10.1107/S2053273322008622)
Supplement: Supplementary file 1 [file a-78-00473-sup1.zip › ae5119_suppl_rev/sol_9_CD_2g4h/Apoferritin.DIF]

    0    6    6     7864.00000       61.70000     7864.00000       61.70000
    0    8    2     3630.80005       28.10000     3630.80005       28.10000
    0    8    4     4204.79980       19.20000     4204.79980       19.20000
    0    8    6      567.29999        3.70000      567.29999        3.70000
    0    8    8     6192.79980       29.10000     6192.79980       29.10000
    0   10    0     9944.20020       70.50000     9944.20020       70.50000
    0   10    2      671.29999        3.30000      671.29999        3.30000
    0   10    4     1340.69995        4.10000     1340.69995        4.10000
    0   10    6     4683.50000       15.20000     4683.50000       15.20000
    0   10    8     5123.60010       16.90000     5123.60010       16.90000
    0   10   10     6901.39990       33.40000     6901.39990       33.40000
    0   12    0     2141.39990       15.60000     2141.39990       15.60000
    0   12    2     3631.10010       11.90000     3631.10010       11.90000
    0   12    4     6693.50000       22.00000     6693.50000       22.00000
    0   12    6     3172.80005       10.30000     3172.80005       10.30000
    0   12    8      470.20001        4.90000      470.20001        4.90000
    0   12   10     6266.70020       20.00000     6266.70020       20.00000
    0   12   12     5133.20020       23.30000     5133.20020       23.30000
    0   14    0     4950.89990       32.60000     4950.89990       32.60000
    0   14    2     3903.69995       13.10000     3903.69995       13.10000
    0   14    4     1195.50000        4.20000     1195.50000        4.20000
    0   14    6     6661.20020       21.20000     6661.20020       21.20000
    0   14    8     1133.30005        4.00000     1133.30005        4.00000
    0   14   10     2771.60010        8.60000     2771.60010        8.60000
    0   14   12     3431.30005       10.60000     3431.30005       10.60000
    0   14   14     6404.89990       27.80000     6404.89990       27.80000
    0   16    0      566.79999       10.00000      566.79999       10.00000
    0   16    2     2778.00000        8.80000     2778.00000        8.80000
    0   16    4     1816.00000        5.70000     1816.00000        5.70000
    0   16    6     5375.20020       16.70000     5375.20020       16.70000
    0   16    8     1397.90002        4.50000     1397.90002        4.50000
    0   16   10     7329.20020       22.30000     7329.20020       22.30000
    0   16   12     1083.30005        4.10000     1083.30005        4.10000
    0   16   14     4242.10010       13.10000     4242.10010       13.10000
    0   16   16     7058.20020       29.70000     7058.20020       29.70000
    0   18    0    10138.40040       66.00000    10138.40040       66.00000
    0   18    2      684.70001        5.00000      684.70001        5.00000
    0   18    4     3338.60010       10.30000     3338.60010       10.30000
    0   18    6     3769.69995       11.70000     3769.69995       11.70000
    0   18    8      856.90002        4.40000      856.90002        4.40000
    0   18   10     5997.50000       17.80000     5997.50000       17.80000
    0   18   12     4177.00000       11.50000     4177.00000       11.50000
    0   18   14     3244.39990        8.90000     3244.39990        8.90000
    0   18   16     1867.69995        5.70000     1867.69995        5.70000
    0   18   18     1921.00000        8.10000     1921.00000        8.10000
    0   20    0     6169.29980       39.20000     6169.29980       39.20000
    0   20    2     3243.89990        9.60000     3243.89990        9.60000
    0   20    4     2683.60010        8.30000     2683.60010        8.30000
    0   20    6     2363.10010        7.00000     2363.10010        7.00000
    0   20    8     2384.00000        6.70000     2384.00000        6.70000
    0   20   10     1414.80005        4.60000     1414.80005        4.60000
    0   20   12     6088.60010       17.00000     6088.60010       17.00000
    0   20   14     6427.39990       18.00000     6427.39990       18.00000
    0   20   16     1378.90002        4.70000     1378.90002        4.70000
    0   20   18      619.79999        6.50000      619.79999        6.50000
    0   20   20      540.00000       11.00000      540.00000       11.00000
    0   22    0     2332.80005       13.30000     2332.80005       13.30000
    0   22    2     1850.90002        5.70000     1850.90002        5.70000
    0   22    4     4372.20020       12.80000     4372.20020       12.80000
    0   22    6       65.20000       28.30000       65.20000       28.30000
    0   22    8     3562.50000        9.70000     3562.50000        9.70000
    0   22   10     1498.69995        4.70000     1498.69995        4.70000
    0   22   12     5203.10010       14.50000     5203.10010       14.50000
    0   22   14     3740.10010       10.60000     3740.10010       10.60000
    0   22   16      658.09998        6.50000      658.09998        6.50000
    0   22   18     2904.69995        7.80000     2904.69995        7.80000
    0   22   20      703.50000        6.60000      703.50000        6.60000
    0   22   22     1635.59998        7.50000     1635.59998        7.50000
    0   24    0     3610.10010       21.70000     3610.10010       21.70000
    0   24    2     1105.00000        4.70000     1105.00000        4.70000
    0   24    4     1059.69995        4.80000     1059.69995        4.80000
    0   24    6     2814.69995        8.10000     2814.69995        8.10000
    0   24    8     2886.30005        8.00000     2886.30005        8.00000
    0   24   10      965.50000        5.10000      965.50000        5.10000
    0   24   12      630.79999        6.90000      630.79999        6.90000
    0   24   14     2829.10010        7.70000     2829.10010        7.70000
    0   24   16     1845.40002        5.40000     1845.40002        5.40000
    0   24   18     2846.10010        7.90000     2846.10010        7.90000
    0   24   20       82.60000       33.70000       82.60000       33.70000
    0   24   22       60.60000       28.70000       60.60000       28.70000
    0   24   24     2728.19995       11.10000     2728.19995       11.10000
    0   26    0     7593.60010       42.50000     7593.60010       42.50000
    0   26    2     2156.19995        6.10000     2156.19995        6.10000
    0   26    4     3255.00000        9.40000     3255.00000        9.40000
    0   26    6     3956.10010       11.30000     3956.10010       11.30000
    0   26    8     2440.30005        6.70000     2440.30005        6.70000
    0   26   10      459.50000        9.50000      459.50000        9.50000
    0   26   12     3825.00000       10.10000     3825.00000       10.10000
    0   26   14     1426.09998        5.00000     1426.09998        5.00000
    0   26   16      364.10001       13.20000      364.10001       13.20000
    0   26   18     1868.40002        5.60000     1868.40002        5.60000
    0   26   20     1579.50000        5.40000     1579.50000        5.40000
    0   26   22     2567.89990        6.70000     2567.89990        6.70000
    0   26   24     4658.60010       12.00000     4658.60010       12.00000
    0   26   26      781.90002       10.50000      781.90002       10.50000
    0   28    0      441.70001       21.60000      441.70001       21.60000
    0   28    2      830.20001        6.00000      830.20001        6.00000
    0   28    4     2802.69995        7.60000     2802.69995        7.60000
    0   28    6     2032.90002        6.10000     2032.90002        6.10000
    0   28    8     1934.59998        5.80000     1934.59998        5.80000
    0   28   10     1818.40002        5.40000     1818.40002        5.40000
    0   28   12      396.20001       11.80000      396.20001       11.80000
    0   28   14     1862.59998        5.50000     1862.59998        5.50000
    0   28   16     3170.80005        8.40000     3170.80005        8.40000
    0   28   18     1467.80005        5.50000     1467.80005        5.50000
    0   28   20     2660.00000        7.10000     2660.00000        7.10000
    0   28   22     2678.89990        7.40000     2678.89990        7.40000
    0   28   24     4610.89990       11.70000     4610.89990       11.70000
    0   28   26      411.50000       13.90000      411.50000       13.90000
    0   28   28     2376.50000        9.70000     2376.50000        9.70000
    0   30    0     3607.69995       20.30000     3607.69995       20.30000
    0   30    2      241.10001       20.80000      241.10001       20.80000
    0   30    4      452.79999       10.90000      452.79999       10.90000
    0   30    6     2146.00000        6.10000     2146.00000        6.10000
    0   30    8     2341.10010        6.70000     2341.10010        6.70000
    0   30   10     1984.59998        5.90000     1984.59998        5.90000
    0   30   12      977.90002        5.90000      977.90002        5.90000
    0   30   14     1066.19995        5.80000     1066.19995        5.80000
    0   30   16     2267.80005        6.50000     2267.80005        6.50000
    0   30   18     4287.00000       11.00000     4287.00000       11.00000
    0   30   20     2458.69995        6.70000     2458.69995        6.70000
    0   30   22     6442.00000       17.00000     6442.00000       17.00000
    0   30   24     4809.70020       12.70000     4809.70020       12.70000
    0   30   26      332.29999       18.70000      332.29999       18.70000
    0   30   28     4623.89990       12.30000     4623.89990       12.30000
    0   30   30    10726.90040       39.70000    10726.90040       39.70000
    0   32    0     3866.50000       20.90000     3866.50000       20.90000
    0   32    2     3780.10010       10.30000     3780.10010       10.30000
    0   32    4      238.89999       22.00000      238.89999       22.00000
    0   32    6      406.79999       13.10000      406.79999       13.10000
    0   32    8      295.89999       17.90000      295.89999       17.90000
    0   32   10      485.50000       11.00000      485.50000       11.00000
    0   32   12     2263.50000        6.70000     2263.50000        6.70000
    0   32   14     1014.09998        6.30000     1014.09998        6.30000
    0   32   16      249.39999       23.10000      249.39999       23.10000
    0   32   18     2246.89990        6.60000     2246.89990        6.60000
    0   32   20     5278.60010       14.10000     5278.60010       14.10000
    0   32   22     1319.80005        6.50000     1319.80005        6.50000
    0   32   24     6079.50000       15.90000     6079.50000       15.90000
    0   32   26      819.29999        8.40000      819.29999        8.40000
    0   32   28     4110.10010       11.10000     4110.10010       11.10000
    0   32   30     1836.69995        7.00000     1836.69995        7.00000
    0   32   32     5491.29980       20.30000     5491.29980       20.30000
    0   34    0     4555.10010       23.80000     4555.10010       23.80000
    0   34    2      764.40002        7.70000      764.40002        7.70000
    0   34    4      473.60001       12.20000      473.60001       12.20000
    0   34    6     2120.60010        6.10000     2120.60010        6.10000
    0   34    8       44.50000       23.10000       44.50000       23.10000
    0   34   10     3776.60010        9.80000     3776.60010        9.80000
    0   34   12     1245.40002        5.90000     1245.40002        5.90000
    0   34   14     1462.90002        5.90000     1462.90002        5.90000
    0   34   16     3883.69995       10.00000     3883.69995       10.00000
    0   34   18     4959.29980       13.90000     4959.29980       13.90000
    0   34   20     5536.00000       15.30000     5536.00000       15.30000
    0   34   22     4993.10010       13.40000     4993.10010       13.40000
    0   34   24     2806.39990        8.10000     2806.39990        8.10000
    0   34   26       76.40000       35.60000       76.40000       35.60000
    0   34   28       46.10000       24.10000       46.10000       24.10000
    0   34   30      228.80000       37.40000      228.80000       37.40000
    0   34   32     1689.69995        6.80000     1689.69995        6.80000
    0   34   34     2532.30005       11.70000     2532.30005       11.70000
    0   36    0     1749.80005       12.70000     1749.80005       12.70000
    0   36    2     1181.30005        6.20000     1181.30005        6.20000
    0   36    4     3830.60010       10.10000     3830.60010       10.10000
    0   36    6      474.89999       12.70000      474.89999       12.70000
    0   36    8     2323.80005        6.30000     2323.80005        6.30000
    0   36   10     4802.89990       12.70000     4802.89990       12.70000
    0   36   12      802.59998        8.20000      802.59998        8.20000
    0   36   14     4079.80005       11.10000     4079.80005       11.10000
    0   36   16      840.90002        8.20000      840.90002        8.20000
    0   36   18     1873.00000        6.50000     1873.00000        6.50000
    0   36   20     1904.40002        7.60000     1904.40002        7.60000
    0   36   22     4801.50000       13.10000     4801.50000       13.10000
    0   36   24     4952.10010       13.10000     4952.10010       13.10000
    0   36   26     1853.50000        6.50000     1853.50000        6.50000
    0   36   28      505.10001       15.50000      505.10001       15.50000
    0   36   30     2520.69995        8.00000     2520.69995        8.00000
    0   36   32      567.29999       15.60000      567.29999       15.60000
    0   36   34     3534.60010       10.20000     3534.60010       10.20000
    0   36   36     6610.89990       27.50000     6610.89990       27.50000
    0   38    0     1936.30005       13.00000     1936.30005       13.00000
    0   38    2     3289.89990        8.50000     3289.89990        8.50000
    0   38    4      196.00000       36.90000      196.00000       36.90000
    0   38    6     2615.30005        7.00000     2615.30005        7.00000
    0   38    8     3410.10010        8.60000     3410.10010        8.60000
    0   38   10      699.29999        9.60000      699.29999        9.60000
    0   38   12     1526.59998        6.10000     1526.59998        6.10000
    0   38   14     7315.39990       18.50000     7315.39990       18.50000
    0   38   16     4926.89990       13.10000     4926.89990       13.10000
    0   38   18      507.00000       14.30000      507.00000       14.30000
    0   38   20     3010.30005        8.90000     3010.30005        8.90000
    0   38   22     1447.80005        6.70000     1447.80005        6.70000
    0   38   24     4904.60010       13.70000     4904.60010       13.70000
    0   38   26     4954.00000       14.20000     4954.00000       14.20000
    0   38   28     1140.30005        8.20000     1140.30005        8.20000
    0   38   30      706.90002       13.00000      706.90002       13.00000
    0   38   32     2286.10010        7.40000     2286.10010        7.40000
    0   38   34     3581.10010       10.00000     3581.10010       10.00000
    0   38   36      403.00000       24.30000      403.00000       24.30000
    0   38   38     3518.39990       14.40000     3518.39990       14.40000
    0   40    0     7828.20020       39.70000     7828.20020       39.70000
    0   40    2     3430.30005        8.80000     3430.30005        8.80000
    0   40    4     2616.00000        7.40000     2616.00000        7.40000
    0   40    6     2603.80005        7.20000     2603.80005        7.20000
    0   40    8     9332.20020       23.00000     9332.20020       23.00000
    0   40   10     2281.00000        6.40000     2281.00000        6.40000
    0   40   12      531.70001       13.50000      531.70001       13.50000
    0   40   14      603.50000       12.00000      603.50000       12.00000
    0   40   16     1075.90002        7.70000     1075.90002        7.70000
    0   40   18     4747.79980       12.40000     4747.79980       12.40000
    0   40   20     3481.60010        9.30000     3481.60010        9.30000
    0   40   22     2547.00000        7.60000     2547.00000        7.60000
    0   40   24     4180.10010       11.20000     4180.10010       11.20000
    0   40   26      144.60001       43.10000      144.60001       43.10000
    0   40   28     3169.80005        9.00000     3169.80005        9.00000
    0   40   30     3596.00000       10.40000     3596.00000       10.40000
    0   40   32      827.40002       12.00000      827.40002       12.00000
    0   40   34     5111.00000       15.10000     5111.00000       15.10000
    0   40   36     2395.69995        9.80000     2395.69995        9.80000
    0   40   38     2143.50000        7.80000     2143.50000        7.80000
    0   40   40     1277.40002       13.20000     1277.40002       13.20000
    0   42    0     5035.60010       26.20000     5035.60010       26.20000
    0   42    2      409.00000       18.00000      409.00000       18.00000
    0   42    4      686.20001       11.40000      686.20001       11.40000
    0   42    6      780.20001       10.00000      780.20001       10.00000
    0   42    8     3334.50000        8.50000     3334.50000        8.50000
    0   42   10     4155.39990       10.30000     4155.39990       10.30000
    0   42   12     3583.19995        9.80000     3583.19995        9.80000
    0   42   14      375.39999       20.60000      375.39999       20.60000
    0   42   16      112.60000       45.20000      112.60000       45.20000
    0   42   18     2347.89990        7.00000     2347.89990        7.00000
    0   42   20     3221.50000        8.90000     3221.50000        8.90000
    0   42   22     1477.19995        7.60000     1477.19995        7.60000
    0   42   24     1636.19995        7.30000     1636.19995        7.30000
    0   42   26     1299.90002        8.30000     1299.90002        8.30000
    0   42   28     7452.10010       21.10000     7452.10010       21.10000
    0   42   30      893.90002       12.00000      893.90002       12.00000
    0   42   32     3518.69995        9.90000     3518.69995        9.90000
    0   42   34     3607.30005       10.60000     3607.30005       10.60000
    0   42   36     2274.10010        7.80000     2274.10010        7.80000
    0   42   38     1658.80005        8.10000     1658.80005        8.10000
    0   42   40      384.29999       29.20000      384.29999       29.20000
    0   42   42     2193.80005       11.20000     2193.80005       11.20000
    0   44    0     1566.00000       14.00000     1566.00000       14.00000
    0   44    2       76.50000       36.20000       76.50000       36.20000
    0   44    4     3366.00000        8.80000     3366.00000        8.80000
    0   44    6      318.29999       25.70000      318.29999       25.70000
    0   44    8     1049.40002        8.50000     1049.40002        8.50000
    0   44   10     1325.50000        7.20000     1325.50000        7.20000
    0   44   12     2184.50000        6.70000     2184.50000        6.70000
    0   44   14     2313.89990        7.00000     2313.89990        7.00000
    0   44   16     1885.80005        6.90000     1885.80005        6.90000
    0   44   18     5538.29980       14.50000     5538.29980       14.50000
    0   44   20     5059.79980       13.50000     5059.79980       13.50000
    0   44   22     4440.10010       12.70000     4440.10010       12.70000
    0   44   24     3331.89990        9.90000     3331.89990        9.90000
    0   44   26     1733.19995        7.80000     1733.19995        7.80000
    0   44   28      979.29999       10.70000      979.29999       10.70000
    0   44   30     2293.89990        8.00000     2293.89990        8.00000
    0   44   32      539.90002       19.30000      539.90002       19.30000
    0   44   34     1327.30005        9.00000     1327.30005        9.00000
    0   44   36     1624.69995        8.10000     1624.69995        8.10000
    0   44   38     1838.90002        7.60000     1838.90002        7.60000
    0   44   40     2536.19995        8.40000     2536.19995        8.40000
    0   44   42     2493.30005        8.30000     2493.30005        8.30000
    0   44   44     1725.50000       11.40000     1725.50000       11.40000
    0   46    0     5739.20020       30.30000     5739.20020       30.30000
    0   46    2      841.79999       10.70000      841.79999       10.70000
    0   46    4     3186.50000        8.60000     3186.50000        8.60000
    0   46    6     1448.00000        7.20000     1448.00000        7.20000
    0   46    8     2691.89990        8.40000     2691.89990        8.40000
    0   46   10     1511.50000        7.20000     1511.50000        7.20000
    0   46   12     1758.50000        6.90000     1758.50000        6.90000
    0   46   14     1809.09998        7.00000     1809.09998        7.00000
    0   46   16     1926.19995        7.30000     1926.19995        7.30000
    0   46   18      130.60001       50.50000      130.60001       50.50000
    0   46   20     2716.00000        8.00000     2716.00000        8.00000
    0   46   22     2078.50000        7.40000     2078.50000        7.40000
    0   46   24     2906.30005        8.80000     2906.30005        8.80000
    0   46   26     1774.59998        7.80000     1774.59998        7.80000
    0   46   28     3074.19995        9.30000     3074.19995        9.30000
    0   46   30      624.59998       16.40000      624.59998       16.40000
    0   46   34     3659.80005       11.20000     3659.80005       11.20000
    0   46   36      850.59998       13.10000      850.59998       13.10000
    0   46   38     1890.59998        7.70000     1890.59998        7.70000
    0   46   40     2149.60010        8.10000     2149.60010        8.10000
    0   46   42       98.10000       44.80000       98.10000       44.80000
    0   46   44      131.39999       52.80000      131.39999       52.80000
    0   46   46     4717.60010       21.10000     4717.60010       21.10000
    0   48    0     1984.40002       14.80000     1984.40002       14.80000
    0   48    2     1277.90002        8.40000     1277.90002        8.40000
    0   48    4      764.70001       12.70000      764.70001       12.70000
    0   48    6      471.00000       20.40000      471.00000       20.40000
    0   48    8     3173.80005        9.70000     3173.80005        9.70000
    0   48   10     3370.19995        9.10000     3370.19995        9.10000
    0   48   12     1871.59998        7.20000     1871.59998        7.20000
    0   48   14     2208.30005        7.40000     2208.30005        7.40000
    0   48   16    10666.79980       29.40000    10666.79980       29.40000
    0   48   20     3021.69995        8.70000     3021.69995        8.70000
    0   48   22     4042.60010       11.80000     4042.60010       11.80000
    0   48   24     1696.00000        7.90000     1696.00000        7.90000
    0   48   26     4659.89990       13.50000     4659.89990       13.50000
    0   48   28      895.20001       12.10000      895.20001       12.10000
    0   48   30     1400.59998        8.80000     1400.59998        8.80000
    0   48   32      477.89999       22.30000      477.89999       22.30000
    0   48   34     2392.50000        8.40000     2392.50000        8.40000
    0   48   36     1613.59998        8.60000     1613.59998        8.60000
    0   48   38       57.10000       29.80000       57.10000       29.80000
    0   48   40      273.79999       44.30000      273.79999       44.30000
    0   48   42      796.40002       13.80000      796.40002       13.80000
    0   48   44     1146.09998       10.40000     1146.09998       10.40000
    0   48   46     1319.30005        9.30000     1319.30005        9.30000
    0   48   48     2644.00000       12.60000     2644.00000       12.60000
    0   50    0     5216.29980       29.90000     5216.29980       29.90000
    0   50    2     3098.80005        9.00000     3098.80005        9.00000
    0   50    4     1205.69995        9.20000     1205.69995        9.20000
    0   50    6     3424.39990        9.40000     3424.39990        9.40000
    0   50    8      219.30000       52.30000      219.30000       52.30000
    0   50   10     4585.00000       12.40000     4585.00000       12.40000
    0   50   12      467.29999       22.00000      467.29999       22.00000
    0   50   14      429.20001       24.50000      429.20001       24.50000
    0   50   16     2804.80005        8.50000     2804.80005        8.50000
    0   50   18     2386.69995        7.90000     2386.69995        7.90000
    0   50   20     2096.60010        7.70000     2096.60010        7.70000
    0   50   22      498.60001       21.70000      498.60001       21.70000
    0   50   24      548.40002       19.70000      548.40002       19.70000
    0   50   26     4277.89990       12.30000     4277.89990       12.30000
    0   50   28     1512.40002        8.50000     1512.40002        8.50000
    0   50   30     2233.89990        7.60000     2233.89990        7.60000
    0   50   32     1406.09998        8.80000     1406.09998        8.80000
    0   50   34     5399.20020       17.10000     5399.20020       17.10000
    0   50   36     2476.89990        8.50000     2476.89990        8.50000
    0   50   38      674.00000       15.90000      674.00000       15.90000
    0   50   40     2284.00000        8.40000     2284.00000        8.40000
    0   50   42     1660.69995        8.30000     1660.69995        8.30000
    0   50   44     1390.00000        9.10000     1390.00000        9.10000
    0   50   46       59.40000       31.20000       59.40000       31.20000
    0   50   48      835.09998       13.70000      835.09998       13.70000
    0   50   50     3699.89990       16.30000     3699.89990       16.30000
    0   52    0     3749.60010       20.70000     3749.60010       20.70000
    0   52    2     1996.19995        7.70000     1996.19995        7.70000
    0   52    4     1527.00000        8.40000     1527.00000        8.40000
    0   52    6     5612.70020       15.10000     5612.70020       15.10000
    0   52    8      257.10001       48.60000      257.10001       48.60000
    0   52   10     3584.69995       10.70000     3584.69995       10.70000
    0   52   12     3520.10010        9.90000     3520.10010        9.90000
    0   52   14     1808.09998        7.90000     1808.09998        7.90000
    0   52   16      224.80000       45.30000      224.80000       45.30000
    0   52   18     1692.19995        8.10000     1692.19995        8.10000
    0   52   20      867.09998       13.10000      867.09998       13.10000
    0   52   22     1395.19995        9.00000     1395.19995        9.00000
    0   52   24     1654.80005        8.20000     1654.80005        8.20000
    0   52   26     1769.09998        8.00000     1769.09998        8.00000
    0   52   28     2475.60010        8.50000     2475.60010        8.50000
    0   52   30      973.40002       11.30000      973.40002       11.30000
    0   52   32     1562.69995        8.20000     1562.69995        8.20000
    0   52   34      866.29999       12.60000      866.29999       12.60000
    0   52   36     4079.50000       12.50000     4079.50000       12.50000
    0   52   38     1177.00000        9.60000     1177.00000        9.60000
    0   52   40     1897.90002        7.70000     1897.90002        7.70000
    0   52   42      611.29999       17.00000      611.29999       17.00000
    0   52   44     1155.09998       10.40000     1155.09998       10.40000
    0   52   46     2083.89990        8.40000     2083.89990        8.40000
    0   52   48      954.00000       12.10000      954.00000       12.10000
    0   52   50     1883.00000        8.30000     1883.00000        8.30000
    0   52   52     1421.40002       13.40000     1421.40002       13.40000
    0   54    0      575.70001       39.00000      575.70001       39.00000
    0   54    2      120.00000       50.80000      120.00000       50.80000
    0   54    4     3030.30005        8.90000     3030.30005        8.90000
    0   54    6      821.79999       13.70000      821.79999       13.70000
    0   54    8     3971.39990       11.10000     3971.39990       11.10000
    0   54   10     2032.69995        7.80000     2032.69995        7.80000
    0   54   12     1017.50000       11.40000     1017.50000       11.40000
    0   54   14     1314.59998        9.10000     1314.59998        9.10000
    0   54   16     3600.00000       10.40000     3600.00000       10.40000
    0   54   18     1746.40002        8.10000     1746.40002        8.10000
    0   54   20     4790.39990       14.10000     4790.39990       14.10000
    0   54   22      524.70001       21.20000      524.70001       21.20000
    0   54   24     1190.69995       10.00000     1190.69995       10.00000
    0   54   26     1667.00000        8.30000     1667.00000        8.30000
    0   54   28     2137.80005        8.10000     2137.80005        8.10000
    0   54   30     1012.09998       10.90000     1012.09998       10.90000
    0   54   32       88.10000       41.60000       88.10000       41.60000
    0   54   34      882.90002       12.10000      882.90002       12.10000
    0   54   36     2075.80005        8.30000     2075.80005        8.30000
    0   54   38     3649.10010       11.70000     3649.10010       11.70000
    0   54   40     1949.80005        7.90000     1949.80005        7.90000
    0   54   42     2211.19995        7.90000     2211.19995        7.90000
    0   54   44      485.10001       21.60000      485.10001       21.60000
    0   54   46     1250.19995        9.70000     1250.19995        9.70000
    0   54   48      626.59998       17.10000      626.59998       17.10000
    0   54   50      124.10000       51.30000      124.10000       51.30000
    0   54   52      719.09998       15.70000      719.09998       15.70000
    0   54   54      201.80000       66.60000      201.80000       66.60000
    0   56    0     2648.19995       16.70000     2648.19995       16.70000
    0   56    2     3546.30005       10.10000     3546.30005       10.10000
    0   56    4      275.10001       45.50000      275.10001       45.50000
    0   56    8     2673.50000        8.30000     2673.50000        8.30000
    0   56   10     1652.30005        8.30000     1652.30005        8.30000
    0   56   12     4529.89990       13.00000     4529.89990       13.00000
    0   56   14      277.50000       44.60000      277.50000       44.60000
    0   56   16      837.79999       13.50000      837.79999       13.50000
    0   56   18       98.30000       45.70000       98.30000       45.70000
    0   56   20      730.20001       15.10000      730.20001       15.10000
    0   56   22      549.29999       19.90000      549.29999       19.90000
    0   56   24      854.59998       13.50000      854.59998       13.50000
    0   56   26      575.79999       18.80000      575.79999       18.80000
    0   56   28      309.50000       37.30000      309.50000       37.30000
    0   56   30     3048.50000        9.60000     3048.50000        9.60000
    0   56   32     1283.50000        9.10000     1283.50000        9.10000
    0   56   34     1712.59998        8.00000     1712.59998        8.00000
    0   56   36     1188.40002        9.70000     1188.40002        9.70000
    0   56   38     1510.30005        8.40000     1510.30005        8.40000
    0   56   40      289.29999       38.30000      289.29999       38.30000
    0   56   42     1413.00000        8.80000     1413.00000        8.80000
    0   56   46     1049.00000       11.20000     1049.00000       11.20000
    0   56   48     1308.30005        9.70000     1308.30005        9.70000
    0   56   50      167.89999       56.50000      167.89999       56.50000
    0   56   52     1148.30005       11.00000     1148.30005       11.00000
    0   56   54      182.70000       56.20000      182.70000       56.20000
    0   56   56      896.20001       19.00000      896.20001       19.00000
    0   58    0      605.79999       39.70000      605.79999       39.70000
    0   58    2     1377.30005        9.30000     1377.30005        9.30000
    0   58    4      460.60001       24.70000      460.60001       24.70000
    0   58    6     2295.10010        8.00000     2295.10010        8.00000
    0   58    8     1314.90002        9.70000     1314.90002        9.70000
    0   58   10     1683.90002        8.30000     1683.90002        8.30000
    0   58   12     4864.70020       14.60000     4864.70020       14.60000
    0   58   14     2230.50000        8.00000     2230.50000        8.00000
    0   58   16     2594.10010        8.40000     2594.10010        8.40000
    0   58   18      874.40002       13.20000      874.40002       13.20000
    0   58   20      477.39999       22.70000      477.39999       22.70000
    0   58   22     3190.00000       10.50000     3190.00000       10.50000
    0   58   24     1421.09998        8.90000     1421.09998        8.90000
    0   58   26      439.50000       24.90000      439.50000       24.90000
    0   58   28     1813.59998        8.20000     1813.59998        8.20000
    0   58   30      152.50000       53.70000      152.50000       53.70000
    0   58   32     2341.10010        8.30000     2341.10010        8.30000
    0   58   34     1014.90002       11.00000     1014.90002       11.00000
    0   58   36     2120.30005        7.90000     2120.30005        7.90000
    0   58   38      593.79999       17.60000      593.79999       17.60000
    0   58   40      484.79999       20.80000      484.79999       20.80000
    0   58   42      683.29999       16.20000      683.29999       16.20000
    0   58   44      209.20000       53.90000      209.20000       53.90000
    0   58   46     1755.09998        8.40000     1755.09998        8.40000
    0   58   48       95.50000       44.30000       95.50000       44.30000
    0   58   50      231.30000       53.00000      231.30000       53.00000
    0   58   52      688.20001       17.20000      688.20001       17.20000
    0   58   54      125.80000       48.70000      125.80000       48.70000
    0   58   56     1709.69995        8.60000     1709.69995        8.60000
    0   58   58      351.29999       58.10000      351.29999       58.10000
    0   60    0     7322.60010       43.30000     7322.60010       43.30000
    0   60    2     1213.40002       10.20000     1213.40002       10.20000
    0   60    4     2113.39990        8.20000     2113.39990        8.20000
    0   60    6       70.50000       35.80000       70.50000       35.80000
    0   60    8       72.70000       36.80000       72.70000       36.80000
    0   60   10     3255.19995       10.50000     3255.19995       10.50000
    0   60   12     1751.19995        8.30000     1751.19995        8.30000
    0   60   14     2214.30005        8.20000     2214.30005        8.20000
    0   60   16     1263.40002        9.70000     1263.40002        9.70000
    0   60   18     1528.30005        8.80000     1528.30005        8.80000
    0   60   20     2346.69995        8.40000     2346.69995        8.40000
    0   60   22      760.59998       14.60000      760.59998       14.60000
    0   60   24      351.29999       31.80000      351.29999       31.80000
    0   60   26       64.80000       33.30000       64.80000       33.30000
    0   60   28      114.30000       48.20000      114.30000       48.20000
    0   60   30      755.00000       14.50000      755.00000       14.50000
    0   60   32      944.79999       11.80000      944.79999       11.80000
    0   60   34      102.40000       46.30000      102.40000       46.30000
    0   60   36     1414.40002        8.90000     1414.40002        8.90000
    0   60   38     1783.80005        8.10000     1783.80005        8.10000
    0   60   40      861.20001       12.80000      861.20001       12.80000
    0   60   42     1052.90002       11.20000     1052.90002       11.20000
    0   60   44      700.09998       15.90000      700.09998       15.90000
    0   60   46      805.09998       14.10000      805.09998       14.10000
    0   60   48       73.20000       36.80000       73.20000       36.80000
    0   60   50     1691.00000        8.70000     1691.00000        8.70000
    0   60   52      173.89999       54.90000      173.89999       54.90000
    0   60   54      278.60001       47.30000      278.60001       47.30000
    0   60   56      583.70001       22.30000      583.70001       22.30000
    0   60   58      960.40002       16.20000      960.40002       16.20000
    0   60   60      321.50000       72.60000      321.50000       72.60000
    0   62    0      606.50000       37.00000      606.50000       37.00000
    0   62    2      109.60000       48.60000      109.60000       48.60000
    0   62    4      792.70001       14.60000      792.70001       14.60000
    0   62    6     1490.30005        8.80000     1490.30005        8.80000
    0   62    8     3028.30005       10.00000     3028.30005       10.00000
    0   62   10     3965.00000       12.70000     3965.00000       12.70000
    0   62   12     1514.80005        8.70000     1514.80005        8.70000
    0   62   14     1409.09998        9.00000     1409.09998        9.00000
    0   62   16     1063.00000       11.10000     1063.00000       11.10000
    0   62   18      883.70001       12.80000      883.70001       12.80000
    0   62   22      882.90002       13.00000      882.90002       13.00000
    0   62   24      204.89999       53.20000      204.89999       53.20000
    0   62   26     1791.50000        8.20000     1791.50000        8.20000
    0   62   28      100.70000       46.00000      100.70000       46.00000
    0   62   30     3285.39990       10.30000     3285.39990       10.30000
    0   62   32       57.90000       30.30000       57.90000       30.30000
    0   62   34     1477.50000        8.80000     1477.50000        8.80000
    0   62   36      447.39999       24.40000      447.39999       24.40000
    0   62   38     2294.00000        8.30000     2294.00000        8.30000
    0   62   40     1502.40002        8.80000     1502.40002        8.80000
    0   62   42     1037.90002       11.60000     1037.90002       11.60000
    0   62   44      849.40002       13.70000      849.40002       13.70000
    0   62   46     1065.09998       11.50000     1065.09998       11.50000
    0   62   48      726.79999       15.80000      726.79999       15.80000
    0   62   50      106.30000       48.40000      106.30000       48.40000
    0   62   52      418.39999       30.00000      418.39999       30.00000
    0   62   54      172.30000       55.80000      172.30000       55.80000
    0   62   56      876.29999       16.30000      876.29999       16.30000
    0   62   58      208.30000       57.70000      208.30000       57.70000
    0   62   60      160.60001       62.90000      160.60001       62.90000
    0   62   62      896.29999       25.40000      896.29999       25.40000
    0   64    0     1330.30005       18.80000     1330.30005       18.80000
    0   64    2      359.00000       30.70000      359.00000       30.70000
    0   64    4      388.89999       28.80000      388.89999       28.80000
    0   64    6      229.50000       52.80000      229.50000       52.80000
    0   64    8      111.90000       48.00000      111.90000       48.00000
    0   64   10      169.50000       51.30000      169.50000       51.30000
    0   64   12      560.50000       19.50000      560.50000       19.50000
    0   64   14      982.70001       11.70000      982.70001       11.70000
    0   64   16     1526.09998        8.70000     1526.09998        8.70000
    0   64   18     1324.50000        9.80000     1324.50000        9.80000
    0   64   20      747.20001       14.80000      747.20001       14.80000
    0   64   22     2025.30005        8.30000     2025.30005        8.30000
    0   64   24      461.00000       23.60000      461.00000       23.60000
    0   64   26     1153.09998       10.90000     1153.09998       10.90000
    0   64   28      931.59998       12.50000      931.59998       12.50000
    0   64   30      465.10001       23.50000      465.10001       23.50000
    0   64   32      100.10000       45.80000      100.10000       45.80000
    0   64   34     1056.00000       11.20000     1056.00000       11.20000
    0   64   36      585.00000       19.30000      585.00000       19.30000
    0   64   38      831.70001       13.90000      831.70001       13.90000
    0   64   40     1086.50000       10.90000     1086.50000       10.90000
    0   64   42      128.30000       53.00000      128.30000       53.00000
    0   64   44     1265.19995       10.30000     1265.19995       10.30000
    0   64   46      996.79999       12.40000      996.79999       12.40000
    0   64   48      938.79999       13.00000      938.79999       13.00000
    0   64   50      695.20001       18.20000      695.20001       18.20000
    0   64   52      112.50000       51.00000      112.50000       51.00000
    0   64   54      155.70000       58.80000      155.70000       58.80000
    0   64   56      240.20000       62.20000      240.20000       62.20000
    0   64   58      150.39999       61.40000      150.39999       61.40000
    0   64   60      483.00000       32.40000      483.00000       32.40000
    0   64   62      160.70000       61.30000      160.70000       61.30000
    0   64   64      923.90002       25.10000      923.90002       25.10000
    0   66    0     1599.50000       16.70000     1599.50000       16.70000
    0   66    2     2081.80005        8.30000     2081.80005        8.30000
    0   66    4     1918.90002        8.30000     1918.90002        8.30000
    0   66    6     3048.80005       10.60000     3048.80005       10.60000
    0   66    8     3008.00000       10.30000     3008.00000       10.30000
    0   66   10     2410.39990        8.60000     2410.39990        8.60000
    0   66   12     1361.40002        9.50000     1361.40002        9.50000
    0   66   14      273.50000       46.30000      273.50000       46.30000
    0   66   16      925.29999       12.40000      925.29999       12.40000
    0   66   18     1853.69995        8.50000     1853.69995        8.50000
    0   66   20      226.80000       51.30000      226.80000       51.30000
    0   66   22      218.10001       48.30000      218.10001       48.30000
    0   66   24     1428.50000        9.30000     1428.50000        9.30000
    0   66   26     1359.50000        9.50000     1359.50000        9.50000
    0   66   28      874.50000       13.30000      874.50000       13.30000
    0   66   30     1221.30005       10.30000     1221.30005       10.30000
    0   66   32      357.79999       33.90000      357.79999       33.90000
    0   66   34     1912.30005        8.40000     1912.30005        8.40000
    0   66   36      996.00000       12.10000      996.00000       12.10000
    0   66   38     1520.69995        9.30000     1520.69995        9.30000
    0   66   40     1446.50000        9.40000     1446.50000        9.40000
    0   66   42     1452.90002        9.70000     1452.90002        9.70000
    0   66   44      233.89999       54.00000      233.89999       54.00000
    0   66   46      406.79999       30.30000      406.79999       30.30000
    0   66   48      452.89999       25.80000      452.89999       25.80000
    0   66   50      640.59998       21.10000      640.59998       21.10000
    0   66   52      361.00000       41.50000      361.00000       41.50000
    0   66   54      297.00000       54.40000      297.00000       54.40000
    0   66   56      215.20000       64.50000      215.20000       64.50000
    0   66   58      703.29999       22.30000      703.29999       22.30000
    0   66   60      168.00000       64.80000      168.00000       64.80000
    0   66   62      589.09998       26.30000      589.09998       26.30000
    0   68    0      141.30000       65.00000      141.30000       65.00000
    0   68    2      667.20001       16.70000      667.20001       16.70000
    0   68    4      760.00000       14.80000      760.00000       14.80000
    0   68    6     1559.90002        8.80000     1559.90002        8.80000
    0   68    8      829.90002       14.00000      829.90002       14.00000
    0   68   10       94.40000       44.50000       94.40000       44.50000
    0   68   12     1490.40002        9.10000     1490.40002        9.10000
    0   68   14       82.60000       40.50000       82.60000       40.50000
    0   68   16     1119.19995       11.00000     1119.19995       11.00000
    0   68   18      858.40002       13.50000      858.40002       13.50000
    0   68   20      718.70001       15.90000      718.70001       15.90000
    0   68   22      637.90002       18.30000      637.90002       18.30000
    0   68   24      354.70001       34.90000      354.70001       34.90000
    0   68   26     1911.59998        8.50000     1911.59998        8.50000
    0   68   28       95.10000       44.90000       95.10000       44.90000
    0   68   30      946.29999       12.80000      946.29999       12.80000
    0   68   32      659.70001       17.40000      659.70001       17.40000
    0   68   34      358.79999       32.40000      358.79999       32.40000
    0   68   36      131.39999       53.30000      131.39999       53.30000
    0   68   38      246.30000       53.70000      246.30000       53.70000
    0   68   40      953.59998       13.10000      953.59998       13.10000
    0   68   42     1110.00000       12.20000     1110.00000       12.20000
    0   68   44      403.50000       30.80000      403.50000       30.80000
    0   68   46      540.20001       22.70000      540.20001       22.70000
    0   68   48      532.90002       25.10000      532.90002       25.10000
    0   68   50      141.39999       53.50000      141.39999       53.50000
    0   68   52      468.39999       29.80000      468.39999       29.80000
    0   68   54       90.60000       45.00000       90.60000       45.00000
    0   68   56      628.70001       24.90000      628.70001       24.90000
    0   68   58      655.79999       24.20000      655.79999       24.20000
    0   68   60      250.60001       65.20000      250.60001       65.20000
    0   70    0     2295.19995       17.60000     2295.19995       17.60000
    0   70    2     1086.50000       11.10000     1086.50000       11.10000
    0   70    4      163.50000       56.20000      163.50000       56.20000
    0   70    6      105.20000       47.40000      105.20000       47.40000
    0   70    8      439.79999       26.60000      439.79999       26.60000
    0   70   10      371.39999       32.30000      371.39999       32.30000
    0   70   12      249.50000       51.90000      249.50000       51.90000
    0   70   14       81.80000       40.40000       81.80000       40.40000
    0   70   16     1261.80005       10.30000     1261.80005       10.30000
    0   70   18     2449.10010        8.50000     2449.10010        8.50000
    0   70   20     1516.00000        9.10000     1516.00000        9.10000
    0   70   22     1370.90002        9.90000     1370.90002        9.90000
    0   70   24     2071.19995        8.50000     2071.19995        8.50000
    0   70   26      154.80000       57.50000      154.80000       57.50000
    0   70   28     2110.00000        8.50000     2110.00000        8.50000
    0   70   30      893.79999       14.00000      893.79999       14.00000
    0   70   32      152.70000       57.20000      152.70000       57.20000
    0   70   34     1041.40002       12.20000     1041.40002       12.20000
    0   70   36      178.50000       56.10000      178.50000       56.10000
    0   70   38      915.59998       13.90000      915.59998       13.90000
    0   70   40      100.70000       47.20000      100.70000       47.20000
    0   70   42      977.00000       13.80000      977.00000       13.80000
    0   70   44      378.60001       35.20000      378.60001       35.20000
    0   70   46      149.89999       59.30000      149.89999       59.30000
    0   70   48     1070.30005       14.00000     1070.30005       14.00000
    0   70   50      532.90002       26.40000      532.90002       26.40000
    0   70   52      170.39999       63.00000      170.39999       63.00000
    0   70   54      120.90000       54.40000      120.90000       54.40000
    0   70   56      125.50000       56.40000      125.50000       56.40000
    0   70   58      126.70000       55.70000      126.70000       55.70000
    0   72    0     1489.09998       17.70000     1489.09998       17.70000
    0   72    2      125.30000       50.50000      125.30000       50.50000
    0   72    4      462.50000       25.40000      462.50000       25.40000
    0   72    6      649.40002       17.70000      649.40002       17.70000
    0   72    8      662.79999       17.60000      662.79999       17.60000
    0   72   10      366.00000       32.30000      366.00000       32.30000
    0   72   12      431.79999       27.60000      431.79999       27.60000
    0   72   14      568.40002       20.60000      568.40002       20.60000
    0   72   16      115.90000       48.40000      115.90000       48.40000
    0   72   18      724.70001       16.90000      724.70001       16.90000
    0   72   20       98.50000       45.60000       98.50000       45.60000
    0   72   22     2360.30005        8.60000     2360.30005        8.60000
    0   72   24     1486.90002        9.80000     1486.90002        9.80000
    0   72   26     3186.00000        9.70000     3186.00000        9.70000
    0   72   28      179.00000       59.40000      179.00000       59.40000
    0   72   30      405.89999       30.10000      405.89999       30.10000
    0   72   32      425.70001       28.50000      425.70001       28.50000
    0   72   34      315.70001       44.60000      315.70001       44.60000
    0   72   36       94.80000       45.30000       94.80000       45.30000
    0   72   38     1534.30005        9.80000     1534.30005        9.80000
    0   72   40      494.29999       25.10000      494.29999       25.10000
    0   72   42      798.00000       16.60000      798.00000       16.60000
    0   72   44      290.29999       51.90000      290.29999       51.90000
    0   72   46      576.50000       24.80000      576.50000       24.80000
    0   72   48      323.29999       49.40000      323.29999       49.40000
    0   72   50      595.29999       24.60000      595.29999       24.60000
    0   72   52      163.30000       58.50000      163.30000       58.50000
    0   72   54      115.30000       53.40000      115.30000       53.40000
    0   74    0     1116.59998       22.50000     1116.59998       22.50000
    0   74    2      203.10001       58.70000      203.10001       58.70000
    0   74    4       83.00000       41.00000       83.00000       41.00000
    0   74    6      364.39999       32.50000      364.39999       32.50000
    0   74    8     2347.69995        8.30000     2347.69995        8.30000
    0   74   10      298.60001       45.60000      298.60001       45.60000
    0   74   12     2006.19995        8.70000     2006.19995        8.70000
    0   74   14      462.39999       27.60000      462.39999       27.60000
    0   74   16      200.00000       59.00000      200.00000       59.00000
    0   74   18      955.79999       13.30000      955.79999       13.30000
    0   74   20     1028.69995       13.00000     1028.69995       13.00000
    0   74   22     1212.30005       11.40000     1212.30005       11.40000
    0   74   24      103.50000       48.00000      103.50000       48.00000
    0   74   26     1286.30005       10.90000     1286.30005       10.90000
    0   74   28     1112.30005       12.30000     1112.30005       12.30000
    0   74   30     1852.30005        9.10000     1852.30005        9.10000
    0   74   32      384.50000       33.00000      384.50000       33.00000
    0   74   34      681.90002       19.30000      681.90002       19.30000
    0   74   36      280.70001       52.30000      280.70001       52.30000
    0   74   38      862.40002       15.40000      862.40002       15.40000
    0   74   40     2126.50000        8.90000     2126.50000        8.90000
    0   74   42      685.70001       19.10000      685.70001       19.10000
    0   74   44      137.89999       57.90000      137.89999       57.90000
    0   74   46      743.00000       19.60000      743.00000       19.60000
    0   74   48      113.00000       52.60000      113.00000       52.60000
    0   74   50      579.70001       24.70000      579.70001       24.70000
    0   74   52      131.60001       57.70000      131.60001       57.70000
    0   76    0      895.59998       28.40000      895.59998       28.40000
    0   76    2      654.40002       19.20000      654.40002       19.20000
    0   76    4     1035.19995       12.60000     1035.19995       12.60000
    0   76    6      104.10000       47.90000      104.10000       47.90000
    0   76    8     1337.30005       10.30000     1337.30005       10.30000
    0   76   10     1383.00000       10.20000     1383.00000       10.20000
    0   76   12     1212.00000       11.50000     1212.00000       11.50000
    0   76   14     1136.19995       11.90000     1136.19995       11.90000
    0   76   16     1708.00000        9.20000     1708.00000        9.20000
    0   76   18      960.00000       13.90000      960.00000       13.90000
    0   76   20      215.80000       59.50000      215.80000       59.50000
    0   76   22       88.60000       43.40000       88.60000       43.40000
    0   76   24     1292.19995       11.30000     1292.19995       11.30000
    0   76   26      625.70001       21.30000      625.70001       21.30000
    0   76   28      649.90002       21.00000      649.90002       21.00000
    0   76   30      537.09998       24.30000      537.09998       24.30000
    0   76   32      625.29999       21.20000      625.29999       21.20000
    0   76   34     1550.59998       10.10000     1550.59998       10.10000
    0   76   36      111.40000       49.90000      111.40000       49.90000
    0   76   38     1753.90002        9.60000     1753.90002        9.60000
    0   76   40      409.70001       32.00000      409.70001       32.00000
    0   76   42      833.40002       16.50000      833.40002       16.50000
    0   76   44      259.10001       62.00000      259.10001       62.00000
    0   76   46      183.10001       61.80000      183.10001       61.80000
    0   76   48      141.89999       59.70000      141.89999       59.70000
    0   76   50      266.10001       61.30000      266.10001       61.30000
    0   78    0     2664.69995       17.30000     2664.69995       17.30000
    0   78    2     1575.59998        9.70000     1575.59998        9.70000
    0   78    4      682.90002       18.70000      682.90002       18.70000
    0   78    6     1494.00000       10.10000     1494.00000       10.10000
    0   78    8      623.70001       20.60000      623.70001       20.60000
    0   78   10     1393.50000       10.40000     1393.50000       10.40000
    0   78   12     1809.19995        9.30000     1809.19995        9.30000
    0   78   14      628.09998       21.20000      628.09998       21.20000
    0   78   16       87.20000       43.00000       87.20000       43.00000
    0   78   18     1985.30005        9.10000     1985.30005        9.10000
    0   78   20     1300.00000       11.40000     1300.00000       11.40000
    0   78   22     1279.59998       11.70000     1279.59998       11.70000
    0   78   24      766.79999       18.70000      766.79999       18.70000
    0   78   26      362.20001       41.00000      362.20001       41.00000
    0   78   28      618.79999       22.30000      618.79999       22.30000
    0   78   30      517.09998       25.90000      517.09998       25.90000
    0   78   32      249.39999       58.70000      249.39999       58.70000
    0   78   34      136.39999       56.10000      136.39999       56.10000
    0   78   36      135.60001       57.00000      135.60001       57.00000
    0   78   38      673.00000       20.40000      673.00000       20.40000
    0   78   40      421.20001       32.50000      421.20001       32.50000
    0   78   42       93.60000       45.70000       93.60000       45.70000
    0   78   44      116.70000       53.60000      116.70000       53.60000
    0   78   46      297.79999       55.00000      297.79999       55.00000
    0   80    0     1308.30005       22.30000     1308.30005       22.30000
    0   80    2      153.39999       59.20000      153.39999       59.20000
    0   80    4      682.00000       19.60000      682.00000       19.60000
    0   80    6      378.70001       35.70000      378.70001       35.70000
    0   80    8      135.89999       56.60000      135.89999       56.60000
    0   80   10      410.10001       32.70000      410.10001       32.70000
    0   80   12     1191.09998       12.30000     1191.09998       12.30000
    0   80   14     1214.40002       12.30000     1214.40002       12.30000
    0   80   16      171.39999       55.90000      171.39999       55.90000
    0   80   18     1084.00000       13.40000     1084.00000       13.40000
    0   80   20      835.79999       17.00000      835.79999       17.00000
    0   80   22      558.70001       25.10000      558.70001       25.10000
    0   80   24      265.50000       59.20000      265.50000       59.20000
    0   80   26      985.70001       15.00000      985.70001       15.00000
    0   80   28      855.90002       16.70000      855.90002       16.70000
    0   80   30      919.70001       15.60000      919.70001       15.60000
    0   80   32      426.60001       35.20000      426.60001       35.20000
    0   80   34      115.10000       51.50000      115.10000       51.50000
    0   80   36      715.79999       19.80000      715.79999       19.80000
    0   80   38      222.20000       62.70000      222.20000       62.70000
    0   80   40      100.80000       48.10000      100.80000       48.10000
    0   80   42      128.39999       55.40000      128.39999       55.40000
    0   82    0     1946.00000       18.40000     1946.00000       18.40000
    0   82    2      757.70001       18.10000      757.70001       18.10000
    0   82    4     1201.59998       12.40000     1201.59998       12.40000
    0   82    6      526.50000       26.20000      526.50000       26.20000
    0   82    8      147.80000       59.00000      147.80000       59.00000
    0   82   10      243.89999       61.70000      243.89999       61.70000
    0   82   12     1059.09998       13.90000     1059.09998       13.90000
    0   82   14     1069.09998       14.10000     1069.09998       14.10000
    0   82   16      209.30000       63.60000      209.30000       63.60000
    0   82   18     1461.09998       11.10000     1461.09998       11.10000
    0   82   20      188.89999       61.60000      188.89999       61.60000
    0   82   22      183.30000       63.80000      183.30000       63.80000
    0   82   24      187.89999       63.30000      187.89999       63.30000
    0   82   26      119.80000       53.90000      119.80000       53.90000
    0   82   28      412.29999       34.60000      412.29999       34.60000
    0   82   30      898.59998       16.10000      898.59998       16.10000
    0   82   32      128.30000       56.10000      128.30000       56.10000
    0   82   34      405.10001       35.30000      405.10001       35.30000
    0   82   36      388.39999       37.00000      388.39999       37.00000
    0   82   38      107.60000       50.20000      107.60000       50.20000
    0   84    0      424.89999       73.00000      424.89999       73.00000
    0   84    2      814.90002       17.50000      814.90002       17.50000
    0   84    4      923.90002       16.00000      923.90002       16.00000
    0   84    6     1234.59998       12.50000     1234.59998       12.50000
    0   84    8      730.90002       19.20000      730.90002       19.20000
    0   84   10     1235.69995       12.30000     1235.69995       12.30000
    0   84   12     1058.30005       14.20000     1058.30005       14.20000
    0   84   14     1914.80005        9.70000     1914.80005        9.70000
    0   84   16      121.10000       53.90000      121.10000       53.90000
    0   84   18      514.09998       28.20000      514.09998       28.20000
    0   84   20      773.29999       19.10000      773.29999       19.10000
    0   84   22      213.60001       64.20000      213.60001       64.20000
    0   84   24      130.39999       56.30000      130.39999       56.30000
    0   84   26      117.50000       53.40000      117.50000       53.40000
    0   84   28      833.09998       17.50000      833.09998       17.50000
    0   84   30      477.89999       30.30000      477.89999       30.30000
    0   84   32      814.70001       17.90000      814.70001       17.90000
    0   84   34      122.30000       54.50000      122.30000       54.50000
    0   86    0      555.79999       52.20000      555.79999       52.20000
    0   86    2      418.60001       34.90000      418.60001       34.90000
    0   86    4      627.70001       22.70000      627.70001       22.70000
    0   86    6      863.20001       17.20000      863.20001       17.20000
    0   86    8      452.20001       31.90000      452.20001       31.90000
    0   86   10      178.00000       64.20000      178.00000       64.20000
    0   86   12     1642.09998       10.60000     1642.09998       10.60000
    0   86   14     1042.40002       14.80000     1042.40002       14.80000
    0   86   16      786.29999       18.70000      786.29999       18.70000
    0   86   18      172.50000       64.10000      172.50000       64.10000
    0   86   20      124.40000       54.50000      124.40000       54.50000
    0   86   22      662.79999       22.20000      662.79999       22.20000
    0   86   24       88.00000       43.90000       88.00000       43.90000
    0   86   26      320.60001       50.50000      320.60001       50.50000
    0   86   28      213.39999       63.00000      213.39999       63.00000
    0   88    0      776.29999       39.60000      776.29999       39.60000
    0   88    2      414.60001       35.20000      414.60001       35.20000
    0   88    4     1122.80005       14.00000     1122.80005       14.00000
    0   88    6      496.39999       29.40000      496.39999       29.40000
    0   88    8      462.70001       31.90000      462.70001       31.90000
    0   88   10      128.00000       56.20000      128.00000       56.20000
    0   88   12      197.30000       63.20000      197.30000       63.20000
    0   88   14      169.39999       58.80000      169.39999       58.80000
    0   88   16      130.39999       56.30000      130.39999       56.30000
    0   88   18      548.70001       26.90000      548.70001       26.90000
    0   88   20      867.50000       17.50000      867.50000       17.50000
    0   88   22      181.20000       62.10000      181.20000       62.10000
    0   90    0     1564.59998       22.40000     1564.59998       22.40000
    0   90    2      272.79999       59.60000      272.79999       59.60000
    0   90    4      349.39999       44.70000      349.39999       44.70000
    0   90    6      272.79999       60.90000      272.79999       60.90000
    0   90    8     1388.30005       12.30000     1388.30005       12.30000
    0   90   10      583.40002       25.00000      583.40002       25.00000
    0   90   12      106.50000       50.40000      106.50000       50.40000
    1    7    5     1338.30005        4.20000     1377.69995        4.20000
    1    7    7     2476.19995        8.60000     2476.19995        8.60000
    1    9    1     3141.10010       14.90000     3141.10010       14.90000
    1    9    3     3880.35010       12.60000     3953.85010       12.60000
    1    9    5     1920.54993        4.20000     1894.65002        4.20000
    1    9    7     2939.39990        6.60000     2971.00000        6.60000
    1    9    9     4289.00000       14.80000     4289.00000       14.80000
    1   11    1     1571.90002        5.10000     1571.90002        5.10000
    1   11    3     2405.34985        5.60000     2410.05005        5.60000
    1   11    7     1888.25000        4.40000     2045.35010        4.40000
    1   11   11     5900.29980       18.70000     5900.29980       18.70000
    1   13    1     2966.19995       10.00000     2966.19995       10.00000
    1   13    3     2666.19995        6.00000     2622.19995        6.00000
    1   13    5     4073.50000        9.30000     4121.50000        9.30000
    1   13    7     1231.80005        3.10000     1339.19995        3.10000
    1   13    9     5125.40039       11.50000     5173.00000       11.50000
    1   13   11     6326.89990       14.00000     6295.69971       14.00000
    1   13   13     1791.00000        5.50000     1791.00000        5.50000
    1   15    1     2123.60010        6.90000     2123.60010        6.90000
    1   15    3     2340.75000        5.30000     2229.04980        5.30000
    1   15    5     3994.10010        8.90000     3991.10010        8.90000
    1   15    7     2872.69995        6.00000     2829.90015        6.00000
    1   15    9     7420.60010       16.10000     7480.39990       16.10000
    1   15   11     5238.60010       11.60000     5270.80029       11.60000
    1   15   13     8236.59961       17.80000     8076.39990       17.80000
    1   15   15     4140.10010       12.20000     4140.10010       12.20000
    1   17    1      488.50000        6.30000      488.50000        6.30000
    1   17    3     3626.69995        8.10000     3657.30005        8.10000
    1   17    5     3049.09985        6.70000     3124.30005        6.70000
    1   17    7     6169.05029       13.40000     6050.14990       13.40000
    1   17    9     9482.84961       20.90000     9446.34961       20.90000
    1   17   11     8370.15039       17.90000     8248.25000       17.90000
    1   17   13     4523.35010        9.20000     4583.05029        9.20000
    1   17   15     3448.59985        6.90000     3439.80005        6.90000
    1   17   17     1755.40002        5.00000     1755.40002        5.00000
    1   19    1     1990.59998        6.30000     1990.59998        6.30000
    1   19    3     2348.84985        5.10000     2325.94995        5.10000
    1   19    5     2445.80005        5.30000     2416.80005        5.30000
    1   19    7     1271.30005        3.10000     1282.30005        3.10000
    1   19    9     1653.09998        3.50000     1612.90002        3.50000
    1   19   11     4129.44971        8.70000     4255.14990        8.70000
    1   19   13     5698.90039       11.80000     5696.50000       11.80000
    1   19   15     4698.60010        9.20000     4634.19971        9.20000
    1   19   17     2523.05005        5.10000     2653.55005        5.10000
    1   19   19      676.70001        6.20000      676.70001        6.20000
    1   21    1      193.60001       18.00000      193.60001       18.00000
    1   21    3     4651.04980       10.10000     4646.54980       10.10000
    1   21    5     3131.50000        6.70000     3052.89990        6.70000
    1   21    7     2114.80005        4.50000     2205.40015        4.50000
    1   21    9     2178.80005        4.70000     2126.80005        4.70000
    1   21   11     4924.20020       10.00000     4988.20020       10.00000
    1   21   13     2776.35010        5.40000     2715.25000        5.40000
    1   21   15     2936.60010        5.80000     2842.00000        5.80000
    1   21   17     3170.44995        6.20000     3307.55005        6.20000
    1   21   19     3686.30005        6.80000     3675.30005        6.80000
    1   21   21     3287.39990        8.60000     3287.39990        8.60000
    1   23    1     2335.10010        6.70000     2335.10010        6.70000
    1   23    3     1676.50000        3.80000     1715.89990        3.80000
    1   23    5     2073.35010        4.30000     2087.25000        4.30000
    1   23    7     1098.80005        3.30000     1048.19995        3.30000
    1   23    9     3356.75000        6.60000     3343.25000        6.60000
    1   23   11     2871.40015        5.70000     2825.80005        5.70000
    1   23   13     1543.55005        3.50000     1621.05005        3.50000
    1   23   15     2190.60010        4.30000     2150.60010        4.30000
    1   23   17     3192.00000        6.00000     3132.60010        6.00000
    1   23   19     1114.34998        3.60000     1086.04993        3.60000
    1   23   21     1337.00000        3.50000     1359.19995        3.50000
    1   23   23      864.90002        6.20000      864.90002        6.20000
    1   25    1     1588.69995        5.10000     1588.69995        5.10000
    1   25    3      513.54999        6.00000      486.85001        6.00000
    1   25    5      641.50000        4.70000      677.90002        4.70000
    1   25    7     2178.50000        4.40000     2238.10010        4.40000
    1   25    9     1381.00000        3.40000     1301.00000        3.40000
    1   25   11     1224.55005        3.40000     1230.25000        3.40000
    1   25   13     1953.79993        3.90000     1863.59998        3.90000
    1   25   15     2777.69995        5.30000     2707.30005        5.30000
    1   25   17     2920.40015        5.50000     2876.19995        5.50000
    1   25   19      630.09998        5.50000      627.90002        5.50000
    1   25   21     1979.65002        4.00000     1909.95007        4.00000
    1   25   23     2896.69995        5.40000     2879.90015        5.40000
    1   25   25     1750.40002        5.80000     1750.40002        5.80000
    1   27    1      920.40002        5.60000      920.40002        5.60000
    1   27    3     1816.29993        3.80000     1778.09998        3.80000
    1   27    5     1113.15002        3.70000     1123.45007        3.70000
    1   27    7      845.25000        4.10000      889.94995        4.10000
    1   27    9     1551.35010        3.50000     1553.25000        3.50000
    1   27   11     2945.89990        5.60000     2944.10010        5.60000
    1   27   13     1305.40002        3.60000     1253.40002        3.60000
    1   27   15     3152.69995        5.90000     3164.30005        5.90000
    1   27   17     2331.45020        4.60000     2296.75000        4.60000
    1   27   19     3742.69995        7.20000     3758.09985        7.20000
    1   27   21      241.30000       15.80000      221.09999       15.80000
    1   27   23     1952.65002        4.20000     1943.54993        4.20000
    1   27   25     2141.29980        4.40000     2170.50000        4.40000
    1   27   27     4987.79980       12.70000     4987.79980       12.70000
    1   29    1     1685.59998        5.20000     1685.59998        5.20000
    1   29    3     2246.19995        4.40000     2173.19995        4.40000
    1   29    5     3056.85010        5.80000     3027.35010        5.80000
    1   29    7     1328.30005        3.70000     1309.69995        3.70000
    1   29    9     2921.55005        5.50000     2889.44995        5.50000
    1   29   11     1865.95007        3.90000     1930.84998        3.90000
    1   29   13     1547.45007        3.70000     1529.15002        3.70000
    1   29   15     3753.30005        6.90000     3749.69995        6.90000
    1   29   17      656.39996        5.90000      648.20001        5.90000
    1   29   19     2372.55005        4.60000     2283.65015        4.60000
    1   29   21     6434.85010       12.10000     6386.55029       12.10000
    1   29   23     3770.94995        7.00000     3766.05005        7.00000
    1   29   25     2142.44995        4.30000     2135.15015        4.30000
    1   29   27     5111.19971        9.30000     5087.60010        9.30000
    1   29   29     1090.90002        6.80000     1090.90002        6.80000
    1   31    1     2019.19995        5.80000     2019.19995        5.80000
    1   31    3      950.00000        4.30000     1009.59998        4.30000
    1   31    5     2219.05005        4.40000     2194.15015        4.40000
    1   31    7     2817.44995        5.30000     2745.15015        5.30000
    1   31    9      288.75000       12.20000      289.04999       12.20000
    1   31   11     2322.44995        4.50000     2306.34985        4.50000
    1   31   13     2836.69995        5.30000     2888.90015        5.30000
    1   31   15     2205.30005        4.40000     2204.09985        4.40000
    1   31   17     4396.54980        7.90000     4355.04980        7.90000
    1   31   19     2035.59998        4.30000     2021.79993        4.30000
    1   31   21     4108.59961        8.20000     4213.00000        8.20000
    1   31   23     4768.50000        8.60000     4687.90039        8.60000
    1   31   25     4043.65015        7.40000     4060.55005        7.40000
    1   31   27     2534.25000        4.80000     2516.14990        4.80000
    1   31   29     3167.25000        5.90000     3190.75000        5.90000
    1   33    1      754.90002        7.70000      754.90002        7.70000
    1   33    3     2680.94995        5.10000     2701.44995        5.10000
    1   33    5     3361.89990        6.30000     3406.50000        6.30000
    1   33    7      960.75000        4.70000      914.44995        4.70000
    1   33    9     3397.60010        6.20000     3439.60010        6.20000
    1   33   11     2986.20020        5.50000     3057.00000        5.50000
    1   33   13     3581.35010        6.40000     3530.64990        6.40000
    1   33   15     3138.00000        5.80000     3107.00000        5.80000
    1   33   17     3226.45020        6.00000     3245.75000        6.00000
    1   33   19     5079.69971        9.30000     5069.89990        9.30000
    1   33   21     4264.05029        7.80000     4186.35010        7.80000
    1   33   23     6394.40039       11.70000     6371.00000       11.70000
    1   33   25     1034.50000        5.20000      991.30005        5.20000
    1   33   27      936.00000        5.70000      888.19995        5.70000
    1   33   29     3382.34985        6.40000     3361.44995        6.40000
    1   33   31     1868.89990        4.50000     1844.50000        4.50000
    1   33   33     1185.19995        7.70000     1185.19995        7.70000
    1   35    1      371.50000       15.70000      371.50000       15.70000
    1   35    3     2134.14990        4.40000     2203.64990        4.40000
    1   35    5     2254.20020        4.40000     2234.00000        4.40000
    1   35    7      907.80005        4.90000      951.00000        4.90000
    1   35    9     2043.74988        4.30000     2126.04980        4.30000
    1   35   11     2419.19995        4.70000     2478.19995        4.70000
    1   35   13     1402.95007        4.20000     1364.65002        4.20000
    1   35   15     1159.05005        4.50000     1123.94995        4.50000
    1   35   17     4712.15039        9.00000     4719.25000        9.00000
    1   35   19     9785.70020       18.00000     9767.29980       18.00000
    1   35   21     1405.84998        4.50000     1412.15002        4.50000
    1   35   23     2384.35010        4.90000     2390.85010        4.90000
    1   35   25     6821.55029       12.60000     6861.85010       12.60000
    1   35   27     3443.14990        6.60000     3467.25000        6.60000
    1   35   29     3937.25000        7.30000     3966.35010        7.30000
    1   35   31     5827.35010       11.00000     5735.64990       11.00000
    1   35   33     4900.89990        9.40000     4884.89990        9.40000
    1   35   35     8365.90039       23.70000     8365.90039       23.70000
    1   37    1     1940.90002        6.00000     1940.90002        6.00000
    1   37    3     2697.14990        5.20000     2711.64990        5.20000
    1   37    5     2868.25000        5.40000     2892.35010        5.40000
    1   37    7     3082.95020        5.60000     3100.25000        5.60000
    1   37    9     1958.25000        4.20000     1929.94995        4.20000
    1   37   11     3598.64990        6.50000     3598.75000        6.50000
    1   37   13     1503.35010        4.20000     1475.25000        4.20000
    1   37   15     2353.75000        4.70000     2336.04980        4.70000
    1   37   17     1481.09998        4.40000     1570.90002        4.40000
    1   37   19     3730.69995        7.00000     3748.90015        7.00000
    1   37   21     3652.14990        6.70000     3581.85010        6.70000
    1   37   23     3120.14990        6.10000     3119.64990        6.10000
    1   37   25     5165.69971        9.70000     5171.89990        9.70000
    1   37   27     1395.30005        4.90000     1407.30005        4.90000
    1   37   29     2611.19995        5.40000     2625.40015        5.40000
    1   37   31     3414.69995        7.00000     3418.30005        7.00000
    1   37   33     3431.39990        7.00000     3437.00000        7.00000
    1   37   35     4556.00000        9.20000     4550.40039        9.20000
    1   37   37      650.09998       15.30000      650.09998       15.30000
    1   39    1      936.50000        7.80000      936.50000        7.80000
    1   39    3     2264.65015        4.60000     2272.55005        4.60000
    1   39    5     1306.75000        4.50000     1305.25000        4.50000
    1   39    7     4781.65039        8.50000     4764.75000        8.50000
    1   39    9     3256.25000        6.20000     3180.75000        6.20000
    1   39   11     3679.14990        6.70000     3698.64990        6.70000
    1   39   13     3859.44995        7.00000     3906.55005        7.00000
    1   39   15     3401.39990        6.20000     3362.00000        6.20000
    1   39   17     4555.35010        8.40000     4564.85010        8.40000
    1   39   19     3058.30005        5.90000     3088.69995        5.90000
    1   39   21     1663.75000        4.80000     1696.44995        4.80000
    1   39   23     3473.75000        7.00000     3495.04980        7.00000
    1   39   25     2535.40015        5.20000     2515.19995        5.20000
    1   39   27     2408.54980        5.10000     2364.25000        5.10000
    1   39   29     3225.25000        6.70000     3218.75000        6.70000
    1   39   31     3584.75000        7.50000     3566.64990        7.50000
    1   39   33     3796.75000        7.50000     3794.45020        7.50000
    1   39   35     5775.90039       11.60000     5826.50000       11.60000
    1   39   37     2122.50000        5.30000     2089.89990        5.30000
    1   39   39     3847.50000       11.10000     3847.50000       11.10000
    1   41    1     1136.00000        7.30000     1136.00000        7.30000
    1   41    3     1268.95007        4.80000     1256.65002        4.80000
    1   41    5     4204.05029        7.50000     4248.35010        7.50000
    1   41    7     1083.00000        5.30000     1042.19995        5.30000
    1   41    9     2080.10010        4.60000     2091.50000        4.60000
    1   41   11     1978.65002        4.40000     1992.34998        4.40000
    1   41   13     2892.75000        5.40000     2896.45020        5.40000
    1   41   15     1469.40002        4.70000     1499.59998        4.70000
    1   41   17     6337.35010       11.60000     6273.44971       11.60000
    1   41   19     2325.25000        5.00000     2337.35010        5.00000
    1   41   21     2388.90015        5.10000     2371.30005        5.10000
    1   41   23     3795.89990        7.30000     3772.89990        7.30000
    1   41   25     2225.50000        5.10000     2222.89990        5.10000
    1   41   27     3751.25000        7.60000     3736.54980        7.60000
    1   41   29     6566.54980       13.30000     6577.04980       13.30000
    1   41   31     1240.70007        6.20000     1210.90002        6.20000
    1   41   33     1549.29993        5.60000     1536.90002        5.60000
    1   41   35     2125.59985        5.40000     2167.19995        5.40000
    1   41   37     3375.30005        7.00000     3322.30005        7.00000
    1   41   39     1117.84998        7.30000     1086.54993        7.30000
    1   41   41     3252.19995        9.90000     3252.19995        9.90000
    1   43    1       72.20000       34.70000       72.20000       34.70000
    1   43    3     5768.85010       10.30000     5770.94971       10.30000
    1   43    5     5096.10010        9.10000     5066.10010        9.10000
    1   43    7     2026.09998        4.60000     2068.89990        4.60000
    1   43    9     2854.85010        5.50000     2833.14990        5.50000
    1   43   11     4820.00000        8.70000     4881.79980        8.70000
    1   43   13     3938.30005        7.30000     4024.30005        7.30000
    1   43   15     2286.55005        4.90000     2296.65015        4.90000
    1   43   17     4490.25000        8.40000     4454.95020        8.40000
    1   43   19     4973.04980        9.20000     5026.95020        9.20000
    1   43   21      895.09998        7.60000      916.09998        7.60000
    1   43   23     1551.25000        5.40000     1530.35010        5.40000
    1   43   25      504.65002       12.90000      530.15002       12.90000
    1   43   27     1141.60010        6.50000     1184.00000        6.50000
    1   43   29     5146.15039       10.70000     5139.25000       10.70000
    1   43   31     1280.84998        6.30000     1288.54993        6.30000
    1   43   33     2319.69995        5.50000     2356.90015        5.50000
    1   43   35     1960.25000        5.30000     1988.75000        5.30000
    1   43   37     4359.14990        8.70000     4362.85010        8.70000
    1   43   39      646.09998       11.60000      675.09998       11.60000
    1   43   41     1349.84998        6.20000     1379.54993        6.20000
    1   43   43       71.20000       36.00000       71.20000       36.00000
    1   45    1     1926.00000        6.70000     1926.00000        6.70000
    1   45    3      139.45000       34.10000      140.95000       34.10000
    1   45    5     6224.19971       11.10000     6173.60010       11.10000
    1   45    7     5050.00000        8.90000     5027.20020        8.90000
    1   45    9     1374.65002        5.10000     1381.95007        5.10000
    1   45   11     2998.39990        5.60000     3012.39990        5.60000
    1   45   13     1789.65002        4.80000     1823.15002        4.80000
    1   45   15     2012.09998        4.90000     1988.70007        4.90000
    1   45   17     1244.64990        5.90000     1220.75000        5.90000
    1   45   19     4755.89990        9.00000     4729.69971        9.00000
    1   45   21     2193.30005        5.30000     2203.09985        5.30000
    1   45   23     2526.60010        5.60000     2539.39990        5.60000
    1   45   25     1054.04993        7.10000     1081.15002        7.10000
    1   45   27     1202.59998        6.50000     1206.40002        6.50000
    1   45   29     1419.65002        5.90000     1406.15002        5.90000
    1   45   31     1847.89990        5.40000     1875.50000        5.40000
    1   45   33     4302.25000        8.80000     4301.34961        8.80000
    1   45   35     5225.50000       10.70000     5255.90039       10.70000
    1   45   37      581.84998       12.70000      577.75000       12.70000
    1   45   39     1937.00000        5.50000     1983.00000        5.50000
    1   45   41      725.54999       10.00000      772.64996       10.00000
    1   45   43     1488.25000        6.10000     1476.75000        6.10000
    1   45   45      947.20001       12.00000      947.20001       12.00000
    1   47    1     4359.20020       11.70000     4359.20020       11.70000
    1   47    3     1925.55005        4.90000     1910.25000        4.90000
    1   47    5      776.00000        8.90000      726.19995        8.90000
    1   47    7     5536.00000       10.00000     5577.59961       10.00000
    1   47    9     3496.50000        6.40000     3511.89990        6.40000
    1   47   11     1812.94995        5.00000     1807.05005        5.00000
    1   47   13      805.75000        8.40000      806.65002        8.40000
    1   47   15     4202.19971        8.00000     4229.39990        8.00000
    1   47   17     2455.44995        5.40000     2373.15015        5.40000
    1   47   19     3310.29980        6.70000     3234.50000        6.70000
    1   47   21     1411.40002        5.90000     1450.20007        5.90000
    1   47   23      867.65002        8.50000      886.75000        8.50000
    1   47   25     1980.69995        5.40000     1918.69995        5.40000
    1   47   27     1669.09998        5.70000     1701.90002        5.70000
    1   47   29      542.70001       13.50000      538.29999       13.50000
    1   47   31     1464.35010        6.00000     1470.25000        6.00000
    1   47   33     4196.29980        8.90000     4181.29980        8.90000
    1   47   35     2543.69995        5.80000     2515.09985        5.80000
    1   47   37     1961.90002        5.50000     1970.09998        5.50000
    1   47   39     1965.34998        5.50000     1953.45007        5.50000
    1   47   41      925.94995        8.20000      931.25000        8.20000
    1   47   43     2271.55005        6.00000     2315.84985        6.00000
    1   47   45     1273.65002        6.70000     1269.15002        6.70000
    1   47   47     1225.30005        9.70000     1225.30005        9.70000
    1   49    1     4409.89990       12.20000     4409.89990       12.20000
    1   49    3     1238.94995        6.30000     1245.25000        6.30000
    1   49    5     3708.75000        7.20000     3727.04980        7.20000
    1   49    7     7196.35010       13.50000     7227.64990       13.50000
    1   49    9     2993.25000        6.40000     2992.54980        6.40000
    1   49   11     2425.05005        5.30000     2449.94995        5.30000
    1   49   13     4038.00000        7.70000     4060.00000        7.70000
    1   49   15     3527.04980        7.00000     3529.75000        7.00000
    1   49   17     2539.55005        5.60000     2431.84985        5.60000
    1   49   19     1265.94995        6.50000     1225.25000        6.50000
    1   49   21     1795.90002        5.50000     1767.29993        5.50000
    1   49   23     2135.50000        5.50000     2096.89990        5.50000
    1   49   25     3326.00000        6.90000     3339.20020        6.90000
    1   49   27      911.19995        8.40000      963.00000        8.40000
    1   49   29     1482.29993        6.00000     1479.90002        6.00000
    1   49   31      104.05000       33.00000      102.95000       33.00000
    1   49   33     1962.50000        5.50000     1977.89990        5.50000
    1   49   35     2849.30005        6.40000     2842.09985        6.40000
    1   49   37     2837.19995        6.30000     2816.40015        6.30000
    1   49   39     2167.69995        5.80000     2157.30005        5.80000
    1   49   41      672.54999       10.90000      675.45001       10.90000
    1   49   43      518.04999       14.50000      500.14999       14.50000
    1   49   45     1183.70007        7.10000     1126.90002        7.10000
    1   49   47     1520.05005        6.20000     1525.94995        6.20000
    1   49   49      524.90002       19.90000      524.90002       19.90000
    1   51    1     1481.19995        8.40000     1481.19995        8.40000
    1   51    3     5246.00000        9.90000     5207.59961        9.90000
    1   51    5     4830.35010        8.90000     4790.85010        8.90000
    1   51    7     3607.29980        7.20000     3598.50000        7.20000
    1   51    9     6348.44971       12.20000     6327.35010       12.20000
    1   51   11     1550.20007        5.70000     1564.59998        5.70000
    1   51   13     3120.39990        6.30000     3146.60010        6.30000
    1   51   15     2617.10010        5.70000     2638.50000        5.70000
    1   51   17      638.95001       12.60000      585.64996       12.60000
    1   51   19      794.50000        9.60000      795.69995        9.60000
    1   51   21     1589.75000        5.80000     1623.05005        5.80000
    1   51   23     1677.50000        5.70000     1731.10010        5.70000
    1   51   25     1053.84998        7.70000     1043.15002        7.70000
    1   51   27      836.79999        9.40000      821.79999        9.40000
    1   51   29     1553.85010        5.90000     1553.75000        5.90000
    1   51   31      974.95001        7.90000      960.85004        7.90000
    1   51   33      177.14999       32.50000      127.25000       32.50000
    1   51   35     2685.60010        6.30000     2651.39990        6.30000
    1   51   37      774.70001        9.60000      807.10004        9.60000
    1   51   39     1713.75000        5.50000     1725.05005        5.50000
    1   51   41     2805.34985        6.60000     2803.05005        6.60000
    1   51   43     1136.05005        7.10000     1137.94995        7.10000
    1   51   45     2778.89990        6.60000     2791.50000        6.60000
    1   51   47     1978.44995        5.90000     1976.75000        5.90000
    1   51   49     1541.75000        6.30000     1544.05005        6.30000
    1   51   51       64.90000       33.50000       64.90000       33.50000
    1   53    1       79.40000       39.10000       79.40000       39.10000
    1   53    3      239.45000       31.50000      269.54999       31.50000
    1   53    5     5120.14990        9.80000     5128.05029        9.80000
    1   53    7     1678.75000        5.80000     1677.44995        5.80000
    1   53    9     1589.09998        5.80000     1581.90002        5.80000
    1   53   11     2865.30005        6.00000     2857.69995        6.00000
    1   53   13     1695.94995        5.80000     1651.25000        5.80000
    1   53   15     1272.54993        6.70000     1265.84998        6.70000
    1   53   17       77.70000       28.80000       90.90000       28.80000
    1   53   19      432.45001       18.40000      413.75000       18.40000
    1   53   21     1112.80005        7.50000     1099.19995        7.50000
    1   53   23     3258.34985        7.00000     3213.05005        7.00000
    1   53   25     1005.29999        8.00000     1018.70001        8.00000
    1   53   27     1164.44995        7.10000     1164.94995        7.10000
    1   53   29     2291.65015        5.60000     2291.94995        5.60000
    1   53   31     1046.00000        7.50000     1023.19995        7.50000
    1   53   33      951.55005        8.10000      975.25000        8.10000
    1   53   35     1693.40002        5.60000     1681.59998        5.60000
    1   53   37      671.59998       10.90000      676.40002       10.90000
    1   53   39     1110.64990        7.20000     1080.75000        7.20000
    1   53   41     1534.44995        6.00000     1518.75000        6.00000
    1   53   43     1142.50000        7.10000     1133.69995        7.10000
    1   53   45     1240.44995        6.80000     1264.75000        6.80000
    1   53   47      773.79999        9.80000      795.79999        9.80000
    1   53   49      401.84998       18.30000      417.75000       18.30000
    1   53   51     2189.90015        6.00000     2164.69995        6.00000
    1   53   53      352.79999       31.40000      352.79999       31.40000
    1   55    1      460.00000       24.00000      460.00000       24.00000
    1   55    3     2372.44995        5.50000     2363.55005        5.50000
    1   55    5     2657.89990        5.70000     2644.10010        5.70000
    1   55    7     1584.05005        5.90000     1617.55005        5.90000
    1   55    9     3033.79980        6.40000     3005.00000        6.40000
    1   55   11     2576.05005        6.00000     2584.94995        6.00000
    1   55   13     1021.39996        8.10000      999.79999        8.10000
    1   55   15      370.50000       21.60000      350.09998       21.60000
    1   55   17     2348.19995        5.60000     2351.40015        5.60000
    1   55   19     1087.50000        7.80000     1057.50000        7.80000
    1   55   21     1772.50000        5.80000     1758.89990        5.80000
    1   55   23      981.75000        8.40000      963.25000        8.40000
    1   55   25      112.20000       33.70000      102.00000       33.70000
    1   55   27      854.55005        9.00000      888.25000        9.00000
    1   55   29     1751.44995        5.80000     1765.94995        5.80000
    1   55   31     2687.05005        6.20000     2689.34985        6.20000
    1   55   33     1545.55005        5.80000     1545.25000        5.80000
    1   55   35     1912.75000        5.60000     1898.85010        5.60000
    1   55   37     2286.80005        5.80000     2276.40015        5.80000
    1   55   39     2430.89990        5.90000     2430.50000        5.90000
    1   55   41      950.34998        8.10000      946.65002        8.10000
    1   55   43      824.34998        9.20000      821.84998        9.20000
    1   55   45     1102.00000        7.40000     1094.19995        7.40000
    1   55   47      764.25000       10.00000      766.94995       10.00000
    1   55   49      878.20001        9.40000      835.20001        9.40000
    1   55   51     1762.75000        6.00000     1736.05005        6.00000
    1   55   53      519.90002       15.20000      519.50000       15.20000
    1   55   55     1036.00000       11.40000     1036.00000       11.40000
    1   57    1      100.70000       46.60000      100.70000       46.60000
    1   57    3     1860.25000        5.70000     1924.35010        5.70000
    1   57    5     2284.94995        5.70000     2284.65015        5.70000
    1   57    7     2503.65015        5.80000     2544.55005        5.80000
    1   57    9     1308.34998        6.70000     1336.04993        6.70000
    1   57   11      917.10004        9.10000      897.70001        9.10000
    1   57   13     1877.50000        5.70000     1874.10010        5.70000
    1   57   15     2670.15015        6.10000     2715.44995        6.10000
    1   57   17     2090.80005        5.70000     2086.40015        5.70000
    1   57   19     1132.90002        7.40000     1112.29993        7.40000
    1   57   21      742.29999       10.20000      773.10004       10.20000
    1   57   23     3060.85010        6.90000     3044.75000        6.90000
    1   57   25     2322.19995        6.00000     2308.80005        6.00000
    1   57   27     2345.60010        5.90000     2369.00000        5.90000
    1   57   29     1576.09998        5.80000     1603.70007        5.80000
    1   57   31      824.90002        9.10000      854.90002        9.10000
    1   57   33      513.15002       14.40000      493.25000       14.40000
    1   57   35      455.05002       16.30000      441.14999       16.30000
    1   57   37      859.15002        8.60000      892.84998        8.60000
    1   57   39     1265.40002        6.60000     1263.20007        6.60000
    1   57   41      414.69998       17.80000      396.10001       17.80000
    1   57   43     1358.64990        6.40000     1358.75000        6.40000
    1   57   45     1601.55005        6.00000     1606.44995        6.00000
    1   57   47     1128.40002        7.60000     1103.40002        7.60000
    1   57   49      698.25000       11.30000      690.94995       11.30000
    1   57   51     1137.30005        7.80000     1138.50000        7.80000
    1   57   53     1036.95007        8.30000     1051.65002        8.30000
    1   57   55      825.25000       10.80000      863.34998       10.80000
    1   57   57      711.90002       18.00000      711.90002       18.00000
    1   59    1      896.59998       13.20000      896.59998       13.20000
    1   59    3     2074.00000        5.70000     2082.79980        5.70000
    1   59    5     3069.39990        6.80000     3060.00000        6.80000
    1   59    7      187.09999       38.80000      182.30000       38.80000
    1   59    9      806.75000       10.10000      791.05005       10.10000
    1   59   11     1924.30005        5.70000     1943.30005        5.70000
    1   59   13     2356.60010        5.70000     2374.00000        5.70000
    1   59   15      471.40002       16.10000      483.00000       16.10000
    1   59   17     1646.10010        5.90000     1651.50000        5.90000
    1   59   19      756.79999       10.30000      754.60004       10.30000
    1   59   21     1892.80005        5.70000     1859.00000        5.70000
    1   59   23     1002.90002        7.90000     1036.50000        7.90000
    1   59   25     2125.19995        5.80000     2091.59985        5.80000
    1   59   27      636.75000       11.80000      656.05005       11.80000
    1   59   29     1807.70007        5.80000     1792.09998        5.80000
    1   59   31     2188.34985        5.70000     2168.44995        5.70000
    1   59   33     2167.30005        5.70000     2155.90015        5.70000
    1   59   35       78.60000       26.80000       75.40000       26.80000
    1   59   37      793.15002        9.50000      808.84998        9.50000
    1   59   39      937.75000        8.20000      951.44995        8.20000
    1   59   41     1816.05005        5.70000     1811.75000        5.70000
    1   59   43      211.00000       33.50000      237.20001       33.50000
    1   59   45      779.09998       10.10000      776.90002       10.10000
    1   59   47     1145.50000        7.50000     1131.10010        7.50000
    1   59   49     2500.69995        6.10000     2499.30005        6.10000
    1   59   51     1773.00000        6.30000     1781.80005        6.30000
    1   59   53      410.00000       22.50000      390.59998       22.50000
    1   59   55      998.00000       11.40000     1033.00000       11.40000
    1   59   57     1762.69995        8.50000     1753.69995        8.50000
    1   59   59     1444.30005       11.30000     1444.30005       11.30000
    1   61    1     1839.40002        8.00000     1839.40002        8.00000
    1   61    3     2704.55005        6.60000     2674.84985        6.60000
    1   61    5     1373.09998        6.70000     1380.09998        6.70000
    1   61    7      888.00000        9.20000      874.80005        9.20000
    1   61    9      535.00000       14.20000      608.59998       14.20000
    1   61   11      316.29999       24.20000      364.70001       24.20000
    1   61   13     1552.05005        6.00000     1561.55005        6.00000
    1   61   15     1068.60010        7.80000     1051.00000        7.80000
    1   61   17      512.95001       14.60000      520.85004       14.60000
    1   61   19     1876.20007        5.70000     1900.40002        5.70000
    1   61   21     1815.34998        5.80000     1795.84998        5.80000
    1   61   23      464.14999       16.10000      475.44998       16.10000
    1   61   25     2402.90015        6.10000     2435.30005        6.10000
    1   61   27     1147.05005        7.30000     1120.94995        7.30000
    1   61   29     1478.09998        6.20000     1470.29993        6.20000
    1   61   31      653.20001       11.70000      644.39996       11.70000
    1   61   33      280.50000       31.40000      224.10001       31.40000
    1   61   35     1496.75000        6.10000     1508.64990        6.10000
    1   61   37     1576.59998        6.10000     1572.79993        6.10000
    1   61   39     1155.14990        7.20000     1163.25000        7.20000
    1   61   41     1939.59998        5.70000     1933.40002        5.70000
    1   61   43     1838.65002        5.80000     1831.54993        5.80000
    1   61   45      447.00000       17.20000      451.40002       17.20000
    1   61   47     1371.75000        6.70000     1370.05005        6.70000
    1   61   49      249.10001       31.70000      267.89999       31.70000
    1   61   51      647.20001       14.40000      642.60004       14.40000
    1   61   53      774.04999       13.70000      770.95001       13.70000
    1   61   55      442.09998       22.90000      466.50000       22.90000
    1   61   57      223.00000       43.60000      204.79999       43.60000
    1   61   59      604.54999       20.20000      614.64996       20.20000
    1   61   61      161.60001       61.50000      161.60001       61.50000
    1   63    1      735.00000       15.10000      735.00000       15.10000
    1   63    3      993.25000        8.10000     1035.75000        8.10000
    1   63    5     1327.20007        6.60000     1333.40002        6.60000
    1   63    7      525.79999       15.00000      509.60001       15.00000
    1   63    9      132.59999       37.90000      131.80000       37.90000
    1   63   11     1043.19995        7.80000     1067.00000        7.80000
    1   63   13     1586.75000        6.00000     1571.05005        6.00000
    1   63   15     2299.14990        6.00000     2312.25000        6.00000
    1   63   17      371.89999       19.70000      392.30002       19.70000
    1   63   19     2400.19995        6.10000     2418.19995        6.10000
    1   63   21     1375.54993        6.50000     1411.84998        6.50000
    1   63   23     1054.19995        7.90000     1022.00000        7.90000
    1   63   25     1470.09998        6.30000     1451.29993        6.30000
    1   63   27     1609.80005        6.00000     1606.00000        6.00000
    1   63   29      192.55000       35.80000      216.05000       35.80000
    1   63   31      167.45000       38.10000      153.15001       38.10000
    1   63   33      173.05000       38.50000      167.15001       38.50000
    1   63   35     1219.44995        7.00000     1235.75000        7.00000
    1   63   37     1065.45007        7.90000     1056.15002        7.90000
    1   63   39     1017.69995        8.20000     1006.50000        8.20000
    1   63   41      585.50000       13.40000      598.50000       13.40000
    1   63   43      951.25000        8.80000      929.34998        8.80000
    1   63   45      908.75000        9.30000      895.25000        9.30000
    1   63   47      309.64999       26.00000      311.94998       26.00000
    1   63   49     1179.75000        8.60000     1169.64990        8.60000
    1   63   51      634.65002       16.20000      625.34998       16.20000
    1   63   53      131.59999       40.20000      148.80000       40.20000
    1   63   55      227.80000       49.20000      218.59999       49.20000
    1   63   57     1047.75000       11.50000     1039.85010       11.50000
    1   63   59      489.00000       22.00000      497.00000       22.00000
    1   63   61      454.44998       23.30000      470.35001       23.30000
    1   63   63      104.50000       50.10000      104.50000       50.10000
    1   65    1      649.70001       17.30000      649.70001       17.30000
    1   65    3      920.20001        8.90000      909.79999        8.90000
    1   65    5      927.20001        8.70000      976.39996        8.70000
    1   65    7       79.70000       29.70000       97.50000       29.70000
    1   65    9      800.35004       10.00000      803.04999       10.00000
    1   65   11      232.55000       33.30000      242.45000       33.30000
    1   65   13      873.50000        9.00000      892.90002        9.00000
    1   65   15     1004.29999        8.50000      956.89996        8.50000
    1   65   17     1029.34998        8.10000     1010.45001        8.10000
    1   65   19     1382.20007        6.50000     1395.59998        6.50000
    1   65   21     1327.09998        6.70000     1344.29993        6.70000
    1   65   23     1486.00000        6.40000     1489.39990        6.40000
    1   65   25      578.85004       13.90000      548.54999       13.90000
    1   65   27     1499.15002        6.30000     1508.45007        6.30000
    1   65   29      564.75000       14.00000      548.84998       14.00000
    1   65   31     1928.05005        5.70000     1906.55005        5.70000
    1   65   33     2029.00000        5.70000     2020.00000        5.70000
    1   65   35     1424.85010        6.60000     1437.75000        6.60000
    1   65   37     2152.35010        5.80000     2139.64990        5.80000
    1   65   39     1500.84998        6.50000     1504.54993        6.50000
    1   65   41      374.14999       22.40000      346.44998       22.40000
    1   65   43      378.30002       22.40000      346.10001       22.40000
    1   65   45      688.00000       12.10000      710.40002       12.10000
    1   65   47      635.90002       14.60000      621.50000       14.60000
    1   65   49      346.50000       29.60000      332.50000       29.60000
    1   65   51     1275.15002        8.30000     1278.45007        8.30000
    1   65   53      606.29999       18.60000      620.29999       18.60000
    1   65   55      830.05005       15.20000      816.75000       15.20000
    1   65   57      686.50000       15.90000      686.90002       15.90000
    1   65   59      425.59998       25.90000      417.00000       25.90000
    1   65   61      532.54999       20.40000      533.45001       20.40000
    1   65   63      148.60001       43.60000      177.39999       43.60000
    1   67    1       66.90000       34.30000       66.90000       34.30000
    1   67    3      597.84998       13.50000      576.34998       13.50000
    1   67    5     2303.00000        5.90000     2332.39990        5.90000
    1   67    7      968.54999        8.50000      986.45001        8.50000
    1   67    9     1452.15002        6.40000     1458.65002        6.40000
    1   67   11      361.79999       21.90000      351.79999       21.90000
    1   67   13     2216.00000        5.90000     2206.20020        5.90000
    1   67   15      504.80002       16.20000      474.39999       16.20000
    1   67   17      640.44995       12.20000      632.75000       12.20000
    1   67   19     1111.00000        7.70000     1106.00000        7.70000
    1   67   21      858.15002        9.50000      853.84998        9.50000
    1   67   23      258.79999       30.10000      280.20001       30.10000
    1   67   25      207.60001       34.00000      248.39999       34.00000
    1   67   27     2245.84985        5.80000     2243.94995        5.80000
    1   67   29     1221.94995        7.30000     1223.44995        7.30000
    1   67   31      957.00000        8.60000      967.80005        8.60000
    1   67   33      789.75000       10.40000      792.25000       10.40000
    1   67   35     1151.84998        7.80000     1136.95007        7.80000
    1   67   37     1735.09998        6.10000     1724.29993        6.10000
    1   67   39     1076.29993        8.30000     1083.90002        8.30000
    1   67   41      861.29999        9.90000      869.70001        9.90000
    1   67   43      189.34999       40.20000      190.05000       40.20000
    1   67   45      553.95001       15.40000      541.45001       15.40000
    1   67   47     1021.10004       10.40000     1028.70007       10.40000
    1   67   49     1012.75000        9.90000     1019.84998        9.90000
    1   67   51      249.75000       41.80000      234.04999       41.80000
    1   67   53      327.80002       38.80000      347.60001       38.80000
    1   67   55      823.19995       12.80000      829.00000       12.80000
    1   67   57     1019.00000       11.40000     1014.40002       11.40000
    1   67   59      664.65002       16.90000      662.75000       16.90000
    1   67   61      186.95000       45.90000      176.45000       45.90000
    1   69    1       66.20000       34.00000       66.20000       34.00000
    1   69    3     1549.09998        6.20000     1554.70007        6.20000
    1   69    5      494.75000       16.90000      450.65002       16.90000
    1   69    7     1561.00000        6.20000     1569.00000        6.20000
    1   69    9      593.20001       13.40000      587.79999       13.40000
    1   69   11      674.94995       11.50000      684.25000       11.50000
    1   69   13      829.00000        9.80000      842.59998        9.80000
    1   69   15      984.95001        8.80000      964.04999        8.80000
    1   69   17      957.94995        8.90000      944.25000        8.90000
    1   69   19     1445.04993        6.60000     1438.34998        6.60000
    1   69   21     1582.15002        6.40000     1585.45007        6.40000
    1   69   23      585.75000       14.10000      582.65002       14.10000
    1   69   25      618.70001       13.20000      620.89996       13.20000
    1   69   27     1306.94995        7.20000     1261.25000        7.20000
    1   69   29     1151.79993        7.80000     1159.59998        7.80000
    1   69   31      173.05000       39.80000      164.34999       39.80000
    1   69   33      227.05000       36.10000      234.34999       36.10000
    1   69   35     1712.09998        6.30000     1692.90002        6.30000
    1   69   37     1516.15002        6.70000     1551.04993        6.70000
    1   69   39     1098.34998        8.40000     1082.04993        8.40000
    1   69   41      555.89996       15.40000      547.70001       15.40000
    1   69   43      552.00000       15.30000      578.80005       15.30000
    1   69   45     1089.59998        9.30000     1086.59998        9.30000
    1   69   47     1745.05005        7.50000     1736.55005        7.50000
    1   69   49      424.25000       22.40000      424.34998       22.40000
    1   69   51      333.75000       37.00000      298.25000       37.00000
    1   69   53      166.25000       45.20000      153.95001       45.20000
    1   69   55      470.04999       22.30000      481.95001       22.30000
    1   69   57      508.35001       21.60000      512.04999       21.60000
    1   69   59      252.95000       41.70000      272.04999       41.70000
    1   71    1      111.20000       48.40000      111.20000       48.40000
    1   71    3     1186.00000        7.40000     1192.00000        7.40000
    1   71    5      708.70001       11.60000      690.89996       11.60000
    1   71    7     2345.69995        5.90000     2317.30005        5.90000
    1   71    9     1444.90002        6.60000     1483.70007        6.60000
    1   71   11     1570.69995        6.30000     1591.69995        6.30000
    1   71   13      403.45001       19.80000      405.54999       19.80000
    1   71   15      682.64996       12.10000      682.54999       12.10000
    1   71   17     1074.59998        8.50000     1036.20007        8.50000
    1   71   19     2303.30005        5.90000     2322.09985        5.90000
    1   71   21      479.00000       17.30000      488.59998       17.30000
    1   71   23      857.29999       10.10000      880.10004       10.10000
    1   71   25     1167.50000        8.00000     1146.89990        8.00000
    1   71   27     1995.55005        6.10000     1983.25000        6.10000
    1   71   29      944.75000        9.50000      926.05005        9.50000
    1   71   31      603.64996       13.70000      626.95001       13.70000
    1   71   33      722.85004       12.10000      713.54999       12.10000
    1   71   35      324.50000       25.40000      344.70001       25.40000
    1   71   37     1313.75000        7.40000     1323.44995        7.40000
    1   71   39     1053.00000        8.90000     1046.39990        8.90000
    1   71   41      714.60004       12.40000      729.79999       12.40000
    1   71   43      345.50000       25.60000      359.90002       25.60000
    1   71   45      848.84998       12.60000      834.75000       12.60000
    1   71   47      827.45001       12.40000      813.54999       12.40000
    1   71   49      338.45001       33.10000      322.95001       33.10000
    1   71   51      357.44998       28.10000      348.35001       28.10000
    1   71   53      267.94998       41.20000      254.64999       41.20000
    1   71   55      559.75000       19.60000      547.05005       19.60000
    1   71   57      405.20001       28.80000      424.20001       28.80000
    1   73    1      706.70001       16.60000      706.70001       16.60000
    1   73    3     1088.69995        8.20000     1099.50000        8.20000
    1   73    5      208.89999       37.60000      215.89999       37.60000
    1   73    7     1304.34998        7.10000     1312.65002        7.10000
    1   73    9     1214.15002        7.60000     1217.65002        7.60000
    1   73   11      546.40002       15.90000      510.00000       15.90000
    1   73   13     1386.65002        7.10000     1378.15002        7.10000
    1   73   15      289.29999       31.00000      269.50000       31.00000
    1   73   17      497.20001       17.10000      483.00000       17.10000
    1   73   19      856.00000       10.40000      859.40002       10.40000
    1   73   21      347.10001       24.90000      341.69998       24.90000
    1   73   23     1254.30005        7.80000     1253.50000        7.80000
    1   73   25     1146.75000        8.20000     1155.25000        8.20000
    1   73   27      580.75000       15.10000      580.84998       15.10000
    1   73   29      711.84998       12.40000      733.34998       12.40000
    1   73   31      732.44995       11.90000      754.75000       11.90000
    1   73   33      918.70001       10.00000      907.89996       10.00000
    1   73   35      822.25000       11.10000      823.94995       11.10000
    1   73   37     1159.25000        8.40000     1154.14990        8.40000
    1   73   39     1365.65002        7.50000     1360.34998        7.50000
    1   73   41      507.10001       17.80000      505.30002       17.80000
    1   73   43      709.35004       14.00000      695.04999       14.00000
    1   73   45     1084.69995       10.00000     1081.50000       10.00000
    1   73   47     1100.70007       10.50000     1101.09998       10.50000
    1   73   49      386.45001       25.90000      399.95001       25.90000
    1   73   51      198.20000       46.30000      197.20000       46.30000
    1   73   53      586.15002       19.40000      566.84998       19.40000
    1   75    1      122.20000       52.40000      122.20000       52.40000
    1   75    3     1400.55005        7.00000     1402.05005        7.00000
    1   75    5     1099.15002        8.20000     1106.65002        8.20000
    1   75    7      387.85001       21.90000      380.35001       21.90000
    1   75    9     2768.50000        6.10000     2775.10010        6.10000
    1   75   11      531.29999       16.80000      501.29999       16.80000
    1   75   13     1208.55005        8.10000     1193.25000        8.10000
    1   75   15      823.29999       10.80000      825.70001       10.80000
    1   75   17      511.09998       16.80000      524.50000       16.80000
    1   75   19     1262.00000        7.80000     1275.19995        7.80000
    1   75   21      207.70001       41.20000      199.50000       41.20000
    1   75   23     1414.34998        7.50000     1398.65002        7.50000
    1   75   25      639.45001       14.00000      646.95001       14.00000
    1   75   27      982.59998        9.70000      997.40002        9.70000
    1   75   29     1159.15002        8.50000     1163.04993        8.50000
    1   75   31      582.50000       15.50000      597.30005       15.50000
    1   75   33      409.79999       22.30000      400.79999       22.30000
    1   75   35     1299.19995        7.90000     1286.19995        7.90000
    1   75   37      432.29999       20.50000      454.29999       20.50000
    1   75   39      119.80000       37.30000      116.20000       37.30000
    1   75   41      896.29999       10.70000      901.10004       10.70000
    1   75   43      482.25000       21.40000      492.34998       21.40000
    1   75   45      451.69998       22.10000      460.10001       22.10000
    1   75   47      316.54999       32.40000      327.45001       32.40000
    1   75   49      163.50000       44.00000      176.50000       44.00000
    1   75   51      197.15001       46.30000      187.05000       46.30000
    1   77    1      104.70000       48.00000      104.70000       48.00000
    1   77    3     1031.10010        9.10000     1031.50000        9.10000
    1   77    5      698.20001       12.90000      690.20001       12.90000
    1   77    7      154.40001       40.60000      144.20000       40.60000
    1   77    9     2012.10010        6.20000     2007.50000        6.20000
    1   77   11      906.15002       10.30000      911.84998       10.30000
    1   77   13      177.50000       41.60000      195.29999       41.60000
    1   77   15      576.65002       15.80000      581.75000       15.80000
    1   77   17      338.04999       26.20000      354.54999       26.20000
    1   77   19      538.45001       16.70000      548.14996       16.70000
    1   77   21      595.45001       15.30000      621.14996       15.30000
    1   77   23      499.85001       18.40000      503.94998       18.40000
    1   77   25     1570.05005        7.20000     1559.55005        7.20000
    1   77   27      504.30002       18.20000      529.50000       18.20000
    1   77   29     1067.39990        9.40000     1084.00000        9.40000
    1   77   31     1518.94995        7.30000     1511.44995        7.30000
    1   77   33      637.70001       14.70000      637.89996       14.70000
    1   77   35      505.50003       18.50000      519.30005       18.50000
    1   77   37      400.50000       23.50000      398.09998       23.50000
    1   77   39      947.20001       10.50000      939.39996       10.50000
    1   77   41      501.44998       20.70000      492.14999       20.70000
    1   77   43      319.65002       29.90000      344.75000       29.90000
    1   77   45      248.55000       43.50000      233.84999       43.50000
    1   77   47      424.14999       24.50000      401.05002       24.50000
    1   79    1      129.20000       54.60000      129.20000       54.60000
    1   79    3      495.50000       18.40000      484.90002       18.40000
    1   79    5     1555.29993        6.90000     1574.09998        6.90000
    1   79    7     1087.95007        8.90000     1097.65002        8.90000
    1   79    9      537.65002       16.80000      561.75000       16.80000
    1   79   11      122.20000       35.70000      103.60000       35.70000
    1   79   13      415.60001       21.90000      432.39999       21.90000
    1   79   15      455.85001       20.20000      462.55002       20.20000
    1   79   17      474.85001       19.50000      482.94998       19.50000
    1   79   19      437.35001       22.10000      425.44998       22.10000
    1   79   21     1304.25000        8.20000     1313.14990        8.20000
    1   79   23     1186.94995        8.80000     1214.25000        8.80000
    1   79   25      611.55005       16.20000      585.25000       16.20000
    1   79   27     1184.10010        8.90000     1176.50000        8.90000
    1   79   29     1117.65002        9.10000     1122.95007        9.10000
    1   79   31      833.75000       11.60000      854.84998       11.60000
    1   79   33      693.19995       14.20000      675.00000       14.20000
    1   79   35      196.55000       43.20000      185.05000       43.20000
    1   79   37      113.50000       35.70000      104.89999       35.70000
    1   79   39      602.15002       16.30000      593.25000       16.30000
    1   79   41      353.95001       32.40000      331.25000       32.40000
    1   79   43      758.09998       13.70000      770.90002       13.70000
    1   79   45      155.30000       42.30000      137.70000       42.30000
    1   81    1      127.70000       55.30000      127.70000       55.30000
    1   81    3      776.34998       12.80000      758.65002       12.80000
    1   81    5      792.20001       12.40000      781.79999       12.40000
    1   81    7      424.60001       22.40000      414.39999       22.40000
    1   81    9      868.79999       11.20000      865.39996       11.20000
    1   81   11     1024.95007        9.90000     1022.85004        9.90000
    1   81   13      746.70001       13.20000      719.70001       13.20000
    1   81   15     1097.85010        9.30000     1081.75000        9.30000
    1   81   17      513.95001       18.90000      516.64996       18.90000
    1   81   19      279.40002       36.30000      274.00000       36.30000
    1   81   21     1082.00000        9.50000     1084.39990        9.50000
    1   81   23      626.50000       15.80000      631.69995       15.80000
    1   81   25      973.54999       10.50000      986.45001       10.50000
    1   81   27      663.59998       14.90000      665.40002       14.90000
    1   81   29      901.54999       11.50000      884.85004       11.50000
    1   81   31      277.45001       37.10000      255.95001       37.10000
    1   81   33     1019.65002       10.10000     1024.75000       10.10000
    1   81   35      312.10001       30.10000      328.69998       30.10000
    1   81   37      251.64999       36.00000      290.35001       36.00000
    1   81   39      256.29999       39.20000      205.09999       39.20000
    1   81   41      429.50000       24.30000      404.70001       24.30000
    1   83    1      296.10001       52.30000      296.10001       52.30000
    1   83    3     1067.65002        9.70000     1050.34998        9.70000
    1   83    5      547.00000       17.80000      550.00000       17.80000
    1   83    7      883.54999       11.40000      876.85004       11.40000
    1   83    9      373.45001       26.40000      353.54999       26.40000
    1   83   11      896.19995       11.30000      923.00000       11.30000
    1   83   13     1158.10010        9.10000     1171.50000        9.10000
    1   83   15     1047.34998       10.00000     1051.84998       10.00000
    1   83   17     1066.19995        9.90000     1066.19995        9.90000
    1   83   19     1057.65002       10.00000     1054.34998       10.00000
    1   83   21      512.45001       19.90000      490.35001       19.90000
    1   83   23      727.00000       14.20000      709.80005       14.20000
    1   83   25     1239.94995        8.90000     1245.05005        8.90000
    1   83   27      299.80002       33.40000      318.60001       33.40000
    1   83   29      654.65002       15.10000      671.15002       15.10000
    1   83   31      627.04999       16.10000      620.54999       16.10000
    1   83   33      601.45001       16.60000      592.95001       16.60000
    1   83   35      879.25000       11.60000      881.94995       11.60000
    1   83   37      225.75000       38.30000      276.64999       38.30000
    1   85    1      199.89999       53.90000      199.89999       53.90000
    1   85    3     1253.75000        8.70000     1252.64990        8.70000
    1   85    5      766.90002       13.40000      757.90002       13.40000
    1   85    7      622.04999       15.90000      621.35004       15.90000
    1   85    9      145.70000       42.80000      154.09999       42.80000
    1   85   11      487.25000       20.10000      507.54999       20.10000
    1   85   13     1155.50000        9.50000     1154.69995        9.50000
    1   85   15     1473.54993        8.00000     1474.84998        8.00000
    1   85   17      520.50000       19.10000      531.90002       19.10000
    1   85   19      524.95001       19.30000      512.45001       19.30000
    1   85   21      744.29999       14.00000      742.10004       14.00000
    1   85   23      431.25000       22.90000      450.15002       22.90000
    1   85   25     1009.04999       10.60000      996.14996       10.60000
    1   85   27      151.55000       43.30000      162.84999       43.30000
    1   85   29      287.14999       36.00000      273.05002       36.00000
    1   85   31      548.64996       18.40000      548.54999       18.40000
    1   87    1      491.39999       29.30000      491.39999       29.30000
    1   87    3      803.75000       13.10000      783.25000       13.10000
    1   87    5      525.79999       19.40000      525.79999       19.40000
    1   87    7      995.00000       10.90000      993.80005       10.90000
    1   87    9      140.70000       39.90000      122.30000       39.90000
    1   87   11      237.55000       42.20000      242.84999       42.20000
    1   87   13      237.80000       41.60000      251.20000       41.60000
    1   87   15      836.10004       12.60000      830.70001       12.60000
    1   87   17      775.25000       13.60000      771.94995       13.60000
    1   87   19      648.20001       16.30000      622.79999       16.30000
    1   87   21      432.69998       24.10000      409.10001       24.10000
    1   87   23      495.90002       20.40000      490.50000       20.40000
    1   87   25      480.85001       20.80000      489.35001       20.80000
    1   89    1      199.39999       64.50000      199.39999       64.50000
    1   89    3      234.54999       43.20000      235.25000       43.20000
    1   89    5      425.44998       23.80000      441.35001       23.80000
    1   89    7      534.25000       18.90000      562.75000       18.90000
    1   89    9      848.70001       12.50000      877.70001       12.50000
    1   89   11      774.75000       13.60000      771.65002       13.60000
    1   89   13      175.20001       44.20000      161.00000       44.20000
    1   89   15      185.75000       44.90000      181.04999       44.90000
    1   89   17      708.04999       14.90000      717.54999       14.90000
    1   89   19      492.20001       20.50000      506.79999       20.50000
    1   91    1      199.39999       54.90000      199.39999       54.90000
    1   91    3      150.55000       43.20000      169.84999       43.20000
    2    6    6     2315.60010       10.80000     2315.60010       10.80000
    2    8    2     2353.00000       11.60000     2353.00000       11.60000
    2    8    4     4136.35010       13.50000     3988.64990       13.50000
    2    8    6     4282.54980       10.10000     4305.04980       10.10000
    2    8    8     3773.80005       12.30000     3773.80005       12.30000
    2   10    2     7681.00000       26.80000     7681.00000       26.80000
    2   10    4     1185.09998        2.70000     1107.09998        2.70000
    2   10    6     3780.50000        8.90000     3806.29980        8.90000
    2   10   10     6683.39990       21.60000     6683.39990       21.60000
    2   12    2     5044.70020       17.40000     5044.70020       17.40000
    2   12    4     1960.25000        4.60000     2019.35010        4.60000
    2   12    6     5500.35010       12.90000     5630.85010       12.90000
    2   12    8     2602.00000        5.80000     2485.20020        5.80000
    2   12   10     2227.80005        5.00000     2242.59985        5.00000
    2   12   12     2866.60010        9.00000     2866.60010        9.00000
    2   14    2     3242.89990       10.30000     3242.89990       10.30000
    2   14    4     3027.85010        7.00000     3156.14990        7.00000
    2   14    6     5532.39990       12.70000     5699.39990       12.70000
    2   14    8     5744.44971       12.90000     5910.14990       12.90000
    2   14   10     7638.14990       16.70000     7638.44971       16.70000
    2   14   12     6916.94971       14.90000     6958.64990       14.90000
    2   14   14     3974.89990       11.60000     3974.89990       11.60000
    2   16    2      515.00000        5.50000      515.00000        5.50000
    2   16    4     2797.40015        6.00000     2857.80005        6.00000
    2   16    6     3191.79980        7.00000     3152.00000        7.00000
    2   16    8     3493.19995        7.50000     3614.59985        7.50000
    2   16   10     6021.00000       13.30000     6017.59961       13.30000
    2   16   12     6731.19971       14.40000     6616.39990       14.40000
    2   16   14     5419.05029       11.40000     5412.35010       11.40000
    2   16   16      941.70001        4.50000      941.70001        4.50000
    2   18    2     3439.50000       10.60000     3439.50000       10.60000
    2   18    4     3127.19995        6.70000     3099.59985        6.70000
    2   18    6     2731.89990        6.00000     2830.10010        6.00000
    2   18    8     2527.59985        5.20000     2562.19995        5.20000
    2   18   10     2664.25000        5.40000     2688.54980        5.40000
    2   18   12     2916.30005        6.20000     2989.69995        6.20000
    2   18   14     6872.00000       13.90000     6907.79980       13.90000
    2   18   16     1633.34998        3.50000     1594.65002        3.50000
    2   18   18      266.00000       13.70000      266.00000       13.70000
    2   20    2     3439.60010       10.50000     3439.60010       10.50000
    2   20    4     4163.25000        9.10000     4241.34961        9.10000
    2   20    6     2015.50000        4.50000     2131.89990        4.50000
    2   20    8     4481.44971        9.40000     4494.35010        9.40000
    2   20   10     3490.75000        6.80000     3443.45020        6.80000
    2   20   12     4224.19971        8.50000     4206.60010        8.50000
    2   20   14     2300.59985        4.80000     2235.19995        4.80000
    2   20   16     4334.14990        8.60000     4398.05029        8.60000
    2   20   18     2536.55005        5.00000     2561.65015        5.00000
    2   20   20      486.10001        8.60000      486.10001        8.60000
    2   22    2     3601.80005       11.00000     3601.80005       11.00000
    2   22    4     2581.79980        5.40000     2543.00000        5.40000
    2   22    6     2519.44995        5.00000     2415.34985        5.00000
    2   22    8     3057.84985        6.20000     3125.55005        6.20000
    2   22   10     2641.80005        5.00000     2641.40015        5.00000
    2   22   12     1576.20007        3.60000     1690.40002        3.60000
    2   22   14     1578.64990        3.50000     1580.75000        3.50000
    2   22   16     2273.10010        4.40000     2238.89990        4.40000
    2   22   18     2741.14990        5.20000     2775.64990        5.20000
    2   22   20     3494.85010        6.50000     3491.35010        6.50000
    2   22   22      954.70001        5.80000      954.70001        5.80000
    2   24    2      254.70000       15.80000      254.70000       15.80000
    2   24    4     2414.75000        4.90000     2377.25000        4.90000
    2   24    8     2203.80005        4.50000     2193.80005        4.50000
    2   24   10     3756.94995        7.20000     3730.05005        7.20000
    2   24   12     1262.40002        3.40000     1356.79993        3.40000
    2   24   14      575.00000        6.00000      497.40002        6.00000
    2   24   16     3014.70020        6.00000     3043.50000        6.00000
    2   24   18     2134.15015        4.30000     2129.05005        4.30000
    2   24   20     2576.95020        4.80000     2587.25000        4.80000
    2   24   22     3629.40015        6.50000     3563.80005        6.50000
    2   24   24     6658.79980       17.80000     6658.79980       17.80000
    2   26    2     1352.80005        4.90000     1352.80005        4.90000
    2   26    4     2111.94995        4.50000     2177.84985        4.50000
    2   26    6     1224.65002        3.40000     1215.54993        3.40000
    2   26    8     2070.64990        4.10000     2045.14990        4.10000
    2   26   10     4295.64990        8.20000     4330.55029        8.20000
    2   26   12     1493.69995        3.50000     1402.50000        3.50000
    2   26   14     2592.95020        4.90000     2519.25000        4.90000
    2   26   16      537.25000        6.10000      569.94995        6.10000
    2   26   18     1128.00000        4.10000     1014.60004        4.10000
    2   26   20     2526.34985        4.80000     2517.05005        4.80000
    2   26   22     1525.15002        3.70000     1493.45007        3.70000
    2   26   24     5227.89990        9.30000     5210.30029        9.30000
    2   26   26      942.79999        6.50000      942.79999        6.50000
    2   28    2     2616.89990        7.20000     2616.89990        7.20000
    2   28    4      497.50000        6.60000      510.09998        6.60000
    2   28    6      982.95001        4.10000      918.04999        4.10000
    2   28    8     1564.94995        3.60000     1605.05005        3.60000
    2   28   10     2467.50000        4.80000     2417.50000        4.80000
    2   28   12     2287.09985        4.50000     2319.69995        4.50000
    2   28   14     2234.05005        4.40000     2222.94995        4.40000
    2   28   16     1939.34998        4.20000     1888.65002        4.20000
    2   28   18     6250.04980       11.50000     6180.75000       11.50000
    2   28   20     4869.65039        8.80000     4727.75000        8.80000
    2   28   22     3741.29980        6.70000     3700.50000        6.70000
    2   28   24     4781.64990        8.70000     4750.55029        8.70000
    2   28   26     4519.79980        8.20000     4464.20020        8.20000
    2   28   28     4509.39990       11.30000     4509.39990       11.30000
    2   30    2     1648.19995        5.30000     1648.19995        5.30000
    2   30    4     1150.69995        4.00000     1108.30005        4.00000
    2   30    6      538.85004        6.50000      553.95001        6.50000
    2   30    8     1636.44995        3.80000     1636.94995        3.80000
    2   30   10     1213.85010        3.70000     1263.75000        3.70000
    2   30   12     3212.35010        5.90000     3159.85010        5.90000
    2   30   14      182.89999       19.60000      201.50000       19.60000
    2   30   16     1241.50000        4.00000     1285.89990        4.00000
    2   30   18     1744.15002        4.00000     1823.65002        4.00000
    2   30   20     4840.39990        8.80000     4816.19971        8.80000
    2   30   22     3032.60010        6.30000     3066.60010        6.30000
    2   30   24     3708.25000        6.80000     3795.75000        6.80000
    2   30   26     2359.35010        4.60000     2347.64990        4.60000
    2   30   28     1897.09998        4.50000     1957.90002        4.50000
    2   30   30     7754.00000       20.20000     7754.00000       20.20000
    2   32    2      680.29999        8.10000      680.29999        8.10000
    2   32    4     2341.05005        4.70000     2404.94995        4.70000
    2   32    6      808.84998        5.10000      978.75000        5.10000
    2   32    8     1500.05005        3.80000     1572.55005        3.80000
    2   32   10     1011.39996        4.50000      913.79999        4.50000
    2   32   12     2581.94995        4.90000     2559.05005        4.90000
    2   32   14     4337.45020        8.10000     4337.75000        8.10000
    2   32   16     4163.70020        7.50000     4204.29980        7.50000
    2   32   18     5171.64990        9.70000     5186.14990        9.70000
    2   32   20     3750.60010        7.00000     3659.60010        7.00000
    2   32   22     4268.59961        7.70000     4237.00000        7.70000
    2   32   24     5039.14990        9.40000     5189.05029        9.40000
    2   32   26     1342.19995        4.50000     1262.19995        4.50000
    2   32   28     1568.75000        4.30000     1650.25000        4.30000
    2   32   30     3843.14990        7.00000     3838.85010        7.00000
    2   32   32     4242.39990       11.50000     4242.39990       11.50000
    2   34    2     3025.69995        7.90000     3025.69995        7.90000
    2   34    4     1835.65002        4.10000     1931.95007        4.10000
    2   34    6     2898.00000        5.40000     2888.00000        5.40000
    2   34    8     2638.19995        5.10000     2742.80005        5.10000
    2   34   10     1847.69995        4.00000     1732.50000        4.00000
    2   34   12     1099.35010        4.40000     1067.25000        4.40000
    2   34   14     2758.60010        5.40000     2872.00000        5.40000
    2   34   16     6417.50000       11.60000     6449.70020       11.60000
    2   34   18     5079.44971        9.40000     5008.14990        9.40000
    2   34   20      122.95000       17.40000      216.84999       17.40000
    2   34   22     3691.40015        6.80000     3744.80005        6.80000
    2   34   24     1447.30005        4.40000     1453.30005        4.40000
    2   34   26     2586.75000        5.20000     2643.04980        5.20000
    2   34   28      486.34998       10.80000      473.25000       10.80000
    2   34   30     1660.89990        4.60000     1642.50000        4.60000
    2   34   32     1139.15002        5.40000     1251.45007        5.40000
    2   34   34      856.70001       10.40000      856.70001       10.40000
    2   36    2     3673.69995        9.50000     3673.69995        9.50000
    2   36    4     3032.55005        5.70000     3066.84985        5.70000
    2   36    6     3731.69995        6.90000     3760.30005        6.90000
    2   36    8     1657.40002        4.10000     1573.40002        4.10000
    2   36   10     2829.95020        5.30000     2679.25000        5.30000
    2   36   12     3846.09985        7.20000     3885.69995        7.20000
    2   36   14     2994.10010        5.70000     2953.50000        5.70000
    2   36   16     2788.15015        5.40000     2850.05005        5.40000
    2   36   18     4471.25000        8.20000     4532.34961        8.20000
    2   36   20     2803.14990        5.80000     2901.64990        5.80000
    2   36   22     4526.40039        8.50000     4588.00000        8.50000
    2   36   24     2043.55005        4.50000     2098.65015        4.50000
    2   36   26      878.90002        6.30000      888.09998        6.30000
    2   36   28     1973.84998        4.60000     1932.54993        4.60000
    2   36   30     1522.59998        4.90000     1509.79993        4.90000
    2   36   32     2262.50000        5.00000     2335.89990        5.00000
    2   36   34      965.90002        6.90000      999.09998        6.90000
    2   36   36     1495.00000        7.70000     1495.00000        7.70000
    2   38    2     1484.69995        6.00000     1484.69995        6.00000
    2   38    4      109.75000       29.40000      107.64999       29.40000
    2   38    6      824.40002        5.90000      789.00000        5.90000
    2   38    8     6897.64990       12.40000     6887.94971       12.40000
    2   38   10     1907.35010        4.30000     1860.25000        4.30000
    2   38   12     2763.15015        5.10000     2724.44995        5.10000
    2   38   14     2939.60010        5.40000     2883.39990        5.40000
    2   38   16     2016.65002        4.50000     2000.34998        4.50000
    2   38   18     6010.29980       10.80000     5989.29980       10.80000
    2   38   20     1304.29993        4.80000     1299.90002        4.80000
    2   38   22     1542.29993        4.70000     1571.09998        4.70000
    2   38   24     2431.50000        5.10000     2460.10010        5.10000
    2   38   26     1571.15002        4.80000     1497.84998        4.80000
    2   38   28     1300.40002        5.30000     1264.59998        5.30000
    2   38   30     1914.50000        4.90000     1854.50000        4.90000
    2   38   32     1177.80005        6.30000     1147.00000        6.30000
    2   38   34     1764.84998        5.30000     1711.15002        5.30000
    2   38   36     1315.95007        6.10000     1343.84998        6.10000
    2   38   38     2128.00000        7.50000     2128.00000        7.50000
    2   40    2     3020.69995        7.80000     3020.69995        7.80000
    2   40    4     1969.65002        4.50000     1931.34998        4.50000
    2   40    6      857.70001        6.00000      917.70001        6.00000
    2   40    8     1498.34998        4.50000     1530.65002        4.50000
    2   40   10     1668.69995        4.40000     1574.50000        4.40000
    2   40   12     2419.04980        4.80000     2380.75000        4.80000
    2   40   14     3337.00000        6.30000     3348.39990        6.30000
    2   40   16     2500.89990        5.10000     2493.10010        5.10000
    2   40   18     4265.60010        8.30000     4251.39990        8.30000
    2   40   20     2660.55005        5.20000     2627.05005        5.20000
    2   40   22     4005.09985        7.60000     4034.30005        7.60000
    2   40   24     7338.90039       14.20000     7432.50000       14.20000
    2   40   26     2685.54980        5.50000     2696.25000        5.50000
    2   40   28     3473.19995        6.90000     3489.80005        6.90000
    2   40   30     1469.40002        5.50000     1476.40002        5.50000
    2   40   32     2122.44995        5.20000     2200.94995        5.20000
    2   40   34     1624.40002        5.50000     1559.20007        5.50000
    2   40   36     3211.94995        6.70000     3133.44995        6.70000
    2   40   38      490.89999       14.90000      474.89999       14.90000
    2   40   40     3055.50000        9.90000     3055.50000        9.90000
    2   42    2     6046.00000       15.20000     6046.00000       15.20000
    2   42    4     3578.44995        6.40000     3515.55005        6.40000
    2   42    6     1366.30005        4.80000     1349.30005        4.80000
    2   42    8     5260.89990        9.30000     5189.10010        9.30000
    2   42   10     1230.59998        5.00000     1290.20007        5.00000
    2   42   12     2131.15015        4.60000     2085.05005        4.60000
    2   42   14     2758.04980        5.30000     2721.75000        5.30000
    2   42   16     1799.45007        4.60000     1763.34998        4.60000
    2   42   18     6284.25000       11.90000     6367.15039       11.90000
    2   42   20     2905.90015        5.70000     2898.30005        5.70000
    2   42   22     4172.25000        8.10000     4234.15039        8.10000
    2   42   24      323.95001       18.90000      385.45001       18.90000
    2   42   26     1570.50000        5.30000     1531.50000        5.30000
    2   42   28     2447.34985        5.40000     2477.05005        5.40000
    2   42   30     4707.14990        9.50000     4699.64990        9.50000
    2   42   32     1719.09998        5.40000     1708.29993        5.40000
    2   42   34     1866.84998        5.40000     1860.54993        5.40000
    2   42   36     2011.80005        5.40000     2003.19995        5.40000
    2   42   38     1541.25000        5.80000     1585.35010        5.80000
    2   42   40     1605.44995        5.70000     1610.94995        5.70000
    2   42   42     2304.89990        7.90000     2304.89990        7.90000
    2   44    2      638.59998       12.90000      638.59998       12.90000
    2   44    4     3243.39990        5.90000     3176.60010        5.90000
    2   44    6     3074.00000        5.90000     3124.39990        5.90000
    2   44    8     2939.65015        5.50000     2910.94995        5.50000
    2   44   10      831.50000        7.00000      857.09998        7.00000
    2   44   12     3981.94995        7.30000     4009.05005        7.30000
    2   44   14     1824.05005        4.80000     1886.75000        4.80000
    2   44   16     1193.05005        5.80000     1201.55005        5.80000
    2   44   18     2970.05005        5.80000     2948.94995        5.80000
    2   44   20     1196.55005        6.00000     1198.05005        6.00000
    2   44   22     2467.54980        5.40000     2469.25000        5.40000
    2   44   24     3002.30005        6.20000     3009.90015        6.20000
    2   44   26     4279.04980        8.80000     4349.75000        8.80000
    2   44   28     1300.80005        6.10000     1268.00000        6.10000
    2   44   30     2196.59985        5.50000     2232.19995        5.50000
    2   44   32     2384.19995        5.50000     2372.59985        5.50000
    2   44   34     1463.79993        6.00000     1440.40002        6.00000
    2   44   36     2234.64990        5.60000     2215.75000        5.60000
    2   44   38     2126.90015        5.50000     2144.69995        5.50000
    2   44   40     1118.59998        7.20000     1105.59998        7.20000
    2   44   42     1739.65002        5.60000     1683.15002        5.60000
    2   44   44     1315.19995        9.10000     1315.19995        9.10000
    2   46    2     1787.40002        7.00000     1787.40002        7.00000
    2   46    4     3809.60010        7.00000     3877.60010        7.00000
    2   46    6     2669.75000        5.30000     2623.85010        5.30000
    2   46    8     2385.44995        5.00000     2461.34985        5.00000
    2   46   10      780.15002        8.10000      788.65002        8.10000
    2   46   12      689.39996        9.30000      682.79999        9.30000
    2   46   14     2076.45020        5.00000     2106.75000        5.00000
    2   46   16     4708.89990        9.00000     4679.69971        9.00000
    2   46   18     3667.54980        7.20000     3649.25000        7.20000
    2   46   20     2898.59985        6.00000     2923.19995        6.00000
    2   46   22     2618.55005        5.80000     2623.84985        5.80000
    2   46   24     3305.09985        6.70000     3275.69995        6.70000
    2   46   26     1263.44995        6.40000     1247.94995        6.40000
    2   46   28     2585.54980        5.70000     2593.25000        5.70000
    2   46   30     1555.40002        5.70000     1530.79993        5.70000
    2   46   32     3308.90015        6.90000     3261.30005        6.90000
    2   46   34     1151.05005        7.10000     1144.94995        7.10000
    2   46   36     4542.10010        9.50000     4511.69971        9.50000
    2   46   38     2886.10010        6.50000     2877.50000        6.50000
    2   46   40     1363.05005        6.20000     1382.75000        6.20000
    2   46   42     1459.00000        6.10000     1480.19995        6.10000
    2   46   44     1985.04993        5.60000     2012.34998        5.60000
    2   46   46     2759.89990        9.90000     2759.89990        9.90000
    2   48    2     3799.89990       10.80000     3799.89990       10.80000
    2   48    4     4167.54980        7.80000     4160.04980        7.80000
    2   48    6     1086.40002        6.60000     1092.59998        6.60000
    2   48    8     1667.05005        5.30000     1704.55005        5.30000
    2   48   10      761.40002        9.00000      759.00000        9.00000
    2   48   12     3321.44995        6.40000     3332.15015        6.40000
    2   48   14     2446.59985        5.30000     2413.80005        5.30000
    2   48   16     1864.40002        5.40000     1878.59998        5.40000
    2   48   18      103.20000       32.80000      102.60000       32.80000
    2   48   20     2374.94995        5.50000     2370.84985        5.50000
    2   48   22     2155.19995        5.50000     2149.19995        5.50000
    2   48   24     1387.44995        6.20000     1368.94995        6.20000
    2   48   26     2105.35010        5.40000     2135.85010        5.40000
    2   48   28      463.89999       17.20000      414.30002       17.20000
    2   48   30     1847.55005        5.50000     1799.05005        5.50000
    2   48   32     3063.54980        6.70000     3055.25000        6.70000
    2   48   34     1768.80005        5.60000     1767.00000        5.60000
    2   48   36     1205.75000        6.90000     1163.85010        6.90000
    2   48   38     1239.34998        6.60000     1269.04993        6.60000
    2   48   40     1158.85010        6.90000     1168.75000        6.90000
    2   48   42      734.14996       10.30000      741.04999       10.30000
    2   48   44     1289.34998        6.40000     1303.65002        6.40000
    2   48   46     2948.30005        6.80000     2891.69995        6.80000
    2   48   48      532.70001       20.00000      532.70001       20.00000
    2   50    2     2360.80005        7.50000     2360.80005        7.50000
    2   50    4     4306.14990        8.10000     4325.64990        8.10000
    2   50    6     3853.94995        7.20000     3830.44995        7.20000
    2   50    8      694.20001       10.70000      684.20001       10.70000
    2   50   10     1187.09998        6.60000     1218.29993        6.60000
    2   50   12     1783.34998        5.40000     1781.84998        5.40000
    2   50   14     1718.84998        5.40000     1714.54993        5.40000
    2   50   16     2048.50000        5.50000     2032.10010        5.50000
    2   50   18     2277.55005        5.50000     2275.44995        5.50000
    2   50   20     1421.44995        6.10000     1451.55005        6.10000
    2   50   22     2131.44995        5.50000     2110.15015        5.50000
    2   50   24     2334.94995        5.60000     2354.84985        5.60000
    2   50   26     2464.55005        5.60000     2420.65015        5.60000
    2   50   28     1303.59998        6.50000     1383.20007        6.50000
    2   50   30      585.90002       12.50000      612.90002       12.50000
    2   50   32     3239.64990        7.10000     3202.14990        7.10000
    2   50   34     2259.75000        5.90000     2247.45020        5.90000
    2   50   36     3342.89990        7.50000     3404.50000        7.50000
    2   50   38     1316.34998        6.30000     1328.84998        6.30000
    2   50   40      957.45001        7.90000      968.54999        7.90000
    2   50   42     1227.69995        6.90000     1202.50000        6.90000
    2   50   44     1771.45007        5.60000     1770.34998        5.60000
    2   50   46     2397.75000        5.90000     2379.64990        5.90000
    2   50   48      460.00000       16.30000      446.59998       16.30000
    2   50   50      104.30000       45.60000      104.30000       45.60000
    2   52    2     5190.79980       13.80000     5190.79980       13.80000
    2   52    4     3627.25000        7.10000     3655.75000        7.10000
    2   52    6     1069.79993        7.40000     1119.40002        7.40000
    2   52    8      157.80000       34.90000      121.60000       34.90000
    2   52   10     2356.50000        5.50000     2433.89990        5.50000
    2   52   12     3539.25000        7.00000     3534.54980        7.00000
    2   52   14     3617.80005        7.20000     3619.40015        7.20000
    2   52   16     2413.35010        5.70000     2426.25000        5.70000
    2   52   18     4654.50000        9.60000     4685.29980        9.60000
    2   52   20     1240.09998        6.80000     1262.29993        6.80000
    2   52   22      832.09998        9.50000      832.09998        9.50000
    2   52   24     1560.79993        6.00000     1552.40002        6.00000
    2   52   26     3168.14990        6.80000     3175.85010        6.80000
    2   52   28     1208.40002        6.90000     1217.59998        6.90000
    2   52   30      786.29999        9.70000      771.10004        9.70000
    2   52   32     3563.59985        7.60000     3552.19995        7.60000
    2   52   34     2565.34985        6.20000     2587.05005        6.20000
    2   52   36     1235.34998        6.70000     1219.65002        6.70000
    2   52   38     1281.15002        6.30000     1284.04993        6.30000
    2   52   40     1020.89996        7.60000     1029.50000        7.60000
    2   52   42     1236.55005        6.70000     1260.05005        6.70000
    2   52   44     1616.84998        5.90000     1624.15002        5.90000
    2   52   46     1460.00000        6.20000     1466.60010        6.20000
    2   52   48      337.54999       21.60000      355.25000       21.60000
    2   52   50      427.89999       16.90000      455.30002       16.90000
    2   52   52     1809.19995        8.20000     1809.19995        8.20000
    2   54    2      822.50000       13.60000      822.50000       13.60000
    2   54    4      983.70001        8.30000      978.10004        8.30000
    2   54    6      844.54999        9.20000      900.04999        9.20000
    2   54    8     2084.89990        5.50000     2116.89990        5.50000
    2   54   10      344.10001       21.80000      413.69998       21.80000
    2   54   12     4363.45020        8.60000     4363.75000        8.60000
    2   54   14     2007.54993        5.50000     1961.65002        5.50000
    2   54   16     1283.75000        6.70000     1323.44995        6.70000
    2   54   18      295.85001       26.50000      364.55002       26.50000
    2   54   20     1624.54993        6.00000     1557.84998        6.00000
    2   54   22     1884.09998        5.70000     1859.70007        5.70000
    2   54   24      624.75000       13.50000      553.84998       13.50000
    2   54   26      869.75000        9.00000      877.84998        9.00000
    2   54   28     1053.15002        7.50000     1119.65002        7.50000
    2   54   30     1788.90002        5.50000     1795.70007        5.50000
    2   54   32     1013.55005        7.90000      954.25000        7.90000
    2   54   34     1035.90002        7.50000     1046.90002        7.50000
    2   54   36     1418.79993        6.00000     1463.40002        6.00000
    2   54   38      321.70001       21.90000      326.70001       21.90000
    2   54   40      647.75000       11.40000      638.44995       11.40000
    2   54   42     1393.80005        6.20000     1408.80005        6.20000
    2   54   44     2589.29980        6.10000     2564.50000        6.10000
    2   54   46     1729.89990        5.80000     1739.50000        5.80000
    2   54   48      922.60004        8.60000      911.79999        8.60000
    2   54   50     1337.40002        6.60000     1380.79993        6.60000
    2   54   52      829.00000        9.60000      830.59998        9.60000
    2   54   54     1549.19995        9.00000     1549.19995        9.00000
    2   56    2      685.29999       16.60000      685.29999       16.60000
    2   56    4     1687.55005        5.80000     1710.44995        5.80000
    2   56    6     1763.20007        5.70000     1720.59998        5.70000
    2   56    8     2057.00000        5.50000     2022.80005        5.50000
    2   56   10     2675.64990        6.10000     2695.14990        6.10000
    2   56   12     2810.10010        6.10000     2833.10010        6.10000
    2   56   14      709.90002       10.80000      746.50000       10.80000
    2   56   16     1332.05005        6.70000     1290.75000        6.70000
    2   56   18      159.70001       38.00000      181.50000       38.00000
    2   56   20     1247.34998        6.80000     1282.84998        6.80000
    2   56   22     1994.40002        5.90000     1972.40002        5.90000
    2   56   24     1842.09998        5.70000     1879.70007        5.70000
    2   56   26     1137.55005        7.70000     1146.44995        7.70000
    2   56   28     1584.80005        5.90000     1556.80005        5.90000
    2   56   30      945.55005        8.10000      959.25000        8.10000
    2   56   32     3130.75000        7.00000     3114.45020        7.00000
    2   56   34     2185.94995        5.60000     2175.84985        5.60000
    2   56   36     1492.25000        6.00000     1481.35010        6.00000
    2   56   38      658.59998       11.20000      646.00000       11.20000
    2   56   40     1045.44995        7.60000     1030.75000        7.60000
    2   56   42      875.20001        8.60000      909.39996        8.60000
    2   56   44      811.20001        9.40000      824.79999        9.40000
    2   56   46     2345.40015        5.80000     2342.80005        5.80000
    2   56   48     2234.39990        5.80000     2240.39990        5.80000
    2   56   50      718.75000       11.10000      712.84998       11.10000
    2   56   52      506.44998       16.10000      517.75000       16.10000
    2   56   54     1579.70007        7.60000     1576.90002        7.60000
    2   56   56     1420.30005       10.40000     1420.30005       10.40000
    2   58    2     1462.50000        9.10000     1462.50000        9.10000
    2   58    4     1563.80005        6.20000     1608.80005        6.20000
    2   58    6     1805.79993        5.70000     1747.40002        5.70000
    2   58    8     1007.45001        8.20000     1012.95001        8.20000
    2   58   10     4917.80029       10.30000     4925.39990       10.30000
    2   58   12     1943.19995        5.60000     1909.00000        5.60000
    2   58   14       78.80000       26.80000       74.20000       26.80000
    2   58   16     1219.84998        7.00000     1265.95007        7.00000
    2   58   18      789.84998       10.00000      808.75000       10.00000
    2   58   20      775.50000        9.80000      811.50000        9.80000
    2   58   22     1295.40002        6.80000     1324.59998        6.80000
    2   58   24     2999.90015        6.90000     3015.69995        6.90000
    2   58   26     1476.50000        6.20000     1449.30005        6.20000
    2   58   28     1832.65002        5.60000     1875.15002        5.60000
    2   58   30      615.95001       12.00000      613.45001       12.00000
    2   58   32      637.75000       11.30000      712.05005       11.30000
    2   58   34     1939.05005        5.70000     1967.55005        5.70000
    2   58   36     1678.00000        5.70000     1747.60010        5.70000
    2   58   38     1249.00000        6.70000     1249.19995        6.70000
    2   58   40      688.70001       10.70000      694.70001       10.70000
    2   58   42      673.40002       11.20000      658.00000       11.20000
    2   58   44     1266.70007        6.80000     1283.90002        6.80000
    2   58   46     1260.75000        6.90000     1237.44995        6.90000
    2   58   48     1654.00000        6.10000     1657.60010        6.10000
    2   58   50      176.64999       35.00000      234.14999       35.00000
    2   58   52      715.15002       13.60000      738.65002       13.60000
    2   58   54      540.85004       20.00000      566.95001       20.00000
    2   58   56     1479.85010        7.90000     1503.75000        7.90000
    2   58   58      216.10001       61.00000      216.10001       61.00000
    2   60    2       65.70000       33.80000       65.70000       33.80000
    2   60    4      374.25000       20.80000      448.34998       20.80000
    2   60    6     1906.84998        5.70000     1869.15002        5.70000
    2   60    8     1930.25000        5.70000     1957.55005        5.70000
    2   60   10     2018.79993        5.70000     2034.40002        5.70000
    2   60   12     1233.65002        7.00000     1236.15002        7.00000
    2   60   14      344.85001       21.70000      406.35001       21.70000
    2   60   16     1149.55005        7.50000     1106.44995        7.50000
    2   60   18     1879.39990        5.80000     1887.00000        5.80000
    2   60   20     2517.00000        6.10000     2530.20020        6.10000
    2   60   22     1186.94995        7.30000     1143.05005        7.30000
    2   60   24     2520.80005        6.10000     2474.59985        6.10000
    2   60   26      820.64996        9.60000      814.54999        9.60000
    2   60   28     1242.69995        6.90000     1208.50000        6.90000
    2   60   30      745.85004       10.00000      776.54999       10.00000
    2   60   32      927.50000        8.60000      905.09998        8.60000
    2   60   34     1935.29993        5.60000     1943.09998        5.60000
    2   60   36      825.75000        9.10000      842.65002        9.10000
    2   60   38      922.90002        8.50000      912.90002        8.50000
    2   60   40      629.25000       11.70000      666.94995       11.70000
    2   60   42      799.70001        9.60000      802.10004        9.60000
    2   60   44      291.25000       25.30000      311.95001       25.30000
    2   60   46      251.85001       31.20000      241.75000       31.20000
    2   60   48      959.15002        9.50000      944.65002        9.50000
    2   60   50      765.85004       12.90000      781.95001       12.90000
    2   60   52     1298.89990        8.40000     1278.50000        8.40000
    2   60   54     1216.15002        9.40000     1197.04993        9.40000
    2   60   56      478.60001       19.00000      472.39999       19.00000
    2   60   58     1553.94995        7.30000     1548.25000        7.30000
    2   60   60     1175.69995       12.20000     1175.69995       12.20000
    2   62    2      114.90000       50.10000      114.90000       50.10000
    2   62    4      640.19995       12.20000      662.00000       12.20000
    2   62    6     1105.75000        7.70000     1069.44995        7.70000
    2   62    8      643.29999       12.30000      631.70001       12.30000
    2   62   10     1949.65002        5.70000     1995.54993        5.70000
    2   62   12      674.70001       11.40000      704.10004       11.40000
    2   62   14     1536.75000        6.00000     1558.64990        6.00000
    2   62   16      565.00000       14.10000      546.00000       14.10000
    2   62   18      319.50000       23.10000      360.90002       23.10000
    2   62   20      667.95001       12.00000      622.85004       12.00000
    2   62   22      429.79999       18.50000      404.20001       18.50000
    2   62   24     1338.45007        6.80000     1287.34998        6.80000
    2   62   26     1842.09998        5.80000     1870.29993        5.80000
    2   62   28     1784.20007        5.90000     1789.40002        5.90000
    2   62   30     1853.15002        5.70000     1866.84998        5.70000
    2   62   32     2424.80005        6.00000     2419.59985        6.00000
    2   62   34      811.84998        9.60000      811.34998        9.60000
    2   62   36     1900.65002        5.70000     1928.95007        5.70000
    2   62   38      345.19998       22.20000      328.60001       22.20000
    2   62   40      117.50000       35.90000      140.89999       35.90000
    2   62   42     1655.65002        6.00000     1649.54993        6.00000
    2   62   44     1647.34998        6.10000     1637.84998        6.10000
    2   62   46      678.75000       12.10000      688.84998       12.10000
    2   62   48      163.95001       39.60000      211.25000       39.60000
    2   62   50      275.45001       35.10000      209.95000       35.10000
    2   62   52      640.25000       14.50000      638.94995       14.50000
    2   62   54      878.50000       12.50000      844.69995       12.50000
    2   62   56      125.60000       38.90000      129.80000       38.90000
    2   62   58      633.45001       15.40000      621.54999       15.40000
    2   62   60      189.10001       45.00000      230.50000       45.00000
    2   62   62     1456.69995       12.40000     1456.69995       12.40000
    2   64    2     1278.69995        9.60000     1278.69995        9.60000
    2   64    4     1674.00000        5.90000     1669.19995        5.90000
    2   64    6      150.20001       36.10000      122.00001       36.10000
    2   64    8      592.89996       13.30000      578.29999       13.30000
    2   64   10     2466.50000        6.10000     2461.89990        6.10000
    2   64   12      458.35001       16.20000      513.84998       16.20000
    2   64   14       78.70000       26.70000       73.90000       26.70000
    2   64   16     1066.75000        7.80000     1064.44995        7.80000
    2   64   18     1368.80005        6.50000     1368.19995        6.50000
    2   64   20     1992.30005        5.90000     2003.30005        5.90000
    2   64   22     1360.65002        6.60000     1354.95007        6.60000
    2   64   24     1504.15002        6.30000     1507.45007        6.30000
    2   64   26     2612.69995        6.20000     2580.69995        6.20000
    2   64   28     1071.94995        7.70000     1095.44995        7.70000
    2   64   30      913.94995        8.80000      942.25000        8.80000
    2   64   32      954.29999        8.50000      941.29999        8.50000
    2   64   34      943.79999        8.60000      965.39996        8.60000
    2   64   36     1289.75000        6.90000     1266.05005        6.90000
    2   64   38     1477.00000        6.50000     1479.00000        6.50000
    2   64   40      840.09998        9.90000      824.90002        9.90000
    2   64   42     1120.29993        7.60000     1144.09998        7.60000
    2   64   44      453.10001       17.10000      501.89999       17.10000
    2   64   46      345.94998       25.70000      345.64999       25.70000
    2   64   48     1062.59998        9.90000     1037.40002        9.90000
    2   64   50      931.79999        9.80000      947.39996        9.80000
    2   64   52      591.19995       17.70000      559.00000       17.70000
    2   64   54      405.95001       22.90000      409.25000       22.90000
    2   64   56      705.95001       14.10000      695.04999       14.10000
    2   64   58      454.04999       24.70000      457.95001       24.70000
    2   64   60      145.40001       43.00000      135.80000       43.00000
    2   64   62      391.10001       27.30000      398.30002       27.30000
    2   64   64      427.29999       36.80000      427.29999       36.80000
    2   66    2     5195.60010       18.00000     5195.60010       18.00000
    2   66    4     1524.69995        6.30000     1496.69995        6.30000
    2   66    6      884.29999        9.30000      863.29999        9.30000
    2   66    8      113.65000       32.10000       90.35000       32.10000
    2   66   10     2021.45007        5.90000     2023.15002        5.90000
    2   66   12     1440.79993        6.40000     1405.40002        6.40000
    2   66   14      962.70001        8.50000      956.89996        8.50000
    2   66   16     1238.15002        7.10000     1240.65002        7.10000
    2   66   18     1941.34998        5.80000     1957.45007        5.80000
    2   66   20      878.79999        9.30000      888.79999        9.30000
    2   66   22     1596.25000        6.20000     1595.75000        6.20000
    2   66   24     1494.65002        6.40000     1449.34998        6.40000
    2   66   26      451.00000       17.50000      437.59998       17.50000
    2   66   28     1187.55005        7.50000     1113.44995        7.50000
    2   66   30      629.34998       13.40000      570.25000       13.40000
    2   66   32      782.45001       10.30000      773.95001       10.30000
    2   66   34     1009.00000        8.30000     1028.40002        8.30000
    2   66   36     1301.75000        7.00000     1308.05005        7.00000
    2   66   38      331.30002       23.50000      359.89999       23.50000
    2   66   40      653.35004       12.60000      671.04999       12.60000
    2   66   42      980.89996        8.80000     1004.29999        8.80000
    2   66   44      519.25000       16.20000      529.55005       16.20000
    2   66   46      386.89999       23.90000      399.69998       23.90000
    2   66   48      808.20001       11.50000      809.60004       11.50000
    2   66   50      728.54999       12.50000      752.45001       12.50000
    2   66   52      448.70001       23.20000      467.29999       23.20000
    2   66   54      670.00000       15.00000      669.80005       15.00000
    2   66   56      796.40002       14.10000      802.40002       14.10000
    2   66   58      318.55002       32.30000      321.64999       32.30000
    2   66   60      864.60004       13.20000      884.20001       13.20000
    2   66   62      471.54999       22.80000      477.25000       22.80000
    2   68    2     1051.90002       11.20000     1051.90002       11.20000
    2   68    4      835.70001        9.90000      829.89996        9.90000
    2   68    6      905.34998        9.00000      911.25000        9.00000
    2   68    8     1031.05005        8.00000     1055.55005        8.00000
    2   68   10      728.60004       10.90000      753.20001       10.90000
    2   68   12     1006.70001        8.50000      977.89996        8.50000
    2   68   14     1012.70001        8.40000     1027.30005        8.40000
    2   68   16     1048.95007        8.20000     1028.84998        8.20000
    2   68   18      596.79999       13.30000      595.20001       13.30000
    2   68   20      104.95000       33.40000      101.05000       33.40000
    2   68   22     1532.10010        6.40000     1533.50000        6.40000
    2   68   24      484.85001       16.80000      478.55002       16.80000
    2   68   26      362.44998       27.20000      298.14999       27.20000
    2   68   28      893.70001        9.40000      907.89996        9.40000
    2   68   30      975.75000        8.70000      989.25000        8.70000
    2   68   32      500.35001       16.20000      492.85001       16.20000
    2   68   34      165.14999       38.90000      188.25000       38.90000
    2   68   36      247.35001       34.20000      242.85001       34.20000
    2   68   38      546.54999       15.10000      546.45001       15.10000
    2   68   40      367.54999       22.30000      377.25000       22.30000
    2   68   42      594.45001       14.30000      603.14996       14.30000
    2   68   44     1711.40002        7.20000     1686.20007        7.20000
    2   68   46      407.14999       21.80000      422.44998       21.80000
    2   68   48      405.05002       22.90000      402.35001       22.90000
    2   68   50      486.09998       19.30000      500.50000       19.30000
    2   68   52      191.15001       44.70000      236.05000       44.70000
    2   68   54      613.64996       18.40000      613.95001       18.40000
    2   68   56      372.10001       27.80000      380.30002       27.80000
    2   68   58      511.75000       21.70000      511.45001       21.70000
    2   68   60      133.14999       41.50000      134.64999       41.50000
    2   70    2     3964.50000       12.90000     3964.50000       12.90000
    2   70    4      184.65001       39.50000      178.95000       39.50000
    2   70    6      700.09998       11.50000      693.50000       11.50000
    2   70    8      775.59998       10.70000      748.59998       10.70000
    2   70   10      750.75000       10.90000      748.05005       10.90000
    2   70   12      534.10004       14.90000      541.70001       14.90000
    2   70   14      306.89999       25.80000      359.69998       25.80000
    2   70   16      578.89996       13.90000      582.29999       13.90000
    2   70   18      855.44995       10.10000      832.75000       10.10000
    2   70   20     1567.50000        6.40000     1561.30005        6.40000
    2   70   22     1601.19995        6.50000     1609.80005        6.50000
    2   70   24      820.45001       10.20000      838.54999       10.20000
    2   70   26      606.75000       13.60000      621.65002       13.60000
    2   70   28      717.35004       12.20000      685.04999       12.20000
    2   70   30     1739.55005        6.20000     1740.25000        6.20000
    2   70   32     1108.80005        8.20000     1127.19995        8.20000
    2   70   34      326.90002       24.50000      349.50000       24.50000
    2   70   36      706.90002       11.70000      756.90002       11.70000
    2   70   38      855.50000       10.20000      866.90002       10.20000
    2   70   40      796.00000       11.40000      787.80005       11.40000
    2   70   42     1181.70007        8.60000     1169.09998        8.60000
    2   70   44      280.75000       34.70000      297.65002       34.70000
    2   70   46     1226.25000        8.50000     1219.75000        8.50000
    2   70   48      767.50000       12.90000      743.30005       12.90000
    2   70   50      867.64996       12.70000      874.95001       12.70000
    2   70   52      285.55002       42.00000      285.85001       42.00000
    2   70   54      133.20000       40.20000      124.40000       40.20000
    2   70   56      124.90000       40.80000      136.70000       40.80000
    2   70   58      835.14996       13.70000      831.45001       13.70000
    2   72    2      707.59998       16.60000      707.59998       16.60000
    2   72    4     1515.25000        6.40000     1527.14990        6.40000
    2   72    6      371.85001       22.90000      342.94998       22.90000
    2   72    8     1476.69995        6.60000     1456.50000        6.60000
    2   72   10      711.15002       11.80000      691.65002       11.80000
    2   72   12      533.10004       16.20000      501.70001       16.20000
    2   72   14     1740.70007        6.20000     1733.09998        6.20000
    2   72   16      238.20000       35.70000      238.80000       35.70000
    2   72   18      603.25000       14.10000      602.94995       14.10000
    2   72   20     1061.40002        8.50000     1079.79993        8.50000
    2   72   22      719.34998       12.20000      717.25000       12.20000
    2   72   24      984.70001        9.30000      980.70001        9.30000
    2   72   26     1122.05005        8.40000     1100.55005        8.40000
    2   72   28      492.79999       17.70000      480.20001       17.70000
    2   72   30     1620.09998        6.50000     1632.90002        6.50000
    2   72   32     1338.04993        7.40000     1334.34998        7.40000
    2   72   34      696.05005       12.40000      697.75000       12.40000
    2   72   36      663.45001       13.30000      654.95001       13.30000
    2   72   38      743.59998       11.90000      762.40002       11.90000
    2   72   40     1761.94995        6.60000     1750.05005        6.60000
    2   72   42      314.25000       30.20000      320.95001       30.20000
    2   72   44      743.10004       12.90000      762.70001       12.90000
    2   72   46      625.70001       15.70000      622.89996       15.70000
    2   72   48      123.30000       39.60000      141.50000       39.60000
    2   72   50      569.79999       22.40000      605.79999       22.40000
    2   72   52      511.64999       20.20000      513.95001       20.20000
    2   72   54      205.15001       44.80000      226.45000       44.80000
    2   74    2      730.50000       16.40000      730.50000       16.40000
    2   74    4      553.80005       15.20000      535.00000       15.20000
    2   74    6      606.39996       13.60000      613.79999       13.60000
    2   74    8      196.70000       40.20000      200.90001       40.20000
    2   74   10      470.54999       18.80000      433.45001       18.80000
    2   74   12     1113.30005        8.60000     1114.30005        8.60000
    2   74   14      918.79999        9.80000      914.20001        9.80000
    2   74   16      980.05005        9.40000      999.75000        9.40000
    2   74   18     1127.65002        8.30000     1152.95007        8.30000
    2   74   20      791.04999       11.30000      793.14996       11.30000
    2   74   22      902.19995       10.20000      906.00000       10.20000
    2   74   24     1848.95007        6.30000     1862.65002        6.30000
    2   74   26     1120.89990        8.70000     1119.50000        8.70000
    2   74   28      613.59998       14.30000      639.00000       14.30000
    2   74   30      435.09998       21.20000      404.50000       21.20000
    2   74   32      549.50000       16.00000      580.90002       16.00000
    2   74   34      343.60001       26.60000      324.60001       26.60000
    2   74   36      212.30000       38.00000      167.70000       38.00000
    2   74   38      466.04999       19.00000      476.75000       19.00000
    2   74   40      242.20001       36.40000      266.00000       36.40000
    2   74   42     1300.15002        9.00000     1289.45007        9.00000
    2   74   44     1171.15002        9.00000     1176.45007        9.00000
    2   74   46      185.50000       42.70000      160.10001       42.70000
    2   74   48      548.34998       18.90000      574.65002       18.90000
    2   74   50      489.79999       23.70000      489.20001       23.70000
    2   74   52      250.25000       43.10000      241.54999       43.10000
    2   76    2      618.09998       20.00000      618.09998       20.00000
    2   76    4     1773.00000        6.40000     1812.80005        6.40000
    2   76    6      872.89996       10.40000      845.70001       10.40000
    2   76    8      156.25000       40.90000      175.14999       40.90000
    2   76   10      799.70001       11.30000      795.29999       11.30000
    2   76   12     1224.65002        8.00000     1207.15002        8.00000
    2   76   14      424.39999       21.00000      413.60001       21.00000
    2   76   16     1065.65002        9.00000     1060.15002        9.00000
    2   76   18      871.05005       10.70000      868.75000       10.70000
    2   76   20      429.89999       21.60000      410.69998       21.60000
    2   76   22      708.25000       12.90000      727.75000       12.90000
    2   76   24     1404.84998        7.40000     1424.15002        7.40000
    2   76   26     1286.90002        8.00000     1292.70007        8.00000
    2   76   28      431.70001       21.80000      412.29999       21.80000
    2   76   30      730.35004       12.70000      741.04999       12.70000
    2   76   32      182.00000       42.50000      181.00000       42.50000
    2   76   34      822.89996       11.50000      821.70001       11.50000
    2   76   36      666.95001       13.70000      676.04999       13.70000
    2   76   38      430.90002       20.80000      440.50000       20.80000
    2   76   40     1184.09998        9.00000     1202.09998        9.00000
    2   76   42      247.55000       40.50000      236.45000       40.50000
    2   76   44      488.69998       20.00000      494.89999       20.00000
    2   76   46      212.50000       43.40000      218.70001       43.40000
    2   76   48      358.39999       34.20000      324.39999       34.20000
    2   76   50      271.55002       41.30000      245.85001       41.30000
    2   78    2     1212.00000       11.40000     1212.00000       11.40000
    2   78    4     1311.44995        7.70000     1298.94995        7.70000
    2   78    6     1724.84998        6.60000     1723.95007        6.60000
    2   78    8      397.09998       22.10000      430.50000       22.10000
    2   78   10      985.79999        9.80000      981.60004        9.80000
    2   78   12      211.89999       39.70000      174.10001       39.70000
    2   78   14     1301.00000        7.90000     1294.39990        7.90000
    2   78   16      590.79999       15.30000      600.39996       15.30000
    2   78   18      275.25000       35.20000      275.34998       35.20000
    2   78   20     1472.14990        7.50000     1472.25000        7.50000
    2   78   22     1152.75000        9.00000     1161.05005        9.00000
    2   78   24     1282.64990        8.20000     1268.75000        8.20000
    2   78   26      976.34998       10.40000      964.65002       10.40000
    2   78   28      852.70001       11.60000      856.29999       11.60000
    2   78   30      385.79999       24.10000      393.79999       24.10000
    2   78   32      273.44998       35.00000      265.35001       35.00000
    2   78   34     1251.25000        8.40000     1251.94995        8.40000
    2   78   36     1245.25000        8.40000     1214.14990        8.40000
    2   78   38      384.85001       25.00000      363.55002       25.00000
    2   78   40      154.10001       43.50000      150.10001       43.50000
    2   78   42      172.45000       43.70000      165.15001       43.70000
    2   78   44      495.14999       20.10000      507.44998       20.10000
    2   78   46      429.89999       25.80000      416.69998       25.80000
    2   80    2     1545.00000       10.10000     1545.00000       10.10000
    2   80    4     1140.40002        8.80000     1133.59998        8.80000
    2   80    6      623.70001       15.30000      614.70001       15.30000
    2   80    8      904.89996       10.70000      908.29999       10.70000
    2   80   10      421.20001       21.90000      421.00000       21.90000
    2   80   12      446.35001       21.40000      429.44998       21.40000
    2   80   14      197.70001       38.20000      246.50000       38.20000
    2   80   16      620.40002       15.30000      619.40002       15.30000
    2   80   18     1748.94995        6.90000     1743.05005        6.90000
    2   80   20      194.05000       43.30000      203.55000       43.30000
    2   80   22      580.75000       16.80000      576.84998       16.80000
    2   80   24      521.90002       18.40000      524.90002       18.40000
    2   80   26      789.85004       12.50000      800.54999       12.50000
    2   80   28      981.15002       10.50000      955.65002       10.50000
    2   80   30      120.85000       37.80000      116.95000       37.80000
    2   80   32      968.79999       10.40000      978.39996       10.40000
    2   80   34      917.59998       11.00000      905.40002       11.00000
    2   80   36      905.60004       11.10000      904.20001       11.10000
    2   80   38      399.79999       25.10000      403.00000       25.10000
    2   80   40      357.70001       27.50000      365.70001       27.50000
    2   80   42      226.50000       43.20000      211.89999       43.20000
    2   82    2      680.70001       20.40000      680.70001       20.40000
    2   82    4     1241.15002        8.40000     1246.84998        8.40000
    2   82    6      183.35001       43.40000      178.25000       43.40000
    2   82    8      313.29999       32.00000      289.29999       32.00000
    2   82   10      485.54999       19.60000      501.25000       19.60000
    2   82   12     1033.19995        9.80000     1041.00000        9.80000
    2   82   14      113.75000       38.10000      138.64999       38.10000
    2   82   16      984.04999       10.30000      996.54999       10.30000
    2   82   18      408.54999       23.50000      403.25000       23.50000
    2   82   20      582.54999       17.10000      592.04999       17.10000
    2   82   22      161.89999       43.30000      157.89999       43.30000
    2   82   24      140.29999       41.10000      136.50000       41.10000
    2   82   26      301.75000       32.60000      295.65002       32.60000
    2   82   28     1073.35010        9.90000     1080.25000        9.90000
    2   82   30      744.34998       13.40000      739.25000       13.40000
    2   82   32      299.25000       32.30000      307.15002       32.30000
    2   82   34      601.45001       16.20000      624.35004       16.20000
    2   82   36      180.20000       40.00000      227.80000       40.00000
    2   82   38      475.10001       22.10000      477.69998       22.10000
    2   84    2      106.80000       49.40000      106.80000       49.40000
    2   84    4      791.79999       12.70000      807.60004       12.70000
    2   84    6      398.50000       23.70000      425.70001       23.70000
    2   84    8      660.20001       15.30000      657.20001       15.30000
    2   84   10      721.70001       13.80000      739.70001       13.80000
    2   84   12      888.85004       11.50000      887.95001       11.50000
    2   84   14      447.89999       22.10000      440.89999       22.10000
    2   84   16     1173.50000        9.20000     1160.50000        9.20000
    2   84   18      510.60001       19.30000      526.40002       19.30000
    2   84   20      180.45000       44.10000      175.34999       44.10000
    2   84   22      235.25000       40.60000      251.75000       40.60000
    2   84   24      681.95001       14.80000      694.85004       14.80000
    2   84   26      354.55002       27.40000      374.64999       27.40000
    2   84   28      163.14999       44.10000      167.85001       44.10000
    2   84   30      432.95001       23.00000      422.04999       23.00000
    2   84   32      520.59998       19.10000      527.00000       19.10000
    2   84   34      539.65002       18.40000      538.34998       18.40000
    2   86    2      166.89999       62.50000      166.89999       62.50000
    2   86    4      495.94998       20.70000      484.64999       20.70000
    2   86    6      777.60004       13.40000      760.20001       13.40000
    2   86    8      871.40002       11.90000      891.40002       11.90000
    2   86   10      808.54999       12.70000      824.04999       12.70000
    2   86   12      607.45001       16.70000      618.35004       16.70000
    2   86   14      385.10001       25.80000      398.30002       25.80000
    2   86   16      256.85001       39.20000      267.94998       39.20000
    2   86   18     1137.65002        9.80000     1122.34998        9.80000
    2   86   20      606.04999       17.10000      613.95001       17.10000
    2   86   22      646.04999       15.90000      639.14996       15.90000
    2   86   24      353.19998       28.70000      345.60001       28.70000
    2   86   26      682.89996       15.10000      683.70001       15.10000
    2   86   28      568.75000       17.70000      584.05005       17.70000
    2   88    2      196.60001       65.20000      196.60001       65.20000
    2   88    4      752.34998       13.80000      752.84998       13.80000
    2   88    6      257.45001       41.60000      234.75000       41.60000
    2   88    8      585.64996       17.60000      592.95001       17.60000
    2   88   10      322.64999       31.60000      309.14999       31.60000
    2   88   12      702.69995       14.70000      718.50000       14.70000
    2   88   14     1086.55005       10.10000     1090.44995       10.10000
    2   88   16      143.25000       42.40000      144.54999       42.40000
    2   88   18      415.85001       24.70000      415.55002       24.70000
    2   88   20     1134.75000        9.90000     1135.05005        9.90000
    2   88   22      208.30000       44.40000      212.70000       44.40000
    2   90    2      223.80000       62.60000      223.80000       62.60000
    2   90    4      200.80000       43.30000      222.59999       43.30000
    2   90    6      280.39999       39.10000      252.39999       39.10000
    2   90    8      581.85004       18.20000      575.54999       18.20000
    2   90   10      157.89999       44.20000      162.10001       44.20000
    2   90   12      170.35001       43.90000      194.25000       43.90000
    3    7    3      559.70001        8.40000      559.70001        8.40000
    3    7    5     6717.29980       24.80000     6758.50000       24.80000
    3    7    7     4613.60010       16.60000     4613.60010       16.60000
    3    9    3     3735.39990       13.90000     3735.39990       13.90000
    3    9    5     5473.04980       13.10000     5550.75000       13.10000
    3    9    7     2054.64990        5.00000     2200.35010        5.00000
    3    9    9     1563.59998        5.30000     1563.59998        5.30000
    3   11    3     2408.19995        7.70000     2408.19995        7.70000
    3   11    5     1313.89990        3.50000     1179.50000        3.50000
    3   11    7     4081.05005        9.30000     4090.55005        9.30000
    3   11    9     3434.75000        7.60000     3239.45020        7.60000
    3   11   11     8660.29980       27.80000     8660.29980       27.80000
    3   13    3     1903.19995        6.40000     1903.19995        6.40000
    3   13    5     3377.05005        7.70000     3487.15015        7.70000
    3   13    7     3785.50000        8.70000     3868.50000        8.70000
    3   13    9     5398.70020       12.00000     5360.70020       12.00000
    3   13   11     1975.90002        4.30000     1982.09998        4.30000
    3   13   13     4626.29980       14.00000     4626.29980       14.00000
    3   15    3     1390.40002        4.40000     1390.40002        4.40000
    3   15    5      666.34998        3.00000      670.84998        3.00000
    3   15    7     2203.00000        4.60000     2170.79980        4.60000
    3   15    9     3800.65015        8.30000     3933.55005        8.30000
    3   15   11     8543.84961       18.70000     8507.75000       18.70000
    3   15   13     2436.69995        5.30000     2572.30005        5.30000
    3   15   15     4312.70020       12.50000     4312.70020       12.50000
    3   17    3     1525.69995        4.80000     1525.69995        4.80000
    3   17    5     3860.60010        8.40000     3826.39990        8.40000
    3   17    7     2389.19995        5.00000     2296.19995        5.00000
    3   17    9     3410.09985        7.20000     3403.30005        7.20000
    3   17   11     7043.25000       15.10000     7048.95020       15.10000
    3   17   13     6599.14990       14.00000     6600.05029       14.00000
    3   17   15     3936.60010        7.70000     4011.00000        7.70000
    3   17   17      955.40002        4.60000      955.40002        4.60000
    3   19    3     4050.39990       12.70000     4050.39990       12.70000
    3   19    5     2067.05005        4.40000     2122.15015        4.40000
    3   19    7     1314.59998        3.10000     1227.40002        3.10000
    3   19    9     4878.79980       10.10000     4861.79980       10.10000
    3   19   13      831.64996        3.50000      860.95001        3.50000
    3   19   15     7237.80029       14.30000     7236.60010       14.30000
    3   19   17     2251.04980        4.60000     2294.75000        4.60000
    3   19   19     4529.89990       12.20000     4529.89990       12.20000
    3   21    3      927.70001        4.70000      927.70001        4.70000
    3   21    5     1071.60010        3.20000     1051.00000        3.20000
    3   21    7     1147.39990        3.10000     1211.00000        3.10000
    3   21    9     2887.90015        5.90000     2911.30005        5.90000
    3   21   11     4345.70020        8.80000     4322.70020        8.80000
    3   21   13     3279.19995        6.40000     3265.59985        6.40000
    3   21   15     3259.00000        6.60000     3249.60010        6.60000
    3   21   17     2409.94995        4.60000     2413.84985        4.60000
    3   21   19     2311.00000        4.40000     2300.00000        4.40000
    3   21   21     2487.89990        6.80000     2487.89990        6.80000
    3   23    3     1644.40002        5.30000     1644.40002        5.30000
    3   23    5     1724.09998        3.60000     1659.70007        3.60000
    3   23    7     1498.09998        3.30000     1486.09998        3.30000
    3   23    9     1096.34998        3.30000     1094.65002        3.30000
    3   23   11     2056.89990        4.20000     2108.89990        4.20000
    3   23   13     2002.44995        4.00000     1943.75000        4.00000
    3   23   15     2206.10010        4.50000     2233.50000        4.50000
    3   23   17     2708.09985        5.20000     2686.30005        5.20000
    3   23   19     2757.05005        5.10000     2753.55005        5.10000
    3   23   21     3032.40015        5.50000     3014.19995        5.50000
    3   23   23     7385.10010       19.20000     7385.10010       19.20000
    3   25    3     3394.30005        9.50000     3394.30005        9.50000
    3   25    5     2086.94995        4.20000     2053.44995        4.20000
    3   25    7     2018.50000        4.10000     2031.69995        4.10000
    3   25    9      839.79999        3.90000      822.20001        3.90000
    3   25   11     2999.75000        5.80000     2937.45020        5.80000
    3   25   13     1297.40002        3.50000     1360.79993        3.50000
    3   25   15     4111.64990        8.00000     4188.55029        8.00000
    3   25   17      464.14999        7.00000      460.05002        7.00000
    3   25   19     1815.40002        3.80000     1825.20007        3.80000
    3   25   21     1896.40002        3.90000     1943.40002        3.90000
    3   25   23      467.00000        7.70000      468.40002        7.70000
    3   25   25     2737.89990        7.30000     2737.89990        7.30000
    3   27    3      528.90002        8.60000      528.90002        8.60000
    3   27    5     1505.60010        3.50000     1471.00000        3.50000
    3   27    7      497.95001        6.30000      534.04999        6.30000
    3   27    9     2035.00000        4.10000     2002.00000        4.10000
    3   27   11     1419.30005        3.50000     1406.50000        3.50000
    3   27   13     2316.60010        4.50000     2333.39990        4.50000
    3   27   15     3869.64990        7.30000     3812.75000        7.30000
    3   27   17     1527.45007        3.80000     1548.15002        3.80000
    3   27   19     1450.39990        3.70000     1441.00000        3.70000
    3   27   21      644.89996        6.00000      635.70001        6.00000
    3   27   23     3676.80005        6.70000     3645.80005        6.70000
    3   27   25     2462.00000        4.80000     2500.60010        4.80000
    3   27   27     2237.69995        6.20000     2237.69995        6.20000
    3   29    3     1747.69995        5.60000     1747.69995        5.60000
    3   29    5     2543.69995        4.90000     2488.69995        4.90000
    3   29    7     2016.30005        4.10000     1936.50000        4.10000
    3   29    9     1063.00000        3.80000     1097.19995        3.80000
    3   29   11     2150.19995        4.20000     2218.19995        4.20000
    3   29   13     1013.00000        4.10000     1053.19995        4.10000
    3   29   15     1632.84998        3.80000     1589.34998        3.80000
    3   29   17     3921.45020        7.10000     3934.75000        7.10000
    3   29   19     3215.35010        6.00000     3202.25000        6.00000
    3   29   21     4261.09961        7.80000     4244.50000        7.80000
    3   29   23     4998.89990        9.10000     5049.69971        9.10000
    3   29   25     2434.40015        4.70000     2413.80005        4.70000
    3   29   27     1779.04993        4.20000     1642.34998        4.20000
    3   29   29     3955.00000       10.40000     3955.00000       10.40000
    3   31    3     1320.19995        5.50000     1320.19995        5.50000
    3   31    5     1343.34998        3.80000     1401.65002        3.80000
    3   31    7     3631.69995        6.90000     3654.69995        6.90000
    3   31    9     1348.20007        3.80000     1337.59998        3.80000
    3   31   11      987.50000        4.20000     1030.69995        4.20000
    3   31   13     2630.59985        5.00000     2700.80005        5.00000
    3   31   15     2281.10010        4.60000     2357.10010        4.60000
    3   31   17     3169.25000        5.70000     3099.54980        5.70000
    3   31   19     5569.80029       10.30000     5540.39990       10.30000
    3   31   21     1175.14990        4.30000     1246.25000        4.30000
    3   31   23     6447.60010       11.80000     6428.80029       11.80000
    3   31   25     2535.69995        4.90000     2551.09985        4.90000
    3   31   27     1849.09998        4.40000     1913.90002        4.40000
    3   31   29     5223.35010        9.30000     5148.44971        9.30000
    3   31   31     1638.09998        6.80000     1638.09998        6.80000
    3   33    3      984.59998        6.50000      984.59998        6.50000
    3   33    5      515.54999        7.50000      527.64996        7.50000
    3   33    7     3354.85010        6.30000     3434.75000        6.30000
    3   33    9     1965.90002        4.10000     1932.29993        4.10000
    3   33   11     1241.75000        4.00000     1240.44995        4.00000
    3   33   13     1955.40002        4.00000     1960.59998        4.00000
    3   33   15      703.50000        6.10000      827.90002        6.10000
    3   33   17      703.29999        6.20000      722.70001        6.20000
    3   33   19     2662.44995        5.10000     2634.34985        5.10000
    3   33   21      514.79999        8.80000      508.79999        8.80000
    3   33   23     2950.80005        5.60000     2950.59985        5.60000
    3   33   25     2211.60010        4.50000     2165.00000        4.50000
    3   33   27     2778.55005        5.30000     2730.84985        5.30000
    3   33   29     5017.25000        9.30000     4969.95020        9.30000
    3   33   31     2612.15015        5.10000     2616.44995        5.10000
    3   33   33     2776.00000        7.80000     2776.00000        7.80000
    3   35    3     1161.40002        6.10000     1161.40002        6.10000
    3   35    5     3900.44995        7.20000     3876.94995        7.20000
    3   35    7     2482.79980        5.20000     2489.00000        5.20000
    3   35    9      516.45001        8.10000      529.14996        8.10000
    3   35   11      498.64999        9.60000      423.35001        9.60000
    3   35   13     2156.34985        4.30000     2108.05005        4.30000
    3   35   15     4697.30029        8.50000     4718.10010        8.50000
    3   35   17      676.39996        7.00000      674.79999        7.00000
    3   35   19     3684.35010        6.80000     3673.64990        6.80000
    3   35   21     2892.75000        5.60000     2913.25000        5.60000
    3   35   23     2177.90015        4.80000     2172.69995        4.80000
    3   35   25     3558.44995        6.90000     3547.15015        6.90000
    3   35   27     3316.05005        6.20000     3290.94995        6.20000
    3   35   31     1964.59998        4.70000     1929.59998        4.70000
    3   35   33      799.14996        7.50000      853.45001        7.50000
    3   35   35     3540.50000       10.10000     3540.50000       10.10000
    3   37    3     3325.89990        8.50000     3325.89990        8.50000
    3   37    5     2587.25000        4.90000     2584.75000        4.90000
    3   37    7     1913.25000        4.30000     1879.75000        4.30000
    3   37    9     3309.30005        6.00000     3327.69995        6.00000
    3   37   11     2455.35010        4.80000     2509.64990        4.80000
    3   37   13     6406.64990       11.40000     6379.14990       11.40000
    3   37   15     1685.05005        4.20000     1673.75000        4.20000
    3   37   17     5522.85010        9.90000     5478.55029        9.90000
    3   37   19     7672.64990       14.10000     7693.35010       14.10000
    3   37   21     6327.55029       11.70000     6405.64990       11.70000
    3   37   23     3839.50000        7.40000     3909.10010        7.40000
    3   37   25     6314.60010       11.90000     6331.60010       11.90000
    3   37   27     3602.60010        6.80000     3615.39990        6.80000
    3   37   29     1011.95001        6.10000     1073.05005        6.10000
    3   37   31     2980.60010        6.10000     3061.39990        6.10000
    3   37   33     3133.69995        6.50000     3140.69995        6.50000
    3   37   35     1738.84998        5.20000     1756.54993        5.20000
    3   37   37     2735.19995        8.20000     2735.19995        8.20000
    3   39    3       70.60000       33.40000       70.60000       33.40000
    3   39    5     6088.89990       10.90000     6086.10010       10.90000
    3   39    7     2053.89990        4.40000     1999.90002        4.40000
    3   39    9     1995.80005        4.30000     1984.80005        4.30000
    3   39   11     2464.75000        4.80000     2508.45020        4.80000
    3   39   13     2434.34985        4.90000     2465.05005        4.90000
    3   39   15     3221.50000        6.00000     3248.29980        6.00000
    3   39   17     6180.19971       11.20000     6197.60010       11.20000
    3   39   19     2332.34985        4.70000     2328.05005        4.70000
    3   39   21      229.80000       22.90000      232.40001       22.90000
    3   39   23     3167.10010        6.10000     3151.50000        6.10000
    3   39   25     2235.55005        4.90000     2235.05005        4.90000
    3   39   27     1220.65002        5.60000     1222.54993        5.60000
    3   39   29     4602.35010        9.10000     4635.64990        9.10000
    3   39   31     3089.30005        6.40000     3055.30005        6.40000
    3   39   33     1425.44995        5.60000     1423.94995        5.60000
    3   39   35     2660.84985        5.90000     2723.94995        5.90000
    3   39   37     2447.55005        5.50000     2457.44995        5.50000
    3   39   39     1441.00000        8.30000     1441.00000        8.30000
    3   41    3       55.20000       28.20000       55.20000       28.20000
    3   41    5     2260.90015        4.50000     2218.30005        4.50000
    3   41    7     3891.44995        6.90000     3783.15015        6.90000
    3   41    9     3982.80005        7.20000     3977.40015        7.20000
    3   41   11     3994.25000        7.20000     4001.95020        7.20000
    3   41   13     3492.44995        6.30000     3450.94995        6.30000
    3   41   15     4617.60010        8.60000     4559.19971        8.60000
    3   41   17     3422.90015        6.40000     3456.69995        6.40000
    3   41   19     1410.34998        5.00000     1508.45007        5.00000
    3   41   21     2013.84998        4.80000     2018.34998        4.80000
    3   41   23      722.55005        8.70000      692.25000        8.70000
    3   41   25     1388.30005        5.30000     1426.69995        5.30000
    3   41   27     3485.80005        7.20000     3479.59985        7.20000
    3   41   29     4709.00000        9.60000     4712.00000        9.60000
    3   41   31     3909.94995        8.00000     3923.05005        8.00000
    3   41   33     1738.39990        5.30000     1771.00000        5.30000
    3   41   35      382.54999       18.30000      457.45001       18.30000
    3   41   37      538.70001       13.40000      530.29999       13.40000
    3   41   39      478.55002       15.00000      504.64999       15.00000
    3   41   41      571.70001       18.20000      571.70001       18.20000
    3   43    3     3382.19995        8.70000     3382.19995        8.70000
    3   43    5      712.44995        8.10000      684.75000        8.10000
    3   43    7     1617.69995        4.70000     1545.69995        4.70000
    3   43    9     2298.60010        4.70000     2284.60010        4.70000
    3   43   11     2438.25000        5.00000     2479.75000        5.00000
    3   43   13     5054.04980        9.10000     5101.95020        9.10000
    3   43   15     2545.30005        5.20000     2549.09985        5.20000
    3   43   17      708.65002        8.70000      718.75000        8.70000
    3   43   19     4354.95020        8.10000     4300.25000        8.10000
    3   43   21      495.50000       12.60000      492.29999       12.60000
    3   43   23     3764.55005        7.40000     3750.05005        7.40000
    3   43   25      610.25000       11.50000      584.55005       11.50000
    3   43   27     2170.50000        5.30000     2206.50000        5.30000
    3   43   29     3368.40015        6.70000     3393.19995        6.70000
    3   43   31      924.70001        8.10000      897.10004        8.10000
    3   43   33     1692.84998        5.60000     1650.15002        5.60000
    3   43   35     2006.25000        5.40000     2008.55005        5.40000
    3   43   37      864.75000        8.70000      881.44995        8.70000
    3   43   39     1591.69995        5.80000     1575.69995        5.80000
    3   43   41     1157.84998        6.90000     1221.95007        6.90000
    3   43   43      878.59998       12.40000      878.59998       12.40000
    3   45    3     2943.50000        7.90000     2943.50000        7.90000
    3   45    5      590.50000       10.00000      606.50000       10.00000
    3   45    7      937.94995        6.60000      947.25000        6.60000
    3   45    9     5039.54980        9.20000     5020.04980        9.20000
    3   45   11     2370.89990        4.90000     2372.50000        4.90000
    3   45   13      230.20000       26.70000      157.20000       26.70000
    3   45   15     5818.30029       11.00000     5835.10010       11.00000
    3   45   17     3453.34985        6.60000     3390.44995        6.60000
    3   45   19     1654.34998        5.20000     1699.45007        5.20000
    3   45   21     1165.65002        6.30000     1185.54993        6.30000
    3   45   23      374.30002       18.10000      387.89999       18.10000
    3   45   25     1598.20007        5.40000     1606.40002        5.40000
    3   45   27     1697.34998        5.40000     1760.65002        5.40000
    3   45   29      783.14996        9.10000      825.04999        9.10000
    3   45   31     2892.75000        6.20000     2895.25000        6.20000
    3   45   33     1611.34998        5.70000     1574.45007        5.70000
    3   45   35     1190.55005        6.70000     1217.44995        6.70000
    3   45   37     1187.75000        7.10000     1123.64990        7.10000
    3   45   39     1875.84998        5.70000     1897.95007        5.70000
    3   45   41     1152.70007        6.90000     1248.90002        6.90000
    3   45   43      517.04999       14.20000      518.14996       14.20000
    3   45   45     1923.50000        8.20000     1923.50000        8.20000
    3   47    3     1507.19995        7.40000     1507.19995        7.40000
    3   47    5     2688.55005        5.30000     2658.44995        5.30000
    3   47    7      137.00000       34.50000      158.79999       34.50000
    3   47    9     4455.25000        8.40000     4450.54980        8.40000
    3   47   11     3238.80005        6.70000     3301.19995        6.70000
    3   47   13     3288.55005        6.40000     3312.65015        6.40000
    3   47   15     4883.04980        9.30000     4871.54980        9.30000
    3   47   17     2448.55005        5.60000     2447.84985        5.60000
    3   47   19     3713.70020        7.40000     3692.50000        7.40000
    3   47   21     4185.25000        8.30000     4144.15039        8.30000
    3   47   23     2746.19995        5.90000     2707.19995        5.90000
    3   47   25      966.25000        8.10000      918.75000        8.10000
    3   47   27     2344.64990        5.40000     2327.14990        5.40000
    3   47   29     1869.09998        5.40000     1866.90002        5.40000
    3   47   31     2161.25000        5.30000     2146.14990        5.30000
    3   47   33     1660.05005        5.70000     1671.94995        5.70000
    3   47   35     1637.29993        5.70000     1628.09998        5.70000
    3   47   37     1951.00000        5.50000     1878.00000        5.50000
    3   47   39     3937.89990        8.50000     3945.89990        8.50000
    3   47   41      535.70001       13.50000      524.10004       13.50000
    3   47   43     1406.29993        6.20000     1430.09998        6.20000
    3   47   45     2796.69995        6.80000     2830.90015        6.80000
    3   47   47      172.00000       54.80000      172.00000       54.80000
    3   49    3     1381.00000        8.30000     1381.00000        8.30000
    3   49    5     2390.10010        5.30000     2378.89990        5.30000
    3   49    7     3160.80005        6.10000     3125.59985        6.10000
    3   49    9     4253.00000        8.30000     4306.79980        8.30000
    3   49   11     3556.75000        6.90000     3660.04980        6.90000
    3   49   13     4414.04980        8.40000     4403.95020        8.40000
    3   49   15     1548.10010        5.70000     1620.50000        5.70000
    3   49   17     3057.75000        6.30000     3057.25000        6.30000
    3   49   19     2646.40015        5.80000     2613.19995        5.80000
    3   49   21     3074.64990        6.50000     3120.35010        6.50000
    3   49   23     1580.25000        5.80000     1641.94995        5.80000
    3   49   25     3496.00000        7.20000     3505.79980        7.20000
    3   49   27     1239.40002        6.70000     1255.59998        6.70000
    3   49   29     1622.65002        5.70000     1629.95007        5.70000
    3   49   31     1404.39990        6.10000     1381.00000        6.10000
    3   49   33     1794.09998        5.60000     1766.29993        5.60000
    3   49   35     1975.84998        5.50000     1961.95007        5.50000
    3   49   37     1673.00000        5.70000     1651.39990        5.70000
    3   49   39     2229.35010        5.60000     2208.25000        5.60000
    3   49   41     2165.19995        5.60000     2154.59985        5.60000
    3   49   43     1400.84998        6.10000     1413.34998        6.10000
    3   49   45     2614.40015        6.20000     2667.19995        6.20000
    3   49   47     1029.54993        7.70000     1006.64996        7.70000
    3   49   49      922.59998       11.50000      922.59998       11.50000
    3   51    3     1746.30005        7.80000     1746.30005        7.80000
    3   51    5     2179.69995        5.40000     2222.09985        5.40000
    3   51    7     2443.25000        5.40000     2495.95020        5.40000
    3   51    9     4783.95020        9.30000     4816.04980        9.30000
    3   51   11     2778.50000        5.80000     2778.29980        5.80000
    3   51   13     1101.59998        7.20000     1080.59998        7.20000
    3   51   15     2905.80005        6.00000     2927.80005        6.00000
    3   51   17     2351.80005        5.70000     2343.59985        5.70000
    3   51   19     1657.94995        5.70000     1629.44995        5.70000
    3   51   21      824.20001        9.40000      823.20001        9.40000
    3   51   23     1357.09998        6.40000     1377.70007        6.40000
    3   51   25     2083.39990        5.50000     2076.00000        5.50000
    3   51   27     1960.65002        5.50000     1968.54993        5.50000
    3   51   29     1483.85010        6.10000     1489.75000        6.10000
    3   51   31     3396.84985        7.30000     3380.55005        7.30000
    3   51   33     1939.84998        5.50000     1910.34998        5.50000
    3   51   35     1800.65002        5.50000     1801.54993        5.50000
    3   51   37      451.35001       16.80000      408.85001       16.80000
    3   51   39     2151.69995        5.70000     2151.09985        5.70000
    3   51   41     2214.60010        5.80000     2219.60010        5.80000
    3   51   43      668.25000       11.00000      678.15002       11.00000
    3   51   45     2464.44995        6.00000     2457.15015        6.00000
    3   51   47     1092.40002        7.40000     1088.20007        7.40000
    3   51   49     1069.40002        7.30000     1071.79993        7.30000
    3   51   51      272.70001       42.60000      272.70001       42.60000
    3   53    3      823.59998       13.60000      823.59998       13.60000
    3   53    5     2840.19995        5.80000     2817.40015        5.80000
    3   53    7      614.04999       12.80000      584.54999       12.80000
    3   53    9     1800.59998        5.60000     1793.40002        5.60000
    3   53   11     1258.59998        6.80000     1214.79993        6.80000
    3   53   13     2964.50000        6.20000     2949.50000        6.20000
    3   53   15     2054.89990        5.50000     2008.90002        5.50000
    3   53   17     3315.89990        6.80000     3254.10010        6.80000
    3   53   19     4929.19971        9.90000     4932.39990        9.90000
    3   53   21     2032.90002        5.50000     2030.70007        5.50000
    3   53   23     2358.50000        5.70000     2403.29980        5.70000
    3   53   25     1387.65002        6.40000     1336.15002        6.40000
    3   53   27     1382.69995        6.30000     1408.30005        6.30000
    3   53   29     2513.15015        6.00000     2500.05005        6.00000
    3   53   31     2975.70020        6.60000     2949.50000        6.60000
    3   53   33     1716.20007        5.70000     1679.40002        5.70000
    3   53   35     2865.35010        6.70000     2866.25000        6.70000
    3   53   37     3188.34985        7.10000     3191.05005        7.10000
    3   53   39     1019.60004        7.50000     1028.20007        7.50000
    3   53   41     1286.94995        6.50000     1252.25000        6.50000
    3   53   43     1837.50000        5.60000     1854.69995        5.60000
    3   53   45     1417.90002        6.30000     1414.70007        6.30000
    3   53   47     1925.59998        5.60000     1920.20007        5.60000
    3   53   49      847.25000        9.00000      824.75000        9.00000
    3   53   51      120.89999       35.60000      149.89999       35.60000
    3   53   53      295.10001       43.80000      295.10001       43.80000
    3   55    3     2620.89990        8.40000     2620.89990        8.40000
    3   55    5     1165.19995        7.30000     1197.19995        7.30000
    3   55    7     1552.25000        6.10000     1525.35010        6.10000
    3   55    9     1554.09998        6.00000     1584.09998        6.00000
    3   55   11      231.89999       32.60000      252.10001       32.60000
    3   55   13     1596.75000        5.90000     1588.25000        5.90000
    3   55   15     2704.60010        5.90000     2626.60010        5.90000
    3   55   17     1031.44995        8.00000     1027.75000        8.00000
    3   55   19     3341.64990        7.10000     3350.14990        7.10000
    3   55   21      316.45001       24.30000      306.95001       24.30000
    3   55   23      847.89996        9.30000      852.29999        9.30000
    3   55   25     2931.75000        6.60000     2917.85010        6.60000
    3   55   27     1822.65002        5.70000     1797.15002        5.70000
    3   55   29     1311.40002        6.50000     1321.59998        6.50000
    3   55   31       84.55000       28.50000       82.45000       28.50000
    3   55   33     3162.19995        7.30000     3177.80005        7.30000
    3   55   35      989.64996        7.80000      977.95001        7.80000
    3   55   37     1810.69995        5.60000     1795.69995        5.60000
    3   55   39     1365.20007        6.30000     1331.59998        6.30000
    3   55   41     2484.85010        6.10000     2500.14990        6.10000
    3   55   43      906.40002        8.50000      925.00000        8.50000
    3   55   45     2308.15015        5.80000     2306.44995        5.80000
    3   55   47      130.80000       36.90000      131.20000       36.90000
    3   55   49      141.20000       37.80000      132.20000       37.80000
    3   55   51      783.50000       11.30000      785.09998       11.30000
    3   55   53      273.39999       40.30000      272.19998       40.30000
    3   55   55      445.79999       29.20000      445.79999       29.20000
    3   57    3     3092.10010        9.40000     3092.10010        9.40000
    3   57    5     3457.30005        7.30000     3448.09985        7.30000
    3   57    7     2417.04980        5.80000     2431.75000        5.80000
    3   57    9      612.65002       12.90000      623.34998       12.90000
    3   57   11      670.34998       11.60000      692.65002       11.60000
    3   57   13     1954.05005        5.60000     1969.94995        5.60000
    3   57   15     2347.89990        5.80000     2370.89990        5.80000
    3   57   17     1204.05005        7.10000     1190.75000        7.10000
    3   57   19      173.05000       38.30000      176.95000       38.30000
    3   57   21     1494.75000        6.10000     1489.05005        6.10000
    3   57   23      217.95000       36.10000      208.65001       36.10000
    3   57   25     1480.55005        6.20000     1480.25000        6.20000
    3   57   29      645.80005       11.50000      662.00000       11.50000
    3   57   31     2060.89990        5.60000     2033.90002        5.60000
    3   57   33      590.50000       12.40000      580.90002       12.40000
    3   57   35     1434.94995        6.20000     1429.25000        6.20000
    3   57   37     1485.65002        6.00000     1471.54993        6.00000
    3   57   39     1906.75000        5.50000     1891.25000        5.50000
    3   57   41      283.89999       24.50000      318.89999       24.50000
    3   57   43      521.75000       13.70000      542.25000       13.70000
    3   57   45      474.00000       15.50000      474.59998       15.50000
    3   57   47      997.54999        8.60000      978.45001        8.60000
    3   57   49      808.50000       11.30000      825.50000       11.30000
    3   57   51     1226.65002        8.90000     1226.95007        8.90000
    3   57   53     1039.80005       10.30000     1022.20001       10.30000
    3   57   55      605.70001       15.40000      588.70001       15.40000
    3   57   57     1928.90002        9.30000     1928.90002        9.30000
    3   59    3     1992.09998        7.90000     1992.09998        7.90000
    3   59    5     3046.89990        7.00000     3066.50000        7.00000
    3   59    7      593.34998       13.20000      607.25000       13.20000
    3   59    9     1247.75000        7.00000     1251.64990        7.00000
    3   59   11     1709.45007        5.90000     1701.34998        5.90000
    3   59   13     1356.44995        6.50000     1371.94995        6.50000
    3   59   15     1376.50000        6.50000     1396.89990        6.50000
    3   59   17      670.50000       11.40000      700.69995       11.40000
    3   59   19      897.15002        8.80000      914.84998        8.80000
    3   59   21     1568.79993        6.00000     1563.40002        6.00000
    3   59   23     1006.54999        8.40000      965.04999        8.40000
    3   59   25      203.64999       36.60000      205.14999       36.60000
    3   59   27      960.79999        8.20000      988.60004        8.20000
    3   59   29     1470.50000        6.10000     1479.89990        6.10000
    3   59   31       88.75000       30.20000       92.45000       30.20000
    3   59   33      946.20001        8.20000      932.79999        8.20000
    3   59   35      629.00000       11.50000      649.59998       11.50000
    3   59   37     1071.34998        7.40000     1057.04993        7.40000
    3   59   39      491.25000       15.10000      484.75000       15.10000
    3   59   41      872.04999        8.90000      871.35004        8.90000
    3   59   43     1351.40002        6.50000     1352.79993        6.50000
    3   59   45     1531.34998        6.20000     1539.65002        6.20000
    3   59   47      647.84998       13.60000      643.34998       13.60000
    3   59   49      713.90002       13.40000      706.90002       13.40000
    3   59   51      653.29999       13.30000      651.70001       13.30000
    3   59   53      402.60001       23.80000      404.19998       23.80000
    3   59   55      481.09998       19.40000      474.50000       19.40000
    3   59   57      562.34998       16.30000      571.65002       16.30000
    3   59   59      796.20001       17.20000      796.20001       17.20000
    3   61    3     1229.59998        9.80000     1229.59998        9.80000
    3   61    5     2116.25000        5.70000     2139.75000        5.70000
    3   61    7     1248.50000        7.00000     1226.30005        7.00000
    3   61    9      428.75000       17.90000      435.25000       17.90000
    3   61   13     1425.89990        6.40000     1417.50000        6.40000
    3   61   15      795.20001        9.90000      806.79999        9.90000
    3   61   17     1501.59998        6.10000     1498.59998        6.10000
    3   61   19     1074.95007        7.50000     1077.84998        7.50000
    3   61   21     1031.09998        7.80000     1030.70007        7.80000
    3   61   23     1699.05005        5.90000     1672.94995        5.90000
    3   61   25     1167.84998        7.20000     1151.54993        7.20000
    3   61   27     2770.90015        6.60000     2779.30005        6.60000
    3   61   29      399.25000       19.20000      379.75000       19.20000
    3   61   31      143.60001       37.60000      137.39999       37.60000
    3   61   33     2292.40015        5.80000     2306.19995        5.80000
    3   61   35     1205.90002        6.90000     1199.29993        6.90000
    3   61   37     1692.70007        5.90000     1667.90002        5.90000
    3   61   39      102.75000       32.30000       96.25000       32.30000
    3   61   41      233.40001       33.40000      229.20000       33.40000
    3   61   43      724.60004       10.80000      699.20001       10.80000
    3   61   45     1744.59998        6.40000     1757.40002        6.40000
    3   61   47      173.34999       42.50000      178.05000       42.50000
    3   61   49      788.14996       10.90000      781.45001       10.90000
    3   61   51      691.20001       13.20000      669.79999       13.20000
    3   61   53      878.75000       11.10000      864.44995       11.10000
    3   61   55      205.50000       41.10000      231.50000       41.10000
    3   61   57      813.45001       11.80000      818.95001       11.80000
    3   61   59      186.34999       41.70000      213.05000       41.70000
    3   61   61      122.90000       54.00000      122.90000       54.00000
    3   63    3      121.80000       51.00000      121.80000       51.00000
    3   63    5      868.75000        9.10000      878.25000        9.10000
    3   63    7     1495.34998        6.20000     1499.04993        6.20000
    3   63    9     1136.09998        7.40000     1142.70007        7.40000
    3   63   11      120.80000       36.00000      120.40000       36.00000
    3   63   13     1147.89990        7.40000     1144.50000        7.40000
    3   63   15     1753.75000        5.90000     1773.25000        5.90000
    3   63   17     1055.80005        7.80000     1082.00000        7.80000
    3   63   19      154.50000       38.40000      145.10001       38.40000
    3   63   21     1308.40002        6.70000     1309.79993        6.70000
    3   63   23     1863.00000        5.90000     1870.19995        5.90000
    3   63   25     1535.60010        6.10000     1559.00000        6.10000
    3   63   27     1274.69995        6.90000     1251.50000        6.90000
    3   63   29     1282.39990        6.80000     1288.00000        6.80000
    3   63   31      740.85004       10.50000      731.95001       10.50000
    3   63   33     1080.05005        7.60000     1090.75000        7.60000
    3   63   35      637.95001       12.00000      651.64996       12.00000
    3   63   37     1042.59998        7.90000     1069.20007        7.90000
    3   63   39     1170.00000        7.30000     1201.60010        7.30000
    3   63   41      848.10004        9.40000      856.29999        9.40000
    3   63   43      519.54999       15.80000      527.85004       15.80000
    3   63   45      429.89999       22.10000      406.10001       22.10000
    3   63   47      112.55000       36.40000      121.85000       36.40000
    3   63   49      438.45001       19.30000      445.75000       19.30000
    3   63   51      465.95001       21.80000      456.25000       21.80000
    3   63   53     1226.80005        8.60000     1220.19995        8.60000
    3   63   55      950.40002       11.00000      925.40002       11.00000
    3   63   57      132.10001       39.20000      167.10001       39.20000
    3   63   59      283.89999       33.70000      292.30002       33.70000
    3   63   61      347.19998       35.90000      317.60001       35.90000
    3   63   63      176.30000       65.60000      176.30000       65.60000
    3   65    3      545.79999       20.10000      545.79999       20.10000
    3   65    5      613.95001       12.60000      605.64996       12.60000
    3   65    7     1048.69995        8.00000     1025.30005        8.00000
    3   65    9      447.30002       17.60000      445.10001       17.60000
    3   65   11      968.04999        8.40000      982.95001        8.40000
    3   65   13     1758.84998        5.80000     1753.15002        5.80000
    3   65   15      945.59998        8.70000      948.59998        8.70000
    3   65   17      656.29999       11.80000      663.29999       11.80000
    3   65   19      359.50000       20.50000      413.70001       20.50000
    3   65   21     1276.84998        6.90000     1275.54993        6.90000
    3   65   23      984.39996        8.40000      989.79999        8.40000
    3   65   25     1567.19995        6.20000     1555.80005        6.20000
    3   65   27      903.29999        9.00000      895.89996        9.00000
    3   65   29      771.59998       10.20000      769.00000       10.20000
    3   65   31      326.25000       22.90000      335.75000       22.90000
    3   65   33     1130.95007        7.60000     1149.65002        7.60000
    3   65   35     1284.90002        6.90000     1290.29993        6.90000
    3   65   37     1083.30005        7.70000     1074.50000        7.70000
    3   65   39      901.85004        9.60000      862.95001        9.60000
    3   65   41     1137.25000        7.60000     1148.94995        7.60000
    3   65   43      497.90002       17.40000      500.50000       17.40000
    3   65   45      688.00000       13.70000      683.80005       13.70000
    3   65   47      555.05005       15.70000      551.75000       15.70000
    3   65   49      298.54999       31.90000      282.45001       31.90000
    3   65   51      129.55000       40.70000      133.84999       40.70000
    3   65   53      929.39996       10.80000      943.79999       10.80000
    3   65   55     1437.19995        8.00000     1455.80005        8.00000
    3   65   57      510.50000       19.30000      518.50000       19.30000
    3   65   59      356.64999       32.60000      332.55002       32.60000
    3   65   61      309.54999       41.80000      258.45001       41.80000
    3   65   63      166.59999       43.70000      146.80000       43.70000
    3   67    3     2390.69995        8.70000     2390.69995        8.70000
    3   67    5      741.84998       10.70000      750.15002       10.70000
    3   67    7      427.10001       17.40000      469.69998       17.40000
    3   67    9      477.04999       15.90000      509.75000       15.90000
    3   67   11     1193.05005        7.40000     1184.55005        7.40000
    3   67   13      265.79999       29.00000      315.20001       29.00000
    3   67   15     1541.84998        6.30000     1546.95007        6.30000
    3   67   17      940.60004        8.90000      913.79999        8.90000
    3   67   19     1109.65002        7.70000     1089.34998        7.70000
    3   67   21     1247.94995        7.20000     1252.44995        7.20000
    3   67   23      996.75000        8.60000      975.65002        8.60000
    3   67   25     1157.15002        7.60000     1135.65002        7.60000
    3   67   27     1239.50000        7.20000     1243.50000        7.20000
    3   67   29      367.20001       23.70000      324.20001       23.70000
    3   67   31     1334.94995        6.80000     1339.05005        6.80000
    3   67   33      609.34998       13.10000      609.25000       13.10000
    3   67   35      364.75000       21.60000      366.84998       21.60000
    3   67   37     1350.84998        6.90000     1372.95007        6.90000
    3   67   39     1891.75000        6.10000     1879.44995        6.10000
    3   67   41     1346.65002        7.30000     1363.15002        7.30000
    3   67   43      231.30000       40.20000      193.30000       40.20000
    3   67   45      642.75000       14.10000      645.65002       14.10000
    3   67   47      500.29999       18.40000      483.29999       18.40000
    3   67   49     1083.00000        9.30000     1091.19995        9.30000
    3   67   51      709.00000       14.50000      712.40002       14.50000
    3   67   53      304.25000       33.60000      290.34998       33.60000
    3   67   55      973.19995       11.10000      974.00000       11.10000
    3   67   57      734.00000       15.40000      738.19995       15.40000
    3   67   59      565.75000       18.40000      592.25000       18.40000
    3   67   61      135.00000       42.30000      144.00000       42.30000
    3   69    3     2753.69995        9.40000     2753.69995        9.40000
    3   69    5     1031.25000        8.10000     1025.35010        8.10000
    3   69    7     1673.30005        6.00000     1662.30005        6.00000
    3   69    9      857.40002        9.60000      851.40002        9.60000
    3   69   11      542.85004       14.80000      531.54999       14.80000
    3   69   13     1398.70007        6.70000     1402.90002        6.70000
    3   69   15      591.35004       13.50000      613.45001       13.50000
    3   69   17      488.69998       16.50000      508.89999       16.50000
    3   69   19     2079.65015        5.90000     2072.55005        5.90000
    3   69   21      116.90000       36.70000      130.89999       36.70000
    3   69   23     1635.09998        6.30000     1623.90002        6.30000
    3   69   25     1020.45001        8.60000     1010.35004        8.60000
    3   69   27      852.65002       10.00000      846.34998       10.00000
    3   69   29      182.45000       38.70000      200.34999       38.70000
    3   69   31     1109.15002        8.00000     1114.65002        8.00000
    3   69   33      825.04999       10.40000      794.54999       10.40000
    3   69   35      585.29999       14.20000      596.10004       14.20000
    3   69   37     1577.75000        6.50000     1577.44995        6.50000
    3   69   39      452.50000       18.20000      490.90002       18.20000
    3   69   41     1577.15002        6.90000     1604.04993        6.90000
    3   69   43     1070.75000        9.70000     1065.44995        9.70000
    3   69   45      565.04999       16.40000      545.95001       16.40000
    3   69   47      221.84999       39.40000      178.95000       39.40000
    3   69   49      659.00000       15.10000      641.00000       15.10000
    3   69   51      436.69998       23.00000      423.10001       23.00000
    3   69   53      591.10004       17.20000      593.70001       17.20000
    3   69   55      171.40001       46.50000      174.20000       46.50000
    3   69   57      181.60001       45.10000      177.39999       45.10000
    3   69   59      907.40002       12.60000      913.59998       12.60000
    3   71    3      881.20001       13.40000      881.20001       13.40000
    3   71    5     1822.84998        6.00000     1841.95007        6.00000
    3   71    7     2428.60010        6.00000     2430.60010        6.00000
    3   71    9      468.00000       17.40000      467.20001       17.40000
    3   71   11      841.89996       10.10000      806.70001       10.10000
    3   71   13      477.85001       17.10000      481.35001       17.10000
    3   71   15      865.20001        9.80000      885.20001        9.80000
    3   71   17     1530.40002        6.40000     1553.40002        6.40000
    3   71   19     1042.20007        8.40000     1038.59998        8.40000
    3   71   21     1202.25000        7.80000     1190.75000        7.80000
    3   71   23      410.80002       20.80000      397.60001       20.80000
    3   71   25      277.60001       30.40000      321.80002       30.40000
    3   71   27     1764.40002        6.20000     1772.40002        6.20000
    3   71   29     1585.44995        6.50000     1582.94995        6.50000
    3   71   31      817.00000       10.50000      826.80005       10.50000
    3   71   33      746.34998       11.50000      756.25000       11.50000
    3   71   35      476.10001       18.20000      458.69998       18.20000
    3   71   37      553.00000       15.30000      549.00000       15.30000
    3   71   39      769.54999       11.50000      782.45001       11.50000
    3   71   41      688.09998       14.60000      708.09998       14.60000
    3   71   43      305.84998       31.90000      285.75000       31.90000
    3   71   45     1152.45007        8.80000     1162.34998        8.80000
    3   71   47      174.04999       43.10000      171.75000       43.10000
    3   71   49      806.00000       13.90000      813.80005       13.90000
    3   71   51      569.00000       18.10000      578.00000       18.10000
    3   71   53      230.00000       45.10000      215.79999       45.10000
    3   71   55      551.50000       19.50000      549.30005       19.50000
    3   73    3      775.00000       15.00000      775.00000       15.00000
    3   73    5     1421.45007        6.70000     1425.34998        6.70000
    3   73    7      685.04999       12.30000      683.54999       12.30000
    3   73    9      861.50000       10.00000      856.50000       10.00000
    3   73   11      849.84998       10.00000      857.15002       10.00000
    3   73   13      624.65002       13.50000      639.75000       13.50000
    3   73   15      182.05000       40.70000      172.15001       40.70000
    3   73   17      321.00000       29.70000      280.20001       29.70000
    3   73   19      747.25000       11.80000      749.55005       11.80000
    3   73   21      911.50000        9.90000      922.90002        9.90000
    3   73   23     1518.25000        7.10000     1524.14990        7.10000
    3   73   25     1068.84998        8.80000     1061.15002        8.80000
    3   73   27      324.05002       26.20000      330.35001       26.20000
    3   73   29      734.09998       12.10000      743.09998       12.10000
    3   73   31     1275.84998        7.60000     1270.15002        7.60000
    3   73   33     1088.84998        8.60000     1089.95007        8.60000
    3   73   35      555.14996       16.00000      543.45001       16.00000
    3   73   37     1321.70007        7.60000     1327.09998        7.60000
    3   73   39      661.20001       14.40000      647.79999       14.40000
    3   73   41      224.35001       41.10000      242.85001       41.10000
    3   73   43      807.40002       11.90000      817.00000       11.90000
    3   73   45      928.09998       10.90000      947.09998       10.90000
    3   73   47      649.75000       15.50000      624.25000       15.50000
    3   73   49      535.30005       20.00000      547.50000       20.00000
    3   73   51      498.75000       21.70000      491.04999       21.70000
    3   73   53      541.34998       19.60000      541.25000       19.60000
    3   75    3      351.50000       33.80000      351.50000       33.80000
    3   75    5      789.45001       11.10000      788.14996       11.10000
    3   75    7     1432.75000        7.00000     1419.25000        7.00000
    3   75    9      366.35001       22.50000      394.64999       22.50000
    3   75   11      669.00000       13.10000      669.19995       13.10000
    3   75   13     1387.60010        7.30000     1348.00000        7.30000
    3   75   15     1076.65002        8.70000     1066.54993        8.70000
    3   75   17     1855.34998        6.40000     1831.04993        6.40000
    3   75   19     1602.85010        6.70000     1609.75000        6.70000
    3   75   21      867.20001       10.50000      870.39996       10.50000
    3   75   23      271.60001       35.20000      249.80002       35.20000
    3   75   25      661.60004       13.60000      677.79999       13.60000
    3   75   27     1301.00000        7.90000     1261.39990        7.90000
    3   75   29      324.60001       27.10000      338.39999       27.10000
    3   75   31      814.35004       11.30000      822.04999       11.30000
    3   75   33      851.60004       10.90000      861.79999       10.90000
    3   75   35      464.50000       19.40000      462.70001       19.40000
    3   75   37      467.79999       19.60000      449.20001       19.60000
    3   75   39      707.09998       13.50000      715.90002       13.50000
    3   75   41      677.75000       14.50000      688.25000       14.50000
    3   75   43      703.54999       13.90000      713.45001       13.90000
    3   75   45      277.19998       34.20000      294.60001       34.20000
    3   75   47      552.34998       17.90000      579.25000       17.90000
    3   75   49      341.39999       33.60000      337.19998       33.60000
    3   75   51      403.89999       26.50000      392.89999       26.50000
    3   77    3      497.50000       25.30000      497.50000       25.30000
    3   77    5     2060.30005        6.10000     2051.69995        6.10000
    3   77    7     1345.79993        7.50000     1354.40002        7.50000
    3   77    9     1525.30005        7.00000     1504.69995        7.00000
    3   77   11      543.45001       16.30000      545.54999       16.30000
    3   77   13      466.39999       19.10000      467.60001       19.10000
    3   77   15      991.34998        9.60000     1012.84998        9.60000
    3   77   17      200.90001       41.30000      182.30000       41.30000
    3   77   19      268.25000       34.90000      270.54999       34.90000
    3   77   21      986.95001       10.10000      979.85004       10.10000
    3   77   23     1225.59998        8.30000     1216.79993        8.30000
    3   77   25      278.25000       35.60000      250.75000       35.60000
    3   77   27     2832.55005        6.50000     2842.05005        6.50000
    3   77   29      390.00000       23.50000      408.59998       23.50000
    3   77   31     1169.34998        8.60000     1173.65002        8.60000
    3   77   33      242.84999       38.60000      236.95000       38.60000
    3   77   35      495.25000       18.50000      515.34998       18.50000
    3   77   37      151.59999       41.40000      167.80000       41.40000
    3   77   39      328.50000       33.00000      299.29999       33.00000
    3   77   41      310.95001       33.10000      289.04999       33.10000
    3   77   43      389.39999       24.40000      420.60001       24.40000
    3   77   45      147.55000       42.20000      151.45000       42.20000
    3   77   47      159.00000       45.50000      170.79999       45.50000
    3   79    3     1147.50000       12.10000     1147.50000       12.10000
    3   79    5     1026.50000        9.30000     1024.50000        9.30000
    3   79    7      942.00000       10.00000      948.00000       10.00000
    3   79    9      653.00000       14.30000      644.40002       14.30000
    3   79   11      511.20001       17.80000      520.20001       17.80000
    3   79   13      519.09998       18.40000      508.89999       18.40000
    3   79   15      677.50000       13.70000      706.50000       13.70000
    3   79   17      507.89999       18.80000      488.69998       18.80000
    3   79   19     1034.25000        9.70000     1052.75000        9.70000
    3   79   21      646.14996       14.70000      649.45001       14.70000
    3   79   23      528.25000       17.60000      547.34998       17.60000
    3   79   25      548.15002       17.40000      551.65002       17.40000
    3   79   27     1184.69995        8.80000     1183.69995        8.80000
    3   79   29      458.85001       20.90000      462.94998       20.90000
    3   79   31      784.79999       12.60000      776.39996       12.60000
    3   79   33      851.50000       11.50000      849.50000       11.50000
    3   79   35      665.00000       14.50000      664.59998       14.50000
    3   79   37      505.20001       19.30000      507.20001       19.30000
    3   79   39      386.79999       26.20000      373.79999       26.20000
    3   79   41      176.25000       44.10000      188.95001       44.10000
    3   79   43      569.30005       17.60000      575.50000       17.60000
    3   79   45      150.59999       43.20000      167.20000       43.20000
    3   81    3      245.39999       56.30000      245.39999       56.30000
    3   81    5      797.50000       12.30000      790.09998       12.30000
    3   81    7      393.60001       24.50000      379.19998       24.50000
    3   81    9      121.20000       39.00000      133.00000       39.00000
    3   81   11      329.55002       28.60000      326.64999       28.60000
    3   81   13      758.04999       12.90000      756.95001       12.90000
    3   81   15      522.75000       18.30000      510.05002       18.30000
    3   81   17      509.80002       18.90000      505.39999       18.90000
    3   81   19      801.45001       12.40000      807.35004       12.40000
    3   81   21      457.80002       21.40000      448.39999       21.40000
    3   81   23     1215.79993        8.80000     1205.40002        8.80000
    3   81   25      373.85001       26.40000      367.14999       26.40000
    3   81   27      249.29999       40.60000      227.50000       40.60000
    3   81   29      801.40002       12.70000      779.00000       12.70000
    3   81   31      444.45001       22.50000      413.75000       22.50000
    3   81   33      746.39996       13.30000      743.79999       13.30000
    3   81   35      205.25000       40.70000      242.54999       40.70000
    3   81   37      253.34999       41.10000      270.25000       41.10000
    3   81   39      579.25000       17.80000      577.75000       17.80000
    3   81   41      575.04999       17.60000      579.35004       17.60000
    3   83    3     1840.50000        9.60000     1840.50000        9.60000
    3   83    5      144.20000       41.90000      148.80000       41.90000
    3   83    7      317.69998       30.00000      327.89999       30.00000
    3   83    9      385.75000       24.70000      394.65002       24.70000
    3   83   11      980.00000       10.50000      978.59998       10.50000
    3   83   13      608.75000       16.10000      630.05005       16.10000
    3   83   15      604.40002       16.30000      599.00000       16.30000
    3   83   17     1250.59998        8.70000     1280.40002        8.70000
    3   83   19      304.09998       33.90000      289.50000       33.90000
    3   83   21      417.44998       23.30000      421.14999       23.30000
    3   83   23     1300.90002        8.50000     1307.70007        8.50000
    3   83   25      606.64996       16.30000      631.54999       16.30000
    3   83   27      336.55002       28.70000      345.85001       28.70000
    3   83   29      328.19998       29.90000      332.39999       29.90000
    3   83   31      736.04999       13.70000      735.35004       13.70000
    3   83   33     1025.50000       10.20000     1011.09998       10.20000
    3   83   35      509.45001       19.00000      517.54999       19.00000
    3   83   37      330.54999       30.50000      330.45001       30.50000
    3   85    3      471.70001       30.60000      471.70001       30.60000
    3   85    5     1159.29993        9.40000     1164.09998        9.40000
    3   85    7     1150.69995        9.30000     1146.30005        9.30000
    3   85    9      535.29999       18.90000      529.89996       18.90000
    3   85   11      255.15001       39.70000      211.05000       39.70000
    3   85   13      377.29999       25.60000      407.70001       25.60000
    3   85   15     1267.69995        8.70000     1276.50000        8.70000
    3   85   17      920.19995       11.30000      926.00000       11.30000
    3   85   19     1341.75000        8.70000     1325.85010        8.70000
    3   85   21      322.60001       35.90000      269.19998       35.90000
    3   85   23      147.75000       41.60000      136.85001       41.60000
    3   85   25      267.20001       39.40000      225.80000       39.40000
    3   85   27      490.10001       21.20000      479.10001       21.20000
    3   85   29      364.70001       27.10000      368.50000       27.10000
    3   85   31      503.60001       19.90000      501.60001       19.90000
    3   87    3      471.60001       31.00000      471.60001       31.00000
    3   87    5      694.65002       14.80000      687.34998       14.80000
    3   87    7      569.40002       18.50000      547.00000       18.50000
    3   87    9      269.70001       39.40000      263.29999       39.40000
    3   87   11      169.09999       44.30000      171.30000       44.30000
    3   87   13      129.15001       40.80000      152.05000       40.80000
    3   87   15      650.25000       16.30000      628.94995       16.30000
    3   87   17     1488.40002        8.00000     1486.40002        8.00000
    3   87   19     1214.65002        9.50000     1209.54993        9.50000
    3   87   21      135.25000       41.70000      146.75000       41.70000
    3   87   23      871.45001       12.30000      857.54999       12.30000
    3   87   25      428.45001       24.70000      403.75000       24.70000
    3   89    3     1033.50000       14.70000     1033.50000       14.70000
    3   89    5      658.79999       15.60000      660.79999       15.60000
    3   89    7      987.14996       11.00000      991.04999       11.00000
    3   89    9      473.29999       22.30000      453.50000       22.30000
    3   89   11      574.94995       17.90000      575.25000       17.90000
    3   89   13      738.20001       14.30000      729.20001       14.30000
    3   89   15      655.94995       15.80000      661.25000       15.80000
    3   89   17      366.25000       28.40000      357.75000       28.40000
    3   89   19      421.14999       23.90000      435.85001       23.90000
    4    6    4     4644.50000       37.10000     4644.50000       37.10000
    4    6    6      685.20001        5.80000      685.20001        5.80000
    4    8    4     3575.50000       15.00000     3575.50000       15.00000
    4    8    6     6005.75000       15.40000     5938.65039       15.40000
    4    8    8     3434.19995       12.00000     3434.19995       12.00000
    4   10    4     7150.60010       23.20000     7150.60010       23.20000
    4   10    6     1371.95007        3.10000     1305.84998        3.10000
    4   10    8     6106.70020       14.60000     6057.50000       14.60000
    4   10   10     6820.10010       22.30000     6820.10010       22.30000
    4   12    4      493.79999        4.40000      493.79999        4.40000
    4   12    6     3405.00000        7.50000     3443.60010        7.50000
    4   12    8     7147.85010       16.80000     7276.35010       16.80000
    4   12   10     5249.50000       11.70000     5252.90039       11.70000
    4   12   12     2003.50000        6.10000     2003.50000        6.10000
    4   14    4     8788.70020       28.40000     8788.70020       28.40000
    4   14    6     4848.50000       10.60000     4860.70020       10.60000
    4   14    8     5101.64990       11.20000     5171.55029       11.20000
    4   14   10    10161.34960       22.00000    10121.84960       22.00000
    4   14   12     2786.10010        6.10000     2796.89990        6.10000
    4   14   14       55.20000       24.50000       55.20000       24.50000
    4   16    4      340.50000        8.00000      340.50000        8.00000
    4   16    6     4079.39990        8.80000     4081.60010        8.80000
    4   16    8     4112.45020        8.70000     4049.15015        8.70000
    4   16   10     3498.60010        7.30000     3385.60010        7.30000
    4   16   12     5620.89990       12.10000     5556.89990       12.10000
    4   16   14     2984.54980        6.50000     3078.25000        6.50000
    4   16   16     6420.89990       18.70000     6420.89990       18.70000
    4   18    4     2903.69995        8.90000     2903.69995        8.90000
    4   18    6     2253.50000        4.70000     2165.89990        4.70000
    4   18   10     2068.35010        4.40000     2133.25000        4.40000
    4   18   12      299.00000        7.30000      319.20001        7.30000
    4   18   14     1474.80005        3.30000     1456.19995        3.30000
    4   18   16     5027.30029       10.10000     5043.89990       10.10000
    4   18   18      778.29999        5.30000      778.29999        5.30000
    4   20    4      585.70001        6.10000      585.70001        6.10000
    4   20    6     1634.04993        3.50000     1612.34998        3.50000
    4   20    8     3405.75000        7.00000     3402.45020        7.00000
    4   20   10     3071.30005        6.10000     3046.30005        6.10000
    4   20   12     1189.00000        3.20000     1141.60010        3.20000
    4   20   14     6560.39990       12.90000     6608.60010       12.90000
    4   20   16     3964.94995        7.70000     3957.65015        7.70000
    4   20   18      991.79999        3.50000     1079.19995        3.50000
    4   20   20     1373.09998        4.90000     1373.09998        4.90000
    4   22    4     3213.60010        9.90000     3213.60010        9.90000
    4   22    6     2101.95020        4.30000     2050.25000        4.30000
    4   22    8     2480.69995        5.00000     2537.30005        5.00000
    4   22   10      486.25000        6.20000      420.54999        6.20000
    4   22   12     2561.59985        5.30000     2603.80005        5.30000
    4   22   14     2901.34985        5.50000     2865.05005        5.50000
    4   22   16     2116.05005        4.20000     2066.55005        4.20000
    4   22   18     1606.90002        3.50000     1535.09998        3.50000
    4   22   20     2870.00000        5.40000     2891.39990        5.40000
    4   22   22     2370.19995        6.40000     2370.19995        6.40000
    4   24    4     1875.09998        5.40000     1875.09998        5.40000
    4   24    6     2532.34985        5.00000     2476.44995        5.00000
    4   24    8     1637.50000        3.60000     1623.69995        3.60000
    4   24   10     2241.60010        4.30000     2180.00000        4.30000
    4   24   12     3395.00000        6.40000     3326.39990        6.40000
    4   24   14     4806.55029        9.10000     4801.85010        9.10000
    4   24   16      895.79999        4.10000      830.60004        4.10000
    4   24   18     3635.20020        6.80000     3630.00000        6.80000
    4   24   20     1510.29993        3.70000     1519.90002        3.70000
    4   24   22     4484.55029        8.30000     4559.64990        8.30000
    4   24   24     1396.30005        5.30000     1396.30005        5.30000
    4   26    4     1676.90002        5.10000     1676.90002        5.10000
    4   26    6     2687.10010        5.30000     2657.50000        5.30000
    4   26    8     1614.50000        3.60000     1480.69995        3.60000
    4   26   10     1170.64990        3.50000     1179.75000        3.50000
    4   26   12     2626.69995        5.00000     2513.30005        5.00000
    4   26   14     1715.95007        3.70000     1782.65002        3.70000
    4   26   16     1493.94995        3.60000     1402.25000        3.60000
    4   26   18     3078.60010        5.60000     3059.60010        5.60000
    4   26   20     3059.50000        5.80000     3031.10010        5.80000
    4   26   22     2728.09985        5.20000     2895.69995        5.20000
    4   26   24     6186.39990       11.30000     6205.60010       11.30000
    4   26   26      937.79999        6.70000      937.79999        6.70000
    4   28    4      423.29999       10.90000      423.29999       10.90000
    4   28    6     2712.14990        5.10000     2582.25000        5.10000
    4   28    8     1790.09998        3.80000     1869.09998        3.80000
    4   28   10     3428.05005        6.30000     3429.55005        6.30000
    4   28   12      828.50000        4.40000      813.09998        4.40000
    4   28   14     3473.90015        6.40000     3457.69995        6.40000
    4   28   16     2498.55005        4.90000     2499.84985        4.90000
    4   28   18      677.59998        5.80000      637.40002        5.80000
    4   28   20     1111.80005        4.00000     1131.80005        4.00000
    4   28   22     1255.90002        4.00000     1279.09998        4.00000
    4   28   24     1079.65002        4.50000     1042.95007        4.50000
    4   28   26     1314.75000        4.10000     1326.05005        4.10000
    4   28   28     2765.69995        7.40000     2765.69995        7.40000
    4   30    4     2643.39990        7.30000     2643.39990        7.30000
    4   30    6     1657.50000        3.70000     1596.69995        3.70000
    4   30    8     1575.84998        3.70000     1512.15002        3.70000
    4   30   10      715.84998        5.30000      704.15002        5.30000
    4   30   12     1517.90002        3.70000     1470.29993        3.70000
    4   30   14     1252.50000        3.80000     1316.30005        3.80000
    4   30   16     2574.04980        4.90000     2536.75000        4.90000
    4   30   18     4699.20020        8.60000     4732.20020        8.60000
    4   30   20     2291.84985        4.50000     2187.55005        4.50000
    4   30   22     3504.69995        6.30000     3407.30005        6.30000
    4   30   24     1954.34998        4.20000     1851.65002        4.20000
    4   30   28     5867.95020       10.60000     5822.04980       10.60000
    4   30   30     1616.19995        6.10000     1616.19995        6.10000
    4   32    4     3993.50000       10.60000     3993.50000       10.60000
    4   32    6     2098.94995        4.20000     2009.84985        4.20000
    4   32    8     2040.39990        4.10000     2024.00000        4.10000
    4   32   10     3473.14990        6.30000     3423.64990        6.30000
    4   32   12      495.84998        7.70000      502.75000        7.70000
    4   32   14     1917.59998        4.20000     1979.20007        4.20000
    4   32   16     3768.05005        7.10000     3816.34985        7.10000
    4   32   18     2598.39990        5.00000     2589.00000        5.00000
    4   32   20     5382.25000        9.80000     5317.75000        9.80000
    4   32   22      501.30002        8.70000      524.10004        8.70000
    4   32   24     1110.89990        4.90000     1002.49994        4.90000
    4   32   26     1188.00000        4.70000     1119.60010        4.70000
    4   32   28     2339.65015        5.00000     2398.94995        5.00000
    4   32   30     5426.60010        9.90000     5346.19971        9.90000
    4   32   32     3739.80005       11.10000     3739.80005       11.10000
    4   34    4     1208.19995        5.90000     1208.19995        5.90000
    4   34    6     2733.10010        5.20000     2732.50000        5.20000
    4   34    8      498.39999        8.70000      458.19998        8.70000
    4   34   10      300.94998       13.60000      292.64999       13.60000
    4   34   12     2419.94995        4.70000     2459.65015        4.70000
    4   34   14     3716.80005        6.70000     3653.40015        6.70000
    4   34   16     6521.64990       11.80000     6508.55029       11.80000
    4   34   18     4931.94971        9.10000     4952.85010        9.10000
    4   34   20     1557.15002        4.20000     1472.45007        4.20000
    4   34   22     4451.44971        8.10000     4366.35010        8.10000
    4   34   24     5402.95020       10.00000     5392.04980       10.00000
    4   34   26     2682.94995        5.40000     2653.05005        5.40000
    4   34   28     2808.30005        5.40000     2736.69995        5.40000
    4   34   30     1127.79993        5.30000     1205.40002        5.30000
    4   34   32      766.69995        7.80000      733.50000        7.80000
    4   34   34      447.50000       18.90000      447.50000       18.90000
    4   36    4      267.20001       22.50000      267.20001       22.50000
    4   36    6     1206.84998        4.40000     1244.15002        4.40000
    4   36    8     3833.39990        6.90000     3858.60010        6.90000
    4   36   10     1918.75000        4.10000     1917.25000        4.10000
    4   36   12     2017.50000        4.20000     2004.69995        4.20000
    4   36   14     4920.54980        9.10000     4949.25000        9.10000
    4   36   16     2879.84985        5.70000     2949.94995        5.70000
    4   36   18     4440.90039        8.10000     4451.50000        8.10000
    4   36   20     1842.90002        4.40000     1811.70007        4.40000
    4   36   22      950.25000        5.90000      867.34998        5.90000
    4   36   24     3744.65015        7.20000     3740.94995        7.20000
    4   36   26     2155.40015        4.70000     2154.80005        4.70000
    4   36   28     2594.50000        5.30000     2604.89990        5.30000
    4   36   30     2376.34985        5.20000     2440.44995        5.20000
    4   36   32     1002.69995        6.40000     1025.50000        6.40000
    4   36   34     1348.75000        5.50000     1392.25000        5.50000
    4   36   36     2416.10010        7.90000     2416.10010        7.90000
    4   38    4     3745.89990        9.60000     3745.89990        9.60000
    4   38    6     1776.19995        4.20000     1781.00000        4.20000
    4   38    8     1442.65002        4.40000     1330.95007        4.40000
    4   38   10     7405.50000       13.40000     7400.29980       13.40000
    4   38   12     1568.30005        4.20000     1576.30005        4.20000
    4   38   14     2503.64990        4.80000     2416.35010        4.80000
    4   38   16      900.40002        5.80000      926.00000        5.80000
    4   38   18     5253.55029        9.60000     5218.85010        9.60000
    4   38   20     1726.45007        4.60000     1758.34998        4.60000
    4   38   22     1917.59998        4.50000     1855.79993        4.50000
    4   38   24     2619.80005        5.30000     2626.19995        5.30000
    4   38   26     2747.30005        5.70000     2816.30005        5.70000
    4   38   28     1337.50000        5.30000     1375.50000        5.30000
    4   38   30     2143.00000        5.10000     2178.60010        5.10000
    4   38   32     2078.75000        5.30000     2106.04980        5.30000
    4   38   34      299.40002       28.10000      229.00002       28.10000
    4   38   36     1522.05005        5.50000     1556.55005        5.50000
    4   38   38     3889.00000       11.30000     3889.00000       11.30000
    4   40    4      549.59998       12.70000      549.59998       12.70000
    4   40    6     4635.75000        8.30000     4559.84961        8.30000
    4   40    8     3026.75000        5.50000     2950.64990        5.50000
    4   40   10     4462.85010        8.30000     4439.35010        8.30000
    4   40   12      980.89996        5.60000      969.70001        5.60000
    4   40   14     3231.60010        6.00000     3273.00000        6.00000
    4   40   16     1240.59998        5.10000     1220.20007        5.10000
    4   40   18      551.00000        9.80000      555.80005        9.80000
    4   40   20     8907.45020       16.40000     8907.35059       16.40000
    4   40   22     4400.55029        8.20000     4393.64990        8.20000
    4   40   24      770.00000        7.90000      772.19995        7.90000
    4   40   26     1925.19995        5.10000     1937.80005        5.10000
    4   40   28     3634.80005        7.10000     3598.59985        7.10000
    4   40   30     1048.40002        6.90000      996.40002        6.90000
    4   40   32     4377.10010        9.00000     4441.69971        9.00000
    4   40   34     3591.19995        7.30000     3561.40015        7.30000
    4   40   36     3207.09985        6.60000     3223.69995        6.60000
    4   40   38     3042.00000        6.30000     3021.39990        6.30000
    4   40   40     3549.80005       10.20000     3549.80005       10.20000
    4   42    4     2876.69995        7.80000     2876.69995        7.80000
    4   42    6     6119.64990       10.90000     6148.94971       10.90000
    4   42    8     4708.50000        8.50000     4738.29980        8.50000
    4   42   10     2524.30005        5.00000     2558.09985        5.00000
    4   42   12     1656.15002        4.60000     1696.84998        4.60000
    4   42   14     4999.94971        9.10000     5060.64990        9.10000
    4   42   16     2425.44995        5.00000     2424.34985        5.00000
    4   42   18     2911.30005        5.70000     2922.90015        5.70000
    4   42   20     5624.25000       10.40000     5616.54980       10.40000
    4   42   22     1142.70007        6.10000     1134.09998        6.10000
    4   42   24     2647.80005        5.50000     2622.40015        5.50000
    4   42   26     3369.75000        7.00000     3392.45020        7.00000
    4   42   28     1730.04993        5.20000     1732.15002        5.20000
    4   42   30     1764.84998        5.30000     1702.15002        5.30000
    4   42   32      395.29999       16.50000      447.29999       16.50000
    4   42   34     2399.55005        5.50000     2404.44995        5.50000
    4   42   36     4220.00000        8.70000     4242.79980        8.70000
    4   42   38     2051.00000        5.50000     2042.19995        5.50000
    4   42   40     1388.94995        6.10000     1452.25000        6.10000
    4   42   42      437.20001       23.70000      437.20001       23.70000
    4   44    4     6179.20020       17.00000     6179.20020       17.00000
    4   44    6     3828.89990        7.10000     3859.10010        7.10000
    4   44    8     1952.19995        4.60000     1915.00000        4.60000
    4   44   10     4027.40015        7.50000     4057.19995        7.50000
    4   44   12     1918.34998        4.70000     1902.45007        4.70000
    4   44   14      729.65002        8.70000      690.75000        8.70000
    4   44   16     4695.39990        8.80000     4675.80029        8.80000
    4   44   18     2138.84985        4.90000     2093.55005        4.90000
    4   44   20     3250.84985        6.50000     3281.55005        6.50000
    4   44   22      543.44995       12.40000      533.75000       12.40000
    4   44   24     2221.59985        5.40000     2161.80005        5.40000
    4   44   26      663.65002       10.30000      663.34998       10.30000
    4   44   28     1116.25000        6.90000     1070.14990        6.90000
    4   44   30     2880.79980        6.00000     2834.00000        6.00000
    4   44   32     3317.50000        6.80000     3308.50000        6.80000
    4   44   34     1503.54993        5.70000     1510.65002        5.70000
    4   44   36      554.85004       12.80000      558.54999       12.80000
    4   44   38     3400.00000        7.20000     3424.79980        7.20000
    4   44   40     1728.55005        5.60000     1728.25000        5.60000
    4   44   42     1811.09998        5.60000     1841.29993        5.60000
    4   44   44     4386.00000       13.50000     4386.00000       13.50000
    4   46    4      862.70001       10.70000      862.70001       10.70000
    4   46    6     4687.45020        8.60000     4699.54980        8.60000
    4   46    8      928.65002        6.90000      999.75000        6.90000
    4   46   10     3030.55005        5.90000     3022.44995        5.90000
    4   46   12     2593.69995        5.30000     2632.69995        5.30000
    4   46   14     1830.70007        5.00000     1793.90002        5.00000
    4   46   16     4637.15039        8.90000     4647.25000        8.90000
    4   46   18     1708.30005        5.30000     1697.69995        5.30000
    4   46   20     1304.79993        6.10000     1274.59998        6.10000
    4   46   22     3758.65015        7.70000     3771.94995        7.70000
    4   46   24      984.90002        7.50000     1008.09998        7.50000
    4   46   26     1807.90002        5.50000     1836.09998        5.50000
    4   46   28     1488.50000        5.80000     1536.10010        5.80000
    4   46   30     2866.35010        6.10000     2911.25000        6.10000
    4   46   32     2380.80005        5.50000     2365.19995        5.50000
    4   46   34     2193.05005        5.40000     2169.94995        5.40000
    4   46   36     1986.44995        5.40000     2055.94995        5.40000
    4   46   38      284.84998       25.90000      358.75000       25.90000
    4   46   40     1585.94995        5.70000     1607.44995        5.70000
    4   46   42     2281.84985        5.60000     2262.55005        5.60000
    4   46   44     2372.05005        5.90000     2358.55005        5.90000
    4   46   46     1849.40002        7.90000     1849.40002        7.90000
    4   48    4     1095.30005        9.50000     1095.30005        9.50000
    4   48    6     4332.60010        8.30000     4390.19971        8.30000
    4   48    8     1208.90002        6.30000     1198.09998        6.30000
    4   48   10     2278.85010        5.10000     2267.14990        5.10000
    4   48   12     2375.30005        5.30000     2383.90015        5.30000
    4   48   14     3573.89990        6.90000     3621.89990        6.90000
    4   48   16     2155.60010        5.30000     2136.00000        5.30000
    4   48   18     1549.00000        5.60000     1566.00000        5.60000
    4   48   20      639.90002       11.40000      649.90002       11.40000
    4   48   22      596.84998       12.80000      567.34998       12.80000
    4   48   24     2033.90002        5.40000     2100.69995        5.40000
    4   48   26      723.44995       10.10000      821.75000       10.10000
    4   48   28     3208.50000        6.70000     3252.29980        6.70000
    4   48   30     1819.25000        5.40000     1787.75000        5.40000
    4   48   32     1226.50000        6.60000     1193.89990        6.60000
    4   48   34     3212.39990        6.90000     3235.00000        6.90000
    4   48   36      748.29999        9.70000      778.10004        9.70000
    4   48   38     2261.55005        5.70000     2281.05005        5.70000
    4   48   40      430.35001       18.30000      377.64999       18.30000
    4   48   42     2842.19995        6.50000     2872.80005        6.50000
    4   48   44      323.39999       21.30000      327.39999       21.30000
    4   48   46       88.90000       31.10000      109.10000       31.10000
    4   48   48     1687.30005        7.90000     1687.30005        7.90000
    4   50    4     1827.09998        7.80000     1827.09998        7.80000
    4   50    6     1149.80005        6.90000     1110.19995        6.90000
    4   50    8     4604.85010        8.50000     4587.55029        8.50000
    4   50   10     3525.25000        6.80000     3558.14990        6.80000
    4   50   12      969.50000        8.00000      933.09998        8.00000
    4   50   14     2932.35010        6.00000     2954.85010        6.00000
    4   50   16     3173.40015        6.50000     3157.19995        6.50000
    4   50   18     2538.04980        5.70000     2567.75000        5.70000
    4   50   20     1998.95007        5.40000     2022.65002        5.40000
    4   50   22     1919.29993        5.50000     1909.90002        5.50000
    4   50   24     2649.94995        6.00000     2637.84985        6.00000
    4   50   26      958.54999        8.20000      973.64996        8.20000
    4   50   28     1385.44995        6.10000     1423.55005        6.10000
    4   50   30     1379.29993        6.20000     1383.90002        6.20000
    4   50   32     1229.70007        6.60000     1218.09998        6.60000
    4   50   34     3581.64990        7.60000     3547.75000        7.60000
    4   50   36     1646.45007        5.60000     1689.34998        5.60000
    4   50   38     1589.90002        5.70000     1584.09998        5.70000
    4   50   40     2135.00000        5.60000     2108.39990        5.60000
    4   50   42      694.64996       10.20000      699.54999       10.20000
    4   50   44      666.04999       11.20000      618.35004       11.20000
    4   50   46     2507.90015        6.00000     2518.69995        6.00000
    4   50   48     1755.09998        5.70000     1758.90002        5.70000
    4   50   50     1083.09998       10.30000     1083.09998       10.30000
    4   52    4     2225.00000        7.90000     2225.00000        7.90000
    4   52    6     3534.15015        6.90000     3568.44995        6.90000
    4   52    8     3487.84985        6.70000     3421.55005        6.70000
    4   52   10     3516.25000        7.00000     3503.75000        7.00000
    4   52   12     1778.04993        5.50000     1864.15002        5.50000
    4   52   14     3781.50000        7.60000     3810.10010        7.60000
    4   52   16     1733.90002        5.70000     1718.70007        5.70000
    4   52   18     3082.34985        6.60000     3136.44995        6.60000
    4   52   20     2923.30005        6.40000     2940.69995        6.40000
    4   52   22      938.10004        8.60000      919.70001        8.60000
    4   52   24      589.25000       13.30000      561.75000       13.30000
    4   52   26     1630.25000        5.80000     1682.14990        5.80000
    4   52   28     2201.50000        5.60000     2123.70020        5.60000
    4   52   30      982.65002        8.40000      889.15002        8.40000
    4   52   32     2114.55005        5.70000     2151.65015        5.70000
    4   52   34      149.39999       36.60000      132.60001       36.60000
    4   52   36     1476.30005        5.90000     1504.69995        5.90000
    4   52   38     1592.50000        5.70000     1607.30005        5.70000
    4   52   40      790.15002        9.40000      808.65002        9.40000
    4   52   42     1710.34998        5.60000     1712.84998        5.60000
    4   52   44     2334.59985        5.90000     2341.19995        5.90000
    4   52   46      986.29999        7.90000      989.10004        7.90000
    4   52   48      480.84998       15.20000      485.75000       15.20000
    4   52   50     2772.69995        6.90000     2800.69995        6.90000
    4   52   52      932.00000       13.80000      932.00000       13.80000
    4   54    4     2264.89990        7.90000     2264.89990        7.90000
    4   54    6      585.54999       12.90000      631.04999       12.90000
    4   54    8     1538.70007        5.90000     1557.90002        5.90000
    4   54   10     1607.30005        5.80000     1615.30005        5.80000
    4   54   12     1673.69995        5.70000     1729.30005        5.70000
    4   54   14     1851.40002        5.60000     1862.40002        5.60000
    4   54   16     2648.00000        5.80000     2612.00000        5.80000
    4   54   18     2752.45020        6.20000     2719.75000        6.20000
    4   54   20     1026.15002        8.00000     1060.84998        8.00000
    4   54   22     2177.19995        5.50000     2218.19995        5.50000
    4   54   24     2554.80005        5.90000     2579.19995        5.90000
    4   54   26      873.04999        9.20000      859.54999        9.20000
    4   54   28       95.50000       30.40000       87.89999       30.40000
    4   54   30     1147.64990        7.00000     1158.75000        7.00000
    4   54   32      863.40002        8.90000      842.40002        8.90000
    4   54   34     2198.54980        5.70000     2203.25000        5.70000
    4   54   36     1791.25000        5.60000     1764.94995        5.60000
    4   54   38     1727.65002        5.70000     1718.95007        5.70000
    4   54   40     1741.44995        5.60000     1706.75000        5.60000
    4   54   42      628.79999       11.60000      617.60004       11.60000
    4   54   44     1648.55005        5.90000     1661.05005        5.90000
    4   54   46     1022.04999        8.30000     1015.54999        8.30000
    4   54   48      970.50000        9.20000     1008.90002        9.20000
    4   54   50      181.95000       42.10000      201.45000       42.10000
    4   54   52      413.30002       25.70000      424.89999       25.70000
    4   54   54      108.10000       49.40000      108.10000       49.40000
    4   56    4     1658.80005        8.50000     1658.80005        8.50000
    4   56    6     1364.70007        6.60000     1338.90002        6.60000
    4   56    8     1918.60010        5.50000     1917.00000        5.50000
    4   56   10     1175.40002        7.10000     1190.59998        7.10000
    4   56   12       97.70000       32.80000      102.90000       32.80000
    4   56   14     2437.25000        5.70000     2412.14990        5.70000
    4   56   16     1124.00000        7.40000     1121.80005        7.40000
    4   56   18      114.10001       35.20000      145.10001       35.20000
    4   56   20     1322.40002        6.70000     1285.59998        6.70000
    4   56   22     1879.34998        5.60000     1868.65002        5.60000
    4   56   24     2115.59985        5.70000     2074.19995        5.70000
    4   56   26     2969.50000        6.90000     3021.50000        6.90000
    4   56   28      368.95001       20.30000      357.04999       20.30000
    4   56   30     2160.75000        5.90000     2145.64990        5.90000
    4   56   32     1006.25000        7.70000      994.15002        7.70000
    4   56   34     2816.04980        6.60000     2770.75000        6.60000
    4   56   36     1341.44995        6.20000     1350.94995        6.20000
    4   56   38     1517.40002        6.00000     1533.59998        6.00000
    4   56   40      233.89999       30.10000      259.89999       30.10000
    4   56   42      500.25000       14.60000      474.95001       14.60000
    4   56   44      691.50000       11.20000      668.30005       11.20000
    4   56   46     1414.75000        7.00000     1429.44995        7.00000
    4   56   48     2226.44995        6.80000     2231.34985        6.80000
    4   56   50      158.00000       39.00000      136.00000       39.00000
    4   56   52     1155.25000        8.70000     1138.55005        8.70000
    4   56   54     1071.75000        9.10000     1078.64990        9.10000
    4   56   56     1989.40002        9.60000     1989.40002        9.60000
    4   58    4      714.00000       16.10000      714.00000       16.10000
    4   58    6      565.09998       14.10000      566.90002       14.10000
    4   58    8      680.39996       12.30000      629.79999       12.30000
    4   58   10     3187.84985        6.80000     3179.55005        6.80000
    4   58   12     2836.69995        6.30000     2835.69995        6.30000
    4   58   14     1275.79993        6.90000     1232.40002        6.90000
    4   58   16     1369.19995        6.40000     1409.00000        6.40000
    4   58   18      880.59998        9.00000      882.40002        9.00000
    4   58   20      631.45001       12.00000      630.14996       12.00000
    4   58   22      684.65002       11.20000      691.75000       11.20000
    4   58   24     1715.50000        5.90000     1674.30005        5.90000
    4   58   26     3100.69995        7.20000     3125.30005        7.20000
    4   58   28      290.30002       24.50000      315.89999       24.50000
    4   58   30     1711.15002        5.70000     1701.04993        5.70000
    4   58   32     1148.29993        7.00000     1137.09998        7.00000
    4   58   34     1798.54993        5.70000     1784.84998        5.70000
    4   58   36      222.00000       33.00000      179.79999       33.00000
    4   58   38      481.75000       15.10000      480.04999       15.10000
    4   58   40      979.29999        8.00000      948.29999        8.00000
    4   58   42     1820.84998        5.60000     1794.34998        5.60000
    4   58   44     1378.04993        6.70000     1415.34998        6.70000
    4   58   46      473.79999       18.40000      492.79999       18.40000
    4   58   48      414.70001       19.60000      408.29999       19.60000
    4   58   50     1595.50000        7.00000     1573.30005        7.00000
    4   58   52      234.45000       39.50000      207.15001       39.50000
    4   58   54      655.29999       14.30000      661.29999       14.30000
    4   58   56      994.39996       10.30000      983.79999       10.30000
    4   58   58      817.90002       17.30000      817.90002       17.30000
    4   60    4      465.39999       24.60000      465.39999       24.60000
    4   60    6     2343.14990        5.80000     2322.25000        5.80000
    4   60    8      605.44995       13.30000      570.75000       13.30000
    4   60   10     1660.90002        5.90000     1657.09998        5.90000
    4   60   12     2540.44995        6.10000     2559.94995        6.10000
    4   60   14     1780.19995        5.70000     1745.00000        5.70000
    4   60   16     1679.00000        5.90000     1691.60010        5.90000
    4   60   18     2332.85010        6.20000     2363.14990        6.20000
    4   60   20     1460.44995        6.20000     1438.75000        6.20000
    4   60   22     1258.19995        6.80000     1235.00000        6.80000
    4   60   24     1361.40002        6.70000     1349.59998        6.70000
    4   60   26      853.40002        9.10000      882.40002        9.10000
    4   60   28     1666.84998        5.90000     1634.15002        5.90000
    4   60   30     3320.55005        7.50000     3257.44995        7.50000
    4   60   32     1706.15002        5.70000     1704.04993        5.70000
    4   60   34     1333.55005        6.50000     1331.25000        6.50000
    4   60   36      772.05005        9.70000      764.75000        9.70000
    4   60   38      907.59998        8.60000      920.00000        8.60000
    4   60   40      535.04999       14.50000      493.14996       14.50000
    4   60   42      669.65002       11.50000      687.75000       11.50000
    4   60   44      885.34998       10.40000      867.25000       10.40000
    4   60   46      373.19998       20.90000      401.60001       20.90000
    4   60   48     1749.64990        6.20000     1742.75000        6.20000
    4   60   50      275.70001       35.50000      263.70001       35.50000
    4   60   52      948.70001       10.20000      928.10004       10.20000
    4   60   54      678.30005       13.70000      693.50000       13.70000
    4   60   56      312.10001       29.30000      334.10001       29.30000
    4   60   58      510.55002       18.60000      500.64999       18.60000
    4   60   60      515.20001       26.00000      515.20001       26.00000
    4   62    4       78.70000       39.00000       78.70000       39.00000
    4   62    6     1307.44995        6.70000     1323.94995        6.70000
    4   62    8     1747.14990        5.80000     1728.25000        5.80000
    4   62   10      503.80002       15.40000      495.39999       15.40000
    4   62   12      734.00000       10.60000      739.00000       10.60000
    4   62   14      264.29999       32.50000      216.30000       32.50000
    4   62   16     2805.80005        6.70000     2821.59985        6.70000
    4   62   18     1606.25000        6.00000     1567.55005        6.00000
    4   62   20     1842.30005        5.90000     1820.50000        5.90000
    4   62   22     1565.94995        6.00000     1548.44995        6.00000
    4   62   24      522.75000       14.50000      533.44995       14.50000
    4   62   26      975.54999        8.40000      981.04999        8.40000
    4   62   28     1072.44995        7.60000     1083.55005        7.60000
    4   62   30     1847.00000        5.80000     1890.19995        5.80000
    4   62   32     1212.25000        7.00000     1217.94995        7.00000
    4   62   34     1294.10010        6.60000     1281.50000        6.60000
    4   62   36     1339.29993        6.50000     1363.90002        6.50000
    4   62   38      278.20001       26.10000      299.79999       26.10000
    4   62   40     1067.59998        7.60000     1094.20007        7.60000
    4   62   42      831.34998        9.90000      832.25000        9.90000
    4   62   44     1251.25000        7.90000     1262.94995        7.90000
    4   62   46      139.30000       37.80000      173.30000       37.80000
    4   62   48     1400.15002        7.30000     1381.45007        7.30000
    4   62   50      517.05005       19.00000      524.75000       19.00000
    4   62   52     1191.35010        8.70000     1184.25000        8.70000
    4   62   54      597.44995       16.00000      608.75000       16.00000
    4   62   56      687.34998       14.40000      690.65002       14.40000
    4   62   58      517.95001       18.90000      504.85001       18.90000
    4   62   60      499.05002       19.10000      528.75000       19.10000
    4   62   62      122.40000       52.70000      122.40000       52.70000
    4   64    4      144.39999       53.00000      144.39999       53.00000
    4   64    6     1087.90002        7.70000     1089.70007        7.70000
    4   64    8     2048.64990        5.70000     2013.15002        5.70000
    4   64   10     1367.65002        6.60000     1369.95007        6.60000
    4   64   12     1015.45001        8.20000      984.95001        8.20000
    4   64   14     2575.25000        6.40000     2568.54980        6.40000
    4   64   16     1237.75000        7.10000     1209.44995        7.10000
    4   64   18     1076.70007        7.70000     1068.90002        7.70000
    4   64   20      891.59998        9.10000      897.40002        9.10000
    4   64   22      567.04999       13.60000      569.95001       13.60000
    4   64   24      305.95001       24.10000      332.04999       24.10000
    4   64   26      424.19998       18.30000      409.60001       18.30000
    4   64   28      997.79999        8.20000      979.60004        8.20000
    4   64   30      908.79999        8.70000      951.60004        8.70000
    4   64   32     1710.50000        5.90000     1693.69995        5.90000
    4   64   34      741.29999       10.70000      732.89996       10.70000
    4   64   36      532.30005       14.20000      555.50000       14.20000
    4   64   38      207.65001       33.20000      256.95001       33.20000
    4   64   40      140.40001       37.60000      131.20000       37.60000
    4   64   42      374.50000       27.20000      318.09998       27.20000
    4   64   44     1185.90002        7.80000     1184.29993        7.80000
    4   64   46      646.84998       13.40000      642.15002       13.40000
    4   64   48      953.15002        9.70000      953.84998        9.70000
    4   64   50      700.75000       14.40000      694.25000       14.40000
    4   64   52     1049.65002        9.70000     1052.95007        9.70000
    4   64   54      493.50000       20.10000      465.70001       20.10000
    4   64   56     1006.90002       10.40000     1028.90002       10.40000
    4   64   58      692.89996       14.30000      700.70001       14.30000
    4   64   60      968.04999       10.40000     1009.14996       10.40000
    4   64   62      774.15002       14.50000      782.65002       14.50000
    4   64   64      207.10001       67.30000      207.10001       67.30000
    4   66    4      550.50000       20.20000      550.50000       20.20000
    4   66    6     2219.40015        6.00000     2227.19995        6.00000
    4   66    8     1103.90002        7.60000     1121.09998        7.60000
    4   66   10     1389.59998        6.50000     1407.20007        6.50000
    4   66   12     1810.94995        5.80000     1821.05005        5.80000
    4   66   14      442.79999       18.80000      399.79999       18.80000
    4   66   16     1868.79993        5.80000     1855.59998        5.80000
    4   66   18      936.45001        8.80000      930.54999        8.80000
    4   66   20     1009.00000        8.30000     1020.80005        8.30000
    4   66   22     1817.95007        5.90000     1855.84998        5.90000
    4   66   24     2604.84985        6.30000     2602.94995        6.30000
    4   66   26     1090.44995        7.80000     1080.94995        7.80000
    4   66   28     1364.84998        6.60000     1346.95007        6.60000
    4   66   30      533.09998       14.30000      550.09998       14.30000
    4   66   32      864.25000        9.40000      867.34998        9.40000
    4   66   34      842.79999        9.70000      827.79999        9.70000
    4   66   36      176.45001       35.80000      216.75000       35.80000
    4   66   38     1028.44995        8.50000      977.95001        8.50000
    4   66   40     1154.55005        8.00000     1157.05005        8.00000
    4   66   42     1136.70007        8.80000     1136.09998        8.80000
    4   66   44      801.89996       11.10000      786.70001       11.10000
    4   66   46     1002.09998        9.50000      997.50000        9.50000
    4   66   48     1204.75000        8.50000     1200.25000        8.50000
    4   66   50      476.79999       19.80000      493.20001       19.80000
    4   66   52     1165.79993        9.10000     1170.59998        9.10000
    4   66   54      340.45001       29.60000      323.95001       29.60000
    4   66   56      877.00000       12.00000      870.19995       12.00000
    4   66   58      182.00000       43.20000      167.00000       43.20000
    4   66   60      555.59998       20.60000      553.59998       20.60000
    4   66   62      554.14996       22.70000      564.45001       22.70000
    4   68    4       60.10000       31.20000       60.10000       31.20000
    4   68    6     1728.04993        5.90000     1698.34998        5.90000
    4   68    8     1086.45007        7.70000     1109.15002        7.70000
    4   68   10      107.85000       34.90000      120.55000       34.90000
    4   68   12     2046.40015        5.80000     2057.80005        5.80000
    4   68   14      693.04999       11.50000      694.54999       11.50000
    4   68   16     1357.25000        6.80000     1352.35010        6.80000
    4   68   18     1164.44995        7.50000     1135.75000        7.50000
    4   68   20      915.20001        9.10000      905.60004        9.10000
    4   68   22       85.05000       28.00000       76.15000       28.00000
    4   68   24     1364.59998        6.70000     1377.79993        6.70000
    4   68   26      382.40002       20.10000      434.00000       20.10000
    4   68   28     1450.45007        6.50000     1444.15002        6.50000
    4   68   30     1277.30005        7.20000     1247.30005        7.20000
    4   68   32      162.80000       39.50000      155.59999       39.50000
    4   68   34     1227.84998        7.40000     1206.95007        7.40000
    4   68   36     1128.90002        7.80000     1156.70007        7.80000
    4   68   38     1225.70007        7.60000     1187.09998        7.60000
    4   68   40      184.25000       41.20000      205.95001       41.20000
    4   68   42     1372.40002        7.50000     1363.20007        7.50000
    4   68   44      623.50000       14.60000      606.90002       14.60000
    4   68   46      224.40001       39.10000      235.80000       39.10000
    4   68   48      441.69998       22.80000      461.10001       22.80000
    4   68   50     1092.54993        9.60000     1100.65002        9.60000
    4   68   52      242.89999       40.90000      243.50000       40.90000
    4   68   54      537.25000       18.60000      542.15002       18.60000
    4   68   56      360.64999       28.00000      397.14999       28.00000
    4   68   58      739.29999       15.30000      740.89996       15.30000
    4   68   60      441.84998       24.00000      451.75000       24.00000
    4   70    4      720.70001       15.90000      720.70001       15.90000
    4   70    6      386.20001       20.80000      382.79999       20.80000
    4   70    8     1291.59998        7.00000     1298.79993        7.00000
    4   70   10      792.75000       10.30000      800.84998       10.30000
    4   70   12      444.39999       17.70000      450.19998       17.70000
    4   70   14      619.50000       13.40000      600.50000       13.40000
    4   70   16      298.64999       29.20000      269.94998       29.20000
    4   70   18      258.04999       31.70000      261.95001       31.70000
    4   70   20     1532.10010        6.50000     1526.50000        6.50000
    4   70   22      972.00000        9.00000      961.59998        9.00000
    4   70   24      786.30005       10.90000      771.50000       10.90000
    4   70   26      468.64999       17.50000      470.94998       17.50000
    4   70   28     1409.59998        6.80000     1436.40002        6.80000
    4   70   30     1276.70007        7.40000     1279.90002        7.40000
    4   70   32      763.50000       11.20000      748.30005       11.20000
    4   70   34      734.39996       11.40000      731.20001       11.40000
    4   70   36      558.50000       14.80000      546.69995       14.80000
    4   70   38      153.75000       38.90000      182.04999       38.90000
    4   70   40     1112.94995        9.50000     1136.25000        9.50000
    4   70   42      341.00000       27.20000      329.40002       27.20000
    4   70   44      912.45001       10.40000      913.14996       10.40000
    4   70   46      539.54999       17.20000      535.64996       17.20000
    4   70   48     1078.35010       10.80000     1075.25000       10.80000
    4   70   50      601.04999       16.90000      605.14996       16.90000
    4   70   52      135.89999       41.30000      139.89999       41.30000
    4   70   54      434.34998       22.90000      437.25000       22.90000
    4   70   56      165.65001       45.60000      163.55000       45.60000
    4   70   58      327.75000       34.70000      298.25000       34.70000
    4   72    4      967.59998       12.70000      967.59998       12.70000
    4   72    6     1284.79993        7.10000     1303.59998        7.10000
    4   72    8     1108.50000        7.90000     1131.69995        7.90000
    4   72   10     2029.05005        5.80000     2006.75000        5.80000
    4   72   12      355.95001       22.50000      370.45001       22.50000
    4   72   14      727.35004       11.30000      749.04999       11.30000
    4   72   16     1003.69995        8.80000      983.50000        8.80000
    4   72   18      677.00000       12.70000      655.59998       12.70000
    4   72   20     1065.10010        8.60000     1056.50000        8.60000
    4   72   22      754.00000       11.80000      741.40002       11.80000
    4   72   24     1855.55005        6.20000     1840.25000        6.20000
    4   72   26      923.25000        9.50000      954.15002        9.50000
    4   72   28      599.90002       14.00000      619.90002       14.00000
    4   72   30     1173.55005        8.00000     1206.25000        8.00000
    4   72   32      613.39996       14.30000      600.20001       14.30000
    4   72   34      863.94995       10.00000      903.25000       10.00000
    4   72   36      644.04999       13.30000      637.14996       13.30000
    4   72   38      775.25000       12.20000      770.94995       12.20000
    4   72   40      677.09998       14.00000      696.90002       14.00000
    4   72   42      396.50000       23.10000      401.50000       23.10000
    4   72   44     1083.09998        9.50000     1088.90002        9.50000
    4   72   46      530.44995       17.80000      541.75000       17.80000
    4   72   48     1453.65002        8.90000     1460.54993        8.90000
    4   72   50      205.45001       42.70000      232.75000       42.70000
    4   72   52      219.80000       43.60000      204.59999       43.60000
    4   72   54      136.30000       43.10000      158.30000       43.10000
    4   74    4     1507.09998        9.40000     1507.09998        9.40000
    4   74    6      978.89996        9.10000      982.29999        9.10000
    4   74    8     1355.09998        7.20000     1377.29993        7.20000
    4   74   10      946.54999        9.40000      944.45001        9.40000
    4   74   12      887.60004       10.10000      871.20001       10.10000
    4   74   14      682.29999       12.90000      662.89996       12.90000
    4   74   16      785.75000       11.40000      780.65002       11.40000
    4   74   18     1668.25000        6.60000     1631.94995        6.60000
    4   74   20      156.70000       40.80000      151.09999       40.80000
    4   74   22      653.45001       13.60000      653.54999       13.60000
    4   74   24      825.90002       11.00000      830.09998       11.00000
    4   74   26      776.64996       11.70000      774.95001       11.70000
    4   74   28      558.89996       15.70000      569.29999       15.70000
    4   74   30      323.85001       26.50000      348.14999       26.50000
    4   74   32      496.29999       18.50000      462.50000       18.50000
    4   74   34      427.75000       20.20000      426.45001       20.20000
    4   74   36      472.75000       18.50000      481.45001       18.50000
    4   74   38      551.54999       16.80000      565.45001       16.80000
    4   74   40      914.05005       10.90000      906.75000       10.90000
    4   74   42      851.80005       11.50000      854.00000       11.50000
    4   74   44      948.64996       10.60000      955.95001       10.60000
    4   74   46      519.59998       19.50000      498.00000       19.50000
    4   74   48      357.14999       31.60000      328.85001       31.60000
    4   74   50      271.64999       36.60000      293.14999       36.60000
    4   74   52      207.35001       46.10000      208.64999       46.10000
    4   76    4      144.60001       56.50000      144.60001       56.50000
    4   76    6     1726.04993        6.40000     1708.34998        6.40000
    4   76    8      668.20001       13.30000      681.79999       13.30000
    4   76   10     1059.75000        8.80000     1079.85010        8.80000
    4   76   12      195.75000       38.90000      160.04999       38.90000
    4   76   14      304.40002       28.40000      312.00000       28.40000
    4   76   16      594.90002       14.70000      626.09998       14.70000
    4   76   18      634.64996       14.20000      641.54999       14.20000
    4   76   20      955.45001        9.90000      952.35004        9.90000
    4   76   22      786.09998       12.00000      764.50000       12.00000
    4   76   24      674.04999       13.60000      681.54999       13.60000
    4   76   26      611.45001       15.60000      582.54999       15.60000
    4   76   28     2142.30005        6.40000     2165.30005        6.40000
    4   76   30     1468.34998        7.30000     1476.45007        7.30000
    4   76   32     1299.29993        7.80000     1323.09998        7.80000
    4   76   34      955.00000       10.00000      937.80005       10.00000
    4   76   36     1176.84998        8.60000     1163.15002        8.60000
    4   76   38      934.15002       11.10000      919.25000       11.10000
    4   76   40      465.05002       21.00000      463.35001       21.00000
    4   76   42      730.75000       13.80000      740.44995       13.80000
    4   76   44      740.80005       13.50000      740.00000       13.50000
    4   76   46      146.35001       42.70000      167.25000       42.70000
    4   76   48      411.64999       23.80000      439.14999       23.80000
    4   78    4     2175.10010        8.60000     2175.10010        8.60000
    4   78    6     1334.10010        7.60000     1340.50000        7.60000
    4   78    8     1208.00000        8.10000     1207.19995        8.10000
    4   78   10      771.35004       11.70000      804.45001       11.70000
    4   78   12      632.09998       14.50000      631.50000       14.50000
    4   78   14      801.85004       11.40000      826.54999       11.40000
    4   78   16     1157.60010        8.60000     1149.00000        8.60000
    4   78   18     1047.30005        9.40000     1065.69995        9.40000
    4   78   20      954.50000       10.20000      982.30005       10.20000
    4   78   22     1399.40002        7.80000     1411.40002        7.80000
    4   78   24     1129.45007        9.10000     1112.15002        9.10000
    4   78   26      787.04999       12.20000      824.95001       12.20000
    4   78   28      396.50000       24.60000      383.29999       24.60000
    4   78   30      718.79999       13.30000      718.60004       13.30000
    4   78   32      443.64999       20.20000      470.55002       20.20000
    4   78   34      453.75000       21.10000      430.65002       21.10000
    4   78   36      392.85001       24.60000      390.35001       24.60000
    4   78   38      395.95001       24.60000      405.25000       24.60000
    4   78   40      509.95001       19.70000      504.04999       19.70000
    4   78   42      614.00000       16.30000      610.40002       16.30000
    4   78   44      136.05000       41.20000      137.95000       41.20000
    4   78   46      650.00000       17.20000      658.40002       17.20000
    4   80    4      957.00000       14.30000      957.00000       14.30000
    4   80    6      890.60004       11.00000      875.79999       11.00000
    4   80    8     1097.05005        9.10000     1101.75000        9.10000
    4   80   10      181.04999       35.50000      249.35001       35.50000
    4   80   12      507.54999       18.50000      512.04999       18.50000
    4   80   14      371.60001       27.20000      334.39999       27.20000
    4   80   16      782.00000       12.40000      794.19995       12.40000
    4   80   18      614.54999       15.50000      614.04999       15.50000
    4   80   20      462.50000       20.30000      464.70001       20.30000
    4   80   22      231.20000       40.10000      250.40001       40.10000
    4   80   24      124.70000       39.20000      128.30000       39.20000
    4   80   26      919.34998       11.10000      911.84998       11.10000
    4   80   28      612.35004       15.90000      615.04999       15.90000
    4   80   30      302.69998       33.00000      288.89999       33.00000
    4   80   32      293.39999       34.10000      282.60001       34.10000
    4   80   34      869.09998       11.60000      857.09998       11.60000
    4   80   36      326.45001       30.10000      361.95001       30.10000
    4   80   38      807.45001       12.90000      802.35004       12.90000
    4   80   40      488.25000       20.40000      518.95001       20.40000
    4   80   42      273.19998       36.70000      288.39999       36.70000
    4   82    4     1569.09998       10.30000     1569.09998       10.30000
    4   82    6      491.29999       19.20000      507.29999       19.20000
    4   82    8     1144.19995        9.00000     1171.00000        9.00000
    4   82   10      309.54999       30.70000      306.04999       30.70000
    4   82   12      137.25000       40.90000      157.14999       40.90000
    4   82   14      837.60004       12.20000      837.20001       12.20000
    4   82   16      801.09998       12.50000      796.90002       12.50000
    4   82   18     1522.90002        7.60000     1504.70007        7.60000
    4   82   20      561.59998       17.70000      551.40002       17.70000
    4   82   22      578.35004       17.40000      561.04999       17.40000
    4   82   24      837.50000       12.30000      837.90002       12.30000
    4   82   26      572.84998       17.50000      568.15002       17.50000
    4   82   28      218.95000       42.40000      188.84999       42.40000
    4   82   30      370.75000       25.90000      387.25000       25.90000
    4   82   32      423.75000       23.30000      413.04999       23.30000
    4   82   34      325.89999       29.70000      328.30002       29.70000
    4   82   36      401.75000       25.70000      395.65002       25.70000
    4   82   38      682.85004       15.40000      676.54999       15.40000
    4   84    4       99.30000       47.70000       99.30000       47.70000
    4   84    6      372.60001       25.70000      382.80002       25.70000
    4   84    8     1219.40002        8.80000     1211.20007        8.80000
    4   84   10      346.60001       27.70000      388.19998       27.70000
    4   84   12      468.50000       20.70000      476.70001       20.70000
    4   84   14      424.60001       24.20000      397.19998       24.20000
    4   84   16      213.30000       41.00000      166.70000       41.00000
    4   84   18      323.95001       30.90000      328.25000       30.90000
    4   84   20     1018.45001       10.30000     1033.34998       10.30000
    4   84   22      245.14999       40.70000      245.25000       40.70000
    4   84   24      178.15001       42.10000      148.45000       42.10000
    4   84   26      712.90002       14.50000      702.90002       14.50000
    4   84   28      265.05002       37.30000      286.14999       37.30000
    4   84   30      175.09999       42.20000      209.30000       42.20000
    4   84   32      702.54999       14.30000      711.64996       14.30000
    4   84   34      209.75000       42.40000      175.45001       42.40000
    4   86    4      280.89999       59.40000      280.89999       59.40000
    4   86    6      971.54999       11.00000      941.85004       11.00000
    4   86    8      431.60001       23.00000      445.39999       23.00000
    4   86   10     1303.25000        8.60000     1304.94995        8.60000
    4   86   12      695.09998       14.90000      689.50000       14.90000
    4   86   14      271.90002       36.00000      290.50000       36.00000
    4   86   16      129.35001       39.80000      125.85000       39.80000
    4   86   18      230.39999       41.90000      249.39999       41.90000
    4   86   20      432.14999       22.80000      458.05002       22.80000
    4   86   22      162.10001       43.90000      167.89999       43.90000
    4   86   24      549.15002       19.00000      537.25000       19.00000
    4   86   26      575.79999       18.10000      558.39996       18.10000
    4   86   28      954.65002       11.30000      955.34998       11.30000
    4   88    4      135.00000       57.50000      135.00000       57.50000
    4   88    6      390.29999       25.10000      423.29999       25.10000
    4   88    8      138.00000       42.10000      156.20001       42.10000
    4   88   10      308.94998       34.70000      291.64999       34.70000
    4   88   12      369.90002       28.00000      355.50000       28.00000
    4   88   14      337.14999       30.70000      328.85001       30.70000
    4   88   16      607.19995       16.80000      618.00000       16.80000
    4   88   18      270.25000       38.60000      271.15002       38.60000
    4   88   20      171.34999       44.60000      188.05000       44.60000
    4   88   22      300.55002       36.10000      282.85001       36.10000
    4   90    4      169.30000       58.70000      169.30000       58.70000
    4   90    6      292.00000       37.90000      251.59999       37.90000
    4   90    8      543.20001       19.40000      541.39996       19.40000
    4   90   10      424.75000       23.70000      439.25000       23.70000
    4   90   12      459.10001       22.20000      468.30002       22.20000
    5    5    5     5425.70020       61.50000     5425.70020       61.50000
    5    7    5      917.00000        4.40000      917.00000        4.40000
    5    7    7     1096.69995        4.50000     1096.69995        4.50000
    5    9    5     5628.89990       19.30000     5628.89990       19.30000
    5    9    7     3888.30005       10.10000     4043.90015       10.10000
    5    9    9     2381.00000        8.40000     2381.00000        8.40000
    5   11    5      488.10001        4.20000      488.10001        4.20000
    5   11    7     6108.20020       14.50000     6151.79980       14.50000
    5   11    9     5956.89990       13.80000     5956.89990       13.80000
    5   11   11      409.50000        6.20000      409.50000        6.20000
    5   13    5     1385.69995        4.30000     1385.69995        4.30000
    5   13    7     3697.60010        8.00000     3647.60010        8.00000
    5   13    9     3115.84985        6.60000     2923.55005        6.60000
    5   13   11     6832.14990       15.00000     6759.85010       15.00000
    5   13   13     2370.50000        7.20000     2370.50000        7.20000
    5   15    5     2534.30005        7.90000     2534.30005        7.90000
    5   15    7     1487.34998        3.20000     1384.84998        3.20000
    5   15    9     2406.44995        5.20000     2315.34985        5.20000
    5   15   11     4740.29980       10.10000     4655.70020       10.10000
    5   15   13     6674.09961       14.00000     6566.50000       14.00000
    5   15   15     6402.10010       19.30000     6402.10010       19.30000
    5   17    5     2159.60010        6.50000     2159.60010        6.50000
    5   17    7     1837.00000       15.70000     1681.80005       15.70000
    5   17    9      933.84998        3.10000      838.15002        3.10000
    5   17   11     3106.35010        6.20000     3056.85010        6.20000
    5   17   13     1055.19995        3.10000     1160.00000        3.10000
    5   17   15     2404.19995        4.90000     2253.19995        4.90000
    5   17   17     3025.69995        8.20000     3025.69995        8.20000
    5   19    5     2167.50000        6.20000     2167.50000        6.20000
    5   19    7     1685.85010        3.60000     1668.75000        3.60000
    5   19    9     1569.79993        3.50000     1639.40002        3.50000
    5   19   11     1465.94995        3.30000     1453.25000        3.30000
    5   19   13     3792.95020        7.50000     3872.25000        7.50000
    5   19   15     1791.09998        3.80000     1763.09998        3.80000
    5   19   17     5707.85010       11.00000     5719.55029       11.00000
    5   19   19      864.09998        5.10000      864.09998        5.10000
    5   21    5     2680.19995        7.70000     2680.19995        7.70000
    5   21    7      899.44995        3.60000      785.75000        3.60000
    5   21    9      883.75000        3.30000      895.25000        3.30000
    5   21   11     3244.44995        6.50000     3239.15015        6.50000
    5   21   13     3886.15015        7.50000     3796.05005        7.50000
    5   21   15     1498.05005        3.60000     1635.75000        3.60000
    5   21   17     4433.04980        8.70000     4468.95020        8.70000
    5   21   19     1229.95007        3.50000     1204.84998        3.50000
    5   21   21     3453.60010        9.10000     3453.60010        9.10000
    5   23    5     1704.69995        5.50000     1704.69995        5.50000
    5   23    7     1240.75000        3.20000     1223.85010        3.20000
    5   23    9     1165.15002        3.30000     1222.45007        3.30000
    5   23   11     3414.69995        6.50000     3399.90015        6.50000
    5   23   13     2690.89990        5.30000     2735.10010        5.30000
    5   23   15     1021.74994        3.50000     1061.64990        3.50000
    5   23   17     1884.39990        3.90000     1901.00000        3.90000
    5   23   19     2586.69995        4.80000     2574.69995        4.80000
    5   23   21      339.60001        9.80000      316.80002        9.80000
    5   25    5     4321.29980       11.90000     4321.29980       11.90000
    5   25    7     3115.39990        6.10000     3129.60010        6.10000
    5   25    9     3441.45020        6.60000     3462.75000        6.60000
    5   25   11     1897.84998        3.90000     1886.34998        3.90000
    5   25   13     2188.85010        4.20000     2150.14990        4.20000
    5   25   15     1976.04993        4.00000     2000.15002        4.00000
    5   25   17     1510.34998        3.60000     1558.45007        3.60000
    5   25   19     1675.54993        3.80000     1713.65002        3.80000
    5   25   21     1320.65002        3.80000     1265.34998        3.80000
    5   25   23     2944.55005        5.50000     2946.44995        5.50000
    5   25   25      335.00000       16.50000      335.00000       16.50000
    5   27    5     1419.80005        4.90000     1419.80005        4.90000
    5   27    7     1731.15002        3.70000     1723.45007        3.70000
    5   27    9     2405.40015        4.80000     2434.19995        4.80000
    5   27   11     2458.80005        4.50000     2422.40015        4.50000
    5   27   13     1758.79993        3.80000     1792.40002        3.80000
    5   27   15      992.94995        4.10000      917.25000        4.10000
    5   27   17     1330.90002        3.70000     1314.70007        3.70000
    5   27   19      813.54999        4.70000      817.45001        4.70000
    5   27   21     4929.10010        9.10000     4968.30029        9.10000
    5   27   23     3886.39990        7.00000     3922.60010        7.00000
    5   27   25     5084.55029        9.40000     5086.64990        9.40000
    5   27   27      728.20001        8.40000      728.20001        8.40000
    5   29    5     1174.19995        5.30000     1174.19995        5.30000
    5   29    7     2979.75000        5.60000     2930.04980        5.60000
    5   29    9     2716.60010        5.30000     2779.60010        5.30000
    5   29   11     2798.10010        5.20000     2797.50000        5.20000
    5   29   13      933.04999        4.20000      979.95001        4.20000
    5   29   15      891.75000        4.40000      922.44995        4.40000
    5   29   17     2528.70020        4.90000     2645.50000        4.90000
    5   29   19     5068.35010        9.40000     5036.05029        9.40000
    5   29   21     2175.59985        4.40000     2194.19995        4.40000
    5   29   23     1419.29993        4.00000     1381.09998        4.00000
    5   29   25      720.70001        6.30000      665.10004        6.30000
    5   29   27     1749.80005        4.30000     1823.80005        4.30000
    5   29   29     3916.10010       10.00000     3916.10010       10.00000
    5   31    5     1820.19995        5.50000     1820.19995        5.50000
    5   31    7     1018.00006        4.20000     1044.60010        4.20000
    5   31    9     3536.80005        6.50000     3538.80005        6.50000
    5   31   11      614.75000        6.30000      581.05005        6.30000
    5   31   13     1127.59998        4.10000     1183.20007        4.10000
    5   31   15     1464.20007        3.90000     1466.40002        3.90000
    5   31   17      551.00000        7.10000      547.59998        7.10000
    5   31   19     3199.95020        6.10000     3130.25000        6.10000
    5   31   21     4175.14990        7.80000     4193.44971        7.80000
    5   31   23     3550.00000        6.60000     3521.39990        6.60000
    5   31   25     1163.15002        4.50000     1113.65002        4.50000
    5   31   27     2381.94995        4.80000     2363.65015        4.80000
    5   31   29     1316.75000        4.50000     1434.25000        4.50000
    5   31   31     5985.20020       15.60000     5985.20020       15.60000
    5   33    5     1177.40002        6.00000     1177.40002        6.00000
    5   33    7     3412.25000        6.30000     3440.14990        6.30000
    5   33    9     1550.25000        3.80000     1532.75000        3.80000
    5   33   11     3551.05005        6.50000     3481.34985        6.50000
    5   33   13     2866.05005        5.30000     2835.94995        5.30000
    5   33   15     3904.60010        7.00000     3878.39990        7.00000
    5   33   17      445.45001       10.60000      380.54999       10.60000
    5   33   19     2745.15015        5.20000     2711.44995        5.20000
    5   33   21     2326.94995        4.70000     2268.44995        4.70000
    5   33   23     2059.94995        4.40000     2012.65002        4.40000
    5   33   25     4238.10010        7.70000     4267.69971        7.70000
    5   33   27     2461.19995        4.90000     2446.80005        4.90000
    5   33   29     4798.64990        8.80000     4780.55029        8.80000
    5   33   31     5097.25000        9.30000     5150.95020        9.30000
    5   33   33     3702.39990       10.70000     3702.39990       10.70000
    5   35    5      237.89999       25.40000      237.89999       25.40000
    5   35    7     2361.14990        4.70000     2412.85010        4.70000
    5   35    9     3241.09985        6.00000     3306.69995        6.00000
    5   35   11     3505.05005        6.30000     3469.15015        6.30000
    5   35   13     4849.70020        8.50000     4759.50000        8.50000
    5   35   15     5275.85010        9.50000     5228.94971        9.50000
    5   35   17     2291.44995        4.50000     2190.15015        4.50000
    5   35   19     5464.79980        9.80000     5422.79980        9.80000
    5   35   21     3592.59985        6.60000     3485.19995        6.60000
    5   35   23     2163.20020        4.60000     2173.00000        4.60000
    5   35   25     4380.50000        8.60000     4411.70020        8.60000
    5   35   27     2905.04980        5.70000     2945.75000        5.70000
    5   35   29     5251.20020        9.80000     5267.00000        9.80000
    5   35   31     3493.19995        6.70000     3579.59985        6.70000
    5   35   33     3540.80005        6.90000     3560.80005        6.90000
    5   35   35     4491.89990       12.70000     4491.89990       12.70000
    5   37    5     3655.60010        9.60000     3655.60010        9.60000
    5   37    7     3947.55005        7.30000     3966.44995        7.30000
    5   37    9     3465.19995        6.40000     3523.80005        6.40000
    5   37   11     2609.35010        4.90000     2598.85010        4.90000
    5   37   13     2733.84985        5.10000     2722.94995        5.10000
    5   37   15     3346.14990        6.10000     3315.85010        6.10000
    5   37   17     5547.14990       10.30000     5609.44971       10.30000
    5   37   19     4950.50000        9.50000     4979.50000        9.50000
    5   37   21     2485.09985        4.90000     2476.30005        4.90000
    5   37   23     4399.35010        8.10000     4374.64990        8.10000
    5   37   25     2148.55005        4.80000     2180.05005        4.80000
    5   37   27     4645.25000        8.70000     4611.95020        8.70000
    5   37   29     2973.25000        6.10000     2967.35010        6.10000
    5   37   31     5664.60010       11.30000     5700.80029       11.30000
    5   37   33     2927.95020        6.10000     2941.25000        6.10000
    5   37   35      926.65002        7.60000      940.34998        7.60000
    5   37   37     4722.00000       13.60000     4722.00000       13.60000
    5   39    5      964.40002        7.70000      964.40002        7.70000
    5   39    7     4205.14990        7.60000     4113.44971        7.60000
    5   39    9     2617.10010        5.00000     2539.89990        5.00000
    5   39   11     1622.79993        4.30000     1613.40002        4.30000
    5   39   13     2238.94995        4.50000     2131.65015        4.50000
    5   39   15     4306.35010        7.80000     4223.64990        7.80000
    5   39   17     3857.64990        7.20000     3916.14990        7.20000
    5   39   19     1558.09998        4.60000     1540.09998        4.60000
    5   39   21     2806.60010        5.40000     2773.60010        5.40000
    5   39   23     1467.05005        4.80000     1457.55005        4.80000
    5   39   25     1315.10010        5.10000     1270.50000        5.10000
    5   39   27     3878.84985        7.50000     3882.55005        7.50000
    5   39   29     2759.89990        6.00000     2727.50000        6.00000
    5   39   31     2005.94995        5.10000     1986.44995        5.10000
    5   39   33     2416.50000        5.40000     2421.70020        5.40000
    5   39   35     2767.30005        5.90000     2807.90015        5.90000
    5   39   37     1998.65002        5.30000     1992.15002        5.30000
    5   39   39       54.20000       28.40000       54.20000       28.40000
    5   41    5     1706.50000        6.30000     1706.50000        6.30000
    5   41    7     3081.64990        5.60000     3017.35010        5.60000
    5   41    9     2643.14990        5.10000     2687.64990        5.10000
    5   41   11     4179.79980        7.40000     4061.19995        7.40000
    5   41   13     1833.25000        4.40000     1806.14990        4.40000
    5   41   15     3305.94995        6.20000     3313.44995        6.20000
    5   41   17     2911.25000        5.70000     2881.75000        5.70000
    5   41   19     3197.55005        6.40000     3192.65015        6.40000
    5   41   21     3606.29980        6.90000     3653.50000        6.90000
    5   41   23     1505.50000        5.10000     1560.50000        5.10000
    5   41   25     2785.00000        5.60000     2734.60010        5.60000
    5   41   27     1430.04993        5.40000     1386.34998        5.40000
    5   41   29     2805.45020        6.20000     2770.75000        6.20000
    5   41   31     4036.20020        8.00000     4096.00000        8.00000
    5   41   33     2339.14990        5.40000     2343.25000        5.40000
    5   41   35     1870.50000        5.40000     1916.50000        5.40000
    5   41   37     3849.69995        8.00000     3884.90015        8.00000
    5   41   39     1829.00000        5.50000     1828.19995        5.50000
    5   41   41     3888.80005       11.40000     3888.80005       11.40000
    5   43    5      497.10001       15.90000      497.10001       15.90000
    5   43    7     2712.14990        5.30000     2623.64990        5.30000
    5   43    9     5022.65039        9.20000     4980.75000        9.20000
    5   43   11     3942.69995        7.40000     3983.30005        7.40000
    5   43   13     5066.20020        9.20000     5047.79980        9.20000
    5   43   15     5198.59961        9.70000     5189.00000        9.70000
    5   43   17     2827.00000        5.50000     2766.39990        5.50000
    5   43   19     2784.19995        5.70000     2847.59985        5.70000
    5   43   21     4282.14990        8.10000     4233.05029        8.10000
    5   43   23     2763.90015        5.70000     2811.69995        5.70000
    5   43   25     2236.69995        5.20000     2239.90015        5.20000
    5   43   27     1848.09998        5.10000     1799.90002        5.10000
    5   43   29     1994.15002        5.30000     2012.45007        5.30000
    5   43   31     2189.34985        5.30000     2256.05005        5.30000
    5   43   33     1116.15002        6.80000     1104.65002        6.80000
    5   43   35     4282.45020        9.00000     4298.75000        9.00000
    5   43   37     2611.44995        5.80000     2581.94995        5.80000
    5   43   39     1743.09998        5.50000     1834.09998        5.50000
    5   43   41     1373.19995        6.10000     1405.80005        6.10000
    5   43   43     1597.00000        8.10000     1597.00000        8.10000
    5   45    5     7218.79980       19.30000     7218.79980       19.30000
    5   45    7     6290.10010       11.60000     6296.89990       11.60000
    5   45    9      207.39999       22.90000      128.39999       22.90000
    5   45   11     2135.80005        4.80000     2106.80005        4.80000
    5   45   13     2854.40015        5.50000     2891.80005        5.50000
    5   45   15     3503.19995        6.70000     3537.40015        6.70000
    5   45   17     2853.14990        5.70000     2830.25000        5.70000
    5   45   19     2420.34985        5.30000     2440.44995        5.30000
    5   45   21     1814.54993        5.20000     1822.84998        5.20000
    5   45   23     1119.84998        6.70000     1114.54993        6.70000
    5   45   25     1299.80005        6.00000     1315.80005        6.00000
    5   45   27     1840.40002        5.30000     1840.79993        5.30000
    5   45   29     3036.94995        6.30000     3036.05005        6.30000
    5   45   31      281.40002       25.10000      271.00000       25.10000
    5   45   33     1223.00000        6.50000     1223.60010        6.50000
    5   45   35     1209.45007        6.60000     1243.34998        6.60000
    5   45   37      732.14996        9.90000      729.04999        9.90000
    5   45   39      845.65002        8.50000      896.15002        8.50000
    5   45   41      835.00000        8.60000      847.40002        8.60000
    5   45   43     1035.30005        7.30000     1034.69995        7.30000
    5   45   45      468.50000       21.00000      468.50000       21.00000
    5   47    5     8293.00000       21.60000     8293.00000       21.60000
    5   47    7     2258.84985        5.00000     2180.94995        5.00000
    5   47    9     5811.85010       11.00000     5886.94971       11.00000
    5   47   11     2248.00000        5.10000     2260.39990        5.10000
    5   47   13     1748.69995        5.10000     1776.30005        5.10000
    5   47   15     2421.40015        5.40000     2511.80005        5.40000
    5   47   17     3427.69995        6.80000     3349.09985        6.80000
    5   47   19     2332.05005        5.40000     2357.15015        5.40000
    5   47   21     3162.35010        6.50000     3140.85010        6.50000
    5   47   23     5328.95020       10.70000     5324.04980       10.70000
    5   47   25     2372.94995        5.50000     2436.84985        5.50000
    5   47   27     3063.40015        6.60000     3094.80005        6.60000
    5   47   29     1537.59998        5.80000     1547.59998        5.80000
    5   47   31     1147.05005        6.80000     1172.75000        6.80000
    5   47   33     3065.04980        6.70000     3037.75000        6.70000
    5   47   35      581.04999       12.30000      613.14996       12.30000
    5   47   37     1333.90002        6.10000     1340.70007        6.10000
    5   47   39     1289.44995        6.30000     1298.55005        6.30000
    5   47   41     2471.80005        6.10000     2497.40015        6.10000
    5   47   43     1628.70007        5.70000     1678.90002        5.70000
    5   47   45     1528.25000        5.70000     1512.14990        5.70000
    5   47   47     2564.19995        8.60000     2564.19995        8.60000
    5   49    5     2727.80005        8.00000     2727.80005        8.00000
    5   49    7     3064.35010        6.20000     3035.85010        6.20000
    5   49    9     2775.75000        5.60000     2784.25000        5.60000
    5   49   11     1281.75000        6.20000     1261.85010        6.20000
    5   49   13     3184.25000        6.30000     3153.95020        6.30000
    5   49   15      353.00000       19.70000      370.79999       19.70000
    5   49   17     3501.85010        7.10000     3475.35010        7.10000
    5   49   19     1210.40002        6.70000     1180.59998        6.70000
    5   49   21     2742.60010        6.00000     2720.00000        6.00000
    5   49   23     1890.89990        5.60000     1909.50000        5.60000
    5   49   25      744.04999       10.10000      759.14996       10.10000
    5   49   27     2594.89990        5.80000     2612.89990        5.80000
    5   49   29     1275.40002        6.60000     1287.59998        6.60000
    5   49   31     1428.69995        6.00000     1449.50000        6.00000
    5   49   33      434.15002       16.20000      454.25000       16.20000
    5   49   35     1939.09998        5.40000     1916.70007        5.40000
    5   49   37     3455.89990        7.60000     3469.10010        7.60000
    5   49   39      756.15002        9.70000      727.25000        9.70000
    5   49   41     1957.65002        5.50000     1962.54993        5.50000
    5   49   43      619.15002       11.10000      643.65002       11.10000
    5   49   45      558.59998       12.50000      540.00000       12.50000
    5   49   47     1825.40002        5.60000     1817.40002        5.60000
    5   49   49      555.09998       19.70000      555.09998       19.70000
    5   51    5      397.79999       26.50000      397.79999       26.50000
    5   51    7     3609.19995        7.30000     3586.59985        7.30000
    5   51    9      884.70001        8.70000      862.29999        8.70000
    5   51   11     1775.19995        5.40000     1816.00000        5.40000
    5   51   13     2678.25000        5.70000     2710.95020        5.70000
    5   51   15     1345.90002        6.30000     1358.29993        6.30000
    5   51   17     2029.10010        5.40000     2081.50000        5.40000
    5   51   19      930.95001        8.20000      971.04999        8.20000
    5   51   23      926.70001        8.50000      956.10004        8.50000
    5   51   25     1122.44995        7.40000     1113.94995        7.40000
    5   51   27      669.40002       11.00000      726.00000       11.00000
    5   51   29     3305.44995        7.30000     3254.55005        7.30000
    5   51   31     2736.89990        6.00000     2685.10010        6.00000
    5   51   33     1913.65002        5.50000     1876.95007        5.50000
    5   51   35      542.34998       13.10000      533.25000       13.10000
    5   51   37     1005.45001        7.60000     1018.14996        7.60000
    5   51   39     1180.75000        6.90000     1212.85010        6.90000
    5   51   41      519.59998       13.60000      501.60001       13.60000
    5   51   43      481.89999       15.50000      418.89999       15.50000
    5   51   45     1618.30005        6.00000     1638.50000        6.00000
    5   51   47      877.20001        9.80000      847.60004        9.80000
    5   51   49     1568.65002        8.10000     1548.95007        8.10000
    5   51   51     1142.69995       11.30000     1142.69995       11.30000
    5   53    5     3592.50000       10.10000     3592.50000       10.10000
    5   53    7     1720.15002        5.70000     1717.45007        5.70000
    5   53    9     1397.80005        6.20000     1419.00000        6.20000
    5   53   11      716.90002       10.80000      725.90002       10.80000
    5   53   13     1892.55005        5.40000     1895.44995        5.40000
    5   53   15     2446.79980        5.60000     2429.00000        5.60000
    5   53   17     4088.05005        8.30000     4093.15015        8.30000
    5   53   19     1403.69995        6.30000     1428.69995        6.30000
    5   53   21     3230.30005        6.70000     3164.09985        6.70000
    5   53   23     1380.09998        6.50000     1376.70007        6.50000
    5   53   25     1114.44995        7.50000     1101.75000        7.50000
    5   53   27     1938.05005        5.50000     1974.75000        5.50000
    5   53   29      635.90002       11.70000      640.09998       11.70000
    5   53   31     1734.44995        5.70000     1739.75000        5.70000
    5   53   33      987.70001        7.70000     1005.29999        7.70000
    5   53   35     1197.64990        6.60000     1186.75000        6.60000
    5   53   37     1285.44995        6.40000     1285.75000        6.40000
    5   53   39     1285.50000        6.50000     1266.89990        6.50000
    5   53   41      364.54999       18.60000      392.45001       18.60000
    5   53   43     2456.15015        6.10000     2444.05005        6.10000
    5   53   45      833.75000       10.30000      829.65002       10.30000
    5   53   47     1131.50000        8.60000     1148.30005        8.60000
    5   53   49      786.79999       11.80000      790.79999       11.80000
    5   53   51     1396.40002        7.20000     1359.40002        7.20000
    5   53   53     1689.40002        9.50000     1689.40002        9.50000
    5   55    5      331.60001       35.40000      331.60001       35.40000
    5   55    7     1548.44995        6.00000     1596.55005        6.00000
    5   55    9      334.25000       25.50000      291.75000       25.50000
    5   55   11      418.29999       18.00000      427.50000       18.00000
    5   55   13     2464.00000        5.60000     2497.79980        5.60000
    5   55   15      943.00000        8.60000      938.19995        8.60000
    5   55   17      632.59998       12.90000      586.59998       12.90000
    5   55   19     1627.09998        5.90000     1633.09998        5.90000
    5   55   21     1774.15002        5.70000     1777.65002        5.70000
    5   55   23      896.55005        8.80000      918.25000        8.80000
    5   55   25     1084.70007        7.60000     1115.09998        7.60000
    5   55   27     1107.00000        7.30000     1121.00000        7.30000
    5   55   29     1238.15002        6.70000     1238.65002        6.70000
    5   55   31      934.89996        8.30000      921.70001        8.30000
    5   55   33     1508.79993        6.00000     1485.40002        6.00000
    5   55   35     2541.75000        6.30000     2566.45020        6.30000
    5   55   37     1746.65002        5.70000     1778.54993        5.70000
    5   55   39     1091.60010        7.30000     1087.00000        7.30000
    5   55   41      576.35004       12.10000      589.45001       12.10000
    5   55   43      251.75002       30.30000      292.65002       30.30000
    5   55   45      853.05005       10.80000      867.75000       10.80000
    5   55   47      907.20001        9.60000      891.60004        9.60000
    5   55   49      310.89999       28.60000      316.30002       28.60000
    5   55   51      555.79999       15.30000      601.60004       15.30000
    5   55   53      579.64996       15.00000      592.95001       15.00000
    5   55   55      241.70000       52.70000      241.70000       52.70000
    5   57    5     1790.90002        8.20000     1790.90002        8.20000
    5   57    7     1657.44995        5.90000     1647.94995        5.90000
    5   57    9     2023.45007        5.60000     2024.34998        5.60000
    5   57   11      833.90002        9.60000      845.09998        9.60000
    5   57   13     1754.29993        5.70000     1765.90002        5.70000
    5   57   15     2919.35010        6.40000     2942.64990        6.40000
    5   57   17      304.39999       24.50000      346.39999       24.50000
    5   57   19     1917.75000        5.60000     1897.85010        5.60000
    5   57   21     1535.00000        6.10000     1558.39990        6.10000
    5   57   23     1455.55005        6.20000     1421.05005        6.20000
    5   57   25     1817.65002        5.70000     1805.34998        5.70000
    5   57   27     1197.45007        6.90000     1192.15002        6.90000
    5   57   29     1426.80005        6.10000     1442.00000        6.10000
    5   57   31      984.70001        7.90000      976.29999        7.90000
    5   57   33     1990.19995        5.60000     1971.80005        5.60000
    5   57   35      751.59998        9.80000      753.40002        9.80000
    5   57   37     1256.50000        6.60000     1263.69995        6.60000
    5   57   39      840.25000        9.20000      833.75000        9.20000
    5   57   41      543.59998       13.90000      527.40002       13.90000
    5   57   43      942.60004        9.60000      919.20001        9.60000
    5   57   45      117.45000       36.60000      130.15001       36.60000
    5   57   47      960.00000        9.10000      949.59998        9.10000
    5   57   49      641.75000       14.10000      659.25000       14.10000
    5   57   51      614.90002       14.60000      614.90002       14.60000
    5   57   53     1021.80005        9.50000     1017.00000        9.50000
    5   57   55      743.79999       13.20000      722.20001       13.20000
    5   57   57      151.30000       56.70000      151.30000       56.70000
    5   59    5      175.60001       57.00000      175.60001       57.00000
    5   59    7     3413.20020        7.40000     3430.00000        7.40000
    5   59    9      574.54999       14.20000      536.85004       14.20000
    5   59   11     1755.59998        5.70000     1775.20007        5.70000
    5   59   13     1204.30005        7.10000     1218.50000        7.10000
    5   59   15      162.00000       37.40000      137.79999       37.40000
    5   59   17      687.15002       11.20000      696.65002       11.20000
    5   59   19     1809.20007        5.70000     1822.59998        5.70000
    5   59   21      164.85001       38.30000      175.35001       38.30000
    5   59   23      433.70001       16.80000      471.29999       16.80000
    5   59   25     1926.00000        5.70000     1916.19995        5.70000
    5   59   27     2157.94995        6.00000     2165.65015        6.00000
    5   59   29      928.00000        8.50000      904.59998        8.50000
    5   59   31     1933.95007        5.60000     1909.65002        5.60000
    5   59   33      373.65002       18.90000      384.75000       18.90000
    5   59   35     1646.40002        5.80000     1639.20007        5.80000
    5   59   37     1760.95007        5.70000     1769.65002        5.70000
    5   59   39     1232.65002        6.90000     1219.15002        6.90000
    5   59   41     1181.59998        7.60000     1181.40002        7.60000
    5   59   43      520.70001       15.70000      551.29999       15.70000
    5   59   45     1124.95007        7.80000     1125.84998        7.80000
    5   59   47      307.45001       27.70000      290.54999       27.70000
    5   59   49      723.00000       13.00000      737.00000       13.00000
    5   59   51      379.09998       23.20000      409.50000       23.20000
    5   59   53      478.45001       20.10000      454.75000       20.10000
    5   59   55     1085.44995        9.60000     1056.75000        9.60000
    5   59   57      767.14996       13.40000      749.04999       13.40000
    5   59   59      141.80000       58.70000      141.80000       58.70000
    5   61    5      525.00000       21.00000      525.00000       21.00000
    5   61    7     1241.84998        7.00000     1208.95007        7.00000
    5   61    9     1714.50000        5.80000     1733.89990        5.80000
    5   61   11      449.35001       16.50000      469.44998       16.50000
    5   61   13     1664.69995        5.90000     1670.30005        5.90000
    5   61   15     2644.94995        6.30000     2644.84985        6.30000
    5   61   17     2282.84985        5.80000     2266.55005        5.80000
    5   61   19     1274.39990        6.70000     1284.00000        6.70000
    5   61   21      809.59998        9.60000      831.00000        9.60000
    5   61   23     1451.59998        6.20000     1439.20007        6.20000
    5   61   25     1877.84998        5.70000     1890.54993        5.70000
    5   61   27     2681.55005        6.40000     2687.44995        6.40000
    5   61   29     1134.60010        7.40000     1132.00000        7.40000
    5   61   31      826.94995        9.60000      785.25000        9.60000
    5   61   33     1925.60010        5.60000     1911.00000        5.60000
    5   61   35      502.60001       14.70000      497.80002       14.70000
    5   61   37      966.75000        8.20000      963.05005        8.20000
    5   61   39      731.40002       10.50000      748.00000       10.50000
    5   61   41     1224.75000        8.10000     1222.64990        8.10000
    5   61   43     1087.29993        8.00000     1094.09998        8.00000
    5   61   45      151.00000       39.80000      162.39999       39.80000
    5   61   47     1016.55005        8.80000     1028.25000        8.80000
    5   61   49      512.75000       17.60000      512.44995       17.60000
    5   61   51      795.25000       11.70000      807.75000       11.70000
    5   61   53      690.10004       13.70000      689.70001       13.70000
    5   61   55     1422.39990        7.80000     1406.00000        7.80000
    5   61   57     1401.55005        8.00000     1404.05005        8.00000
    5   61   59     1242.50000        8.80000     1221.30005        8.80000
    5   61   61      379.70001       38.70000      379.70001       38.70000
    5   63    5     1011.50000       11.50000     1011.50000       11.50000
    5   63    7     1282.00000        6.90000     1256.60010        6.90000
    5   63    9     2326.25000        6.20000     2331.35010        6.20000
    5   63   11      898.79999        9.00000      897.60004        9.00000
    5   63   13     1545.05005        6.10000     1556.75000        6.10000
    5   63   15      454.44998       17.70000      424.14999       17.70000
    5   63   17     1823.00000        5.80000     1829.39990        5.80000
    5   63   19     1209.69995        7.00000     1217.69995        7.00000
    5   63   21     1328.30005        6.60000     1297.30005        6.60000
    5   63   23      163.29999       37.50000      189.50000       37.50000
    5   63   25     2499.00000        6.10000     2498.00000        6.10000
    5   63   27     1372.69995        6.50000     1357.30005        6.50000
    5   63   29     1308.84998        6.80000     1287.54993        6.80000
    5   63   31     1148.69995        7.30000     1158.30005        7.30000
    5   63   33     1640.65002        5.90000     1644.54993        5.90000
    5   63   35     1042.75000        7.70000     1041.85010        7.70000
    5   63   37      588.20001       12.70000      601.39996       12.70000
    5   63   39      489.60001       16.00000      503.80002       16.00000
    5   63   41      456.25000       18.80000      497.15002       18.80000
    5   63   43     1061.25000        8.40000     1067.35010        8.40000
    5   63   45     1441.40002        7.00000     1439.40002        7.00000
    5   63   47      513.90002       16.70000      498.89999       16.70000
    5   63   49      956.95001       10.30000      956.85004       10.30000
    5   63   51     1069.44995        9.50000     1053.55005        9.50000
    5   63   53      442.95001       20.70000      463.25000       20.70000
    5   63   55     1068.34998        9.80000     1049.65002        9.80000
    5   63   57      390.45001       24.80000      419.95001       24.80000
    5   63   59      145.89999       42.20000      147.89999       42.20000
    5   63   61      491.10001       19.70000      503.69998       19.70000
    5   63   63      143.30000       58.90000      143.30000       58.90000
    5   65    5     1264.80005        9.50000     1264.80005        9.50000
    5   65    7      989.85004        8.20000      998.54999        8.20000
    5   65    9     2210.19995        6.00000     2224.80005        6.00000
    5   65   11      839.64996        9.50000      839.95001        9.50000
    5   65   13     1202.15002        7.10000     1209.84998        7.10000
    5   65   15     1707.55005        5.90000     1724.25000        5.90000
    5   65   17      921.54999        8.70000      936.04999        8.70000
    5   65   19      577.75000       13.20000      570.84998       13.20000
    5   65   21     1663.35010        6.00000     1687.25000        6.00000
    5   65   23     1356.05005        6.70000     1342.75000        6.70000
    5   65   25     1662.05005        6.10000     1656.55005        6.10000
    5   65   27      703.39996       11.20000      701.79999       11.20000
    5   65   29      743.40002       10.50000      761.59998       10.50000
    5   65   31      661.70001       12.00000      640.10004       12.00000
    5   65   33     1224.84998        7.00000     1248.15002        7.00000
    5   65   35     1704.09998        5.90000     1701.90002        5.90000
    5   65   37      225.80000       34.80000      214.59999       34.80000
    5   65   39      685.95001       12.60000      706.64996       12.60000
    5   65   41      677.04999       13.20000      636.14996       13.20000
    5   65   43      694.35004       12.50000      683.45001       12.50000
    5   65   45      204.45000       35.40000      253.34999       35.40000
    5   65   47      855.64996       11.80000      853.95001       11.80000
    5   65   49      511.80002       18.70000      499.60001       18.70000
    5   65   51      666.79999       14.60000      655.79999       14.60000
    5   65   53      131.39999       39.40000      123.60000       39.40000
    5   65   55      464.45001       21.50000      464.95001       21.50000
    5   65   57      713.60004       14.30000      734.20001       14.30000
    5   65   59      136.90001       41.00000      136.70000       41.00000
    5   65   61      233.55000       40.50000      255.84999       40.50000
    5   65   63      417.39999       27.90000      384.60001       27.90000
    5   67    5     2061.69995        8.10000     2061.69995        8.10000
    5   67    7      407.25000       19.00000      399.15002       19.00000
    5   67    9     1132.59998        7.60000     1106.40002        7.60000
    5   67   11     1199.84998        7.20000     1211.95007        7.20000
    5   67   13      851.09998        9.50000      837.50000        9.50000
    5   67   15      652.90002       12.00000      669.09998       12.00000
    5   67   17      499.44998       16.00000      477.35001       16.00000
    5   67   19      750.05005       10.50000      776.75000       10.50000
    5   67   21     1506.90002        6.40000     1529.90002        6.40000
    5   67   23      749.19995       10.80000      776.00000       10.80000
    5   67   25     1849.80005        5.90000     1837.00000        5.90000
    5   67   27     1038.34998        8.20000     1035.45007        8.20000
    5   67   29     1128.25000        7.80000     1117.75000        7.80000
    5   67   31     1014.90002        8.20000     1037.90002        8.20000
    5   67   33      889.09998        9.20000      888.50000        9.20000
    5   67   35      928.84998        8.70000      950.15002        8.70000
    5   67   37      775.79999       10.60000      777.60004       10.60000
    5   67   39     3207.14990        7.70000     3198.25000        7.70000
    5   67   41      238.30000       36.40000      249.90001       36.40000
    5   67   43      894.80005       10.20000      911.00000       10.20000
    5   67   45      238.85001       38.00000      227.75000       38.00000
    5   67   47      558.84998       17.80000      580.75000       17.80000
    5   67   49      563.70001       16.90000      576.70001       16.90000
    5   67   51      397.54999       24.40000      404.45001       24.40000
    5   67   53      465.55002       21.50000      458.85001       21.50000
    5   67   55      316.89999       30.70000      343.30002       30.70000
    5   67   57      306.05002       35.60000      291.35001       35.60000
    5   67   59      579.79999       17.10000      576.60004       17.10000
    5   67   61      159.65001       44.30000      149.55000       44.30000
    5   69    5      189.39999       52.20000      189.39999       52.20000
    5   69    7     1391.05005        6.50000     1407.94995        6.50000
    5   69    9     1278.55005        7.00000     1245.25000        7.00000
    5   69   11     1706.75000        6.00000     1707.44995        6.00000
    5   69   13     1259.29993        7.10000     1252.90002        7.10000
    5   69   15     1191.85010        7.50000     1180.75000        7.50000
    5   69   17      362.70001       22.50000      353.29999       22.50000
    5   69   19     1766.40002        6.10000     1752.59998        6.10000
    5   69   21     1325.50000        7.10000     1308.30005        7.10000
    5   69   23      720.34998       11.60000      712.25000       11.60000
    5   69   25     1514.20007        6.60000     1504.59998        6.60000
    5   69   27     1330.90002        7.10000     1307.90002        7.10000
    5   69   29     1242.19995        7.30000     1247.00000        7.30000
    5   69   31      666.59998       12.40000      665.40002       12.40000
    5   69   33     1341.25000        6.90000     1339.75000        6.90000
    5   69   35      429.00000       19.30000      408.20001       19.30000
    5   69   37      203.70000       39.00000      182.09999       39.00000
    5   69   39      543.00000       17.00000      540.80005       17.00000
    5   69   41     1546.19995        7.10000     1539.00000        7.10000
    5   69   43      974.05005        9.80000      991.75000        9.80000
    5   69   45      490.85001       18.60000      479.35001       18.60000
    5   69   47      467.95001       22.10000      454.04999       22.10000
    5   69   49      315.95001       31.50000      309.45001       31.50000
    5   69   51      653.75000       15.40000      678.25000       15.40000
    5   69   53      318.39999       34.00000      291.60001       34.00000
    5   69   55      331.20001       30.80000      326.20001       30.80000
    5   69   57      326.70001       31.60000      321.50000       31.60000
    5   69   59      379.64999       29.90000      362.14999       29.90000
    5   71    5     1325.09998        9.80000     1325.09998        9.80000
    5   71    7     1063.00000        8.20000     1061.39990        8.20000
    5   71    9      909.55005        9.20000      937.25000        9.20000
    5   71   11      671.40002       12.40000      657.40002       12.40000
    5   71   13       92.65000       30.00000       83.15000       30.00000
    5   71   15      843.04999        9.90000      847.54999        9.90000
    5   71   17      854.00000       10.00000      854.19995       10.00000
    5   71   19     1216.84998        7.70000     1212.34998        7.70000
    5   71   21      186.95000       37.20000      223.45000       37.20000
    5   71   23     1242.25000        7.60000     1248.94995        7.60000
    5   71   25     1491.19995        6.70000     1483.19995        6.70000
    5   71   27      615.79999       13.80000      599.39996       13.80000
    5   71   29      266.10001       32.90000      250.70000       32.90000
    5   71   31       94.60000       30.20000       83.20000       30.20000
    5   71   33      503.00000       16.80000      490.79999       16.80000
    5   71   35      866.75000        9.90000      879.25000        9.90000
    5   71   37      600.70001       15.00000      586.29999       15.00000
    5   71   39      850.29999       11.10000      871.70001       11.10000
    5   71   41      137.40001       40.50000      137.80000       40.50000
    5   71   43      549.00000       16.60000      567.59998       16.60000
    5   71   45      679.50000       13.90000      690.50000       13.90000
    5   71   47      638.79999       16.60000      648.79999       16.60000
    5   71   49      863.75000       12.30000      859.84998       12.30000
    5   71   51      671.79999       15.30000      676.39996       15.30000
    5   71   53      468.85001       21.20000      486.55002       21.20000
    5   71   55      614.34998       16.50000      627.65002       16.50000
    5   73    5     1534.90002        9.10000     1534.90002        9.10000
    5   73    7      425.30002       19.50000      416.10001       19.50000
    5   73    9     2083.19995        6.00000     2075.80005        6.00000
    5   73   11      403.79999       21.10000      377.00000       21.10000
    5   73   13     1405.09998        6.90000     1423.70007        6.90000
    5   73   15     1355.19995        7.20000     1358.19995        7.20000
    5   73   17     1701.70007        6.30000     1710.09998        6.30000
    5   73   19     1036.84998        8.80000     1036.95007        8.80000
    5   73   21      361.65002       23.60000      354.75000       23.60000
    5   73   23      527.20001       16.20000      543.20001       16.20000
    5   73   25      480.89999       17.80000      494.30002       17.80000
    5   73   27      278.20001       30.50000      284.79999       30.50000
    5   73   29     1190.59998        8.00000     1202.20007        8.00000
    5   73   31     1085.00000        8.60000     1096.39990        8.60000
    5   73   33      493.35001       17.50000      481.64999       17.50000
    5   73   35      624.70001       14.20000      606.10004       14.20000
    5   73   37      234.70000       39.80000      239.90001       39.80000
    5   73   39     1162.00000        8.80000     1183.00000        8.80000
    5   73   41      584.55005       16.50000      561.25000       16.50000
    5   73   43      826.90002       11.70000      837.90002       11.70000
    5   73   45      549.90002       18.20000      539.50000       18.20000
    5   73   47      541.00000       18.70000      565.00000       18.70000
    5   73   49      595.45001       17.60000      590.95001       17.60000
    5   73   51      216.60001       42.70000      184.60001       42.70000
    5   73   53      171.45001       43.20000      201.75000       43.20000
    5   75    5     1322.00000       10.20000     1322.00000       10.20000
    5   75    7      626.35004       13.80000      649.04999       13.80000
    5   75    9     1421.90002        7.00000     1421.90002        7.00000
    5   75   11      216.14999       38.80000      216.64999       38.80000
    5   75   13      675.84998       13.10000      670.75000       13.10000
    5   75   15      920.65002       10.00000      915.15002       10.00000
    5   75   17     1175.19995        8.10000     1188.00000        8.10000
    5   75   19     1498.20007        7.00000     1508.59998        7.00000
    5   75   21      177.80000       41.30000      187.40001       41.30000
    5   75   23     1456.34998        7.20000     1444.84998        7.20000
    5   75   25      799.14996       11.50000      790.45001       11.50000
    5   75   27      267.50000       34.90000      263.29999       34.90000
    5   75   29      537.14996       16.70000      559.45001       16.70000
    5   75   31      509.49997       17.30000      514.69995       17.30000
    5   75   33     1013.90002        9.20000     1023.90002        9.20000
    5   75   35      698.10004       12.90000      694.70001       12.90000
    5   75   37      224.20001       42.50000      219.00000       42.50000
    5   75   39      388.75000       24.70000      389.65002       24.70000
    5   75   41      799.64996       12.50000      810.54999       12.50000
    5   75   43      366.45001       25.80000      366.75000       25.80000
    5   75   45      440.85001       22.70000      433.35001       22.70000
    5   75   47      370.14999       31.40000      323.64999       31.40000
    5   75   49      283.79999       37.00000      272.20001       37.00000
    5   75   51      748.50000       14.00000      739.90002       14.00000
    5   77    5      832.29999       15.70000      832.29999       15.70000
    5   77    7     1335.59998        7.60000     1308.79993        7.60000
    5   77    9     1377.50000        7.30000     1398.50000        7.30000
    5   77   11      914.20001       10.20000      904.20001       10.20000
    5   77   13      703.29999       13.30000      697.29999       13.30000
    5   77   15     1341.95007        7.60000     1330.65002        7.60000
    5   77   17      501.60001       18.70000      470.19998       18.70000
    5   77   19     1480.65002        7.30000     1466.95007        7.30000
    5   77   21      500.89999       18.30000      497.30002       18.30000
    5   77   23      878.69995       11.00000      859.50000       11.00000
    5   77   25     1492.75000        7.30000     1478.44995        7.30000
    5   77   27      886.15002       11.00000      878.25000       11.00000
    5   77   29     1004.79999        9.80000     1011.39996        9.80000
    5   77   31      586.64996       15.50000      598.54999       15.50000
    5   77   33      301.39999       31.70000      282.19998       31.70000
    5   77   35      767.04999       12.70000      753.14996       12.70000
    5   77   37      251.39999       40.40000      220.60001       40.40000
    5   77   39      534.00000       18.30000      538.19995       18.30000
    5   77   41      403.35001       24.10000      416.85001       24.10000
    5   77   43      595.85004       17.20000      571.95001       17.20000
    5   77   45      924.84998       12.50000      899.34998       12.50000
    5   77   47      223.05000       43.10000      234.95000       43.10000
    5   79    5      732.50000       17.90000      732.50000       17.90000
    5   79    7      713.50000       12.90000      715.30005       12.90000
    5   79    9     1422.25000        7.40000     1426.14990        7.40000
    5   79   11      699.50000       13.60000      697.09998       13.60000
    5   79   13     1564.00000        7.10000     1571.00000        7.10000
    5   79   15     1133.50000        8.90000     1136.30005        8.90000
    5   79   17     1363.84998        8.00000     1369.54993        8.00000
    5   79   19      907.69995       10.90000      888.50000       10.90000
    5   79   21      512.34998       18.50000      514.25000       18.50000
    5   79   23      527.00000       17.80000      527.19995       17.80000
    5   79   25      524.94995       18.40000      509.24997       18.40000
    5   79   27     1818.54993        6.80000     1836.65002        6.80000
    5   79   29      773.90002       12.50000      780.50000       12.50000
    5   79   31     1205.34998        8.60000     1196.65002        8.60000
    5   79   33      595.65002       15.90000      591.15002       15.90000
    5   79   35      505.80002       20.30000      502.39999       20.30000
    5   79   37      222.90001       41.70000      241.30000       41.70000
    5   79   39      383.50000       25.80000      389.70001       25.80000
    5   79   41      785.75000       13.30000      787.05005       13.30000
    5   79   43      252.59999       40.00000      241.20000       40.00000
    5   79   45      308.25000       39.40000      262.34998       39.40000
    5   81    5     1378.40002       11.30000     1378.40002       11.30000
    5   81    7      151.10001       40.90000      135.89999       40.90000
    5   81    9      592.45001       16.30000      571.54999       16.30000
    5   81   11      876.59998       11.70000      860.59998       11.70000
    5   81   13      468.39999       20.80000      452.39999       20.80000
    5   81   15      530.04999       17.80000      556.35004       17.80000
    5   81   17      741.64996       13.20000      765.95001       13.20000
    5   81   19      390.85001       24.90000      381.35001       24.90000
    5   81   21      897.95001       11.20000      912.85004       11.20000
    5   81   23      421.55002       23.20000      406.64999       23.20000
    5   81   25      215.55000       43.00000      200.65001       43.00000
    5   81   27     1164.59998        9.10000     1158.40002        9.10000
    5   81   29      445.64999       22.20000      433.14999       22.20000
    5   81   31      201.20000       43.10000      208.59999       43.10000
    5   81   33      875.35004       11.50000      884.45001       11.50000
    5   81   35      300.35001       33.70000      308.05002       33.70000
    5   81   37      508.00000       20.50000      498.79999       20.50000
    5   81   39      245.34999       40.50000      260.44998       40.50000
    5   81   41      442.75000       22.80000      441.45001       22.80000
    5   83    5      235.89999       60.70000      235.89999       60.70000
    5   83    7      401.10001       23.90000      398.89999       23.90000
    5   83    9     1210.75000        8.80000     1204.44995        8.80000
    5   83   11     1005.39996       10.30000     1008.79999       10.30000
    5   83   13     1306.40002        8.40000     1305.79993        8.40000
    5   83   15     1373.50000        8.10000     1375.69995        8.10000
    5   83   17     1245.00000        8.70000     1244.60010        8.70000
    5   83   19      799.60004       12.60000      798.20001       12.60000
    5   83   21      852.84998       12.10000      846.75000       12.10000
    5   83   23      656.54999       15.30000      666.04999       15.30000
    5   83   25      584.34998       17.20000      604.65002       17.20000
    5   83   27      304.30002       32.80000      302.89999       32.80000
    5   83   29     1588.60010        7.50000     1594.00000        7.50000
    5   83   31      400.50000       24.40000      393.90002       24.40000
    5   83   33      363.20001       27.70000      348.00000       27.70000
    5   83   35      176.10001       43.10000      207.50000       43.10000
    5   83   37      455.25000       23.30000      431.15002       23.30000
    5   85    5      893.00000       16.10000      893.00000       16.10000
    5   85    7      761.60004       13.30000      769.79999       13.30000
    5   85    9      979.25000       10.90000      953.75000       10.90000
    5   85   11      338.54999       28.70000      363.45001       28.70000
    5   85   13      758.45001       13.60000      754.14996       13.60000
    5   85   15      297.59998       34.30000      290.00000       34.30000
    5   85   17      968.45001       11.00000      961.54999       11.00000
    5   85   19      507.85001       19.50000      514.34998       19.50000
    5   85   21      410.14999       25.60000      386.44998       25.60000
    5   85   23      683.25000       15.40000      680.34998       15.40000
    5   85   25      424.19998       23.90000      426.39999       23.90000
    5   85   27      231.09999       42.10000      194.70000       42.10000
    5   85   29      125.95000       39.00000      121.05000       39.00000
    5   85   31      336.20001       29.80000      322.00000       29.80000
    5   87    5      465.79999       31.20000      465.79999       31.20000
    5   87    7      711.20001       14.30000      717.39996       14.30000
    5   87    9      787.40002       13.30000      792.40002       13.30000
    5   87   11      157.29999       43.80000      163.50000       43.80000
    5   87   13      645.40002       15.70000      649.40002       15.70000
    5   87   15     1048.44995       10.40000     1033.75000       10.40000
    5   87   17      828.55005       12.70000      830.25000       12.70000
    5   87   19      669.75000       15.80000      661.05005       15.80000
    5   87   21      305.00000       36.80000      271.79999       36.80000
    5   87   23      370.14999       27.10000      393.85001       27.10000
    5   87   25      260.25000       39.30000      273.54999       39.30000
    5   89    5      766.29999       19.50000      766.29999       19.50000
    5   89    7      278.30002       39.40000      236.90001       39.40000
    5   89    9      584.14996       17.60000      581.45001       17.60000
    5   89   11     1104.84998       10.20000     1105.15002       10.20000
    5   89   13      453.44998       23.10000      429.14999       23.10000
    5   89   15      773.20001       13.70000      782.39996       13.70000
    5   89   17      284.39999       38.80000      252.80000       38.80000
    6    6    6     4065.10010       33.20000     4065.10010       33.20000
    6    8    6     3200.80005       11.10000     3200.80005       11.10000
    6    8    8     7353.89990       26.30000     7353.89990       26.30000
    6   10    6      758.90002        3.60000      758.90002        3.60000
    6   10    8     6568.54980       16.10000     6586.45020       16.10000
    6   10   10      566.50000        4.80000      566.50000        4.80000
    6   12    6      622.59998        3.80000      622.59998        3.80000
    6   12    8     6723.20020       15.90000     6902.00000       15.90000
    6   12   10     6531.35010       15.50000     6463.44971       15.50000
    6   12   12     8473.79980       28.10000     8473.79980       28.10000
    6   14    6      714.29999        4.00000      714.29999        4.00000
    6   14    8     1310.50000        3.10000     1333.89990        3.10000
    6   14   10     7504.80029       16.20000     7414.39990       16.20000
    6   14   12     2640.40015        5.70000     2497.80005        5.70000
    6   14   14     5627.70020       16.70000     5627.70020       16.70000
    6   16    6       72.60000       24.70000       72.60000       24.70000
    6   16    8      872.40002        2.80000      848.59998        2.80000
    6   16   10     4038.44995        8.40000     4085.55005        8.40000
    6   16   12     3592.84985        7.20000     3541.94995        7.20000
    6   16   14     4694.69971        9.80000     4697.89990        9.80000
    6   16   16     5361.10010       15.30000     5361.10010       15.30000
    6   18    6     2764.89990        8.30000     2764.89990        8.30000
    6   18    8     2791.84985        5.80000     2890.94995        5.80000
    6   18   10     1501.10010        3.30000     1495.50000        3.30000
    6   18   12     2056.19995        4.20000     2008.59998        4.20000
    6   18   14     4147.25000        8.20000     4004.75000        8.20000
    6   18   16     3611.19995        7.00000     3613.40015        7.00000
    6   18   18     3559.60010        9.90000     3559.60010        9.90000
    6   20    6     3376.60010       10.00000     3376.60010       10.00000
    6   20    8     3167.80005        6.40000     3164.59985        6.40000
    6   20   10     3626.35010        7.20000     3532.25000        7.20000
    6   20   12     3512.55005        6.90000     3501.44995        6.90000
    6   20   14     1729.29993        3.70000     1810.09998        3.70000
    6   20   16     2547.00000        4.90000     2569.39990        4.90000
    6   20   18     3138.25000        6.20000     3156.75000        6.20000
    6   20   20     1175.00000        5.00000     1175.00000        5.00000
    6   22    6     1335.50000        4.50000     1335.50000        4.50000
    6   22    8     1455.34998        3.40000     1507.45007        3.40000
    6   22   10     2324.04980        4.70000     2364.75000        4.70000
    6   22   12     2887.09985        5.70000     2938.69995        5.70000
    6   22   14     4104.89990        7.90000     4130.89990        7.90000
    6   22   16     1490.45007        3.40000     1480.15002        3.40000
    6   22   18     3598.25000        6.70000     3672.35010        6.70000
    6   22   20     1464.00000        3.60000     1534.80005        3.60000
    6   22   22       38.80000       20.20000       38.80000       20.20000
    6   24    6     2369.89990        6.60000     2369.89990        6.60000
    6   24    8     1639.94995        3.80000     1782.44995        3.80000
    6   24   10     3978.04980        7.80000     3831.75000        7.80000
    6   24   12     1430.70007        3.40000     1362.90002        3.40000
    6   24   14      322.34998        8.60000      350.25000        8.60000
    6   24   16     1692.60010        3.70000     1712.00000        3.70000
    6   24   18     5869.14990       10.80000     5831.64990       10.80000
    6   24   20     2315.14990        4.70000     2362.25000        4.70000
    6   24   22     4196.39990        7.60000     4075.39990        7.60000
    6   24   24     2816.30005        7.50000     2816.30005        7.50000
    6   26    6     1848.19995        5.40000     1848.19995        5.40000
    6   26    8      851.09998        4.00000      844.50000        4.00000
    6   26   10      510.89999        6.00000      560.09998        6.00000
    6   26   12     2719.80005        5.10000     2658.40015        5.10000
    6   26   14     1272.54993        3.50000     1201.65002        3.50000
    6   26   16      507.60001        7.10000      435.80002        7.10000
    6   26   18     1884.09998        3.90000     1839.70007        3.90000
    6   26   20     4845.25000        9.00000     4849.75000        9.00000
    6   26   22     2521.75000        4.80000     2457.64990        4.80000
    6   26   24     1400.15002        3.90000     1399.84998        3.90000
    6   26   26     6431.60010       16.30000     6431.60010       16.30000
    6   28    6     2036.69995        5.90000     2036.69995        5.90000
    6   28    8      865.94995        4.30000      929.25000        4.30000
    6   28   10      785.25000        4.60000      821.75000        4.60000
    6   28   12     1940.75000        3.90000     1989.05005        3.90000
    6   28   14     2749.34985        5.10000     2594.05005        5.10000
    6   28   16     3424.14990        6.30000     3397.25000        6.30000
    6   28   18     2431.59985        4.60000     2442.19995        4.60000
    6   28   20     1732.19995        3.90000     1634.00000        3.90000
    6   28   22     1589.09998        3.90000     1588.70007        3.90000
    6   28   24     2379.64990        4.70000     2415.75000        4.70000
    6   28   26     2292.64990        4.60000     2374.35010        4.60000
    6   28   28     5790.29980       14.80000     5790.29980       14.80000
    6   30    6      782.09998        6.90000      782.09998        6.90000
    6   30    8     1809.20007        3.90000     1904.59998        3.90000
    6   30   10     2015.75000        4.10000     2077.64990        4.10000
    6   30   12     1513.70007        3.80000     1395.09998        3.80000
    6   30   14     4595.44971        8.30000     4501.35010        8.30000
    6   30   16     2773.20020        5.30000     2683.00000        5.30000
    6   30   18     3379.40015        6.30000     3385.19995        6.30000
    6   30   20     3830.39990        7.00000     3758.60010        7.00000
    6   30   22     3543.00000        6.50000     3454.39990        6.50000
    6   30   24      770.09998        5.60000      759.50000        5.60000
    6   30   26     6799.10010       12.30000     6769.69971       12.30000
    6   30   28     3047.85010        5.90000     3156.75000        5.90000
    6   30   30     1733.09998        6.20000     1733.09998        6.20000
    6   32    6      240.60001       22.40000      240.60001       22.40000
    6   32    8     1335.50000        3.80000     1330.50000        3.80000
    6   32   10      730.04999        5.50000      879.35004        5.50000
    6   32   12     1322.84998        3.90000     1326.95007        3.90000
    6   32   14     1727.59998        3.90000     1689.40002        3.90000
    6   32   16     2859.44995        5.50000     2923.34985        5.50000
    6   32   18     3889.80005        7.20000     3899.19995        7.20000
    6   32   20     5796.45020       10.40000     5698.54980       10.40000
    6   32   22     2200.30005        4.50000     2203.30005        4.50000
    6   32   24     2066.30005        4.50000     1993.50000        4.50000
    6   32   26     3483.29980        6.40000     3466.50000        6.40000
    6   32   28     5508.19971       10.00000     5381.39990       10.00000
    6   32   30     2947.69995        5.60000     2945.30005        5.60000
    6   32   32       82.30000       37.70000       82.30000       37.70000
    6   34    6     1894.90002        5.90000     1894.90002        5.90000
    6   34    8      948.15002        4.80000      948.84998        4.80000
    6   34   10     4051.54980        7.40000     4074.25000        7.40000
    6   34   12     5266.60010        9.60000     5205.19971        9.60000
    6   34   14     2514.44995        4.80000     2431.55005        4.80000
    6   34   16     1508.10010        4.10000     1432.50000        4.10000
    6   34   18      611.84998        7.00000      722.15002        7.00000
    6   34   20     2580.39990        4.90000     2506.60010        4.90000
    6   34   22     2475.05005        4.80000     2495.94995        4.80000
    6   34   24     3088.10010        5.80000     3071.89990        5.80000
    6   34   26     1690.44995        4.30000     1743.75000        4.30000
    6   34   28     1776.40002        4.40000     1767.40002        4.40000
    6   34   30     4016.00000        7.50000     4030.60010        7.50000
    6   34   32     3582.29980        7.00000     3667.50000        7.00000
    6   34   34     1235.09998        7.80000     1235.09998        7.80000
    6   36    6      624.20001       10.00000      624.20001       10.00000
    6   36    8     2557.50000        4.90000     2564.29980        4.90000
    6   36   10     1556.55005        4.10000     1482.44995        4.10000
    6   36   12     1342.35010        4.20000     1323.25000        4.20000
    6   36   14     1124.40002        4.70000     1084.20007        4.70000
    6   36   16     3817.00000        7.00000     3843.79980        7.00000
    6   36   18     1195.34998        4.80000     1120.84998        4.80000
    6   36   20     2518.55005        4.90000     2465.44995        4.90000
    6   36   22     4543.89990        8.20000     4495.10010        8.20000
    6   36   24     2570.90015        5.00000     2458.30005        5.00000
    6   36   26     3023.25000        5.80000     2992.14990        5.80000
    6   36   28     1504.20007        4.70000     1506.59998        4.70000
    6   36   30     4057.35010        7.70000     4018.25000        7.70000
    6   36   32     1645.50000        4.90000     1750.10010        4.90000
    6   36   34     4617.45020        9.20000     4585.54980        9.20000
    6   36   36     7765.89990       22.00000     7765.89990       22.00000
    6   38    6     3462.50000        8.90000     3462.50000        8.90000
    6   38    8     2008.59998        4.30000     2039.59998        4.30000
    6   38   10     4152.69971        7.40000     4182.89990        7.40000
    6   38   12     2408.65015        4.70000     2348.94995        4.70000
    6   38   14     3882.30005        7.00000     3863.69995        7.00000
    6   38   16     4366.44971        7.90000     4373.14990        7.90000
    6   38   18     2526.69995        4.90000     2430.30005        4.90000
    6   38   20     2206.39990        4.70000     2227.39990        4.70000
    6   38   22     1333.84998        4.80000     1297.15002        4.80000
    6   38   24     1535.79993        4.70000     1600.59998        4.70000
    6   38   26     3040.55005        6.00000     3030.84985        6.00000
    6   38   28     1780.65002        4.70000     1782.54993        4.70000
    6   38   30     1588.84998        5.10000     1559.95007        5.10000
    6   38   32     2824.70020        6.00000     2828.50000        6.00000
    6   38   34     2162.75000        5.20000     2184.04980        5.20000
    6   38   36     3511.00000        7.00000     3513.20020        7.00000
    6   38   38     2860.10010        8.60000     2860.10010        8.60000
    6   40    6     1707.59998        6.40000     1707.59998        6.40000
    6   40    8     3887.15015        7.20000     3963.44995        7.20000
    6   40   10     1414.90002        4.60000     1345.90002        4.60000
    6   40   12     1933.59998        4.40000     2048.19995        4.40000
    6   40   14     8186.25000       14.70000     8245.34961       14.70000
    6   40   16     5328.60010        9.80000     5347.19971        9.80000
    6   40   18     4263.69971        8.10000     4311.89990        8.10000
    6   40   20     9019.54980       16.90000     8965.04980       16.90000
    6   40   22     2780.50000        5.60000     2802.10010        5.60000
    6   40   24     4916.50000        9.20000     4933.50000        9.20000
    6   40   26     2613.80005        5.50000     2648.59985        5.50000
    6   40   28     2803.30005        6.10000     2878.09985        6.10000
    6   40   30     3192.50000        6.60000     3116.70020        6.60000
    6   40   32      788.69995        9.50000      689.50000        9.50000
    6   40   34     3506.60010        7.00000     3495.39990        7.00000
    6   40   36     3233.30005        6.50000     3192.09985        6.50000
    6   40   38     3489.89990        7.10000     3467.10010        7.10000
    6   40   40     1313.40002        8.70000     1313.40002        8.70000
    6   42    6     3734.60010        9.70000     3734.60010        9.70000
    6   42    8     4161.60010        7.70000     4124.19971        7.70000
    6   42   10     1845.00000        4.50000     1849.39990        4.50000
    6   42   12     2802.75000        5.40000     2863.85010        5.40000
    6   42   14     6010.39990       10.80000     5996.19971       10.80000
    6   42   16      579.65002        9.60000      601.15002        9.60000
    6   42   18     5930.39990       11.20000     5955.19971       11.20000
    6   42   20     2138.65015        5.20000     2150.55005        5.20000
    6   42   22     3193.45020        6.20000     3165.75000        6.20000
    6   42   24     1644.25000        5.10000     1569.35010        5.10000
    6   42   26      838.65002        8.20000      774.34998        8.20000
    6   42   28     3619.50000        7.20000     3611.70020        7.20000
    6   42   30      715.65002        9.80000      664.15002        9.80000
    6   42   32     2576.80005        5.50000     2588.40015        5.50000
    6   42   34     2395.50000        5.60000     2424.50000        5.60000
    6   42   36     2843.10010        6.00000     2840.89990        6.00000
    6   42   38      125.40000       35.70000      128.39999       35.70000
    6   42   40      984.15002        7.50000     1020.84998        7.50000
    6   42   42      841.50000       12.40000      841.50000       12.40000
    6   44    6     1797.90002        6.70000     1797.90002        6.70000
    6   44    8     3184.94995        6.00000     3184.84985        6.00000
    6   44   10     1153.59998        5.70000     1154.40002        5.70000
    6   44   12     2556.50000        5.10000     2534.50000        5.10000
    6   44   14     3503.50000        6.60000     3508.10010        6.60000
    6   44   16     1604.75000        5.00000     1598.85010        5.00000
    6   44   18     3545.09985        7.00000     3544.69995        7.00000
    6   44   20     3810.64990        7.60000     3786.14990        7.60000
    6   44   22     3550.09985        7.10000     3552.30005        7.10000
    6   44   24     3370.09985        6.90000     3435.69995        6.90000
    6   44   26     1993.59998        5.20000     1989.20007        5.20000
    6   44   28     1616.09998        5.50000     1634.29993        5.50000
    6   44   30     1506.54993        5.50000     1515.84998        5.50000
    6   44   32      977.50000        7.80000      908.90002        7.80000
    6   44   34     1898.75000        5.50000     1903.05005        5.50000
    6   44   36     3842.14990        7.90000     3802.25000        7.90000
    6   44   38     1309.40002        6.20000     1286.20007        6.20000
    6   44   40     1355.95007        6.00000     1336.84998        6.00000
    6   44   42     1488.65002        5.60000     1499.95007        5.60000
    6   44   44      646.20001       14.60000      646.20001       14.60000
    6   46    6      137.70000       44.40000      137.70000       44.40000
    6   46    8     2626.90015        5.20000     2594.69995        5.20000
    6   46   10     1965.05005        4.90000     1984.55005        4.90000
    6   46   12     3211.55005        6.30000     3259.65015        6.30000
    6   46   14     1378.15002        5.60000     1387.65002        5.60000
    6   46   16     2391.75000        5.30000     2403.25000        5.30000
    6   46   18     2016.14990        5.30000     2114.64990        5.30000
    6   46   20      881.65002        8.00000      900.34998        8.00000
    6   46   22     2908.55005        6.00000     2908.65015        6.00000
    6   46   24     6115.94971       12.30000     6135.85010       12.30000
    6   46   26     2051.39990        5.30000     2074.60010        5.30000
    6   46   28     2791.39990        5.90000     2796.39990        5.90000
    6   46   30     1113.75000        6.80000     1117.64990        6.80000
    6   46   32     4003.64990        8.10000     3973.35010        8.10000
    6   46   34     1280.90002        6.40000     1277.09998        6.40000
    6   46   36     1003.04999        7.40000     1024.15002        7.40000
    6   46   38      763.35004        9.30000      742.45001        9.30000
    6   46   40     2151.15015        5.40000     2137.05005        5.40000
    6   46   42     1670.44995        5.40000     1652.94995        5.40000
    6   46   44     1756.75000        5.50000     1752.44995        5.50000
    6   46   46      166.80000       51.30000      166.80000       51.30000
    6   48    6     1546.09998        7.50000     1546.09998        7.50000
    6   48    8     3704.25000        7.20000     3750.75000        7.20000
    6   48   10     2226.94995        5.10000     2223.65015        5.10000
    6   48   12     4989.00000        9.60000     4973.20020        9.60000
    6   48   14      491.04999       14.10000      494.54999       14.10000
    6   48   16     2107.05005        5.30000     2148.94995        5.30000
    6   48   18     2598.54980        5.70000     2574.25000        5.70000
    6   48   20      944.25000        7.90000      976.55005        7.90000
    6   48   22     2567.25000        5.70000     2537.35010        5.70000
    6   48   24     2903.94995        6.20000     2897.05005        6.20000
    6   48   26     2968.09985        6.30000     2940.69995        6.30000
    6   48   28     3483.14990        7.30000     3483.64990        7.30000
    6   48   30     1017.35004        7.40000     1025.05005        7.40000
    6   48   32      779.75000        9.30000      797.84998        9.30000
    6   48   34     2082.19995        5.40000     2047.80005        5.40000
    6   48   36     1247.34998        6.40000     1246.45007        6.40000
    6   48   38     1073.09998        7.20000     1049.09998        7.20000
    6   48   40     3349.80005        7.60000     3347.80005        7.60000
    6   48   42     1086.34998        7.20000     1083.84998        7.20000
    6   48   44      126.90000       31.50000       96.30000       31.50000
    6   48   46     2015.44995        6.50000     2034.75000        6.50000
    6   48   48     2181.80005        8.50000     2181.80005        8.50000
    6   50    6     6043.89990       15.80000     6043.89990       15.80000
    6   50    8     4911.70020        9.30000     4863.50000        9.30000
    6   50   10      752.40002       10.00000      696.59998       10.00000
    6   50   12     1850.15002        5.30000     1848.65002        5.30000
    6   50   14     1900.65002        5.30000     1857.95007        5.30000
    6   50   16      548.80005       14.00000      522.00000       14.00000
    6   50   18     2068.84985        5.40000     2081.94995        5.40000
    6   50   20      693.50000       10.80000      738.50000       10.80000
    6   50   22     1054.15002        7.50000     1092.84998        7.50000
    6   50   24     2148.89990        5.50000     2197.10010        5.50000
    6   50   26     4097.70020        8.50000     4148.70020        8.50000
    6   50   28     2453.14990        5.70000     2472.85010        5.70000
    6   50   30      687.89996       10.60000      680.29999       10.60000
    6   50   32     2036.15002        5.40000     2007.45007        5.40000
    6   50   34     2014.19995        5.40000     1988.00000        5.40000
    6   50   36     1255.84998        6.40000     1278.95007        6.40000
    6   50   38     1594.35010        5.60000     1595.25000        5.60000
    6   50   40     1089.54993        6.90000     1098.65002        6.90000
    6   50   42     2099.64990        5.80000     2100.35010        5.80000
    6   50   44     2213.50000        6.40000     2219.10010        6.40000
    6   50   46     1469.25000        7.70000     1454.75000        7.70000
    6   50   48      736.54999       14.20000      728.45001       14.20000
    6   50   50      596.29999       19.80000      596.29999       19.80000
    6   52    6      911.40002       12.20000      911.40002       12.20000
    6   52    8      844.70001        8.90000      895.70001        8.90000
    6   52   10     2155.94995        5.40000     2128.84985        5.40000
    6   52   12     2420.00000        5.50000     2446.00000        5.50000
    6   52   14     1229.95007        6.70000     1240.65002        6.70000
    6   52   16     2037.00000        5.40000     2051.60010        5.40000
    6   52   18     2078.75000        5.50000     2124.04980        5.50000
    6   52   20      914.30005        8.70000      906.50000        8.70000
    6   52   22     1693.65002        5.80000     1666.54993        5.80000
    6   52   24     2718.90015        6.10000     2703.30005        6.10000
    6   52   26     2157.80005        5.60000     2153.19995        5.60000
    6   52   28     1761.25000        5.60000     1788.94995        5.60000
    6   52   30     1369.30005        6.30000     1348.69995        6.30000
    6   52   32      476.45001       15.30000      452.54999       15.30000
    6   52   34      831.40002        8.70000      842.00000        8.70000
    6   52   36     2180.09985        5.60000     2162.69995        5.60000
    6   52   38     1579.80005        5.60000     1618.80005        5.60000
    6   52   40     1882.94995        5.60000     1917.44995        5.60000
    6   52   42     1837.84998        6.10000     1875.95007        6.10000
    6   52   44      600.14996       14.20000      589.04999       14.20000
    6   52   46     1911.04993        6.00000     1897.15002        6.00000
    6   52   48      929.29999       10.00000      930.89996       10.00000
    6   52   50     1110.15002        8.10000     1130.45007        8.10000
    6   52   52      339.10001       41.40000      339.10001       41.40000
    6   54    6     3650.00000       10.30000     3650.00000       10.30000
    6   54    8     1960.64990        5.60000     1956.75000        5.60000
    6   54   10     3467.80005        6.90000     3450.40015        6.90000
    6   54   12      722.54999       10.60000      731.85004       10.60000
    6   54   14      916.20001        8.80000      895.79999        8.80000
    6   54   16     2031.25000        5.60000     2034.35010        5.60000
    6   54   18     2280.30005        5.60000     2305.30005        5.60000
    6   54   20     1090.00000        8.10000      996.80005        8.10000
    6   54   22     1196.04993        7.00000     1168.34998        7.00000
    6   54   24      974.65002        8.40000      958.75000        8.40000
    6   54   26     3225.19995        7.10000     3230.59985        7.10000
    6   54   28      102.30000       30.20000       82.70000       30.20000
    6   54   30     1036.79993        7.70000     1052.40002        7.70000
    6   54   32     2900.20020        6.70000     2952.00000        6.70000
    6   54   34      998.54999        7.60000      994.64996        7.60000
    6   54   36     1092.09998        7.00000     1136.09998        7.00000
    6   54   38     2264.05005        5.90000     2297.94995        5.90000
    6   54   40     2311.19995        6.10000     2349.59985        6.10000
    6   54   42     1041.90002        8.70000     1048.70007        8.70000
    6   54   44     1806.94995        5.90000     1806.25000        5.90000
    6   54   46     1550.19995        6.40000     1564.80005        6.40000
    6   54   48      615.40002       13.90000      610.00000       13.90000
    6   54   50     1488.75000        6.80000     1534.44995        6.80000
    6   54   52      900.50000       10.00000      898.30005       10.00000
    6   54   54      168.30000       54.20000      168.30000       54.20000
    6   56    6       82.10000       40.30000       82.10000       40.30000
    6   56    8     1035.44995        7.90000     1094.55005        7.90000
    6   56   10      969.70001        8.30000      987.10004        8.30000
    6   56   12      794.35004       10.10000      794.04999       10.10000
    6   56   14     1837.44995        5.60000     1830.94995        5.60000
    6   56   16     1811.95007        5.70000     1793.84998        5.70000
    6   56   18     1251.94995        7.10000     1220.05005        7.10000
    6   56   20     1465.90002        6.30000     1452.29993        6.30000
    6   56   22     1692.55005        5.80000     1724.44995        5.80000
    6   56   24     2333.94995        5.80000     2302.65015        5.80000
    6   56   26     1437.44995        6.10000     1461.55005        6.10000
    6   56   28     2206.79980        5.70000     2191.00000        5.70000
    6   56   30      815.95001        9.10000      835.64996        9.10000
    6   56   32     2184.89990        5.80000     2185.10010        5.80000
    6   56   34      457.95001       15.20000      493.04999       15.20000
    6   56   36      622.50000       11.70000      610.90002       11.70000
    6   56   38      755.34998       10.40000      741.65002       10.40000
    6   56   40     1995.55005        6.00000     2004.44995        6.00000
    6   56   42      190.70000       38.90000      184.70000       38.90000
    6   56   44      471.75000       16.60000      443.04999       16.60000
    6   56   46     2251.55005        6.30000     2233.05005        6.30000
    6   56   48      841.20001       10.40000      852.20001       10.40000
    6   56   50      153.80000       40.20000      143.59999       40.20000
    6   56   52      892.09998       10.40000      881.50000       10.40000
    6   56   54      194.80000       40.90000      205.59999       40.90000
    6   56   56      686.79999       19.50000      686.79999       19.50000
    6   58    8     1052.09998        8.00000     1034.90002        8.00000
    6   58   10     2997.05005        6.60000     2995.55005        6.60000
    6   58   12     3248.30005        7.10000     3249.90015        7.10000
    6   58   14     1595.05005        6.00000     1560.55005        6.00000
    6   58   16      594.25000       13.50000      562.75000       13.50000
    6   58   18     1206.59998        7.10000     1167.20007        7.10000
    6   58   20      481.30002       16.70000      449.89999       16.70000
    6   58   22      433.94998       17.00000      437.85001       17.00000
    6   58   24     1926.90002        5.60000     1965.70007        5.60000
    6   58   26     1010.20001        7.90000     1031.19995        7.90000
    6   58   28     1947.25000        5.60000     1957.94995        5.60000
    6   58   30      955.50000        8.20000      927.09998        8.20000
    6   58   32     1434.55005        6.10000     1410.25000        6.10000
    6   58   34     2093.14990        5.70000     2055.64990        5.70000
    6   58   36     2358.34985        5.80000     2309.05005        5.80000
    6   58   38     1834.54993        5.90000     1830.84998        5.90000
    6   58   40     1430.55005        7.20000     1406.25000        7.20000
    6   58   42      944.95001        8.70000      951.04999        8.70000
    6   58   44      736.85004       10.90000      719.95001       10.90000
    6   58   46      825.45001       10.50000      852.95001       10.50000
    6   58   48      530.95001       16.10000      539.04999       16.10000
    6   58   50     1181.15002        8.30000     1167.65002        8.30000
    6   58   52      983.50000        9.60000     1001.30005        9.60000
    6   58   54     1306.15002        8.00000     1334.65002        8.00000
    6   58   56      588.45001       16.60000      578.14996       16.60000
    6   58   58       88.40000       43.80000       88.40000       43.80000
    6   60    6      930.79999       12.30000      930.79999       12.30000
    6   60    8     1053.25000        7.90000     1037.35010        7.90000
    6   60   10     1291.69995        6.80000     1281.30005        6.80000
    6   60   12      369.54999       20.40000      408.04999       20.40000
    6   60   14     1349.44995        6.60000     1313.75000        6.60000
    6   60   16     1541.05005        6.10000     1514.55005        6.10000
    6   60   18     1835.09998        5.80000     1843.90002        5.80000
    6   60   20     2732.35010        6.40000     2683.85010        6.40000
    6   60   22     1083.20007        7.50000     1092.59998        7.50000
    6   60   24     1264.15002        7.00000     1211.84998        7.00000
    6   60   26     1785.50000        5.80000     1803.69995        5.80000
    6   60   28     1482.90002        6.20000     1463.70007        6.20000
    6   60   30     1752.29993        5.70000     1716.09998        5.70000
    6   60   32     1260.09998        6.60000     1267.90002        6.60000
    6   60   34      895.50000        8.50000      880.30005        8.50000
    6   60   36     1024.50000        7.80000     1018.30005        7.80000
    6   60   38      836.75000        9.50000      856.65002        9.50000
    6   60   40     1024.45007        8.80000     1027.15002        8.80000
    6   60   42      514.25000       15.50000      500.15002       15.50000
    6   60   44      339.80002       23.60000      323.39999       23.60000
    6   60   46     1225.44995        8.30000     1187.94995        8.30000
    6   60   48      301.70001       28.60000      323.70001       28.60000
    6   60   50     1616.25000        7.10000     1607.94995        7.10000
    6   60   52      948.75000       10.50000      932.05005       10.50000
    6   60   54      572.45001       17.10000      562.14996       17.10000
    6   60   56      125.30000       39.10000      125.10000       39.10000
    6   60   58      505.75000       20.00000      502.65002       20.00000
    6   60   60      497.29999       29.70000      497.29999       29.70000
    6   62    6      776.79999       14.60000      776.79999       14.60000
    6   62    8     1196.05005        7.10000     1208.55005        7.10000
    6   62   10     1354.55005        6.60000     1341.25000        6.60000
    6   62   12      813.04999        9.80000      809.14996        9.80000
    6   62   14      683.45001       11.30000      713.35004       11.30000
    6   62   16      980.65002        8.40000      959.75000        8.40000
    6   62   18      361.50000       20.40000      392.09998       20.40000
    6   62   20      132.45000       33.40000      101.15000       33.40000
    6   62   22      582.20001       13.50000      544.39996       13.50000
    6   62   24     2374.15015        5.90000     2331.05005        5.90000
    6   62   26     2044.55005        5.70000     2068.44995        5.70000
    6   62   28     3067.59985        7.00000     3020.80005        7.00000
    6   62   30      286.25000       25.60000      301.15002       25.60000
    6   62   32      650.84998       11.30000      675.34998       11.30000
    6   62   34      836.50000        8.90000      891.09998        8.90000
    6   62   36     1570.70007        6.10000     1617.09998        6.10000
    6   62   38     1012.20001        8.70000     1011.20001        8.70000
    6   62   40     1149.00000        7.80000     1156.00000        7.80000
    6   62   42      980.29999        8.90000      975.70001        8.90000
    6   62   44     1795.84998        6.10000     1780.15002        6.10000
    6   62   46      655.09998       14.90000      658.50000       14.90000
    6   62   48      534.84998       17.00000      528.75000       17.00000
    6   62   50      468.30002       20.80000      432.10001       20.80000
    6   62   52      620.95001       15.30000      624.85004       15.30000
    6   62   54      553.45001       17.50000      536.54999       17.50000
    6   62   56      445.00000       22.90000      421.40002       22.90000
    6   62   58      355.45001       31.90000      311.54999       31.90000
    6   62   60      554.00000       17.70000      561.00000       17.70000
    6   62   62      235.20000       61.80000      235.20000       61.80000
    6   64    6      542.20001       19.90000      542.20001       19.90000
    6   64    8     1611.45007        5.90000     1614.15002        5.90000
    6   64   10      655.70001       12.10000      631.70001       12.10000
    6   64   12     2186.25000        6.00000     2155.14990        6.00000
    6   64   14     1358.25000        6.60000     1353.75000        6.60000
    6   64   16     1655.89990        6.00000     1637.50000        6.00000
    6   64   18      901.35004        9.00000      870.45001        9.00000
    6   64   20      577.95001       13.90000      540.45001       13.90000
    6   64   22      759.00000       10.20000      752.59998       10.20000
    6   64   24      981.15002        8.50000      970.25000        8.50000
    6   64   26     2403.40015        5.90000     2378.80005        5.90000
    6   64   28     1041.70007        8.00000     1038.90002        8.00000
    6   64   30      464.39999       16.20000      462.60001       16.20000
    6   64   32      259.39999       28.30000      306.80002       28.30000
    6   64   34      309.79999       26.00000      278.20001       26.00000
    6   64   36      978.65002        8.50000      951.15002        8.50000
    6   64   38     1300.10010        7.70000     1306.50000        7.70000
    6   64   40      950.29999        9.10000      961.10004        9.10000
    6   64   42     1746.40002        6.30000     1734.79993        6.30000
    6   64   44      641.90002       12.90000      659.90002       12.90000
    6   64   46      531.54999       18.50000      531.04999       18.50000
    6   64   48      967.75000       10.00000      984.44995       10.00000
    6   64   50      299.60001       30.60000      311.19998       30.60000
    6   64   52      607.95001       15.80000      612.45001       15.80000
    6   64   54      686.04999       14.50000      681.35004       14.50000
    6   64   56      764.15002       13.50000      761.25000       13.50000
    6   64   58      632.69995       16.10000      639.50000       16.10000
    6   64   60      258.00000       39.00000      267.40002       39.00000
    6   64   62      129.55000       38.10000      113.05000       38.10000
    6   64   64      126.10000       55.60000      126.10000       55.60000
    6   66    6      908.90002       12.60000      908.90002       12.60000
    6   66    8      791.89996       10.20000      748.29999       10.20000
    6   66   10      787.19995       10.30000      756.00000       10.30000
    6   66   12      339.55002       24.70000      297.64999       24.70000
    6   66   14     1645.09998        6.10000     1635.09998        6.10000
    6   66   16      722.59998       11.00000      721.59998       11.00000
    6   66   18      845.70001        9.60000      838.70001        9.60000
    6   66   20      878.94995        9.30000      906.25000        9.30000
    6   66   22      476.14999       16.40000      466.64999       16.40000
    6   66   24     1629.80005        6.10000     1674.19995        6.10000
    6   66   26     2222.60010        5.80000     2217.39990        5.80000
    6   66   28     1050.90002        8.30000     1003.29999        8.30000
    6   66   30      559.85004       13.70000      583.95001       13.70000
    6   66   32      751.29999       10.60000      727.89996       10.60000
    6   66   34      579.39996       13.10000      591.79999       13.10000
    6   66   36     1573.70007        6.30000     1581.09998        6.30000
    6   66   38      892.90002       10.30000      917.09998       10.30000
    6   66   40     1227.50000        7.70000     1265.69995        7.70000
    6   66   42      676.95001       12.90000      687.64996       12.90000
    6   66   44      535.79999       16.40000      515.20001       16.40000
    6   66   46      662.55005       14.80000      659.25000       14.80000
    6   66   48      416.60001       22.30000      421.39999       22.30000
    6   66   50      589.34998       16.30000      603.65002       16.30000
    6   66   52      128.00000       38.50000      119.00000       38.50000
    6   66   54     1038.35010       10.10000     1028.25000       10.10000
    6   66   56      657.75000       15.90000      637.65002       15.90000
    6   66   58      543.00000       18.40000      557.80005       18.40000
    6   66   60      617.79999       16.20000      622.39996       16.20000
    6   66   62      144.64999       42.10000      145.35001       42.10000
    6   68    6      766.09998       14.60000      766.09998       14.60000
    6   68    8      861.60004        9.50000      846.79999        9.50000
    6   68   10      306.60001       26.10000      286.80002       26.10000
    6   68   12      785.09998       10.30000      778.09998       10.30000
    6   68   14     2029.94995        5.80000     2028.25000        5.80000
    6   68   16     1039.30005        8.30000     1004.70001        8.30000
    6   68   18      303.64999       24.80000      328.94998       24.80000
    6   68   20      157.65001       38.90000      170.95000       38.90000
    6   68   22     1457.95007        6.40000     1474.65002        6.40000
    6   68   24      999.04999        8.50000     1012.14996        8.50000
    6   68   26      638.64996       12.90000      626.95001       12.90000
    6   68   28     1034.70007        8.30000     1018.90002        8.30000
    6   68   30      495.15002       15.60000      526.25000       15.60000
    6   68   32      903.95001        9.20000      903.04999        9.20000
    6   68   34      721.40002       11.20000      715.59998       11.20000
    6   68   36     1100.25000        8.40000     1115.55005        8.40000
    6   68   38      466.60001       18.40000      472.19998       18.40000
    6   68   40      600.45001       14.50000      641.54999       14.50000
    6   68   42      311.85001       32.40000      274.14999       32.40000
    6   68   44      910.40002       10.50000      866.59998       10.50000
    6   68   46      498.00000       19.80000      520.59998       19.80000
    6   68   48     1296.40002        8.30000     1297.40002        8.30000
    6   68   50      319.25000       30.70000      316.54999       30.70000
    6   68   52     1099.75000        9.90000     1100.85010        9.90000
    6   68   54      399.69998       26.10000      377.89999       26.10000
    6   68   56      703.85004       14.80000      695.54999       14.80000
    6   68   58      535.94995       18.90000      545.25000       18.90000
    6   68   60      193.70000       40.40000      241.70000       40.40000
    6   70    6     1176.59998       10.50000     1176.59998       10.50000
    6   70    8     1274.64990        7.00000     1240.75000        7.00000
    6   70   10     1446.34998        6.60000     1400.45007        6.60000
    6   70   12      781.75000       10.40000      784.65002       10.40000
    6   70   14     1348.70007        6.90000     1360.90002        6.90000
    6   70   16      513.50000       16.10000      494.70001       16.10000
    6   70   18     2315.04980        5.90000     2323.75000        5.90000
    6   70   20      122.50000       37.30000      139.89999       37.30000
    6   70   22      141.89999       37.80000      172.50000       37.80000
    6   70   24      760.50000       11.00000      777.90002       11.00000
    6   70   26     1028.19995        8.40000     1058.80005        8.40000
    6   70   28      153.70000       38.00000      131.09999       38.00000
    6   70   30      752.95001       11.30000      737.64996       11.30000
    6   70   32     1448.75000        6.70000     1421.85010        6.70000
[truncated: 969,989 more chars]
