# Supplementary material for: Extending the novel |ρ|-based phasing algorithm to the solution of anomalous scattering substructures from SAD data of protein crystals
Source: Acta Crystallogr A Found Adv. 2022 Oct 10;78(Pt 6):473–81. doi: 10.1107/S2053273322008622 (PMC9624180; doi:10.1107/S2053273322008622)
Supplement: Supplementary file 1 [file a-78-00473-sup1.zip › ae5119_suppl_rev/sol_9_CD_2g4h/Apoferritin.LPT]

 ============================================================
   STRUCTURE SOLUTION BY abs(ro) - DIRECT METHODS 
   XLENS/22.2 (220318) version: with SAD-Sm FFT algorithm
   Copyright Prof. Jordi Rius
   Institut de Ciencia de Materials de Barcelona (CSIC)
   References: Rius J. Acta Cryst (2020) A76 489-493 
   Rius J. & Torrelles X. Acta Cryst (2021) A77 339-347 
   Date is 19- 5-2022   at 10:14:11
 ============================================================

     CRYSTAL DATA:
     =============
     2g4h F432 (96) L= 2.00  (2.00 A) (9Cd+2Cl)*24 apoferritin                       

     A= 182.160      B= 182.160     C= 182.160
     ALPHA=   90.00  BETA=   90.00  GAMMA=   90.00

     VOLUME (A3)=    6044482.00     DSANO=    2.900

     (SINT/L)2=   0.000007534*H2 +  0.000007534*K2 +  0.000007534*L2 +
                  0.000000000*HK +  0.000000000*HL +  0.000000000*KL

     BRAVAIS LATTICE IS  F  CENTRED AT:

       1)  0.000000       0.000000       0.000000
       2)  0.000000       0.500000       0.500000
       3)  0.500000       0.000000       0.500000
       4)  0.500000       0.500000       0.000000

      SYMMETRY OPERATIONS: 

      R11  R12  R13     R21  R22  R23     R31  R32  R33    T1     T2     T3

  1)    1    0    0       0    1    0       0    0    1    0.00   0.00   0.00
  2)   -1    0    0       0   -1    0       0    0    1    0.00   0.00   0.00
  3)   -1    0    0       0    1    0       0    0   -1    0.00   0.00   0.00
  4)    1    0    0       0   -1    0       0    0   -1    0.00   0.00   0.00
  5)    0    0    1       1    0    0       0    1    0    0.00   0.00   0.00
  6)    0    0    1      -1    0    0       0   -1    0    0.00   0.00   0.00
  7)    0    0   -1      -1    0    0       0    1    0    0.00   0.00   0.00
  8)    0    0   -1       1    0    0       0   -1    0    0.00   0.00   0.00
  9)    0    1    0       0    0    1       1    0    0    0.00   0.00   0.00
 10)    0   -1    0       0    0    1      -1    0    0    0.00   0.00   0.00
 11)    0    1    0       0    0   -1      -1    0    0    0.00   0.00   0.00
 12)    0   -1    0       0    0   -1       1    0    0    0.00   0.00   0.00
 13)    0    1    0       1    0    0       0    0   -1    0.00   0.00   0.00
 14)    0   -1    0      -1    0    0       0    0   -1    0.00   0.00   0.00
 15)    0    1    0      -1    0    0       0    0    1    0.00   0.00   0.00
 16)    0   -1    0       1    0    0       0    0    1    0.00   0.00   0.00
 17)    1    0    0       0    0    1       0   -1    0    0.00   0.00   0.00
 18)   -1    0    0       0    0    1       0    1    0    0.00   0.00   0.00
 19)   -1    0    0       0    0   -1       0   -1    0    0.00   0.00   0.00
 20)    1    0    0       0    0   -1       0    1    0    0.00   0.00   0.00
 21)    0    0    1       0    1    0      -1    0    0    0.00   0.00   0.00
 22)    0    0    1       0   -1    0       1    0    0    0.00   0.00   0.00
 23)    0    0   -1       0    1    0       1    0    0    0.00   0.00   0.00
 24)    0    0   -1       0   -1    0      -1    0    0    0.00   0.00   0.00

     STRUCTURE TREATED AS NON-CENTROSYMMETRIC

     TYPE OF RADIATION IS X-RAYS

          UNIT CELL CONTENTS
      SYMBOL  ATOMIC_NUMBER    NUMBER IN CELL    TYPE    SCAT_POWER
        CD         48              206            1          48.00

     STARTING PHASES FROM MODULUS FUNCTION

--------------------------------------------------------------

     INTENSITY DATA INFORMATION:
     ==========================

     INPUT DATA ARE F
   DSANO (ANGS.):       2.9000
   DSFOU (ANGS.):       2.9000
   DSMIN (ANGS.):       2.0006
   N.CENTRIC REF:         1452
  ANOMALOUS DIFFRACTION RATIOS(GLOBAL):   
   <|D|>/<F> (%,acen); <|F|>; <|D|>:    1.4123   2324.2112     32.8248
   <F/sig(F)> :          348.5880
   <|D|/sig(D)>:           3.7121

  ANOMALOUS DIFFRACTION RATIOS(SHELLS):   

      SHELL  DMEAN  DINF   <|D|>/<F> <F/sig(F)>  <|D|/sig(D)> NREFS

        1     6.99  5.55    1.8500  431.9370    6.7408          576  9877313.00
        2     4.85  4.40    1.5063  442.4315    5.2615          654 10587087.00
        3     4.09  3.85    1.2690  418.8765    4.1253          679 10703177.00
        4     3.65  3.49    1.1402  366.1801    3.0949          683  8553170.00
        5     3.36  3.24    1.3212  311.3719    2.8261          683  5713273.50
        6     3.14  3.05    1.4015  266.3245    2.4694          701  4045520.50
        7     2.97  2.90    1.4560  225.6750    2.0826          700  3001053.50

  BIJVOET PAIRS FILTERING:
   BIJVOET PAIR REFL. (USED/READ/%):             3686      4676     78.83
   NUMBER WRONG BIJVOET PAIR REFL.,S,(%):               0      0.00
   NUM. OF E.s < ECUT,(%), ECUT:         301      6.44      0.2500
   N.DF/s(DF) < DFCUT,(%),DFCUT:         688     14.71      0.7500
   N. DF OUTLIERS,RMSCUT:                  1                4.2500
   CV(%) OF D> :      72.2018
   <r.m.sq.dev.> OF D.s:       47.2839
--------------------------------------------------------------

     FORBIDDEN REFLECTIONS IN DATA FILE *.HKL:
     =========================================

    H    K    L        XO       DXO      NEQ
--------------------------------------------------------------

     Rsigma(F) of equivalent reflections
     Rsig:    0.00000  Nref:         0

     ds_interval        Rsigma       Nref

     N. UNIQUE REFLECTIONS (measured,theory):        3686        6182


     INFORMATION OF DATA IN P1:
     MEAS. INTENSITIES (OBS+UNOBS)IN XLHEM.HKL=        88464
     NOT MEASURED INTENSITIES in XLUNMEAS.HKL=       41361
     FRACTION MEASURED INTENSITIES >DSFOU:     0.681
     HMAX=   62  KMAX=   62  LMAX=   62


--------------------------------------------------------------

     SCALING OF MEASURED INTENSITIES:
     ================================


      SCALE FACTOR:       11.3215  F(EXP)/SK = F(ABS)
      B OVERALL   :        33.712
      R(Wilson)   :        1.8587
      DSFOU       :        2.9000

      SHELL  DMEAN  DINF  SFC2/SFO2  Nref  f.unobs
        1     6.99  5.55   0.97897   11832  0.0000
        2     4.85  4.40   0.97978   12936  0.0000
        3     4.09  3.85   1.01066   13632  0.0000
        4     3.65  3.49   1.09906   12696  0.0000
        5     3.36  3.24   0.99195   12840  0.0000
        6     3.14  3.05   0.95349   12480  0.0000
        7     2.97  2.90   0.99236   12048  0.0000

 -------------------------------------------------------------

     DATA NORMALIZING:
     ================

     NUMBER OF INPUT REFLEXIONS =             88464
     F(ABS)  =  F(EXP) /         11.3215

     MAXIMUM         H         K         L
     INDICES        62        62        62

                   CENT    ACENT     HK0     0KL     H0L    REST
     </E2-1/>      0.968   0.736   0.000   0.000   0.000   0.877

      E2MEAN      :    0.984008

     <E**2> ACCORDING TO PARITY GROUPS ( D-SPACING > 1.000
        ALL     GGG     GGU     GUG     GUU     UGG     UGU     UUG     UUU
E^2   1.000   0.964   0.000   0.000   0.000   0.000   0.000   0.000   1.032
N     88464   41952       0       0       0       0       0       0   46512

--------------------------------------------------------------

     PHASE REFINEMENT DETAILS:
     ======================== 
    TOTAL N. OF E-VALUES =     88464
    D-SPACING CUT-OFF =    2.90
    <E>, <E2> =    0.8425  1.0000

    N. SETS AND CYCLES =       25     50
    XLIM FOR K REFLECTIONS =    0.00
    N.REFLECTIONS > XKLIM =     88464
    XLIM FOR H REFLECTIONS =    1.00
    N.REFLECTIONS > XHLIM =     28296
     X"S MODIFIED BY MODULUS FUNCTION
    N. ATOMS IN UNIT_CELL (NCELL)  =   206
    PIXELS(0); P_ATOMS(1); OMIT(2) =     1
    FRAC. RANDOMLY DELETED ATOMS = 0.000

    GRID SPACING IN ANGS. =    0.97
    N.GRID POINTS (XYZ) =    192   192   192
    ESD FACTOR FOR MASK DEFINITION =    2.65
    LOWER MASK VALUE =      0
    ESD FACT FOR PEAK ACCEPTANCE (ATOMS=1,2) =  4.00
    ESD FACTOR IN SEARCH (DIF.FOURIER) =  1.10

    vector -u =:   1   0.60868   0.84265   0.99170  1.00
   0.8101    17     1    0.6633    0.0000    2886      51    0
   0.7891    17     2    0.6828    0.0001    1926      51    0
   0.8073    17     3    0.6977    0.0000    1998      51    0
   0.8086    17     4    0.7192    0.0000    1974      51    0
   0.8100    17     5    0.7420    0.0000    1960      51    0
   0.8145    17     6    0.7569    0.0000    2168      51    0
   0.8220    17     7    0.7969    0.0000    2190      51    0
   0.8239    17     8    0.8122    0.0000    2336      51    0
   0.8185    17     9    0.8521    0.0001    2402      51    0
   0.8110    17    10    0.8616    0.0002    2411      51    0
   0.8102    17    11    0.8675    0.0002    2396      51    0
   0.8107    17    12    0.8681    0.0001    2471      51    0
   0.8117    17    13    0.8711    0.0001    2492      51    0
   0.8159    17    14    0.8715    0.0001    2405      51    0
   0.8184    17    15    0.8730    0.0001    2430      51    0
   0.8183    17    16    0.8733    0.0001    2401      51    0
   0.8195    17    17    0.8732    0.0001    2368      51    0
   0.8187    17    18    0.8750    0.0001    2440      51    0
   0.8214    17    19    0.8738    0.0001    2473      51    0
   0.8192    17    20    0.8746    0.0001    2481      51    0
   0.8205    17    21    0.8741    0.0001    2427      51    0
   0.8201    17    22    0.8755    0.0001    2429      51    0
   0.8214    17    23    0.8747    0.0001    2444      51    0
   0.8207    17    24    0.8744    0.0001    2479      51    0
   0.8202    17    25    0.8739    0.0001    2434      51    0
   0.8198    17    26    0.8744    0.0001    2560      51    0
   0.8205    17    27    0.8737    0.0001    2491      51    0
   0.8195    17    28    0.8737    0.0001    2478      51    0
   0.8197    17    29    0.8732    0.0001    2511      51    0
   0.8188    17    30    0.8748    0.0001    2504      51    0
   0.8208    17    31    0.8740    0.0001    2450      51    0
   0.8204    17    32    0.8752    0.0001    2410      51    0
   0.8206    17    33    0.8739    0.0001    2450      51    0
   0.8204    17    34    0.8747    0.0001    2432      51    0
   0.8202    17    35    0.8744    0.0001    2472      51    0
   0.8205    17    36    0.8746    0.0001    2448      51    0
   0.8200    17    37    0.8743    0.0001    2465      51    0
   0.8199    17    38    0.8740    0.0001    2441      51    0
   0.8199    17    39    0.8746    0.0001    2442      51    0
   0.8199    17    40    0.8738    0.0001    2500      51    0
   0.8195    17    41    0.8743    0.0001    2453      51    0
   0.8197    17    42    0.8742    0.0001    2376      51    0
   0.8201    17    43    0.8733    0.0001    2500      51    0
   0.8190    17    44    0.8733    0.0001    2462      51    0
   0.8191    17    45    0.8731    0.0001    2407      51    0
   0.8187    17    46    0.8739    0.0001    2443      51    0
   0.8193    17    47    0.8732    0.0001    2453      51    0
   0.8183    17    48    0.8739    0.0001    2493      51    0
   0.8194    17    49    0.8741    0.0001    2432      51    0

---------------------------------------------------------------

  SUMMARY OF SOLUTIONS:
   SET   CCh     SEED    NCYC NITER   Rcc(1,end)  PKS(1,end)  R1%  AVCOS  ROSIG
     1 0.8741  0.6538470   50    5    61.7  57.1     6     5  48.8 0.937    9.27  
 TOTAL NUMBER OF CYCLES IS           50

--------------------------------------------------------------

    PEAK SEARCH:
    ===========

     SOLUTION N.      1  R =   57.094177  ITERATIONS=       5

     NUMBER OF E AND CUT-OFF VALUE    1911      0.70
     GRID: NX= 192 NY= 192 NZ= 192 SIZE(ANGS)=  0.97
     ATOMS IN UNIT CELL: (SOUGHT)    206; (FOUND)    247
     ATOMS IN ASYMMETRIC UNIT=      5
     RO IN WFOURIER: MAX., SIGMA, MEAN:  0.14260E+07  0.28681E+05  0.12091E-06
     MIN. INTERPEAK DISTANCE (A):   0.70
      PEAK_NR HEIGHT    X/A      Y/B      Z/C     MULT
            1   1000   0.2336   0.2664   0.0000   0.5000
            2    490   0.1320   0.1564   0.0315   1.0000
            3    399   0.1653   0.1653   0.1653   0.3333
            4    285   0.1492   0.1492   0.1492   0.3333
            5    284   0.1181   0.1651   0.0070   1.0000
------------------------------------------------------------------------------

  COPY OF FILE.CDR:
  ==== == =======

2g4h F432 (96) L= 2.00  (2.00 A) (9Cd+2Cl)*24 apoferritin                       
CELL                                                                            
  182.160  182.160  182.160  90.00  90.00  90.00                                
ANOM                                                                            
2.9                                                                             
LATTICE                                                                         
F                                                                               
SYMM                                                                            
 X,Y,Z                                                                          
-X,-Y,Z                                                                         
-X,Y,-Z                                                                         
X,-Y,-Z                                                                         
Z,X,Y                                                                           
Z,-X,-Y                                                                         
-Z,-X,Y                                                                         
-Z,X,-Y                                                                         
Y,Z,X                                                                           
-Y,Z,-X                                                                         
Y,-Z,-X                                                                         
-Y,-Z,X                                                                         
Y,X,-Z                                                                          
-Y,-X,-Z                                                                        
Y,-X,Z                                                                          
-Y,X,Z                                                                          
X,Z,-Y                                                                          
-X,Z,Y                                                                          
-X,-Z,-Y                                                                        
X,-Z,Y                                                                          
Z,Y,-X                                                                          
Z,-Y,X                                                                          
-Z,Y,X                                                                          
-Z,-Y,-X                                                                        
CONTENTS                                                                        
 CD                                                                             
 206                                                                            
&CONTROL IHKL=0,NSET=25,BINIT=0.6538470,NCYCLE=50,dFcut=0.75,ECUT=0.25,         
RVMIN=1000.,FSIGRO=2.65,FSIGDM=4.0,DELTLV=1.1,NITER=5,IFOUSG=1,ITEST=2,          
IBREAK=0,CCTLV=1.00,EHLIM=1.00,dsfou=1.00,NEGSUP=1,NSHELL=7,iabort=0/           
                                                                                
--------------------------------------------------------------                  
                                                                                
     INTENSITY DATA INFORMATION:                                                
     ==========================                                                 
                                                                                
     INPUT DATA ARE F                                                           
   DSANO (ANGS.):       1.0000                                                  
   DSFOU (ANGS.):       2.0006                                                  
   DSMIN (ANGS.):       2.0006                                                  
   N.CENTRIC REF:         3078                                                  
  ANOMALOUS DIFFRACTION RATIOS(GLOBAL):                                         
   <|DF|>/<F> (%,acen); <|F|>; <|DF|>:    1.5899   1295.3584     20.5947        
   <F/sig(F)> :          170.6227                                               
   <|DF|/sig(DF)>:         1.7531                                               
                                                                                
  ANOMALOUS DIFFRACTION RATIOS(SHELLS):                                         
                                                                                
      SHELL  DMEAN  DINF  <|DF|>/<F> <F/sig(F)> <|DF|/sig(DF)> NREFS            
                                                                                
        1     5.43  4.31    1.6370  438.9229    5.8847         1324 10316392.00 
        2     3.76  3.42    1.2163  379.1855    3.4584         1451  9154064.00 
        3     3.18  2.99    1.3865  273.3039    2.4999         1481  4296161.00 
        4     2.84  2.71    1.4649  197.8212    1.7872         1506  2465392.25 
        5     2.61  2.52    1.5617  150.1486    1.3695         1510  1627968.25 
        6     2.44  2.37    1.6127  111.7106    1.0032         1522  1165470.50 
        7     2.31  2.25    1.6978   84.9209    0.7846         1522   891046.38 
        8     2.20  2.15    1.8272   60.0535    0.5825         1553   645560.00 
        9     2.11  2.07    2.3400   39.3423    0.4715         1514   425637.31 
       10     2.03  2.00    3.0855   23.3854    0.3740         1558   251039.20 
                                                                                
  FRIEDEL PAIRS FILTERING:                                                      
   PAIR NUM. (USED/READ/%):             7560     14941     50.60                
   NUMBER WRONG PAIRS,S,(%):               0      0.00                          
   NUM.SMALLER THAN ENH_min,(%):         947      6.34      0.2500              
   WITH SMALL DF, %PAIRS, DFCUT:        6423     42.99      0.7500              
   N. DF OUTLIERS,RMSCUT:                 11                4.2500              
   CV(%) OF DF> :      72.3994                                                  
   <r.m.sq.dev.> OF DF.s:       38.1670                                         
